# Supplementary material for: Specialization of the chromatin remodeler RSC to mobilize partially-unwrapped nucleosomes
Source: eLife. 2020 Jun 4;9:e58130. doi: 10.7554/eLife.58130 (PMC7308085; doi:10.7554/eLife.58130)
Supplement: Figure 2—source data 1. [file elife-58130-fig2-data1.zip]

Archive with 4 entries (4 files):
- Figure 2 - Source Data Folder/Figure 2-Source Data 1 ATPase Time Course data.xlsx
- Figure 2 - Source Data Folder/Figure 2-Source Data 2 RSC wt 5S Sliding.xls
- Figure 2 - Source Data Folder/Figure 2-supplement 1-Source Data 1 Quantification RSC sliding 5S wt&R40A yNucs.pzfx
- Figure 2 - Source Data Folder/Figure 2-supplement 3-Source Data 1 Quantification RSC1 Sliding H2A-OG 5S yNucs.xls
