# Supplementary material for: Specialization of the chromatin remodeler RSC to mobilize partially-unwrapped nucleosomes
Source: eLife. 2020 Jun 4;9:e58130. doi: 10.7554/eLife.58130 (PMC7308085; doi:10.7554/eLife.58130)
Supplement: Figure 2—source data 1. [file elife-58130-fig2-data1.zip › Figure 2 - Source Data Folder/Figure 2-Source Data 2 RSC wt 5S Sliding.xls]

## Sheet: RSC wt 5S Sliding
RSC1 & RSC2 Sliding wt 5S yNucs. 111618 - Set B
		RSC1+3/30 R40A 5S yNucs							RSC1-3/30 R40A 5S yNucs
Ref Band		0	2'	10'	20'	40'	90'		0	2'	10'	20'	40'	90'
Number		Volume	Volume	Volume	Volume	Volume	Volume		Volume	Volume	Volume	Volume	Volume	Volume
Top			342590	3.20537e+06	6.28282e+06	1.23231e+07	1.51385e+07			4.10789e+06	9.92257e+06	1.47772e+07	1.54994e+07	1.62001e+07
Lower		2.46877e+07	1.97801e+07	1.35968e+07	1.03409e+07	9.37988e+06	5.8271e+06		2.80358e+07	1.19141e+07	3.69277e+06	5.28075e+06	4.93029e+06	3.63336e+06
Free DNA		944008	1.33563e+06	1.71803e+06	2.13357e+06	2.11245e+06	2.09547e+06		1.41765e+06	2.31985e+06	1.61233e+06	2.29675e+06	1.99082e+06	1.88267e+06
Total shifts		2.46877e+07	2.01227e+07	1.68022e+07	1.66237e+07	2.1703e+07	2.09656e+07		2.80358e+07	1.6022e+07	1.36153e+07	2.00579e+07	2.04297e+07	1.98335e+07
Total Signal		2.56317e+07	2.14583e+07	1.85202e+07	1.87573e+07	2.38155e+07	23061082		2.94534e+07	1.83418e+07	1.52277e+07	2.23547e+07	2.24205e+07	2.17162e+07
% Top		0	0.0159654	0.173075	0.334954	0.517443	0.656453		0	0.223963	0.651614	0.661033	0.691304	0.745994
%Bottom		0.96317	0.921792	0.73416	0.5513	0.393857	0.252681		0.951868	0.649558	0.242504	0.236226	0.219901	0.167312
%Free DNA		0.0368297	0.0622429	0.0927651	0.113746	0.0887009	0.0908662		0.048132	0.126479	0.105882	0.102741	0.0887948	0.0866945
		RSC2+3/30 R40A 5S yNucs							RSC2-3/30 R40A 5S yNucs
Ref Band		0	2'	10'	20'	40'	90'		0	2'	10'	20'	40'	90'
Number		Volume	Volume	Volume	Volume	Volume	Volume		Volume	Volume	Volume	Volume	Volume	Volume
Top				1.31107e+06	2.06592e+06	2.77499e+06	6.84448e+06			1.12334e+06	3.25176e+06	5.80141e+06	5.87734e+06	1.32742e+07
Lower		2.43012e+07	2.17097e+07	1.61946e+07	1.5854e+07	1.49627e+07	1.41603e+07		2.37277e+07	1.54733e+07	1.36389e+07	1.21987e+07	1.06708e+07	8.51879e+06
Free DNA		991705	1.07478e+06	1.46038e+06	1.55519e+06	1.68532e+06	1.58999e+06		1.15036e+06	1.46575e+06	1.97446e+06	2.08915e+06	2.21987e+06	2.36746e+06
Total shifts		2.43012e+07	2.17097e+07	1.75057e+07	1.79199e+07	1.77377e+07	2.10048e+07		2.37277e+07	1.65967e+07	1.68907e+07	1.80001e+07	1.65481e+07	2.1793e+07
Total Signal		2.52929e+07	2.27845e+07	1.8966e+07	1.94751e+07	1.9423e+07	2.25948e+07		2.4878e+07	1.80624e+07	1.88651e+07	2.00893e+07	1.8768e+07	2.41604e+07
% Top		0	0	0.0691271	0.10608	0.142871	0.302923		0	0.0621921	0.172369	0.288782	0.313158	0.549418
%Bottom		0.960791	0.952829	0.853873	0.814065	0.770359	0.626707		0.95376	0.856659	0.72297	0.607225	0.568562	0.352592
%Free DNA		0.0392088	0.0471715	0.0769998	0.0798554	0.0867693	0.0703697		0.0462398	0.081149	0.104662	0.103993	0.11828	0.0979891
