# Supplementary material for: Specialization of the chromatin remodeler RSC to mobilize partially-unwrapped nucleosomes
Source: eLife. 2020 Jun 4;9:e58130. doi: 10.7554/eLife.58130 (PMC7308085; doi:10.7554/eLife.58130)
Supplement: Figure 2—source data 1. [file elife-58130-fig2-data1.zip › Figure 2 - Source Data Folder/Figure 2-supplement 3-Source Data 1 Quantification RSC1 Sliding H2A-OG 5S yNucs.xls]

## Sheet: Sheet 1
H2A Fluor 5S yNucs vs Unlabeled 5S yNucs -- 121019
EtBr Staining
	Unlabeled 5S yNucs							H2A*OG 5S yNucs = "B" yNucs							H2A*OG + 5S Cy3 yNucs = "C" yNucs
Ref Band	Lane 1	Lane 2	Lane 3	Lane 4	Lane 5	Lane 6		Lane 7	Lane 8	Lane 9	Lane 10	Lane 11	Lane 12		Lane 13	Lane 14	Lane 15	Lane 16	Lane 17	Lane 18
Number	Volume	Volume	Volume	Volume	Volume	Volume		Volume	Volume	Volume	Volume	Volume	Volume		Volume	Volume	Volume	Volume	Volume	Volume
1		9.31648e+06	2.00499e+07	2.48812e+07	2.91841e+07	3.62133e+07				1.23914e+07	1.44176e+07	1.39882e+07	1.78151e+07				4.66949e+06	7.265e+06	8.99613e+06	1.46875e+07
2	6.01329e+07	3.80722e+07	9.16758e+06	9.39746e+06	9.85353e+06	7.38458e+06		6.9316e+07	3.90734e+07	2.42627e+07	2.3245e+07	1.46837e+07	9.28208e+06		4.17985e+07	3.65348e+07	2.38303e+07	2.0513e+07	1.61942e+07	1.33479e+07
3	1.0498e+06	3.79156e+06	3.75669e+06	2.35144e+06	4.686e+06	3.64297e+06		1.35178e+06	5.04042e+06	8.61067e+06	7.7961e+06	7.39522e+06	5.34737e+06		689892	5.54099e+06	7.98544e+06	7.74875e+06	6.84424e+06	6.33649e+06
Sum	6.11827e+07	5.11802e+07	3.29742e+07	3.66301e+07	4.37236e+07	4.72409e+07		7.06678e+07	4.41138e+07	4.52648e+07	4.54587e+07	3.60672e+07	3.24445e+07		4.24884e+07	4.20758e+07	3.64853e+07	3.55268e+07	3.20346e+07	3.43718e+07
Slid:Total	0	18.2033	60.8049	67.9256	66.7467	76.6568		0	0	27.3754	31.7158	38.7838	54.9093		0	0	12.7983	20.4494	28.0826	42.7312
Start:Total	98.2842	74.3885	27.8023	25.655	22.536	15.6318		98.0871	88.574	53.6017	51.1344	40.7122	28.6091		98.3763	86.8309	65.3149	57.7396	50.5523	38.8337
DNA:Total	1.71585	7.40825	11.3928	6.4194	10.7173	7.71148		1.91287	11.426	19.0229	17.1499	20.504	16.4816		1.62372	13.1691	21.8868	21.811	21.3652	18.4351
Oregon Green Label
							1		3.34186e+06	6.66122e+06	7.39299e+06	8.41687e+06	1.10068e+07				2.33495e+06	3.85061e+06	3.8744e+06	7.15766e+06
							2	3.97083e+07	1.93211e+07	1.06616e+07	8.49691e+06	6.25004e+06	3.88895e+06		1.95795e+07	1.56474e+07	9.22582e+06	7.43949e+06	5.81703e+06	4.71577e+06
Slid:Total								0	14.7459	38.4535	46.5263	57.3868	73.8922		0	0	20.1972	34.1061	39.9776	60.283
Start:Total								100	85.2541	61.5465	53.4737	42.6132	26.1078		100	100	79.8028	65.8939	60.0224	39.717
DNA:Total								0	0	0	0	0	0		0	0	0	0	0	0
Cy3 Label
														1			675903	938344	1.10926e+06	2.1522e+06
														2	5.98431e+06	5.28651e+06	3.32521e+06	2.78977e+06	2.31395e+06	1.84722e+06
														3		400788	631218	621298	596669	447390
Slid:Total															0	0	14.591	21.5741	27.5943	48.3987
Start:Total															100	92.9529	71.7827	64.1413	57.5627	41.5404
DNA:Total															0	7.04708	13.6264	14.2847	14.843	10.0609

## Sheet: Ratio Calc
DNA to H2A*Oregon Green Ratio for Fluor Labeled 5S yNucs After RSC1 Sliding
EtBr Staining							EtBr Staining								EtBr Staining
	H2A*OG 5S yNucs = "B" yNucs							H2A*OG + 5S Cy3 yNucs = "C" yNucs								Unlabeled 5S yNucs
Minutes	0	2	10	20	40	90		0	2	10	20	40	90		Minutes	0	2	10	20	40	90
Number	Volume	Volume	Volume	Volume	Volume	Volume		Volume	Volume	Volume	Volume	Volume	Volume		Number	Volume	Volume	Volume	Volume	Volume	Volume
Slid			1.23914e+07	1.44176e+07	1.39882e+07	1.78151e+07				4.66949e+06	7.265e+06	8.99613e+06	1.46875e+07		Slid		9.31648e+06	2.00499e+07	2.48812e+07	2.91841e+07	3.62133e+07
Start	6.9316e+07	3.90734e+07	2.42627e+07	2.3245e+07	1.46837e+07	9.28208e+06		4.17985e+07	3.65348e+07	2.38303e+07	2.0513e+07	1.61942e+07	1.33479e+07		Start	6.01329e+07	3.80722e+07	9.16758e+06	9.39746e+06	9.85353e+06	7.38458e+06
DNA	1.35178e+06	5.04042e+06	8.61067e+06	7.7961e+06	7.39522e+06	5.34737e+06		689892	5.54099e+06	7.98544e+06	7.74875e+06	6.84424e+06	6.33649e+06		DNA	1.0498e+06	3.79156e+06	3.75669e+06	2.35144e+06	4.686e+06	3.64297e+06
Oregon Green Label							Oregon Green Label
Slid		3.34186e+06	6.66122e+06	7.39299e+06	8.41687e+06	1.10068e+07				2.33495e+06	3.85061e+06	3.8744e+06	7.15766e+06			1
Start	3.97083e+07	1.93211e+07	1.06616e+07	8.49691e+06	6.25004e+06	3.88895e+06		1.95795e+07	1.56474e+07	9.22582e+06	7.43949e+06	5.81703e+06	4.71577e+06			0.863187
																0.76707	0.938395
							Cy3 Label									0.638093	0.895119
							Slid			675903	938344	1.10926e+06	2.1522e+06			0.743018	1.05037
							Start	5.98431e+06	5.28651e+06	3.32521e+06	2.78977e+06	2.31395e+06	1.84722e+06			0.731375	1.07851
							DNA		400788	631218	621298	596669	447390
																1			1
EtBr/OG = DNA to Dimer ratio							EtBr/OG									0.914317			0.904666
Slid		0	1.86023	1.95017	1.66193	1.61855	Slid			1.99983	1.88671	2.32194	2.05199			0.826486	1.0675		0.848008	1.05586
Start	1.74563	2.02231	2.27571	2.7357	2.34938	2.38678	Start	2.13482	2.33487	2.583	2.75731	2.78393	2.83047			0.774237	1.1315		0.815059	1.25424
																0.766836	0.91941		0.768354	1.06754
							Cy3/OG									0.754226	1.04036		0.780273	1.01649
							Slid			0.289473	0.243687	0.286305	0.300684
							Start	0.305643	0.337851	0.360424	0.374994	0.397789	0.391712
	H2A*OG 5S yNucs = "B" yNucs							H2A*OG + 5S yNucs = "C" yNucs
OG/EtBr = Dimer to DNA ratio							OG/EtBr
Slid			0.537567	0.512776	0.601712	0.617836	Slid			0.500043	0.530022	0.430674	0.487331
Start	0.572858	0.494484	0.439423	0.365537	0.425644	0.418974	Start	0.468424	0.428289	0.387146	0.362672	0.359204	0.353298
Slid Norm			0.938395	0.895119	1.05037	1.07851	Slid Norm			1.0675	1.1315	0.91941	1.04036
Start Norm	1	0.863187	0.76707	0.638093	0.743018	0.731375	Start Norm	1	0.914317	0.826486	0.774237	0.766836	0.754226
							OG/Cy3
							Slid			3.45456	4.10363	3.49278	3.32575
							Start	3.2718	2.95988	2.77451	2.66671	2.5139	2.55289
							Slid Norm			1.05586	1.25424	1.06754	1.01649
							Start Norm	1	0.904666	0.848008	0.815059	0.768354	0.780273
