# Supplementary material for: Specialization of the chromatin remodeler RSC to mobilize partially-unwrapped nucleosomes
Source: eLife. 2020 Jun 4;9:e58130. doi: 10.7554/eLife.58130 (PMC7308085; doi:10.7554/eLife.58130)
Supplement: Figure 3—source data 1. [file elife-58130-fig3-data1.zip]

Archive with 3 entries (3 files):
- Figure 3 - Source Data Folder/Figure 3-Source Data 1 RSC sliding 5S R40A yNuc.xls
- Figure 3 - Source Data Folder/Figure 3-supplement 3-Source Data 1 Quantification RSC sliding 5S R40A yNucs.pzfx
- Figure 3 - Source Data Folder/Figure 3-supplement 5 Source Data 1 5S yNuc mapping.xlsx
