# Supplementary material for: Specialization of the chromatin remodeler RSC to mobilize partially-unwrapped nucleosomes
Source: eLife. 2020 Jun 4;9:e58130. doi: 10.7554/eLife.58130 (PMC7308085; doi:10.7554/eLife.58130)
Supplement: Figure 3—source data 1. [file elife-58130-fig3-data1.zip › Figure 3 - Source Data Folder/Figure 3-supplement 5 Source Data 1 5S yNuc mapping.xlsx]

## Sheet: 174bp 5S wt R1 Start
Name	Position	92	93	94	95	96	97	98	99	100	101	102	103	104	105	106	107	108	109	110	111	112	113	114	115	116	117	118	119	120	121	122	123	124	125	126	127	128	129	130	131	132	133	134	135	136	137	138	139
5S:0-1	1	0	0	0	0	0	0	0	0	0	0	0	0	0	0	0	0	0	0	0	0	0	0	0	0	0	0	0	0	0	0	0	0	0	0	0	0	0	0	0	0	0	0	0	0	0	0	0	0
5S:1-2	2	0	0	0	0	0	0	0	0	0	0	0	0	0	0	0	0	0	0	0	0	0	0	0	0	0	0	0	0	0	0	0	0	0	0	0	0	0	0	0	0	0	0	0	0	0	0	0	0
5S:2-3	3	0	0	0	0	0	0	0	0	0	0	0	0	0	0	0	0	0	0	0	0	0	0	0	0	0	0	0	0	0	0	0	0	0	0	0	0	0	0	0	0	0	0	0	0	0	0	0	0
5S:3-4	4	0	0	0	0	0	0	0	0	0	0	0	0	0	0	0	0	0	0	0	0	0	0	0	0	0	0	0	0	0	0	0	0	0	0	0	0	0	0	0.2	0	0	0	0	0	0	0	0	0
5S:4-5	5	0	0	0	0	0	0	0	0	0	0	0	0	0	0	0	0	0	0	0	0	0	0	0	0	0	0	0	0	0	0	0	0	0	0	0	0	0	0	0	0	0	0	0	0	0	0	0	0
5S:5-6	6	0	0	0	0	0	0	0	0	0	0	0	0	0	0	0	0	0	0	0	0	0	0	0	0	0	0	0	0	0	0	0	0	0	0	0	0	0	0	0	0	0	0	0	0	0	0	0	0
5S:6-7	7	0	0	0	0	0	0	0	0	0	0	0	0	0	0	0	0	0	0	0	0	0	0	0	0	0	0	0	0	0	0	0	0	0	0	0	0	0	0	0	0	0	0	0	0	0	0	0	0
5S:7-8	8	0	0	0	0	0	0	0	0	0	0	0	0	0	0	0	0	0	0	0	0	0	0	0	0	0	0	0	0	0	0	0	0	0	0	0	0	0	0	0	0	0	0	0	0	0	0	0	0
5S:8-9	9	0	0	0	0	0	0	0	0	0	0	0	0	0	0	0	0	0	0	0	0	0	0	0	0	0	0	0	0	0	0	0	0	0	0	0	0	0	0	0	0	0	0	0	0	0	0	0	0
5S:9-10	10	0	0	0	0	0	0	0	0	0	0	0	0	0	0	0	0	0	0	0	0	0	0	0	0	0	0	0	0	0	0	0	0	0	0	0	0	0	0	0	0	0	0	0	0	0	0	0	0
5S:10-11	11	0	0	0	0	0	0	0	0	0	0	0	0	0	0	0	0	0	0	0	0	0	0	0	0	0	0	0	0	0	0	0	0	0	0	0	0	0	0	0	0	0	0	0	0	0	0	0	0
5S:11-12	12	0	0	0	0	0	0	0	0	0	0	0	0	0	0	0	0	0	0	0	0	0	0	0	0	0	0	0	0	0	0	0	0	0	0	0	0	0	0	0	0	0	0	0	0	0	0	0	0
5S:12-13	13	0	0	0	0	0	0	0	0	0	0	0	0	0	0	0	0	0	0.2	0	0	0	0	0	0	0	0	0	0	0	0	0	0	0	0	0	0	0	0	0	0	0	0	0	0	0	0	0	0
5S:13-14	14	0	0	0	0	0	0	0	0	0	0	0	0	0	0	0	0	0	0	0	0	0	0	0	0	0	0	0	0	0	0	0	0	0	0	0	0	0	0	0	0	0	0	0	0	0	0	0	0
5S:14-15	15	0	0	0	0	0	0	0	0	0	0	0	0	0	0	0	0	0	0	0	0	0	0	0	0	0	0	0	0	0	0	0	0	0	0	0	0	0	0	0	0	0	0	0	0	0	0	0	0
5S:15-16	16	0	0	0	0	0	0	0	0	0	0	0	0	0	0	0	0	0	0	0	0	0	0	0	0	0	0	0	0	0	0	0	0	0	0	0	0	0	0	0	0	0	0	0	0	0	0	0	0
5S:16-17	17	0	0	0	0	0	0	0	0	0	0	0	0	0	0	0	0	0	0	0	0	0	0	0	0	0	0	0	0	0	0	0	0	0	0	0	0	0	0	0	0	0	0	0	0	0	0	0	0
5S:17-18	18	0	0	0	0	0	0	0	0	0	0	0	0	0	0	0	0	0	0	0	0	0	0	0	0	0	0	0	0	0	0	0	0	0	0	0	0	0	0	0	0	0	0	0	0	0	0	0	0
5S:18-19	19	0	0	0	0	0	0	0	0	0	0	0	0	0	0	0	0	0	0	0	0	0	0	0	0	0	0	0	0	0	0	0	0	0	0	0	0	0	0	0	0	0	0	0	0	0	0	0	0
5S:19-20	20	0	0	0	0	0	0	0	0	0	0	0	0	0	0	0	0	0	0	0	0	0	0	0	0	0	0	0	0	0	0	0	0	0	0	0	0	0	0	0	0	0	0	0	0	0	0	0	0
5S:20-21	21	0	0	0	0	0	0	0	0	0	0	0	0	0	0	0	0	0	0	0	0	0	0	0	0	0	0	0	0	0	0	0	0	0	0	0	0	0	0	0	0	0	0	0	0	0	0	0	0
5S:21-22	22	0	0	0	0	0	0	0	0	0	0	0	0	0	0	0	0	0	0	0	0	0	0	0	0	0	0	0	0	0	0	0	0	0	0	0	0	0	0	0	0	0	0	0	0	0	0	0	0
5S:22-23	23	0	0	0	0	0	0	0	0	0	0	0	0	0	0	0	0	0	0	0	0	0	0	0	0	0	0	0	0	0	0	0	0	0	0	0	0	0	0	0	0	0	0	0	0	0	0	0	0
5S:23-24	24	0	0	0	0	0	0	0	0	0	0	0	0	0	0	0	0	0	0	0	0	0	0	0	0	0	0	0	0	0	0	0	0	0.2	0	0	0	0	0	0	0	0	0	0	0	0	0	0	0
5S:24-25	25	0	0	0	0	0	0	0	0	0	0	0	0	0	0	0	0	0.2	0	0	0	0	0	0	0	0	0	0	0	0	0	0	0	0	0	0	0.2	0	0.4	0	0	0	0.2	0	0	0	0	0	0
5S:25-26	26	0.2	0	0.2	0	0	0.2	1.1	0	0.2	0	0	0.2	0	0.8	0.4	0.8	4.4	0	0	0	0	0	0.6	0.2	0	1.7	0.2	0.4	0	0.4	0	0	0.2	0	2.1	0	1.5	0.2	0	0.4	0.2	0	0.4	1.7	0	0.2	0	0
5S:26-27	27	0	0	0	0	0.4	0.8	0	0.4	0	0	0.4	0	0	0.2	1.7	4	0	0.2	0	0	0	0.6	0.4	0	1.3	0.6	0.2	0.6	0.4	0.2	0.8	0.2	0	2.3	0.4	4.6	0.2	0	0.8	0	0	0.2	1.3	0	0.4	0.2	0	1.3
5S:27-28	28	0	0	0	0.2	0	0	0	0	0	0	0	0.2	0	0	0.2	0	0	0.2	0.2	0	0	0	0	0.2	0	0.4	0	0	0.2	0.2	0	0	0.4	0.4	1.5	0	0	0	0.2	0	0.4	0.2	0	0.4	0	0	0.2	0.2
5S:28-29	29	0	0.6	0.2	0.4	0	0	0	0.2	0.2	0	0	0	0.4	0.8	0.2	0.2	0	0.2	0	0	0.2	0.6	1.9	0	0.4	0.4	0.6	0	0.2	0.6	0.2	1.3	0.8	3.2	0	0	0	0	0.2	0.2	1.3	0.2	0.4	0.8	0.2	1.7	0.8	0
5S:29-30	30	0	0.2	0.2	0	0.4	0.4	0	0	0	0.8	0.2	0.6	1.3	0	0	0	0	0.2	0.4	0	0	1.5	0	0	0.8	0	0.4	1.3	0.2	0.2	3.4	1.1	4	0.4	0	0.4	0	0.2	1.3	1.3	0.8	0.6	0.2	0.2	1.7	0.4	0.4	1.1
5S:30-31	31	0	0	0	0	0	0	0	0	0	0	0.2	1.3	0	0	0	0	0	0.2	0	0	0.2	0.4	0.2	0.4	0	0	0.4	0.2	0.2	0.6	0.2	1.7	0	0	0.6	0	0	0.2	0.6	0.4	0	0.2	0	0.2	0.4	0.2	0	0.4
5S:31-32	32	1.3	0	1.1	0.4	0.4	1.1	0.4	0.2	0.4	2.1	6.5	0.6	0.2	0	0.8	0.4	0.6	0.6	0.4	4.4	0.8	3.6	2.9	1.1	0	4.8	2.5	0.6	16.6	4.2	19.2	1.3	0.4	1.3	0.4	0	2.1	9.3	2.5	1.9	1.5	1.1	5.5	2.3	1.3	1.1	1.3	18.1
5S:32-33	33	1.5	3.8	2.9	1.5	10.1	2.5	12.8	3.4	10.1	42.5	2.9	0.6	1.1	4.8	1.7	7.8	2.3	2.3	18.1	4.4	10.3	3.8	3.2	2.5	15.8	4.6	2.3	61	4	60.6	4.4	2.3	6.3	3.8	3.2	4.4	40.4	8.6	3.6	6.7	2.1	25.3	12.4	2.7	7.2	3.4	65.4	9.5
5S:33-34	34	0.8	0	0	0.8	0.2	0.6	0.4	2.3	5.5	0.2	0.2	0	1.7	0.2	1.7	0.6	0.2	9.3	1.1	4	1.3	0.8	0.4	2.3	0.6	0.2	6.9	1.5	6.5	2.1	0.2	0.8	0.2	0	0.2	6.3	0.2	1.7	1.3	0.6	5.9	1.7	1.1	0.4	0.6	13.7	0.4	0.8
5S:34-35	35	0.2	0	0.8	0.2	1.3	0.2	1.3	5.9	0	0.2	0	0.4	0.6	0.2	0.6	0.6	7.2	1.5	2.5	1.5	0.2	0	1.7	0.4	0.2	5.9	1.3	4.8	0.2	0	0.4	0.6	0.4	0.6	6.1	1.1	0.4	0.4	0.4	4.4	2.9	0.4	0.6	0	10.5	0.8	2.7	11.6
5S:35-36	36	0.4	3.8	0.8	3.2	0.6	8.4	65.7	5.1	3.6	2.3	5.5	1.5	5.3	2.3	3.2	34.3	8.8	24.8	8.2	2.1	1.1	14.5	1.5	0.6	23.1	1.1	18.7	2.3	2.3	1.7	1.7	1.3	3.2	20.2	1.9	2.7	2.5	0.6	15.6	4.4	2.7	2.5	1.9	31.4	5.1	4.2	46.3	29
5S:36-37	37	1.9	0.8	2.3	0.4	2.7	34.5	0.8	1.1	0	2.5	0.2	2.3	0.2	1.5	14.5	3.6	9.5	7.2	1.7	0.6	7.6	2.7	0.4	11.4	0.6	7.2	2.3	1.3	2.3	0.6	1.1	1.7	13	0.4	1.1	2.7	1.5	9.5	3.4	1.9	1.5	0.2	15.4	3.2	2.7	29	15.4	17.3
5S:37-38	38	0.2	0.4	0	0.2	2.5	0.2	0	0.2	0.2	0	1.1	0	0.2	1.1	0.6	0.4	0.8	0	0.2	0.6	0	0.6	1.3	0.2	1.5	0.4	0	0.8	0.6	0.2	0.6	1.5	0.4	0	0.2	0.2	0.6	0.4	0	0.2	0.4	1.3	0	0.8	2.9	0.8	2.7	0
5S:38-39	39	1.5	0.4	3.8	27.1	1.3	0	0.6	2.9	0.4	2.9	0.4	0.8	10.1	3.2	7.2	2.1	1.1	1.5	6.7	1.5	0.8	14.5	1.7	15.2	1.9	0.4	2.1	0.8	1.1	3.4	14.3	2.5	1.9	0.8	1.1	8.8	2.5	1.9	1.3	2.1	21.7	2.5	4.4	30.9	37.9	28.2	20	26.5
5S:39-40	40	0.2	4	22.9	3.6	0.8	0.4	2.1	0.2	2.7	1.3	1.3	9	2.5	7.6	1.9	1.5	2.3	10.9	1.3	0.8	18.9	2.7	19.8	1.3	0.6	3.4	1.7	0.8	2.9	8.6	2.3	1.3	0.8	1.5	9.9	4.2	2.9	3.6	2.1	24	2.9	3.6	37	51.1	39.8	21.3	32.2	33.9
5S:40-41	41	0.2	2.9	0	0	0.4	0.6	0	0	0	0.4	1.5	0.4	0.6	0.2	0	0	0.8	0	0.2	2.1	0.6	2.1	0.4	0	0	0.2	0.4	0.4	2.1	0.4	0.2	0.2	0.4	1.7	0.6	0.4	0.2	0.2	2.5	0	0.6	5.1	5.1	2.9	3.6	2.1	2.7	4.6
5S:41-42	42	2.1	0.4	0.2	0.2	0	0.2	0.2	0	0	0.4	0	1.1	0	0.2	0.2	0	0	0	1.5	0.2	1.9	0	0	0	0.2	0	0.2	1.5	0	0.2	0.2	0.2	0.8	0.2	0	0	0	1.7	0	0.8	2.7	1.5	1.3	1.3	1.7	1.7	2.1	7.4
5S:42-43	43	0.4	0.4	0	0.2	0.4	0	0	0.2	2.9	0.4	1.1	0.2	1.1	0.2	2.7	0.6	0	10.3	3.4	24	0	0	0.2	0	0	1.7	4	1.5	1.1	0.2	0.4	1.5	0.4	0.4	0.8	0.4	5.9	0.4	1.1	13	3.6	5.3	1.9	5.5	4.2	2.7	19.6	271.5
5S:43-44	44	0.2	0.2	0.2	0.6	0.6	0.6	0.4	2.1	0.8	4.2	1.9	1.9	1.7	5.7	3.2	0.6	27.4	7.2	70.5	4.2	1.1	3.4	1.3	1.1	1.3	17.9	2.9	3.2	1.7	0.4	6.3	1.1	1.5	1.5	0.4	19.6	2.9	1.1	25.5	6.9	9.7	3.2	6.3	8	9.9	28.4	360.1	7.2
5S:44-45	45	0	0.8	0	0	0.2	0	1.7	0	0.6	0.6	1.1	0.2	1.7	0.6	0.6	14.3	5.7	29.9	1.7	0.8	0.6	0.2	0.2	1.3	9.3	1.5	3.6	0.2	0.6	2.3	0.6	0.6	0.4	0.8	9.7	1.3	1.1	13.5	4	7.8	1.5	3.8	7.2	7.2	19.4	204.6	3.2	0.6
5S:45-46	46	10.7	3.4	10.9	4.8	2.5	42.1	11.6	32.8	35.1	31.1	21.5	130.7	67.1	35.8	617.6	135.5	1231.5	57.7	15.2	38.3	18.7	10.7	62.9	374.8	56.8	64.8	26.5	13.7	80.8	34.9	16.6	21	19.2	281.6	45.2	32.2	496.4	188.6	287.9	97.6	142.5	163.7	262.4	753.8	8608.2	202	46.5	128.8
5S:46-47	47	0.2	3.2	1.9	0.6	10.5	2.9	5.3	6.1	3.8	5.5	22.3	9.9	5.1	98.5	21.9	185.4	8	2.1	8.6	2.9	2.1	11.6	59.1	10.9	9.9	5.1	2.1	14.3	6.5	1.9	2.7	2.9	53.2	6.7	6.3	86.5	35.4	50.9	16.6	32.2	33	46.9	142.5	1915.2	41.9	7.4	26.7	75.5
5S:47-48	48	0.6	0.2	0.8	3.8	0.4	1.7	1.7	1.3	0.4	5.5	3.4	0.8	23.6	3.6	37.2	2.9	0.4	3.2	0.8	0.2	2.7	15.8	2.1	1.7	0.4	0	4.4	0.8	1.5	1.1	1.7	10.9	2.3	1.7	20.2	13	10.1	3.6	8.8	10.7	14.5	44.2	608.4	14.9	1.3	5.1	17.5	17
5S:48-49	49	0	0.2	1.9	0	0.6	0.2	0.8	0.4	1.9	0.6	0.6	9.5	1.7	18.5	0.6	0.2	1.3	0.2	0.2	1.7	6.3	0.8	1.5	0.2	0	2.5	0	0	0.2	0.2	3.8	0.6	1.5	8.2	5.3	5.9	1.1	2.9	2.9	5.3	14.5	226	5.3	1.3	3.4	9.9	5.5	0.6
5S:49-50	50	0.4	1.5	0.6	0.6	1.3	0.8	0.4	4.6	1.5	0.8	17	3.6	18.3	1.3	0.6	1.3	0.4	0.2	3.6	8.8	1.3	1.3	0.6	0.4	1.5	0.2	0.4	0.2	0.2	5.9	0.2	1.1	12.4	3.8	7.6	2.7	5.1	5.1	6.1	22.3	299	5.3	1.7	3.2	8.6	12.2	0.8	0.8
5S:50-51	51	0.8	0.4	0.6	0.4	0.2	0	1.1	1.1	0.4	7.2	1.7	12.2	1.9	0.4	0.6	0.2	0.2	1.5	3.2	0.4	1.1	0	0.6	1.5	0.4	0.2	0.2	0	3.2	0.4	0.2	5.9	1.5	4.2	2.1	1.1	1.3	3.8	9.9	127.1	2.1	0.4	1.3	6.5	6.1	0	0.4	15.2
5S:51-52	52	0.2	0	0.2	0	0.2	0.6	0.4	0.2	7.2	1.3	9.5	0.8	0	0.4	0.2	0.2	0.6	4.2	0.2	0.2	0.2	0.4	0.6	0.2	0	0.2	0.2	2.5	0.4	0	4	0.4	2.3	0.4	2.1	1.1	2.5	5.3	80.8	1.9	0.4	1.5	2.5	3.2	0.4	0.4	9.7	0.2
5S:52-53	53	0.6	0.6	0	0.2	2.3	0.6	0.6	10.5	0.6	15.8	1.1	0.2	0.4	0.4	0.2	1.3	5.7	0.8	1.1	0.4	0.2	0.8	0.4	0	0.2	0.6	6.1	0.2	0.4	9	1.5	2.7	1.1	1.7	4.2	4.6	11.8	134.9	2.7	0.8	0.6	8	6.9	0.2	0.6	19.4	0.2	2.7
5S:53-54	54	3.2	2.7	3.4	13.3	4.8	3.4	59.6	13.7	129.2	7.2	0.8	2.3	1.9	0.6	6.3	22.1	3.6	1.1	1.9	0.8	6.3	2.7	1.1	2.1	1.7	19.6	4.2	2.5	38.9	11.2	18.7	7.8	9.3	10.7	14.1	52.2	461.3	17	2.7	6.9	32.6	36	3.4	3.6	124.8	0.4	11.2	2.5
5S:54-55	55	0.2	0.2	0.6	0.2	0	9	1.7	11.4	0.4	0.4	0.8	0	0	0	1.9	0.6	0	0.4	0	0.6	0.4	0.8	0.4	0.2	2.9	0.6	0.4	3.8	1.1	0.8	0.6	1.1	1.1	2.5	3.4	48.2	1.7	0.8	2.1	5.1	3.4	0.8	0.2	15.4	0	1.9	0	0
5S:55-56	56	5.9	40.4	21.3	6.5	182.2	32.2	318.2	14.5	2.9	4.2	3.2	1.7	9.5	45.9	6.5	8.6	3.2	2.3	18.5	5.5	2.7	2.3	3.2	49	6.7	6.1	86.9	19.6	41.2	10.7	13.9	19.4	35.1	98.5	647.3	21.7	6.5	18.5	86.7	85.2	6.3	8	293.4	4.2	25.5	4.4	12.8	8.2
5S:56-57	57	86.9	38.9	16.8	339	43.4	420.9	17.5	4.6	11.2	4.8	2.3	11.2	68.2	10.1	6.3	7.6	2.5	29.3	10.1	3.2	7.6	4.8	88	13.3	12	141	24.6	68	13	18.9	25.9	48.4	129.8	961.9	33.7	12.8	27.8	150.3	139.5	8.6	11.6	360.3	4.8	31.4	4.8	13	9.7	0
5S:57-58	58	3.2	2.7	25.5	2.7	36	2.3	0	1.3	0	0.2	1.1	6.1	1.5	0.6	0.8	0.2	2.7	0.8	0.6	0.4	0.2	6.9	0.8	1.1	13	3.4	6.3	1.3	4.2	3.8	5.1	11.2	111.3	4.6	1.3	2.5	13.9	11.6	0.4	1.1	27.1	0.8	1.7	1.3	1.1	2.3	0	0
5S:58-59	59	0.2	12.4	1.7	9	0.8	0	0.2	0	0	0.2	1.5	0.2	0.4	0	0	1.1	0.4	0	0.2	0.2	2.3	0.4	1.3	6.3	1.1	3.4	1.9	1.3	2.9	2.5	7.4	53.7	2.9	0.2	2.5	5.9	5.5	0.8	0.8	23.1	0.4	0.8	0.4	0.8	1.3	0	0	0
5S:59-60	60	5.9	1.3	7.6	0.6	0	0.2	0.2	0	0.4	1.5	0.2	0.2	0.4	0	0.6	0	0.2	0	0.2	2.7	0.4	0.4	4.2	0.4	1.5	0.2	0.8	0.4	1.3	4.6	32.2	1.7	0.2	0.2	3.6	4	0.2	0.2	9.9	0	2.1	0.6	0.6	0	0	0	0	0
5S:60-61	61	0.6	9	0.4	0	0.2	0.4	0	0.2	1.5	0.6	0.2	0.2	0	1.1	1.1	0	0.2	0.2	2.9	0.4	0.2	4.8	0.8	1.9	0.8	0.8	1.1	2.5	6.3	58.1	1.9	1.3	1.7	4.4	3.8	0.6	0.8	13.9	0.2	1.3	1.1	0	0.6	0	0	0	0	0
5S:61-62	62	8.6	0.6	0.4	0.6	0.2	0.2	0.4	3.2	0.4	0.4	0.4	0.2	1.9	1.1	0.2	0.8	0.6	4.4	0.4	0.8	10.3	9.3	8.2	4.2	5.1	6.9	10.3	24.6	416.5	13	3.2	4	11.6	11.8	0.6	1.3	41	0.4	12	4.4	4	2.7	0.2	0	0	0	0	0
5S:62-63	63	0	0.2	0.4	0.4	0.2	0.6	2.7	0.4	0	0	0.2	0.8	0	0	0.6	0.2	4.6	1.1	1.3	9.7	12.2	8.6	5.7	7.6	7.8	12	39.1	695.1	15.6	1.7	7.4	7.2	4.8	0.4	0.2	27.8	0.8	13	5.5	4.8	2.9	0.4	0	0	0	0	0	0
5S:63-64	64	0.2	0	0	0.6	0.6	2.7	0.8	0.2	0.2	0.2	1.3	1.1	0	0.6	0.2	3.8	0.4	1.7	13	12.6	8.8	6.1	10.1	10.3	13	51.8	823.5	15.4	1.3	5.1	5.9	5.3	0.8	1.5	25.7	2.7	8.8	3.4	4.4	1.7	0	0.2	0	0	0	0	0	0
5S:64-65	65	5.7	1.5	2.9	2.9	21.5	5.3	2.7	7.2	2.1	12.6	13.9	3.8	12	5.9	79.5	12.6	17.9	194.4	277.2	189.2	133.8	197.6	186.7	239.1	864.5	14854.9	251.3	23.1	55.1	79.1	76.4	6.3	11.6	321.8	10.5	92.6	40.2	66.1	35.1	1.1	0	0.8	0	0	0	0	0	0
5S:65-66	66	0.2	0	0.4	0.6	0.4	0.8	1.3	0	1.3	0.8	0.8	1.5	0.4	4.6	1.1	1.3	14.5	14.5	14.5	7.4	12.2	11.6	17.9	50.5	848.7	13.9	2.3	4	7.6	6.1	0.6	0	22.3	0	4.8	1.9	3.2	2.1	0.2	0	0.2	0	0	0	0	0	0	0
5S:66-67	67	0	0	0.8	0.6	0.4	0.4	0	0.8	0.6	0.4	0.2	0.4	2.9	0.2	0.8	4.8	7.2	8.4	4.6	4	5.5	6.9	26.7	445.1	7.2	1.5	0.8	2.5	3.6	0.2	0.2	12.2	0.2	3.2	1.7	1.5	1.3	0	0	0	0	0	0	0	0	0	0	0
5S:67-68	68	0	0.4	0	0	0.4	0.2	0.8	0.2	0.4	0.4	0.2	2.1	0	0	2.7	3.6	2.9	1.5	3.2	2.5	4.8	11.2	250.2	4	0	0.6	1.3	1.5	0.2	0.2	6.5	0	1.9	0.2	1.5	0.6	0	0	0	0	0	0	0	0	0	0	0	0
5S:68-69	69	0.4	0.2	0	0	0.2	0.6	0.4	0	0.4	0.2	0.8	0.4	0.2	2.9	4.8	2.3	1.7	4	2.7	4	16.8	227.9	3.8	0.6	1.3	1.5	1.3	0	0	6.9	0	0.8	0.4	1.1	0.6	0	0	0	0	0	0	0	0	0	0	0	0	0
5S:69-70	70	0	0.2	0.8	0	1.7	0.8	0	0.6	0.6	3.4	0.6	0.8	7.4	9.7	7.8	4.4	6.3	9	12	29.9	447.6	6.7	0.6	1.7	2.3	2.3	0.2	1.1	13.9	0	3.4	0.6	1.5	1.5	0	0	0	0	0	0	0	0	0	0	0	0	0	0
5S:70-71	71	0	0.2	0	0.6	0.2	0.2	0	0.2	1.5	0	0.4	2.5	2.9	1.9	1.7	1.3	2.1	3.2	16.2	212.3	1.1	0.8	0.8	1.3	0.8	0	0	4.6	0	1.7	1.1	1.3	1.1	0	0	0	0	0	0	0	0	0	0	0	0	0	0	0
5S:71-72	72	1.1	0.4	2.5	1.3	1.3	2.1	0.4	16.2	4.8	8.8	31.8	25.9	18.5	14.7	23.4	21.3	26.5	99.1	1574.1	28	3.2	5.9	7.2	8	0.4	1.1	36.2	1.3	8.6	3.6	8.6	4.2	0	0	0.4	0	0	0	0	0	0	0	0	0	0	0	0	0
5S:72-73	73	2.1	6.7	5.5	2.3	4.8	3.6	50.3	14.7	20.2	71.8	93	68.4	39.6	63.6	69.9	82.3	282	4744.4	67.1	6.9	11.4	14.5	19.2	1.9	1.9	72	3.2	22.9	8.8	18.1	10.5	0.2	0.2	0	0	0	0	0	0	0	0	0	0	0	0	0	0	0
5S:73-74	74	0.2	1.1	0.2	0.6	0.2	5.7	2.9	3.2	7.8	10.3	7.4	4	8.2	9.9	10.7	32.4	561	9	0.8	1.1	3.4	2.5	0.2	0.4	10.7	0.6	1.7	0.8	1.1	0.8	0	0	0	0	0	0	0	0	0	0	0	0	0	0	0	0	0	0
5S:74-75	75	5.3	1.9	4.8	3.6	62.7	9	8.6	53.7	51.3	45.7	26.1	35.6	30.9	48.6	162.9	2518.4	30.3	5.7	9.3	16.2	17	2.3	2.5	63.8	1.1	14.9	2.7	8.6	6.7	0.4	0.2	0.2	0	0	0	0	0	0	0	0	0	0	0	0	0	0	0	0
5S:75-76	76	0	0.8	0.2	10.1	1.1	2.7	7.8	5.1	6.1	5.3	4	4.8	8.2	24	350.4	3.2	1.1	2.1	3.4	2.7	0.4	0.6	13	0	2.5	0.8	0.6	0.6	0	0	0	0	0	0	0	0	0	0	0	0	0	0	0	0	0	0	0	0
5S:76-77	77	0.8	0.4	6.5	0.6	1.9	5.9	3.8	5.9	3.2	3.6	3.6	6.5	18.3	245.4	3.2	0.2	1.5	2.5	2.1	0	0.4	14.3	0.2	4	0.4	2.9	0.6	0.2	0	0.2	0	0	0	0	0	0	0	0	0	0	0	0	0	0	0	0	0	0
5S:77-78	78	0.2	2.7	0.4	1.1	5.1	0.8	2.7	1.9	1.7	2.1	3.4	10.7	146.3	2.9	0.2	1.1	2.5	1.7	0.2	0.4	7.2	0.2	2.5	0.4	0.4	0.4	0	0	0	0	0	0	0	0	0	0	0	0	0	0	0	0	0	0	0	0	0	0
5S:78-79	79	1.7	0	1.3	1.9	2.1	1.7	0.8	1.3	1.9	1.7	6.1	97	1.7	0	0.6	0.8	0.2	0	0.2	4.2	0.4	0.6	0.2	0	0.2	0	0	0	0	0	0	0	0	0	0	0	0	0	0	0	0	0	0	0	0	0	0	0
5S:79-80	80	0.2	0.4	1.5	2.5	1.7	0.8	1.7	1.1	1.9	5.7	86.7	1.9	0	0.4	0.4	0	0	0	3.8	0	0.8	0	0.2	0	0	0	0	0	0	0	0	0	0	0	0	0	0	0	0	0	0	0	0	0	0	0	0	0
5S:80-81	81	0	1.9	0.8	2.1	0.6	1.7	0.8	1.9	6.9	61.2	1.3	0	0.4	2.5	0.8	0	0.6	3.8	0.2	1.3	0	0.4	0.2	0	0	0	0	0	0	0	0	0	0	0	0	0	0	0	0	0	0	0	0	0	0	0	0	0
5S:81-82	82	9.7	1.9	4.8	3.8	3.4	4.4	5.9	16.8	193	4.6	1.1	4.8	9.5	7.2	0.4	2.5	34.3	1.1	8.4	2.9	3.8	1.3	0	0	0	0	0	0	0	0	0	0	0	0	0	0	0	0	0	0	0	0	0	0	0	0	0	0
5S:82-83	83	1.1	1.3	0.4	1.3	1.3	1.1	4.4	52.2	1.5	0.2	1.1	1.7	1.7	0.6	0	5.9	0.4	2.1	0.4	0.8	0.4	0	0	0	0	0	0	0	0	0	0	0	0	0	0	0	0	0	0	0	0	0	0	0	0	0	0	0
5S:83-84	84	0.6	0.4	0.2	1.7	1.7	3.4	63.6	2.5	0	2.1	3.2	2.9	0.2	0.4	10.9	0.2	3.4	0.4	1.1	0.2	0	0	0	0	0	0	0	0	0	0	0	0	0	0	0	0	0	0	0	0	0	0	0	0	0	0	0	0
5S:84-85	85	0.4	0	0.2	1.1	1.3	14.9	1.1	0.2	0.4	0.6	1.1	0	0.4	2.7	0	1.3	0.2	0.8	0	0	0	0	0	0	0	0	0	0	0	0	0	0	0	0	0	0	0	0	0	0	0	0	0	0	0	0	0	0
5S:85-86	86	0.8	0.8	1.5	2.7	32.8	0.8	0.4	0.4	0.6	0.4	0	0	2.1	0.2	1.1	0	0.6	0.4	0	0	0	0	0	0	0	0	0	0	0	0	0	0	0	0	0	0	0	0	0	0	0	0	0	0	0	0	0	0
5S:86-87	87	0	0.2	0.2	3.6	0.4	0	0.4	0.2	0.2	0	0	0.6	0.2	0	0.6	0	0.2	0	0	0	0	0	0	0	0	0	0	0	0	0	0	0	0	0	0	0	0	0	0	0	0	0	0	0	0	0	0	0
5S:87-88	88	0.2	0.4	8.2	0	0	0	0.4	0.4	0.2	0	1.7	0.2	0.6	0.2	0	0	0	0	0	0	0	0	0	0	0	0	0	0	0	0	0	0	0	0	0	0	0	0	0	0	0	0	0	0	0	0	0	0
5S:88-89	89	3.8	36.2	2.5	0.2	0.8	2.5	2.1	0.8	0.6	7.8	0	2.1	0.6	1.1	0.2	0	0	0.2	0	0	0	0	0	0	0	0	0	0	0	0	0	0	0	0	0	0	0	0	0	0	0	0	0	0	0	0	0	0
5S:89-90	90	22.7	0.6	0.8	0.8	2.7	1.3	0	0.2	5.3	0.4	0.6	0.2	0.4	0.4	0	0	0	0	0	0	0	0	0	0	0	0	0	0	0	0	0	0	0	0	0	0	0	0	0	0	0	0	0	0	0	0	0	0
5S:90-91	91	0.4	0.2	0.4	0.4	1.5	0.2	0	3.2	0.2	0.6	0.4	0.4	0	0	0	0	0	0	0	0	0	0	0	0	0	0	0	0	0	0	0	0	0	0	0	0	0	0	0	0	0	0	0	0	0	0	0	0
5S:91-92	92	0.2	0	0.4	0.2	0	0	0.6	0	0	0	0	0.2	0	0	0	0	0	0	0	0	0	0	0	0	0	0	0	0	0	0	0	0	0	0	0	0	0	0	0	0	0	0	0	0	0	0	0	0
5S:92-93	93	3.4	6.3	6.7	0.8	1.5	26.1	0.2	6.3	1.1	2.1	2.5	0	0	0	0	0	0	0	0	0	0	0	0	0	0	0	0	0	0	0	0	0	0	0	0	0	0	0	0	0	0	0	0	0	0	0	0	0
5S:93-94	94	0.2	1.5	0.2	0.6	6.7	0.6	1.1	0.4	0.8	0.6	0	0	0.2	0	0	0	0	0	0	0	0	0	0	0	0	0	0	0	0	0	0	0	0	0	0	0	0	0	0	0	0	0	0	0	0	0	0	0
5S:94-95	95	0.2	0	0	0.8	0	0.4	0.2	0	0.2	0	0	0	0	0	0	0	0	0	0	0	0	0	0	0	0	0	0	0	0	0	0	0	0	0	0	0	0	0	0	0	0	0	0	0	0	0	0	0
5S:95-96	96	0.2	0	0.2	0	0	0	0	0.2	0	0	0	0	0	0	0	0	0	0	0	0	0	0	0	0	0	0	0	0	0	0	0	0	0	0	0	0	0	0	0	0	0	0	0	0	0	0	0	0
5S:96-97	97	0	1.3	0	0.4	0.4	0	0	0	0	0	0	0	0	0	0	0	0	0	0	0	0	0	0	0	0	0	0	0	0	0	0	0	0	0	0	0	0	0	0	0	0	0	0	0	0	0	0	0
5S:97-98	98	12.4	0.4	2.5	1.1	0.6	0.4	0	0	0	0	0	0	0	0	0	0	0	0	0	0	0	0	0	0	0	0	0	0	0	0	0	0	0	0	0	0	0	0	0	0	0	0	0	0	0	0	0	0
5S:98-99	99	0.4	1.7	0.4	0.8	0.2	0	0	0	0	0	0	0	0	0	0	0	0	0	0	0	0	0	0	0	0	0	0	0	0	0	0	0	0	0	0	0	0	0	0	0	0	0	0	0	0	0	0	0
5S:99-100	100	0	0	0	0	0	0	0	0	0	0	0	0	0	0	0	0	0	0	0	0	0	0	0	0	0	0	0	0	0	0	0	0	0	0	0	0	0	0	0	0	0	0	0	0	0	0	0	0
5S:100-101	101	0	0	0	0	0	0	0	0	0	0	0	0	0	0	0	0	0	0	0	0	0	0	0	0	0	0	0	0	0	0	0	0	0	0	0	0	0	0	0	0	0	0	0	0	0	0	0	0
5S:101-102	102	0	0	0	0	0	0	0	0	0	0	0	0	0	0	0	0	0	0	0	0	0	0	0	0	0	0	0	0	0	0	0	0	0	0	0	0	0	0	0	0	0	0	0	0	0	0	0	0
5S:102-103	103	0	0	0	0	0	0	0	0	0	0	0	0	0	0	0	0	0	0	0	0	0	0	0	0	0	0	0	0	0	0	0	0	0	0	0	0	0	0	0	0	0	0	0	0	0	0	0	0
5S:103-104	104	0	0	0	0	0	0	0	0	0	0	0	0	0	0	0	0	0	0	0	0	0	0	0	0	0	0	0	0	0	0	0	0	0	0	0	0	0	0	0	0	0	0	0	0	0	0	0	0
5S:104-105	105	0	0	0	0	0	0	0	0	0	0	0	0	0	0	0	0	0	0	0	0	0	0	0	0	0	0	0	0	0	0	0	0	0	0	0	0	0	0	0	0	0	0	0	0	0	0	0	0
5S:105-106	106	0	0	0	0	0	0	0	0	0	0	0	0	0	0	0	0	0	0	0	0	0	0	0	0	0	0	0	0	0	0	0	0	0	0	0	0	0	0	0	0	0	0	0	0	0	0	0	0
5S:106-107	107	0	0	0	0	0	0	0	0	0	0	0	0	0	0	0	0	0	0	0	0	0	0	0	0	0	0	0	0	0	0	0	0	0	0	0	0	0	0	0	0	0	0	0	0	0	0	0	0
5S:107-108	108	0	0	0	0	0	0	0	0	0	0	0	0	0	0	0	0	0	0	0	0	0	0	0	0	0	0	0	0	0	0	0	0	0	0	0	0	0	0	0	0	0	0	0	0	0	0	0	0
5S:108-109	109	0	0	0	0	0	0	0	0	0	0	0	0	0	0	0	0	0	0	0	0	0	0	0	0	0	0	0	0	0	0	0	0	0	0	0	0	0	0	0	0	0	0	0	0	0	0	0	0
5S:109-110	110	0	0	0	0	0	0	0	0	0	0	0	0	0	0	0	0	0	0	0	0	0	0	0	0	0	0	0	0	0	0	0	0	0	0	0	0	0	0	0	0	0	0	0	0	0	0	0	0
5S:110-111	111	0	0	0	0	0	0	0	0	0	0	0	0	0	0	0	0	0	0	0	0	0	0	0	0	0	0	0	0	0	0	0	0	0	0	0	0	0	0	0	0	0	0	0	0	0	0	0	0
5S:111-112	112	0	0	0	0	0	0	0	0	0	0	0	0	0	0	0	0	0	0	0	0	0	0	0	0	0	0	0	0	0	0	0	0	0	0	0	0	0	0	0	0	0	0	0	0	0	0	0	0
5S:112-113	113	0	0	0	0	0	0	0	0	0	0	0	0	0	0	0	0	0	0	0	0	0	0	0	0	0	0	0	0	0	0	0	0	0	0	0	0	0	0	0	0	0	0	0	0	0	0	0	0
5S:113-114	114	0	0	0	0	0	0	0	0	0	0	0	0	0	0	0	0	0	0	0	0	0	0	0	0	0	0	0	0	0	0	0	0	0	0	0	0	0	0	0	0	0	0	0	0	0	0	0	0
5S:114-115	115	0	0	0	0	0	0	0	0	0	0	0	0	0	0	0	0	0	0	0	0	0	0	0	0	0	0	0	0	0	0	0	0	0	0	0	0	0	0	0	0	0	0	0	0	0	0	0	0
5S:115-116	116	0	0	0	0	0	0	0	0	0	0	0	0	0	0	0	0	0	0	0	0	0	0	0	0	0	0	0	0	0	0	0	0	0	0	0	0	0	0	0	0	0	0	0	0	0	0	0	0
5S:116-117	117	0	0	0	0	0	0	0	0	0	0	0	0	0	0	0	0	0	0	0	0	0	0	0	0	0	0	0	0	0	0	0	0	0	0	0	0	0	0	0	0	0	0	0	0	0	0	0	0
5S:117-118	118	0	0	0	0	0	0	0	0	0	0	0	0	0	0	0	0	0	0	0	0	0	0	0	0	0	0	0	0	0	0	0	0	0	0	0	0	0	0	0	0	0	0	0	0	0	0	0	0
5S:118-119	119	0	0	0	0	0	0	0	0	0	0	0	0	0	0	0	0	0	0	0	0	0	0	0	0	0	0	0	0	0	0	0	0	0	0	0	0	0	0	0	0	0	0	0	0	0	0	0	0
5S:119-120	120	0	0	0	0	0	0	0	0	0	0	0	0	0	0	0	0	0	0	0	0	0	0	0	0	0	0	0	0	0	0	0	0	0	0	0	0	0	0	0	0	0	0	0	0	0	0	0	0
5S:120-121	121	0	0	0	0	0	0	0	0	0	0	0	0	0	0	0	0	0	0	0	0	0	0	0	0	0	0	0	0	0	0	0	0	0	0	0	0	0	0	0	0	0	0	0	0	0	0	0	0
5S:121-122	122	0	0	0	0	0	0	0	0	0	0	0	0	0	0	0	0	0	0	0	0	0	0	0	0	0	0	0	0	0	0	0	0	0	0	0	0	0	0	0	0	0	0	0	0	0	0	0	0
5S:122-123	123	0	0	0	0	0	0	0	0	0	0	0	0	0	0	0	0	0	0	0	0	0	0	0	0	0	0	0	0	0	0	0	0	0	0	0	0	0	0	0	0	0	0	0	0	0	0	0	0
5S:123-124	124	0	0	0	0	0	0	0	0	0	0	0	0	0	0	0	0	0	0	0	0	0	0	0	0	0	0	0	0	0	0	0	0	0	0	0	0	0	0	0	0	0	0	0	0	0	0	0	0
5S:124-125	125	0	0	0	0	0	0	0	0	0	0	0	0	0	0	0	0	0	0	0	0	0	0	0	0	0	0	0	0	0	0	0	0	0	0	0	0	0	0	0	0	0	0	0	0	0	0	0	0
5S:125-126	126	0	0	0	0	0	0	0	0	0	0	0	0	0	0	0	0	0	0	0	0	0	0	0	0	0	0	0	0	0	0	0	0	0	0	0	0	0	0	0	0	0	0	0	0	0	0	0	0
5S:126-127	127	0	0	0	0	0	0	0	0	0	0	0	0	0	0	0	0	0	0	0	0	0	0	0	0	0	0	0	0	0	0	0	0	0	0	0	0	0	0	0	0	0	0	0	0	0	0	0	0
5S:127-128	128	0	0	0	0	0	0	0	0	0	0	0	0	0	0	0	0	0	0	0	0	0	0	0	0	0	0	0	0	0	0	0	0	0	0	0	0	0	0	0	0	0	0	0	0	0	0	0	0
5S:128-129	129	0	0	0	0	0	0	0	0	0	0	0	0	0	0	0	0	0	0	0	0	0	0	0	0	0	0	0	0	0	0	0	0	0	0	0	0	0	0	0	0	0	0	0	0	0	0	0	0
5S:129-130	130	0	0	0	0	0	0	0	0	0	0	0	0	0	0	0	0	0	0	0	0	0	0	0	0	0	0	0	0	0	0	0	0	0	0	0	0	0	0	0	0	0	0	0	0	0	0	0	0
5S:130-131	131	0	0	0	0	0	0	0	0	0	0	0	0	0	0	0	0	0	0	0	0	0	0	0	0	0	0	0	0	0	0	0	0	0	0	0	0	0	0	0	0	0	0	0	0	0	0	0	0
5S:131-132	132	0	0	0	0	0	0	0	0	0	0	0	0	0	0	0	0	0	0	0	0	0	0	0	0	0	0	0	0	0	0	0	0	0	0	0	0	0	0	0	0	0	0	0	0	0	0	0	0
5S:132-133	133	0	0	0	0	0	0	0	0	0	0	0	0	0	0	0	0	0	0	0	0	0	0	0	0	0	0	0	0	0	0	0	0	0	0	0	0	0	0	0	0	0	0	0	0	0	0	0	0
5S:133-134	134	0	0	0	0	0	0	0	0	0	0	0	0	0	0	0	0	0	0	0	0	0	0	0	0	0	0	0	0	0	0	0	0	0	0	0	0	0	0	0	0	0	0	0	0	0	0	0	0
5S:134-135	135	0	0	0	0	0	0	0	0	0	0	0	0	0	0	0	0	0	0	0	0	0	0	0	0	0	0	0	0	0	0	0	0	0	0	0	0	0	0	0	0	0	0	0	0	0	0	0	0
5S:135-136	136	0	0	0	0	0	0	0	0	0	0	0	0	0	0	0	0	0	0	0	0	0	0	0	0	0	0	0	0	0	0	0	0	0	0	0	0	0	0	0	0	0	0	0	0	0	0	0	0
5S:136-137	137	0	0	0	0	0	0	0	0	0	0	0	0	0	0	0	0	0	0	0	0	0	0	0	0	0	0	0	0	0	0	0	0	0	0	0	0	0	0	0	0	0	0	0	0	0	0	0	0
5S:137-138	138	0	0	0	0	0	0	0	0	0	0	0	0	0	0	0	0	0	0	0	0	0	0	0	0	0	0	0	0	0	0	0	0	0	0	0	0	0	0	0	0	0	0	0	0	0	0	0	0
5S:138-139	139	0	0	0	0	0	0	0	0	0	0	0	0	0	0	0	0	0	0	0	0	0	0	0	0	0	0	0	0	0	0	0	0	0	0	0	0	0	0	0	0	0	0	0	0	0	0	0	0
5S:139-140	140	0	0	0	0	0	0	0	0	0	0	0	0	0	0	0	0	0	0	0	0	0	0	0	0	0	0	0	0	0	0	0	0	0	0	0	0	0	0	0	0	0	0	0	0	0	0	0	0
5S:140-141	141	0	0	0	0	0	0	0	0	0	0	0	0	0	0	0	0	0	0	0	0	0	0	0	0	0	0	0	0	0	0	0	0	0	0	0	0	0	0	0	0	0	0	0	0	0	0	0	0
5S:141-142	142	0	0	0	0	0	0	0	0	0	0	0	0	0	0	0	0	0	0	0	0	0	0	0	0	0	0	0	0	0	0	0	0	0	0	0	0	0	0	0	0	0	0	0	0	0	0	0	0
5S:142-143	143	0	0	0	0	0	0	0	0	0	0	0	0	0	0	0	0	0	0	0	0	0	0	0	0	0	0	0	0	0	0	0	0	0	0	0	0	0	0	0	0	0	0	0	0	0	0	0	0
5S:143-144	144	0	0	0	0	0	0	0	0	0	0	0	0	0	0	0	0	0	0	0	0	0	0	0	0	0	0	0	0	0	0	0	0	0	0	0	0	0	0	0	0	0	0	0	0	0	0	0	0
5S:144-145	145	0	0	0	0	0	0	0	0	0	0	0	0	0	0	0	0	0	0	0	0	0	0	0	0	0	0	0	0	0	0	0	0	0	0	0	0	0	0	0	0	0	0	0	0	0	0	0	0
5S:145-146	146	0	0	0	0	0	0	0	0	0	0	0	0	0	0	0	0	0	0	0	0	0	0	0	0	0	0	0	0	0	0	0	0	0	0	0	0	0	0	0	0	0	0	0	0	0	0	0	0
5S:146-147	147	0	0	0	0	0	0	0	0	0	0	0	0	0	0	0	0	0	0	0	0	0	0	0	0	0	0	0	0	0	0	0	0	0	0	0	0	0	0	0	0	0	0	0	0	0	0	0	0
5S:147-148	148	0	0	0	0	0	0	0	0	0	0	0	0	0	0	0	0	0	0	0	0	0	0	0	0	0	0	0	0	0	0	0	0	0	0	0	0	0	0	0	0	0	0	0	0	0	0	0	0
5S:148-149	149	0	0	0	0	0	0	0	0	0	0	0	0	0	0	0	0	0	0	0	0	0	0	0	0	0	0	0	0	0	0	0	0	0	0	0	0	0	0	0	0	0	0	0	0	0	0	0	0
5S:149-150	150	0	0	0	0	0	0	0	0	0	0	0	0	0	0	0	0	0	0	0	0	0	0	0	0	0	0	0	0	0	0	0	0	0	0	0	0	0	0	0	0	0	0	0	0	0	0	0	0
5S:150-151	151	0	0	0	0	0	0	0	0	0	0	0	0	0	0	0	0	0	0	0	0	0	0	0	0	0	0	0	0	0	0	0	0	0	0	0	0	0	0	0	0	0	0	0	0	0	0	0	0
5S:151-152	152	0	0	0	0	0	0	0	0	0	0	0	0	0	0	0	0	0	0	0	0	0	0	0	0	0	0	0	0	0	0	0	0	0	0	0	0	0	0	0	0	0	0	0	0	0	0	0	0
5S:152-153	153	0	0	0	0	0	0	0	0	0	0	0	0	0	0	0	0	0	0	0	0	0	0	0	0	0	0	0	0	0	0	0	0	0	0	0	0	0	0	0	0	0	0	0	0	0	0	0	0
5S:153-154	154	0	0	0	0	0	0	0	0	0	0	0	0	0	0	0	0	0	0	0	0	0	0	0	0	0	0	0	0	0	0	0	0	0	0	0	0	0	0	0	0	0	0	0	0	0	0	0	0
5S:154-155	155	0	0	0	0	0	0	0	0	0	0	0	0	0	0	0	0	0	0	0	0	0	0	0	0	0	0	0	0	0	0	0	0	0	0	0	0	0	0	0	0	0	0	0	0	0	0	0	0
5S:155-156	156	0	0	0	0	0	0	0	0	0	0	0	0	0	0	0	0	0	0	0	0	0	0	0	0	0	0	0	0	0	0	0	0	0	0	0	0	0	0	0	0	0	0	0	0	0	0	0	0
5S:156-157	157	0	0	0	0	0	0	0	0	0	0	0	0	0	0	0	0	0	0	0	0	0	0	0	0	0	0	0	0	0	0	0	0	0	0	0	0	0	0	0	0	0	0	0	0	0	0	0	0
5S:157-158	158	0	0	0	0	0	0	0	0	0	0	0	0	0	0	0	0	0	0	0	0	0	0	0	0	0	0	0	0	0	0	0	0	0	0	0	0	0	0	0	0	0	0	0	0	0	0	0	0
5S:158-159	159	0	0	0	0	0	0	0	0	0	0	0	0	0	0	0	0	0	0	0	0	0	0	0	0	0	0	0	0	0	0	0	0	0	0	0	0	0	0	0	0	0	0	0	0	0	0	0	0
5S:159-160	160	0	0	0	0	0	0	0	0	0	0	0	0	0	0	0	0	0	0	0	0	0	0	0	0	0	0	0	0	0	0	0	0	0	0	0	0	0	0	0	0	0	0	0	0	0	0	0	0
5S:160-161	161	0	0	0	0	0	0	0	0	0	0	0	0	0	0	0	0	0	0	0	0	0	0	0	0	0	0	0	0	0	0	0	0	0	0	0	0	0	0	0	0	0	0	0	0	0	0	0	0
5S:161-162	162	0	0	0	0	0	0	0	0	0	0	0	0	0	0	0	0	0	0	0	0	0	0	0	0	0	0	0	0	0	0	0	0	0	0	0	0	0	0	0	0	0	0	0	0	0	0	0	0
5S:162-163	163	0	0	0	0	0	0	0	0	0	0	0	0	0	0	0	0	0	0	0	0	0	0	0	0	0	0	0	0	0	0	0	0	0	0	0	0	0	0	0	0	0	0	0	0	0	0	0	0
5S:163-164	164	0	0	0	0	0	0	0	0	0	0	0	0	0	0	0	0	0	0	0	0	0	0	0	0	0	0	0	0	0	0	0	0	0	0	0	0	0	0	0	0	0	0	0	0	0	0	0	0
5S:164-165	165	0	0	0	0	0	0	0	0	0	0	0	0	0	0	0	0	0	0	0	0	0	0	0	0	0	0	0	0	0	0	0	0	0	0	0	0	0	0	0	0	0	0	0	0	0	0	0	0
5S:165-166	166	0	0	0	0	0	0	0	0	0	0	0	0	0	0	0	0	0	0	0	0	0	0	0	0	0	0	0	0	0	0	0	0	0	0	0	0	0	0	0	0	0	0	0	0	0	0	0	0
5S:166-167	167	0	0	0	0	0	0	0	0	0	0	0	0	0	0	0	0	0	0	0	0	0	0	0	0	0	0	0	0	0	0	0	0	0	0	0	0	0	0	0	0	0	0	0	0	0	0	0	0
5S:167-168	168	0	0	0	0	0	0	0	0	0	0	0	0	0	0	0	0	0	0	0	0	0	0	0	0	0	0	0	0	0	0	0	0	0	0	0	0	0	0	0	0	0	0	0	0	0	0	0	0
5S:168-169	169	0	0	0	0	0	0	0	0	0	0	0	0	0	0	0	0	0	0	0	0	0	0	0	0	0	0	0	0	0	0	0	0	0	0	0	0	0	0	0	0	0	0	0	0	0	0	0	0
5S:169-170	170	0	0	0	0	0	0	0	0	0	0	0	0	0	0	0	0	0	0	0	0	0	0	0	0	0	0	0	0	0	0	0	0	0	0	0	0	0	0	0	0	0	0	0	0	0	0	0	0
5S:170-171	171	0	0	0	0	0	0	0	0	0	0	0	0	0	0	0	0	0	0	0	0	0	0	0	0	0	0	0	0	0	0	0	0	0	0	0	0	0	0	0	0	0	0	0	0	0	0	0	0
5S:171-172	172	0	0	0	0	0	0	0	0	0	0	0	0	0	0	0	0	0	0	0	0	0	0	0	0	0	0	0	0	0	0	0	0	0	0	0	0	0	0	0	0	0	0	0	0	0	0	0	0
5S:172-173	173	0	0	0	0	0	0	0	0	0	0	0	0	0	0	0	0	0	0	0	0	0	0	0	0	0	0	0	0	0	0	0	0	0	0	0	0	0	0	0	0	0	0	0	0	0	0	0	0
5S:173-174	174	0	0	0	0	0	0	0	0	0	0	0	0	0	0	0	0	0	0	0	0	0	0	0	0	0	0	0	0	0	0	0	0	0	0	0	0	0	0	0	0	0	0	0	0	0	0	0	0
5S:174-175	175	0	0	0	0	0	0	0	0	0	0	0	0	0	0	0	0	0	0	0	0	0	0	0	0	0	0	0	0	0	0	0	0	0	0	0	0	0	0	0	0	0	0	0	0	0	0	0	0
5S:175-176	176	0	0	0	0	0	0	0	0	0	0	0	0	0	0	0	0	0	0	0	0	0	0	0	0	0	0	0	0	0	0	0	0	0	0	0	0	0	0	0	0	0	0	0	0	0	0	0	0
5S:176-177	177	0	0	0	0	0	0	0	0	0	0	0	0	0	0	0	0	0	0	0	0	0	0	0	0	0	0	0	0	0	0	0	0	0	0	0	0	0	0	0	0	0	0	0	0	0	0	0	0
5S:177-178	178	0	0	0	0	0	0	0	0	0	0	0	0	0	0	0	0	0	0	0	0	0	0	0	0	0	0	0	0	0	0	0	0	0	0	0	0	0	0	0	0	0	0	0	0	0	0	0	0
5S:178-179	179	0	0	0	0	0	0	0	0	0	0	0	0	0	0	0	0	0	0	0	0	0	0	0	0	0	0	0	0	0	0	0	0	0	0	0	0	0	0	0	0	0	0	0	0	0	0	0	0
5S:179-180	180	0	0	0	0	0	0	0	0	0	0	0	0	0	0	0	0	0	0	0	0	0	0	0	0	0	0	0	0	0	0	0	0	0	0	0	0	0	0	0	0	0	0	0	0	0	0	0	0
5S:180-181	181	0	0	0	0	0	0	0	0	0	0	0	0	0	0	0	0	0	0	0	0	0	0	0	0	0	0	0	0	0	0	0	0	0	0	0	0	0	0	0	0	0	0	0	0	0	0	0	0
5S:181-182	182	0	0	0	0	0	0	0	0	0	0	0	0	0	0	0	0	0	0	0	0	0	0	0	0	0	0	0	0	0	0	0	0	0	0	0	0	0	0	0	0	0	0	0	0	0	0	0	0
5S:182-183	183	0	0	0	0	0	0	0	0	0	0	0	0	0	0	0	0	0	0	0	0	0	0	0	0	0	0	0	0	0	0	0	0	0	0	0	0	0	0	0	0	0	0	0	0	0	0	0	0
5S:183-184	184	0	0	0	0	0	0	0	0	0	0	0	0	0	0	0	0	0	0	0	0	0	0	0	0	0	0	0	0	0	0	0	0	0	0	0	0	0	0	0	0	0	0	0	0	0	0	0	0
5S:184-185	185	0	0	0	0	0	0	0	0	0	0	0	0	0	0	0	0	0	0	0	0	0	0	0	0	0	0	0	0	0	0	0	0	0	0	0	0	0	0	0	0	0	0	0	0	0	0	0	0
5S:185-186	186	0	0	0	0	0	0	0	0	0	0	0	0	0	0	0	0	0	0	0	0	0	0	0	0	0	0	0	0	0	0	0	0	0	0	0	0	0	0	0	0	0	0	0	0	0	0	0	0
5S:186-187	187	0	0	0	0	0	0	0	0	0	0	0	0	0	0	0	0	0	0	0	0	0	0	0	0	0	0	0	0	0	0	0	0	0	0	0	0	0	0	0	0	0	0	0	0	0	0	0	0
5S:187-188	188	0	0	0	0	0	0	0	0	0	0	0	0	0	0	0	0	0	0	0	0	0	0	0	0	0	0	0	0	0	0	0	0	0	0	0	0	0	0	0	0	0	0	0	0	0	0	0	0
5S:188-189	189	0	0	0	0	0	0	0	0	0	0	0	0	0	0	0	0	0	0	0	0	0	0	0	0	0	0	0	0	0	0	0	0	0	0	0	0	0	0	0	0	0	0	0	0	0	0	0	0
5S:189-190	190	0	0	0	0	0	0	0	0	0	0	0	0	0	0	0	0	0	0	0	0	0	0	0	0	0	0	0	0	0	0	0	0	0	0	0	0	0	0	0	0	0	0	0	0	0	0	0	0
5S:190-191	191	0	0	0	0	0	0	0	0	0	0	0	0	0	0	0	0	0	0	0	0	0	0	0	0	0	0	0	0	0	0	0	0	0	0	0	0	0	0	0	0	0	0	0	0	0	0	0	0
5S:191-192	192	0	0	0	0	0	0	0	0	0	0	0	0	0	0	0	0	0	0	0	0	0	0	0	0	0	0	0	0	0	0	0	0	0	0	0	0	0	0	0	0	0	0	0	0	0	0	0	0
5S:192-193	193	0	0	0	0	0	0	0	0	0	0	0	0	0	0	0	0	0	0	0	0	0	0	0	0	0	0	0	0	0	0	0	0	0	0	0	0	0	0	0	0	0	0	0	0	0	0	0	0
5S:193-194	194	0	0	0	0	0	0	0	0	0	0	0	0	0	0	0	0	0	0	0	0	0	0	0	0	0	0	0	0	0	0	0	0	0	0	0	0	0	0	0	0	0	0	0	0	0	0	0	0
5S:194-195	195	0	0	0	0	0	0	0	0	0	0	0	0	0	0	0	0	0	0	0	0	0	0	0	0	0	0	0	0	0	0	0	0	0	0	0	0	0	0	0	0	0	0	0	0	0	0	0	0
5S:195-196	196	0	0	0	0	0	0	0	0	0	0	0	0	0	0	0	0	0	0	0	0	0	0	0	0	0	0	0	0	0	0	0	0	0	0	0	0	0	0	0	0	0	0	0	0	0	0	0	0
5S:196-197	197	0	0	0	0	0	0	0	0	0	0	0	0	0	0	0	0	0	0	0	0	0	0	0	0	0	0	0	0	0	0	0	0	0	0	0	0	0	0	0	0	0	0	0	0	0	0	0	0
5S:197-198	198	0	0	0	0	0	0	0	0	0	0	0	0	0	0	0	0	0	0	0	0	0	0	0	0	0	0	0	0	0	0	0	0	0	0	0	0	0	0	0	0	0	0	0	0	0	0	0	0
[truncated: 30 more columns]

## Sheet: 174bp 5S R40A R1 Start
Name	Position	92	93	94	95	96	97	98	99	100	101	102	103	104	105	106	107	108	109	110	111	112	113	114	115	116	117	118	119	120	121	122	123	124	125	126	127	128	129	130	131	132	133	134	135	136	137	138	139
5S:0-1	1	0	0	0	0	0	0	0	0	0	0	0	0	0	0	0	0	0	0	0	0	0	0	0	0	0	0	0	0	0	0	0	0	0	0	0	0	0	0	0	0	0	0	0	0	0	0	0	0
5S:1-2	2	0	0	0	0	0	0	0	0	0	0	0	0	0	0	0	0	0	0	0	0	0	0	0	0	0	0	0	0	0	0	0	0	0	0	0	0	0	0	0	0	0	0	0	0	0	0	0	0
5S:2-3	3	0	0	0	0	0	0	0	0	0	0	0	0	0	0	0	0	0	0	0	0	0	0	0	0	0	0	0	0	0	0	0	0	0	0	0	0	0	0	0	0	0	0	0	0	0	0	0	0
5S:3-4	4	0	0	0	0	0	0	0	0	0	0	0	0	0	0	0	0	0	0	0	0	0	0	0	0	0	0	0	0	0	0	0	0	0	0	0	0	0	0	0	0	0	0	0	0	0	0	0	0
5S:4-5	5	0	0	0	0	0	0	0	0	0	0	0	0	0	0	0	0	0	0	0	0	0	0	0	0	0	0	0	0	0	0	0	0	0	0	0	0	0	0	0	0	0	0	0	0	0	0	0	0
5S:5-6	6	0	0	0	0	0	0	0	0	0	0	0	0	0	0	0	0	0	0	0	0	0	0	0	0	0	0	0	0	0	0	0	0	0	0	0	0	0	0	0	0	0	0	0	0	0	0	0	0
5S:6-7	7	0	0	0	0	0	0	0	0	0	0	0	0	0	0	0	0	0	0	0	0	0	0	0	0	0	0	0	0	0	0	0	0	0	0	0	0	0	0	0	0	0	0	0	0	0	0	0	0
5S:7-8	8	0	0	0	0	0	0	0	0	0	0	0	0	0	0	0	0	0	0	0	0	0	0	0	0	0	0	0	0	0	0	0	0	0	0	0	0	0	0	0	0	0	0	0	0	0	0	0	0
5S:8-9	9	0	0	0	0	0	0	0	0	0	0	0	0	0	0	0	0	0	0	0	0	0	0	0	0	0	0	0	0	0	0	0	0	0	0	0	0	0	0	0	0	0	0	0	0	0	0	0	0
5S:9-10	10	0	0	0	0	0	0	0	0	0	0	0	0	0	0	0	0	0	0	0	0	0	0	0	0	0	0	0	0	0	0	0	0	0	0	0	0	0	0	0	0	0	0	0	0	0	0	0	0
5S:10-11	11	0	0	0	0	0	0	0	0	0	0	0	0	0	0	0	0	0	0	0	0	0	0	0	0	0	0	0	0	0	0	0	0	0	0	0	0	0	0	0	0	0	0	0	0	0	0	0	0
5S:11-12	12	0	0	0	0	0	0	0	0	0	0	0	0	0	0	0	0	0	0	0	0	0	0	0	0	0	0	0	0	0	0	0	0	0	0	0	0	0	0	0	0	0	0	0	0	0	0	0	0
5S:12-13	13	0	0	0	0	0	0	0	0	0	0	0	0	0	0	0	0	0	0	0	0	0	0	0	0	0	0	0	0	0	0	0	0	0	0	0	0	0	0	0	0	0	0	0	0	0	0	0	0
5S:13-14	14	0	0	0	0	0	0	0	0	0	0	0	0	0	0	0	0	0	0	0	0	0	0	0	0	0	0	0	0	0	0	0	0	0	0	0	0	0	0	0	0	0	0	0	0	0	0	0	0
5S:14-15	15	0	0	0	0	0	0	0	0	0	0	0	0	0	0	0	0	0	0	0	0	0	0	0	0	0	0	0	0	0	0	0	0	0	0	0	0	0	0	0	0	0	0	0	0	0	0	0	0
5S:15-16	16	0	0	0	0	0	0	0	0	0	0	0	0	0	0	0	0	0	0	0	0	0	0	0	0	0	0	0	0	0	0	0	0	0	0	0	0	0	0	0	0	0	0	0	0	0	0	0	0
5S:16-17	17	0	0	0	0	0	0	0	0	0	0	0	0	0	0	0	0	0	0	0	0	0	0	0	0	0	0	0	0	0	0	0	0	0	0	0	0	0	0	0	0	0	0	0	0	0	0	0	0
5S:17-18	18	0	0	0	0	0	0	0	0	0	0	0	0	0	0	0	0	0	0	0	0	0	0	0	0	0	0	0	0	0	0	0	0	0	0	0	0	0	0	0	0	0	0	0	0	0	0	0	0
5S:18-19	19	0	0	0	0	0	0	0	0	0	0	0	0	0	0	0	0	0	0	0	0	0	0	0	0	0	0	0	0	0	0	0	0	0	0	0	0	0	0	0	0	0	0	0	0	0	0	0	0
5S:19-20	20	0	0	0	0	0	0	0	0	0	0	0	0	0	0	0	0	0	0	0	0	0	0	0	0	0	0	0	0	0	0	0	0	0	0	0	0	0	0	0	0	0	0	0	0	0	0	0	0
5S:20-21	21	0	0	0	0	0	0	0	0	0	0	0	0	0	0	0	0	0	0	0	0	0	0	0	0	0	0	0	0	0	0	0	0	0	0	0	0	0	0	0	0	0	0	0	0	0	0	0	0
5S:21-22	22	0	0	0	0	0	0	0	0	0	0	0	0	0	0	0	0	0	0	0	0	0	0	0	0	0	0	0	0	0	0	0	0	0	0	0	0	0	0	0	0	0	0	0	0	0	0	0	0
5S:22-23	23	0	0	0	0	0	0	0	0	0	0	0	0	0	0	0	0	0	0	0	0	0	0	0	0	0	0	0	0	0	0	0	0	0	0	0	0	0	0	0	0	0	0	0	0	0	0	0	0
5S:23-24	24	0	0	0	0	0	0	0	0	0	0	0	0	0	0	0	0	0	0	0.1	0	0	0	0	0	0	0	0	0	0	0.3	0	0	0	0	0	0.1	0	0	0	0.1	0	0	0	0	0	0	0	0
5S:24-25	25	0	0	0	0	0	0	0	0	0	0	0	0	0	0	0	0	0	0	0	0	0.1	0.1	0	0	0	0	0	0	0.3	0	0	0	0	0	0	0.4	0.1	0.3	0	0	0	0	0	0	0	0	0.1	0
5S:25-26	26	0	0	0	0	0	0	0.3	0	0	0	0	0.1	0	0	0	0	2.1	0.3	0.4	0	0.1	0.1	0.4	0.3	0	0.7	1	6.3	0.4	0	0.4	0.4	0	0.3	2.2	0.3	5.7	1.4	0.4	0.3	0.4	0.1	0.3	1.1	0.7	1.8	2.3	1.2
5S:26-27	27	0	0	0	0	0	0.7	0	0	0	0	0	0	0.4	0.1	0.6	3	0	0.1	0.3	0	0	1.2	0.4	0.7	2.9	1.8	12.7	1.7	0.3	0	0.4	0.6	0.3	7.3	1.7	12.8	2.5	1	0.1	0.8	1	0.6	4.1	0.6	2.8	5.1	2.9	3.3
5S:27-28	28	0.1	0	0	0	0.1	0	0	0.1	0	0.1	0	0.1	0.1	0.1	1.5	0.3	0.1	0	0.1	0	0	0.1	0	0.6	1.7	5.4	1	0.1	0.3	0.7	0	0.4	3.5	0.7	11.2	2.6	0.1	0.4	0.7	0.6	0.4	2.3	0.4	1.8	2.1	2.5	1.5	0.3
5S:28-29	29	0	0.1	0	0.1	0	0	0	0	0.1	0	0.1	0	0.4	2.8	0.1	0.1	0.3	0.3	0.3	0.1	0	0	2.5	0.7	7.7	0.6	0.7	0.1	1	0.3	0.7	5.9	1	14.4	2.9	0.3	0.7	0.6	0.3	1.2	3.3	1.5	2.3	6.1	3.3	3.3	2.2	2.2
5S:29-30	30	0.1	0.1	0.1	0	0.1	0	0.1	0.3	0.1	0.1	0	0.4	2.5	0.3	0	0.3	0.7	0.1	0.7	0.1	0.6	3.6	1.1	7.2	2.3	0.8	0.3	1.4	0.7	0.6	9	1.9	18.6	2.9	1.4	1.1	0.1	0.4	1.2	5.2	0.8	4	4.6	3.3	4.4	3.2	3.3	2.9
5S:30-31	31	0	0.1	0	0	0.1	0	0.1	0	0.3	0	0	1.5	0	0.1	0.3	0.1	0	0.1	0	0.1	0.3	0.3	2.9	0.4	0.3	0.1	0.6	0.1	0	3.5	0.6	7.5	1.7	0.4	0.4	0.3	0.1	0.7	2.5	0.7	1.7	2.5	1.7	1.8	1.5	1.1	0.8	0.8
5S:31-32	32	0.1	0.1	0.4	0.4	0	0.3	0	1.2	0.3	1.1	9.8	0.6	0	0.7	1.1	0.4	1.2	0.3	0.7	3.9	1.9	11.9	3.2	1.4	1.1	5	2.5	2.8	30.2	6.2	62.7	11.2	2.2	2.6	2.3	1.8	3.6	12.6	2.5	11.2	14.5	9.2	17.4	6.9	9.1	5	3.3	65.4
5S:32-33	33	0	1.1	0.7	0.3	0.6	0.6	1.9	0.6	3.7	21.1	1.5	0.6	1	3	1.1	3	1.9	2.2	13.1	5.1	39.2	6.3	5.4	4.7	12.3	6.8	6.1	107.8	16	167.3	26	4	6.2	4.6	3.6	8.3	36.2	5.8	28.4	31.6	22.1	42.4	17.7	28	14.5	13.4	173.1	28.3
5S:33-34	34	0.1	0.1	0	0.1	0.3	0.1	0.1	0	1.5	0.6	0.7	0.4	0.1	0.4	0.4	0.3	0.6	4	2.2	16.1	2.8	0.7	0.3	1.2	0.8	1	11.7	1.8	14.2	4.7	0.6	1.2	1	0.1	1.4	4.6	1.7	4	5.2	3.7	6.6	1.7	3.3	1.9	1	24.3	3.5	14.4
5S:34-35	35	0.1	0	0.3	0	0	0	0.3	1.2	0	0.3	0.3	0	0.3	0.1	1	0.1	2.3	1.4	11.7	2.2	0.6	0.6	1.9	0.6	0.8	12.7	1.2	17.1	4	0.7	0.1	1	0.3	1.1	6.5	0.7	2.5	3	4	4.8	2.5	4	2.2	1.2	21.7	3.2	14.4	20
5S:35-36	36	0.4	1.4	0.8	1.7	1.1	5.5	62.3	8.3	7.3	6.1	4.4	3.3	8.7	3.6	6.1	52.5	35.3	252.7	35.3	2.5	1.9	7.6	3	2.9	42	8.3	67.2	14.6	3.6	8.3	5.5	3.2	6.1	45.8	5.1	17.4	21.1	15.3	50.4	13.5	25.7	11	8.6	136.8	17.3	82.1	142.3	34
5S:36-37	37	0.4	0.3	0.7	0.4	3.5	18.5	3.2	1.5	1.7	1.4	1.9	1.8	1	1.7	14.4	8.4	62.7	9	1.5	0.6	3.6	1.4	1.1	17.3	2.2	30.2	6.1	1	3	2.3	1.4	2.1	14.1	2.1	7.2	7.7	8.3	16.3	5.7	7.6	4.8	4.3	45.1	6.6	37.5	48.7	16.1	17.5
5S:37-38	38	0	0	0.1	0.1	3.5	0.7	0.3	0.3	0.3	0.3	0.8	0.7	0.1	4.6	1.9	14.9	1.8	0.1	0.8	1	0.3	0.3	7.7	1.2	8.7	2.6	1	1.1	0.7	1.1	0.7	5.1	0	2.5	3.5	2.8	4	2.1	2.9	1.2	1.1	12.4	2.5	17	14.1	4.7	6.9	1.4
5S:38-39	39	0.8	0.3	0.6	8.6	0.6	1.1	0.4	1.7	0.8	1.7	0.8	0.1	8.1	4.1	29.4	4.6	1.2	1.1	4.6	1.4	1.1	22.1	2.9	36.4	5.4	0.8	2.8	1.7	1.1	1.2	12.8	1.8	5.9	7.6	7.5	12.1	4	6.6	5.4	1.9	39.6	5.8	46.8	42.1	19	21.3	9.1	14.5
5S:39-40	40	0.1	0.6	8.1	1	0.4	0.8	1.1	1	1.1	0.6	0.8	7.2	3.2	20.3	3.3	1.5	0.6	5.9	2.2	1.7	26.8	3.9	31.2	4	1.2	1.8	0.7	1.1	2.9	9.1	2.5	6.6	7.2	4.8	11	4.1	4	3.6	1.9	36.2	6.2	38.9	52.2	19.3	23.1	9.7	18.2	13.4
5S:40-41	41	0.6	3.6	0	0	0.6	0.4	0.1	0.6	0.4	0.1	1.8	1.5	10.2	1.5	0.8	0.4	2.8	0.8	1.7	12.7	1.8	21.5	7.9	1.5	0.8	1.4	1.5	1.7	4.3	1.4	10.9	10.8	8.7	4	2.2	3.9	2.3	2.2	13.8	5	18.9	18.4	6.2	13.1	4.1	6.1	5.1	9.2
5S:41-42	42	2.3	0.1	0	0.1	0.1	0.3	0.3	0.1	0.1	0.8	0.8	6.9	1.1	0.3	0.3	1	1.1	1	6.2	0.7	12.6	4.6	1.9	1	0.6	0.4	0.4	2.3	0.6	5.7	8	4.6	3.5	1.5	1.7	0.4	0.7	8.6	2.5	12.6	12.7	3.6	5.9	1.8	3.2	2.9	6.3	13.7
5S:42-43	43	0.3	0.1	0.1	0.4	0.3	0	0.1	0.4	3.5	1.2	8.7	1.8	0.8	0.6	2.1	0.8	1	10.1	2.1	26.2	5	0.8	0.4	0.7	1	1.1	3.7	1.4	5.1	7.9	3.7	2.9	2.5	2.1	1.7	1.1	13.5	2.6	9.2	19.2	5.7	5.8	2.2	3.9	3.7	5.2	11.6	196.8
5S:43-44	44	0.4	0.1	0.6	0.6	1.1	0.4	0.6	2.3	2.2	14.4	3.7	4.7	2.3	7.7	5.5	5.8	58.5	19.3	238.1	49.1	10.8	5.2	4.7	4.3	6.9	22.1	8.6	66.5	60.3	43.8	11.7	8.3	15.3	9.7	6.1	78.4	9.8	37	81.3	13.1	30	4.8	9.4	11.2	16.4	39.2	448.3	29.5
5S:44-45	45	0.1	0	0	0.1	0	0	0.6	0.4	1.5	1	0.7	0.3	1.1	0.4	1.5	8.8	2.9	35.3	6.6	0.8	1.4	0.6	1	1	4.1	1.1	9.1	10.6	5.2	2.3	1.4	1.8	1.2	1	12.6	2.1	7	12.4	3.2	5.1	1.4	2.8	3.2	3.2	11.6	114.8	7.6	2.8
5S:45-46	46	2.6	1.5	4.8	2.1	4	17.3	8	56.3	17.8	18.6	11.3	35.3	31.9	25.3	315.4	68.3	995.1	120.8	16.3	21.8	12.8	9.2	21	95.5	20.4	77.7	85.9	51.1	50.5	28.3	42.7	24.3	18.6	263.8	39.8	160.7	335.1	83.2	122.2	38.4	58.1	67.5	92.8	258.1	3438.1	201.4	42.7	66.5
5S:46-47	47	0.3	0.8	0.4	0.4	2.2	1.9	9.2	2.3	2.5	2.8	5.8	4.4	3.5	62.8	11.6	148.2	17	3	5.8	2.3	1.2	3.5	16.7	3.5	11.5	13.9	9.4	11.7	5.4	7	4.6	2.8	45.7	9.9	40.4	79.2	24.4	27.5	11.2	16.1	15.2	28.3	64.2	925.1	59.2	8.7	16.8	21.7
5S:47-48	48	0.6	0.4	0	1.4	1.5	3.2	0.7	0.6	0.3	2.2	0.7	0.6	15.9	3	33.7	3.7	0.7	1.9	1.1	1.1	1.5	5.1	0.7	2.2	4.3	3.5	3.6	2.5	1.4	1.8	1.2	13.8	3	17.1	22.9	11.7	12.3	3.9	8	6.2	12.7	30.5	502.4	28.6	5.8	8	9.5	10.5
5S:48-49	49	0	0.1	0.6	0.1	1.1	0.8	0.3	0.4	1.2	1	0.4	12	1	16.8	1.8	0.7	0.8	0.6	0.1	0.7	1.7	0.7	3.3	2.6	2.8	1.5	0.6	1.2	0.4	0.1	6.6	1.1	7	9.2	3.7	5.4	1	2.5	1.4	4.6	8.6	165.4	9.1	1.2	2.5	2.2	4	1
5S:49-50	50	0.1	0.7	0.4	2.3	0.4	0.7	0.3	1.7	1.2	1.2	21.8	1.9	20.2	6.1	0.4	0.7	0.4	0.4	1.4	3.2	0.7	2.8	3.3	2.6	2.3	1.2	2.1	1.2	0.6	9.1	2.9	7.3	15.6	2.5	6.1	1.9	2.2	2.9	4	10.9	168.1	10.5	1.5	3.6	3.9	3.5	1.5	1.9
5S:50-51	51	0.6	0.3	1.9	0.6	0.6	0.4	1.4	0.3	1.2	14.2	3.3	25.1	6.5	1.1	0.6	0.7	0.4	1	2.2	1	3.7	4.8	3.3	2.1	1	1.2	0.8	0.8	7	2.2	9.7	14.5	2.8	6.1	1.4	2.2	1.8	5	12	140.8	9.1	2.6	2.5	2.1	6.1	1.8	2.3	30.2
5S:51-52	52	0.4	0.1	0.3	0.3	0.1	0.3	0.4	0	7.2	1.5	13.3	1.8	0.3	0.4	0	0.1	0.4	1.1	0.1	1.1	1.5	1	0.4	0.1	0.4	0.4	0	3.7	0.7	3.2	5.2	0.4	2.3	0.3	0.8	0.6	1.4	3.9	49.7	3.7	1.2	1.1	1.8	1	0.3	0.8	12	0.6
5S:52-53	53	1	0.8	0.8	0.1	1	0.7	0.6	9.9	2.3	21.9	2.5	0.6	0.7	0	0	1.1	1.8	0.4	2.1	2.5	1.9	1	0.7	1.1	0.8	0.4	7.2	1	3.3	10.5	1	3.3	0.7	1.7	1.7	1.8	5.7	61.1	4.4	0.8	1.5	2.1	3.5	1.1	0.8	16	0.4	1.2
5S:53-54	54	3.5	2.5	2.1	6.2	6.2	6.8	112.5	19.5	217.4	25.5	3.3	0.8	0.6	1.1	2.3	11.5	1.2	7.9	11	7.9	5.9	2.3	7.7	3	2.9	40.3	5.2	18.6	55.5	10.5	19.6	5.4	7	8.6	13	35.3	356.4	23.9	4.4	8.8	22.5	25.3	7.3	7.3	137.9	3.6	18.6	3
5S:54-55	55	0.7	1	1.5	0.3	1.2	21.9	3.6	38.6	6.9	0.7	0.6	0.6	0.6	0.8	2.6	0.6	2.5	3.9	4.3	1.2	1.4	2.2	1.2	0.8	10.4	2.1	8.7	18.9	2.1	5.4	1.2	2.6	2.8	4.3	11.3	83.4	5.5	1.9	3	4.3	6.1	1.9	3	39.2	0.4	6.3	1	7
5S:55-56	56	5.9	21.3	14.4	17.9	301.3	46.8	458.7	38.9	5.1	5.2	2.1	1.8	5.7	18.9	4.3	14.8	24.4	19.3	23.7	11.6	17.3	10.4	9.1	120.4	20.8	75.2	272.9	25.5	62.3	12.3	20.8	26	42.4	104.4	726.5	55.1	16.3	27.9	73	112.5	21.3	20.7	560.7	10.4	58.4	8.7	62.3	27.3
5S:56-57	57	29.8	20.6	25.1	554.5	43.2	441.3	32.6	5.4	6.6	3.7	3.2	5.2	31.2	6.3	16	43.2	24.6	51.9	23.1	34.6	21.7	21	213.1	43.6	121.1	751.9	58.7	166.7	26.4	35.3	58.8	92.5	204.8	1360.9	110	35.2	58.1	193.9	279	56.9	55.2	1299.7	21.3	127.4	20	115.7	61	1.1
5S:57-58	58	1.9	1.8	30.2	3	31.1	3.6	0.1	0.8	0.6	0.1	1.1	1.5	0.4	2.1	2.9	1.9	3.3	1.9	2.1	1.2	1.2	12	3.2	11.7	37.5	3.3	9.2	2.5	2.5	3.9	8.6	17.9	124.4	11.7	4.3	6.1	13.3	17.3	3.5	6.3	82.1	1.4	9.8	1.8	7.6	4.6	0	0.1
5S:58-59	59	2.9	59.4	1.9	18.2	1.5	0.7	0.3	0.6	0.7	0.8	3.3	1.1	1.7	4	2.2	5.4	1.9	2.2	1.8	1.5	11.2	3.2	15	37.8	5	12.6	3.2	3	5.1	5.4	18.6	150.9	16.8	6.1	7.3	10.1	17.8	3.7	4	78.3	2.2	9.5	2.5	11.3	5.7	0	0	0.6
5S:59-60	60	10.8	1	12.3	1.1	0.4	0.1	0	0	0	1.7	0	0	1.8	0.8	1.2	0.3	0.8	0.6	0.3	3	1.1	2.6	13.5	1.1	2.9	0.7	1.5	1.8	1.4	5.4	48.7	4.6	0.8	2.3	3.2	5.7	1.7	1.7	26.5	0.4	2.6	0.1	2.5	1.5	0	0	0.1	0
5S:60-61	61	1	11.3	1.2	0	0	0.1	0	0.4	1.7	0.1	1.4	1.1	0.7	1.9	0.1	0.8	0.7	0.1	6.9	1.7	8.3	15.3	1.8	2.6	1	1.8	1.9	4	8.7	94.3	8.7	2.6	4.3	3.7	5.2	1.9	1.2	34	0.7	4.8	1.8	7.5	3.7	0	0	0.1	0	0
5S:61-62	62	14.2	2.1	0.6	0.4	0	0.3	1.1	2.1	0.6	1.1	3	2.8	2.9	2.1	2.1	0.8	0.6	9.7	3.2	15.9	25	5.4	9.5	2.8	5.7	5.8	8.7	21	290.1	27.2	8.4	11.3	10.9	15	2.9	5.4	81	1.9	19	4	19.7	6.2	0.4	0.4	0	0	0	0
5S:62-63	63	3.6	1	0.4	0.7	1	1.4	2.5	1.4	4.3	9.2	6.9	4.4	4	4.4	4.4	1.8	20.2	10.4	72.6	50.4	37.7	30.9	18.6	26.4	28.3	37.1	107.3	1924.3	209.1	68.2	77.3	17.5	23.9	9.7	9.2	141.6	7.3	36.6	10.9	76.3	28.3	1	1.1	0.4	0.1	0	0	0
5S:63-64	64	0.6	0.3	0.1	0.3	0.7	1.9	0.3	1.9	2.3	2.9	2.9	1.7	1.2	1.2	1.4	11.7	3.5	17.7	29.8	22.2	18.4	8	17.5	17.8	18.8	63.9	1084.4	89.2	15.9	15.2	10.8	11.5	3.3	3.6	66.1	1.8	13.3	3	16.8	9	0.1	0.4	0.4	0	0	0	0	0
5S:64-65	65	5	2.5	4.1	4	19.7	6.9	18.6	30.8	19.3	21.9	15.7	17.1	23.9	14.8	120.1	37	253.4	321.8	336.2	247.5	165.6	267.2	258.1	296.9	1017.6	18500.5	1052.5	134.6	111.4	94.6	123.5	35.5	39.8	770.5	25.3	138	28.6	188.6	91.4	1.9	2.5	1.4	0	0	0	0	0	0
5S:65-66	66	0	0.4	0.7	2.6	0.8	4.6	6.9	5.1	3.9	2.2	2.6	2.3	2.3	13.4	6.1	54.7	35.2	19.7	24.4	7.3	16.8	13.8	29.4	62.8	999.6	67.1	10.5	10.9	7.9	10.8	4.8	3.9	76.7	2.8	12.3	2.5	17.3	8	0	0.1	0.3	0	0	0	0	0	0	0
5S:66-67	67	0	0.3	0.7	0.4	0.4	1	1	2.3	0.4	0.4	0.1	0.6	4.3	1	9.1	9.4	6.6	5	2.9	5.7	7	8.7	22.9	418.7	26.5	4.4	2.6	3.3	6.2	1.5	1.9	19.7	1	4.1	1.8	4	3.7	0.1	0.1	0	0	0	0	0	0	0	0	0
5S:67-68	68	0	0.6	0	0.4	0.8	0.8	0.6	0.3	1	0.1	0.8	3.5	1	6.2	7.3	5.5	4.8	2.9	5.1	4.3	5	18.5	312.9	18.4	2.6	3.6	1.8	3.2	0.7	0.8	17.4	0.3	4	0.4	4	1.9	0.1	0	0	0	0	0	0	0	0	0	0	0
5S:68-69	69	0.3	0	0.7	1	0.6	0.8	0.7	0.6	0.6	0.8	1.8	0.1	5.4	8.3	4.8	2.9	2.3	3	3.5	5.8	19	271.7	17.3	2.2	2.8	2.3	2.5	0.4	0.8	17.3	0.7	2.9	0.7	3	1.8	0.3	0	0	0	0	0	0	0	0	0	0	0	0
5S:69-70	70	0.1	0.1	1.4	0.8	1.4	0.8	0.4	0.4	0.7	2.5	2.2	13.9	9.1	5.4	5.2	3.5	4.4	5.2	6.6	14.8	289.2	14.5	1.8	2.8	1.5	2.2	0.8	1.2	19.6	0.8	3.5	0.8	5.9	2.8	0.4	0	0.1	0.1	0	0	0	0	0	0	0	0	0	0
5S:70-71	71	1.1	1.1	1.1	0.1	0.8	0.1	0.8	0.1	2.2	0.8	14.4	4.6	2.8	4.1	2.2	3.7	3.9	4.4	14.5	266.8	17.1	4	5.1	1.4	3.3	1.2	0.4	12.3	0.6	3.5	0.6	5.9	3.5	0	0	0.3	0	0	0	0	0	0	0	0	0	0	0	0
5S:71-72	72	5	3.3	2.6	2.2	1.5	2.5	1	10.9	5.9	61.1	16	8.7	11.9	5.4	9.4	8.8	17.9	45.3	638.4	33.4	5.9	9.2	6.9	6.6	3.5	3.2	54.4	2.5	16.4	3.5	26.2	12.7	0.1	0.4	0.4	0	0	0	0	0	0	0	0	0	0	0	0	0
5S:72-73	73	10.1	7.3	7.7	9.5	8.1	7.7	50.7	27.5	265.4	60.9	48	47.5	20.4	32.3	39.1	54	160.7	2331.5	114.8	22.4	26	23.6	37	10.9	8.4	222.9	8.7	47.8	8	74.8	32.7	1.4	0.8	0.6	0.1	0	0	0	0	0	0	0	0	0	0	0	0	0
5S:73-74	74	2.3	2.2	4.3	0.6	1.4	8.4	8.1	79.9	12.8	9	8.6	5.7	4.6	7	10.9	26.9	428.7	24.2	5.5	6.8	3	5.7	1.9	2.5	33	1.5	6.2	1.8	10.5	3.9	0	0.4	0.4	0	0	0	0	0	0	0	0	0	0	0	0	0	0	0
5S:74-75	75	4.7	6.3	3.5	3.3	29.3	10.1	92.9	27.9	21.1	16.6	8.6	11.2	16.4	19.2	61.1	823.4	36.9	5.2	9	7.5	14.8	3	5.1	82.8	2.5	17.5	2.8	19.5	8.3	0.3	0.1	0.1	0	0	0	0	0	0	0	0	0	0	0	0	0	0	0	0
5S:75-76	76	1.5	3	1.7	9.2	5.1	45.3	11.6	6.5	6.9	3.5	4.1	4.6	9.7	20.6	226.8	10.6	1.7	3.3	3.2	4.1	1.7	1.7	30.5	1.2	5.8	0.8	8.6	2.9	0	0	0	0	0	0	0	0	0	0	0	0	0	0	0	0	0	0	0	0
5S:76-77	77	1.2	1.2	4.6	1.5	18.6	8	2.1	4.7	1.7	2.8	3.5	5.7	9.7	111.3	4	0.6	1.7	2.3	3.6	0.8	1.1	17.7	1.2	4.3	0.8	3.9	2.2	0	0	0.1	0	0	0	0	0	0	0	0	0	0	0	0	0	0	0	0	0	0
5S:77-78	78	0	1.2	0.3	5.4	3.2	0.8	1.8	0.7	0.6	0.8	1.8	3.6	53	1.9	0.1	0.6	0.4	1	0.4	0.4	6.5	0.1	1.1	0.3	2.1	0.7	0.1	0	0	0	0	0	0	0	0	0	0	0	0	0	0	0	0	0	0	0	0	0
5S:78-79	79	0.7	0.4	9.1	4.1	1	1.8	0.4	1.1	0.7	0.8	2.9	47.6	3.2	0.3	0.6	0.6	0.8	0.4	0.7	6.2	0.1	2.3	0.1	2.2	1.2	0	0	0	0	0	0	0	0	0	0	0	0	0	0	0	0	0	0	0	0	0	0	0
5S:79-80	80	0.3	5.8	1.5	1.1	1.2	0	0.7	0.6	1	4.6	44.9	1.8	0.4	0.7	0.3	1.1	0.1	0.4	6.3	0.3	1.2	0.1	1.9	1.2	0	0	0	0	0	0	0	0	0	0	0	0	0	0	0	0	0	0	0	0	0	0	0	0
5S:80-81	81	4	1.2	0.8	0.8	0.3	0.6	0.6	1.2	1.9	30.4	1.4	0.7	0.4	0.1	1.2	0.3	0.4	4.7	0.1	0.4	0.1	1.1	0.6	0	0	0	0	0	0	0	0	0	0	0	0	0	0	0	0	0	0	0	0	0	0	0	0	0
5S:81-82	82	4.8	1.1	2.5	0.6	1.1	1.9	3.3	5.4	54.4	4.6	1.7	2.8	3.9	4.1	1.7	1.9	28.4	1.2	6.3	0.8	7.9	3.7	0	0.1	0	0	0	0	0	0	0	0	0	0	0	0	0	0	0	0	0	0	0	0	0	0	0	0
5S:82-83	83	1	1.1	0.1	0.7	0.7	1.1	2.3	21.4	1.2	0.7	0.7	1	1	1	0.7	8	0.6	1.5	0.4	2.9	1.7	0	0	0.1	0	0	0	0	0	0	0	0	0	0	0	0	0	0	0	0	0	0	0	0	0	0	0	0
5S:83-84	84	1.4	0.6	0.6	0.1	0.7	2.6	24.2	1.5	0.1	1.1	0.6	0.6	0.4	0.7	5.7	0.4	1.4	0	1.9	1.1	0	0	0.1	0	0	0	0	0	0	0	0	0	0	0	0	0	0	0	0	0	0	0	0	0	0	0	0	0
5S:84-85	85	0	0.3	0.3	0.1	0.8	5.9	0.6	0	0.1	0.3	0.3	0	0.1	2.1	0	0.6	0.3	0.3	0.3	0	0	0	0	0	0	0	0	0	0	0	0	0	0	0	0	0	0	0	0	0	0	0	0	0	0	0	0	0
5S:85-86	86	0	0.7	0.6	1.5	13.5	0.7	0	0.7	0.3	0.6	0.1	0.3	2.8	0	0.4	0.1	0.7	0.1	0	0	0	0	0	0	0	0	0	0	0	0	0	0	0	0	0	0	0	0	0	0	0	0	0	0	0	0	0	0
5S:86-87	87	0.3	0.1	0.4	4.4	0.7	0.3	0	0	0.3	0.3	0.1	1.5	0.4	0.4	0.1	0	0.1	0	0	0	0	0	0	0	0	0	0	0	0	0	0	0	0	0	0	0	0	0	0	0	0	0	0	0	0	0	0	0
5S:87-88	88	0.1	0.4	4.3	0	0.3	0.7	0.3	0.3	0.1	0.1	1.1	0.1	0.7	0.1	0.7	0.3	0	0	0	0	0	0	0	0	0	0	0	0	0	0	0	0	0	0	0	0	0	0	0	0	0	0	0	0	0	0	0	0
5S:88-89	89	0	9.2	0.6	0.1	1	0.8	0.7	0	0.7	3.7	0.1	1	0.1	1.2	0.7	0	0	0	0	0	0	0	0	0	0	0	0	0	0	0	0	0	0	0	0	0	0	0	0	0	0	0	0	0	0	0	0	0
5S:89-90	90	3.7	0.7	0	0	0.4	0.1	0.4	0	1.7	0	1	0.3	0.4	0.3	0	0	0	0	0	0	0	0	0	0	0	0	0	0	0	0	0	0	0	0	0	0	0	0	0	0	0	0	0	0	0	0	0	0
5S:90-91	91	0.3	0	0.3	0	0.1	0	0.1	1.8	0	0.3	0.3	0.8	0.3	0	0	0.1	0	0	0	0	0	0	0	0	0	0	0	0	0	0	0	0	0	0	0	0	0	0	0	0	0	0	0	0	0	0	0	0
5S:91-92	92	0	0	0.4	0.3	0	0	0.8	0	0.4	0	0.1	0	0	0	0	0	0	0	0	0	0	0	0	0	0	0	0	0	0	0	0	0	0	0	0	0	0	0	0	0	0	0	0	0	0	0	0	0
5S:92-93	93	1	0.7	2.3	1.1	0.7	11.3	0.7	3.5	0.8	3.7	2.5	0.1	0	0	0	0	0	0	0	0	0	0	0	0	0	0	0	0	0	0	0	0	0	0	0	0	0	0	0	0	0	0	0	0	0	0	0	0
5S:93-94	94	0.3	1.1	0.3	0	5.1	0.3	0.7	0	1.4	0.4	0	0.1	0	0	0	0	0	0	0	0	0	0	0	0	0	0	0	0	0	0	0	0	0	0	0	0	0	0	0	0	0	0	0	0	0	0	0	0
5S:94-95	95	0.6	0	0	0.4	0	0.1	0.1	0.1	0.3	0	0	0	0	0	0	0	0	0	0	0	0	0	0	0	0	0	0	0	0	0	0	0	0	0	0	0	0	0	0	0	0	0	0	0	0	0	0	0
5S:95-96	96	0	0	0.6	0.1	0.1	0.1	0.1	0	0	0	0	0	0	0	0	0	0	0	0	0	0	0	0	0	0	0	0	0	0	0	0	0	0	0	0	0	0	0	0	0	0	0	0	0	0	0	0	0
5S:96-97	97	0	0.8	0	0	0	0	0	0	0	0	0	0	0	0	0	0	0	0	0	0	0	0	0	0	0	0	0	0	0	0	0	0	0	0	0	0	0	0	0	0	0	0	0	0	0	0	0	0
5S:97-98	98	1.8	0	0.4	0	0.1	0.3	0	0	0	0	0	0	0	0	0	0	0	0	0	0	0	0	0	0	0	0	0	0	0	0	0	0	0	0	0	0	0	0	0	0	0	0	0	0	0	0	0	0
5S:98-99	99	0	0.3	0	0.1	0.3	0	0	0	0	0	0	0	0	0	0	0	0	0	0	0	0	0	0	0	0	0	0	0	0	0	0	0	0	0	0	0	0	0	0	0	0	0	0	0	0	0	0	0
5S:99-100	100	0.1	0.1	0.1	0	0	0	0	0	0	0	0	0	0	0	0	0	0	0	0	0	0	0	0	0	0	0	0	0	0	0	0	0	0	0	0	0	0	0	0	0	0	0	0	0	0	0	0	0
5S:100-101	101	0	0	0	0	0	0	0	0	0	0	0	0	0	0	0	0	0	0	0	0	0	0	0	0	0	0	0	0	0	0	0	0	0	0	0	0	0	0	0	0	0	0	0	0	0	0	0	0
5S:101-102	102	0	0	0	0	0	0	0	0	0	0	0	0	0	0	0	0	0	0	0	0	0	0	0	0	0	0	0	0	0	0	0	0	0	0	0	0	0	0	0	0	0	0	0	0	0	0	0	0
5S:102-103	103	0	0	0	0	0	0	0	0	0	0	0	0	0	0	0	0	0	0	0	0	0	0	0	0	0	0	0	0	0	0	0	0	0	0	0	0	0	0	0	0	0	0	0	0	0	0	0	0
5S:103-104	104	0	0	0	0	0	0	0	0	0	0	0	0	0	0	0	0	0	0	0	0	0	0	0	0	0	0	0	0	0	0	0	0	0	0	0	0	0	0	0	0	0	0	0	0	0	0	0	0
5S:104-105	105	0	0	0	0	0	0	0	0	0	0	0	0	0	0	0	0	0	0	0	0	0	0	0	0	0	0	0	0	0	0	0	0	0	0	0	0	0	0	0	0	0	0	0	0	0	0	0	0
5S:105-106	106	0	0	0	0	0	0	0	0	0	0	0	0	0	0	0	0	0	0	0	0	0	0	0	0	0	0	0	0	0	0	0	0	0	0	0	0	0	0	0	0	0	0	0	0	0	0	0	0
5S:106-107	107	0	0	0	0	0	0	0	0	0	0	0	0	0	0	0	0	0	0	0	0	0	0	0	0	0	0	0	0	0	0	0	0	0	0	0	0	0	0	0	0	0	0	0	0	0	0	0	0
5S:107-108	108	0	0	0	0	0	0	0	0	0	0	0	0	0	0	0	0	0	0	0	0	0	0	0	0	0	0	0	0	0	0	0	0	0	0	0	0	0	0	0	0	0	0	0	0	0	0	0	0
5S:108-109	109	0	0	0	0	0	0	0	0	0	0	0	0	0	0	0	0	0	0	0	0	0	0	0	0	0	0	0	0	0	0	0	0	0	0	0	0	0	0	0	0	0	0	0	0	0	0	0	0
5S:109-110	110	0	0	0	0	0	0	0	0	0	0	0	0	0	0	0	0	0	0	0	0	0	0	0	0	0	0	0	0	0	0	0	0	0	0	0	0	0	0	0	0	0	0	0	0	0	0	0	0
5S:110-111	111	0	0	0	0	0	0	0	0	0	0	0	0	0	0	0	0	0	0	0	0	0	0	0	0	0	0	0	0	0	0	0	0	0	0	0	0	0	0	0	0	0	0	0	0	0	0	0	0
5S:111-112	112	0	0	0	0	0	0	0	0	0	0	0	0	0	0	0	0	0	0	0	0	0	0	0	0	0	0	0	0	0	0	0	0	0	0	0	0	0	0	0	0	0	0	0	0	0	0	0	0
5S:112-113	113	0	0	0	0	0	0	0	0	0	0	0	0	0	0	0	0	0	0	0	0	0	0	0	0	0	0	0	0	0	0	0	0	0	0	0	0	0	0	0	0	0	0	0	0	0	0	0	0
5S:113-114	114	0	0	0	0	0	0	0	0	0	0	0	0	0	0	0	0	0	0	0	0	0	0	0	0	0	0	0	0	0	0	0	0	0	0	0	0	0	0	0	0	0	0	0	0	0	0	0	0
5S:114-115	115	0	0	0	0	0	0	0	0	0	0	0	0	0	0	0	0	0	0	0	0	0	0	0	0	0	0	0	0	0	0	0	0	0	0	0	0	0	0	0	0	0	0	0	0	0	0	0	0
5S:115-116	116	0	0	0	0	0	0	0	0	0	0	0	0	0	0	0	0	0	0	0	0	0	0	0	0	0	0	0	0	0	0	0	0	0	0	0	0	0	0	0	0	0	0	0	0	0	0	0	0
5S:116-117	117	0	0	0	0	0	0	0	0	0	0	0	0	0	0	0	0	0	0	0	0	0	0	0	0	0	0	0	0	0	0	0	0	0	0	0	0	0	0	0	0	0	0	0	0	0	0	0	0
5S:117-118	118	0	0	0	0	0	0	0	0	0	0	0	0	0	0	0	0	0	0	0	0	0	0	0	0	0	0	0	0	0	0	0	0	0	0	0	0	0	0	0	0	0	0	0	0	0	0	0	0
5S:118-119	119	0	0	0	0	0	0	0	0	0	0	0	0	0	0	0	0	0	0	0	0	0	0	0	0	0	0	0	0	0	0	0	0	0	0	0	0	0	0	0	0	0	0	0	0	0	0	0	0
5S:119-120	120	0	0	0	0	0	0	0	0	0	0	0	0	0	0	0	0	0	0	0	0	0	0	0	0	0	0	0	0	0	0	0	0	0	0	0	0	0	0	0	0	0	0	0	0	0	0	0	0
5S:120-121	121	0	0	0	0	0	0	0	0	0	0	0	0	0	0	0	0	0	0	0	0	0	0	0	0	0	0	0	0	0	0	0	0	0	0	0	0	0	0	0	0	0	0	0	0	0	0	0	0
5S:121-122	122	0	0	0	0	0	0	0	0	0	0	0	0	0	0	0	0	0	0	0	0	0	0	0	0	0	0	0	0	0	0	0	0	0	0	0	0	0	0	0	0	0	0	0	0	0	0	0	0
5S:122-123	123	0	0	0	0	0	0	0	0	0	0	0	0	0	0	0	0	0	0	0	0	0	0	0	0	0	0	0	0	0	0	0	0	0	0	0	0	0	0	0	0	0	0	0	0	0	0	0	0
5S:123-124	124	0	0	0	0	0	0	0	0	0	0	0	0	0	0	0	0	0	0	0	0	0	0	0	0	0	0	0	0	0	0	0	0	0	0	0	0	0	0	0	0	0	0	0	0	0	0	0	0
5S:124-125	125	0	0	0	0	0	0	0	0	0	0	0	0	0	0	0	0	0	0	0	0	0	0	0	0	0	0	0	0	0	0	0	0	0	0	0	0	0	0	0	0	0	0	0	0	0	0	0	0
5S:125-126	126	0	0	0	0	0	0	0	0	0	0	0	0	0	0	0	0	0	0	0	0	0	0	0	0	0	0	0	0	0	0	0	0	0	0	0	0	0	0	0	0	0	0	0	0	0	0	0	0
5S:126-127	127	0	0	0	0	0	0	0	0	0	0	0	0	0	0	0	0	0	0	0	0	0	0	0	0	0	0	0	0	0	0	0	0	0	0	0	0	0	0	0	0	0	0	0	0	0	0	0	0
5S:127-128	128	0	0	0	0	0	0	0	0	0	0	0	0	0	0	0	0	0	0	0	0	0	0	0	0	0	0	0	0	0	0	0	0	0	0	0	0	0	0	0	0	0	0	0	0	0	0	0	0
5S:128-129	129	0	0	0	0	0	0	0	0	0	0	0	0	0	0	0	0	0	0	0	0	0	0	0	0	0	0	0	0	0	0	0	0	0	0	0	0	0	0	0	0	0	0	0	0	0	0	0	0
5S:129-130	130	0	0	0	0	0	0	0	0	0	0	0	0	0	0	0	0	0	0	0	0	0	0	0	0	0	0	0	0	0	0	0	0	0	0	0	0	0	0	0	0	0	0	0	0	0	0	0	0
5S:130-131	131	0	0	0	0	0	0	0	0	0	0	0	0	0	0	0	0	0	0	0	0	0	0	0	0	0	0	0	0	0	0	0	0	0	0	0	0	0	0	0	0	0	0	0	0	0	0	0	0
5S:131-132	132	0	0	0	0	0	0	0	0	0	0	0	0	0	0	0	0	0	0	0	0	0	0	0	0	0	0	0	0	0	0	0	0	0	0	0	0	0	0	0	0	0	0	0	0	0	0	0	0
5S:132-133	133	0	0	0	0	0	0	0	0	0	0	0	0	0	0	0	0	0	0	0	0	0	0	0	0	0	0	0	0	0	0	0	0	0	0	0	0	0	0	0	0	0	0	0	0	0	0	0	0
5S:133-134	134	0	0	0	0	0	0	0	0	0	0	0	0	0	0	0	0	0	0	0	0	0	0	0	0	0	0	0	0	0	0	0	0	0	0	0	0	0	0	0	0	0	0	0	0	0	0	0	0
5S:134-135	135	0	0	0	0	0	0	0	0	0	0	0	0	0	0	0	0	0	0	0	0	0	0	0	0	0	0	0	0	0	0	0	0	0	0	0	0	0	0	0	0	0	0	0	0	0	0	0	0
5S:135-136	136	0	0	0	0	0	0	0	0	0	0	0	0	0	0	0	0	0	0	0	0	0	0	0	0	0	0	0	0	0	0	0	0	0	0	0	0	0	0	0	0	0	0	0	0	0	0	0	0
5S:136-137	137	0	0	0	0	0	0	0	0	0	0	0	0	0	0	0	0	0	0	0	0	0	0	0	0	0	0	0	0	0	0	0	0	0	0	0	0	0	0	0	0	0	0	0	0	0	0	0	0
5S:137-138	138	0	0	0	0	0	0	0	0	0	0	0	0	0	0	0	0	0	0	0	0	0	0	0	0	0	0	0	0	0	0	0	0	0	0	0	0	0	0	0	0	0	0	0	0	0	0	0	0
5S:138-139	139	0	0	0	0	0	0	0	0	0	0	0	0	0	0	0	0	0	0	0	0	0	0	0	0	0	0	0	0	0	0	0	0	0	0	0	0	0	0	0	0	0	0	0	0	0	0	0	0
5S:139-140	140	0	0	0	0	0	0	0	0	0	0	0	0	0	0	0	0	0	0	0	0	0	0	0	0	0	0	0	0	0	0	0	0	0	0	0	0	0	0	0	0	0	0	0	0	0	0	0	0
5S:140-141	141	0	0	0	0	0	0	0	0	0	0	0	0	0	0	0	0	0	0	0	0	0	0	0	0	0	0	0	0	0	0	0	0	0	0	0	0	0	0	0	0	0	0	0	0	0	0	0	0
5S:141-142	142	0	0	0	0	0	0	0	0	0	0	0	0	0	0	0	0	0	0	0	0	0	0	0	0	0	0	0	0	0	0	0	0	0	0	0	0	0	0	0	0	0	0	0	0	0	0	0	0
5S:142-143	143	0	0	0	0	0	0	0	0	0	0	0	0	0	0	0	0	0	0	0	0	0	0	0	0	0	0	0	0	0	0	0	0	0	0	0	0	0	0	0	0	0	0	0	0	0	0	0	0
5S:143-144	144	0	0	0	0	0	0	0	0	0	0	0	0	0	0	0	0	0	0	0	0	0	0	0	0	0	0	0	0	0	0	0	0	0	0	0	0	0	0	0	0	0	0	0	0	0	0	0	0
5S:144-145	145	0	0	0	0	0	0	0	0	0	0	0	0	0	0	0	0	0	0	0	0	0	0	0	0	0	0	0	0	0	0	0	0	0	0	0	0	0	0	0	0	0	0	0	0	0	0	0	0
5S:145-146	146	0	0	0	0	0	0	0	0	0	0	0	0	0	0	0	0	0	0	0	0	0	0	0	0	0	0	0	0	0	0	0	0	0	0	0	0	0	0	0	0	0	0	0	0	0	0	0	0
5S:146-147	147	0	0	0	0	0	0	0	0	0	0	0	0	0	0	0	0	0	0	0	0	0	0	0	0	0	0	0	0	0	0	0	0	0	0	0	0	0	0	0	0	0	0	0	0	0	0	0	0
5S:147-148	148	0	0	0	0	0	0	0	0	0	0	0	0	0	0	0	0	0	0	0	0	0	0	0	0	0	0	0	0	0	0	0	0	0	0	0	0	0	0	0	0	0	0	0	0	0	0	0	0
5S:148-149	149	0	0	0	0	0	0	0	0	0	0	0	0	0	0	0	0	0	0	0	0	0	0	0	0	0	0	0	0	0	0	0	0	0	0	0	0	0	0	0	0	0	0	0	0	0	0	0	0
5S:149-150	150	0	0	0	0	0	0	0	0	0	0	0	0	0	0	0	0	0	0	0	0	0	0	0	0	0	0	0	0	0	0	0	0	0	0	0	0	0	0	0	0	0	0	0	0	0	0	0	0
5S:150-151	151	0	0	0	0	0	0	0	0	0	0	0	0	0	0	0	0	0	0	0	0	0	0	0	0	0	0	0	0	0	0	0	0	0	0	0	0	0	0	0	0	0	0	0	0	0	0	0	0
5S:151-152	152	0	0	0	0	0	0	0	0	0	0	0	0	0	0	0	0	0	0	0	0	0	0	0	0	0	0	0	0	0	0	0	0	0	0	0	0	0	0	0	0	0	0	0	0	0	0	0	0
5S:152-153	153	0	0	0	0	0	0	0	0	0	0	0	0	0	0	0	0	0	0	0	0	0	0	0	0	0	0	0	0	0	0	0	0	0	0	0	0	0	0	0	0	0	0	0	0	0	0	0	0
5S:153-154	154	0	0	0	0	0	0	0	0	0	0	0	0	0	0	0	0	0	0	0	0	0	0	0	0	0	0	0	0	0	0	0	0	0	0	0	0	0	0	0	0	0	0	0	0	0	0	0	0
5S:154-155	155	0	0	0	0	0	0	0	0	0	0	0	0	0	0	0	0	0	0	0	0	0	0	0	0	0	0	0	0	0	0	0	0	0	0	0	0	0	0	0	0	0	0	0	0	0	0	0	0
5S:155-156	156	0	0	0	0	0	0	0	0	0	0	0	0	0	0	0	0	0	0	0	0	0	0	0	0	0	0	0	0	0	0	0	0	0	0	0	0	0	0	0	0	0	0	0	0	0	0	0	0
5S:156-157	157	0	0	0	0	0	0	0	0	0	0	0	0	0	0	0	0	0	0	0	0	0	0	0	0	0	0	0	0	0	0	0	0	0	0	0	0	0	0	0	0	0	0	0	0	0	0	0	0
5S:157-158	158	0	0	0	0	0	0	0	0	0	0	0	0	0	0	0	0	0	0	0	0	0	0	0	0	0	0	0	0	0	0	0	0	0	0	0	0	0	0	0	0	0	0	0	0	0	0	0	0
5S:158-159	159	0	0	0	0	0	0	0	0	0	0	0	0	0	0	0	0	0	0	0	0	0	0	0	0	0	0	0	0	0	0	0	0	0	0	0	0	0	0	0	0	0	0	0	0	0	0	0	0
5S:159-160	160	0	0	0	0	0	0	0	0	0	0	0	0	0	0	0	0	0	0	0	0	0	0	0	0	0	0	0	0	0	0	0	0	0	0	0	0	0	0	0	0	0	0	0	0	0	0	0	0
5S:160-161	161	0	0	0	0	0	0	0	0	0	0	0	0	0	0	0	0	0	0	0	0	0	0	0	0	0	0	0	0	0	0	0	0	0	0	0	0	0	0	0	0	0	0	0	0	0	0	0	0
5S:161-162	162	0	0	0	0	0	0	0	0	0	0	0	0	0	0	0	0	0	0	0	0	0	0	0	0	0	0	0	0	0	0	0	0	0	0	0	0	0	0	0	0	0	0	0	0	0	0	0	0
5S:162-163	163	0	0	0	0	0	0	0	0	0	0	0	0	0	0	0	0	0	0	0	0	0	0	0	0	0	0	0	0	0	0	0	0	0	0	0	0	0	0	0	0	0	0	0	0	0	0	0	0
5S:163-164	164	0	0	0	0	0	0	0	0	0	0	0	0	0	0	0	0	0	0	0	0	0	0	0	0	0	0	0	0	0	0	0	0	0	0	0	0	0	0	0	0	0	0	0	0	0	0	0	0
5S:164-165	165	0	0	0	0	0	0	0	0	0	0	0	0	0	0	0	0	0	0	0	0	0	0	0	0	0	0	0	0	0	0	0	0	0	0	0	0	0	0	0	0	0	0	0	0	0	0	0	0
5S:165-166	166	0	0	0	0	0	0	0	0	0	0	0	0	0	0	0	0	0	0	0	0	0	0	0	0	0	0	0	0	0	0	0	0	0	0	0	0	0	0	0	0	0	0	0	0	0	0	0	0
5S:166-167	167	0	0	0	0	0	0	0	0	0	0	0	0	0	0	0	0	0	0	0	0	0	0	0	0	0	0	0	0	0	0	0	0	0	0	0	0	0	0	0	0	0	0	0	0	0	0	0	0
5S:167-168	168	0	0	0	0	0	0	0	0	0	0	0	0	0	0	0	0	0	0	0	0	0	0	0	0	0	0	0	0	0	0	0	0	0	0	0	0	0	0	0	0	0	0	0	0	0	0	0	0
5S:168-169	169	0	0	0	0	0	0	0	0	0	0	0	0	0	0	0	0	0	0	0	0	0	0	0	0	0	0	0	0	0	0	0	0	0	0	0	0	0	0	0	0	0	0	0	0	0	0	0	0
5S:169-170	170	0	0	0	0	0	0	0	0	0	0	0	0	0	0	0	0	0	0	0	0	0	0	0	0	0	0	0	0	0	0	0	0	0	0	0	0	0	0	0	0	0	0	0	0	0	0	0	0
5S:170-171	171	0	0	0	0	0	0	0	0	0	0	0	0	0	0	0	0	0	0	0	0	0	0	0	0	0	0	0	0	0	0	0	0	0	0	0	0	0	0	0	0	0	0	0	0	0	0	0	0
5S:171-172	172	0	0	0	0	0	0	0	0	0	0	0	0	0	0	0	0	0	0	0	0	0	0	0	0	0	0	0	0	0	0	0	0	0	0	0	0	0	0	0	0	0	0	0	0	0	0	0	0
5S:172-173	173	0	0	0	0	0	0	0	0	0	0	0	0	0	0	0	0	0	0	0	0	0	0	0	0	0	0	0	0	0	0	0	0	0	0	0	0	0	0	0	0	0	0	0	0	0	0	0	0
5S:173-174	174	0	0	0	0	0	0	0	0	0	0	0	0	0	0	0	0	0	0	0	0	0	0	0	0	0	0	0	0	0	0	0	0	0	0	0	0	0	0	0	0	0	0	0	0	0	0	0	0
5S:174-175	175	0	0	0	0	0	0	0	0	0	0	0	0	0	0	0	0	0	0	0	0	0	0	0	0	0	0	0	0	0	0	0	0	0	0	0	0	0	0	0	0	0	0	0	0	0	0	0	0
5S:175-176	176	0	0	0	0	0	0	0	0	0	0	0	0	0	0	0	0	0	0	0	0	0	0	0	0	0	0	0	0	0	0	0	0	0	0	0	0	0	0	0	0	0	0	0	0	0	0	0	0
5S:176-177	177	0	0	0	0	0	0	0	0	0	0	0	0	0	0	0	0	0	0	0	0	0	0	0	0	0	0	0	0	0	0	0	0	0	0	0	0	0	0	0	0	0	0	0	0	0	0	0	0
5S:177-178	178	0	0	0	0	0	0	0	0	0	0	0	0	0	0	0	0	0	0	0	0	0	0	0	0	0	0	0	0	0	0	0	0	0	0	0	0	0	0	0	0	0	0	0	0	0	0	0	0
5S:178-179	179	0	0	0	0	0	0	0	0	0	0	0	0	0	0	0	0	0	0	0	0	0	0	0	0	0	0	0	0	0	0	0	0	0	0	0	0	0	0	0	0	0	0	0	0	0	0	0	0
5S:179-180	180	0	0	0	0	0	0	0	0	0	0	0	0	0	0	0	0	0	0	0	0	0	0	0	0	0	0	0	0	0	0	0	0	0	0	0	0	0	0	0	0	0	0	0	0	0	0	0	0
5S:180-181	181	0	0	0	0	0	0	0	0	0	0	0	0	0	0	0	0	0	0	0	0	0	0	0	0	0	0	0	0	0	0	0	0	0	0	0	0	0	0	0	0	0	0	0	0	0	0	0	0
5S:181-182	182	0	0	0	0	0	0	0	0	0	0	0	0	0	0	0	0	0	0	0	0	0	0	0	0	0	0	0	0	0	0	0	0	0	0	0	0	0	0	0	0	0	0	0	0	0	0	0	0
5S:182-183	183	0	0	0	0	0	0	0	0	0	0	0	0	0	0	0	0	0	0	0	0	0	0	0	0	0	0	0	0	0	0	0	0	0	0	0	0	0	0	0	0	0	0	0	0	0	0	0	0
5S:183-184	184	0	0	0	0	0	0	0	0	0	0	0	0	0	0	0	0	0	0	0	0	0	0	0	0	0	0	0	0	0	0	0	0	0	0	0	0	0	0	0	0	0	0	0	0	0	0	0	0
5S:184-185	185	0	0	0	0	0	0	0	0	0	0	0	0	0	0	0	0	0	0	0	0	0	0	0	0	0	0	0	0	0	0	0	0	0	0	0	0	0	0	0	0	0	0	0	0	0	0	0	0
5S:185-186	186	0	0	0	0	0	0	0	0	0	0	0	0	0	0	0	0	0	0	0	0	0	0	0	0	0	0	0	0	0	0	0	0	0	0	0	0	0	0	0	0	0	0	0	0	0	0	0	0
5S:186-187	187	0	0	0	0	0	0	0	0	0	0	0	0	0	0	0	0	0	0	0	0	0	0	0	0	0	0	0	0	0	0	0	0	0	0	0	0	0	0	0	0	0	0	0	0	0	0	0	0
5S:187-188	188	0	0	0	0	0	0	0	0	0	0	0	0	0	0	0	0	0	0	0	0	0	0	0	0	0	0	0	0	0	0	0	0	0	0	0	0	0	0	0	0	0	0	0	0	0	0	0	0
5S:188-189	189	0	0	0	0	0	0	0	0	0	0	0	0	0	0	0	0	0	0	0	0	0	0	0	0	0	0	0	0	0	0	0	0	0	0	0	0	0	0	0	0	0	0	0	0	0	0	0	0
5S:189-190	190	0	0	0	0	0	0	0	0	0	0	0	0	0	0	0	0	0	0	0	0	0	0	0	0	0	0	0	0	0	0	0	0	0	0	0	0	0	0	0	0	0	0	0	0	0	0	0	0
5S:190-191	191	0	0	0	0	0	0	0	0	0	0	0	0	0	0	0	0	0	0	0	0	0	0	0	0	0	0	0	0	0	0	0	0	0	0	0	0	0	0	0	0	0	0	0	0	0	0	0	0
5S:191-192	192	0	0	0	0	0	0	0	0	0	0	0	0	0	0	0	0	0	0	0	0	0	0	0	0	0	0	0	0	0	0	0	0	0	0	0	0	0	0	0	0	0	0	0	0	0	0	0	0
5S:192-193	193	0	0	0	0	0	0	0	0	0	0	0	0	0	0	0	0	0	0	0	0	0	0	0	0	0	0	0	0	0	0	0	0	0	0	0	0	0	0	0	0	0	0	0	0	0	0	0	0
5S:193-194	194	0	0	0	0	0	0	0	0	0	0	0	0	0	0	0	0	0	0	0	0	0	0	0	0	0	0	0	0	0	0	0	0	0	0	0	0	0	0	0	0	0	0	0	0	0	0	0	0
5S:194-195	195	0	0	0	0	0	0	0	0	0	0	0	0	0	0	0	0	0	0	0	0	0	0	0	0	0	0	0	0	0	0	0	0	0	0	0	0	0	0	0	0	0	0	0	0	0	0	0	0
5S:195-196	196	0	0	0	0	0	0	0	0	0	0	0	0	0	0	0	0	0	0	0	0	0	0	0	0	0	0	0	0	0	0	0	0	0	0	0	0	0	0	0	0	0	0	0	0	0	0	0	0
5S:196-197	197	0	0	0	0	0	0	0	0	0	0	0	0	0	0	0	0	0	0	0	0	0	0	0	0	0	0	0	0	0	0	0	0	0	0	0	0	0	0	0	0	0	0	0	0	0	0	0	0
5S:197-198	198	0	0	0	0	0	0	0	0	0	0	0	0	0	0	0	0	0	0	0	0	0	0	0	0	0	0	0	0	0	0	0	0	0	0	0	0	0	0	0	0	0	0	0	0	0	0	0	0
[truncated: 30 more columns]
