# Supplementary material for: Specialization of the chromatin remodeler RSC to mobilize partially-unwrapped nucleosomes
Source: eLife. 2020 Jun 4;9:e58130. doi: 10.7554/eLife.58130 (PMC7308085; doi:10.7554/eLife.58130)
Supplement: Figure 4—source data 1. [file elife-58130-fig4-data1.zip]

Archive with 9 entries (9 files):
- Figure 4 - Source Data Folder/Figure 4-Source Data 1 Hmo1 enhances RSC sliding.xls
- Figure 4 - Source Data Folder/Figure 4-Source Data 2 RSC slides 601 wt yNuc.xls
- Figure 4 - Source Data Folder/Figure 4-supplement 2-Source Data 1 Hmo1 stimulates 10nM RSC sliding of 5S yNucs.pzfx
- Figure 4 - Source Data Folder/Figure 4-supplement 3-Source Data 1 Additional Hmo1 stim.xls
- Figure 4 - Source Data Folder/Figure 4-supplement 3-Source Data 2 Quant Additional Hmo1 stim RSC 5S sliding.pzfx
- Figure 4 - Source Data Folder/Figure 4-supplement 4-Source Data 1 Quant RSC sliding 601 yNuc.pzfx
- Figure 4 - Source Data Folder/Figure 4-supplement 5-Source Data 1 RSC slides 601 R40A yNuc.xls
- Figure 4 - Source Data Folder/Figure 4-supplement 5-Source Data 2 601 yNuc mapping.xlsx
- Figure 4 - Source Data Folder/Figure 4-supplement 6-Source Data 1 Quant RSC sliding R40A 601 yNuc.pzfx
