# Supplementary material for: Specialization of the chromatin remodeler RSC to mobilize partially-unwrapped nucleosomes
Source: eLife. 2020 Jun 4;9:e58130. doi: 10.7554/eLife.58130 (PMC7308085; doi:10.7554/eLife.58130)
Supplement: Figure 4—source data 1. [file elife-58130-fig4-data1.zip › Figure 4 - Source Data Folder/Figure 4-Source Data 2 RSC slides 601 wt yNuc.xls]

## Sheet: RSC sliding 601
Jan 2019 601 wt yNucs RSC Sliding Time Course
		RSC1+3/30 R40A 5S yNucs							RSC1-3/30 R40A 5S yNucs
Ref Band		0	2'	10'	20'	40'	90'		0	2'	10'	20'	40'	90'
Number		Volume	Volume	Volume	Volume	Volume	Volume		Volume	Volume	Volume	Volume	Volume	Volume
Top		4.75904e+07	3.35635e+07	7.27916e+06	1.3207e+06				4.25081e+07	2.34239e+07	2.47064e+06
Lower		1.49413e+06	3.31064e+06	8.52528e+06	1.22915e+07	8.21712e+06	3.52143e+06		2.54677e+06	8.76268e+06	1.15436e+07	8.07042e+06	6.10449e+06	2.97139e+06
Free DNA		282315	4.75356e+06	9.12055e+06	1.66943e+07	1.89025e+07	1.80352e+07		248949	4.94129e+06	1.53312e+07	1.88795e+07	1.84958e+07	1.54477e+07
Total shifts		4.90845e+07	3.68741e+07	1.58044e+07	1.36122e+07	8.21712e+06	3.52143e+06		4.50549e+07	3.21866e+07	1.40143e+07	8.07042e+06	6.10449e+06	2.97139e+06
Total Signal		4.93668e+07	4.16277e+07	2.4925e+07	3.03065e+07	2.71196e+07	2.15566e+07		4.53039e+07	3.71279e+07	2.93455e+07	2.69499e+07	2.46002e+07	1.84191e+07
% Top		0.964016	0.806278	0.292043	0.043578	0	0		0.93829	0.630898	0.0841917	0	0	0
%Bottom		0.0302658	0.0795297	0.342037	0.405574	0.302996	0.163358		0.0562154	0.236014	0.39337	0.29946	0.248147	0.161321
%Free DNA		0.00571872	0.114192	0.36592	0.550848	0.697004	0.836642		0.0054951	0.133088	0.522438	0.70054	0.751853	0.838679
		RSC2+3/30 R40A 5S yNucs							RSC2-3/30 R40A 5S yNucs
Ref Band		0	2'	10'	20'	40'	90'		0	2'	10'	20'	40'	90'
Number		Volume	Volume	Volume	Volume	Volume	Volume		Volume	Volume	Volume	Volume	Volume	Volume
Top		4.67902e+07	3.09309e+07	1.89892e+07	5.08855e+06				4.34228e+07	2.77544e+07	6.4395e+06	1.90924e+06
Lower		2.35411e+06	4.07104e+06	8.19454e+06	9.81088e+06	1.10853e+07	6.06793e+06		969250	3.8426e+06	8.46848e+06	7.8092e+06	5.74169e+06	4.24348e+06
Free DNA		240334	2.50929e+06	1.05993e+07	1.39828e+07	1.72589e+07	1.86459e+07		224198	4.29074e+06	1.42537e+07	1.66216e+07	1.71256e+07	1.85573e+07
Total shifts		4.91443e+07	3.5002e+07	2.71837e+07	1.48994e+07	1.10853e+07	6.06793e+06		4.43921e+07	3.1597e+07	1.4908e+07	9.71844e+06	5.74169e+06	4.24348e+06
Total Signal		4.93847e+07	3.75112e+07	3.7783e+07	2.88823e+07	2.83442e+07	2.47138e+07		4.46163e+07	3.58878e+07	2.91616e+07	2.634e+07	2.28673e+07	2.28008e+07
% Top		0.947465	0.824577	0.502585	0.176183	0	0		0.973251	0.773367	0.220821	0.0724843	0	0
%Bottom		0.0476688	0.108528	0.216884	0.339685	0.391097	0.245528		0.0217241	0.107073	0.290398	0.296477	0.251087	0.186111
%Free DNA		0.00486658	0.0668943	0.280531	0.484132	0.608903	0.754472		0.00502503	0.11956	0.488781	0.631039	0.748913	0.813889
