# Supplementary material for: Specialization of the chromatin remodeler RSC to mobilize partially-unwrapped nucleosomes
Source: eLife. 2020 Jun 4;9:e58130. doi: 10.7554/eLife.58130 (PMC7308085; doi:10.7554/eLife.58130)
Supplement: Figure 4—source data 1. [file elife-58130-fig4-data1.zip › Figure 4 - Source Data Folder/Figure 4-supplement 3-Source Data 1 Additional Hmo1 stim.xls]

## Sheet: Sheet1
174bp wt 5S yNucs with Hmo1 RSC1&2-3/30 Sliding. 021919														174bp 5S wt yNuc + Hmo1 Sliding by RSC1&2-3/30 Complexes -- 021919
		10min: 75 fmol RSC1-3/30						10min: 150 fmol RSC1-3/30
Ref Band		No RSC	0	50	100	200			0	50	100	200
Number		Volume	Volume	Volume	Volume	Volume		Volume	Volume	Volume	Volume	Volume
Top			1.78014e+06	4.54754e+06	8.75688e+06	8.98589e+06			7.93612e+06	1.18662e+07	1.58546e+07	1.54235e+07
Bottom		3.17504e+07	2.5168e+07	2.00939e+07	1.44552e+07	1.40162e+07		3.17504e+07	1.37771e+07	1.07582e+07	9.22119e+06	1.31572e+07
Free DNA
Total shifts		3.17504e+07	2.69481e+07	2.46415e+07	2.32121e+07	2.30021e+07		3.17504e+07	2.17132e+07	2.26245e+07	2.50758e+07	2.85808e+07
% Top		0	6.60582	18.4549	37.7255	39.0655		0	36.5497	52.4487	63.2267	53.9647
%Bottom		100	93.3942	81.5451	62.2745	60.9345		100	63.4503	47.5513	36.7733	46.0353
		20min: 75 fmol RSC2-3/30						20min: 150 fmol RSC2-3/30
Ref Band		No RSC	0	50	100	200			0	50	100	200
Number		Volume	Volume	Volume	Volume	Volume		Volume	Volume	Volume	Volume	Volume
Top			1.99031e+06	2.7727e+06	1.11188e+07	1.28215e+07			4.09878e+06	9.36193e+06	1.68719e+07	1.62438e+07
Bottom		3.17064e+07	2.26227e+07	1.64013e+07	1.07662e+07	7184090		3.17064e+07	1.76251e+07	1.47514e+07	9.36124e+06	5.66404e+06
Free DNA
Total shifts		3.17064e+07	2.4613e+07	1.9174e+07	2.1885e+07	2.00056e+07		3.17064e+07	2.17239e+07	2.41133e+07	2.62331e+07	2.19079e+07
% Top		0	8.08644	14.4607	50.8056	64.0896		0	18.8676	38.8248	64.3152	74.1461
%Bottom		100	91.9136	85.5393	49.1944	35.9104		100	81.1324	61.1752	35.6848	25.8539
