# Supplementary material for: Specialization of the chromatin remodeler RSC to mobilize partially-unwrapped nucleosomes
Source: eLife. 2020 Jun 4;9:e58130. doi: 10.7554/eLife.58130 (PMC7308085; doi:10.7554/eLife.58130)
Supplement: Figure 4—source data 1. [file elife-58130-fig4-data1.zip › Figure 4 - Source Data Folder/Figure 4-supplement 5-Source Data 1 RSC slides 601 R40A yNuc.xls]

## Sheet: RSC sliding R40A 601
RSC1 & RSC2 Sliding R40A 601 yNucs. 013019
		RSC1+3/30 R40A 5S yNucs							RSC1-3/30 R40A 5S yNucs
Ref Band		0	2'	10'	20'	40'	90'		0	2'	10'	20'	40'	90'
Number		Volume	Volume	Volume	Volume	Volume	Volume		Volume	Volume	Volume	Volume	Volume	Volume
Top		2.9657e+07	2.50698e+07	9.77831e+06	5.80442e+06	3.11632e+06	2.12732e+06		3.57599e+07	2.29722e+07	5.80398e+06	3.12056e+06	2.60944e+06	1.6061e+06
Lower			2.85496e+06	7.20824e+06	7064641	5.67328e+06	3.8648e+06			6.04412e+06	8.6748e+06	7.20838e+06	4.3052e+06	3.04273e+06
Free DNA			3.05974e+06	8.85906e+06	1.21295e+07	1.35043e+07	1.38425e+07			3.02649e+06	1.18329e+07	1.52055e+07	1.60829e+07	1.81202e+07
Total shifts		2.9657e+07	2.79248e+07	1.69865e+07	1.28691e+07	8.7896e+06	5.99213e+06		3.57599e+07	2.90163e+07	1.44788e+07	1.03289e+07	6.91464e+06	4.64884e+06
Total Signal		2.9657e+07	3.09845e+07	2.58456e+07	2.49986e+07	2.22939e+07	1.98346e+07		3.57599e+07	3.20428e+07	2.63117e+07	2.55344e+07	2.29976e+07	2.27691e+07
% Top		1	0.809108	0.378335	0.23219	0.139784	0.107253		1	0.716922	0.220586	0.12221	0.113466	0.0705388
%Bottom		0	0.0921413	0.278896	0.282602	0.254477	0.194852		0	0.188626	0.329694	0.2823	0.187203	0.133635
%Free DNA		0	0.0987504	0.342768	0.485209	0.605739	0.697895		0	0.0944517	0.449721	0.59549	0.699332	0.795827
		RSC2+3/30 R40A 5S yNucs							RSC2-3/30 R40A 5S yNucs
Ref Band		0	2'	10'	20'	40'	90'		0	2'	10'	20'	40'	90'
Number		Volume	Volume	Volume	Volume	Volume	Volume		Volume	Volume	Volume	Volume	Volume	Volume
Top		2.42229e+07	1.61646e+07	5.35777e+06	3.29825e+06	2.48779e+06	1.86816e+06		2.17974e+07	1.13446e+07	2.98823e+06	2.03897e+06	1.45294e+06	527194
Lower			4.13034e+06	6.10525e+06	5.79254e+06	4.18068e+06	3.14686e+06			3.36154e+06	4.21977e+06	5.18322e+06	5.95653e+06	4.48919e+06
Free DNA			3.94038e+06	8.10554e+06	9.22998e+06	1.01057e+07	1.07849e+07			3.86644e+06	6.99238e+06	9.44122e+06	1.00502e+07	1.21854e+07
Total shifts		2.42229e+07	2.02949e+07	1.1463e+07	9.09079e+06	6.66847e+06	5.01502e+06		2.17974e+07	1.47062e+07	7.208e+06	7.22219e+06	7.40946e+06	5.01639e+06
Total Signal		2.42229e+07	2.42353e+07	1.95686e+07	1.83208e+07	1.67742e+07	1.57999e+07		2.17974e+07	1.85726e+07	1.42004e+07	1.66634e+07	1.74596e+07	1.72018e+07
% Top		1	0.666985	0.273795	0.180028	0.14831	0.118239		1	0.610826	0.210433	0.122362	0.083217	0.0306477
%Bottom		0	0.170426	0.311993	0.316173	0.249233	0.19917		0	0.180994	0.297159	0.311054	0.34116	0.260973
%Free DNA		0	0.162588	0.414212	0.503799	0.602457	0.682591		0	0.208179	0.492408	0.566584	0.575623	0.708379
