# Supplementary material for: Specialization of the chromatin remodeler RSC to mobilize partially-unwrapped nucleosomes
Source: eLife. 2020 Jun 4;9:e58130. doi: 10.7554/eLife.58130 (PMC7308085; doi:10.7554/eLife.58130)
Supplement: Figure 4—source data 1. [file elife-58130-fig4-data1.zip › Figure 4 - Source Data Folder/Figure 4-supplement 5-Source Data 2 601 yNuc mapping.xlsx]

## Sheet: 601 wt R2 Start
Name	Position	92	93	94	95	96	97	98	99	100	101	102	103	104	105	106	107	108	109	110	111	112	113	114	115	116	117	118	119	120	121	122	123	124	125	126	127	128	129	130	131	132	133	134	135	136	137	138	139
601:0-1	1	0	0	0	0	0	0	0	0	0	0	0	0	0	0	0	0	0	0	0	0	0	0	0	0	0	0	0	0	0	0	0	0	0	0	0	0	0	0	0	0	0	0	0	0	0	0	0	0
601:1-2	2	0	0.4	0	0	0	0	0	0	0	0	0	0	0	0	0.1	0	0	0	0	0	0	0	0	0	0	0	0	0	0.1	0	0	0	0	0	0.4	0	0	0	0	0	0	0	0	0	0	0	0.1	0
601:2-3	3	0	0	0	0	0	0	0	0	0	0	0	0	0	0	0	0	0	0	0	0	0	0	0	0	0	0	0	0	0	0	0	0	0	0	0	0	0	0	0	0	0	0	0	0	0	0	0	0
601:3-4	4	0	0.1	0	0	0	0	0	0	0.1	0	0	0	0	0	0	0	0	0	0	0	0	0	0	0	0	0	0	0	0	0	0	0	0	0	0	0	0	0	0	0	0	0	0	0	0	0	0	0
601:4-5	5	0	0	0	0	0	0.1	0	0	0	0	0	0	0	0	0	0	0	0	0	0	0	0.1	0	0	0	0	0	0	0	0	0	0	0	0	0	0	0.1	0	0.1	0	0	0	0.1	0	0	0	0	0.1
601:5-6	6	0	0	0.1	0.1	0.3	0	0	0	0.1	0	0	0	0	0	0.4	0	0	0.3	0.1	0	0.4	0.1	0.1	0.4	1.1	0.1	0.1	0.4	0.1	0.4	0	0	0	0.1	0.4	0.1	0.3	0	0	0	0.5	0	0.1	0	0.1	0.1	0.1	0.4
601:6-7	7	0	0	0	0	0	0	0	0	0	0	0	0	0	0	0	0	0.3	0	0	0.3	0	0	0.1	0.1	0	0	0	0.1	0	0.4	0	0	0	0	0	0	0	0	0.1	0	0	0	0	0	0	0	0.3	0.1
601:7-8	8	0	0	0	0	0	0	0	0	0	0	0	0	0.3	0	0	0	0	0.1	0.1	0	0	0	0	0	0	0	0	0.4	0	0	0	0	0	0	0	0	0	0	0	0.1	0	0	0	0	0	0.1	0	0
601:8-9	9	0	0.1	0.1	0.1	0	0.1	0	0	0.1	0.3	0	0.6	0	0.3	0.6	0.1	0.1	0.3	0	0.1	0.6	0.5	0.1	0	0.3	0.3	0.4	0.5	0.3	0.1	0	0.3	0	0	0.1	0.5	0.3	0.6	0	0.3	0	0.3	0.1	0.6	0.6	1.8	0.5	1.7
601:9-10	10	0	0	0.1	0	0	0	0	0.1	0	0	0	0	0	0.5	0.1	0	0	0	0	0.3	0.1	0	0	0.1	0.1	0.4	0.5	0.3	0.1	0	0.1	0	0.1	0	0	0	0	0	0	0.1	0.1	0	0.4	0.1	0.4	0.6	1	0.5
601:10-11	11	0	0	0	0	0	0	0	0	0	0	0	0.4	0	0	0	0	0	0	0	0.1	0	0	0	0	0	0	0	0	0	0.1	0	0	0	0.1	0	0.1	0.3	0	0	0.1	0	0	0.1	0.1	0.4	0.8	0.1	0.3
601:11-12	12	0	0	0.1	0	0	0	0	0	0	0	0	0.1	0.3	0.3	0.4	0	0.1	0.1	0.6	0	0	0	0	0.3	0	0	0.1	0.3	0	0	0.1	0	0.3	0	0.1	0	0.1	0	0.3	0.1	0	0.5	0.5	0.5	1	0.3	0.6	2.2
601:12-13	13	0	0.1	0	0	0.1	0	0	0	0	0.1	0	0	0.1	0.3	0	0	0.3	0	0	0	0	0	0	0	0	0	0	0	0	0	0	0	0	0	0	0	0.1	0	0	0.1	0	0.3	0.4	1.4	0.1	0.3	0.8	0.9
601:13-14	14	0.1	0	0	0.1	0	0	0.1	0.1	0	0	0	0	0	0.1	0	0.1	0	0.1	0	0	0	0.1	0.1	0	0	0.1	0.1	0.1	0.1	0	0	0	0.1	0	0.1	0	0.3	0	0.1	0	0.3	0.3	0.4	0.5	0.6	0.9	0.5	0.5
601:14-15	15	0	0	0	0	0	0	0	0	0	0	0	0	0.1	0	0	0	0	0	0	0	0.3	0	0	0	0	0	0	0	0.1	0.3	0	0	0	0	0	0.1	0	0	0.1	0.3	0.3	0.4	0.3	0.3	0.6	0.4	0.3	0.3
601:15-16	16	0	0	0.1	0.1	0.5	0	0.1	1	0.3	0.6	0.1	0.3	0.5	0.1	0.9	0	0.1	0.3	1.1	1.1	0.9	0	0.3	0.1	0.8	0.1	0	0.1	0.8	1	0.9	0.6	0.3	0.4	0.6	0.5	0.6	1.5	2.4	3.2	8	1	1.7	4	4.8	2.2	4.2	5
601:16-17	17	0.1	0	0	0	0.1	0	0.3	0.3	0	0	0.1	0	0	0.4	0.1	0.1	0.1	0.8	0.5	0.1	0.1	0	0.1	0.1	0	0.1	0	0.3	0.3	0.6	0	0.1	0.1	0.1	0	0.4	1.1	1.3	1.1	3.7	0.1	0.5	1.9	1.5	1	1.5	2.3	6.2
601:17-18	18	0.1	0	0.4	0	0.4	0.3	0.4	0.8	0.5	0.1	0.3	1.1	1.1	0.1	0.1	0.3	2.2	1.9	1.4	0.3	0.3	0.1	0.5	0.1	0.4	0.5	1	1.3	2	0.3	0.3	0.3	0.5	0.5	1.1	3.2	4.3	4.6	15.2	2.7	4.5	9.4	6.8	4.2	8.4	7.7	38.8	297.2
601:18-19	19	0.1	1	0.3	0.6	1.5	1.1	0.5	0.5	0.3	0.5	0.9	2	0.1	0.1	0.8	2.2	2.7	2.8	0.5	0.5	0.1	1	0.5	0.8	1	2.8	1.7	3.4	0.3	0.5	0.4	3.3	0.6	2	3.8	7.9	6	23.3	4.7	6.5	17.6	16.3	10.5	18.1	19.6	101.6	686.8	190.8
601:19-20	20	0	0	0.3	0	0	0	0.3	0	0	0	0.1	0	0.1	0	0.3	0.4	0.1	0	0.1	0.1	0.3	0	0.1	0	0.1	0.1	0.1	0.1	0.1	0	0	0	0.1	0.5	0.3	0.1	1.7	0.3	0.4	1	0.8	0.6	0.4	0.9	3.2	36.7	7.7	1.8
601:20-21	21	0	0.1	0.1	0.3	0	0.1	0	0	0.4	1.4	0.1	0.1	0.3	0.4	0.4	0.4	0.3	0.1	0.3	0.9	0	0	0.4	0.1	0.3	1	0.1	0.4	0.3	0.9	0	0.5	0.6	1.5	0.5	4.8	1.5	1.7	4.5	4.8	2.9	3.4	3.7	19.5	147.4	44.4	8.5	12.6
601:21-22	22	0	0.1	0.3	0	0.1	0	0	0	0.1	0.1	0	0	0	0.3	0.4	0.1	0.1	0	0.4	0.1	0.3	0	0.1	0.3	0.1	0.1	0.1	0	0.1	0.1	0.1	0.4	0.4	0.5	1.5	0.5	0.6	1.1	1	0.9	1.5	1.3	7	54.2	9.9	1.5	3.3	4
601:22-23	23	0	0.3	0.3	0.3	0.3	0	0.3	1	0	0.4	0.5	0	0.4	0.4	0.4	0	0	0.3	0.1	0	0.1	0.4	0.3	1.4	0	0	0	0.3	0.3	0.8	0.6	2.8	1.7	5.2	0.9	2.4	4.5	4.6	1.3	4.6	3.7	20.1	176.5	57.9	9.6	11.7	16.7	13.4
601:23-24	24	0	0	0.1	0.1	0	0.1	0.1	0	0	0.3	0	0	0.1	0	0	0	0.5	0	0.1	0	0.3	0.3	0	0	0.1	0.1	0	0	0.5	0.8	0.4	0	1.1	0.1	0.5	0.8	0.8	0.5	0.9	1.3	3.2	40.7	9.1	2.7	2.9	3.4	3.8	3.2
601:24-25	25	0.3	0.5	0.3	0.1	0.4	1.3	0.1	0.4	0.5	0.5	0.6	0.9	1	0.1	0.1	0.6	0	0.8	0.1	0.6	0	1.3	0.1	0.4	0.4	0.6	1.3	0.9	2.2	2.8	2.4	9.3	1.5	2.3	6.6	6.6	3.8	5.4	7.9	34	246.1	92.1	17	18	28.3	17	20.9	27.7
601:25-26	26	0	0.1	0	0	0.3	0.1	0	0.1	0.4	0.1	0	0	0.3	0	0.1	0.1	0.1	0	0.4	0	0.5	0	0.1	0.6	0.1	0.1	0.4	0.4	0.4	1.3	2.8	0.3	0.5	1.7	1.1	1.1	1.4	1.5	6	54.3	13.5	2.6	3.3	10.2	3.2	6.4	9.1	4.7
601:26-27	27	1.1	0.5	1.5	2.7	1.1	0.9	4	2.6	3.4	2.9	1.1	0.6	1.3	3.4	1.7	1.3	1.7	6.9	1.9	11.2	2.8	4.8	3.3	5.2	2.8	6.2	10.8	30.1	53.3	102.1	21.7	18.9	36.1	39.8	16.4	33	34.4	136.4	1140.4	415.6	78.5	124.8	264.5	125.1	198.9	265	179.5	589.7
601:27-28	28	0.1	0	0.4	0.4	0	0.3	0.4	0.1	0.1	0.1	0	0	0.3	0.6	0.1	0.5	0.5	0.1	0.8	0.3	0.1	0.8	0.5	0.4	0.5	1.1	6.1	9.7	10.1	2.8	2	2.8	3.7	1	2.8	2.9	8.7	97.3	36	5.2	8.4	16.1	11.3	11.1	19.9	12.8	47.7	72.4
601:28-29	29	0.3	0.4	0.1	0.1	0.1	0.3	0	0	0.1	0	0	0	0	0	0	0.4	0	0.3	0	0.3	0	0.1	0	0.1	0.4	0.8	1.8	2.9	0.6	1	0.6	1	0.3	1.9	2	3.2	32	14.5	1.4	2.4	6.4	2.8	4.3	5.9	5.1	19.4	19.9	147.9
601:29-30	30	0.1	0	0.1	0	0.5	0.1	0.3	0.1	0	0	0.1	0	0.1	0.3	0.4	0	0.1	0.1	0	0	0.1	0.1	0.5	0.5	1.3	1.3	3.2	0.8	0.5	0.9	1.8	0.4	0.9	1.3	5.1	45	17.6	2.9	4.1	7	4.1	6.4	9.4	4.6	33	27.2	196.6	23.8
601:30-31	31	0	0	0.3	0.1	0	0.3	0.1	0	0	0	0	0	0.1	0.1	0	0	0	0.4	0.3	0.3	0.1	0.4	0.6	0.3	1	2.4	0.8	0.6	1.4	1.3	0.6	0.6	1.5	5	41.4	12.9	2	4.3	5.7	2.8	5.9	7	4.3	20.8	26.9	183.4	25.6	28.3
601:31-32	32	0.1	0.1	0	0	0.1	0	0	0	0.1	0.1	0	0	0.1	0	0	0	0.1	0	0	0	0	0.4	0.8	0.8	1.9	0.5	0.1	0.6	0.9	0.4	0.6	0.1	2.4	26.4	9.2	0.6	2.6	3.4	2.6	3.4	4.3	5	13.9	19	120.9	15.8	16.7	5.2
601:32-33	33	0.1	0.1	0.1	0.1	0	0	0	0	0	0	0	0.1	0.1	0.1	0.1	0	0.1	0	0	0.1	0	0.4	0.1	1	0	0	0.5	0.4	0.4	0.6	0.9	1.7	18.2	7.3	0.9	1.9	2	1.5	2.8	3.4	2.9	7.7	13.8	96.8	13.4	15.8	3.7	2.9
601:33-34	34	0	0	0.1	0	0	0.1	0	0.1	0	0.1	0	0	0.4	0	0	0.1	0.1	0	0.4	0.3	0.4	0.8	4	0.3	1	0.4	0.9	0.6	2	1.1	2.9	36	11.7	1.9	3.8	3.3	4	5.5	6.1	3.8	18.4	22.6	182.5	22.3	32.9	5.4	6	4.7
601:34-35	35	0	0	0	0	0.1	0	0	0	0	0	0	0.1	0	0	0	0	0	0	0	0.3	0.4	1.4	0.1	0.1	0.4	0.9	0.3	1.1	0.4	4	26.8	7	2	2	3.3	2.9	4.3	2.9	1.7	6.5	11	70.3	10.7	9.7	4.2	3.7	3.4	3.3
601:35-36	36	0.5	0.1	0.1	0.3	0.4	0.4	0.1	0.3	0.3	0.1	0.3	0	0.5	0	0.8	0.3	1.1	1.3	1.5	1	3.8	0.5	2.2	5.4	5.2	3.1	4.6	5.5	21.4	206.3	59.8	10.6	22.4	28.1	18.1	29.2	30.2	14	45.4	79.4	553.5	53.4	37.5	16.6	16.8	14.9	15.2	28.4
601:36-37	37	0.4	0	0.6	0.6	0.5	0.5	1.1	0.5	0.6	1.3	0.1	0.5	0.3	1.1	0.4	0.8	2	1.8	1.9	11.2	3.6	6.9	17.7	23.8	9.6	18.7	18.2	105.3	925.7	186.4	43.6	61.8	76.9	67.6	72.6	66.8	35.1	89.6	185.1	1264.4	126.5	89.8	47.7	42.1	42.2	35.3	58.3	64.4
601:37-38	38	0.6	0.6	2.6	2.6	1.8	1.3	3.1	2.2	5.2	0.9	1.7	0.6	3.2	1.1	2.8	4	6.1	8.4	44.1	9.8	23.5	50.8	58.4	28.1	59.2	72	481.5	2778.1	612.6	96.8	136.1	149.4	134.5	163.3	181.1	76.3	263.7	537.7	3581.3	272.6	126	66.9	83.6	92.2	69.4	141.7	187.3	271.6
601:38-39	39	0.1	0.6	0.3	0.4	0.3	0.8	0.1	2.2	0.5	0.5	0.1	1.1	0.5	1.1	1.3	1.3	2.2	12	2.3	5.5	11.9	17.5	9.3	18.7	21.8	93	804.7	142.3	33.7	47.8	48.2	42.8	57.5	56	30.5	80	169.2	1095.9	72.6	38.9	23	26.5	20.9	18.1	31.1	45.4	57.3	9.8
601:39-40	40	0.1	0.4	0.3	0.9	1.5	0.8	2	0	0.6	0.4	0.5	0.6	1.4	2.7	2.2	3.8	20	3.6	9.7	21.9	26.3	15.7	26	31.5	146.5	1227.3	171.3	49.7	64.6	73.2	55.3	85.6	81.2	40.2	113.5	228.4	1511.4	77.1	46.9	27	31.1	27.9	18.1	39.4	50.8	74	8.4	28.7
601:40-41	41	0.1	0.1	0.4	0.1	0	0.4	0	0.1	0	0.5	0.4	0.4	0.1	0.9	0.4	1	0.4	1	4	4.6	2.6	5.5	7.7	28.3	214.5	31.1	8.2	13.3	13	8.4	14.9	12.9	8.2	23.7	45.1	277.3	18	8.7	5	4.6	4.5	3.1	8.7	8.2	13.9	2.4	7.1	2.9
601:41-42	42	0.1	0.1	0.3	0	0.9	0	0.1	0	0	0.1	0.1	0.3	0.9	0.1	3.6	0.9	1.1	2.3	4.5	2.3	4.8	4.7	23.3	168.2	29.8	5.5	8.7	11.6	9.7	14.8	11.7	5.7	19.3	31.4	223.9	14.4	7.9	4.1	5.6	3.3	3.4	8.4	7.5	13.9	1.1	5	2.8	23.7
601:42-43	43	0	0.1	0	0.8	0.3	0	0	0.3	0.3	0.4	0.9	2.2	0.4	3.4	0.5	1.7	4.7	3.7	2.3	4.2	4.7	19.3	146.5	34.2	4.3	8.5	11.5	8.8	14.3	14.3	6.9	26	37.2	257.2	15.3	9.1	4.8	5.4	5.5	5.1	22.8	21	21.2	5.1	9.1	2.9	32.8	6.5
601:43-44	44	0.1	0	0.4	0	0	0	0	0.1	0.1	0.8	0.1	0.1	1.1	0.1	0.3	1	1.5	0.4	2.8	2	8.7	59.2	11.3	2.7	4	6.5	4	4.6	6.5	2	7.5	12.5	79.6	4.8	4	1.1	1.9	2.8	1.3	4.6	4.1	6.1	1.7	2.6	0.8	10.1	0.9	1.7
601:44-45	45	0.5	0.4	0	0	0	0.5	0.4	0	1.3	0.5	0.6	2.7	1.1	1.4	2.8	2.8	1.7	3.4	4.5	18.9	132.2	25.1	4.1	6.4	12.5	8.9	11.5	11.9	4.5	21.8	29.7	192.4	11.2	7.4	3.1	5.4	4.3	4.7	10.6	11.9	15.2	3.8	5.4	2.4	25.2	3.7	7.8	1.4
601:45-46	46	0.1	0	0	0.3	0	0	0	0.4	0.1	0.9	0.5	0.6	0.4	0.9	0.5	0.1	2	0.9	4.6	44.8	8	2	2	4.3	1.9	3.3	3.3	1.1	11.3	11.3	51.4	4.8	3.1	1	1.8	1.5	0.8	2.7	2.9	5.1	0.4	0.9	0.8	4.3	1	2	0.3	0.8
601:46-47	47	0.1	0.4	0.1	0	0.6	0.5	2	0.9	0.6	5.5	0.8	1.3	2.7	3.3	1	5	4.7	23.6	152.9	27.5	6.1	7.8	9.9	8.4	17.5	14	6.1	38.5	45.3	192.9	18.5	13.9	8	8.7	6.9	5.1	15.8	12.5	18.5	3.7	10.5	3.3	29.6	2.6	10.6	1.9	3.7	9.7
601:47-48	48	0	0	0	0	0	0.4	0.5	0.4	1	0.1	0.5	0.1	1	0.5	0.9	1.4	5.9	24.2	4.5	1.3	1.5	4.1	2.6	3.4	2.9	4.6	49.2	26.7	44.5	5	4.8	1.4	1.8	1.4	0.9	5.2	5	4.3	1.8	1.4	0.5	4.2	0.4	2.3	0.8	1.4	2.9	5
601:48-49	49	0.3	0.9	0.4	0.9	2	2.9	1	8.8	2.3	3.4	7.5	8.5	8.3	14.8	15.6	78.8	644.7	122.7	28.3	37.5	34.7	33.2	58	52.8	28.4	184	179.4	774.5	66.9	40.9	19.4	20.1	20.8	21.3	52.9	56.1	71.4	15.9	32.5	10.3	128.2	9.8	43.4	8.9	11.6	39.7	64.1	220.5
601:49-50	50	0.4	0.1	0	0.3	1.1	0.1	0.4	1	0.1	0.6	0.5	0.3	1.9	1	2.9	24.7	4.3	1.1	2.8	3.8	2.6	5	3.4	3.2	37.6	17.3	39.9	3.1	2.6	1.3	1	1.3	1	8.2	7.3	5.7	2.4	2.9	1.5	12.5	2.8	5.6	1.1	3.6	10.7	21.8	62.5	5.2
601:50-51	51	0	0	0.3	0.3	0.1	0.6	0.1	0.3	0.4	0.8	0.5	0.4	0.6	1.5	11.9	2.9	1	1	3.4	1.3	3.1	2.3	0.6	16.3	6.5	15.8	1.8	1.3	1.4	2	1.7	0.8	4.8	4.8	6.2	2.3	2.3	1.1	5.9	1.9	3.2	1.3	1.7	7.8	15.9	40	2.3	2.2
601:51-52	52	0	0	0.1	0	0.1	0	0.1	0.4	0.1	0.1	0	0.1	0.6	4.5	0.4	0.5	1	1.1	0.6	1.1	0.6	0.5	3.7	2.4	8.2	0.6	1.4	0.4	0.3	0.3	0	0.5	1.9	1	0.8	0.4	0.1	1.3	0.6	2.3	0.4	0.6	3.1	4.5	14	0.9	0.6	0
601:52-53	53	0.5	1.3	0	0.5	0.3	0.1	0.6	0.8	0.1	0.4	0.5	2.6	13.6	2.9	0.9	1.5	1.9	0.6	1.7	1.4	2.3	11	7.5	36.2	3.1	2.3	0.6	2	1.7	1.8	6.8	9.6	9.9	3.6	3.7	2.8	20.3	5	11.6	4.5	7	22.4	41.6	130.2	4	5.9	1.1	5.4
601:53-54	54	0.1	0	0	0.1	0.1	0	0	0	0	0.1	0.9	2.8	0.4	0.4	0.4	0.9	0.4	0.6	0.9	0.9	3.6	2.2	5.1	0.5	0.4	0.4	0.1	0.3	0.5	2.3	1.8	1.3	0.8	0.3	0.4	3.1	0.5	1.1	0.8	0.5	1.9	5.7	12.9	0.5	1.1	0.3	0.4	0.3
601:54-55	55	0	0.3	0	0.3	0.3	0.5	0.3	0.6	0.3	1.5	9.7	2.4	0.9	1.1	1.4	1.3	1.7	1.4	2.7	8.8	5.5	22.1	2	2	1.1	1.3	1.1	1.8	10.3	8.2	7.8	2.9	2.4	2.2	10.5	2.6	4.3	3.3	3.1	15.2	25.8	82.4	3.4	3.3	0.4	3.2	1.3	0.4
601:55-56	56	0.1	0.1	0	0	0	0.1	0.3	0	0.5	2.2	0.9	0	0	0.6	0	0.1	0.5	0.6	6	2.8	5.6	0.1	0.1	0.1	0.3	0.3	0.5	1.5	1.3	2.3	0.5	0.8	0.3	2.3	0.3	1.7	0.6	0.6	2.6	4.3	12.6	1	0.8	0.4	0.6	0	0	0.3
601:56-57	57	0.1	0.1	0.4	0.9	0.4	0.6	0.5	2.3	12.4	3.1	0.8	1.1	1.7	1.1	2.7	1.7	3.7	21.9	10.3	32.9	4.8	4.2	1.7	3.4	2.7	4.1	55.2	42.7	29.6	9.6	2.8	2.6	16.7	4.7	10.5	4.3	8.5	23.2	37.9	169.6	6.5	6.5	1	4.6	1.4	0.1	1.1	0.8
601:57-58	58	0.3	0.4	0.6	0.3	0.1	0.3	1.7	11.2	1.8	0.5	1.5	1.8	1.8	1.4	1.5	5.4	28.9	12.1	24.1	4.2	5.2	3.1	4	3.7	5.5	58.5	86.2	37.6	8.2	5.6	1.4	8.8	3.3	3.4	3.1	3.4	13	23.8	86.5	4.6	3.1	0.9	1.5	0.4	0	0.5	0.3	0.3
601:58-59	59	0.3	0.3	0	0	0.4	0.5	3.6	0.5	0.3	0.9	0.8	0.8	1	1.7	2.2	13.8	5.5	14.2	1.3	1.8	1.7	2	1.1	1.1	13.8	22.3	18.6	2.3	1.5	0.3	3.1	0.3	1.1	0.9	0.9	3.1	5.9	14.7	0.9	1	0.3	0.6	0.4	0	0.4	0.3	0	0.1
601:59-60	60	2	1.3	2	2.4	11.2	63	17	4.2	5	15.6	10.3	14.5	25.5	25	193.9	71.4	249.8	23.2	22.2	20.1	25.6	15.7	22.4	183.4	229.5	226.1	26.4	15.4	7.9	62.2	11.6	38.9	12.9	16.1	59.8	115.8	373.7	16.7	22.4	5.2	25.8	6	1.4	5.5	1.9	2.3	0.1	0
601:60-61	61	0.6	0.4	0	1.3	9.8	2.4	0.4	0.6	2.7	1.1	2.3	1.5	2	15.7	5.6	25.5	2.7	2.9	1.8	2.9	2.2	2.7	16.4	23.6	19.9	3.2	1.8	1.4	10.6	2.2	6.5	2	2.6	10.1	18.4	68.6	2.8	3.4	0.9	4.6	0.6	0.5	1.3	0.8	0	0	0	0.3
601:61-62	62	0.1	0	0.4	2.7	0.3	0	0	0.4	0.5	0.4	0.5	0.3	3.8	2.4	5.6	1	0.5	0.8	1.1	1.3	0.3	5	6	4.5	1	0.4	0.3	4.8	0.8	2.2	0.5	0.8	3.1	7.8	23.5	1.3	1.4	0.1	0.9	0.3	0	0.4	0	0	0	0	0	0
601:62-63	63	0.3	0.4	1.5	0.9	0.3	0	0.4	0.3	0.3	0.9	0.6	6	1.9	4.8	0.8	0.8	0.5	1.3	0.1	0.4	6.2	6.6	3.6	1.1	0.6	0.4	2.9	0.1	1.3	0.1	1	2.2	4.6	16.2	0.8	1	0.3	0.5	0.1	0	0.3	0	0	0	0	0	0	0
601:63-64	64	0.3	3.6	1.4	0.5	0.3	1.5	2.2	3.4	6.2	8	34.6	5.1	16.4	2.3	0.9	1.4	2	1.8	5.2	26.7	18.4	12.4	3.7	2.2	1	12.5	2.7	6	2.7	2.8	9.9	17	59.7	2.7	2.8	0.9	2.3	0.6	0	0.5	0.8	0.5	0.1	0	0	0	0	0
601:64-65	65	1.5	0.4	0	0.1	0	0.3	0.6	0.5	0.3	4.1	1.4	4.3	0.3	0.8	0.3	0.4	0	0.6	3.8	4.3	3.6	0.6	0.4	0.4	1.7	0.3	1	0.3	0.5	2.3	4	13.1	0.6	0.5	0.1	0.6	0.3	0.1	0.4	0	0.1	0	0	0	0.1	0	0	0
601:65-66	66	0.9	0.4	0.1	0.4	0.3	0.3	0.9	0.6	6.2	2.7	9.4	1.3	0.8	0.6	0.5	0.8	0.8	4.8	4.6	4.2	1	0.6	0.4	3.3	0.5	1.5	0.4	0.9	2	5.5	12.9	0.3	0.8	0.3	0.5	0.4	0	0.4	0.1	0	0	0	0	0	0	0	0	0
601:66-67	67	2.4	1.7	5.4	2.4	5.4	8	9.2	71.4	23.6	70.5	8.5	8.9	4	6.9	6.1	9.7	93.1	68.6	52.9	18	10.2	6.9	39.5	14.8	27.9	12.6	18	73.4	124.5	487.9	12.6	10.6	2.8	6.4	3.2	0.8	2.3	0.5	1	0	0.1	0	0	0	0	0.1	0	0
601:67-68	68	3.3	4.6	2.8	6.4	8.8	15.6	87.3	32.1	90.7	8.5	11.9	7.7	6.9	9.3	14.4	75.9	90	85.1	36.3	17	14.9	69.1	27	62	27.7	40.5	168.1	334.2	953.5	24	15.4	3.6	7	3.7	0.6	2.4	0.8	2	0	0.3	0.3	0.1	0.3	0	0.1	0	0	0
601:68-69	69	4	4.2	4.7	5.1	8.2	65	26.8	70.1	6.9	7.7	4.5	7	4	5.4	37.2	47.3	39.4	20.9	9.4	6	30.6	11	26.3	11.5	14.4	61.6	130.6	332.6	18	11.6	4.1	8.8	2.2	1	1.4	0.9	1	0.1	0.3	0.4	0.3	0.1	0	1	0	0	0	0
601:69-70	70	4.5	8.4	13	11.6	124.2	58	102	8.9	13.6	7.9	13.4	6.2	10.5	47.1	77.9	81	34.4	9.7	4	39.3	11.9	24.1	8.9	12.1	53	108.5	223.9	14.5	14.3	3.6	10.7	2.4	0.6	3.1	1.1	1.7	0	0.1	0.1	0.1	0	0	0.9	0	0	0	0	0
601:70-71	71	0.6	1.8	2.4	16.8	6.4	12.9	2	2.3	1	3.8	1.7	1	10.3	11.6	12.4	7	2.7	1	12.4	3.3	8.5	2.8	3.8	15.4	28.6	66.7	7.7	5.7	3.1	8.3	0.5	0.3	0.5	0.4	0	0	0	0	0	0	0	0.6	0	0	0	0	0	0
601:71-72	72	0.6	1.4	7	3.2	9.4	0.6	1.5	0.5	1.3	0.9	1.9	6.8	7	6.2	4	2.3	1.8	10.5	2.3	5.7	1.9	2.3	14.5	24	51	9.3	12.1	6	12.6	0.3	0.3	1.5	0.8	0.3	0.1	0	0	0.1	0	0	0	0	0	0	0	0	0	0
601:72-73	73	0.4	6.1	2.6	5	0.6	0.3	0.5	0.9	0.8	0.3	3.6	5.5	3.7	1.8	1.3	0.5	4.1	1.3	3.1	0.4	1.5	6.6	14.2	33.3	2.7	3.8	1.5	2.8	0.3	0	0.5	0.1	0.1	0	0.1	0	0	0	0	0	0	0	0	0	0	0	0	0
601:73-74	74	5.2	1.7	4.2	1	0.5	0.1	0.6	0.5	0.6	7.3	4.6	2.9	2.9	1	1	4.6	1.8	3.1	1.7	2	8.9	16.1	44.5	2.6	2.4	0.5	2.6	0.1	0	0.5	0.3	0.1	0	0	0	0	0	0.1	0	0	0	0	0	0	0	0	0	0
601:74-75	75	1.3	4.5	0.9	0.4	0.5	0.9	0.3	0.3	4.2	4.5	4.8	1.8	0.8	0.5	3.2	1.1	3.2	1.7	1.7	7	15.6	34.6	2.3	0.9	0.5	0.5	0	0.1	0.3	0.1	0	0	0	0	0	0	0	0.1	0	0	0	0	0	0	0	0	0	0
601:75-76	76	7.8	1	0.6	0.5	1.4	0.3	1	6.8	6.5	2.7	2	1.3	0.5	5.4	2.6	6.5	1.5	2.8	12.1	23.1	42.1	2.8	2.3	0.9	1.7	0.4	0.1	0.6	0.5	0.1	0	0	0	0	0.3	0	0.4	0	0	0	0	0	0	0	0	0	0	0
601:76-77	77	1	1	0.8	1	0.8	1.9	10.6	11.1	5.9	4.7	2.7	2.3	17.9	4.8	15.4	7.4	10.1	25.5	63.6	177	5.6	2.8	0.6	2	1.1	0.5	4.3	1	0.5	0.1	0	0	0	0.1	0	0.1	0	0	0	0	0	0	0	0	0	0	0	0
601:77-78	78	1.5	0.8	0.6	1.9	2	28.4	19.1	8.5	6.2	7.8	3.1	16.6	9.4	21.8	10.3	11.6	44.9	116.7	209.2	10.6	3.8	2	3.4	1	0.6	4.5	1.3	0.8	0	0	0	0.1	0	0	0	0	0	0	0	0	0	0	0	0	0	0	0	0
601:78-79	79	1.1	0.8	1.5	1.5	11.7	10.2	7.9	4.1	2.6	1.5	12.1	2.7	10.8	4.2	3.8	19.4	37.5	118.8	3.1	2.3	1.4	3.4	0.8	0	0.4	0.1	0.6	0	0	0	0	0	0	0.1	0	0	0	0	0	0	0	0	0	0	0	0	0	0
601:79-80	80	0.1	0.3	0	1.4	0.6	1.3	1.1	0.9	1	2.9	0.6	2.6	1.1	1.1	2.9	5.1	16.6	0.9	0.5	0.4	1.4	0.3	0	0.1	0	0.3	0	0	0	0	0	0	0	0	0	0	0	0	0	0	0	0	0	0	0	0	0	0
601:80-81	81	0.3	0.5	1.5	1.4	1.1	1	0.4	0.3	3.6	0.5	2.3	0.8	0.6	2.2	4.2	11.6	0.6	0.3	0.3	1.1	0.1	0	0.1	0.1	0	0	0.1	0	0	0	0	0.1	0	0.1	0	0	0	0	0	0	0	0	0	0	0	0	0	0
601:81-82	82	0.3	0.9	0.6	0.6	0.3	0.6	0.3	2.4	0.6	1.1	0.3	0.6	2.2	5.2	9.7	0.6	0.4	0.9	2.2	0.1	0.1	0.1	0	0	0	0	0	0.1	0	0	0	0	0	0	0	0	0	0	0	0	0	0	0	0	0	0	0	0
601:82-83	83	3.7	1.8	1.1	1	0.9	1	7.4	1.8	6	2.6	1	5.1	6.6	17.3	0.8	1.3	0.1	3.1	0.5	0.1	0.8	0.4	0.1	0	0	0.1	0	0	0	0.3	0	0	0	0	0	0	0	0	0	0	0	0	0	0	0	0	0	0
601:83-84	84	1.1	0.6	0.4	0.4	0.6	3.3	1.7	3.2	0.8	0.1	3.1	5.5	12.4	0.5	0.4	0.1	0.6	0.1	0	0.4	0.1	0.1	0	0	0	0	0	0	0	0	0	0	0	0	0	0	0	0	0	0	0	0	0	0	0	0	0	0
601:84-85	85	0.6	1	0.1	0	2.2	0.3	0.8	0.1	0.1	2.2	3.2	10.1	0.8	0.6	0.1	0.1	0.3	0	0.4	0	0	0	0	0	0	0	0	0.1	0	0	0	0	0	0	0	0	0	0	0	0	0	0	0	0	0	0	0	0
601:85-86	86	3.8	1.1	0.5	4.3	1	3.1	1	2.6	10.2	17.9	47.3	1.7	0.9	0.1	1.3	0.1	0	0.3	0	0.1	0	0	0	0	0	0	0	0	0	0	0	0	0	0	0	0	0	0	0	0	0	0	0	0	0	0	0	0
601:86-87	87	0.6	1	2.3	1	1	0.8	1.3	4.5	8.5	20.3	1.5	0.4	0.1	0.3	0	0	0.1	0.3	0.1	0	0	0	0	0.1	0	0.1	0	0	0	0	0	0	0	0	0	0	0	0	0	0	0	0	0	0	0	0	0	0
601:87-88	88	0.6	1.1	0.6	1.7	0.8	0.6	2.6	6.5	12.8	0.5	0.5	0	0.1	0	0	0.1	0.4	0.1	0	0	0	0	0	0	0.1	0	0	0	0	0	0	0	0	0	0	0	0	0	0	0	0	0	0	0	0	0	0	0
601:88-89	89	1	0	0.3	0	0.1	2.6	3.2	4.3	0.1	0.3	0	0.1	0	0	0	0.1	0	0	0	0	0	0	0	0	0.1	0	0	0	0	0	0	0	0	0	0	0	0	0	0	0	0	0	0	0	0	0	0	0
601:89-90	90	0.1	0.8	0.3	0.5	1.1	1.8	5.5	0.3	0.3	0	0.5	0	0	0.3	0.1	0	0	0	0	0	0	0	0	0	0	0	0	0	0	0	0	0	0	0	0	0	0	0	0	0	0	0	0	0	0	0	0	0
601:90-91	91	0.6	0	0	0.1	0.5	3.3	0	0.4	0	0.4	0.1	0	0	0	0	0	0	0	0	0	0	0.1	0	0	0	0	0	0	0	0	0	0	0	0	0	0	0	0	0	0	0	0	0	0	0	0	0	0
601:91-92	92	0	0	0.5	0.6	2	0	0.3	0	0	0	0	0	0.1	0	0	0	0	0	0	0	0.1	0	0	0	0	0	0	0	0	0	0	0	0	0	0	0	0	0	0	0	0	0	0	0	0	0	0	0
601:92-93	93	0	0.5	0.6	0.9	0	0.4	0	0.1	0	0	0.1	0	0	0	0	0	0	0	0	0.3	0	0	0	0	0	0	0	0	0	0	0	0	0	0	0	0	0	0	0	0	0	0	0	0	0	0	0	0
601:93-94	94	0.1	0	0.6	0	0	0.1	0	0	0	0	0	0	0	0	0	0	0	0	0	0	0	0	0	0	0	0	0	0	0	0	0	0	0	0	0	0	0	0	0	0	0	0	0	0	0	0	0	0
601:94-95	95	0.3	1.3	0.3	0	0	0	0	0	0	0.3	0	0	0	0.1	0	0	0	0	0	0	0	0	0	0	0	0	0	0	0	0	0	0	0	0	0	0	0	0	0	0	0	0	0	0	0	0	0	0
601:95-96	96	1.1	0.1	0	0	0	0	0	0.3	0.3	0	0	0	0.1	0	0	0	0.1	0	0	0	0	0	0	0	0	0	0	0	0	0	0	0	0	0	0	0	0	0	0	0	0	0	0	0	0	0	0	0
601:96-97	97	0.1	0	0	0	0	0.1	0.1	0	0	0	0	0	0	0	0	0.1	0	0	0	0	0	0	0	0	0	0	0	0	0	0	0	0	0	0	0	0	0	0	0	0	0	0	0	0	0	0	0	0
601:97-98	98	0	0	0	0	0.1	0.1	0	0.4	0	0	0	0	0	0	0.1	0	0	0	0	0	0	0	0	0	0	0	0	0	0	0	0	0	0	0	0	0	0	0	0	0	0	0	0	0	0	0	0	0
601:98-99	99	0	0	0	0	0	0	0	0	0	0	0	0	0	0.1	0	0	0	0	0	0	0	0	0	0	0	0	0	0	0	0	0	0	0	0	0	0	0	0	0	0	0	0	0	0	0	0	0	0
601:99-100	100	0	0	0	0	0	0	0	0	0	0	0	0	0	0	0	0	0	0	0	0	0	0	0	0	0	0	0	0	0	0	0	0	0	0	0	0	0	0	0	0	0	0	0	0	0	0	0	0
601:100-101	101	0	0.1	0	0	0	0	0	0	0	0	0	0	0	0	0	0	0	0	0	0	0	0	0	0	0	0	0	0	0	0	0	0	0	0	0	0	0	0	0	0	0	0	0	0	0	0	0	0
601:101-102	102	0	0	0	0	0	0	0	0	0	0	0.1	0	0	0	0	0	0	0	0	0	0	0	0	0	0	0	0	0	0	0	0	0	0	0	0	0	0	0	0	0	0	0	0	0	0	0	0	0
601:102-103	103	0	0	0	0	0	0	0	0	0	0.1	0	0	0	0	0	0	0	0	0	0	0	0	0	0	0	0	0	0	0	0	0	0	0	0	0	0	0	0	0	0	0	0	0	0	0	0	0	0
601:103-104	104	0	0	0	0	0	0	0	0	0.4	0	0	0	0	0	0	0	0	0	0	0	0	0	0	0	0	0	0	0	0	0	0	0	0	0	0	0	0	0	0	0	0	0	0	0	0	0	0	0
601:104-105	105	0	0	0	0.1	0	0	0	0	0	0	0	0	0	0	0	0	0	0	0	0	0	0	0	0	0	0	0	0	0	0	0	0	0	0	0	0	0	0	0	0	0	0	0	0	0	0	0	0
601:105-106	106	0	0	0	0	0	0	0	0	0	0	0	0	0	0	0	0	0	0	0	0	0	0	0	0	0	0	0	0	0	0	0	0	0	0	0	0	0	0	0	0	0	0	0	0	0	0	0	0
601:106-107	107	0	0	0	0	0	0	0	0	0	0	0	0	0	0	0	0	0	0	0	0	0	0	0	0	0	0	0	0	0	0	0	0	0	0	0	0	0	0	0	0	0	0	0	0	0	0	0	0
601:107-108	108	0	0	0	0	0.1	0	0	0	0	0	0	0	0	0	0	0	0	0	0	0	0	0	0	0	0	0	0	0	0	0	0	0	0	0	0	0	0	0	0	0	0	0	0	0	0	0	0	0
601:108-109	109	0	0	0	0	0	0	0	0	0	0	0	0	0	0	0	0	0	0	0	0	0	0	0	0	0	0	0	0	0	0	0	0	0	0	0	0	0	0	0	0	0	0	0	0	0	0	0	0
601:109-110	110	0	0	0	0	0	0	0	0	0	0	0	0	0	0	0	0	0	0	0	0	0	0	0	0	0	0	0	0	0	0	0	0	0	0	0	0	0	0	0	0	0	0	0	0	0	0	0	0
601:110-111	111	0	0	0	0	0	0	0	0	0	0	0	0	0	0	0	0	0	0	0	0	0	0	0	0	0	0	0	0	0	0	0	0	0	0	0	0	0	0	0	0	0	0	0	0	0	0	0	0
601:111-112	112	0	0	0	0	0	0	0	0	0	0	0	0	0	0	0	0	0	0	0	0	0	0	0	0	0	0	0	0	0	0	0	0	0	0	0	0	0	0	0	0	0	0	0	0	0	0	0	0
601:112-113	113	0	0	0	0	0	0	0	0	0	0	0	0	0	0	0	0	0	0	0	0	0	0	0	0	0	0	0	0	0	0	0	0	0	0	0	0	0	0	0	0	0	0	0	0	0	0	0	0
601:113-114	114	0	0	0	0	0	0	0	0	0	0	0	0	0	0	0	0	0	0	0	0	0	0	0	0	0	0	0	0	0	0	0	0	0	0	0	0	0	0	0	0	0	0	0	0	0	0	0	0
601:114-115	115	0	0	0	0	0	0	0	0	0	0	0	0	0	0	0	0	0	0	0	0	0	0	0	0	0	0	0	0	0	0	0	0	0	0	0	0	0	0	0	0	0	0	0	0	0	0	0	0
601:115-116	116	0	0	0	0	0	0	0	0	0	0	0	0	0	0	0	0	0	0	0	0	0	0	0	0	0	0	0	0	0	0	0	0	0	0	0	0	0	0	0	0	0	0	0	0	0	0	0	0
601:116-117	117	0	0	0	0	0	0	0	0	0	0	0	0	0	0	0	0	0	0	0	0	0	0	0	0	0	0	0	0	0	0	0	0	0	0	0	0	0	0	0	0	0	0	0	0	0	0	0	0
601:117-118	118	0	0	0	0	0	0	0	0	0	0	0	0	0	0	0	0	0	0	0	0	0	0	0	0	0	0	0	0	0	0	0	0	0	0	0	0	0	0	0	0	0	0	0	0	0	0	0	0
601:118-119	119	0	0	0	0	0	0	0	0	0	0	0	0	0	0	0	0	0	0	0	0	0	0	0	0	0	0	0	0	0	0	0	0	0	0	0	0	0	0	0	0	0	0	0	0	0	0	0	0
601:119-120	120	0	0	0	0	0	0	0	0	0	0	0	0	0	0	0	0	0	0	0	0	0	0	0	0	0	0	0	0	0	0	0	0	0	0	0	0	0	0	0	0	0	0	0	0	0	0	0	0
601:120-121	121	0	0	0	0	0	0	0	0	0	0	0	0	0	0	0	0	0	0	0	0	0	0	0	0	0	0	0	0	0	0	0	0	0	0	0	0	0	0	0	0	0	0	0	0	0	0	0	0
601:121-122	122	0	0	0	0	0	0	0	0	0	0	0	0	0	0	0	0	0	0	0	0	0	0	0	0	0	0	0	0	0	0	0	0	0	0	0	0	0	0	0	0	0	0	0	0	0	0	0	0
601:122-123	123	0	0	0	0	0	0	0	0	0	0	0	0	0	0	0	0	0	0	0	0	0	0	0	0	0	0	0	0	0	0	0	0	0	0	0	0	0	0	0	0	0	0	0	0	0	0	0	0
601:123-124	124	0	0	0	0	0	0	0	0	0	0	0	0	0	0	0	0	0	0	0	0	0	0	0	0	0	0	0	0	0	0	0	0	0	0	0	0	0	0	0	0	0	0	0	0	0	0	0	0
601:124-125	125	0	0	0	0	0	0	0	0	0	0	0	0	0	0	0	0	0	0	0	0	0	0	0	0	0	0	0	0	0	0	0	0	0	0	0	0	0	0	0	0	0	0	0	0	0	0	0	0
601:125-126	126	0	0	0	0	0	0	0	0	0	0	0	0	0	0	0	0	0	0	0	0	0	0	0	0	0	0	0	0	0	0	0	0	0	0	0	0	0	0	0	0	0	0	0	0	0	0	0	0
601:126-127	127	0	0	0	0	0	0	0	0	0	0	0	0	0	0	0	0	0	0	0	0	0	0	0	0	0	0	0	0	0	0	0	0	0	0	0	0	0	0	0	0	0	0	0	0	0	0	0	0
601:127-128	128	0	0	0	0	0	0	0	0	0	0	0	0	0	0	0	0	0	0	0	0	0	0	0	0	0	0	0	0	0	0	0	0	0	0	0	0	0	0	0	0	0	0	0	0	0	0	0	0
601:128-129	129	0	0	0	0	0	0	0	0	0	0	0	0	0	0	0	0	0	0	0	0	0	0	0	0	0	0	0	0	0	0	0	0	0	0	0	0	0	0	0	0	0	0	0	0	0	0	0	0
601:129-130	130	0	0	0	0	0	0	0	0	0	0	0	0	0	0	0	0	0	0	0	0	0	0	0	0	0	0	0	0	0	0	0	0	0	0	0	0	0	0	0	0	0	0	0	0	0	0	0	0
601:130-131	131	0	0	0	0	0	0	0	0	0	0	0	0	0	0	0	0	0	0	0	0	0	0	0	0	0	0	0	0	0	0	0	0	0	0	0	0	0	0	0	0	0	0	0	0	0	0	0	0
601:131-132	132	0	0	0	0	0	0	0	0	0	0	0	0	0	0	0	0	0	0	0	0	0	0	0	0	0	0	0	0	0	0	0	0	0	0	0	0	0	0	0	0	0	0	0	0	0	0	0	0
601:132-133	133	0	0	0	0	0	0	0	0	0	0	0	0	0	0	0	0	0	0	0	0	0	0	0	0	0	0	0	0	0	0	0	0	0	0	0	0	0	0	0	0	0	0	0	0	0	0	0	0
601:133-134	134	0	0	0	0	0	0	0	0	0	0	0	0	0	0	0	0	0	0	0	0	0	0	0	0	0	0	0	0	0	0	0	0	0	0	0	0	0	0	0	0	0	0	0	0	0	0	0	0
601:134-135	135	0	0	0	0	0	0	0	0	0	0	0	0	0	0	0	0	0	0	0	0	0	0	0	0	0	0	0	0	0	0	0	0	0	0	0	0	0	0	0	0	0	0	0	0	0	0	0	0
601:135-136	136	0	0	0	0	0	0	0	0	0	0	0	0	0	0	0	0	0	0	0	0	0	0	0	0	0	0	0	0	0	0	0	0	0	0	0	0	0	0	0	0	0	0	0	0	0	0	0	0
601:136-137	137	0	0	0	0	0	0	0	0	0	0	0	0	0	0	0	0	0	0	0	0	0	0	0	0	0	0	0	0	0	0	0	0	0	0	0	0	0	0	0	0	0	0	0	0	0	0	0	0
601:137-138	138	0	0	0	0	0	0	0	0	0	0	0	0	0	0	0	0	0	0	0	0	0	0	0	0	0	0	0	0	0	0	0	0	0	0	0	0	0	0	0	0	0	0	0	0	0	0	0	0
601:138-139	139	0	0	0	0	0	0	0	0	0	0	0	0	0	0	0	0	0	0	0	0	0	0	0	0	0	0	0	0	0	0	0	0	0	0	0	0	0	0	0	0	0	0	0	0	0	0	0	0
601:139-140	140	0	0	0	0	0	0	0	0	0	0	0	0	0	0	0	0	0	0	0	0	0	0	0	0	0	0	0	0	0	0	0	0	0	0	0	0	0	0	0	0	0	0	0	0	0	0	0	0
601:140-141	141	0	0	0	0	0	0	0	0	0	0	0	0	0	0	0	0	0	0	0	0	0	0	0	0	0	0	0	0	0	0	0	0	0	0	0	0	0	0	0	0	0	0	0	0	0	0	0	0
601:141-142	142	0	0	0	0	0	0	0	0	0	0	0	0	0	0	0	0	0	0	0	0	0	0	0	0	0	0	0	0	0	0	0	0	0	0	0	0	0	0	0	0	0	0	0	0	0	0	0	0
601:142-143	143	0	0	0	0	0	0	0	0	0	0	0	0	0	0	0	0	0	0	0	0	0	0	0	0	0	0	0	0	0	0	0	0	0	0	0	0	0	0	0	0	0	0	0	0	0	0	0	0
601:143-144	144	0	0	0	0	0	0	0	0	0	0	0	0	0	0	0	0	0	0	0	0	0	0	0	0	0	0	0	0	0	0	0	0	0	0	0	0	0	0	0	0	0	0	0	0	0	0	0	0
601:144-145	145	0	0	0	0	0	0	0	0	0	0	0	0	0	0	0	0	0	0	0	0	0	0	0	0	0	0	0	0	0	0	0	0	0	0	0	0	0	0	0	0	0	0	0	0	0	0	0	0
601:145-146	146	0	0	0	0	0	0	0	0	0	0	0	0	0	0	0	0	0	0	0	0	0	0	0	0	0	0	0	0	0	0	0	0	0	0	0	0	0	0	0	0	0	0	0	0	0	0	0	0
601:146-147	147	0	0	0	0	0	0	0	0	0	0	0	0	0	0	0	0	0	0	0	0	0	0	0	0	0	0	0	0	0	0	0	0	0	0	0	0	0	0	0	0	0	0	0	0	0	0	0	0
601:147-148	148	0	0	0	0	0	0	0	0	0	0	0	0	0	0	0	0	0	0	0	0	0	0	0	0	0	0	0	0	0	0	0	0	0	0	0	0	0	0	0	0	0	0	0	0	0	0	0	0
601:148-149	149	0	0	0	0	0	0	0	0	0	0	0	0	0	0	0	0	0	0	0	0	0	0	0	0	0	0	0	0	0	0	0	0	0	0	0	0	0	0	0	0	0	0	0	0	0	0	0	0
601:149-150	150	0	0	0	0	0	0	0	0	0	0	0	0	0	0	0	0	0	0	0	0	0	0	0	0	0	0	0	0	0	0	0	0	0	0	0	0	0	0	0	0	0	0	0	0	0	0	0	0
601:150-151	151	0	0	0	0	0	0	0	0	0	0	0	0	0	0	0	0	0	0	0	0	0	0	0	0	0	0	0	0	0	0	0	0	0	0	0	0	0	0	0	0	0	0	0	0	0	0	0	0
601:151-152	152	0	0	0	0	0	0	0	0	0	0	0	0	0	0	0	0	0	0	0	0	0	0	0	0	0	0	0	0	0	0	0	0	0	0	0	0	0	0	0	0	0	0	0	0	0	0	0	0
601:152-153	153	0	0	0	0	0	0	0	0	0	0	0	0	0	0	0	0	0	0	0	0	0	0	0	0	0	0	0	0	0	0	0	0	0	0	0	0	0	0	0	0	0	0	0	0	0	0	0	0
601:153-154	154	0	0	0	0	0	0	0	0	0	0	0	0	0	0	0	0	0	0	0	0	0	0	0	0	0	0	0	0	0	0	0	0	0	0	0	0	0	0	0	0	0	0	0	0	0	0	0	0
601:154-155	155	0	0	0	0	0	0	0	0	0	0	0	0	0	0	0	0	0	0	0	0	0	0	0	0	0	0	0	0	0	0	0	0	0	0	0	0	0	0	0	0	0	0	0	0	0	0	0	0
601:155-156	156	0	0	0	0	0	0	0	0	0	0	0	0	0	0	0	0	0	0	0	0	0	0	0	0	0	0	0	0	0	0	0	0	0	0	0	0	0	0	0	0	0	0	0	0	0	0	0	0
601:156-157	157	0	0	0	0	0	0	0	0	0	0	0	0	0	0	0	0	0	0	0	0	0	0	0	0	0	0	0	0	0	0	0	0	0	0	0	0	0	0	0	0	0	0	0	0	0	0	0	0
601:157-158	158	0	0	0	0	0	0	0	0	0	0	0	0	0	0	0	0	0	0	0	0	0	0	0	0	0	0	0	0	0	0	0	0	0	0	0	0	0	0	0	0	0	0	0	0	0	0	0	0
601:158-159	159	0	0	0	0	0	0	0	0	0	0	0	0	0	0	0	0	0	0	0	0	0	0	0	0	0	0	0	0	0	0	0	0	0	0	0	0	0	0	0	0	0	0	0	0	0	0	0	0
601:159-160	160	0	0	0	0	0	0	0	0	0	0	0	0	0	0	0	0	0	0	0	0	0	0	0	0	0	0	0	0	0	0	0	0	0	0	0	0	0	0	0	0	0	0	0	0	0	0	0	0
601:160-161	161	0	0	0	0	0	0	0	0	0	0	0	0	0	0	0	0	0	0	0	0	0	0	0	0	0	0	0	0	0	0	0	0	0	0	0	0	0	0	0	0	0	0	0	0	0	0	0	0
601:161-162	162	0	0	0	0	0	0	0	0	0	0	0	0	0	0	0	0	0	0	0	0	0	0	0	0	0	0	0	0	0	0	0	0	0	0	0	0	0	0	0	0	0	0	0	0	0	0	0	0
601:162-163	163	0	0	0	0	0	0	0	0	0	0	0	0	0	0	0	0	0	0	0	0	0	0	0	0	0	0	0	0	0	0	0	0	0	0	0	0	0	0	0	0	0	0	0	0	0	0	0	0
601:163-164	164	0	0	0	0	0	0	0	0	0	0	0	0	0	0	0	0	0	0	0	0	0	0	0	0	0	0	0	0	0	0	0	0	0	0	0	0	0	0	0	0	0	0	0	0	0	0	0	0
601:164-165	165	0	0	0	0	0	0	0	0	0	0	0	0	0	0	0	0	0	0	0	0	0	0	0	0	0	0	0	0	0	0	0	0	0	0	0	0	0	0	0	0	0	0	0	0	0	0	0	0
601:165-166	166	0	0	0	0	0	0	0	0	0	0	0	0	0	0	0	0	0	0	0	0	0	0	0	0	0	0	0	0	0	0	0	0	0	0	0	0	0	0	0	0	0	0	0	0	0	0	0	0
601:166-167	167	0	0	0	0	0	0	0	0	0	0	0	0	0	0	0	0	0	0	0	0	0	0	0	0	0	0	0	0	0	0	0	0	0	0	0	0	0	0	0	0	0	0	0	0	0	0	0	0
601:167-168	168	0	0	0	0	0	0	0	0	0	0	0	0	0	0	0	0	0	0	0	0	0	0	0	0	0	0	0	0	0	0	0	0	0	0	0	0	0	0	0	0	0	0	0	0	0	0	0	0
601:168-169	169	0	0	0	0	0	0	0	0	0	0	0	0	0	0	0	0	0	0	0	0	0	0	0	0	0	0	0	0	0	0	0	0	0	0	0	0	0	0	0	0	0	0	0	0	0	0	0	0
601:169-170	170	0	0	0	0	0	0	0	0	0	0	0	0	0	0	0	0	0	0	0	0	0	0	0	0	0	0	0	0	0	0	0	0	0	0	0	0	0	0	0	0	0	0	0	0	0	0	0	0
601:170-171	171	0	0	0	0	0	0	0	0	0	0	0	0	0	0	0	0	0	0	0	0	0	0	0	0	0	0	0	0	0	0	0	0	0	0	0	0	0	0	0	0	0	0	0	0	0	0	0	0
601:171-172	172	0	0	0	0	0	0	0	0	0	0	0	0	0	0	0	0	0	0	0	0	0	0	0	0	0	0	0	0	0	0	0	0	0	0	0	0	0	0	0	0	0	0	0	0	0	0	0	0
601:172-173	173	0	0	0	0	0	0	0	0	0	0	0	0	0	0	0	0	0	0	0	0	0	0	0	0	0	0	0	0	0	0	0	0	0	0	0	0	0	0	0	0	0	0	0	0	0	0	0	0
601:173-174	174	0	0	0	0	0	0	0	0	0	0	0	0	0	0	0	0	0	0	0	0	0	0	0	0	0	0	0	0	0	0	0	0	0	0	0	0	0	0	0	0	0	0	0	0	0	0	0	0
601:174-175	175	0	0	0	0	0	0	0	0	0	0	0	0	0	0	0	0	0	0	0	0	0	0	0	0	0	0	0	0	0	0	0	0	0	0	0	0	0	0	0	0	0	0	0	0	0	0	0	0
601:175-176	176	0	0	0	0	0	0	0	0	0	0	0	0	0	0	0	0	0	0	0	0	0	0	0	0	0	0	0	0	0	0	0	0	0	0	0	0	0	0	0	0	0	0	0	0	0	0	0	0
601:176-177	177	0	0	0	0	0	0	0	0	0	0	0	0	0	0	0	0	0	0	0	0	0	0	0	0	0	0	0	0	0	0	0	0	0	0	0	0	0	0	0	0	0	0	0	0	0	0	0	0
601:177-178	178	0	0	0	0	0	0	0	0	0	0	0	0	0	0	0	0	0	0	0	0	0	0	0	0	0	0	0	0	0	0	0	0	0	0	0	0	0	0	0	0	0	0	0	0	0	0	0	0
601:178-179	179	0	0	0	0	0	0	0	0	0	0	0	0	0	0	0	0	0	0	0	0	0	0	0	0	0	0	0	0	0	0	0	0	0	0	0	0	0	0	0	0	0	0	0	0	0	0	0	0
601:179-180	180	0	0	0	0	0	0	0	0	0	0	0	0	0	0	0	0	0	0	0	0	0	0	0	0	0	0	0	0	0	0	0	0	0	0	0	0	0	0	0	0	0	0	0	0	0	0	0	0
601:180-181	181	0	0	0	0	0	0	0	0	0	0	0	0	0	0	0	0	0	0	0	0	0	0	0	0	0	0	0	0	0	0	0	0	0	0	0	0	0	0	0	0	0	0	0	0	0	0	0	0
601:181-182	182	0	0	0	0	0	0	0	0	0	0	0	0	0	0	0	0	0	0	0	0	0	0	0	0	0	0	0	0	0	0	0	0	0	0	0	0	0	0	0	0	0	0	0	0	0	0	0	0
601:182-183	183	0	0	0	0	0	0	0	0	0	0	0	0	0	0	0	0	0	0	0	0	0	0	0	0	0	0	0	0	0	0	0	0	0	0	0	0	0	0	0	0	0	0	0	0	0	0	0	0
601:183-184	184	0	0	0	0	0	0	0	0	0	0	0	0	0	0	0	0	0	0	0	0	0	0	0	0	0	0	0	0	0	0	0	0	0	0	0	0	0	0	0	0	0	0	0	0	0	0	0	0
601:184-185	185	0	0	0	0	0	0	0	0	0	0	0	0	0	0	0	0	0	0	0	0	0	0	0	0	0	0	0	0	0	0	0	0	0	0	0	0	0	0	0	0	0	0	0	0	0	0	0	0
601:185-186	186	0	0	0	0	0	0	0	0	0	0	0	0	0	0	0	0	0	0	0	0	0	0	0	0	0	0	0	0	0	0	0	0	0	0	0	0	0	0	0	0	0	0	0	0	0	0	0	0
601:186-187	187	0	0	0	0	0	0	0	0	0	0	0	0	0	0	0	0	0	0	0	0	0	0	0	0	0	0	0	0	0	0	0	0	0	0	0	0	0	0	0	0	0	0	0	0	0	0	0	0
601:187-188	188	0	0	0	0	0	0	0	0	0	0	0	0	0	0	0	0	0	0	0	0	0	0	0	0	0	0	0	0	0	0	0	0	0	0	0	0	0	0	0	0	0	0	0	0	0	0	0	0
601:188-189	189	0	0	0	0	0	0	0	0	0	0	0	0	0	0	0	0	0	0	0	0	0	0	0	0	0	0	0	0	0	0	0	0	0	0	0	0	0	0	0	0	0	0	0	0	0	0	0	0
601:189-190	190	0	0	0	0	0	0	0	0	0	0	0	0	0	0	0	0	0	0	0	0	0	0	0	0	0	0	0	0	0	0	0	0	0	0	0	0	0	0	0	0	0	0	0	0	0	0	0	0
601:190-191	191	0	0	0	0	0	0	0	0	0	0	0	0	0	0	0	0	0	0	0	0	0	0	0	0	0	0	0	0	0	0	0	0	0	0	0	0	0	0	0	0	0	0	0	0	0	0	0	0
601:191-192	192	0	0	0	0	0	0	0	0	0	0	0	0	0	0	0	0	0	0	0	0	0	0	0	0	0	0	0	0	0	0	0	0	0	0	0	0	0	0	0	0	0	0	0	0	0	0	0	0
601:192-193	193	0	0	0	0	0	0	0	0	0	0	0	0	0	0	0	0	0	0	0	0	0	0	0	0	0	0	0	0	0	0	0	0	0	0	0	0	0	0	0	0	0	0	0	0	0	0	0	0
601:193-194	194	0	0	0	0	0	0	0	0	0	0	0	0	0	0	0	0	0	0	0	0	0	0	0	0	0	0	0	0	0	0	0	0	0	0	0	0	0	0	0	0	0	0	0	0	0	0	0	0
601:194-195	195	0	0	0	0	0	0	0	0	0	0	0	0	0	0	0	0	0	0	0	0	0	0	0	0	0	0	0	0	0	0	0	0	0	0	0	0	0	0	0	0	0	0	0	0	0	0	0	0
601:195-196	196	0	0	0	0	0	0	0	0	0	0	0	0	0	0	0	0	0	0	0	0	0	0	0	0	0	0	0	0	0	0	0	0	0	0	0	0	0	0	0	0	0	0	0	0	0	0	0	0
601:196-197	197	0	0	0	0	0	0	0	0	0	0	0	0	0	0	0	0	0	0	0	0	0	0	0	0	0	0	0	0	0	0	0	0	0	0	0	0	0	0	0	0	0	0	0	0	0	0	0	0
601:197-198	198	0	0	0	0	0	0	0	0	0	0	0	0	0	0	0	0	0	0	0	0	0	0	0	0	0	0	0	0	0	0	0	0	0	0	0	0	0	0	0	0	0	0	0	0	0	0	0	0
601:198-199	199	0	0	0	0	0	0	0	0	0	0	0	0	0	0	0	0	0	0	0	0	0	0	0	0	0	0	0	0	0	0	0	0	0	0	0	0	0	0	0	0	0	0	0	0	0	0	0	0
601:199-200	200	0	0	0	0	0	0	0	0	0	0	0	0	0	0	0	0	0	0	0	0	0	0	0	0	0	0	0	0	0	0	0	0	0	0	0	0	0	0	0	0	0	0	0	0	0	0	0	0
601:200-201	201	0	0	0	0	0	0	0	0	0	0	0	0	0	0	0	0	0	0	0	0	0	0	0	0	0	0	0	0	0	0	0	0	0	0	0	0	0	0	0	0	0	0	0	0	0	0	0	0
601:201-202	202	0	0	0	0	0	0	0	0	0	0	0	0	0	0	0	0	0	0	0	0	0	0	0	0	0	0	0	0	0	0	0	0	0	0	0	0	0	0	0	0	0	0	0	0	0	0	0	0
601:202-203	203	0	0	0	0	0	0	0	0	0	0	0	0	0	0	0	0	0	0	0	0	0	0	0	0	0	0	0	0	0	0	0	0	0	0	0	0	0	0	0	0	0	0	0	0	0	0	0	0
601:203-204	204	0	0	0	0	0	0	0	0	0	0	0	0	0	0	0	0	0	0	0	0	0	0	0	0	0	0	0	0	0	0	0	0	0	0	0	0	0	0	0	0	0	0	0	0	0	0	0	0
601:204-205	205	0	0	0	0	0	0	0	0	0	0	0	0	0	0	0	0	0	0	0	0	0	0	0	0	0	0	0	0	0	0	0	0	0	0	0	0	0	0	0	0	0	0	0	0	0	0	0	0
[truncated: 30 more columns]

## Sheet: 601 R40A R2 Start
Name	Position	92	93	94	95	96	97	98	99	100	101	102	103	104	105	106	107	108	109	110	111	112	113	114	115	116	117	118	119	120	121	122	123	124	125	126	127	128	129	130	131	132	133	134	135	136	137	138	139
601:0-1	1	0	0	0	0	0	0	0	0	0	0	0	0	0	0	0	0	0	0	0	0	0	0	0	0	0	0	0	0	0	0	0	0	0	0	0	0	0	0	0	0	0	0	0	0	0	0	0	0
601:1-2	2	0	0	0.2	0	0	0	0	0.2	0	0	0	0	0.2	0.2	0.2	0	0	0	0.4	0	0.2	0	0.2	0	0.2	0	0	0	0	0.2	0	0	0	0.6	0.6	0.2	0	0.2	0.2	0	0	0.2	0.2	0	0.6	0	0	0
601:2-3	3	0	0	0	0	0	0	0	0	0.2	0	0	0	0	0	0	0	0	0	0	0	0	0	0	0	0	0	0	0	0	0	0	0	0	0	0	0	0	0	0	0	0	0	0	0	0	0	0	0
601:3-4	4	0	0	0	0	0	0	0	0	0	0	0	0	0	0	0	0	0	0	0	0	0	0	0	0	0	0	0.2	0	0	0	0	0	0	0	0	0	0	0	0	0	0	0	0	0	0	0	0	0
601:4-5	5	0	0	0	0	0	0	0	0.2	0	0	0	0	0	0	0	0	0	0	0	0	0	0	0	0	0	0	0	0	0	0	0.4	0	0	0.2	0	0	0	0	0	0	0	0.2	0	0	0	0	0	0.4
601:5-6	6	0.2	0	0	0	0.2	0	0.2	0	0	0	0	0.2	0.6	0	0.2	0	0.2	0.2	0.6	0.4	0.2	0.2	0	0	0.8	0	0	0	0	0.2	0	0	0	0.4	0.4	0.2	0	0	0.2	0	0.6	0	0.2	0	0.6	0.2	0.4	0
601:6-7	7	0	0	0	0	0	0	0	0	0	0	0.2	0	0	0	0	0	0	0	0	0.8	0	0	0	0	0	0	0	0	0.2	0.2	0	0	0	0.2	0	0	0	0	0	0	0	0	0	0	0	0	0	0
601:7-8	8	0	0	0	0	0	0	0	0	0.2	0	0	0	0	0	0.2	0	0	0	0	0.2	0	0	0	0	0	0.2	0	0	0	0	0	0	0.2	0	0	0	0	0	0	0	0	0	0	0	0	0	0	0.4
601:8-9	9	0	0	0	0	0	0	0	0	0.2	0.2	0	0.4	0	0.2	0	0	0.2	0	0.2	0	0	0	0	0	0	0	0	0.2	0	0	0.2	0.2	0	0	0	0	0	0.2	0	0.2	0.2	0.4	0	0	0.2	0.4	0	0.2
601:9-10	10	0.2	0	0	0	0	0	0	0	0	0	0	0	0	0	0	0	0	0	0	0	0.2	0	0	0	0	0.2	0	0	0.2	0	0	0	0	0	0	0	0.2	0	0	0	0	0	0	0.2	0	0	0.2	0
601:10-11	11	0	0	0	0	0	0	0	0	0	0	0	0	0	0	0	0	0	0	0.2	0	0	0	0	0	0	0	0	0	0	1.2	0.4	0	0	0	0	0	0	0	0	0.2	0.2	0	0	0.2	0	0	0	0
601:11-12	12	0	0	0	0	0	0	0	0	0	0	0	0	0	0	0	0	0	0	0.6	0	0	0	0	0	0	0	0	0.6	0	0	0	0	0	0	0	0	0	0.2	0	0	0	0	0	0	0.2	0	0	0.2
601:12-13	13	0	0	0	0	0	0	0	0	0	0	0	0	0	0	0	0	0	0	0	0	0	0	0.4	0	0	0	0	0.2	0	0	0	0	0	0	0	0	0	0	0	0	0	0.2	0	0.2	0	0	0	0
601:13-14	14	0	0	0	0	0	0	0	0	0	0	0	0	0	0	0	0	0	0	0	0	0	0	0	0	0	0	0	0	0	0	0	0	0	0	0	0	0	0	0	0	0.2	0	0	0	0	0	0.2	0
601:14-15	15	0	0	0	0	0	0	0	0	0	0	0	0	0	0	0	0	0	0	0	0	0	0	0	0	0	0	0	0.2	0	0	0	0	0	0	0	0.2	0	0	0	0	0.2	0	0	0	0.2	0	0.4	0
601:15-16	16	0	0	0	0	0	0	0	0	0	0.2	0.2	0.2	0	0.2	0	0	0	0	0	0.4	0.8	0.2	0.2	0.2	2	0	0	0	0	0	0	0	0	0	0	0	0	0.2	0.4	0.2	0.4	0	0.4	0.6	0	0.2	0.6	0.6
601:16-17	17	0	0	0	0	0	0	0	0.2	0	0	0	0	0	0.2	0	0	0	0	0	0.4	0.2	0	0.6	0	0	0.2	0	0	0.2	0.8	0	0	0	0	0.2	0	0	1.2	0.8	0	0	0	0	0.6	0	0.6	0.4	1.8
601:17-18	18	0	0.4	0.2	0	0	0.4	0.4	0.2	0.2	0.2	0	0	0.6	0.2	0.2	0.4	0.2	2.7	1.8	0	0	0.6	2	0.2	0.4	0.2	0.8	2.2	2.2	0.6	0	0.6	0.4	0	0.4	0.4	2.7	2	1.8	1.6	0.2	1.2	1.2	0.2	0.6	0.6	5.5	17.8
601:18-19	19	0.2	0.2	0	0	0.6	1.2	1.2	1.6	0.6	0.2	0.6	1.2	0.2	0.6	0.4	0.4	11.5	8.4	0.6	0	1	2	0	1.2	0.8	2.7	6.3	3.5	0.2	0.6	0.8	1	1	0.6	0.4	3.1	3.1	3.3	1.4	0.8	2.3	1.8	1	0.4	1.6	11	31.3	8.8
601:19-20	20	0.2	0	0	0	0.2	0	0	0	0	0.2	0	0	0	0	0	0.2	0.2	0.2	0	0	0.2	0	0	0	0.2	0.2	0	0	0	0	0.4	0	0.2	0	0.4	0	0.2	0	0.8	0	0	0	0	0.6	1.8	2.3	0.6	0.2
601:20-21	21	0	0.4	0.4	0.2	0.8	0	0.4	0	1.4	16.6	0	0.2	0.2	0.8	2.2	2.3	0.4	0.4	0.6	12.3	0.2	0.8	0.2	1	0	0.8	0.2	0	0	0	0	0.2	0	1.6	0.4	1.8	0	0.2	0.8	1	0	0.8	0.6	7.4	21.9	4.1	0.4	0.2
601:21-22	22	0	0	0	0	0	0	0	0.2	1.6	0	0	0	0	0	0.6	0	0	0.4	1.2	0	0.2	0.2	0.2	0.4	0	0.2	0	0	0	0.2	0	0	0.6	0.2	0.4	0	0	0.2	0.2	0	0.2	0.4	2	5.5	1.2	0.6	0.2	0.4
601:22-23	23	0.4	0	0.2	0	0	0	0.6	3.5	0	0	0.2	0.2	0.2	0.6	0.4	0	0.6	1.6	0.2	0	0	0.2	0.2	0.2	0	0	0.2	0	0.2	0.2	0	1	0.6	0.4	0	0.4	0.8	0.2	0	0.2	0.2	2.9	10.4	2.3	0	0.4	1	1.4
601:23-24	24	0	0	0	0	0	0	0.4	0	0	0	0	0.2	0.2	0.2	0	0	0.4	0	0	0	0	0	0.2	0	0	0	0	0	0	0	0.2	0.2	0	0	0	0.2	0	0	0.2	0	3.1	2.7	0.6	0	0	0.2	1	0
601:24-25	25	0.2	0.2	0.8	0	0.4	1.8	0	0.2	0.6	0	0.6	2	0	0.2	0.6	2.3	0	0.4	0	0	0.2	0.4	0.4	0.2	0.4	0.4	0.2	0.2	0	1.8	1.8	2.9	0.8	1.8	2.3	2.3	2.9	4.9	6.5	42.4	151.6	40.9	2.5	2.3	7.8	7.2	3.1	9.8
601:25-26	26	0	0	0	0	0.2	0	0	0.2	0	0.4	0.2	0	0	0	0.8	0	0	0	0.2	0	0.2	0	0	0	0.2	0	0	0	1	1.2	0.4	0	0.4	0.4	1.2	0.2	0.8	1	5.9	15.8	6.1	0.6	0.8	1.6	3.5	2.5	4.9	3.3
601:26-27	27	1.6	2.2	2.9	8.2	0.8	0.6	5.9	1	13.7	24.1	3.7	1.8	3.3	8	1.6	2.5	5.1	18.8	2.2	17	4.9	7.4	6.3	13.3	5.9	10	12.1	137.5	106.8	56.1	13.7	14.5	22.3	27.2	14.3	21.1	33.8	201.2	638.6	199.3	46	79.2	254.1	181.1	211	419.1	365.5	2256.1
601:27-28	28	0.2	0.8	2	0	0.4	0.8	0.6	3.1	6.1	0.8	0.2	0.4	2.5	0	1.2	1.4	5.3	1.4	4.5	1.4	1.6	1.2	2.2	1.8	3.1	3.5	50.7	38.3	20.1	5.7	3.5	5.5	5.1	2.2	3.3	5.7	41.1	137.5	42.2	7.6	15.1	48.1	30.9	40.7	78.4	65.9	396.6	428.3
601:28-29	29	0.4	1	0	0	0.4	0.2	1.4	1.2	0.4	0	0.4	1.2	0	0	0.6	0.4	0.6	2.3	0	1	0.4	0.8	0.4	0.4	1.2	11	11.1	3.3	2	1.8	1.6	2	0.8	2.2	2.2	17.2	49.1	14.3	3.1	5.3	16.4	11.1	11.3	22.5	17.4	122.4	135.3	1219.6
601:29-30	30	1.2	0	0	0.6	0.2	6.8	5.5	1.4	0	0	0.8	0.2	0.2	0.6	1.6	0.2	1.8	1.8	0.8	1	1.4	0	0.6	1.6	18.2	12.9	3.9	1.4	0.8	1.6	2.5	1	2.2	1.8	9.8	38.1	11.9	2.9	3.9	8.6	5.7	8.2	17.8	13.3	82.1	81.2	709	18.2
601:30-31	31	0	0	0	0	0.8	1.4	0.2	0.2	0	0.2	0	0	0	0	0	0.8	0.4	0	0.2	0.6	0	0	0.6	5.5	2.5	1.2	0.4	0.6	1.4	1	0.6	0.6	1	8.2	26.4	9.8	2	2.2	5.9	8.2	7.6	14.3	7.6	57.9	52.4	488.9	12.9	2.7
601:31-32	32	0.2	0.2	0	0.4	0.6	0	0	0.2	0.2	0.2	0	0	0.8	0.2	0.4	0.4	0.2	0	0.4	0.2	0.8	0.4	5.1	2.2	1.6	0.2	0.8	2.3	2.3	0.6	0.4	1.8	7.8	23.7	8.8	1.8	1.8	5.1	3.3	5.7	12.5	8.2	47.1	48.7	436.1	8.8	2.3	0.2
601:32-33	33	0	0	0.6	0.6	0	0	0	0.6	0.2	0.2	0.4	0	0	0	0	0	0	0	0.2	0.4	0.2	2.7	2	1	0.4	0.4	0.8	1	0.4	0.2	0.8	4.9	14.7	3.3	0.8	1	3.3	3.3	3.1	4.3	4.5	29.3	27.8	270.5	6.8	1	1.2	1.4
601:33-34	34	0.2	0.4	0.8	0	0	0	0.4	0.2	0.2	0	0.8	0	0	0.2	0.2	0.4	0	0.6	0.2	0.2	3.9	3.5	1.8	0.8	0.6	1.6	2	0.8	0.8	0.6	9.4	25	9.8	1	2.3	3.5	5.5	7.4	7.4	9.4	55.3	55.2	422.2	10.4	1.4	2	2.5	1.2
601:34-35	35	0	0.2	0.4	0	0	0.2	0	0.2	0.2	0.2	0.2	0.4	0	0.2	0	0.6	0	0.2	0.2	2	0.8	1	0.2	0.4	0.2	0.4	0	1	0.4	6.8	19.2	5.1	0.2	1.6	1.6	2.3	2.3	3.5	2.3	14.3	15.8	121.6	2.5	0.6	1	1.2	2.2	2.2
601:35-36	36	2	0.2	0.2	0	0.2	0.2	0.2	0	0.4	0.6	0.4	0	0.4	0.4	0.8	0.4	0	0	5.1	2.5	2.9	0.8	2	2.9	2.9	1.6	1.4	3.5	28.2	97.4	32.1	3.1	3.5	8.2	13.7	6.8	12.7	9	55.7	41.5	296.5	6.8	3.1	2.3	3.5	4.5	3.7	7
601:36-37	37	1	0.2	0.4	0.4	0.2	0.4	0.8	1.6	0	3.3	1	0.8	0.8	1.6	0.4	1.6	0.8	7.2	5.1	15.8	4.9	15.8	20.7	23.5	22.5	25	50.5	375.5	1161.9	302.4	23.9	17.6	35	71.6	32.5	36.6	23.1	191.5	158.4	785	17.8	12.1	11.9	14.9	23.9	26.6	34.6	14.3
601:37-38	38	1	2.3	7.6	3.9	2	3.3	6.3	2.3	17.2	3.5	4.1	6.3	9.6	5.1	8.2	5.1	50.7	45.4	92.9	35	97.2	119.3	132.8	134.6	170.9	321.1	2293.7	7500.1	1859.3	106.8	78.2	158.2	339.5	144.9	179.9	118.7	916.3	546.8	2725.3	73.5	44.4	56.7	77.4	91.3	98.6	153.5	72.9	108.3
601:38-39	39	0.2	0.8	0.8	1.2	0.8	1.6	0.2	2.9	0.4	0.8	1	1.6	0.4	1.2	1	9.6	5.7	11.9	4.7	13.1	15.3	15.8	17.2	19.6	37.2	274.8	1070.6	255.6	14.7	11.1	24.8	41.5	22.9	24.3	19.4	135.3	85.7	424.8	10.2	6.1	6.8	9.8	11.3	12.1	22.5	11.3	14.9	2.9
601:39-40	40	0	0.6	0.4	0	1.4	0.6	1.2	0.2	0	0.2	0.8	0.2	1	1.4	3.7	3.3	8.8	1.8	5.9	8.8	10.4	6.1	10.4	16.4	107.4	466.4	80.6	8	8	10.8	15.8	12.7	9	12.1	42.8	31.7	145.1	5.9	4.1	2	1.6	3.7	6.1	7.6	3.3	5.3	2.7	4.7
601:40-41	41	0	0	0.4	0	0.2	0.6	0.2	0.2	0	0.2	0	0.2	0.6	1.2	1	2	0.2	2.3	3.5	2.5	4.1	2.9	8	46	173.7	39.7	1.2	2	5.1	8.2	5.1	4.1	1.6	22.7	13.3	72.9	1.6	0.6	0.8	2	2.9	2.3	2.5	1.4	1.6	0.8	1	0.8
601:41-42	42	0.2	0.2	0.4	0.4	1	0	0	0.2	1	0.4	0.8	0	2	1	3.1	2	4.1	4.1	4.5	5.7	5.9	19.6	63.2	279.9	58.5	2.9	2.9	7	9	4.9	6.8	3.3	40.9	20.7	114.2	2.3	2	1.8	1.6	1.6	2.7	5.9	3.1	2.5	0.6	1.8	0.6	3.3
601:42-43	43	0.4	0.4	0.2	1.4	0.8	0.6	0.4	0.8	0.4	0.8	0.2	2.5	1.8	4.7	1.2	4.3	8.6	6.6	4.7	8	17.2	66.3	280.3	57.1	4.1	3.3	8	11.5	6.5	9.4	7.2	55.9	28.4	120.5	3.5	0.4	2.2	2.5	2	4.7	11.9	3.3	6.1	0.8	3.7	0.8	6.5	1.4
601:43-44	44	0	0	0	0	0	0.2	0	0	0	0	0.2	0.2	1.4	0.2	1.4	3.3	1.2	2.2	3.1	2	19.6	94.7	19.8	1.2	1	2.2	3.7	2.3	2.5	1.4	12.9	7.6	39.1	2	1.4	1.4	0.8	1	1.4	3.3	0.8	1.4	0.6	2	0.6	1.6	0	0.4
601:44-45	45	0	0.6	0.4	0	0.2	1.6	0.2	0.2	0	1.6	2.7	1.4	2.2	2.9	8.8	4.3	4.5	6.1	12.3	57.7	233.9	51.6	3.1	1.4	4.9	10.6	4.3	6.6	5.5	41.9	23.9	103.5	3.7	1.4	2.5	2.7	3.7	2.3	7.2	3.5	4.7	1	3.7	1.2	2.3	1	2.2	0.6
601:45-46	46	0	0	0	0.4	0.2	0.2	0	0.2	0.6	0	0.8	0	1	0.8	0.4	0.6	1	1.2	8.6	34.2	6.8	0.8	0.8	0.2	1.6	1.4	1	0.8	11.1	5.5	11.7	0.6	0.2	0.2	0.6	0.2	0.6	1.6	0.4	1	0.2	0.6	0.2	0.8	0	0.2	0	0
601:46-47	47	0	0.2	0.2	0.2	0.2	0.2	0	1	1.6	2.5	0.8	1.8	3.5	3.5	1.8	3.5	5.3	40.7	134.4	34.2	3.1	1	5.9	7.8	6.8	5.7	5.3	48.3	22.3	112.3	1	1.6	2.5	2.9	1.8	4.9	12.1	3.1	6.3	1.6	2.2	0.8	3.5	0	2	0.6	0.8	3.3
601:47-48	48	0.2	0	0.6	0	0	0	1.6	1	1.4	0	0.4	1.2	0.8	0.8	1	2.2	17.4	43	8	4.1	2	2.9	5.7	3.7	11	10.4	209.5	68.6	44.4	1.4	0.6	0.8	0.8	0.4	1.2	5.9	0.6	1	0.8	1.4	0.6	0.6	0	0.2	0.2	0.2	0.8	2.3
601:48-49	49	0.4	2	1	1.6	2.9	13.1	9.6	11.3	8.6	5.9	17.6	17.2	20.1	28.7	54.8	403.3	1255.4	299.6	31.1	23.7	44.2	81.4	56.1	77.3	67.1	1055.9	386.3	727.9	17.8	11.3	13.7	16.4	21.1	25.8	59.8	23.3	30.9	11.1	20.1	9	19.4	0.8	12.3	2.5	3.1	15.5	9.8	34.4
601:49-50	50	0.4	0	0.4	0.2	1.2	0.2	2.5	0.8	0.4	0.6	1.6	0.4	1	1.8	12.5	30.7	6.5	2.9	1.8	3.1	6.1	4.9	13.9	11	219.4	56.1	41.1	1.4	0.6	1.2	0.8	1.2	1.6	6.5	1.4	2.3	0.4	0.6	0.6	1.8	0	1	0.4	0.4	1.2	2.7	3.5	0.6
601:50-51	51	0	0	0	0.2	0.4	0	0	0	0.4	0.2	0	0.2	0.6	4.9	10.4	2.3	0.8	0.6	1.6	1.6	2	2.3	2.5	51.2	17.4	9.6	0.4	0.4	0.4	0.8	0	0.2	2.7	0.2	0.6	0	0.6	0.4	1.2	0.2	0.2	0	0.2	0.8	0.6	1.2	0	0.2
601:51-52	52	0	0	0.2	0	0.2	0	0.6	0.2	0.6	0	0.4	0.4	2.7	7.6	3.5	0	0.2	1.6	1	1.8	1.8	2.2	24.1	6.3	8.6	0.2	0	0.2	0.2	0.2	0.2	1.2	0.4	0.6	0	0	0	0.4	0	0.2	0	0.2	0	0.4	0.6	0	0	0
601:52-53	53	0.4	0.6	0.6	1	0	0.2	1.8	0.4	0.6	0.4	0.6	6.5	23.5	4.9	0.4	0.4	1.6	2.7	4.1	6.1	3.9	82.3	19	24.6	1.4	0.2	0	0.4	0.4	0.2	5.1	2.5	2	0.8	0.8	0	1.2	0.2	1.4	0	1	2.2	2.3	3.7	0.2	0.4	0.4	0.6
601:53-54	54	0.2	0.2	0.2	0	0	0.2	0	0	0	0.4	1.8	4.9	1.8	0	0.2	0.2	0.4	0.2	0.8	1.2	17.8	4.1	4.7	0.4	0	0	0	0.2	0.4	1.4	0.6	0.4	0.2	0.2	0	0.4	0	0	0	0	0.8	0	1.2	0	0	0	0	0
601:54-55	55	0	0.6	0.2	0.4	1	0.4	0.4	0.4	0.4	3.3	10.6	3.1	0.4	0.4	2.7	1.8	1.2	5.3	3.5	41.3	8	15.5	0.2	0	0.6	1.2	0.4	2	11.3	3.5	4.5	0.6	1.6	0.8	2.9	1	1.6	0.6	2.2	8.2	4.7	15.3	0.4	1	0.2	1	0.4	0.4
601:55-56	56	0	0	0	0.2	0.2	0	0.2	0.4	2	4.1	0.8	0.6	0	0.4	0.4	1.2	1.6	1.8	25.8	6.5	7.4	0	0.2	0	0	0.4	0.2	1.8	0.4	0.6	0.4	0	0.4	0.8	0	0.2	0	0	0.8	0.4	0.2	0	0.4	0	0	0	0	0
601:56-57	57	0.2	0.2	0.6	0.2	0	0.4	1.2	6.1	10	2.3	0.6	1.2	2.5	1	2.3	4.3	1.8	43.8	7.2	18.4	0.4	1	1.2	2.9	1	2.9	34.6	6.1	6.5	0.4	0.4	1	1	0.2	0.2	0.6	0.2	0.8	2.2	6.6	0.2	0.2	0.2	0.6	0	0	0.6	0
601:57-58	58	0.2	0.2	0	0	0	0	0	3.1	1	0.6	0.2	0.8	0.4	0.4	0.6	1	17.8	2.9	5.5	0.6	0	0.2	0.2	0.2	1.4	8.8	2.2	1.4	0.4	0.4	0.2	0.2	0	0	0.2	0.2	0.6	0.4	0.6	0.2	0.2	0	0	0	0	0.2	0	0.6
601:58-59	59	0.2	0	0	0.2	0.2	0.8	2.9	0.4	0	0	0.4	0.6	1	2.3	2.7	26.8	6.1	8.2	0	0.2	0	0	0	0.6	7.2	1	2.5	0.2	0	0	0	0	0.2	0.2	0.2	0.4	0.2	1.2	0.2	0.4	0	0	0	0	0	0	0	0
601:59-60	60	2.9	1	3.5	5.7	31.9	85.5	25	17.6	12.9	28	31.5	41.5	105	82.9	1295.7	186.4	239.4	9.2	10.2	6.3	10.4	21.5	32.5	368.9	97.8	125.4	4.5	4.1	1.4	10.4	1	4.5	1	1	10	8.6	22.7	2.2	6.1	0.4	2.3	0.6	0.4	1.8	0.4	1.8	0.2	0
601:60-61	61	0	0.2	0.8	4.3	12.3	2.2	1.8	0	4.5	4.5	4.7	14.1	8.6	144.7	18.4	31.1	1.6	1	1.2	1	2.3	5.5	30.7	13.3	12.3	0.2	1.6	0	2	0	0.8	0.2	0	1.4	0.2	3.1	0.4	0.2	0	0.6	0	0	0.2	0	0.4	0.4	0	0.4
601:61-62	62	0.2	0	0.4	1.8	0	0	0.2	0.8	0.6	2	2	1.4	25.8	3.9	8.6	0.6	0.4	0.6	0.2	0.6	0.4	7.8	2.3	4.5	0	0.2	0.2	0.4	0	0.6	0.2	0	0.6	0.4	0.6	0.4	0.4	0	0.4	0	0	0.2	0	0	0	0	0	0
601:62-63	63	0	0.2	0.4	0.8	0.2	0	1	0.4	0.8	2	1	23.1	2.5	6.3	0.2	0.4	0.6	1.2	0	1	8.8	2.7	3.1	0.4	0.2	0	1	0.2	0.4	0.2	0	0.4	0.4	1.6	0	0.2	0	0.4	0	0	0.2	0	0.4	0	0	0	0	0
601:63-64	64	1.6	6.3	0.8	1	0.4	1	1.4	1.8	7.2	2.2	43.4	5.9	10.8	1	0.6	0.4	0.6	0.6	2.9	16.2	2.5	4.1	0.6	0.2	0.4	1.6	0	1	0	0.4	1.4	2.3	5.9	0.2	1	0	0.6	0.6	0.2	1	0.2	1	0	0	0	0	0	0
601:64-65	65	2.3	0.4	0.4	0.8	0.6	0	0.8	2.3	2.2	19	3.5	4.1	0	0	0	0.4	0.2	0.6	5.7	1.2	0.8	0.2	0.2	0.2	0	0.4	0.4	0	0	0.8	0.4	0.4	0	0.2	0	0	0	0	0	0.2	0	0	0	0	0	0	0	0
601:65-66	66	1	0	0.4	1	0.4	0.2	0.8	0.4	15.6	2.7	8.4	0.2	0	0.4	0.4	0.2	0.2	5.5	0.8	2	0	0.4	0	0.6	0	0.6	0	0	0.6	0.2	0.8	0.2	0.2	0	0	0	0	0	0.2	0	0	0	0	0	0	0	0.2	0
601:66-67	67	1.6	1.2	5.9	6.3	8.6	19.4	17	198.7	29.3	73.3	3.1	2.9	1.8	2.7	2.3	7	82.9	13.1	17.8	2.9	1.8	2.5	5.9	1.6	4.3	0.8	2.3	17.6	12.9	21.1	1	2.3	0.2	1.2	0.2	0.4	0.6	0.2	0.6	0	0	0.2	0.2	0.2	0.2	1.6	0	0
601:67-68	68	2.7	13.9	10.8	12.5	40.1	31.9	480.5	79.8	125	4.5	5.5	4.1	3.7	10.2	15.3	122.4	41.3	74.7	9.2	9.8	7	35.2	5.9	48.5	10	19.6	114.4	82.1	69.8	2.9	4.3	0.4	1.4	0.2	0	0.4	0.4	2	0.6	0.2	0.4	0.6	0	0.2	1.4	0.2	0	0
601:68-69	69	8.8	8.4	17.2	25.8	26.8	440.8	77.3	90.6	4.3	4.9	2.5	2.7	6.1	8.6	74.7	23.3	50.5	6.3	4.9	2.9	18.2	2.9	23.1	1.6	5.1	49.7	37.4	43.4	1.2	3.1	0.2	1.8	0.4	0.2	0	0.8	1.2	0	0	0.6	0.2	0	0	2.2	0	0	0	0
601:69-70	70	6.8	9.4	28.7	24.1	360.6	54.8	60.6	3.1	2	2.2	2	6.8	8.4	44.4	15.8	37.7	4.5	1.8	1.6	9.6	1.6	11.9	1.2	1.4	20.1	12.5	17.8	0.4	0.6	0.2	1.8	0.2	0	0.2	0.6	0.4	0	0	1.4	0.2	0	0	0.6	0	0	0	0	0
601:70-71	71	5.1	15.6	6.6	149.6	21.3	30.1	1.8	0.6	0.8	1	2.3	2.2	17.2	8	17.2	2.3	2.2	1	4.9	1	2.3	0.8	0.6	6.8	3.7	7	0.6	0.6	0	0.2	0	0	0.2	0	0.6	0	0	0.4	0	0	0	0	0	0	0	0	0	0
601:71-72	72	6.5	3.7	65.7	7.4	14.3	0.6	1	0.2	0.2	1	1.2	12.9	2.9	9	0.8	0.6	0.4	4.3	0.2	2.7	0	0.4	4.5	2.5	4.3	0	0.8	0	0	0	0	0.2	0	0	0	0	0.2	0	0	0	0	0	0	0	0	0	0	0
601:72-73	73	2.5	28.4	5.3	8.8	0.2	0	0	0.4	0.8	1.4	6.1	2.7	5.5	0.4	0.4	0.2	2	0	1.4	0.2	0	2	2.9	3.3	0	0	0	0	0	0	0.2	0	0	0	0	0	0	0	0	0	0	0	0	0	0	0	0	0
601:73-74	74	19.2	3.1	6.3	0.2	0.4	0	0.2	0.4	1.2	7.4	1	3.7	1.2	0.2	0	1.4	0.2	0.8	0	0	2.7	1	3.1	0.2	0	0	0	0	0	0	0	0	0	0	0	0	0	0	0	0	0	0	0	0	0	0	0	0
601:74-75	75	1.8	2.7	0.6	0	0.2	0.2	0.6	0.8	5.5	1.4	1.8	0.6	1	0.2	2.2	0	1.8	0	0.8	3.5	2.3	2.7	0	0	0	0	0	0	0	0	0	0	0	0	0	0	0	0.2	0	0	0	0	0	0	0	0	0	0
601:75-76	76	11	0.4	0.6	0.6	0	1.4	1.2	12.1	3.3	4.5	1.2	1.4	0	2.7	0	1.8	0.2	0.8	3.9	3.3	2.9	0	0.4	0.2	0	0	0.2	0	0	0.2	0	0	0	0	0.2	0	0	0.2	0	0	0	0	0	0	0	0	0	0
601:76-77	77	0.4	0.4	0	0.2	1.6	2.3	13.5	3.7	7.6	0.6	0.6	0.4	5.1	1	5.9	0.8	1	5.9	3.5	6.5	0.6	0.2	0	0	0	0	0.2	0	0.6	0	0	0	0	0	0	0.4	0	0	0	0	0	0	0	0	0	0	0	0
601:77-78	78	0.4	1.4	0.2	2.9	4.5	38.5	5.1	5.7	1.6	1.6	1.2	8	0.4	4.7	0.8	0.8	8.4	6.8	9.8	0	0.6	0	0.6	0	0	0.2	0	0.2	0	0	0	0	0	0	0.2	0	0	0	0	0	0	0	0	0	0	0	0	0
601:78-79	79	1.2	3.5	5.3	8.4	50.5	14.9	35	4.3	3.3	1.2	15.6	0.6	17	2.5	2.5	17.2	13.9	22.9	0.8	1.2	0	1	0.4	0	0	0	0.6	0	0	0	0	0	0	0.2	0	0	0	0	0	0	0	0	0	0	0	0	0	0
601:79-80	80	0.4	0.8	1	5.3	2.3	2.7	0.8	0.2	0.2	1.8	0	1.6	0	0.2	0.8	1.4	1.8	0	0.2	0	0	0	0	0	0	0	0	0	0	0	0	0	0	0	0	0	0	0	0	0	0	0	0	0	0	0	0	0
601:80-81	81	0.2	0.6	2.3	0.4	0.4	0	0	0.2	1	0	0.4	0	0	1	0.2	0.8	0.2	0	0	0.2	0	0	0.4	0	0	0	0	0	0	0	0	0.2	0	0	0	0	0	0	0	0	0	0	0	0	0	0	0	0
601:81-82	82	0.2	1.4	1.4	1	0.2	0	0	0.2	0.2	0	0	0	0.6	0.4	0.4	0	0	0	0	0	0	0	0	0	0	0	0	0	0	0	0	0	0	0	0	0	0	0	0	0	0	0	0	0	0	0	0	0
601:82-83	83	5.5	1.8	4.1	1.2	0.2	0.2	2.9	0.6	2.2	0.2	0.2	2	2.2	3.5	0.2	0.2	0	0.4	0.2	0	0.2	0.2	0.2	0	0	0	0	0	0	0.6	0	0	0	0	0	0	0	0	0	0	0	0	0	0	0	0	0	0
601:83-84	84	1.2	1.6	0	0	0	1.8	0	0.6	0	0.2	0.2	1.2	0.8	0	0.2	0	0	0	0.2	0	0	0.2	0	0	0	0	0	0	0	0	0	0	0	0	0	0	0	0	0	0	0	0	0	0	0	0	0	0
601:84-85	85	2.3	0.8	0	0.2	1.2	0.2	0.6	0	0	0.6	1.2	0.8	0	0.4	0	0	0	0	0	0	0	0	0	0	0	0	0	0	0	0	0	0	0	0	0	0	0	0	0	0	0	0	0	0	0	0	0	0
601:85-86	86	0.4	0.6	0.2	1.8	0	2.5	0	0.4	1.6	2.5	3.5	0.4	0.2	0	0.2	0	0	0.2	0	0.8	0	0	0.2	0	0	0	0	0	0	0	0	0	0	0	0	0	0	0	0	0	0	0	0	0	0	0	0	0
601:86-87	87	0.8	0.4	0.6	0.2	0.4	0.6	0.2	1.6	0.8	2.3	0.2	0	0.2	0.2	0	0	0	0	0	0	0.2	0	0	0	0	0.2	0	0	0	0	0	0	0	0	0	0	0	0	0	0	0	0	0	0	0	0	0	0
601:87-88	88	0.2	2.5	0.6	1.4	0.2	0.4	1.2	2.5	3.7	0.2	0.2	0	0	0	0	0.2	0.4	0.2	0	0	0.2	0	0	0	0	0	0	0	0	0	0	0	0	0	0	0	0	0	0	0	0	0	0	0	0	0	0	0
601:88-89	89	0.2	0.2	0.2	0	0	0.2	0	0	0	0	0	0	0	0	0	0	0	0	0	0	0	0	0	0	0	0	0	0	0	0	0	0	0	0	0	0	0	0	0	0	0	0	0	0	0	0	0	0
601:89-90	90	0	1.6	0.2	0	1.6	1	1.6	0	0.4	0	0	0	0	0.2	0.2	0.6	0	0	0	0	0	0	0.2	0	0	0	0	0	0	0	0	0	0	0	0	0	0	0	0	0	0	0	0	0	0	0	0	0
601:90-91	91	0.2	0.2	0	0.6	0.8	0.8	0	0.2	0	0.2	0.2	0	0	0.2	0	0	0	0	0	0	0	0.2	0	0	0	0	0	0	0	0	0	0	0	0	0	0	0	0	0	0	0	0	0	0	0	0	0	0
601:91-92	92	0	0	0.8	0.6	0.4	0	0	0	0	0	0	0	0	0	0	0	0.2	0	0	0	0.4	0	0	0	0	0	0	0	0	0	0	0	0	0	0	0	0	0	0	0	0	0	0	0	0	0	0	0
601:92-93	93	0	0.8	0	0	0	0	0	0.2	0	0	0	0	0	0	0	0.2	0	0	0.2	0	0	0	0	0	0	0	0	0	0	0	0	0	0	0	0	0	0	0	0	0	0	0	0	0	0	0	0	0
601:93-94	94	0	0	0.6	0	0	0	0	0	0	0	0	0	0	0	0	0	0	0	0	0	0	0	0	0	0	0	0	0	0	0	0	0	0	0	0	0	0	0	0	0	0	0	0	0	0	0	0	0
601:94-95	95	0.2	0.8	0.2	0	0	0	0	0	0.6	0	0.4	0	0	0	0	0	0	0.6	0	0	0	0	0	0	0	0	0	0	0	0	0	0	0	0	0	0	0	0	0	0	0	0	0	0	0	0	0	0
601:95-96	96	0	0	0	0	0	0	0	0	0	0	0	0	0	0	0	0	0	0	0	0	0	0	0	0	0	0	0	0	0	0	0	0	0	0	0	0	0	0	0	0	0	0	0	0	0	0	0	0
601:96-97	97	0	0.4	0	0	0	0	0.8	0	0.6	0	0	0	0	0	0	0	0	0	0	0	0	0	0	0	0	0	0	0	0	0	0	0	0	0	0	0	0	0	0	0	0	0	0	0	0	0	0	0
601:97-98	98	0	0	0	0.2	0	0.4	0	0	0.2	0	0	0	0	0	0	0	0	0	0	0	0	0	0	0	0	0	0	0	0	0	0	0	0	0	0	0	0	0	0	0	0	0	0	0	0	0	0	0
601:98-99	99	0	0	0	0	0	0	0	0	0	0	0	0	0	0	0	0	0	0	0	0	0	0	0	0	0	0	0	0	0	0	0	0	0	0	0	0	0	0	0	0	0	0	0	0	0	0	0	0
601:99-100	100	0	0	0	0	0	0	0	0	0	0	0	0	0	0	0	0	0	0	0	0	0	0	0	0	0	0	0	0	0	0	0	0	0	0	0	0	0	0	0	0	0	0	0	0	0	0	0	0
601:100-101	101	0	0	0	0	0.2	0	0	0	0	0	0	0	0	0	0	0	0	0	0	0	0	0	0	0	0	0	0	0	0	0	0	0	0	0	0	0	0	0	0	0	0	0	0	0	0	0	0	0
601:101-102	102	0	0	0.2	0	0	0	0	0	0	0	0	0	0	0	0	0	0	0	0	0	0	0	0	0	0	0	0	0	0	0	0	0	0	0	0	0	0	0	0	0	0	0	0	0	0	0	0	0
601:102-103	103	0	0	0	0	0	0	0.2	0	0	0	0	0	0	0	0	0	0	0	0	0	0	0	0	0	0	0	0	0	0	0	0	0	0	0	0	0	0	0	0	0	0	0	0	0	0	0	0	0
601:103-104	104	0	0	0	0	0	0.2	0	0	0	0	0	0	0	0	0	0	0	0	0	0	0	0	0	0	0	0	0	0	0	0	0	0	0	0	0	0	0	0	0	0	0	0	0	0	0	0	0	0
601:104-105	105	0	0	0	0	0	0	0	0	0	0	0	0	0	0	0	0	0	0	0	0	0	0	0	0	0	0	0	0	0	0	0	0	0	0	0	0	0	0	0	0	0	0	0	0	0	0	0	0
601:105-106	106	0	0	0	0	0	0	0	0	0	0	0	0	0	0	0	0	0	0	0	0	0	0	0	0	0	0	0	0	0	0	0	0	0	0	0	0	0	0	0	0	0	0	0	0	0	0	0	0
601:106-107	107	0	0	0	0	0	0	0	0	0	0	0	0	0	0	0	0	0	0	0	0	0	0	0	0	0	0	0	0	0	0	0	0	0	0	0	0	0	0	0	0	0	0	0	0	0	0	0	0
601:107-108	108	0	0	0	0	0	0.2	0	0	0	0	0	0	0	0	0	0	0	0	0	0	0	0	0	0	0	0	0	0	0	0	0	0	0	0	0	0	0	0	0	0	0	0	0	0	0	0	0	0
601:108-109	109	0	0	0	0.2	0	0	0	0	0	0	0	0	0	0	0	0	0	0	0	0	0	0	0	0	0	0	0	0	0	0	0	0	0	0	0	0	0	0	0	0	0	0	0	0	0	0	0	0
601:109-110	110	0	0	0	0	0	0	0	0	0	0	0	0	0	0	0	0	0	0	0	0	0	0	0	0	0	0	0	0	0	0	0	0	0	0	0	0	0	0	0	0	0	0	0	0	0	0	0	0
601:110-111	111	0	0	0	0	0	0	0	0	0	0	0	0	0	0	0	0	0	0	0	0	0	0	0	0	0	0	0	0	0	0	0	0	0	0	0	0	0	0	0	0	0	0	0	0	0	0	0	0
601:111-112	112	0	0	0	0	0	0	0	0	0	0	0	0	0	0	0	0	0	0	0	0	0	0	0	0	0	0	0	0	0	0	0	0	0	0	0	0	0	0	0	0	0	0	0	0	0	0	0	0
601:112-113	113	0	0	0	0	0	0	0	0	0	0	0	0	0	0	0	0	0	0	0	0	0	0	0	0	0	0	0	0	0	0	0	0	0	0	0	0	0	0	0	0	0	0	0	0	0	0	0	0
601:113-114	114	0	0	0	0	0	0	0	0	0	0	0	0	0	0	0	0	0	0	0	0	0	0	0	0	0	0	0	0	0	0	0	0	0	0	0	0	0	0	0	0	0	0	0	0	0	0	0	0
601:114-115	115	0	0	0	0	0	0	0	0	0	0	0	0	0	0	0	0	0	0	0	0	0	0	0	0	0	0	0	0	0	0	0	0	0	0	0	0	0	0	0	0	0	0	0	0	0	0	0	0
601:115-116	116	0	0	0	0	0	0	0	0	0	0	0	0	0	0	0	0	0	0	0	0	0	0	0	0	0	0	0	0	0	0	0	0	0	0	0	0	0	0	0	0	0	0	0	0	0	0	0	0
601:116-117	117	0	0	0	0	0	0	0	0	0	0	0	0	0	0	0	0	0	0	0	0	0	0	0	0	0	0	0	0	0	0	0	0	0	0	0	0	0	0	0	0	0	0	0	0	0	0	0	0
601:117-118	118	0	0	0	0	0	0	0	0	0	0	0	0	0	0	0	0	0	0	0	0	0	0	0	0	0	0	0	0	0	0	0	0	0	0	0	0	0	0	0	0	0	0	0	0	0	0	0	0
601:118-119	119	0	0	0	0	0	0	0	0	0	0	0	0	0	0	0	0	0	0	0	0	0	0	0	0	0	0	0	0	0	0	0	0	0	0	0	0	0	0	0	0	0	0	0	0	0	0	0	0
601:119-120	120	0	0	0	0	0	0	0	0	0	0	0	0	0	0	0	0	0	0	0	0	0	0	0	0	0	0	0	0	0	0	0	0	0	0	0	0	0	0	0	0	0	0	0	0	0	0	0	0
601:120-121	121	0	0	0	0	0	0	0	0	0	0	0	0	0	0	0	0	0	0	0	0	0	0	0	0	0	0	0	0	0	0	0	0	0	0	0	0	0	0	0	0	0	0	0	0	0	0	0	0
601:121-122	122	0	0	0	0	0	0	0	0	0	0	0	0	0	0	0	0	0	0	0	0	0	0	0	0	0	0	0	0	0	0	0	0	0	0	0	0	0	0	0	0	0	0	0	0	0	0	0	0
601:122-123	123	0	0	0	0	0	0	0	0	0	0	0	0	0	0	0	0	0	0	0	0	0	0	0	0	0	0	0	0	0	0	0	0	0	0	0	0	0	0	0	0	0	0	0	0	0	0	0	0
601:123-124	124	0	0	0	0	0	0	0	0	0	0	0	0	0	0	0	0	0	0	0	0	0	0	0	0	0	0	0	0	0	0	0	0	0	0	0	0	0	0	0	0	0	0	0	0	0	0	0	0
601:124-125	125	0	0	0	0	0	0	0	0	0	0	0	0	0	0	0	0	0	0	0	0	0	0	0	0	0	0	0	0	0	0	0	0	0	0	0	0	0	0	0	0	0	0	0	0	0	0	0	0
601:125-126	126	0	0	0	0	0	0	0	0	0	0	0	0	0	0	0	0	0	0	0	0	0	0	0	0	0	0	0	0	0	0	0	0	0	0	0	0	0	0	0	0	0	0	0	0	0	0	0	0
601:126-127	127	0	0	0	0	0	0	0	0	0	0	0	0	0	0	0	0	0	0	0	0	0	0	0	0	0	0	0	0	0	0	0	0	0	0	0	0	0	0	0	0	0	0	0	0	0	0	0	0
601:127-128	128	0	0	0	0	0	0	0	0	0	0	0	0	0	0	0	0	0	0	0	0	0	0	0	0	0	0	0	0	0	0	0	0	0	0	0	0	0	0	0	0	0	0	0	0	0	0	0	0
601:128-129	129	0	0	0	0	0	0	0	0	0	0	0	0	0	0	0	0	0	0	0	0	0	0	0	0	0	0	0	0	0	0	0	0	0	0	0	0	0	0	0	0	0	0	0	0	0	0	0	0
601:129-130	130	0	0	0	0	0	0	0	0	0	0	0	0	0	0	0	0	0	0	0	0	0	0	0	0	0	0	0	0	0	0	0	0	0	0	0	0	0	0	0	0	0	0	0	0	0	0	0	0
601:130-131	131	0	0	0	0	0	0	0	0	0	0	0	0	0	0	0	0	0	0	0	0	0	0	0	0	0	0	0	0	0	0	0	0	0	0	0	0	0	0	0	0	0	0	0	0	0	0	0	0
601:131-132	132	0	0	0	0	0	0	0	0	0	0	0	0	0	0	0	0	0	0	0	0	0	0	0	0	0	0	0	0	0	0	0	0	0	0	0	0	0	0	0	0	0	0	0	0	0	0	0	0
601:132-133	133	0	0	0	0	0	0	0	0	0	0	0	0	0	0	0	0	0	0	0	0	0	0	0	0	0	0	0	0	0	0	0	0	0	0	0	0	0	0	0	0	0	0	0	0	0	0	0	0
601:133-134	134	0	0	0	0	0	0	0	0	0	0	0	0	0	0	0	0	0	0	0	0	0	0	0	0	0	0	0	0	0	0	0	0	0	0	0	0	0	0	0	0	0	0	0	0	0	0	0	0
601:134-135	135	0	0	0	0	0	0	0	0	0	0	0	0	0	0	0	0	0	0	0	0	0	0	0	0	0	0	0	0	0	0	0	0	0	0	0	0	0	0	0	0	0	0	0	0	0	0	0	0
601:135-136	136	0	0	0	0	0	0	0	0	0	0	0	0	0	0	0	0	0	0	0	0	0	0	0	0	0	0	0	0	0	0	0	0	0	0	0	0	0	0	0	0	0	0	0	0	0	0	0	0
601:136-137	137	0	0	0	0	0	0	0	0	0	0	0	0	0	0	0	0	0	0	0	0	0	0	0	0	0	0	0	0	0	0	0	0	0	0	0	0	0	0	0	0	0	0	0	0	0	0	0	0
601:137-138	138	0	0	0	0	0	0	0	0	0	0	0	0	0	0	0	0	0	0	0	0	0	0	0	0	0	0	0	0	0	0	0	0	0	0	0	0	0	0	0	0	0	0	0	0	0	0	0	0
601:138-139	139	0	0	0	0	0	0	0	0	0	0	0	0	0	0	0	0	0	0	0	0	0	0	0	0	0	0	0	0	0	0	0	0	0	0	0	0	0	0	0	0	0	0	0	0	0	0	0	0
601:139-140	140	0	0	0	0	0	0	0	0	0	0	0	0	0	0	0	0	0	0	0	0	0	0	0	0	0	0	0	0	0	0	0	0	0	0	0	0	0	0	0	0	0	0	0	0	0	0	0	0
601:140-141	141	0	0	0	0	0	0	0	0	0	0	0	0	0	0	0	0	0	0	0	0	0	0	0	0	0	0	0	0	0	0	0	0	0	0	0	0	0	0	0	0	0	0	0	0	0	0	0	0
601:141-142	142	0	0	0	0	0	0	0	0	0	0	0	0	0	0	0	0	0	0	0	0	0	0	0	0	0	0	0	0	0	0	0	0	0	0	0	0	0	0	0	0	0	0	0	0	0	0	0	0
601:142-143	143	0	0	0	0	0	0	0	0	0	0	0	0	0	0	0	0	0	0	0	0	0	0	0	0	0	0	0	0	0	0	0	0	0	0	0	0	0	0	0	0	0	0	0	0	0	0	0	0
601:143-144	144	0	0	0	0	0	0	0	0	0	0	0	0	0	0	0	0	0	0	0	0	0	0	0	0	0	0	0	0	0	0	0	0	0	0	0	0	0	0	0	0	0	0	0	0	0	0	0	0
601:144-145	145	0	0	0	0	0	0	0	0	0	0	0	0	0	0	0	0	0	0	0	0	0	0	0	0	0	0	0	0	0	0	0	0	0	0	0	0	0	0	0	0	0	0	0	0	0	0	0	0
601:145-146	146	0	0	0	0	0	0	0	0	0	0	0	0	0	0	0	0	0	0	0	0	0	0	0	0	0	0	0	0	0	0	0	0	0	0	0	0	0	0	0	0	0	0	0	0	0	0	0	0
601:146-147	147	0	0	0	0	0	0	0	0	0	0	0	0	0	0	0	0	0	0	0	0	0	0	0	0	0	0	0	0	0	0	0	0	0	0	0	0	0	0	0	0	0	0	0	0	0	0	0	0
601:147-148	148	0	0	0	0	0	0	0	0	0	0	0	0	0	0	0	0	0	0	0	0	0	0	0	0	0	0	0	0	0	0	0	0	0	0	0	0	0	0	0	0	0	0	0	0	0	0	0	0
601:148-149	149	0	0	0	0	0	0	0	0	0	0	0	0	0	0	0	0	0	0	0	0	0	0	0	0	0	0	0	0	0	0	0	0	0	0	0	0	0	0	0	0	0	0	0	0	0	0	0	0
601:149-150	150	0	0	0	0	0	0	0	0	0	0	0	0	0	0	0	0	0	0	0	0	0	0	0	0	0	0	0	0	0	0	0	0	0	0	0	0	0	0	0	0	0	0	0	0	0	0	0	0
601:150-151	151	0	0	0	0	0	0	0	0	0	0	0	0	0	0	0	0	0	0	0	0	0	0	0	0	0	0	0	0	0	0	0	0	0	0	0	0	0	0	0	0	0	0	0	0	0	0	0	0
601:151-152	152	0	0	0	0	0	0	0	0	0	0	0	0	0	0	0	0	0	0	0	0	0	0	0	0	0	0	0	0	0	0	0	0	0	0	0	0	0	0	0	0	0	0	0	0	0	0	0	0
601:152-153	153	0	0	0	0	0	0	0	0	0	0	0	0	0	0	0	0	0	0	0	0	0	0	0	0	0	0	0	0	0	0	0	0	0	0	0	0	0	0	0	0	0	0	0	0	0	0	0	0
601:153-154	154	0	0	0	0	0	0	0	0	0	0	0	0	0	0	0	0	0	0	0	0	0	0	0	0	0	0	0	0	0	0	0	0	0	0	0	0	0	0	0	0	0	0	0	0	0	0	0	0
601:154-155	155	0	0	0	0	0	0	0	0	0	0	0	0	0	0	0	0	0	0	0	0	0	0	0	0	0	0	0	0	0	0	0	0	0	0	0	0	0	0	0	0	0	0	0	0	0	0	0	0
601:155-156	156	0	0	0	0	0	0	0	0	0	0	0	0	0	0	0	0	0	0	0	0	0	0	0	0	0	0	0	0	0	0	0	0	0	0	0	0	0	0	0	0	0	0	0	0	0	0	0	0
601:156-157	157	0	0	0	0	0	0	0	0	0	0	0	0	0	0	0	0	0	0	0	0	0	0	0	0	0	0	0	0	0	0	0	0	0	0	0	0	0	0	0	0	0	0	0	0	0	0	0	0
601:157-158	158	0	0	0	0	0	0	0	0	0	0	0	0	0	0	0	0	0	0	0	0	0	0	0	0	0	0	0	0	0	0	0	0	0	0	0	0	0	0	0	0	0	0	0	0	0	0	0	0
601:158-159	159	0	0	0	0	0	0	0	0	0	0	0	0	0	0	0	0	0	0	0	0	0	0	0	0	0	0	0	0	0	0	0	0	0	0	0	0	0	0	0	0	0	0	0	0	0	0	0	0
601:159-160	160	0	0	0	0	0	0	0	0	0	0	0	0	0	0	0	0	0	0	0	0	0	0	0	0	0	0	0	0	0	0	0	0	0	0	0	0	0	0	0	0	0	0	0	0	0	0	0	0
601:160-161	161	0	0	0	0	0	0	0	0	0	0	0	0	0	0	0	0	0	0	0	0	0	0	0	0	0	0	0	0	0	0	0	0	0	0	0	0	0	0	0	0	0	0	0	0	0	0	0	0
601:161-162	162	0	0	0	0	0	0	0	0	0	0	0	0	0	0	0	0	0	0	0	0	0	0	0	0	0	0	0	0	0	0	0	0	0	0	0	0	0	0	0	0	0	0	0	0	0	0	0	0
601:162-163	163	0	0	0	0	0	0	0	0	0	0	0	0	0	0	0	0	0	0	0	0	0	0	0	0	0	0	0	0	0	0	0	0	0	0	0	0	0	0	0	0	0	0	0	0	0	0	0	0
601:163-164	164	0	0	0	0	0	0	0	0	0	0	0	0	0	0	0	0	0	0	0	0	0	0	0	0	0	0	0	0	0	0	0	0	0	0	0	0	0	0	0	0	0	0	0	0	0	0	0	0
601:164-165	165	0	0	0	0	0	0	0	0	0	0	0	0	0	0	0	0	0	0	0	0	0	0	0	0	0	0	0	0	0	0	0	0	0	0	0	0	0	0	0	0	0	0	0	0	0	0	0	0
601:165-166	166	0	0	0	0	0	0	0	0	0	0	0	0	0	0	0	0	0	0	0	0	0	0	0	0	0	0	0	0	0	0	0	0	0	0	0	0	0	0	0	0	0	0	0	0	0	0	0	0
601:166-167	167	0	0	0	0	0	0	0	0	0	0	0	0	0	0	0	0	0	0	0	0	0	0	0	0	0	0	0	0	0	0	0	0	0	0	0	0	0	0	0	0	0	0	0	0	0	0	0	0
601:167-168	168	0	0	0	0	0	0	0	0	0	0	0	0	0	0	0	0	0	0	0	0	0	0	0	0	0	0	0	0	0	0	0	0	0	0	0	0	0	0	0	0	0	0	0	0	0	0	0	0
601:168-169	169	0	0	0	0	0	0	0	0	0	0	0	0	0	0	0	0	0	0	0	0	0	0	0	0	0	0	0	0	0	0	0	0	0	0	0	0	0	0	0	0	0	0	0	0	0	0	0	0
601:169-170	170	0	0	0	0	0	0	0	0	0	0	0	0	0	0	0	0	0	0	0	0	0	0	0	0	0	0	0	0	0	0	0	0	0	0	0	0	0	0	0	0	0	0	0	0	0	0	0	0
601:170-171	171	0	0	0	0	0	0	0	0	0	0	0	0	0	0	0	0	0	0	0	0	0	0	0	0	0	0	0	0	0	0	0	0	0	0	0	0	0	0	0	0	0	0	0	0	0	0	0	0
601:171-172	172	0	0	0	0	0	0	0	0	0	0	0	0	0	0	0	0	0	0	0	0	0	0	0	0	0	0	0	0	0	0	0	0	0	0	0	0	0	0	0	0	0	0	0	0	0	0	0	0
601:172-173	173	0	0	0	0	0	0	0	0	0	0	0	0	0	0	0	0	0	0	0	0	0	0	0	0	0	0	0	0	0	0	0	0	0	0	0	0	0	0	0	0	0	0	0	0	0	0	0	0
601:173-174	174	0	0	0	0	0	0	0	0	0	0	0	0	0	0	0	0	0	0	0	0	0	0	0	0	0	0	0	0	0	0	0	0	0	0	0	0	0	0	0	0	0	0	0	0	0	0	0	0
601:174-175	175	0	0	0	0	0	0	0	0	0	0	0	0	0	0	0	0	0	0	0	0	0	0	0	0	0	0	0	0	0	0	0	0	0	0	0	0	0	0	0	0	0	0	0	0	0	0	0	0
601:175-176	176	0	0	0	0	0	0	0	0	0	0	0	0	0	0	0	0	0	0	0	0	0	0	0	0	0	0	0	0	0	0	0	0	0	0	0	0	0	0	0	0	0	0	0	0	0	0	0	0
601:176-177	177	0	0	0	0	0	0	0	0	0	0	0	0	0	0	0	0	0	0	0	0	0	0	0	0	0	0	0	0	0	0	0	0	0	0	0	0	0	0	0	0	0	0	0	0	0	0	0	0
601:177-178	178	0	0	0	0	0	0	0	0	0	0	0	0	0	0	0	0	0	0	0	0	0	0	0	0	0	0	0	0	0	0	0	0	0	0	0	0	0	0	0	0	0	0	0	0	0	0	0	0
601:178-179	179	0	0	0	0	0	0	0	0	0	0	0	0	0	0	0	0	0	0	0	0	0	0	0	0	0	0	0	0	0	0	0	0	0	0	0	0	0	0	0	0	0	0	0	0	0	0	0	0
601:179-180	180	0	0	0	0	0	0	0	0	0	0	0	0	0	0	0	0	0	0	0	0	0	0	0	0	0	0	0	0	0	0	0	0	0	0	0	0	0	0	0	0	0	0	0	0	0	0	0	0
601:180-181	181	0	0	0	0	0	0	0	0	0	0	0	0	0	0	0	0	0	0	0	0	0	0	0	0	0	0	0	0	0	0	0	0	0	0	0	0	0	0	0	0	0	0	0	0	0	0	0	0
601:181-182	182	0	0	0	0	0	0	0	0	0	0	0	0	0	0	0	0	0	0	0	0	0	0	0	0	0	0	0	0	0	0	0	0	0	0	0	0	0	0	0	0	0	0	0	0	0	0	0	0
601:182-183	183	0	0	0	0	0	0	0	0	0	0	0	0	0	0	0	0	0	0	0	0	0	0	0	0	0	0	0	0	0	0	0	0	0	0	0	0	0	0	0	0	0	0	0	0	0	0	0	0
601:183-184	184	0	0	0	0	0	0	0	0	0	0	0	0	0	0	0	0	0	0	0	0	0	0	0	0	0	0	0	0	0	0	0	0	0	0	0	0	0	0	0	0	0	0	0	0	0	0	0	0
601:184-185	185	0	0	0	0	0	0	0	0	0	0	0	0	0	0	0	0	0	0	0	0	0	0	0	0	0	0	0	0	0	0	0	0	0	0	0	0	0	0	0	0	0	0	0	0	0	0	0	0
601:185-186	186	0	0	0	0	0	0	0	0	0	0	0	0	0	0	0	0	0	0	0	0	0	0	0	0	0	0	0	0	0	0	0	0	0	0	0	0	0	0	0	0	0	0	0	0	0	0	0	0
601:186-187	187	0	0	0	0	0	0	0	0	0	0	0	0	0	0	0	0	0	0	0	0	0	0	0	0	0	0	0	0	0	0	0	0	0	0	0	0	0	0	0	0	0	0	0	0	0	0	0	0
601:187-188	188	0	0	0	0	0	0	0	0	0	0	0	0	0	0	0	0	0	0	0	0	0	0	0	0	0	0	0	0	0	0	0	0	0	0	0	0	0	0	0	0	0	0	0	0	0	0	0	0
601:188-189	189	0	0	0	0	0	0	0	0	0	0	0	0	0	0	0	0	0	0	0	0	0	0	0	0	0	0	0	0	0	0	0	0	0	0	0	0	0	0	0	0	0	0	0	0	0	0	0	0
601:189-190	190	0	0	0	0	0	0	0	0	0	0	0	0	0	0	0	0	0	0	0	0	0	0	0	0	0	0	0	0	0	0	0	0	0	0	0	0	0	0	0	0	0	0	0	0	0	0	0	0
601:190-191	191	0	0	0	0	0	0	0	0	0	0	0	0	0	0	0	0	0	0	0	0	0	0	0	0	0	0	0	0	0	0	0	0	0	0	0	0	0	0	0	0	0	0	0	0	0	0	0	0
601:191-192	192	0	0	0	0	0	0	0	0	0	0	0	0	0	0	0	0	0	0	0	0	0	0	0	0	0	0	0	0	0	0	0	0	0	0	0	0	0	0	0	0	0	0	0	0	0	0	0	0
601:192-193	193	0	0	0	0	0	0	0	0	0	0	0	0	0	0	0	0	0	0	0	0	0	0	0	0	0	0	0	0	0	0	0	0	0	0	0	0	0	0	0	0	0	0	0	0	0	0	0	0
601:193-194	194	0	0	0	0	0	0	0	0	0	0	0	0	0	0	0	0	0	0	0	0	0	0	0	0	0	0	0	0	0	0	0	0	0	0	0	0	0	0	0	0	0	0	0	0	0	0	0	0
601:194-195	195	0	0	0	0	0	0	0	0	0	0	0	0	0	0	0	0	0	0	0	0	0	0	0	0	0	0	0	0	0	0	0	0	0	0	0	0	0	0	0	0	0	0	0	0	0	0	0	0
601:195-196	196	0	0	0	0	0	0	0	0	0	0	0	0	0	0	0	0	0	0	0	0	0	0	0	0	0	0	0	0	0	0	0	0	0	0	0	0	0	0	0	0	0	0	0	0	0	0	0	0
601:196-197	197	0	0	0	0	0	0	0	0	0	0	0	0	0	0	0	0	0	0	0	0	0	0	0	0	0	0	0	0	0	0	0	0	0	0	0	0	0	0	0	0	0	0	0	0	0	0	0	0
601:197-198	198	0	0	0	0	0	0	0	0	0	0	0	0	0	0	0	0	0	0	0	0	0	0	0	0	0	0	0	0	0	0	0	0	0	0	0	0	0	0	0	0	0	0	0	0	0	0	0	0
601:198-199	199	0	0	0	0	0	0	0	0	0	0	0	0	0	0	0	0	0	0	0	0	0	0	0	0	0	0	0	0	0	0	0	0	0	0	0	0	0	0	0	0	0	0	0	0	0	0	0	0
601:199-200	200	0	0	0	0	0	0	0	0	0	0	0	0	0	0	0	0	0	0	0	0	0	0	0	0	0	0	0	0	0	0	0	0	0	0	0	0	0	0	0	0	0	0	0	0	0	0	0	0
601:200-201	201	0	0	0	0	0	0	0	0	0	0	0	0	0	0	0	0	0	0	0	0	0	0	0	0	0	0	0	0	0	0	0	0	0	0	0	0	0	0	0	0	0	0	0	0	0	0	0	0
601:201-202	202	0	0	0	0	0	0	0	0	0	0	0	0	0	0	0	0	0	0	0	0	0	0	0	0	0	0	0	0	0	0	0	0	0	0	0	0	0	0	0	0	0	0	0	0	0	0	0	0
601:202-203	203	0	0	0	0	0	0	0	0	0	0	0	0	0	0	0	0	0	0	0	0	0	0	0	0	0	0	0	0	0	0	0	0	0	0	0	0	0	0	0	0	0	0	0	0	0	0	0	0
601:203-204	204	0	0	0	0	0	0	0	0	0	0	0	0	0	0	0	0	0	0	0	0	0	0	0	0	0	0	0	0	0	0	0	0	0	0	0	0	0	0	0	0	0	0	0	0	0	0	0	0
601:204-205	205	0	0	0	0	0	0	0	0	0	0	0	0	0	0	0	0	0	0	0	0	0	0	0	0	0	0	0	0	0	0	0	0	0	0	0	0	0	0	0	0	0	0	0	0	0	0	0	0
[truncated: 30 more columns]

## Sheet: 601 wt R1 Start
Name	Position	92	93	94	95	96	97	98	99	100	101	102	103	104	105	106	107	108	109	110	111	112	113	114	115	116	117	118	119	120	121	122	123	124	125	126	127	128	129	130	131	132	133	134	135	136	137	138	139
601:0-1	1	0	0	0	0	0	0	0	0	0	0	0	0	0	0	0	0	0	0	0	0	0	0	0	0	0	0	0	0	0	0	0	0	0	0	0	0	0	0	0	0	0	0	0	0	0	0	0	0
601:1-2	2	0	0	0	0	0	0	0	0	0	0	0	0	0	0	0	0	0	0	0	0	0	0	0	0	0	0	0	0	0	0	0	0	0	0	0	0	0	0	0	0	0	0	0	0	0	0	0	0
601:2-3	3	0	0	0	0	0	0	0	0	0	0	0	0	0	0	0	0	0	0	0	0	0	0	0	0	0	0	0	0	0	0	0	0	0	0	0	0	0	0	0	0	0	0	0	0	0	0	0	0
601:3-4	4	0	0	0	0	0	0	0	0	0	0	0	0	0	0	0	0	0	0	0	0	0	0	0	0	0	0	0	0	0	0	0	0	0	0	0	0	0	0	0	0	0	0	0.3	0	0	0	0	0
601:4-5	5	0	0	0	0	0	0	0	0	0	0	0	0	0	0	0	0	0	0	0	0	0	0	0	0	0	0	0	0	0	0	0	0	0	0	0	0	0	0	0	0	0	0	0	0	0	0	0	0
601:5-6	6	0	0	0	0	0	0	0.3	0	0	0	0	0	0	0	0.3	0	0	0	0	0	0	0	0	0	0.3	0	0	0	0	0	0.3	0	0	0	0.3	0	0	0	0	0	0.3	0.3	0	0	0	0	0.3	0
601:6-7	7	0	0	0	0	0	0	0	0	0	0	0	0.3	0	0	0	0	0	0	0	0	0	0	0	0	0	0	0	0	0	0.3	0	0	0	0.3	0	0	0	0	0	0.3	0	0	0	0.3	0	0	0	0
601:7-8	8	0	0	0	0	0	0	0	0	0	0	0	0	0	0	0	0	0.3	0	0	0	0	0.3	0	0	0	0	0	0.3	0	0	0	0	0.3	0	0	0	0	0	0	0	0	0	0	0	0	0	0	0
601:8-9	9	0	0	0	0	0	0	0	0	0	0	0	0.3	0	0	0	1.3	0	0	0.8	0.5	0.3	2.1	0	0.5	0	0	0.3	0.8	0	0	0	0.5	0	0	0.5	1.1	0	1.1	0.3	0.3	0.5	0.3	0	0.5	0.3	5	1.1	1.8
601:9-10	10	0	0	0	0	0	0	0	0	0	0	0	0	0	0	0	0	0	0	0	0	0.3	0	0	0	0.3	0	0.3	0	0	0	0	0	0	0	0	0	0	0	0	0	0	0	0	0	0	0	0	0
601:10-11	11	0	0	0	0	0	0	0	0	0	0	0	0	0	0	0	0	0	0	0	0.3	0	0	0	0	0	0	0	0	0	0	0	0	0	0.5	0	0	0	0	0	0	0	0	0.3	0.5	0	0	0	0.3
601:11-12	12	0.8	0	0	0	0	0	0	0	0.3	0	0	0	0	0	0	0	0	0	0.3	0	0.3	0	0	0	0	0	0	0	0.5	0	0	0	0.8	0	0.3	0	0	0.3	0	0	1.1	0.5	1.3	0.5	2.1	0.8	0.3	1.3
601:12-13	13	0	0	0	0	0	0	0	0	0	0	0	0	0	0	0	0	0	0.3	0	0	0	0	0	0	0	0.3	0	0	0	0	0	0	0	0	0	0	0	0	0	0	0.3	0.3	0.3	0	0	0	0.3	0
601:13-14	14	0	0	0	0	0	0	0	0	0.5	0	0	0	0	0	0	0	0	0	0	0	0	0	0	0	0	0	0	0	0	0	0	0	0	0	0	0	0	0	0	0	0.3	0.5	0.3	0	0.3	0.5	0.3	0
601:14-15	15	0	0	0	0	0	0.3	0	0	0	0	0	0	0	0	0	0.3	0	0	0	0	0.5	0	0	0	0	0	0	0	0.3	0	0.3	0	0	0	0	0	0	0	0	0.3	0	0.3	0	0	0.5	0.3	0	0.3
601:15-16	16	0.3	0.3	0	0	0.3	0	0.5	0.3	0	0.3	0	0.3	0	0.5	1.6	0.3	0	0	0	1.3	0.3	0	0	0	1.6	0	0.3	0	0	0	1.3	0.5	0	0.3	0.8	0.5	0	1.3	4.7	1.6	4.5	2.4	2.9	5.8	3.9	3.4	5.3	7.6
601:16-17	17	0	0	0	0.3	0.3	0	0.3	0	0	0	0.5	0	0.5	0	0	0	0	0	0.8	0.3	0	0	0.3	0.3	0	0.3	0	0.5	0.5	0.5	0	0	0.3	0.3	0	0.3	0.3	2.4	0.5	2.4	0	1.3	1.3	1.3	1.6	1.8	3.2	12.9
601:17-18	18	0.3	0.5	0.8	0	0.3	0.3	1.3	0.8	0	0.8	0	0.3	3.2	0	0.5	0.3	0.3	3.9	3.4	0.3	0.5	0.3	1.8	0	0.5	0.3	2.1	0.5	1.3	0.5	0.5	1.3	2.1	0.3	0.8	1.3	12.1	2.1	9.7	3.7	4.7	6.8	8.7	6.3	9.7	16.8	103.5	247.2
601:18-19	19	0	1.3	0	0.8	0.3	1.6	0.8	0.5	0.5	0.3	1.1	2.6	0.3	0.3	0.5	0.5	2.6	3.7	1.3	0.3	0.3	1.8	0.5	0.8	1.6	3.4	2.1	2.6	0.5	0.3	1.1	3.2	0.3	2.6	3.4	18.7	5.3	16.6	6	9.5	15.2	14.5	14.2	16.3	41.8	163.4	455.3	172.6
601:19-20	20	0	0	0	0	0	0	0	0	0	0	0	0	0	0	0.3	0	0.3	0	0	0	0	0	0	0	0.3	0	0	0	0	0.3	0	0	0	0.3	0.8	0	1.3	0.5	0.5	1.1	0.5	0.8	0.8	2.9	10.2	24.2	10.2	1.3
601:20-21	21	0	0.5	0.5	0	0.3	0	0	0	1.1	7.1	0	0	0.8	0	1.6	2.1	0.8	0	0	2.9	0	0	0.8	1.3	0	1.3	0.3	0	1.1	1.1	0	1.3	1.3	5.5	1.1	5.3	2.9	3.2	6	5	2.6	6.8	12.1	43.9	139.5	65.4	4.7	1.3
601:21-22	22	0	0	0	0	0	0	0	0.3	0.3	0	0	0	0	0	0	0	0	0	0.3	0	0	0	0.3	0	0.3	0	0	0	0	0	0	0	0	0	0.5	0	1.1	0.5	1.3	0.5	0.5	2.9	11	27.6	8.1	0.8	1.1	2.1
601:22-23	23	0	0.3	0.5	0.3	0.5	0	0.3	3.2	0	0.3	0	0.3	0.8	2.4	0.8	0	0.3	0.5	0	0.8	0	1.3	0.5	2.1	0.3	0	0.8	1.3	0.8	0.5	0.5	8.4	1.6	8.7	1.6	5.3	7.4	5	3.7	6.8	16.8	67.3	198.6	91.7	12.3	5	18.1	11.3
601:23-24	24	0	0	0	0	0	0	0	0	0	0.3	0	0	0.3	0	0	0	0.3	0	0	0.5	0.3	0	0.5	0	0	0	0.3	0.3	0.5	0	1.6	0	0	0	0.5	0.8	0.5	0.8	0	1.3	8.7	24.4	8.9	1.8	1.1	1.8	3.2	1.8
601:24-25	25	0	0.3	0	0	1.1	1.8	0	0.5	0	0.3	1.1	1.8	0.5	0.5	0.5	2.9	0	0.5	0	1.6	0.5	2.4	0.5	0.5	0.3	2.4	0	1.3	1.8	10	2.6	11.8	3.2	7.6	13.7	11.8	7.6	9.7	17.3	92.2	266.4	178.1	16	8.4	31.8	28.6	23.6	47.8
601:25-26	26	0	0.3	0	0	0	0	0.3	0.3	0	0.3	0.5	0	0	0	0	0	0.3	0	0.5	0.3	0	0	0	0.3	0.3	0.3	0.3	0	1.6	0.8	0.5	0.3	0.8	0.5	0.5	0.5	0.8	4.7	13.4	31	17.9	1.8	1.1	4.2	1.8	5.3	5	3.7
601:26-27	27	1.1	0.5	0.3	5	0.8	1.8	1.6	0.3	4.5	7.1	1.8	0.8	0.8	2.4	0.3	0.8	0.5	5.3	1.6	8.7	2.6	2.1	2.1	6	1.6	3.9	4.7	53.1	10.5	27.8	8.4	12.3	32.3	26	15	27.3	46.2	167.4	534.1	478.2	41	27.6	128.2	79.3	117.7	241.7	196.5	1210.7
601:27-28	28	0	0	0.5	0	0	0	0.3	0.8	1.6	0	0.3	0	0.5	0	1.1	0	2.1	0	0.5	1.1	1.3	0.5	0.3	0.3	0.8	0.8	21.3	4.5	5.3	1.1	2.9	2.1	2.4	0.8	2.9	9.5	20.5	65.4	65.7	4.5	2.4	7.1	7.1	11.8	19.4	13.7	131.9	43.6
601:28-29	29	0	0	0	0	0.5	0	0.3	0	0	0	0	0	0	0	0	0.5	0.3	0.3	0	0	0	0.5	0	0.3	0.3	2.6	1.3	1.6	1.3	0.8	1.3	1.1	0.5	2.4	2.1	11.6	29.4	34.9	1.8	1.3	2.6	2.4	3.4	8.9	7.9	65.2	18.4	98.3
601:29-30	30	0.3	0.3	0	0	0	0.3	0.3	0	0	0	0	0	0	0	0.5	0	0.3	0	0	0	0.5	0.3	0.3	0	3.9	0.8	1.1	0.3	0.8	2.6	2.1	0.8	2.4	2.4	8.4	32.1	37	2.9	1.1	4.7	3.7	7.9	10	9.5	84.9	17.3	128	12.6
601:30-31	31	0.3	0	0	0.3	0	0.5	0	0	0	0	0	0	0.3	0	0	0.5	0	0.3	0.3	0	0	0	0	1.6	0.8	1.6	0.8	0.5	0.5	1.3	0	0.3	2.4	4.7	20.5	15.8	2.9	1.8	3.4	3.7	4.5	4.5	4.5	52.5	11.8	95.4	9.2	2.6
601:31-32	32	0	0.8	0	0.3	0.3	0	0	0	0.8	0	0	0	0	0	0.3	0	0	0	0.5	0	0	0	2.6	0.5	0.8	0.8	0.3	1.1	0.3	0.3	1.8	1.1	7.1	21.5	10	2.4	1.3	2.4	2.9	5	5.3	5.5	43.1	10.8	81.4	6.8	2.1	3.2
601:32-33	33	0	0	0	0	0	0	0	0	0	0	0	0	0	0.3	0	0	0	0	0	0	0	0.3	0.3	0.3	0.8	0.3	0.3	0.5	0.8	0.8	0.5	3.9	11.8	9.2	1.8	0	1.8	1.6	2.6	2.4	2.9	21	7.1	66.7	6.6	1.8	1.6	3.4
601:33-34	34	0	0	0.5	0	0	0	0	0	0.3	0	0.8	0	0	0	0.3	0.5	0.3	0	0	0	2.4	1.1	1.8	0.5	0.5	1.6	1.1	0	0.5	2.1	6.8	27.8	15	2.1	1.3	2.4	4.7	4.5	4.7	8.1	47.3	18.1	128	11.3	2.9	2.9	6	7.4
601:34-35	35	0	0	0	0	0	0.3	0	0	0.3	0.3	0	0	0	0	0	0	0	0.3	0	1.1	0	0.3	0	0.3	0.8	1.1	0	0.8	1.6	3.7	17.3	7.9	1.1	2.6	1.8	1.8	3.9	3.2	0.5	19.4	3.9	26	3.7	1.6	2.1	1.6	2.9	2.1
601:35-36	36	0.5	0	0.3	0	0	0	0	0.3	0.8	0	0.3	0.5	0.3	0	0.8	0	0	0	3.4	0.5	2.4	1.3	1.8	3.9	3.4	1.6	2.9	6.3	24.2	88	36.8	4.7	4.2	7.4	9.5	13.1	18.9	12.9	108.2	35.7	173.9	13.7	4.5	8.7	18.4	14.2	12.6	19.4
601:36-37	37	0	0	0.3	0.3	0.5	0	0.3	2.4	0.3	0.8	1.8	0.3	0.3	1.1	1.1	0.3	1.6	5.5	2.1	11.3	4.7	7.6	13.1	13.7	11	16	33.6	193.6	505.8	133.7	21.5	10	26.3	36	25.2	20.5	15.8	89.3	44.4	252.8	21.3	22.3	31.5	52.3	42	26.3	37.8	96.2
601:37-38	38	0.8	2.1	5.3	1.8	2.4	3.4	10.2	1.8	12.3	3.4	2.4	6.6	8.9	5.5	7.1	11.3	61.5	28.9	101.9	47	77.2	108.2	119.5	93.8	139.5	344.7	1805.2	4658.5	960.3	129.3	70.9	140	250.9	192.6	160	91.7	588	252.2	1418.5	114.8	101.2	160.3	298.2	281.7	177.6	239.6	711.5	1015.7
601:38-39	39	0	1.1	0.3	0	0.8	0.3	0.3	2.1	0.8	1.1	0.8	0.5	0	0.3	0.8	11.3	2.9	11.6	4.5	7.9	13.1	11.8	13.4	20.2	42.8	182.3	567.2	109.6	18.7	6.8	16.6	23.4	23.6	21.3	14.5	83	37.3	218.1	12.1	7.6	17.9	33.4	31.3	21.3	23.9	66.2	121.4	10.8
601:39-40	40	0.3	0	0.8	0.3	1.3	0	0.5	0.3	0.5	0.5	0.5	0.3	0.5	1.3	3.4	2.4	9.2	1.8	4.7	10	12.1	5	15.8	21	73.3	257.7	44.1	6.6	3.4	8.9	10.8	16	10.8	5	31.5	14.5	79.3	5	6	7.4	15.2	13.1	6.3	10.2	30	40.5	5	19.4
601:40-41	41	0	0.3	0	0	0	0	0	0	0.3	0	0	0	1.1	1.8	0.3	2.6	1.3	5	4.7	3.2	1.6	2.6	11.8	32.8	109	18.7	3.2	1.3	5.3	2.4	3.9	4.2	3.7	16.3	8.1	43.1	2.9	1.6	3.7	7.9	6.8	3.2	6.6	15	24.7	2.9	9.7	3.4
601:41-42	42	0	0	0	0.3	1.1	0.5	0	0	1.1	0.5	0.8	1.1	3.4	1.8	7.6	2.1	5.8	21.3	11.6	7.1	9.7	29.2	65.7	277.7	50.7	5.8	2.6	5.8	13.7	13.4	13.4	5.5	49.1	16.3	101.2	6	5.3	6.3	11	12.3	5.8	11.6	31.8	50.2	4.5	21.8	4.5	92.7
601:42-43	43	0	0.3	0.3	2.4	0.3	0.3	0.8	3.2	0.3	2.6	1.8	12.9	2.6	11.3	6.6	10.5	38.9	25	11.3	20.2	54.1	103	405.7	67.5	8.4	5.5	13.9	14.5	26	38.9	27.6	214.7	47.8	194.4	10.2	8.7	13.4	24.7	21.5	17.3	49.7	50.7	104.6	16	34.4	11.8	177.1	3.9
601:43-44	44	0.5	0	0.8	0	0	0	0	0	0.5	0.5	0.5	0	2.6	1.3	0.3	3.2	2.6	2.1	3.4	5	17.9	56.8	11.3	2.4	0.8	1.1	3.7	2.6	1.6	2.9	13.1	3.9	25.2	2.1	0.5	1.3	3.9	5.3	2.6	4.7	8.4	13.7	1.8	7.6	2.1	30.7	1.1	9.2
601:44-45	45	0	0.3	0.3	0.3	0.8	1.8	0.8	1.8	1.3	8.4	3.9	11.3	4.7	5.8	43.6	17.6	8.9	14.5	47.8	81.2	309	58.6	5	2.6	7.6	10.8	22.1	26.3	12.1	111.9	28.4	139.8	9.5	7.9	10	12.9	15.8	7.9	27.6	32.3	71.2	6	23.4	7.1	137.1	3.2	32.1	2.9
601:45-46	46	0	0	0	0	0	0	0	0.3	0.5	0.5	0.8	0.3	1.1	1.8	0.8	0.8	1.8	3.9	7.6	26.5	2.9	0.5	0.3	1.3	1.1	1.3	1.6	1.8	10.2	2.4	12.9	0.5	0.3	1.3	0.3	2.9	1.8	2.9	2.6	6	2.1	2.1	0.5	9.2	0.3	2.6	0	0.3
601:46-47	47	0.3	0	0	0	0	0.3	1.3	2.6	0.3	3.2	1.3	1.6	5	1.1	1.6	4.5	10.5	28.4	89.9	21.5	3.4	2.6	3.2	6.3	5.8	6.6	3.2	38.6	9.2	45.2	3.2	3.2	3.2	6	9.7	5.8	8.7	17.6	30.7	3.2	11.6	2.6	50.2	2.1	15.8	1.1	2.1	7.6
601:47-48	48	0	0	0	0	0	0	2.1	0.5	2.1	0.5	0.3	1.6	0.8	0.3	1.1	2.6	8.1	22.3	4.2	1.8	1.1	2.1	2.1	2.6	2.6	6	64.4	5.8	7.4	2.4	0	1.1	3.4	3.9	0.8	2.9	3.9	6.3	0.3	2.4	0.5	11.6	0	3.9	0.5	0.3	2.6	1.6
601:48-49	49	1.1	3.7	0.5	1.6	2.4	14.7	5	16.6	6.6	7.4	25.7	20	19.7	25.2	60.7	284.8	785.8	175	36.8	20	30.7	52	59.9	65.7	47.3	743.3	110.1	392.3	33.6	19.4	21	29.7	50.4	39.4	93.3	123.5	261.9	27.3	95.4	28.9	457.4	9.7	150.3	15.2	16.8	72.5	54.6	278.2
601:49-50	50	0	0	0.5	0.5	1.1	0.3	1.8	0	0.8	1.3	1.3	0	1.1	3.9	7.1	19.4	4.7	1.3	3.4	2.4	3.7	4.2	8.9	5.5	130.3	17.1	13.9	0.5	1.1	1.3	3.2	3.9	3.4	11.8	6	12.9	1.1	5	0.5	16.6	1.3	8.1	0.8	2.1	10.2	7.1	19.4	0.5
601:50-51	51	0	0	0	0.8	0	0.3	0	0.8	1.6	0.5	0.3	0.3	0	2.9	6.3	2.4	0.3	0	0.8	0.5	1.6	1.6	2.9	35.2	3.4	3.7	0.3	0.3	0.5	0.5	1.1	1.1	3.7	1.1	5.5	0.8	1.1	0.5	5.5	0.3	3.4	0	0.3	1.8	2.1	6	1.3	2.1
601:51-52	52	0	0	0.8	0	0	0	0	1.3	0.5	0	0.3	0.5	1.8	4.2	1.1	0.3	0.3	1.1	1.8	0.8	1.6	1.1	17.1	2.1	5.3	0.8	0.3	0.3	0.5	0	0.3	1.6	1.8	4.2	0.3	1.8	0	5.3	0.3	1.8	0.5	0.5	1.1	0.5	2.6	0	2.1	0.3
601:52-53	53	0.3	6	1.1	1.1	0.5	0.3	3.9	1.1	0.8	0.3	2.1	9.2	16.6	8.9	1.6	2.4	1.8	2.9	8.4	11.6	7.6	123.7	18.1	28.1	1.8	2.4	3.2	6	2.6	4.2	23.9	15.2	43.6	6	5	2.4	35.5	2.6	15	2.6	4.7	23.1	23.9	41.8	1.3	7.9	0.8	4.7
601:53-54	54	0.8	0	0	0.5	0.8	1.6	0.3	0.3	0.3	0.5	0.8	5.3	0.8	0.5	0	1.1	0.3	0.5	0.8	0.5	17.3	2.6	3.4	0.3	0.3	0.3	1.1	0	1.1	2.9	1.6	3.7	0.5	0.5	0.5	4.7	0	1.8	0.3	0.3	1.6	3.2	5.3	0	1.8	0	0.5	0.5
601:54-55	55	0.5	1.3	0.5	0.3	1.1	0	0.5	0.5	1.6	4.7	6.6	1.8	1.1	0	1.6	0.3	3.2	4.7	4.7	45.7	10	13.7	1.1	0.8	0.8	1.3	1.1	2.4	7.4	10	25	2.6	2.9	1.1	16.6	1.1	9.7	1.1	3.2	13.4	12.6	27.6	1.3	4.5	0.3	1.6	0.8	0
601:55-56	56	0.3	0.3	0.3	0.3	0.3	0	0.3	0.3	1.1	2.6	0	1.3	0.3	0.3	0.3	0.8	1.1	0.5	18.9	1.3	3.2	0	0.5	0	0.3	0.5	1.1	1.1	1.3	3.9	0.3	1.3	0	3.7	0	0.8	0	0.3	2.4	1.6	5.3	0.3	1.6	0	1.1	0	0	0
601:56-57	57	0.3	0.3	0.8	1.1	0	0.5	1.3	7.4	10	3.4	1.8	1.3	2.6	1.8	2.6	4.7	4.5	52.5	8.7	13.9	1.8	2.1	2.6	2.9	3.4	3.9	15	14.2	29.7	4.2	3.4	1.3	23.9	2.1	10.2	2.1	3.9	17.3	14.5	45.7	2.4	5.5	0.5	4.2	0.8	0.3	0.3	0.3
601:57-58	58	0	0.3	0	0	0	0.3	1.6	1.8	0.5	0	0	0.8	1.1	0.8	1.1	0.5	10	1.6	1.6	0	0	0.5	0	0.3	0	1.3	1.8	2.9	0.8	0.5	0	1.3	0	1.3	0.3	0	1.6	1.6	3.9	0.5	0.8	0.3	0	0	0	0	0	0.3
601:58-59	59	0	0.8	0	0.3	0	0	4.2	0	0.8	0	0.3	0.3	0.5	1.1	0.5	12.9	1.8	3.4	0	0	0.5	0.8	0.8	0.5	1.6	1.6	3.2	0.3	0.3	0	1.8	0	1.1	0	0.5	1.3	1.3	4.7	0	0.8	0	0.3	0	0	0.5	0	0.3	0
601:59-60	60	4.5	1.6	2.4	8.9	32.3	52.3	17.6	7.1	7.6	12.6	13.1	21.5	32.6	28.9	531.8	55.2	85.4	7.4	7.1	10.5	18.9	14.5	15.2	47.6	47.8	132.4	14.5	17.6	8.4	96.9	2.6	53.6	5.5	11	47.8	59.6	140.3	4.7	27.8	0.8	23.4	7.9	0.5	2.6	1.1	1.3	0	0
601:60-61	61	0	0.8	1.6	3.2	8.1	5.5	0.5	0.3	1.3	0.8	2.4	4.7	1.6	64.1	6	10.5	0.8	1.3	1.8	3.2	2.9	2.4	9.5	13.1	28.1	3.4	4.2	0.5	15.2	0.5	9.2	0.3	1.3	10.2	10.2	19.2	0.8	3.9	0.3	2.4	1.8	0.3	0.5	0.8	0.3	0	0	0
601:61-62	62	0.3	0	0.8	1.8	1.3	0.5	0	0.5	1.3	2.9	1.3	0.5	15	1.8	3.9	0.8	0.5	0.3	2.4	1.1	0.3	2.6	3.2	7.4	1.6	1.3	0.5	7.1	0	2.6	0.3	0.3	2.1	4.2	8.4	0.5	1.6	0	0.3	0.5	0	0	0	0	0	0	0	0
601:62-63	63	0	0.5	2.6	0.3	0.3	0	0	0.3	0.5	0.8	0.3	10.8	1.3	2.9	0	0	1.3	0.3	0.3	0.3	2.4	2.1	5	0.5	0.5	0.3	2.1	0	2.1	0	0.5	2.1	2.4	3.4	0	0.3	0	0.5	0	0.3	0	0	0.3	0	0	0	0	0
601:63-64	64	1.8	2.4	1.6	1.1	0.5	1.3	0.3	0.5	2.6	3.7	37.6	4.5	11.6	0.5	1.1	1.1	1.6	2.4	1.1	5	6	10.8	0.5	2.6	0.8	10.2	0.3	5	0.8	1.3	4.5	7.9	16	0.3	2.9	0	1.1	0.8	0	0.3	0	0.5	0	0	0.3	0	0	0
601:64-65	65	2.4	0	0.5	0	0	0	0.3	1.3	1.3	5.8	0.8	0.8	0	0.3	0.8	0.3	0.5	0.3	1.6	0.3	3.7	0.8	1.3	0.3	3.4	0	1.3	0.5	0.3	1.6	1.6	3.2	0	0.8	0	0.3	0.5	0	0	0	0.3	0	0	0	0	0	0	0
601:65-66	66	0.8	0	0.3	0	0	0.5	0.3	0	5.8	1.6	2.6	0	1.1	0.3	0	0	0.8	1.3	0.8	1.1	0.3	0.8	0.3	3.7	0.3	1.3	0.8	0	0.5	0.8	4.7	0	0.5	0	0.8	0	0	0.3	0.3	0	0	0	0	0	0	0	0	0
601:66-67	67	1.8	0.8	2.1	1.8	4.5	5.5	7.1	74.9	11.8	24.4	1.1	2.4	2.4	6	4.5	3.2	16	10	22.3	3.9	4.2	2.6	22.3	2.9	14.2	2.1	4.2	19.4	22.6	66.2	1.6	8.9	0.3	4.5	3.7	0	0.3	0.3	0.8	0	0	0	0.3	0.3	0	0	0	0
601:67-68	68	1.6	4.7	4.2	3.9	9.7	10.8	133.2	19.7	38.1	3.2	2.4	2.1	5.8	3.9	5.3	27.6	15.5	48.6	7.4	8.9	4.5	47.6	3.9	33.4	4.5	10.2	48.6	45.5	93.3	1.6	10.8	0.8	7.1	4.2	0	1.1	0.3	0.8	0	0.3	0.8	0	0.3	0	0	0	0	0
601:68-69	69	6.8	9.5	10.2	15.2	14.5	315.8	32.1	25.2	2.1	1.6	1.8	2.6	4.7	4.7	23.4	12.9	24.4	4.2	5.3	2.4	28.9	2.4	21.8	2.1	6.6	25.5	29.4	47.8	3.9	7.6	0.3	4.2	2.9	0.5	0.8	0.5	0.5	0	0	0.3	0	0	0	0	0	0	0	0
601:69-70	70	5.5	11	18.1	15	364.9	34.9	20	1.6	1.3	1.1	1.8	1.3	3.9	6.6	4.7	13.7	1.8	3.9	1.6	13.7	0.5	9.2	0.5	2.4	7.9	10.8	21	2.1	5.5	0.3	2.6	2.1	0	1.3	0	0.3	0	0	0	0	0	0	0	0	0	0	0	0
601:70-71	71	5.3	5.8	6.6	121.4	11	8.9	0.3	0.5	0.5	1.1	0.5	1.8	2.4	2.9	7.6	1.3	0.5	0	10.5	0.5	4.7	0.5	0.5	4.2	4.2	5.5	0.3	2.6	0.3	1.3	0.5	0	0	0	0.3	0	0	0.3	0	0	0	0	0	0	0	0	0	0
601:71-72	72	2.9	2.6	61.5	5.5	2.4	0.3	0.3	0.8	0	0.8	1.3	3.7	1.6	3.9	0.3	1.1	0.3	6	0.3	1.8	0.3	0.5	3.4	1.3	6.3	0.5	2.6	0	2.1	0	0	0	0	0	0	0	0	0	0	0	0	0	0	0	0	0	0	0
601:72-73	73	1.6	23.1	1.1	0.5	0.3	0.3	0	0.3	0.3	0.5	2.4	0.8	1.1	0.5	0	0.5	1.1	0.5	0.8	0.3	0.3	3.2	2.1	5	0.3	0.8	0	0	0.3	0	0	0	0.3	0	0	0	0	0	0	0	0	0	0	0	0	0	0	0
601:73-74	74	13.9	1.8	1.1	0	0.8	0.3	0.3	0.3	0.3	1.3	0.8	1.3	0.3	0.3	0	1.6	0	1.3	0	0	1.3	1.3	2.4	0.8	0.8	0	0.3	0.3	0	0	0	0	0	0	0	0	0	0	0	0	0	0	0	0	0	0	0	0
601:74-75	75	1.6	0.8	0.3	0	0	0.3	0	0.5	1.8	0.8	1.1	0	1.1	0.3	2.6	0	1.8	0	0	1.3	0.8	3.9	0.8	0.3	0.3	0.3	0	0	0	0	0	0	0	0	0	0	0	0	0	0	0	0	0	0	0	0	0	0
601:75-76	76	3.7	0.5	0.8	0.3	1.6	0.5	1.3	3.9	3.2	2.4	0.8	1.8	1.1	2.9	0.3	2.1	0.5	0.3	4.2	2.4	5.3	0.8	1.8	0	0.3	0.3	0.3	0.3	0	0.8	0	0	0	0	0	0	0	0	0	0	0	0	0	0	0	0	0	0
601:76-77	77	0.5	0.8	0.8	0.3	0.8	0.5	7.1	2.9	4.5	0.3	0.8	0.8	6.3	0.5	3.2	0.5	1.1	4.7	5.5	11.8	0.3	0.5	0.5	0.3	0.8	0	0.5	0	0	0	0	0	0	0	0	0	0	0	0	0	0	0	0	0	0	0	0	0
601:77-78	78	0.3	0.3	1.6	1.8	1.3	16	5.3	5.5	0	1.3	1.1	10	0.5	9.5	0.3	0.8	7.4	5.8	8.9	0.8	2.1	0.3	1.6	0.5	0.3	0.8	0.3	0.3	0	0	0	0	0	0	0	0	0	0	0	0	0	0	0	0	0	0	0	0
601:78-79	79	1.6	4.2	6.3	8.9	53.1	17.1	21.5	2.9	2.1	1.3	21.8	2.4	10	1.3	2.4	16.3	10.8	29.2	1.6	4.7	1.1	2.6	1.3	0.3	0.5	0	0.3	0	0	0.3	0	0	0	0	0	0	0	0	0	0	0	0	0	0	0	0	0	0
601:79-80	80	0.8	0.5	0.8	1.6	1.1	1.3	0	1.3	0.3	2.1	0.3	0.8	0	0	1.1	0.8	2.9	0	0.3	0	0.8	0	0	0	0	0	0	0	0	0.3	0	0	0	0	0	0	0	0	0	0	0	0	0	0	0	0	0	0
601:80-81	81	0	0.3	0.5	1.3	1.1	0.3	0.3	0.3	2.1	0	0	0.3	0	0.3	0.3	0.5	0	0	0	0	0	0	0.3	0.3	0	0	0	0	0	0	0	0	0	0	0	0	0	0	0	0	0	0	0	0	0	0	0	0
601:81-82	82	0.3	0.8	0.5	0.3	0.3	0	0	0.8	0	1.1	0	0	0.5	0.3	0.8	0	0.3	0	0	0	0	0	0	0	0	0	0	0	0	0	0	0	0	0	0	0	0	0	0	0	0	0	0	0	0	0	0	0
601:82-83	83	10	2.6	6.6	2.4	2.4	0.5	22.3	0.3	5	0	0.5	3.2	2.4	5.8	0.8	1.8	0	1.3	0.5	0	0	0.3	0	0	0	0	0	0	0	0	0	0	0	0	0	0	0	0	0	0	0	0	0	0	0	0	0	0
601:83-84	84	1.3	5.3	1.3	0.3	1.1	7.9	0	0.8	0	0.3	2.1	0.8	2.1	0.3	0	0	0.3	0.3	0	0	0	0	0	0	0	0	0	0	0	0	0	0	0	0	0	0	0	0	0	0	0	0	0	0	0	0	0	0
601:84-85	85	1.3	0	1.1	0.3	2.4	0.5	1.1	0	0	0.3	0.3	1.8	0	0	0	0	0	0	0	0	0	0	0	0	0	0	0	0	0	0	0	0	0	0	0	0	0	0	0	0	0	0	0	0	0	0	0	0
601:85-86	86	1.8	1.1	0.8	8.7	0.5	2.6	0.3	1.1	2.4	3.7	8.9	0.3	1.6	0	0.5	0.3	0	0	0	0	0	0	0	0	0	0.3	0	0	0	0	0	0	0	0	0	0	0	0	0	0	0	0	0	0	0	0	0	0
601:86-87	87	0.5	0.8	3.9	0	3.7	0.5	1.1	1.3	4.7	3.2	0.8	0.8	0	0.5	0	0	0.3	0	0	0	0	0	0	0	0	0	0	0	0	0	0	0	0	0	0	0	0	0	0	0	0	0	0	0	0	0	0	0
601:87-88	88	1.1	7.4	0.5	4.7	0.8	1.3	4.7	4.2	6	0	1.1	0.3	0	0.5	0	0.8	0	0	0	0	0	0	0	0	0	0	0	0	0	0	0	0	0	0	0	0	0	0	0	0	0	0	0	0	0	0	0	0
601:88-89	89	1.1	0	0	0	0.3	0.8	0	1.1	0	0	0	0	0	0	0	0	0	0	0	0	0	0	0	0	0	0	0	0	0	0	0	0	0	0	0	0	0	0	0	0	0	0	0	0	0	0	0	0
601:89-90	90	0.3	2.4	0	1.1	2.6	2.1	3.7	0.8	2.6	0.3	0.5	0.8	0	0	0.3	0	0	0	0	0	0	0	0	0	0	0	0	0	0	0	0	0	0	0	0	0	0	0	0	0	0	0	0	0	0	0	0	0
601:90-91	91	1.8	0	0.5	0	1.3	1.6	0	0.3	0.3	0.3	0	0	0	0	0	0	0	0.3	0	0	0	0	0	0	0	0	0	0	0	0	0	0	0	0	0	0	0	0	0	0	0	0	0	0	0	0	0	0
601:91-92	92	0	0.3	1.3	0.8	0.3	0	0.3	0	1.1	0	0	0	0	0.3	0	0	0	0	0	0	0	0	0	0	0	0	0	0	0	0	0	0	0	0	0	0	0	0	0	0	0	0	0	0	0	0	0	0
601:92-93	93	0	0	0.3	0.5	0	0.3	0	0.5	0	0	0	0	0	0	0	0.5	0	0	0	0	0	0	0	0	0	0	0	0	0	0	0	0	0	0	0	0	0	0	0	0	0	0	0	0	0	0	0	0
601:93-94	94	0	0.3	0	0	0	0	0	0	0	0	0	0	0	0	0	0	0	0	0	0	0	0	0	0	0	0	0	0	0	0	0	0	0	0	0	0	0	0	0	0	0	0	0	0	0	0	0	0
601:94-95	95	0.3	2.6	0.5	0	0	0	0.3	0	0	0	0	0	0.3	0	0	0	0	0	0	0	0	0	0	0	0	0	0	0	0	0	0	0	0	0	0	0	0	0	0	0	0	0	0	0	0	0	0	0
601:95-96	96	0	0.3	0	0	0	0	0	0	0	0	0	0	0	0	0	0	0	0	0	0	0	0	0	0	0	0	0	0	0	0	0	0	0	0	0	0	0	0	0	0	0	0	0	0	0	0	0	0
601:96-97	97	1.1	1.6	0.3	1.1	0	0	0.3	0.3	0	0	0	0	0	0	0	0	0	0	0	0	0	0	0	0	0	0	0	0	0	0	0	0	0	0	0	0	0	0	0	0	0	0	0	0	0	0	0	0
601:97-98	98	0.3	0	0.3	0	0	0	0	0	0	0	0	0	0	0	0	0	0	0	0	0	0	0	0	0	0	0	0	0	0	0	0	0	0	0	0	0	0	0	0	0	0	0	0	0	0	0	0	0
601:98-99	99	0	0.5	0	0	0	0	0	0	0	0.3	0	0	0	0	0	0	0	0	0	0	0	0	0	0	0	0	0	0	0	0	0	0	0	0	0	0	0	0	0	0	0	0	0	0	0	0	0	0
601:99-100	100	0	0	0	0	0	0	0	0	0	0	0	0	0	0	0	0	0	0	0	0	0	0	0	0	0	0	0	0	0	0	0	0	0	0	0	0	0	0	0	0	0	0	0	0	0	0	0	0
601:100-101	101	0.3	0	0	0	0	0	0	0	0	0	0	0	0	0	0	0	0	0	0	0	0	0	0	0	0	0	0	0	0	0	0	0	0	0	0	0	0	0	0	0	0	0	0	0	0	0	0	0
601:101-102	102	0	0	0	0	0	0	0	0	0	0	0	0	0	0	0	0	0	0	0	0	0	0	0	0	0	0	0	0	0	0	0	0	0	0	0	0	0	0	0	0	0	0	0	0	0	0	0	0
601:102-103	103	0	0	0	0	0	0	0	0	0	0	0	0	0	0	0	0	0	0	0	0	0	0	0	0	0	0	0	0	0	0	0	0	0	0	0	0	0	0	0	0	0	0	0	0	0	0	0	0
601:103-104	104	0	0	0	0	0.5	0	0	0	0.3	0.3	0	0	0	0	0	0	0	0	0	0	0	0	0	0	0	0	0	0	0	0	0	0	0	0	0	0	0	0	0	0	0	0	0	0	0	0	0	0
601:104-105	105	0	0	0	0	0	0	0	0	0	0	0	0	0	0	0	0	0	0	0	0	0	0	0	0	0	0	0	0	0	0	0	0	0	0	0	0	0	0	0	0	0	0	0	0	0	0	0	0
601:105-106	106	0	0	0	0	0	0	0	0	0	0	0	0	0	0	0	0	0	0	0	0	0	0	0	0	0	0	0	0	0	0	0	0	0	0	0	0	0	0	0	0	0	0	0	0	0	0	0	0
601:106-107	107	0	0	0	0	0	0	0	0	0	0	0	0	0	0	0	0	0	0	0	0	0	0	0	0	0	0	0	0	0	0	0	0	0	0	0	0	0	0	0	0	0	0	0	0	0	0	0	0
601:107-108	108	0	0	0	0	0	0	0	0	0	0	0	0	0	0	0	0	0	0	0	0	0	0	0	0	0	0	0	0	0	0	0	0	0	0	0	0	0	0	0	0	0	0	0	0	0	0	0	0
601:108-109	109	0	0	0	0	0	0	0	0	0	0	0	0	0	0	0	0	0	0	0	0	0	0	0	0	0	0	0	0	0	0	0	0	0	0	0	0	0	0	0	0	0	0	0	0	0	0	0	0
601:109-110	110	0	0	0	0	0	0	0	0	0	0	0	0	0	0	0	0	0	0	0	0	0	0	0	0	0	0	0	0	0	0	0	0	0	0	0	0	0	0	0	0	0	0	0	0	0	0	0	0
601:110-111	111	0	0	0	0	0	0	0	0	0	0	0	0	0	0	0	0	0	0	0	0	0	0	0	0	0	0	0	0	0	0	0	0	0	0	0	0	0	0	0	0	0	0	0	0	0	0	0	0
601:111-112	112	0	0	0	0	0	0	0	0	0	0	0	0	0	0	0	0	0	0	0	0	0	0	0	0	0	0	0	0	0	0	0	0	0	0	0	0	0	0	0	0	0	0	0	0	0	0	0	0
601:112-113	113	0	0	0	0	0	0	0	0	0	0	0	0	0	0	0	0	0	0	0	0	0	0	0	0	0	0	0	0	0	0	0	0	0	0	0	0	0	0	0	0	0	0	0	0	0	0	0	0
601:113-114	114	0	0	0	0	0	0	0	0	0	0	0	0	0	0	0	0	0	0	0	0	0	0	0	0	0	0	0	0	0	0	0	0	0	0	0	0	0	0	0	0	0	0	0	0	0	0	0	0
601:114-115	115	0	0	0	0	0	0	0	0	0	0	0	0	0	0	0	0	0	0	0	0	0	0	0	0	0	0	0	0	0	0	0	0	0	0	0	0	0	0	0	0	0	0	0	0	0	0	0	0
601:115-116	116	0	0	0	0	0	0	0	0	0	0	0	0	0	0	0	0	0	0	0	0	0	0	0	0	0	0	0	0	0	0	0	0	0	0	0	0	0	0	0	0	0	0	0	0	0	0	0	0
601:116-117	117	0	0	0	0	0	0	0	0	0	0	0	0	0	0	0	0	0	0	0	0	0	0	0	0	0	0	0	0	0	0	0	0	0	0	0	0	0	0	0	0	0	0	0	0	0	0	0	0
601:117-118	118	0	0	0	0	0	0	0	0	0	0	0	0	0	0	0	0	0	0	0	0	0	0	0	0	0	0	0	0	0	0	0	0	0	0	0	0	0	0	0	0	0	0	0	0	0	0	0	0
601:118-119	119	0	0	0	0	0	0	0	0	0	0	0	0	0	0	0	0	0	0	0	0	0	0	0	0	0	0	0	0	0	0	0	0	0	0	0	0	0	0	0	0	0	0	0	0	0	0	0	0
601:119-120	120	0	0	0	0	0	0	0	0	0	0	0	0	0	0	0	0	0	0	0	0	0	0	0	0	0	0	0	0	0	0	0	0	0	0	0	0	0	0	0	0	0	0	0	0	0	0	0	0
601:120-121	121	0	0	0	0	0	0	0	0	0	0	0	0	0	0	0	0	0	0	0	0	0	0	0	0	0	0	0	0	0	0	0	0	0	0	0	0	0	0	0	0	0	0	0	0	0	0	0	0
601:121-122	122	0	0	0	0	0	0	0	0	0	0	0	0	0	0	0	0	0	0	0	0	0	0	0	0	0	0	0	0	0	0	0	0	0	0	0	0	0	0	0	0	0	0	0	0	0	0	0	0
601:122-123	123	0	0	0	0	0	0	0	0	0	0	0	0	0	0	0	0	0	0	0	0	0	0	0	0	0	0	0	0	0	0	0	0	0	0	0	0	0	0	0	0	0	0	0	0	0	0	0	0
601:123-124	124	0	0	0	0	0	0	0	0	0	0	0	0	0	0	0	0	0	0	0	0	0	0	0	0	0	0	0	0	0	0	0	0	0	0	0	0	0	0	0	0	0	0	0	0	0	0	0	0
601:124-125	125	0	0	0	0	0	0	0	0	0	0	0	0	0	0	0	0	0	0	0	0	0	0	0	0	0	0	0	0	0	0	0	0	0	0	0	0	0	0	0	0	0	0	0	0	0	0	0	0
601:125-126	126	0	0	0	0	0	0	0	0	0	0	0	0	0	0	0	0	0	0	0	0	0	0	0	0	0	0	0	0	0	0	0	0	0	0	0	0	0	0	0	0	0	0	0	0	0	0	0	0
601:126-127	127	0	0	0	0	0	0	0	0	0	0	0	0	0	0	0	0	0	0	0	0	0	0	0	0	0	0	0	0	0	0	0	0	0	0	0	0	0	0	0	0	0	0	0	0	0	0	0	0
601:127-128	128	0	0	0	0	0	0	0	0	0	0	0	0	0	0	0	0	0	0	0	0	0	0	0	0	0	0	0	0	0	0	0	0	0	0	0	0	0	0	0	0	0	0	0	0	0	0	0	0
601:128-129	129	0	0	0	0	0	0	0	0	0	0	0	0	0	0	0	0	0	0	0	0	0	0	0	0	0	0	0	0	0	0	0	0	0	0	0	0	0	0	0	0	0	0	0	0	0	0	0	0
601:129-130	130	0	0	0	0	0	0	0	0	0	0	0	0	0	0	0	0	0	0	0	0	0	0	0	0	0	0	0	0	0	0	0	0	0	0	0	0	0	0	0	0	0	0	0	0	0	0	0	0
601:130-131	131	0	0	0	0	0	0	0	0	0	0	0	0	0	0	0	0	0	0	0	0	0	0	0	0	0	0	0	0	0	0	0	0	0	0	0	0	0	0	0	0	0	0	0	0	0	0	0	0
601:131-132	132	0	0	0	0	0	0	0	0	0	0	0	0	0	0	0	0	0	0	0	0	0	0	0	0	0	0	0	0	0	0	0	0	0	0	0	0	0	0	0	0	0	0	0	0	0	0	0	0
601:132-133	133	0	0	0	0	0	0	0	0	0	0	0	0	0	0	0	0	0	0	0	0	0	0	0	0	0	0	0	0	0	0	0	0	0	0	0	0	0	0	0	0	0	0	0	0	0	0	0	0
601:133-134	134	0	0	0	0	0	0	0	0	0	0	0	0	0	0	0	0	0	0	0	0	0	0	0	0	0	0	0	0	0	0	0	0	0	0	0	0	0	0	0	0	0	0	0	0	0	0	0	0
601:134-135	135	0	0	0	0	0	0	0	0	0	0	0	0	0	0	0	0	0	0	0	0	0	0	0	0	0	0	0	0	0	0	0	0	0	0	0	0	0	0	0	0	0	0	0	0	0	0	0	0
601:135-136	136	0	0	0	0	0	0	0	0	0	0	0	0	0	0	0	0	0	0	0	0	0	0	0	0	0	0	0	0	0	0	0	0	0	0	0	0	0	0	0	0	0	0	0	0	0	0	0	0
601:136-137	137	0	0	0	0	0	0	0	0	0	0	0	0	0	0	0	0	0	0	0	0	0	0	0	0	0	0	0	0	0	0	0	0	0	0	0	0	0	0	0	0	0	0	0	0	0	0	0	0
601:137-138	138	0	0	0	0	0	0	0	0	0	0	0	0	0	0	0	0	0	0	0	0	0	0	0	0	0	0	0	0	0	0	0	0	0	0	0	0	0	0	0	0	0	0	0	0	0	0	0	0
601:138-139	139	0	0	0	0	0	0	0	0	0	0	0	0	0	0	0	0	0	0	0	0	0	0	0	0	0	0	0	0	0	0	0	0	0	0	0	0	0	0	0	0	0	0	0	0	0	0	0	0
601:139-140	140	0	0	0	0	0	0	0	0	0	0	0	0	0	0	0	0	0	0	0	0	0	0	0	0	0	0	0	0	0	0	0	0	0	0	0	0	0	0	0	0	0	0	0	0	0	0	0	0
601:140-141	141	0	0	0	0	0	0	0	0	0	0	0	0	0	0	0	0	0	0	0	0	0	0	0	0	0	0	0	0	0	0	0	0	0	0	0	0	0	0	0	0	0	0	0	0	0	0	0	0
601:141-142	142	0	0	0	0	0	0	0	0	0	0	0	0	0	0	0	0	0	0	0	0	0	0	0	0	0	0	0	0	0	0	0	0	0	0	0	0	0	0	0	0	0	0	0	0	0	0	0	0
601:142-143	143	0	0	0	0	0	0	0	0	0	0	0	0	0	0	0	0	0	0	0	0	0	0	0	0	0	0	0	0	0	0	0	0	0	0	0	0	0	0	0	0	0	0	0	0	0	0	0	0
601:143-144	144	0	0	0	0	0	0	0	0	0	0	0	0	0	0	0	0	0	0	0	0	0	0	0	0	0	0	0	0	0	0	0	0	0	0	0	0	0	0	0	0	0	0	0	0	0	0	0	0
601:144-145	145	0	0	0	0	0	0	0	0	0	0	0	0	0	0	0	0	0	0	0	0	0	0	0	0	0	0	0	0	0	0	0	0	0	0	0	0	0	0	0	0	0	0	0	0	0	0	0	0
601:145-146	146	0	0	0	0	0	0	0	0	0	0	0	0	0	0	0	0	0	0	0	0	0	0	0	0	0	0	0	0	0	0	0	0	0	0	0	0	0	0	0	0	0	0	0	0	0	0	0	0
601:146-147	147	0	0	0	0	0	0	0	0	0	0	0	0	0	0	0	0	0	0	0	0	0	0	0	0	0	0	0	0	0	0	0	0	0	0	0	0	0	0	0	0	0	0	0	0	0	0	0	0
601:147-148	148	0	0	0	0	0	0	0	0	0	0	0	0	0	0	0	0	0	0	0	0	0	0	0	0	0	0	0	0	0	0	0	0	0	0	0	0	0	0	0	0	0	0	0	0	0	0	0	0
601:148-149	149	0	0	0	0	0	0	0	0	0	0	0	0	0	0	0	0	0	0	0	0	0	0	0	0	0	0	0	0	0	0	0	0	0	0	0	0	0	0	0	0	0	0	0	0	0	0	0	0
601:149-150	150	0	0	0	0	0	0	0	0	0	0	0	0	0	0	0	0	0	0	0	0	0	0	0	0	0	0	0	0	0	0	0	0	0	0	0	0	0	0	0	0	0	0	0	0	0	0	0	0
601:150-151	151	0	0	0	0	0	0	0	0	0	0	0	0	0	0	0	0	0	0	0	0	0	0	0	0	0	0	0	0	0	0	0	0	0	0	0	0	0	0	0	0	0	0	0	0	0	0	0	0
601:151-152	152	0	0	0	0	0	0	0	0	0	0	0	0	0	0	0	0	0	0	0	0	0	0	0	0	0	0	0	0	0	0	0	0	0	0	0	0	0	0	0	0	0	0	0	0	0	0	0	0
601:152-153	153	0	0	0	0	0	0	0	0	0	0	0	0	0	0	0	0	0	0	0	0	0	0	0	0	0	0	0	0	0	0	0	0	0	0	0	0	0	0	0	0	0	0	0	0	0	0	0	0
601:153-154	154	0	0	0	0	0	0	0	0	0	0	0	0	0	0	0	0	0	0	0	0	0	0	0	0	0	0	0	0	0	0	0	0	0	0	0	0	0	0	0	0	0	0	0	0	0	0	0	0
601:154-155	155	0	0	0	0	0	0	0	0	0	0	0	0	0	0	0	0	0	0	0	0	0	0	0	0	0	0	0	0	0	0	0	0	0	0	0	0	0	0	0	0	0	0	0	0	0	0	0	0
601:155-156	156	0	0	0	0	0	0	0	0	0	0	0	0	0	0	0	0	0	0	0	0	0	0	0	0	0	0	0	0	0	0	0	0	0	0	0	0	0	0	0	0	0	0	0	0	0	0	0	0
601:156-157	157	0	0	0	0	0	0	0	0	0	0	0	0	0	0	0	0	0	0	0	0	0	0	0	0	0	0	0	0	0	0	0	0	0	0	0	0	0	0	0	0	0	0	0	0	0	0	0	0
601:157-158	158	0	0	0	0	0	0	0	0	0	0	0	0	0	0	0	0	0	0	0	0	0	0	0	0	0	0	0	0	0	0	0	0	0	0	0	0	0	0	0	0	0	0	0	0	0	0	0	0
601:158-159	159	0	0	0	0	0	0	0	0	0	0	0	0	0	0	0	0	0	0	0	0	0	0	0	0	0	0	0	0	0	0	0	0	0	0	0	0	0	0	0	0	0	0	0	0	0	0	0	0
601:159-160	160	0	0	0	0	0	0	0	0	0	0	0	0	0	0	0	0	0	0	0	0	0	0	0	0	0	0	0	0	0	0	0	0	0	0	0	0	0	0	0	0	0	0	0	0	0	0	0	0
601:160-161	161	0	0	0	0	0	0	0	0	0	0	0	0	0	0	0	0	0	0	0	0	0	0	0	0	0	0	0	0	0	0	0	0	0	0	0	0	0	0	0	0	0	0	0	0	0	0	0	0
601:161-162	162	0	0	0	0	0	0	0	0	0	0	0	0	0	0	0	0	0	0	0	0	0	0	0	0	0	0	0	0	0	0	0	0	0	0	0	0	0	0	0	0	0	0	0	0	0	0	0	0
601:162-163	163	0	0	0	0	0	0	0	0	0	0	0	0	0	0	0	0	0	0	0	0	0	0	0	0	0	0	0	0	0	0	0	0	0	0	0	0	0	0	0	0	0	0	0	0	0	0	0	0
601:163-164	164	0	0	0	0	0	0	0	0	0	0	0	0	0	0	0	0	0	0	0	0	0	0	0	0	0	0	0	0	0	0	0	0	0	0	0	0	0	0	0	0	0	0	0	0	0	0	0	0
601:164-165	165	0	0	0	0	0	0	0	0	0	0	0	0	0	0	0	0	0	0	0	0	0	0	0	0	0	0	0	0	0	0	0	0	0	0	0	0	0	0	0	0	0	0	0	0	0	0	0	0
601:165-166	166	0	0	0	0	0	0	0	0	0	0	0	0	0	0	0	0	0	0	0	0	0	0	0	0	0	0	0	0	0	0	0	0	0	0	0	0	0	0	0	0	0	0	0	0	0	0	0	0
601:166-167	167	0	0	0	0	0	0	0	0	0	0	0	0	0	0	0	0	0	0	0	0	0	0	0	0	0	0	0	0	0	0	0	0	0	0	0	0	0	0	0	0	0	0	0	0	0	0	0	0
601:167-168	168	0	0	0	0	0	0	0	0	0	0	0	0	0	0	0	0	0	0	0	0	0	0	0	0	0	0	0	0	0	0	0	0	0	0	0	0	0	0	0	0	0	0	0	0	0	0	0	0
601:168-169	169	0	0	0	0	0	0	0	0	0	0	0	0	0	0	0	0	0	0	0	0	0	0	0	0	0	0	0	0	0	0	0	0	0	0	0	0	0	0	0	0	0	0	0	0	0	0	0	0
601:169-170	170	0	0	0	0	0	0	0	0	0	0	0	0	0	0	0	0	0	0	0	0	0	0	0	0	0	0	0	0	0	0	0	0	0	0	0	0	0	0	0	0	0	0	0	0	0	0	0	0
601:170-171	171	0	0	0	0	0	0	0	0	0	0	0	0	0	0	0	0	0	0	0	0	0	0	0	0	0	0	0	0	0	0	0	0	0	0	0	0	0	0	0	0	0	0	0	0	0	0	0	0
601:171-172	172	0	0	0	0	0	0	0	0	0	0	0	0	0	0	0	0	0	0	0	0	0	0	0	0	0	0	0	0	0	0	0	0	0	0	0	0	0	0	0	0	0	0	0	0	0	0	0	0
601:172-173	173	0	0	0	0	0	0	0	0	0	0	0	0	0	0	0	0	0	0	0	0	0	0	0	0	0	0	0	0	0	0	0	0	0	0	0	0	0	0	0	0	0	0	0	0	0	0	0	0
601:173-174	174	0	0	0	0	0	0	0	0	0	0	0	0	0	0	0	0	0	0	0	0	0	0	0	0	0	0	0	0	0	0	0	0	0	0	0	0	0	0	0	0	0	0	0	0	0	0	0	0
601:174-175	175	0	0	0	0	0	0	0	0	0	0	0	0	0	0	0	0	0	0	0	0	0	0	0	0	0	0	0	0	0	0	0	0	0	0	0	0	0	0	0	0	0	0	0	0	0	0	0	0
601:175-176	176	0	0	0	0	0	0	0	0	0	0	0	0	0	0	0	0	0	0	0	0	0	0	0	0	0	0	0	0	0	0	0	0	0	0	0	0	0	0	0	0	0	0	0	0	0	0	0	0
601:176-177	177	0	0	0	0	0	0	0	0	0	0	0	0	0	0	0	0	0	0	0	0	0	0	0	0	0	0	0	0	0	0	0	0	0	0	0	0	0	0	0	0	0	0	0	0	0	0	0	0
601:177-178	178	0	0	0	0	0	0	0	0	0	0	0	0	0	0	0	0	0	0	0	0	0	0	0	0	0	0	0	0	0	0	0	0	0	0	0	0	0	0	0	0	0	0	0	0	0	0	0	0
601:178-179	179	0	0	0	0	0	0	0	0	0	0	0	0	0	0	0	0	0	0	0	0	0	0	0	0	0	0	0	0	0	0	0	0	0	0	0	0	0	0	0	0	0	0	0	0	0	0	0	0
601:179-180	180	0	0	0	0	0	0	0	0	0	0	0	0	0	0	0	0	0	0	0	0	0	0	0	0	0	0	0	0	0	0	0	0	0	0	0	0	0	0	0	0	0	0	0	0	0	0	0	0
601:180-181	181	0	0	0	0	0	0	0	0	0	0	0	0	0	0	0	0	0	0	0	0	0	0	0	0	0	0	0	0	0	0	0	0	0	0	0	0	0	0	0	0	0	0	0	0	0	0	0	0
601:181-182	182	0	0	0	0	0	0	0	0	0	0	0	0	0	0	0	0	0	0	0	0	0	0	0	0	0	0	0	0	0	0	0	0	0	0	0	0	0	0	0	0	0	0	0	0	0	0	0	0
601:182-183	183	0	0	0	0	0	0	0	0	0	0	0	0	0	0	0	0	0	0	0	0	0	0	0	0	0	0	0	0	0	0	0	0	0	0	0	0	0	0	0	0	0	0	0	0	0	0	0	0
601:183-184	184	0	0	0	0	0	0	0	0	0	0	0	0	0	0	0	0	0	0	0	0	0	0	0	0	0	0	0	0	0	0	0	0	0	0	0	0	0	0	0	0	0	0	0	0	0	0	0	0
601:184-185	185	0	0	0	0	0	0	0	0	0	0	0	0	0	0	0	0	0	0	0	0	0	0	0	0	0	0	0	0	0	0	0	0	0	0	0	0	0	0	0	0	0	0	0	0	0	0	0	0
601:185-186	186	0	0	0	0	0	0	0	0	0	0	0	0	0	0	0	0	0	0	0	0	0	0	0	0	0	0	0	0	0	0	0	0	0	0	0	0	0	0	0	0	0	0	0	0	0	0	0	0
601:186-187	187	0	0	0	0	0	0	0	0	0	0	0	0	0	0	0	0	0	0	0	0	0	0	0	0	0	0	0	0	0	0	0	0	0	0	0	0	0	0	0	0	0	0	0	0	0	0	0	0
601:187-188	188	0	0	0	0	0	0	0	0	0	0	0	0	0	0	0	0	0	0	0	0	0	0	0	0	0	0	0	0	0	0	0	0	0	0	0	0	0	0	0	0	0	0	0	0	0	0	0	0
601:188-189	189	0	0	0	0	0	0	0	0	0	0	0	0	0	0	0	0	0	0	0	0	0	0	0	0	0	0	0	0	0	0	0	0	0	0	0	0	0	0	0	0	0	0	0	0	0	0	0	0
601:189-190	190	0	0	0	0	0	0	0	0	0	0	0	0	0	0	0	0	0	0	0	0	0	0	0	0	0	0	0	0	0	0	0	0	0	0	0	0	0	0	0	0	0	0	0	0	0	0	0	0
601:190-191	191	0	0	0	0	0	0	0	0	0	0	0	0	0	0	0	0	0	0	0	0	0	0	0	0	0	0	0	0	0	0	0	0	0	0	0	0	0	0	0	0	0	0	0	0	0	0	0	0
601:191-192	192	0	0	0	0	0	0	0	0	0	0	0	0	0	0	0	0	0	0	0	0	0	0	0	0	0	0	0	0	0	0	0	0	0	0	0	0	0	0	0	0	0	0	0	0	0	0	0	0
601:192-193	193	0	0	0	0	0	0	0	0	0	0	0	0	0	0	0	0	0	0	0	0	0	0	0	0	0	0	0	0	0	0	0	0	0	0	0	0	0	0	0	0	0	0	0	0	0	0	0	0
601:193-194	194	0	0	0	0	0	0	0	0	0	0	0	0	0	0	0	0	0	0	0	0	0	0	0	0	0	0	0	0	0	0	0	0	0	0	0	0	0	0	0	0	0	0	0	0	0	0	0	0
601:194-195	195	0	0	0	0	0	0	0	0	0	0	0	0	0	0	0	0	0	0	0	0	0	0	0	0	0	0	0	0	0	0	0	0	0	0	0	0	0	0	0	0	0	0	0	0	0	0	0	0
601:195-196	196	0	0	0	0	0	0	0	0	0	0	0	0	0	0	0	0	0	0	0	0	0	0	0	0	0	0	0	0	0	0	0	0	0	0	0	0	0	0	0	0	0	0	0	0	0	0	0	0
601:196-197	197	0	0	0	0	0	0	0	0	0	0	0	0	0	0	0	0	0	0	0	0	0	0	0	0	0	0	0	0	0	0	0	0	0	0	0	0	0	0	0	0	0	0	0	0	0	0	0	0
601:197-198	198	0	0	0	0	0	0	0	0	0	0	0	0	0	0	0	0	0	0	0	0	0	0	0	0	0	0	0	0	0	0	0	0	0	0	0	0	0	0	0	0	0	0	0	0	0	0	0	0
601:198-199	199	0	0	0	0	0	0	0	0	0	0	0	0	0	0	0	0	0	0	0	0	0	0	0	0	0	0	0	0	0	0	0	0	0	0	0	0	0	0	0	0	0	0	0	0	0	0	0	0
601:199-200	200	0	0	0	0	0	0	0	0	0	0	0	0	0	0	0	0	0	0	0	0	0	0	0	0	0	0	0	0	0	0	0	0	0	0	0	0	0	0	0	0	0	0	0	0	0	0	0	0
601:200-201	201	0	0	0	0	0	0	0	0	0	0	0	0	0	0	0	0	0	0	0	0	0	0	0	0	0	0	0	0	0	0	0	0	0	0	0	0	0	0	0	0	0	0	0	0	0	0	0	0
601:201-202	202	0	0	0	0	0	0	0	0	0	0	0	0	0	0	0	0	0	0	0	0	0	0	0	0	0	0	0	0	0	0	0	0	0	0	0	0	0	0	0	0	0	0	0	0	0	0	0	0
601:202-203	203	0	0	0	0	0	0	0	0	0	0	0	0	0	0	0	0	0	0	0	0	0	0	0	0	0	0	0	0	0	0	0	0	0	0	0	0	0	0	0	0	0	0	0	0	0	0	0	0
601:203-204	204	0	0	0	0	0	0	0	0	0	0	0	0	0	0	0	0	0	0	0	0	0	0	0	0	0	0	0	0	0	0	0	0	0	0	0	0	0	0	0	0	0	0	0	0	0	0	0	0
601:204-205	205	0	0	0	0	0	0	0	0	0	0	0	0	0	0	0	0	0	0	0	0	0	0	0	0	0	0	0	0	0	0	0	0	0	0	0	0	0	0	0	0	0	0	0	0	0	0	0	0
[truncated: 30 more columns]

## Sheet: 601 R40A R1 Start
Name	Position	92	93	94	95	96	97	98	99	100	101	102	103	104	105	106	107	108	109	110	111	112	113	114	115	116	117	118	119	120	121	122	123	124	125	126	127	128	129	130	131	132	133	134	135	136	137	138	139
601:0-1	1	0	0	0	0	0	0	0	0	0	0	0	0	0	0	0	0	0	0	0	0	0	0	0	0	0	0	0	0	0	0	0	0	0.2	0	0	0	0	0	0	0	0	0	0	0	0	0	0	0
601:1-2	2	0.2	0	0	0.2	0	0	0.2	0	0	0	0	0	0	0.4	0	0	0	0	0.4	0	0.2	0.4	0	0.8	0.9	0	0	0.4	0.4	0	0.2	0.2	0.2	0	0.2	0.2	0	0	0.2	0	0.4	0.4	0.4	0.4	0.9	0	0.4	0.2
601:2-3	3	0.2	0.2	0	0	0	0	0	0	0	0	0	0	0	0	0	0	0	0	0	0	0	0	0	0	0	0	0	0	0	0	0	0	0	0.2	0	0	0	0	0	0	0	0	0	0	0.2	0	0	0
601:3-4	4	0	0	0	0	0	0	0	0	0	0.2	0	0	0	0	0	0	0	0	0	0	0	0	0	0	0	0	0	0	0	0	0	0	0	0	0	0.2	0.2	0	0	0.2	0	0	0	0	0	0	0.2	0
601:4-5	5	0	0	0	0	0	0	0	0	0	0	0	0	0	0.2	0	0	0	0	0	0	0	0.2	0	0	0.2	0	0	0	0	0	0	0.2	0	0	0	0	0	0	0	0.2	0	0	0	0.2	0.2	0	0.2	0.2
601:5-6	6	0.2	0	0	0.2	0.2	0	0	0.2	0	0.2	0.2	0.6	0.2	0.2	0.6	0.2	0	2.3	0.2	1.1	0.9	0.4	0.8	0.2	1.5	0	0	0.4	1.3	1.5	1.7	0.6	0	0.2	0.8	0.2	0	0.4	0.8	0.9	0.9	0.4	1.1	0.8	0.9	0.2	1.1	2.3
601:6-7	7	0	0	0	0	0	0.2	0	0	0	0	0	0	0	0	0	0	0	0	0.6	0	0	0	0	0	0	0.2	0	0	0.6	0	0	0	0	0.2	0	0	0	0.2	0.2	0	0	0	0.4	0	0.2	0.4	0	0.9
601:7-8	8	0	0	0	0	0	0	0	0	0	0	0	0	0	0	0	0.2	0	0.2	0.2	0	0	0	0.2	0	0	0	0	0	0.2	0	0	0	0.2	0	0	0	0	0.4	0	0.4	0.2	0.4	0	0	0	0.2	0	0.9
601:8-9	9	0	0	0	0	0	0	0	0	0	0	0	0	0	0	0	0	0.2	0	0	0	0	0.2	0	0	0	0	0.2	0	0.2	0.4	0	0.2	0	0	0	0	0	0	0	0	0	0	0.2	0	0.4	0	0.4	0.2
601:9-10	10	0	0	0	0	0	0	0	0	0	0	0	0	0	0.2	0.2	0.2	0	0	0	0	0	0	0	0	0.2	0	0	0	0.2	0	0.2	0	0	0	0	0.2	0.4	0	0.2	0	0.2	0	0	0.4	0.6	0.2	0.4	0.2
601:10-11	11	0	0	0	0	0	0	0	0	0	0.2	0	0	0	0	0	0.2	0	0	0	0	0	0	0	0.2	0	0	0	0	0	0	0	0	0	0.2	0	0	0	0	0.2	0	0	0.2	0	0	0.2	0.4	0.4	0
601:11-12	12	0	0	0	0	0	0	0	0	0	0	0	0	0	0	0	0	0	0	0	0	0	0	0	0.2	0	0.2	0	0	0.2	0	0	0	0	0	0	0	0	0	0	0	0.6	0	0.2	0.6	0.9	0	0	1.9
601:12-13	13	0	0	0	0	0	0	0	0	0	0	0	0	0	0.2	0	0	0	0	0	0	0	0	0	0	0	0	0	0	0	0	0	0	0	0	0	0.2	0	0	0	0	0	0.2	0.2	0.2	0	0	0.6	0.4
601:13-14	14	0	0	0	0	0	0	0	0	0	0	0	0	0.2	0	0	0	0	0	0	0	0	0	0	0.2	0	0.2	0	0	0	0	0	0	0.2	0	0	0	0	0	0	0	0	0.2	0.8	0.2	0.2	0.4	0.6	0
601:14-15	15	0	0	0	0	0	0	0	0	0	0.2	0	0	0	0	0	0	0	0	0	0	0	0	0	0	0	0	0	0	0	0	0	0	0	0	0	0	0	0	0	0	0.4	0	0.2	0	0	0.2	0.4	0.2
601:15-16	16	0	0	0.4	0	0	0	0	0.2	0	0.4	0.4	0	0	0	0.2	0	0	0.2	0.4	0.4	0.6	0	0	0.2	0.4	0	0	0	0	0.2	0	0	0	0	0	0	0.2	0	0.4	0.2	1.3	0.2	0	0.9	0.9	0.4	2.1	1.3
601:16-17	17	0	0.2	0	0	0	0	0	0	0.2	0	0	0	0	0.2	0	0	0	0	0	0.4	0.2	0	0.2	0.2	0	0	0.2	0.4	1.1	0.6	0	0.2	0.2	0.4	0	0.2	0.8	0.2	0.2	3	0	0.6	1.3	1.1	0.8	0.4	0.4	4.3
601:17-18	18	0	0	0.2	0.2	0	0.4	0	0.6	0.4	0.2	0	0	0.2	0	0	0.4	0.2	0.6	1.1	0.2	0	0.4	0	0.4	0.6	0.4	1.5	7.1	3	0.2	0.6	0	0	0.4	0.4	1.3	0.9	2.1	8.1	1.7	2.1	2.3	2.4	1.1	3	2.3	10.5	62.1
601:18-19	19	0	0.2	0.4	0	0.6	0	0.9	0.4	0	0	0	0.2	0.4	0.2	0.2	0.8	0.9	2.8	0.8	0.2	0.6	1.3	0.4	1.7	0.8	2.1	13.7	6.4	0.6	2.1	0.6	0	0.4	0.2	0.9	2.1	2.4	7.5	1.5	0.8	2.1	1.7	1.7	1.7	1.9	6.4	57.6	4.7
601:19-20	20	0	0	0	0	0	0	0	0	0	0	0	0	0.2	0.2	0	0.2	0	0	0	0	1.1	0	0	0.4	0	0.8	0	0	0.4	0	0.2	0	0	0	0	0.4	0.2	0.2	0.2	0.9	0.6	0.2	0.2	0.6	2.1	11.6	1.5	0.6
601:20-21	21	0.2	0.2	0.8	0	0	0.9	0	0.2	1.9	6	0.4	0.2	0	0.4	0.6	0.2	1.1	0.9	1.1	7.1	0.4	0	0.4	0.8	2.1	0.2	0	0	0.4	0	0	0.2	0.4	0.8	1.5	1.1	0.4	0.6	1.1	1.5	1.3	1.9	2.4	8.8	69.1	7.9	1.7	2.6
601:21-22	22	0	0	0	0.4	0	0	0.2	0	0.2	0	0	0	0.4	0.2	0.4	0.4	0.2	0.6	0.9	0	0.2	0	0	0.8	0	0.2	0.2	0	0	0	0.2	0.2	0.6	0	1.7	0	0	1.1	1.7	0.4	1.1	0.8	5.4	31.7	2.8	2.1	1.3	3.8
601:22-23	23	0	0	0	0	0	0	0.2	0.4	0	0	0	0	0.4	0	0	0.2	0	1.1	0.2	0.2	0	0	0.8	0.2	0	0	0	0	0	0.2	0	0.2	0.4	0.4	0	0.6	0.8	0.8	0.8	0.6	0.4	3.2	35.3	5.6	2.1	2.3	1.9	3
601:23-24	24	0	0	0	0	0	0	0.8	0	0	0	0	0	0.2	0	0	0	0.2	0	0.2	0	0.2	0.2	0	0	0.2	0	0	0.4	0	0	0.2	0	0.9	0	0.2	0.4	0.4	0.4	1.1	1.1	2.1	22.9	4.9	0.9	1.1	1.1	1.5	1.1
601:24-25	25	0.4	0.4	0	0	0	0.8	0	0	0	0	0	0	0.4	0.4	0	0.2	0	0	0	0	0.2	0.4	0	0.2	0	0.4	0	0.2	0.4	0.6	0.6	4.5	1.7	2.3	4.7	5.3	4.5	5.6	6.8	36.8	311.4	24.4	6.6	7.3	9	10.7	6.2	4.1
601:25-26	26	0.6	0	0	0	0	0	0	0	0	0	0.2	0	0.2	0	0.2	0	0	0	0.2	0.2	0.2	0	0	0.2	0.2	0.2	0	0.2	0.2	1.1	0.9	0.6	0.4	1.1	1.1	0.4	1.5	2.3	3.6	54.6	5.3	1.7	2.8	3.6	3.9	3.6	3.6	1.5
601:26-27	27	0.4	0.2	0.9	3	0.4	0.8	0.6	2.1	3.8	6.4	0.9	0.8	0.8	2.8	0.2	0.4	0.6	4.5	3	3.6	0.2	2.3	4.9	4.3	2.8	3.2	8.8	31	78.7	65.3	22.7	19.3	28	31.9	10.5	22.9	27	90.7	792.5	90.1	40.5	56.5	170.3	122.4	202.5	225.8	155.6	520.5
601:27-28	28	0	0	0.2	0	0	0	0.6	0.2	0	0.4	0	0.4	0.6	0.4	0	0	0.8	0.2	1.1	0.6	0	0.8	0.9	0.6	1.1	1.7	7.3	19.7	14.5	5.8	4.9	4.1	4.5	1.7	3.4	5.3	13	125.4	13.5	6.4	7.5	17.8	16.3	21.8	22.3	21	59.7	90.7
601:28-29	29	0	0	0	0	0.2	0.2	0.2	0.8	0.2	0	0.4	0.6	0	0	0.4	0.4	0.4	0.2	0	0.6	0	0	0.6	0.2	1.1	2.1	2.4	4.1	1.1	0.9	1.3	2.8	0.4	1.1	1.9	7.9	54.4	7.7	0.9	1.5	6.8	8.3	9.8	8.1	5.1	16.7	27.6	244
601:29-30	30	0.2	0	0	0	0.4	1.7	0.2	0.2	0	0.2	0.2	0	0	0.4	0	0.4	0.8	0	0.2	0	0.4	0.2	0.9	1.3	3.6	7.1	5.8	1.9	2.8	1.3	2.1	0.4	1.1	1.7	7.1	45.1	5.4	1.1	2.1	4.3	5.8	9	5.8	4.1	16.9	24.8	169.7	15
601:30-31	31	0	0	0	0.2	0.2	0.2	0	0	0	0.4	0	0	0	0.6	0.4	0.2	0	0	0.4	0.4	0.2	0.6	1.5	1.3	4.7	3.6	1.5	1.3	3.2	1.5	0.4	0.8	0.8	8.4	76.8	6.9	2.3	3.9	11.1	11.5	11.3	6.4	6.9	19.5	25	199.2	20.3	9.2
601:31-32	32	0	0.2	0	0	0.2	0	0	0	0	0	0	0	0.2	0	0.4	0	0.2	0	0.2	0.2	0.2	0.4	0.2	3	2.1	0.6	0.4	0.9	1.1	0.6	0.9	0.8	4.9	37.7	5.4	2.1	1.3	6.2	3.9	7.9	6.8	3.8	11.3	15.2	116.4	10.7	4.3	1.5
601:32-33	33	0	0	0.2	0.4	0	0	0	0	0	0	0	0	0.2	0	0	0	0	0.2	0	0.2	0	0	2.4	1.1	0.4	0.4	1.3	0.4	0.2	0.6	0.8	2.3	28	3.2	0.9	1.7	3.2	3.4	5.1	2.4	1.1	7.9	12	94.6	9.4	3.6	2.3	1.3
601:33-34	34	0	0	0	0	0	0	0	0	0	0.6	0.4	0.2	0.4	0	0.2	0.4	0	0	0.2	0.4	1.1	3.2	2.3	0.8	1.7	1.5	2.8	1.3	1.7	3	9	56.3	6.2	3.2	2.3	7.5	9.4	8.8	8.8	6	17.5	21.4	174.6	19	6.9	4.9	2.8	3.2
601:34-35	35	0.2	0	0	0	0	0	0	0	0	0.2	0.4	0.2	0	0.2	0	0.4	0.2	0.6	0.4	0.6	0.9	1.7	0.6	0.8	1.1	2.6	0.8	3.4	2.8	8.6	93.5	13.1	3.2	3.4	4.9	9.8	10.7	2.1	2.8	6.9	4.9	43.4	5.4	2.6	2.3	2.6	2.8	2.8
601:35-36	36	1.1	0.2	0	0.2	0	0.2	0.6	0.2	0.8	0.4	0.8	0	0	0	0.8	0.4	0.2	0.8	1.7	4.9	6	2.8	1.9	3.9	5.1	3.2	4.3	7.7	28	245.7	31.3	9.9	18.2	19.7	25.5	30.8	17.5	9.6	35.1	36.8	260.2	27.4	15.8	12.4	6.6	3	6.8	12.4
601:36-37	37	0.9	0	0.6	0.4	0.8	0.6	3.2	2.4	1.5	3.4	0.9	1.7	0.9	1.5	1.1	2.8	4.9	7.9	17.6	45.6	16.9	28.7	69.5	84.8	44.1	69.5	88.4	450.7	4246.1	450.7	121.1	138.9	172.7	246.3	117.3	29.5	17.5	73.8	75.5	341.1	43.4	50.5	27.8	17.1	28.2	32.9	46.6	25.9
601:37-38	38	0.6	2.4	2.6	1.9	3.9	3.4	4.1	5.6	8.4	2.3	2.4	4.1	5.6	3.4	7.1	13.9	22.9	43.2	138.9	44.1	72.1	199.2	210.1	123.5	192.6	257.4	1381.6	11011.4	935.4	216.6	228.4	278.6	499.9	190.5	63.1	32.1	141.7	137.4	542.9	52.2	70.2	37.4	31.7	35.1	49.2	89	49.6	51.4
601:38-39	39	0.4	0.4	0.8	1.5	1.3	2.6	2.3	3.8	0.8	0.9	1.1	1.5	1.3	3	2.6	3.6	10.5	40.7	10.7	23.8	52.9	55.4	33.8	69.6	71.5	332.4	2955	246.1	61.4	66.1	73.8	103.4	54.4	20.8	13.5	48.2	37.7	186.2	17.5	18.4	8.3	7.1	7.5	11.6	19.7	10.1	8.8	5.4
601:39-40	40	1.5	1.9	1.7	0.8	2.8	3	5.4	1.3	0.9	1.5	3.9	4.1	4.1	12.2	9.9	28.2	102.1	32.7	47.9	124.3	129	72.8	158.6	189.4	705.2	6010.8	459	107.9	93.3	125.6	171	94	40.9	19.5	77.2	63.4	324.6	31.2	31.5	14.8	10.5	9.9	14.5	34.7	22.3	18.2	7.1	18.4
601:40-41	41	0.2	0.2	0.6	0.8	0.4	0.4	0	0.4	0.4	1.1	0.4	1.9	2.6	2.1	3.9	13.5	6.2	11.6	22.3	20.8	15.2	30.4	37	130.6	1127.8	77.5	19.9	17.6	20.8	31	19.7	7.1	4.1	15.6	12	69.5	6.6	5.3	2.6	2.4	2.3	2.3	6.9	3.6	6.2	1.7	3.4	3
601:41-42	42	0.4	0.4	0.9	0.6	0.4	0.4	0.4	1.7	0.4	0.2	1.7	2.1	1.5	4.1	15.4	4.1	11.8	26.3	20.8	17.3	36	35.7	126	1092.7	74.3	16.3	17.1	19.9	26.8	14.6	6.4	3.8	16	12.4	65.5	5.8	5.8	3.8	2.3	2.6	3.9	7.9	2.8	3.6	2.8	3.2	1.9	3.4
601:42-43	43	0.2	0.9	0.4	1.1	0.4	0.2	0.8	1.7	0.6	1.7	2.6	3.2	7.1	25.5	8.4	14.6	53.9	38.7	25.9	62.1	68	201.6	1485.6	98.4	19.7	20.6	29.3	40.4	21.2	11.8	5.4	29.7	16.1	93.1	7.5	8.1	3.6	1.9	2.4	4.9	15.2	5.6	3.9	1.7	4.5	1.3	6.8	0.9
601:43-44	44	0	0.2	0	0	0	0.2	0.8	0.4	0.2	0.8	0.4	0.8	7.9	3.8	2.4	10.1	10.3	4.1	11.8	11.5	44.5	394.2	26.7	6.9	6.9	9.9	12.6	5.8	2.4	0.8	9.4	6	21.6	2.6	2.6	0.9	1.3	0.6	0.8	5.3	1.9	2.3	1.5	1.5	1.5	0.9	0.4	1.3
601:44-45	45	1.1	0.4	0	0.2	0.8	1.9	0.6	1.5	1.5	2.1	4.9	22	7.7	12.8	46	31.2	18.2	46.7	54.4	149.2	1093.6	88.8	15.4	19.9	21.2	35.1	13.5	8.8	5.8	31.7	13.9	59.1	8.1	7.9	3.8	3	2.8	4.1	10.5	5.3	4.9	2.8	5.4	2.1	5.4	0.6	1.3	0.6
601:45-46	46	0	0	0	0.2	0	0	0	0.2	0.6	1.5	9	3.4	3	6	4.7	5.6	15.2	12	48.2	291.7	25.7	6	4.9	9.4	9.9	6.2	3.4	2.3	17.5	10.3	16.7	3	3.8	0.8	1.7	0.8	2.4	4.7	1.3	1.5	0.6	1.7	0.4	1.5	0.2	1.3	0.2	0
601:46-47	47	0	0.4	0.6	2.3	0.4	0.9	4.7	1.3	3.8	16.5	6.2	8.1	20.6	13.3	8.8	16.3	22.3	96.7	539.7	58.4	15.6	14.1	19.9	32.3	12.8	10.9	6.4	82.6	33.4	49.9	12.4	14.8	6.9	3.6	3.4	9.6	14.5	6.8	7.7	2.8	6.4	2.3	4.7	0.8	2.8	0	0.6	3.9
601:47-48	48	0.8	0	0	0.2	0	1.1	0.9	3.2	9.8	1.7	2.6	6.6	6	2.8	8.4	7.3	53.7	257	22.9	7.5	9.6	13.1	20.6	13.7	9.2	9.2	172.9	63.6	40	9.8	7.9	5.6	4.7	2.3	2.8	3.6	2.6	3	1.7	3.2	1.7	2.6	0.9	0.9	0	0.2	1.3	0.9
601:48-49	49	0.8	1.5	1.5	1.1	5.4	4.5	16.5	34.4	15	12.2	21.2	29.5	27.2	56.1	77.7	342.8	2537.4	252.1	60.4	69.5	87.1	134	74.1	33.4	22.9	224.9	101.2	205	22.3	25.9	12.4	7.7	12.4	15.8	36.2	19.5	16.7	9.4	23.5	11.6	11.8	3.6	7.7	2.1	0.4	7.3	8.1	18.6
601:49-50	50	0	0	0.4	0.4	1.3	1.1	4.9	0.6	4.7	6.4	3.4	1.9	3.9	7.3	18.2	121.5	11.6	5.3	5.1	8.1	10.3	11.8	8.1	3.9	99.1	28.9	18.4	5.4	2.4	2.4	0.6	0.9	2.3	9.9	3.4	3	1.7	2.1	1.1	2.3	1.1	1.1	0.9	0.2	2.4	1.1	2.8	0.9
601:50-51	51	0	0.2	0.2	0.2	0.6	2.3	1.3	1.1	3	1.7	0.2	0.9	3.2	11.5	55	7.1	2.3	1.5	6.2	5.3	4.1	5.3	2.6	33	9.8	7.7	1.1	1.5	0.4	0.2	0.9	0.4	3.9	1.7	1.5	0.4	0.9	0.4	0.6	0.4	0.8	0	0	1.1	1.3	1.5	0.6	0.6
601:51-52	52	0	0.4	0	0	1.5	0.8	0.2	1.1	0.2	0.9	1.1	1.5	4.7	30	3.2	1.1	0.9	1.5	2.4	1.5	1.1	0.8	10.5	3.4	3.2	1.1	0.8	0.2	0	0.2	0.4	1.7	1.1	0.6	0.2	0.2	0.4	0.2	0	0	0	0	0.2	0.9	0.6	0.8	0.2	0
601:52-53	53	0	0	0.9	1.9	0	0.6	2.4	0.8	0.8	1.9	0.9	8.8	46.2	4.3	0.2	2.8	3.9	3.6	4.3	4.9	0.6	26.7	6.8	6.2	0.8	0.2	1.1	0.8	0.2	0.6	2.1	0.6	0.9	0.4	0.2	0	0.2	0	0.4	0.2	0.2	0	0.9	1.1	0.2	0	0	0.2
601:53-54	54	0	0	0.8	0	0	0.6	0.6	0	0.2	0.2	3.6	16.3	0.9	0	0.2	0.8	1.1	1.1	1.1	0.8	10.9	3.4	1.3	0.2	0.4	0	0.4	0	0.2	0.9	0.4	0.9	0.2	0.2	0.4	0	0	0	0.2	0	0.2	0.4	1.5	0	0.2	0	0	0.2
601:54-55	55	0.4	0.6	0	0.4	1.1	0.4	0.2	0	0.6	3.8	15.2	1.3	0.6	0.4	1.7	2.1	1.3	2.6	0.8	8.6	4.1	1.9	0.4	0.6	0.2	0.6	0.6	1.5	3.6	2.4	1.3	0.8	0.2	0	0.9	0.4	1.3	0.2	0.8	2.6	2.4	4.9	0.2	1.1	0.4	0.6	0.2	0.2
601:55-56	56	0.2	0.4	0.4	0	0	0.4	0	0.2	2.1	9.6	1.1	0	0	1.5	1.1	1.3	0.9	0.4	12.6	2.8	3.6	0.8	0.2	0.4	0.2	0.4	0.8	1.5	0.8	0	0	0	0.8	0	0	0.2	0.2	0	0.2	0.4	0.6	0.6	0	0	0	0	0	0
601:56-57	57	0	0.2	0.6	0.4	0	0	2.1	3.9	21.8	2.6	0.4	0.9	0.9	3.2	1.5	1.1	0.6	14.8	3.6	5.6	0.8	1.7	0.4	0.9	0.9	2.1	34.2	15.4	4.1	0.4	0.8	0.6	0.8	0.2	0.6	0.2	0	1.1	0.8	2.3	0.6	0	0.2	0.2	0	0.4	0	0.2
601:57-58	58	0.2	0.8	0.9	0	0.9	0.8	1.5	21	3.4	2.1	0.4	2.3	2.1	2.6	3.8	3.6	62.1	12.4	14.8	4.5	4.1	2.8	1.7	3.4	5.8	96.3	61.2	12	2.6	2.3	2.1	0.9	0.4	0.4	0.8	0	0.6	0.8	2.1	0.6	1.1	0.2	0.4	0.2	0.2	0.4	0.4	0.4
601:58-59	59	0.4	0.2	0	0	1.1	0.9	5.1	1.1	0	0.8	1.7	0.4	0.2	0.6	0.8	16.7	3.9	3.4	0.4	1.7	0.2	0.4	0.6	1.9	12.6	7.1	2.4	0.8	0	0	0.6	0	0	0	0	0	0.2	0	0.2	0.2	0	0	0	0	0.2	0	0	0
601:59-60	60	2.4	0.4	2.6	4.1	12.2	75.8	5.8	4.5	2.8	9.9	10.5	12.2	10.3	9.8	154.1	31.9	28.5	3	6.6	3.4	4.3	4.3	7.9	118.4	63.8	20.1	2.8	2.4	1.5	2.1	0.6	2.1	0	0.6	1.1	1.7	4.7	1.1	1.1	0.2	0.4	0.2	0	0.6	1.1	1.1	0.2	0.2
601:60-61	61	0.2	0.2	0.2	2.1	10.1	1.1	0.4	0.2	1.7	1.3	1.3	2.4	1.3	18	4.1	2.1	0.4	0.8	0.2	0	0.4	1.7	15.8	6.9	2.6	0.6	0.6	0	0.6	0	0.6	0	0	0.4	0.4	0.2	0.4	0	0	0.4	0	0	0	0	0.6	0	0	0.4
601:61-62	62	0	0	0.8	3	0.6	0	0.2	0	0.8	0.6	0.6	0	2.3	0.9	0.9	0.4	0.2	0	0	0.2	0.4	5.4	2.3	0.9	0	0	0	0.2	0	0	0	0	0.4	0.2	0	0.2	0	0	0	0	0.2	0	0	0.4	0	0	0.4	0
601:62-63	63	0	0.6	2.8	0.2	0	0.2	0	0.2	0.2	0	0.2	2.6	1.5	1.3	0.2	0.4	0.6	0	0.4	0.2	4.3	1.3	1.3	0.8	0	0	0	0	0	0	0	0.6	0	0.8	0.2	0.4	0	0	0	0	0	0	0	0	0	0	0	0
601:63-64	64	1.5	4.5	0.4	0.4	0.4	1.7	0.6	1.3	0.6	0.2	7.5	1.1	1.3	0.2	0.8	0.4	1.3	0	0.4	8.4	4.1	1.3	0.2	0.2	0.2	0.8	0.2	0.6	0.2	0.6	0.8	0.6	2.1	0	0.2	0	0	0	0	0	0.4	0.9	0	0	0	0	0	0
601:64-65	65	2.4	0	0	0.2	0	0	0.4	0.2	0.8	3.2	0.6	0.6	0.2	0	0.4	0.2	0.4	0.4	5.1	2.6	0.4	0.6	0.6	0	0.2	0.2	0	0	0	0	0.6	0.4	0	0	0	0.2	0	0	0.4	0	0	0	0	0	0	0	0	0
601:65-66	66	0.2	0.2	0.4	0.6	0.6	0.2	0.4	0	2.3	1.3	1.5	0.8	0.2	0	0	0	0.6	3.4	1.9	0.9	0	0	0.6	0.4	0	0.2	0	0	0	0	0.6	0	0	0	0	0	0	0	0	0.2	0	0	0	0	0.2	0	0	0
601:66-67	67	3.2	1.7	6.9	2.8	4.7	6.8	4.1	48.2	7.9	16.3	4.5	4.1	2.3	3	0.6	4.3	54.4	25.2	8.4	1.9	1.9	1.3	2.1	0.2	2.8	0.4	1.3	5.6	4.7	9.6	1.7	1.1	0.4	1.1	0	0.2	0.2	0.4	0.8	0.2	0.4	1.1	0.2	0.2	0.2	0.9	0	0
601:67-68	68	3.6	6.2	7.1	9.6	12.6	9.9	173.4	39.8	44.7	5.4	6.4	3	6.9	4.7	13	99.3	53.9	23.7	7.1	5.8	3.4	12.6	4.7	19.7	4.3	4.3	39.2	27.2	26.7	4.3	2.3	0.6	1.1	0.2	0.2	0.2	0.6	0.8	0.2	0	0.6	0.4	0.8	0.2	0.8	0	0	0
601:68-69	69	10.7	13.5	10.5	14.3	16.3	236.9	56.9	36.4	9.6	13.3	5.6	3	3.9	9.4	68.9	37.7	27.4	8.6	3.2	3.9	6.2	2.3	7.7	4.3	2.3	20.5	21.4	24.8	6	1.3	0.8	1.1	0.6	0.2	0.8	0.8	0.8	0	0	1.5	0	0.6	0	2.1	0.4	0	0	0
601:69-70	70	18	24	28.3	25.5	378.8	71	59.9	9.8	12	6.6	10.7	3.9	14.3	110.8	67.2	36.6	13.3	6.6	5.3	7.1	3.6	7.3	2.1	2.1	14.6	17.3	22.3	4.5	2.4	1.1	1.1	0.8	0.2	0.6	0.8	1.1	0.6	0.4	1.3	0.2	0	0	1.5	0	0.2	0	0	0
601:70-71	71	3.4	2.4	2.1	43.7	9.9	6.6	1.1	1.7	1.1	2.1	0.8	2.1	22	13.9	6	3.6	1.1	1.3	2.4	0.8	2.4	1.1	0.2	2.4	2.8	5.3	0.9	0.2	0.2	0.4	0	0	0	0.2	0.4	0	0.2	0	0	0	0	0.2	0	0	0	0	0	0
601:71-72	72	2.3	1.3	22.7	2.3	4.3	0.6	0.6	0	1.3	0.2	1.7	13.1	5.6	2.3	1.7	0.6	0.6	0.8	0.2	0.9	0.6	0	1.1	3.6	3	0.4	0	0.4	0.2	0	0.2	0	0.4	0.2	0.2	0	0	0	0	0.2	0.4	0	0	0	0	0	0	0
601:72-73	73	0.6	10.9	2.1	2.3	0.6	1.1	0.8	0.2	0.2	0.8	10.5	3.6	1.7	0.8	0.4	0	0.4	0.4	1.7	0	0.4	1.9	0.8	1.3	0.8	0.4	0	0	0	0.2	0	0	0	0	0	0	0	0	0	0.4	0	0	0	0	0	0	0	0
601:73-74	74	9.2	1.3	2.8	0	0	0.4	0.8	0	1.1	13.1	4.1	2.6	0.6	0.4	0.4	0.8	0	0.8	0.4	0	0.8	2.1	3.2	0.4	0.4	0	0.4	0	0	0	0.2	0.2	0.2	0	0	0	0	0	0	0	0	0	0	0	0	0	0	0
601:74-75	75	2.6	3	0.2	0.6	0.2	0	0.9	0.9	9.6	2.6	2.3	0.4	0.4	0	0.2	0.4	0.4	1.1	0.2	1.9	1.9	1.9	0.8	0.2	0.2	0.2	0	0.2	0	0	0	0	0	0	0	0	0	0.2	0	0	0	0	0	0	0	0	0	0
601:75-76	76	3	0.9	0.6	0.4	0.6	0.6	0.6	15.2	6	2.3	1.7	0.9	0.6	0.9	0	0.4	0.2	0.8	2.1	3	2.1	0.2	0.4	0	0.6	0	0.4	0	0	0.4	0	0	0.8	0	0	0	0.2	0	0	0	0	0	0	0	0	0	0	0
601:76-77	77	0	0	0.6	0.4	0.2	0.9	10.5	3.4	1.5	0.4	1.1	0	0.8	0.2	1.3	1.1	0.4	2.4	3.6	1.9	0.9	0	0.2	0.2	0	0.2	0.6	0	0	0	0	0.2	0	0	0	0.2	0	0	0	0	0	0	0	0	0	0	0	0
601:77-78	78	1.5	1.1	0.6	2.1	4.3	68.9	15.6	8.6	1.5	0.4	1.9	3	1.3	4.3	1.7	1.1	9.8	12.8	12.8	1.1	0.2	0.2	0	0.2	0	0	0.4	0.6	0	0	0.2	0	0	0	0	0	0	0	0	0	0	0	0	0	0	0	0	0
601:78-79	79	0.2	0.9	0.4	2.6	22.2	7.1	4.1	0.9	0.8	1.7	2.1	0.9	2.1	0.4	0.6	2.1	3.2	6	0.6	0.6	0	0	0.4	0.2	0.2	0.2	0.2	0	0	0.2	0	0	0	0.6	0	0	0	0	0	0	0	0	0	0	0	0	0	0
601:79-80	80	0	0.2	0	4.3	1.1	1.1	0.2	0	0	0.4	0	0.2	0	0	0.2	1.1	1.9	0	0	0.2	0	0	0	0	0	0	0	0	0	0	0	0	0	0	0	0	0	0	0	0	0	0	0	0	0	0	0	0
601:80-81	81	0	0.9	5.8	1.7	1.3	0.9	0	0	0.2	0	0.6	0.4	0	0.2	0.2	1.1	0.2	0	0	0	0	0	0.2	0	0	0	0	0.2	0.2	0	0.2	0.2	0	0	0	0	0	0	0	0	0	0	0	0	0	0	0	0
601:81-82	82	0.6	2.3	1.1	0	0.4	0.2	0	0.2	0	0.4	0	0.4	0.2	0	1.1	0	0	0	0	0	0	0	0.2	0	0	0	0	0	0	0	0	0	0	0	0	0	0	0	0	0	0	0	0	0	0	0	0	0
601:82-83	83	6.6	3.6	0.4	0.6	0.9	0.8	0.6	0.4	1.5	0	0.4	0.8	1.5	2.3	0	0	0	0	0	0	0	0.4	0.2	0.2	0	0	0	0	0	0	0	0	0	0	0	0	0	0	0	0	0	0	0	0	0	0	0	0
601:83-84	84	0.8	1.1	0	0.8	0	0	0.2	0.4	0.2	0	0.2	0.6	0.4	0.2	0.2	0	0	0	0	0	0	0.2	0	0	0	0	0	0	0	0	0	0	0	0	0	0	0	0	0	0	0	0	0	0	0	0	0	0
601:84-85	85	0.6	0	0	0	0.4	0	0.2	0	0	0.4	0.2	0.4	0	0	0	0	0	0	0.2	0	0	0	0	0.2	0	0	0	0	0	0	0	0	0	0	0	0	0	0	0	0	0	0	0	0	0	0	0	0
601:85-86	86	0.9	0.4	0.2	0.8	0.2	0.8	0.4	0.2	1.1	0.8	2.3	0	0.4	0	0	0	0	0.2	0	0.4	0	0	0	0.4	0	0.2	0	0	0	0	0	0	0	0	0	0	0	0	0	0	0	0	0	0	0	0	0	0
601:86-87	87	0.9	0.8	0.2	0.2	2.1	0.2	0	2.4	1.9	1.1	0	0	0	0.2	0	0	0	0	0.2	0	0.2	0	0	0.2	0	0.6	0	0	0	0	0	0	0	0	0	0	0	0	0	0	0	0	0	0	0	0	0	0
601:87-88	88	0.9	0.4	0	1.3	0.6	0	1.1	1.5	1.3	0.2	0	0	0.2	0	0	0	0	0	0	0	0	0	0.2	0	0.6	0	0	0	0	0	0	0	0	0	0	0	0	0	0	0	0	0	0	0	0	0	0	0
601:88-89	89	0.2	0.2	0	0	0.2	0.8	0.6	0.9	0	0	0	0	0	0	0.2	0	0	0	0	0	0	0	0	0	0	0	0	0	0	0	0	0	0	0	0	0	0	0	0	0	0	0	0	0	0	0	0	0
601:89-90	90	0	0.2	0	0	0.8	0.6	1.1	0.2	0	0	0	0	0	0	0	0	0	0	0	0	0	0	0	0	0	0	0	0	0	0	0	0	0	0	0	0	0	0	0	0	0	0	0	0	0	0	0	0
601:90-91	91	0.2	0	0	0.2	0.2	0.6	0.4	0	0	0	0	0	0	0	0.4	0	0	0	0	0	0	0	0	0	0	0	0	0	0	0	0	0	0	0	0	0	0	0	0	0	0	0	0	0	0	0	0	0
601:91-92	92	0.2	0.4	0.2	0	0.9	0	0	0	0	0	0	0	0	0	0	0	0	0	0	0	0	0	0	0	0	0	0	0	0	0	0	0	0	0	0	0	0	0	0	0	0	0	0	0	0	0	0	0
601:92-93	93	0	0	0	0	0	0	0	0.2	0	0	0	0	0	0	0	0	0	0	0	0	0	0	0	0	0	0	0	0	0	0	0	0	0	0	0	0	0	0	0	0	0	0	0	0	0	0	0	0
601:93-94	94	0	0	0	0	0	0	0	0	0	0	0	0.2	0	0	0	0	0	0	0	0	0	0	0	0	0	0	0	0	0	0	0	0	0	0	0	0	0	0	0	0	0	0	0	0	0	0	0	0
601:94-95	95	0	0.2	0	0	0	0	0.2	0	0	0	0	0	0	0	0	0	0	0.4	0	0	0	0	0	0	0	0	0	0	0	0	0	0	0	0	0	0	0	0	0	0	0	0	0	0	0	0	0	0
601:95-96	96	0	0	0	0	0	0	0	0	0.2	0	0	0	0	0	0	0	0	0	0	0	0	0	0	0	0	0	0	0	0	0	0	0	0	0	0	0	0	0	0	0	0	0	0	0	0	0	0	0
601:96-97	97	0	0	0	0.2	0	0	0.2	0	0	0	0	0	0	0	0	0.4	0	0	0	0	0	0	0	0	0	0	0	0	0	0	0	0	0	0	0	0	0	0	0	0	0	0	0	0	0	0	0	0
601:97-98	98	0	0.2	0	0	0	0.8	0	0.4	0	0	0	0	0	0	0	0	0	0	0	0	0	0	0	0	0	0	0	0	0	0	0	0	0	0	0	0	0	0	0	0	0	0	0	0	0	0	0	0
601:98-99	99	0	0	0	0	0	0	0	0	0	0	0	0	0	0.2	0	0	0	0	0	0	0	0	0	0	0	0	0	0	0	0	0	0	0	0	0	0	0	0	0	0	0	0	0	0	0	0	0	0
601:99-100	100	0	0	0	0	0	0	0	0	0	0	0	0	0	0	0	0	0	0	0	0	0	0	0	0	0	0	0	0	0	0	0	0	0	0	0	0	0	0	0	0	0	0	0	0	0	0	0	0
601:100-101	101	0	0	0	0	0	0	0	0	0	0	0	0	0	0	0	0	0	0	0	0	0	0	0	0	0	0	0	0	0	0	0	0	0	0	0	0	0	0	0	0	0	0	0	0	0	0	0	0
601:101-102	102	0	0	0	0	0	0	0	0	0	0	0	0	0	0	0	0	0	0	0	0	0	0	0	0	0	0	0	0	0	0	0	0	0	0	0	0	0	0	0	0	0	0	0	0	0	0	0	0
601:102-103	103	0	0	0	0	0	0	0	0	0	0	0	0	0	0	0	0	0	0	0	0	0	0	0	0	0	0	0	0	0	0	0	0	0	0	0	0	0	0	0	0	0	0	0	0	0	0	0	0
601:103-104	104	0	0	0	0	0	0	0	0	0	0	0	0	0	0	0	0	0	0	0	0	0	0	0	0	0	0	0	0	0	0	0	0	0	0	0	0	0	0	0	0	0	0	0	0	0	0	0	0
601:104-105	105	0	0	0	0	0	0	0	0	0	0	0	0	0	0	0	0	0	0	0	0	0	0	0	0	0	0	0	0	0	0	0	0	0	0	0	0	0	0	0	0	0	0	0	0	0	0	0	0
601:105-106	106	0	0	0	0	0	0	0	0	0	0	0	0	0	0	0	0	0	0	0	0	0	0	0	0	0	0	0	0	0	0	0	0	0	0	0	0	0	0	0	0	0	0	0	0	0	0	0	0
601:106-107	107	0	0	0	0	0	0	0	0	0	0	0	0	0	0	0	0	0	0	0	0	0	0	0	0	0	0	0	0	0	0	0	0	0	0	0	0	0	0	0	0	0	0	0	0	0	0	0	0
601:107-108	108	0	0	0	0	0	0	0	0	0	0	0	0	0	0	0	0	0	0	0	0	0	0	0	0	0	0	0	0	0	0	0	0	0	0	0	0	0	0	0	0	0	0	0	0	0	0	0	0
601:108-109	109	0	0	0	0	0	0	0	0	0	0	0	0	0	0	0	0	0	0	0	0	0	0	0	0	0	0	0	0	0	0	0	0	0	0	0	0	0	0	0	0	0	0	0	0	0	0	0	0
601:109-110	110	0	0	0	0	0	0	0	0	0	0	0	0	0	0	0	0	0	0	0	0	0	0	0	0	0	0	0	0	0	0	0	0	0	0	0	0	0	0	0	0	0	0	0	0	0	0	0	0
601:110-111	111	0	0	0	0	0	0	0	0	0	0	0	0	0	0	0	0	0	0	0	0	0	0	0	0	0	0	0	0	0	0	0	0	0	0	0	0	0	0	0	0	0	0	0	0	0	0	0	0
601:111-112	112	0	0	0	0	0	0	0	0	0	0	0	0	0	0	0	0	0	0	0	0	0	0	0	0	0	0	0	0	0	0	0	0	0	0	0	0	0	0	0	0	0	0	0	0	0	0	0	0
601:112-113	113	0	0	0	0	0	0	0	0	0	0	0	0	0	0	0	0	0	0	0	0	0	0	0	0	0	0	0	0	0	0	0	0	0	0	0	0	0	0	0	0	0	0	0	0	0	0	0	0
601:113-114	114	0	0	0	0	0	0	0	0	0	0	0	0	0	0	0	0	0	0	0	0	0	0	0	0	0	0	0	0	0	0	0	0	0	0	0	0	0	0	0	0	0	0	0	0	0	0	0	0
601:114-115	115	0	0	0	0	0	0	0	0	0	0	0	0	0	0	0	0	0	0	0	0	0	0	0	0	0	0	0	0	0	0	0	0	0	0	0	0	0	0	0	0	0	0	0	0	0	0	0	0
601:115-116	116	0	0	0	0	0	0	0	0	0	0	0	0	0	0	0	0	0	0	0	0	0	0	0	0	0	0	0	0	0	0	0	0	0	0	0	0	0	0	0	0	0	0	0	0	0	0	0	0
601:116-117	117	0	0	0	0	0	0	0	0	0	0	0	0	0	0	0	0	0	0	0	0	0	0	0	0	0	0	0	0	0	0	0	0	0	0	0	0	0	0	0	0	0	0	0	0	0	0	0	0
601:117-118	118	0	0	0	0	0	0	0	0	0	0	0	0	0	0	0	0	0	0	0	0	0	0	0	0	0	0	0	0	0	0	0	0	0	0	0	0	0	0	0	0	0	0	0	0	0	0	0	0
601:118-119	119	0	0	0	0	0	0	0	0	0	0	0	0	0	0	0	0	0	0	0	0	0	0	0	0	0	0	0	0	0	0	0	0	0	0	0	0	0	0	0	0	0	0	0	0	0	0	0	0
601:119-120	120	0	0	0	0	0	0	0	0	0	0	0	0	0	0	0	0	0	0	0	0	0	0	0	0	0	0	0	0	0	0	0	0	0	0	0	0	0	0	0	0	0	0	0	0	0	0	0	0
601:120-121	121	0	0	0	0	0	0	0	0	0	0	0	0	0	0	0	0	0	0	0	0	0	0	0	0	0	0	0	0	0	0	0	0	0	0	0	0	0	0	0	0	0	0	0	0	0	0	0	0
601:121-122	122	0	0	0	0	0	0	0	0	0	0	0	0	0	0	0	0	0	0	0	0	0	0	0	0	0	0	0	0	0	0	0	0	0	0	0	0	0	0	0	0	0	0	0	0	0	0	0	0
601:122-123	123	0	0	0	0	0	0	0	0	0	0	0	0	0	0	0	0	0	0	0	0	0	0	0	0	0	0	0	0	0	0	0	0	0	0	0	0	0	0	0	0	0	0	0	0	0	0	0	0
601:123-124	124	0	0	0	0	0	0	0	0	0	0	0	0	0	0	0	0	0	0	0	0	0	0	0	0	0	0	0	0	0	0	0	0	0	0	0	0	0	0	0	0	0	0	0	0	0	0	0	0
601:124-125	125	0	0	0	0	0	0	0	0	0	0	0	0	0	0	0	0	0	0	0	0	0	0	0	0	0	0	0	0	0	0	0	0	0	0	0	0	0	0	0	0	0	0	0	0	0	0	0	0
601:125-126	126	0	0	0	0	0	0	0	0	0	0	0	0	0	0	0	0	0	0	0	0	0	0	0	0	0	0	0	0	0	0	0	0	0	0	0	0	0	0	0	0	0	0	0	0	0	0	0	0
601:126-127	127	0	0	0	0	0	0	0	0	0	0	0	0	0	0	0	0	0	0	0	0	0	0	0	0	0	0	0	0	0	0	0	0	0	0	0	0	0	0	0	0	0	0	0	0	0	0	0	0
601:127-128	128	0	0	0	0	0	0	0	0	0	0	0	0	0	0	0	0	0	0	0	0	0	0	0	0	0	0	0	0	0	0	0	0	0	0	0	0	0	0	0	0	0	0	0	0	0	0	0	0
601:128-129	129	0	0	0	0	0	0	0	0	0	0	0	0	0	0	0	0	0	0	0	0	0	0	0	0	0	0	0	0	0	0	0	0	0	0	0	0	0	0	0	0	0	0	0	0	0	0	0	0
601:129-130	130	0	0	0	0	0	0	0	0	0	0	0	0	0	0	0	0	0	0	0	0	0	0	0	0	0	0	0	0	0	0	0	0	0	0	0	0	0	0	0	0	0	0	0	0	0	0	0	0
601:130-131	131	0	0	0	0	0	0	0	0	0	0	0	0	0	0	0	0	0	0	0	0	0	0	0	0	0	0	0	0	0	0	0	0	0	0	0	0	0	0	0	0	0	0	0	0	0	0	0	0
601:131-132	132	0	0	0	0	0	0	0	0	0	0	0	0	0	0	0	0	0	0	0	0	0	0	0	0	0	0	0	0	0	0	0	0	0	0	0	0	0	0	0	0	0	0	0	0	0	0	0	0
601:132-133	133	0	0	0	0	0	0	0	0	0	0	0	0	0	0	0	0	0	0	0	0	0	0	0	0	0	0	0	0	0	0	0	0	0	0	0	0	0	0	0	0	0	0	0	0	0	0	0	0
601:133-134	134	0	0	0	0	0	0	0	0	0	0	0	0	0	0	0	0	0	0	0	0	0	0	0	0	0	0	0	0	0	0	0	0	0	0	0	0	0	0	0	0	0	0	0	0	0	0	0	0
601:134-135	135	0	0	0	0	0	0	0	0	0	0	0	0	0	0	0	0	0	0	0	0	0	0	0	0	0	0	0	0	0	0	0	0	0	0	0	0	0	0	0	0	0	0	0	0	0	0	0	0
601:135-136	136	0	0	0	0	0	0	0	0	0	0	0	0	0	0	0	0	0	0	0	0	0	0	0	0	0	0	0	0	0	0	0	0	0	0	0	0	0	0	0	0	0	0	0	0	0	0	0	0
601:136-137	137	0	0	0	0	0	0	0	0	0	0	0	0	0	0	0	0	0	0	0	0	0	0	0	0	0	0	0	0	0	0	0	0	0	0	0	0	0	0	0	0	0	0	0	0	0	0	0	0
601:137-138	138	0	0	0	0	0	0	0	0	0	0	0	0	0	0	0	0	0	0	0	0	0	0	0	0	0	0	0	0	0	0	0	0	0	0	0	0	0	0	0	0	0	0	0	0	0	0	0	0
601:138-139	139	0	0	0	0	0	0	0	0	0	0	0	0	0	0	0	0	0	0	0	0	0	0	0	0	0	0	0	0	0	0	0	0	0	0	0	0	0	0	0	0	0	0	0	0	0	0	0	0
601:139-140	140	0	0	0	0	0	0	0	0	0	0	0	0	0	0	0	0	0	0	0	0	0	0	0	0	0	0	0	0	0	0	0	0	0	0	0	0	0	0	0	0	0	0	0	0	0	0	0	0
601:140-141	141	0	0	0	0	0	0	0	0	0	0	0	0	0	0	0	0	0	0	0	0	0	0	0	0	0	0	0	0	0	0	0	0	0	0	0	0	0	0	0	0	0	0	0	0	0	0	0	0
601:141-142	142	0	0	0	0	0	0	0	0	0	0	0	0	0	0	0	0	0	0	0	0	0	0	0	0	0	0	0	0	0	0	0	0	0	0	0	0	0	0	0	0	0	0	0	0	0	0	0	0
601:142-143	143	0	0	0	0	0	0	0	0	0	0	0	0	0	0	0	0	0	0	0	0	0	0	0	0	0	0	0	0	0	0	0	0	0	0	0	0	0	0	0	0	0	0	0	0	0	0	0	0
601:143-144	144	0	0	0	0	0	0	0	0	0	0	0	0	0	0	0	0	0	0	0	0	0	0	0	0	0	0	0	0	0	0	0	0	0	0	0	0	0	0	0	0	0	0	0	0	0	0	0	0
601:144-145	145	0	0	0	0	0	0	0	0	0	0	0	0	0	0	0	0	0	0	0	0	0	0	0	0	0	0	0	0	0	0	0	0	0	0	0	0	0	0	0	0	0	0	0	0	0	0	0	0
601:145-146	146	0	0	0	0	0	0	0	0	0	0	0	0	0	0	0	0	0	0	0	0	0	0	0	0	0	0	0	0	0	0	0	0	0	0	0	0	0	0	0	0	0	0	0	0	0	0	0	0
601:146-147	147	0	0	0	0	0	0	0	0	0	0	0	0	0	0	0	0	0	0	0	0	0	0	0	0	0	0	0	0	0	0	0	0	0	0	0	0	0	0	0	0	0	0	0	0	0	0	0	0
601:147-148	148	0	0	0	0	0	0	0	0	0	0	0	0	0	0	0	0	0	0	0	0	0	0	0	0	0	0	0	0	0	0	0	0	0	0	0	0	0	0	0	0	0	0	0	0	0	0	0	0
601:148-149	149	0	0	0	0	0	0	0	0	0	0	0	0	0	0	0	0	0	0	0	0	0	0	0	0	0	0	0	0	0	0	0	0	0	0	0	0	0	0	0	0	0	0	0	0	0	0	0	0
601:149-150	150	0	0	0	0	0	0	0	0	0	0	0	0	0	0	0	0	0	0	0	0	0	0	0	0	0	0	0	0	0	0	0	0	0	0	0	0	0	0	0	0	0	0	0	0	0	0	0	0
601:150-151	151	0	0	0	0	0	0	0	0	0	0	0	0	0	0	0	0	0	0	0	0	0	0	0	0	0	0	0	0	0	0	0	0	0	0	0	0	0	0	0	0	0	0	0	0	0	0	0	0
601:151-152	152	0	0	0	0	0	0	0	0	0	0	0	0	0	0	0	0	0	0	0	0	0	0	0	0	0	0	0	0	0	0	0	0	0	0	0	0	0	0	0	0	0	0	0	0	0	0	0	0
601:152-153	153	0	0	0	0	0	0	0	0	0	0	0	0	0	0	0	0	0	0	0	0	0	0	0	0	0	0	0	0	0	0	0	0	0	0	0	0	0	0	0	0	0	0	0	0	0	0	0	0
601:153-154	154	0	0	0	0	0	0	0	0	0	0	0	0	0	0	0	0	0	0	0	0	0	0	0	0	0	0	0	0	0	0	0	0	0	0	0	0	0	0	0	0	0	0	0	0	0	0	0	0
601:154-155	155	0	0	0	0	0	0	0	0	0	0	0	0	0	0	0	0	0	0	0	0	0	0	0	0	0	0	0	0	0	0	0	0	0	0	0	0	0	0	0	0	0	0	0	0	0	0	0	0
601:155-156	156	0	0	0	0	0	0	0	0	0	0	0	0	0	0	0	0	0	0	0	0	0	0	0	0	0	0	0	0	0	0	0	0	0	0	0	0	0	0	0	0	0	0	0	0	0	0	0	0
601:156-157	157	0	0	0	0	0	0	0	0	0	0	0	0	0	0	0	0	0	0	0	0	0	0	0	0	0	0	0	0	0	0	0	0	0	0	0	0	0	0	0	0	0	0	0	0	0	0	0	0
601:157-158	158	0	0	0	0	0	0	0	0	0	0	0	0	0	0	0	0	0	0	0	0	0	0	0	0	0	0	0	0	0	0	0	0	0	0	0	0	0	0	0	0	0	0	0	0	0	0	0	0
601:158-159	159	0	0	0	0	0	0	0	0	0	0	0	0	0	0	0	0	0	0	0	0	0	0	0	0	0	0	0	0	0	0	0	0	0	0	0	0	0	0	0	0	0	0	0	0	0	0	0	0
601:159-160	160	0	0	0	0	0	0	0	0	0	0	0	0	0	0	0	0	0	0	0	0	0	0	0	0	0	0	0	0	0	0	0	0	0	0	0	0	0	0	0	0	0	0	0	0	0	0	0	0
601:160-161	161	0	0	0	0	0	0	0	0	0	0	0	0	0	0	0	0	0	0	0	0	0	0	0	0	0	0	0	0	0	0	0	0	0	0	0	0	0	0	0	0	0	0	0	0	0	0	0	0
601:161-162	162	0	0	0	0	0	0	0	0	0	0	0	0	0	0	0	0	0	0	0	0	0	0	0	0	0	0	0	0	0	0	0	0	0	0	0	0	0	0	0	0	0	0	0	0	0	0	0	0
601:162-163	163	0	0	0	0	0	0	0	0	0	0	0	0	0	0	0	0	0	0	0	0	0	0	0	0	0	0	0	0	0	0	0	0	0	0	0	0	0	0	0	0	0	0	0	0	0	0	0	0
601:163-164	164	0	0	0	0	0	0	0	0	0	0	0	0	0	0	0	0	0	0	0	0	0	0	0	0	0	0	0	0	0	0	0	0	0	0	0	0	0	0	0	0	0	0	0	0	0	0	0	0
601:164-165	165	0	0	0	0	0	0	0	0	0	0	0	0	0	0	0	0	0	0	0	0	0	0	0	0	0	0	0	0	0	0	0	0	0	0	0	0	0	0	0	0	0	0	0	0	0	0	0	0
601:165-166	166	0	0	0	0	0	0	0	0	0	0	0	0	0	0	0	0	0	0	0	0	0	0	0	0	0	0	0	0	0	0	0	0	0	0	0	0	0	0	0	0	0	0	0	0	0	0	0	0
601:166-167	167	0	0	0	0	0	0	0	0	0	0	0	0	0	0	0	0	0	0	0	0	0	0	0	0	0	0	0	0	0	0	0	0	0	0	0	0	0	0	0	0	0	0	0	0	0	0	0	0
601:167-168	168	0	0	0	0	0	0	0	0	0	0	0	0	0	0	0	0	0	0	0	0	0	0	0	0	0	0	0	0	0	0	0	0	0	0	0	0	0	0	0	0	0	0	0	0	0	0	0	0
601:168-169	169	0	0	0	0	0	0	0	0	0	0	0	0	0	0	0	0	0	0	0	0	0	0	0	0	0	0	0	0	0	0	0	0	0	0	0	0	0	0	0	0	0	0	0	0	0	0	0	0
601:169-170	170	0	0	0	0	0	0	0	0	0	0	0	0	0	0	0	0	0	0	0	0	0	0	0	0	0	0	0	0	0	0	0	0	0	0	0	0	0	0	0	0	0	0	0	0	0	0	0	0
601:170-171	171	0	0	0	0	0	0	0	0	0	0	0	0	0	0	0	0	0	0	0	0	0	0	0	0	0	0	0	0	0	0	0	0	0	0	0	0	0	0	0	0	0	0	0	0	0	0	0	0
601:171-172	172	0	0	0	0	0	0	0	0	0	0	0	0	0	0	0	0	0	0	0	0	0	0	0	0	0	0	0	0	0	0	0	0	0	0	0	0	0	0	0	0	0	0	0	0	0	0	0	0
601:172-173	173	0	0	0	0	0	0	0	0	0	0	0	0	0	0	0	0	0	0	0	0	0	0	0	0	0	0	0	0	0	0	0	0	0	0	0	0	0	0	0	0	0	0	0	0	0	0	0	0
601:173-174	174	0	0	0	0	0	0	0	0	0	0	0	0	0	0	0	0	0	0	0	0	0	0	0	0	0	0	0	0	0	0	0	0	0	0	0	0	0	0	0	0	0	0	0	0	0	0	0	0
601:174-175	175	0	0	0	0	0	0	0	0	0	0	0	0	0	0	0	0	0	0	0	0	0	0	0	0	0	0	0	0	0	0	0	0	0	0	0	0	0	0	0	0	0	0	0	0	0	0	0	0
601:175-176	176	0	0	0	0	0	0	0	0	0	0	0	0	0	0	0	0	0	0	0	0	0	0	0	0	0	0	0	0	0	0	0	0	0	0	0	0	0	0	0	0	0	0	0	0	0	0	0	0
601:176-177	177	0	0	0	0	0	0	0	0	0	0	0	0	0	0	0	0	0	0	0	0	0	0	0	0	0	0	0	0	0	0	0	0	0	0	0	0	0	0	0	0	0	0	0	0	0	0	0	0
601:177-178	178	0	0	0	0	0	0	0	0	0	0	0	0	0	0	0	0	0	0	0	0	0	0	0	0	0	0	0	0	0	0	0	0	0	0	0	0	0	0	0	0	0	0	0	0	0	0	0	0
601:178-179	179	0	0	0	0	0	0	0	0	0	0	0	0	0	0	0	0	0	0	0	0	0	0	0	0	0	0	0	0	0	0	0	0	0	0	0	0	0	0	0	0	0	0	0	0	0	0	0	0
601:179-180	180	0	0	0	0	0	0	0	0	0	0	0	0	0	0	0	0	0	0	0	0	0	0	0	0	0	0	0	0	0	0	0	0	0	0	0	0	0	0	0	0	0	0	0	0	0	0	0	0
601:180-181	181	0	0	0	0	0	0	0	0	0	0	0	0	0	0	0	0	0	0	0	0	0	0	0	0	0	0	0	0	0	0	0	0	0	0	0	0	0	0	0	0	0	0	0	0	0	0	0	0
601:181-182	182	0	0	0	0	0	0	0	0	0	0	0	0	0	0	0	0	0	0	0	0	0	0	0	0	0	0	0	0	0	0	0	0	0	0	0	0	0	0	0	0	0	0	0	0	0	0	0	0
601:182-183	183	0	0	0	0	0	0	0	0	0	0	0	0	0	0	0	0	0	0	0	0	0	0	0	0	0	0	0	0	0	0	0	0	0	0	0	0	0	0	0	0	0	0	0	0	0	0	0	0
601:183-184	184	0	0	0	0	0	0	0	0	0	0	0	0	0	0	0	0	0	0	0	0	0	0	0	0	0	0	0	0	0	0	0	0	0	0	0	0	0	0	0	0	0	0	0	0	0	0	0	0
601:184-185	185	0	0	0	0	0	0	0	0	0	0	0	0	0	0	0	0	0	0	0	0	0	0	0	0	0	0	0	0	0	0	0	0	0	0	0	0	0	0	0	0	0	0	0	0	0	0	0	0
601:185-186	186	0	0	0	0	0	0	0	0	0	0	0	0	0	0	0	0	0	0	0	0	0	0	0	0	0	0	0	0	0	0	0	0	0	0	0	0	0	0	0	0	0	0	0	0	0	0	0	0
601:186-187	187	0	0	0	0	0	0	0	0	0	0	0	0	0	0	0	0	0	0	0	0	0	0	0	0	0	0	0	0	0	0	0	0	0	0	0	0	0	0	0	0	0	0	0	0	0	0	0	0
601:187-188	188	0	0	0	0	0	0	0	0	0	0	0	0	0	0	0	0	0	0	0	0	0	0	0	0	0	0	0	0	0	0	0	0	0	0	0	0	0	0	0	0	0	0	0	0	0	0	0	0
601:188-189	189	0	0	0	0	0	0	0	0	0	0	0	0	0	0	0	0	0	0	0	0	0	0	0	0	0	0	0	0	0	0	0	0	0	0	0	0	0	0	0	0	0	0	0	0	0	0	0	0
601:189-190	190	0	0	0	0	0	0	0	0	0	0	0	0	0	0	0	0	0	0	0	0	0	0	0	0	0	0	0	0	0	0	0	0	0	0	0	0	0	0	0	0	0	0	0	0	0	0	0	0
601:190-191	191	0	0	0	0	0	0	0	0	0	0	0	0	0	0	0	0	0	0	0	0	0	0	0	0	0	0	0	0	0	0	0	0	0	0	0	0	0	0	0	0	0	0	0	0	0	0	0	0
601:191-192	192	0	0	0	0	0	0	0	0	0	0	0	0	0	0	0	0	0	0	0	0	0	0	0	0	0	0	0	0	0	0	0	0	0	0	0	0	0	0	0	0	0	0	0	0	0	0	0	0
601:192-193	193	0	0	0	0	0	0	0	0	0	0	0	0	0	0	0	0	0	0	0	0	0	0	0	0	0	0	0	0	0	0	0	0	0	0	0	0	0	0	0	0	0	0	0	0	0	0	0	0
601:193-194	194	0	0	0	0	0	0	0	0	0	0	0	0	0	0	0	0	0	0	0	0	0	0	0	0	0	0	0	0	0	0	0	0	0	0	0	0	0	0	0	0	0	0	0	0	0	0	0	0
601:194-195	195	0	0	0	0	0	0	0	0	0	0	0	0	0	0	0	0	0	0	0	0	0	0	0	0	0	0	0	0	0	0	0	0	0	0	0	0	0	0	0	0	0	0	0	0	0	0	0	0
601:195-196	196	0	0	0	0	0	0	0	0	0	0	0	0	0	0	0	0	0	0	0	0	0	0	0	0	0	0	0	0	0	0	0	0	0	0	0	0	0	0	0	0	0	0	0	0	0	0	0	0
601:196-197	197	0	0	0	0	0	0	0	0	0	0	0	0	0	0	0	0	0	0	0	0	0	0	0	0	0	0	0	0	0	0	0	0	0	0	0	0	0	0	0	0	0	0	0	0	0	0	0	0
601:197-198	198	0	0	0	0	0	0	0	0	0	0	0	0	0	0	0	0	0	0	0	0	0	0	0	0	0	0	0	0	0	0	0	0	0	0	0	0	0	0	0	0	0	0	0	0	0	0	0	0
601:198-199	199	0	0	0	0	0	0	0	0	0	0	0	0	0	0	0	0	0	0	0	0	0	0	0	0	0	0	0	0	0	0	0	0	0	0	0	0	0	0	0	0	0	0	0	0	0	0	0	0
601:199-200	200	0	0	0	0	0	0	0	0	0	0	0	0	0	0	0	0	0	0	0	0	0	0	0	0	0	0	0	0	0	0	0	0	0	0	0	0	0	0	0	0	0	0	0	0	0	0	0	0
601:200-201	201	0	0	0	0	0	0	0	0	0	0	0	0	0	0	0	0	0	0	0	0	0	0	0	0	0	0	0	0	0	0	0	0	0	0	0	0	0	0	0	0	0	0	0	0	0	0	0	0
601:201-202	202	0	0	0	0	0	0	0	0	0	0	0	0	0	0	0	0	0	0	0	0	0	0	0	0	0	0	0	0	0	0	0	0	0	0	0	0	0	0	0	0	0	0	0	0	0	0	0	0
601:202-203	203	0	0	0	0	0	0	0	0	0	0	0	0	0	0	0	0	0	0	0	0	0	0	0	0	0	0	0	0	0	0	0	0	0	0	0	0	0	0	0	0	0	0	0	0	0	0	0	0
601:203-204	204	0	0	0	0	0	0	0	0	0	0	0	0	0	0	0	0	0	0	0	0	0	0	0	0	0	0	0	0	0	0	0	0	0	0	0	0	0	0	0	0	0	0	0	0	0	0	0	0
601:204-205	205	0	0	0	0	0	0	0	0	0	0	0	0	0	0	0	0	0	0	0	0	0	0	0	0	0	0	0	0	0	0	0	0	0	0	0	0	0	0	0	0	0	0	0	0	0	0	0	0
[truncated: 30 more columns]
