# Supplementary material for: Specialization of the chromatin remodeler RSC to mobilize partially-unwrapped nucleosomes
Source: eLife. 2020 Jun 4;9:e58130. doi: 10.7554/eLife.58130 (PMC7308085; doi:10.7554/eLife.58130)
Supplement: Figure 4—figure supplement 3—source data 2. [file elife-58130-fig4-figsupp3-data2.zip]

Archive with 1 entries (1 files):
- Figure 4-supplement 3-Source Data 2 Quantification of additional Hmo1 stim RSC 5S sliding.pzfx
