# Supplementary material for: Specialization of the chromatin remodeler RSC to mobilize partially-unwrapped nucleosomes
Source: eLife. 2020 Jun 4;9:e58130. doi: 10.7554/eLife.58130 (PMC7308085; doi:10.7554/eLife.58130)
Supplement: Figure 4—figure supplement 6—source data 1. [file elife-58130-fig4-figsupp6-data1.zip]

Archive with 1 entries (1 files):
- Figure 4-supplement 6-Source Data 1 Quantification of RSC sliding R40A 601 yNuc.pzfx
