# Supplementary material for: Specialization of the chromatin remodeler RSC to mobilize partially-unwrapped nucleosomes
Source: eLife. 2020 Jun 4;9:e58130. doi: 10.7554/eLife.58130 (PMC7308085; doi:10.7554/eLife.58130)
Supplement: Figure 5—source data 1. [file elife-58130-fig5-data1.zip]

Archive with 12 entries (12 files):
- Fig5_supplemental_files/NDR_promoter150.unique.sorted.Hmo1.txt
- Fig5_supplemental_files/NDR_promoter150.unique.sorted.Nucleosome.txt
- Fig5_supplemental_files/NDR_promoter150.unique.sorted.Rsc1.txt
- Fig5_supplemental_files/NDR_promoter150.unique.sorted.Rsc2.txt
- Fig5_supplemental_files/NDR_promoter150.unique.sorted.Rsc3.txt
- Fig5_supplemental_files/NDR_promoter150.unique.sorted.bed
- Fig5_supplemental_files/ReadMe.txt
- Fig5_supplemental_files/tRNA.Hmo1.txt
- Fig5_supplemental_files/tRNA.Nucleosome.txt
- Fig5_supplemental_files/tRNA.Rsc1.txt
- Fig5_supplemental_files/tRNA.Rsc2.txt
- Fig5_supplemental_files/tRNA.Rsc3.txt
