# Supplementary material for: Specialization of the chromatin remodeler RSC to mobilize partially-unwrapped nucleosomes
Source: eLife. 2020 Jun 4;9:e58130. doi: 10.7554/eLife.58130 (PMC7308085; doi:10.7554/eLife.58130)
Supplement: Figure 5—source data 1. [file elife-58130-fig5-data1.zip › Fig5_supplemental_files/NDR_promoter150.unique.sorted.Hmo1.txt]

# Program /Users/tim/perl5/perlbrew/perls/perl-5.28/bin/get_relative_data.pl, v 1.65
# Database Parsed:NDRs/NDR_promoter150.unique.sorted.bed
# Feature region
# Column_2 name=-500..-481;dataset=file:Hmo1.log2FE.bw;method=mean;relative_position=3prime_end;start=-500;stop=-481;window=20
# Column_3 name=-480..-461;dataset=file:Hmo1.log2FE.bw;method=mean;relative_position=3prime_end;start=-480;stop=-461;window=20
# Column_4 name=-460..-441;dataset=file:Hmo1.log2FE.bw;method=mean;relative_position=3prime_end;start=-460;stop=-441;window=20
# Column_5 name=-440..-421;dataset=file:Hmo1.log2FE.bw;method=mean;relative_position=3prime_end;start=-440;stop=-421;window=20
# Column_6 name=-420..-401;dataset=file:Hmo1.log2FE.bw;method=mean;relative_position=3prime_end;start=-420;stop=-401;window=20
# Column_7 name=-400..-381;dataset=file:Hmo1.log2FE.bw;method=mean;relative_position=3prime_end;start=-400;stop=-381;window=20
# Column_8 name=-380..-361;dataset=file:Hmo1.log2FE.bw;method=mean;relative_position=3prime_end;start=-380;stop=-361;window=20
# Column_9 name=-360..-341;dataset=file:Hmo1.log2FE.bw;method=mean;relative_position=3prime_end;start=-360;stop=-341;window=20
# Column_10 name=-340..-321;dataset=file:Hmo1.log2FE.bw;method=mean;relative_position=3prime_end;start=-340;stop=-321;window=20
# Column_11 name=-320..-301;dataset=file:Hmo1.log2FE.bw;method=mean;relative_position=3prime_end;start=-320;stop=-301;window=20
# Column_12 name=-300..-281;dataset=file:Hmo1.log2FE.bw;method=mean;relative_position=3prime_end;start=-300;stop=-281;window=20
# Column_13 name=-280..-261;dataset=file:Hmo1.log2FE.bw;method=mean;relative_position=3prime_end;start=-280;stop=-261;window=20
# Column_14 name=-260..-241;dataset=file:Hmo1.log2FE.bw;method=mean;relative_position=3prime_end;start=-260;stop=-241;window=20
# Column_15 name=-240..-221;dataset=file:Hmo1.log2FE.bw;method=mean;relative_position=3prime_end;start=-240;stop=-221;window=20
# Column_16 name=-220..-201;dataset=file:Hmo1.log2FE.bw;method=mean;relative_position=3prime_end;start=-220;stop=-201;window=20
# Column_17 name=-200..-181;dataset=file:Hmo1.log2FE.bw;method=mean;relative_position=3prime_end;start=-200;stop=-181;window=20
# Column_18 name=-180..-161;dataset=file:Hmo1.log2FE.bw;method=mean;relative_position=3prime_end;start=-180;stop=-161;window=20
# Column_19 name=-160..-141;dataset=file:Hmo1.log2FE.bw;method=mean;relative_position=3prime_end;start=-160;stop=-141;window=20
# Column_20 name=-140..-121;dataset=file:Hmo1.log2FE.bw;method=mean;relative_position=3prime_end;start=-140;stop=-121;window=20
# Column_21 name=-120..-101;dataset=file:Hmo1.log2FE.bw;method=mean;relative_position=3prime_end;start=-120;stop=-101;window=20
# Column_22 name=-100..-81;dataset=file:Hmo1.log2FE.bw;method=mean;relative_position=3prime_end;start=-100;stop=-81;window=20
# Column_23 name=-80..-61;dataset=file:Hmo1.log2FE.bw;method=mean;relative_position=3prime_end;start=-80;stop=-61;window=20
# Column_24 name=-60..-41;dataset=file:Hmo1.log2FE.bw;method=mean;relative_position=3prime_end;start=-60;stop=-41;window=20
# Column_25 name=-40..-21;dataset=file:Hmo1.log2FE.bw;method=mean;relative_position=3prime_end;start=-40;stop=-21;window=20
# Column_26 name=-20..-1;dataset=file:Hmo1.log2FE.bw;method=mean;relative_position=3prime_end;start=-20;stop=-1;window=20
# Column_27 name=1..20;dataset=file:Hmo1.log2FE.bw;method=mean;relative_position=3prime_end;start=1;stop=20;window=20
# Column_28 name=21..40;dataset=file:Hmo1.log2FE.bw;method=mean;relative_position=3prime_end;start=21;stop=40;window=20
# Column_29 name=41..60;dataset=file:Hmo1.log2FE.bw;method=mean;relative_position=3prime_end;start=41;stop=60;window=20
# Column_30 name=61..80;dataset=file:Hmo1.log2FE.bw;method=mean;relative_position=3prime_end;start=61;stop=80;window=20
# Column_31 name=81..100;dataset=file:Hmo1.log2FE.bw;method=mean;relative_position=3prime_end;start=81;stop=100;window=20
# Column_32 name=101..120;dataset=file:Hmo1.log2FE.bw;method=mean;relative_position=3prime_end;start=101;stop=120;window=20
# Column_33 name=121..140;dataset=file:Hmo1.log2FE.bw;method=mean;relative_position=3prime_end;start=121;stop=140;window=20
# Column_34 name=141..160;dataset=file:Hmo1.log2FE.bw;method=mean;relative_position=3prime_end;start=141;stop=160;window=20
# Column_35 name=161..180;dataset=file:Hmo1.log2FE.bw;method=mean;relative_position=3prime_end;start=161;stop=180;window=20
# Column_36 name=181..200;dataset=file:Hmo1.log2FE.bw;method=mean;relative_position=3prime_end;start=181;stop=200;window=20
# Column_37 name=201..220;dataset=file:Hmo1.log2FE.bw;method=mean;relative_position=3prime_end;start=201;stop=220;window=20
# Column_38 name=221..240;dataset=file:Hmo1.log2FE.bw;method=mean;relative_position=3prime_end;start=221;stop=240;window=20
# Column_39 name=241..260;dataset=file:Hmo1.log2FE.bw;method=mean;relative_position=3prime_end;start=241;stop=260;window=20
# Column_40 name=261..280;dataset=file:Hmo1.log2FE.bw;method=mean;relative_position=3prime_end;start=261;stop=280;window=20
# Column_41 name=281..300;dataset=file:Hmo1.log2FE.bw;method=mean;relative_position=3prime_end;start=281;stop=300;window=20
# Column_42 name=301..320;dataset=file:Hmo1.log2FE.bw;method=mean;relative_position=3prime_end;start=301;stop=320;window=20
# Column_43 name=321..340;dataset=file:Hmo1.log2FE.bw;method=mean;relative_position=3prime_end;start=321;stop=340;window=20
# Column_44 name=341..360;dataset=file:Hmo1.log2FE.bw;method=mean;relative_position=3prime_end;start=341;stop=360;window=20
# Column_45 name=361..380;dataset=file:Hmo1.log2FE.bw;method=mean;relative_position=3prime_end;start=361;stop=380;window=20
# Column_46 name=381..400;dataset=file:Hmo1.log2FE.bw;method=mean;relative_position=3prime_end;start=381;stop=400;window=20
# Column_47 name=401..420;dataset=file:Hmo1.log2FE.bw;method=mean;relative_position=3prime_end;start=401;stop=420;window=20
# Column_48 name=421..440;dataset=file:Hmo1.log2FE.bw;method=mean;relative_position=3prime_end;start=421;stop=440;window=20
# Column_49 name=441..460;dataset=file:Hmo1.log2FE.bw;method=mean;relative_position=3prime_end;start=441;stop=460;window=20
# Column_50 name=461..480;dataset=file:Hmo1.log2FE.bw;method=mean;relative_position=3prime_end;start=461;stop=480;window=20
# Column_51 name=481..500;dataset=file:Hmo1.log2FE.bw;method=mean;relative_position=3prime_end;start=481;stop=500;window=20
Primary_ID	Name	-500..-481	-480..-461	-460..-441	-440..-421	-420..-401	-400..-381	-380..-361	-360..-341	-340..-321	-320..-301	-300..-281	-280..-261	-260..-241	-240..-221	-220..-201	-200..-181	-180..-161	-160..-141	-140..-121	-120..-101	-100..-81	-80..-61	-60..-41	-40..-21	-20..-1	1..20	21..40	41..60	61..80	81..100	101..120	121..140	141..160	161..180	181..200	201..220	221..240	241..260	261..280	281..300	301..320	321..340	341..360	361..380	381..400	401..420	421..440	441..460	461..480	481..500
chrXV:779461-780057	YOR234C	3.93459007740021	4.70040998458862	5.29771990776062	5.78351001739502	6.15993981361389	6.56646981239319	6.80255999565125	6.95269994735718	7.00815000534058	6.98338994979858	6.94745993614197	6.91157002449036	6.87001991271973	6.87361001968384	6.85916996002197	6.8533399105072	6.76691002845764	6.68566002845764	6.57559995651245	6.45420989990234	6.26108999252319	6.08661999702454	5.87623000144958	5.64288010597229	5.35634994506836	5.07768495082855	4.84715485572815	4.59227504730225	4.14901497364044	3.84993003606796	3.39565005302429	3.0443149805069	2.74589494466782	2.41296492815018	2.12239503860474	2.15014498233795	1.94179500341415	1.63693000674248	1.44264997243881	1.14518002271652	0.700635001063347	0.686139994859695	0.667795017361641	0.613645014166832	0.53985498547554	0.378175005316734	0.348664997518063	0.221304999291897	0.185550005733967	0.210400003939867
chrXIII:551261-551853	YMR143W	6.35463981628418	6.38071990013123	6.42347979545593	6.44785985946655	6.43313007354736	6.38923010826111	6.3946798324585	6.29028010368347	6.09995002746582	5.91893010139465	5.71711015701294	5.39271998405457	4.96660995483398	4.47864012718201	4.10812997817993	3.95477001667023	3.84821999073029	3.76540992259979	3.7297600030899	3.68785994052887	3.66797006130219	3.64691004753113	3.63807997703552	3.64979002475739	3.59871006011963	3.49120498895645	3.47685997486114	3.4054650425911	3.24687000513077	2.9829200387001	2.70279506444931	2.42357506752014	2.25094001293182	2.34491001367569	2.47302006483078	2.35265001058578	2.08332999944687	1.90047996640205	1.63231500983238	1.52846497893333	1.53111002445221	1.52969497442245	1.51906002163887	1.70123500227928	1.85086000561714	1.83795498013496	1.67204996943474	1.21969502270222	0.852430003881455	0.501369994878769
chrV:85037-85605	YEL034W	2.2681599855423	2.07499008178711	1.97401002645493	1.89686000347137	1.75870002508163	1.60693000555038	1.40765999555588	1.20018001794815	0.960199999809265	0.818990010023117	0.683150017261505	0.564940023422241	0.470730003714561	0.453639990091324	0.477410000562668	0.412620005011559	0.331159999966621	0.326770001649857	0.251370003819466	0.236880002915859	0.305320012569427	0.410340011119843	0.413920000195503	0.450860005617142	0.53931000828743	0.580324992537498	0.483049996197224	0.424324996769428	0.412725001573563	0.39444999396801	0.341399997472763	0.4011500030756	0.398799993097782	0.312550004571676	0.219250004738569	0.136250000447035	0.113249998539686	0.0888249995186925	0.0163249995093793	0.0348999998532236	0.020299999974668	0.00635000038892031	-0.00274999998509884	0.0262500001117587	0.00632499973289669	0.0252750006038696	0.0777250016108155	0.0992249995470047	0.142075000330806	0.133925003930926
chrIX:254155-254721	YIL055C	2.26522994041443	2.32238004207611	2.245529961586	2.20813992023468	2.07728996276855	1.98371996879578	1.89617000818253	1.78371996879578	1.5943500161171	1.45500999689102	1.24380999803543	1.02200998067856	0.850730013847351	0.660199993848801	0.484429988265038	0.380830001831055	0.276579993963242	0.211959998309612	0.144829997420311	0.0275300005450845	-0.0807500001043081	-0.0258399998769164	0.0279899995774031	0.0258999997749925	0.0346199996769428	-0.0392000013962388	-0.0769250011071563	-0.28897500410676	-0.532850012183189	-0.58312501013279	-0.576725006103516	-0.535474985837936	-0.532374985516071	-0.542424999177456	-0.563350006937981	-0.612450003623962	-0.67960000038147	-0.728700011968613	-0.651199996471405	-0.510224997997284	-0.480425000190735	-0.452599994838238	-0.551550008356571	-0.616625010967255	-0.780825018882751	-0.895675003528595	-0.90599998831749	-0.939124971628189	-0.951949968934059	-0.829975008964539
chrX:651307-651870	YJR123W	5.28184995651245	5.67984008789062	6.09181509017944	6.39722988605499	6.52709012031555	6.57203011512756	6.5166300535202	6.55609502792358	6.55749998092651	6.57870519161224	6.60145487785339	6.58334500789642	6.59997997283936	6.61455500125885	6.55172493457794	6.41288983821869	6.3010799407959	6.20316491127014	6.10161004066467	5.93065497875214	5.68236496448517	5.35754489898682	4.98389015197754	4.48221008777618	3.86705498695374	3.04174995422363	2.13419997692108	1.00900000333786	0.318550005555153	-0.00444999989122152	0.0940000005066395	0.203999996185303	0.334349989891052	0.38994999229908	0.420449987053871	0.396399989724159	0.411900013685226	0.346750006079674	0.31870000064373	0.335500001907349	0.364099994301796	0.377149999141693	0.408650010824203	0.2846499979496	0.269650012254715	0.247599996626377	0.239100001752377	0.22240000218153	0.247599996626377	0.29535000026226
chrXV:253657-254218	YOL039W	4.88226001262665	4.90830488204956	4.93834490776062	4.96176998615265	5.00862512588501	4.99992513656616	4.94494993686676	4.87925000190735	4.78227999210358	4.63514013290405	4.46319999694824	4.33615505695343	4.25279505252838	4.15202512741089	4.04717999696732	3.92399007081985	3.7988300204277	3.65264995098114	3.52791998386383	3.41933501958847	3.32392497062683	3.25742995738983	3.11808998584747	2.87588492631912	2.6128250002861	2.31333999633789	1.94495003223419	1.21154998540878	0.59423999786377	0.0878299981355667	-0.0538199987262487	-0.238180007785559	-0.290569993853569	-0.256299993395805	-0.182840001583099	-0.102959998697042	-0.0910599991679192	-0.151500003039837	-0.160110004246235	-0.223499999940395	-0.190469996631145	-0.154569999873638	-0.17732999920845	-0.296499997377396	-0.22328999787569	-0.181579996645451	-0.199659997224808	-0.251340006291866	-0.349609997868538	-0.376149994134903
chrIV:1080373-1080924	YDR309C	0.510620003938675	0.589780008792877	0.603420013189316	0.540610006451607	0.540679997205734	0.584299999475479	0.685439997911453	0.783690005540848	0.865390008687973	0.968870025873184	1.0388500213623	1.08902000188828	1.08313999176025	1.15182996988297	1.15737003087997	1.09201002120972	1.04308998584747	1.02093995809555	0.934210002422333	0.785880011320114	0.619979983568192	0.524499982595444	0.419920006394386	0.270160007476807	0.105140000209212	-0.0359050007769838	-0.376434995979071	-0.639654985070229	-0.750009992718697	-0.969909983873367	-1.18571000695229	-1.2970800101757	-1.24723499417305	-1.20043001770973	-1.38772995471954	-1.33230496644974	-1.38169500827789	-1.51722997426987	-1.4741449713707	-1.38988499045372	-1.27918000817299	-1.26370500326157	-1.19882501959801	-1.16946499347687	-1.22620497941971	-1.28772000670433	-1.27061501741409	-1.21915004849434	-1.30944001078606	-1.3132150053978
chrXV:505153-505698	YOR096W	1.60173998475075	2.05301503539085	2.53062502145767	3.12536994218826	3.79862995147705	4.38188488483429	4.93664493560791	5.25017001628876	5.4016049861908	5.49326493740082	5.59594497680664	5.70014500617981	5.86330509185791	6.014359998703	6.16671495437622	6.20480489730835	6.16006488800049	6.04234991073608	5.92387008666992	5.77032010555267	5.66196501255035	5.57757494449615	5.44630990028381	5.27733504772186	5.04129004478455	4.68542013168335	4.24625997543335	3.67244002819061	3.05198001861572	2.4766500711441	2.0131199836731	1.53394001722336	1.15727001428604	0.858570003509522	0.875660008192062	0.975080001354218	0.979220014810562	0.989260005950928	1.0613099694252	1.05381002426147	1.06836000084877	1.19424998760223	1.36242002248764	1.42111998796463	1.61407002210617	1.68059002161026	1.72748004198074	1.71194002628326	1.50875999927521	1.35426998138428
chrVII:919962-920505	YGR214W	4.05075006484985	4.99876008033752	5.46355009078979	5.69827990531921	5.89496989250183	6.04852004051209	6.08922986984253	6.06423993110657	6.07930994033813	6.04844989776611	6.05921001434326	6.05481991767883	6.03387985229492	6.02567000389099	5.95268020629883	5.86404004096985	5.79021992683411	5.69757995605469	5.53427004814148	5.37088003158569	5.22638998031616	5.00394997596741	4.84251008033752	4.66019010543823	4.47994999885559	4.24484992027283	3.83400005102158	3.35757499933243	2.92384994029999	2.54150003194809	2.20762497186661	1.94767501950264	1.67739999294281	1.38067498803139	1.21002498269081	1.00452500581741	0.83312501013279	0.66355000436306	0.570424988865852	0.624074995517731	0.864500001072884	1.19485002756119	1.2919499874115	1.12192499637604	0.885249987244606	0.789325013756752	0.918875008821487	1.11472499370575	1.13395002484322	0.672524996101856
chrXII:931884-932421	YLR406C-A	2.29957503080368	2.75452500581741	3.32417500019073	3.96622502803802	4.53840005397797	4.91377508640289	5.12344992160797	5.33640003204346	5.50907492637634	5.56554996967316	5.66184985637665	5.76629984378815	5.82812511920929	5.90562510490417	5.95317506790161	5.994500041008	5.94552493095398	5.86292493343353	5.84227478504181	5.76887488365173	5.60267508029938	5.4311751127243	5.25797510147095	5.0421998500824	4.8857250213623	4.61690011024475	4.34269995689392	3.91686005592346	3.49864001274109	3.01561996936798	2.52416996955872	1.89344002008438	1.43734999895096	1.1231100320816	0.846280002593994	0.524320012331009	0.344599997997284	0.310800004005432	0.215480001270771	0.224179996550083	0.200399997830391	0.212740004062653	0.147239997982979	0.0222599996253848	-0.0406900003552437	-0.0128099996596575	0.0191000003367662	0.10440000128001	0.309459993243217	0.378899997472763
chrII:164941-165465	YBL029C-A	1.24697999954224	1.24707002639771	1.27943999767303	1.26008002758026	1.22901999950409	1.27692999839783	1.32310000658035	1.37706998586655	1.4408499956131	1.51259002685547	1.59140000343323	1.66273005008698	1.71635003089905	1.76693999767303	1.76688002347946	1.73178999423981	1.75130000114441	1.80132998228073	1.80505998134613	1.89006000757217	1.93819997310638	1.68743997812271	1.53302000761032	1.34621999263763	1.21766999959946	1.02589500248432	0.570809990167618	0.560804995894432	0.654070016741753	0.615725007653236	0.440735003352165	0.449525009095669	0.224509999155998	-0.0167950000613928	-0.015269999881275	-0.101309999939986	-0.228215002268553	-0.34307499974966	-0.375629994273186	-0.29976499825716	-0.310840006172657	-0.503364990651608	-0.608085012435913	-0.555520004034042	-0.411224998533726	-0.312009999901056	0.0780699975788593	0.24873499199748	0.450704991817474	0.800990024209023
chrII:555620-556144	YBR157C	1.45943498015404	1.24770495891571	1.32519497871399	1.42407999634743	1.47578997612	1.4637050151825	1.51012001633644	1.47223999500275	1.37367501854897	1.39626504182816	1.28458998203278	1.21330001354218	1.1591900229454	1.11660500764847	1.27008495926857	1.31323503851891	1.28889503479004	1.28287002444267	1.32859498262405	1.35503498911858	1.48027997016907	1.60560503005981	1.62818500995636	1.5941599547863	1.57246500849724	1.64910000562668	1.66765004396439	1.55674999952316	1.40789997577667	1.3895999789238	1.26025003194809	1.05129998922348	0.888750016689301	0.721450001001358	0.486300006508827	0.463750004768372	0.392650008201599	0.477699995040894	0.415549993515015	0.406199991703033	0.343600004911423	0.416700005531311	0.433650001883507	0.487149998545647	0.611200004816055	0.653349995613098	0.694749981164932	0.798649996519089	0.755199998617172	0.811599999666214
chrX:173029-173543	YJL130C	0.153600003570318	0.250400006771088	0.398699998855591	0.66059997677803	0.803050011396408	0.654700011014938	0.761599987745285	0.861249983310699	0.986149966716766	1.12604999542236	1.12244999408722	1.10589998960495	1.16119998693466	1.05909997224808	1.03764998912811	1.11905002593994	1.08724999427795	1.27489995956421	1.86390000581741	1.93569999933243	1.83169996738434	1.59075003862381	1.30409997701645	1.51429998874664	1.72119998931885	2.9898450255394	2.67570506334305	2.51623507738113	2.44125506877899	2.69667505025864	2.62917505502701	1.72709495723248	0.954255002737045	0.661970007419586	0.562710002064705	0.870160001516342	1.03964999318123	1.08289002180099	0.991780000925064	0.967715004086494	0.734080019593239	0.643029999732971	0.588279989361763	0.558980000019073	0.655185025930405	0.822584983706474	0.940589988231659	1.02367002665997	0.762025001645088	0.465610001981258
chrXVI:829156-829669	YPR149W	1.73410000801086	1.9153599858284	2.07016006708145	2.17719995975494	2.26133995056152	2.32712001800537	2.38147995471954	2.43989996910095	2.48617997169495	2.51794993877411	2.48884999752045	2.3884800195694	2.28237006664276	2.19394996166229	2.12140009403229	2.0214599609375	1.95268996953964	1.83790998458862	1.76123003959656	1.61349000930786	1.43962998390198	1.19538997411728	0.747659999132156	0.447390002012253	0.56947001516819	0.834344998002052	0.809745010733604	1.3297200024128	1.03425998985767	0.19634000658989	0.139819997921586	0.453040017187595	0.069470002502203	-0.401750005781651	-0.723284989595413	-0.857500010728836	-0.678660011291504	-0.648055005073547	-0.460464994609356	-0.515984988212585	-0.464890007674694	-0.481789994239807	-0.485920003056526	-0.649195003509522	-0.681640008091927	-0.741089972853661	-0.811699995398521	-0.820439991354942	-0.803150007128716	-0.784019988775253
chrX:75372-75884	YJL189W	2.70584506988525	2.93596502542496	3.31248999834061	3.6027799487114	3.99541494846344	4.63406484127045	5.19586496353149	5.67158002853394	5.97915499210358	6.23812012672424	6.45812504291534	6.55342996120453	6.613210105896	6.67634510993958	6.66844503879547	6.61748507022858	6.59961495399475	6.56974506378174	6.5112500667572	6.51476497650147	6.53775510787964	6.50022013187408	6.38871486186981	6.24474511146545	6.05721001625061	5.71845989227295	5.20712990760803	4.66716995239258	4.1274199962616	3.75947999954224	2.90801990032196	2.27039995193481	1.70078996419907	1.55503996610641	1.5361200094223	1.51678999662399	1.4709300160408	1.45125002861023	1.08334996700287	0.676860010623932	0.395310005545616	0.406960001587868	0.478680002689362	0.591050004959106	0.721460008621216	0.82432998418808	0.816719996929169	0.695369982719421	0.595359992980957	0.523829996585846
chrX:662871-663383	YJR127C	0.515729993581772	0.768150019645691	0.946660029888153	1.08102997541428	1.26750000715256	1.42329000234604	1.55175001621246	1.60242997407913	1.59500002861023	1.62025002241135	1.64620000123978	1.65900000333786	1.73528000116348	1.73223999738693	1.64367998838425	1.49862999916077	1.46860002279282	1.29797998666763	1.05908001661301	0.773639994859695	0.676029992103577	0.671730011701584	0.610380011796951	0.547269982099533	0.456530004739761	0.188860004395247	-0.0304899994283915	-0.305065003037453	-0.485099998116493	-0.743555000424385	-0.986369994282722	-1.09860998988152	-1.05550996661186	-1.06603501439095	-1.09785002470016	-1.11438502073288	-1.23181499242783	-1.32483496665955	-1.43202995657921	-1.44585002064705	-1.3701299905777	-1.31725999116898	-1.15946499705315	-1.1064550101757	-1.11400999426842	-1.21380000710487	-1.36176497340202	-1.54019498229027	-1.56977998614311	-1.45776998996735
chrIV:307847-308358	YDL082W	6.1206999540329	6.24197995662689	6.44690990447998	6.56871516704559	6.66181011199951	6.71574501991272	6.77636497020721	6.76940009593964	6.76458995342255	6.77592995166779	6.79574007987976	6.78906006813049	6.7121749162674	6.66492013931274	6.62738494873047	6.33828492164612	5.81890008449554	5.11926515102386	4.55845000743866	4.06526510715485	3.99477508068085	3.45723992586136	3.02724995613098	2.65398502349854	2.322784948349	2.25779993534088	2.20446994304657	2.18778004646301	2.19015002250671	2.07199997901917	2.10455002784729	2.15172996520996	2.11061997413635	2.10303001403809	2.26898000240326	2.35389008522034	2.36616997718811	2.44132995605469	2.35786995887756	2.06446003913879	1.70200998783112	1.35519003868103	1.39836000204086	1.11478000879288	0.890170007944107	0.861909985542297	0.589859992265701	0.431969991326332	0.29736000597477	0.189320005476475
chrV:141038-141546	YEL007W	1.13567498326302	1.08449998497963	1.0941250026226	0.954850003123283	0.832175001502037	0.835575014352798	0.92417499423027	1.05232498049736	1.15880000591278	1.31917497515678	1.47354999184608	1.50577500462532	1.58345001935959	1.78880000114441	1.89712500572205	1.93520000576973	2.08085006475449	2.10414999723434	2.11759996414185	2.07137495279312	2.09119999408722	2.24930000305176	2.33292496204376	2.43392491340637	2.67304998636246	2.7070999622345	2.58058001995087	2.72664003372192	2.75891993045807	2.67269997596741	2.84841003417969	3.19304006099701	3.46493000984192	3.12285001277924	2.64919996261597	2.35344996452332	2.21584997177124	2.08586001396179	2.10023002624512	2.20132999420166	1.75955004692078	1.59610004425049	1.36440002918243	0.944299989938736	0.836180019378662	0.794120007753372	0.696330010890961	0.451189991831779	0.207179995626211	-0.00821000076830387
chrIV:591521-592028	YDR072C	2.28450002670288	2.38754005432129	2.41125004291534	2.5163300037384	2.54424993991852	2.4983699798584	2.43370008468628	2.47149000167847	2.45754008293152	2.40427997112274	2.42359001636505	2.33402998447418	2.1479700088501	2.08353998661041	1.99847997426987	1.98114998340607	1.65893000364304	1.3925599694252	1.29451004266739	1.20629003047943	0.921700012683868	0.624669998884201	0.536290001869202	0.53207999765873	0.656950002908707	0.84521498978138	0.893065005540848	0.506180004775524	0.326819993555546	0.216730006039143	-0.0880599975585938	-0.15478999838233	-0.313109989464283	-0.452699995040894	-0.446400001645088	-0.436725004017353	-0.528374999761581	-0.534040001034737	-0.46431999951601	-0.421690002083778	-0.370949997007847	-0.369944994151592	-0.244214997440577	-0.118169996887445	-0.0797999989241362	0.0346899983473122	0.119930002186447	0.157689995318651	0.191984997689724	0.309209996461868
chrII:415329-415835	YBR084C-A	2.71074998378754	3.61295008659363	4.19989991188049	4.8668999671936	5.41545009613037	5.5492000579834	5.69245004653931	5.81170010566711	5.8903501033783	5.99895000457764	6.08415007591248	6.07930016517639	6.13420009613037	6.13134980201721	6.13474988937378	6.12199997901917	6.10605001449585	6.01885008811951	5.99410009384155	5.94490003585815	5.86294984817505	5.79719996452332	5.70420002937317	5.55425000190735	5.42165017127991	5.13897986412048	4.93193981647491	4.66460981369019	4.37950501441956	3.84877992868423	3.6373850107193	3.27595999240875	2.91719499826431	2.76034994125366	2.49848502874374	2.33595997095108	2.20045992136002	2.08551009893417	2.21956001520157	2.05598998069763	1.90651999115944	1.79315503239632	1.74073999524117	1.48791497349739	1.26423000693321	1.08959003388882	0.875419998168945	0.770559987425804	0.712854993343353	0.621075010299683
chrV:545094-545598	YER177W	0.824359986186028	1.0190750181675	1.19098501801491	1.2316600382328	1.29545499682426	1.36611999869347	1.49095501303673	1.50720998048782	1.60124001502991	1.84342001676559	2.09913495779037	2.23221999406815	2.34807997941971	2.57063498497009	2.57171005010605	2.31224002838135	2.11634995937347	1.96716997623444	1.54897000193596	1.1922299861908	0.915719988942146	0.662659996747971	0.386935003101826	0.152314998209476	0.0449800007045269	-0.212880001962185	-0.349190002679825	-0.507269993424416	-0.637939995527267	-0.71807000041008	-0.793099981546402	-0.806239992380142	-0.810610014200211	-0.811249995231628	-0.764780002832413	-0.72681999206543	-0.772290015220642	-0.810809993743897	-0.777029997110367	-0.812720000743866	-0.824629974365234	-0.850930005311966	-0.862490004301071	-0.890529990196228	-0.892519998550415	-0.868890005350113	-0.923450011014938	-1.060630017519	-1.16385999917984	-1.07103999853134
chrVII:598802-599305	YGR055W	1.81679003238678	1.84619001150131	1.63495004177094	1.54555999040604	1.55736001729965	1.62924002408981	1.68384997844696	1.72510999441147	1.73469998836517	1.75571998357773	1.80762997865677	1.8638999581337	1.95055997371674	2.01827001571655	2.03298008441925	2.15004003047943	2.22051997184753	2.20447001457214	2.1411600112915	2.1030900478363	2.12803990840912	2.09944994449615	2.0735999584198	1.98058997392654	1.81221004724503	1.5453750193119	1.15957498550415	0.944749981164932	0.64274999499321	0.364699997007847	0.18605000525713	0.0190249996376224	-0.00190000067232177	-0.223824996501207	-0.325525000691414	-0.512275002896786	-0.648049995303154	-0.665374994277954	-0.660199984908104	-0.623924985527992	-0.634400010108948	-0.596425011754036	-0.600325018167496	-0.597475007176399	-0.610575005412102	-0.638874992728233	-0.508525013923645	-0.380874991416931	-0.168449998833239	0.029449999332428
chrXIV:355273-355775	YNL144C	0.476129987835884	0.495250001549721	0.482139998674393	0.395620009303093	0.408670011162758	0.486529988050461	0.655490005016327	0.757240015268326	0.892019987106323	1.1210599899292	1.30544996261597	1.35345999002457	1.5025600194931	1.66051998138428	1.73696001768112	1.75796002149582	1.79839000701904	1.76604999303818	1.73060003519058	1.75101999044418	1.83076999187469	1.84845000505447	1.73118003606796	1.62185000181198	1.57290000915527	1.35585498809814	1.10869998931885	0.882130005955696	0.675279998779297	0.445315003395081	0.311260008811951	0.3305399954319	0.203509998321533	0.104640000686049	0.0113450002390891	-0.093890000320971	-0.244355002790689	-0.272340001165867	-0.339040000736713	-0.477904999256134	-0.631454993784428	-0.690670001506805	-0.680365005135536	-0.722690001130104	-0.845115002989769	-0.929890015721321	-0.922825002670288	-0.957299983501434	-0.957100012898445	-0.966300001740456
chrXV:520480-520982	YOR107W	0.817519980669022	1.09741998910904	1.35754500031471	1.48684500455856	1.60063998699188	1.75283994674683	1.9013700067997	2.01276999115944	2.09063496589661	2.20819492340088	2.32174497842789	2.38642995357513	2.37591005563736	2.34228006601334	2.31640998125076	2.29695007801056	2.25029999017715	2.19586005210876	2.11502501964569	2.12285007238388	2.09328501224518	2.08782992959023	1.96617497205734	1.85437499880791	1.7760750234127	1.70134000778198	1.42762001752853	1.22800000905991	0.95692001581192	1.08407998085022	1.44591999053955	1.41478002071381	0.737730005383492	0.291530006378889	0.0985500007867813	-0.00672999881207943	-0.196619999408722	-0.338730007410049	-0.495969995856285	-0.481369990110397	-0.477680006623268	-0.517160022258759	-0.559830015897751	-0.758859986066818	-0.867700010538101	-0.869259989261627	-0.953369987010956	-1.06147997379303	-1.15533000230789	-1.17452998161316
chrXIV:281605-282107	YNL190W	0.301059994101524	0.353150001168251	0.438159993290901	0.545690006017685	0.677439987659454	0.826349997520447	0.891009986400604	1.07069998979568	1.23608002662659	1.25638002157211	1.27075999975204	1.22717003822327	1.2896900177002	1.40953998565674	1.50815000534058	1.58664999008179	1.64318000078201	1.75273002386093	1.89593002796173	1.87017997503281	1.57783995866776	1.43443996906281	1.31819998025894	1.2307599902153	1.33910001516342	1.51268998384476	1.88941498398781	1.73327999711037	1.4161650121212	1.08384999334812	-0.135750000178814	-0.35419999808073	-0.365454992651939	-0.412160004675388	-0.376405005156994	-0.0654349995777011	0.251674997247756	0.426780012249947	0.355914995074272	0.210784996300936	-0.0348699983209372	-0.101634999364614	-0.0497600007802248	-0.0380899992305785	-0.00352499998625717	-0.0422049990622327	-0.124679998680949	-0.182269994914532	-0.244624998420477	-0.372165004909039
chrXI:327584-328080	YKL060C	0.955974996089935	1.20727497339249	1.488499969244	1.74967500567436	1.9386500120163	2.19247496128082	2.32177501916885	2.47592502832413	2.5677250623703	2.63115006685257	2.62157505750656	2.58520007133484	2.65202504396439	2.67584997415543	2.71180003881454	2.77232497930527	2.68844991922379	2.56004995107651	2.38812500238419	2.29414999485016	2.14272499084473	1.87509998679161	1.30085003376007	0.975300014019012	0.741199985146523	0.329799997806549	0.18415000140667	0.0884399961680174	-0.0224299997091293	0.0755200009793043	0.0487499998882413	-0.0852500002831221	-0.137440001964569	-0.232969997823238	-0.241019997000694	-0.179670000076294	-0.183239997923374	-0.119509997218847	-0.127260002493858	-0.161139999330044	-0.185120002925396	-0.197859998047352	-0.218839997053146	-0.291539993882179	-0.267589995265007	-0.299819993972778	-0.309269991517067	-0.289019986987114	-0.275319990515709	-0.240590004622936
chrIV:1011446-1011941	YDR275W	0.478600010275841	0.473949998617172	0.62635001540184	0.636449992656708	0.740250021219254	0.743499994277954	0.762349992990494	0.86039999127388	0.895799994468689	0.935849994421005	1.07895004749298	1.2705500125885	1.44209998846054	1.66920000314713	1.90689998865128	2.05595004558563	2.1849000453949	2.27130007743835	2.45764994621277	2.62090003490448	2.70815002918243	2.76115000247955	2.80155003070831	2.84465003013611	2.88209998607635	3.00680004358292	2.97241997718811	2.89807006120682	2.80336998701096	2.70851994752884	2.52106503248215	2.17754999399185	1.81820001602173	1.60858498811722	1.17698499560356	0.83576500415802	0.435065008699894	0.188369996845722	0.284649991989136	0.33945000320673	0.313240003585815	0.201109997183084	0.109514999389648	-0.0397949997335672	-0.155119998380542	-0.300680004060268	-0.44247500449419	-0.350110004842281	-0.385290004312992	-0.474315007030964
chrV:490923-491416	YER158C	0.14932000041008	0.102290001511574	0.266609999537468	0.481039997935295	0.68367001414299	0.647110021114349	0.661479997634888	0.657969981431961	0.56939001083374	0.555090004205704	0.511910006403923	0.507649993896484	0.599110001325607	0.743969982862473	0.771940010786057	0.735760009288788	0.728619980812073	0.690499985218048	0.658109986782074	0.641029983758926	0.569489979743958	0.585859990119934	0.523579996824264	0.541589987277985	0.520319983363152	0.414144994318485	0.260105000436306	0.235560005158186	0.160100003145635	-0.112895002029836	-0.226339999586344	-0.259130004793406	-0.369390001893043	-0.360365010797977	-0.477744996547699	-0.625549983978271	-0.754145005345345	-1.01717500388622	-1.29426002502441	-1.41074000597	-1.60701501965523	-1.64394998550415	-1.5835950255394	-1.65088002085686	-1.66622999310493	-1.67140499949455	-1.69098498225212	-1.64433497786522	-1.52691496610641	-1.45792998075485
chrXVI:645264-645754	YPR036W-A	0.925934994220734	1.08716996312141	1.33979496955872	1.61761999130249	1.77459000945091	1.97850005030632	2.04932497739792	2.12359999418259	2.15093502998352	2.22127006053925	2.32669006586075	2.40586500167847	2.45934001207352	2.51729996204376	2.51915001869202	2.43361495733261	2.40335502624512	2.3795300245285	2.33416497707367	2.32582002878189	2.28310497999191	2.24425505399704	2.21260502338409	2.08185002207756	2.03378005623817	1.95774002075195	1.81395002603531	1.62106001377106	1.53677999973297	1.02703003287315	0.579189997911453	0.250789998471737	-0.0150199986994267	-0.197379997372627	-0.337189993262291	-0.485220009088516	-0.642550003528595	-0.778420001268387	-0.837799996137619	-0.885740000009537	-0.880930000543594	-0.838429987430573	-0.715919995307922	-0.64656001329422	-0.605620008707046	-0.610989999771118	-0.586789989471436	-0.550130009651184	-0.576090013980865	-0.45869999229908
chrVII:397734-398223	YGL056C	2.73732495307922	2.71499997377396	2.68854999542236	2.68525004386902	2.64252507686615	2.53400009870529	2.4631000161171	2.42114996910095	2.36352497339249	2.26289999485016	2.0901250243187	2.02187502384186	1.90320000052452	1.81855002045631	1.70027503371239	1.62152498960495	1.45362496376038	1.34404999017715	1.36757501959801	1.22002498805523	0.754199996590614	0.466300003230572	0.377424992620945	0.202700005844235	-0.0492000002413988	-0.413919985294342	-0.71985998749733	-0.928219997882843	-0.993559986352921	-1.15344998836517	-1.27560995817184	-1.25731003284454	-1.32005001306534	-1.42980003356934	-1.4835099697113	-1.51590996980667	-1.46305000782013	-1.47543001174927	-1.54247999191284	-1.48023998737335	-1.3587100148201	-1.46864000558853	-1.4049299955368	-1.35791000127792	-1.36688001155853	-1.38123004436493	-1.37993001937866	-1.42818996906281	-1.42009001970291	-1.4582899928093
chrVII:905355-905842	YGR204W	1.49528996348381	1.55399000644684	1.61794996857643	1.62908499836922	1.57124497294426	1.57091501355171	1.5749850153923	1.4775700032711	1.40839999318123	1.36293501257896	1.33809499144554	1.31677001714706	1.30513001680374	1.19906499385834	1.08730000257492	0.909384995698929	0.816674992442131	0.817859995365143	0.666875001788139	0.551929980516434	0.557460016012192	0.516250009834766	0.405269997566938	0.179424999654293	0.0205300010740757	-0.220850005745888	-0.341080009937286	-0.492140004038811	-0.469200003147125	-0.669189995527267	-0.802169996500015	-0.837039983272552	-0.807100009918213	-0.838060003519058	-0.853450006246567	-0.979460006952286	-0.988400006294251	-0.966200000047684	-0.85352001786232	-0.733619993925095	-0.636620002985001	-0.640480011701584	-0.54109999537468	-0.552110010385513	-0.589959985017776	-0.617180001735687	-0.553019994497299	-0.560869991779327	-0.480880001187325	-0.568889999389648
chrXV:742217-742703	YOR212W	2.15173995494843	2.21873004436493	2.28459005355835	2.25590007305145	2.23644001483917	2.21938998699188	2.25123996734619	2.27001996040344	2.20487997531891	2.23712997436523	2.27014997005463	2.33267002105713	2.38271000385284	2.33041000366211	2.24286003112793	2.13094999790192	2.22407994270325	2.23619000911713	2.32765004634857	2.3471999168396	2.44837000370026	2.58491997718811	2.57443993091583	2.72237997055054	2.27105996608734	1.67317001223564	1.3593999683857	1.30644499063492	1.28492999076843	1.13937500417233	0.997714993357658	1.00776499807835	0.954240015149116	0.739115017652512	0.427575010061264	0.313470005989075	0.23189000338316	0.219894999265671	0.359604996442795	0.437130001187325	0.347189998626709	0.231709999591112	0.13928499892354	-0.0328349993564188	-0.565419994294643	-0.785689988732338	-0.936274999380112	-0.96105999648571	-0.886469984054565	-0.940239983797073
chrVII:438470-438954	YGL031C	3.67068008184433	3.50276004076004	3.41414494514465	3.53502005338669	3.90081000328064	4.2673201084137	4.70729002952576	5.155300116539	5.62956993579864	6.02650501728058	6.27587990760803	6.45646004676819	6.59247007369995	6.72319521903992	6.78857491016388	6.80076491832733	6.80315489768982	6.7326248884201	6.74996998310089	6.71878492832184	6.69483003616333	6.6393550157547	6.55923490524292	6.39316997528076	6.21901488304138	6.03920006752014	5.76824998855591	5.4201500415802	5.06080007553101	4.56035017967224	4.02694988250732	3.38289999961853	2.87314999103546	2.46770000457764	2.13125002384186	1.74860000610352	1.80124998092651	1.82375001907349	1.92745000123978	1.94400000572205	2.04955005645752	2.18114995956421	2.04229998588562	1.58715003728867	1.34140002727509	1.18509995937347	1.0456500351429	0.953649997711182	1.07169997692108	0.942200005054474
chrVIII:125995-126478	YHR010W	2.10901499390602	2.64211996793747	3.01211000680923	3.31387497186661	3.69672495126724	4.12372994422913	4.49241991043091	4.8073851108551	5.02591505050659	5.25630497932434	5.45615003108978	5.60999989509583	5.73718001842499	5.82957489490509	5.84779016971588	5.89810502529144	5.97388489246368	5.99247012138367	5.91889505386353	5.8432199716568	5.77875504493713	5.7190901517868	5.65526497364044	5.45988516807556	5.13986999988556	4.79953002929688	4.4093400478363	3.99468989372253	3.61439003944397	3.32351002693176	3.72307000160217	3.78804998397827	3.61442997455597	3.7415899515152	3.71959002017975	3.67225999832153	3.20696997642517	2.25054008960724	1.90442001819611	1.81203000545502	1.69323002099991	1.60180999040604	1.56287001371384	1.55695004463196	1.05751001834869	0.668309998512268	0.377540001273155	0.114139996469021	-0.0233000003034249	-0.115240000188351
chrXI:431355-431836	YKL006W	5.8425999879837	5.79987502098083	6.04120004177094	5.82562506198883	5.72815012931824	5.73175001144409	5.70644998550415	5.66190016269684	5.80870008468628	5.92707502841949	5.99144995212555	6.07427489757538	6.12447512149811	6.14037489891052	6.18742489814758	6.21072494983673	6.16330015659332	6.10560011863708	6.03509998321533	5.92490005493164	5.83550000190735	5.69717514514923	5.55555021762848	5.41802513599396	5.18237495422363	4.87241005897522	4.46177005767822	3.93091998100281	3.26593999862671	2.66969997882843	2.0388800740242	1.46655002832413	1.08214003443718	0.903179997205734	0.85122999548912	0.807090014219284	0.81972000002861	0.851899987459183	0.889749997854233	0.997339987754822	1.08964998722076	1.18569999933243	1.34795998334885	1.62757996320724	1.72609995603561	1.91051996946335	1.7087700009346	1.32032002210617	1.20496999025345	1.08321995735168
chrVII:23365-23843	YGL253W	0.451750001311302	0.421440002322197	0.438570001721382	0.475190001726151	0.528200000524521	0.610699999332428	0.631079989671707	0.553219977021217	0.443380010128021	0.498300004005432	0.588820016384125	0.637319982051849	0.774980014562607	0.901989984512329	0.918239992856979	0.833879995346069	0.885509985685349	0.849480009078979	0.823229986429215	0.867149996757507	1.0001299738884	1.06042001843452	0.886469995975494	0.722009986639023	0.588809996843338	0.2886350043118	0.0390449989587069	0.105144999362528	-0.101705003716052	-0.511494989693165	-0.785899978876114	-0.84679998755455	-0.803974980115891	-0.808505001664162	-0.737914988398552	-0.771944999694824	-0.759420004487038	-0.713485023379326	-0.74250500202179	-0.881665000319481	-0.965984964370728	-0.917959988117218	-0.869760012626648	-0.73125	-0.658829978108406	-0.650060015916824	-0.639180016517639	-0.689415016770363	-0.569314995408058	-0.473920008540153
chrI:45240-45718	YAL053W	-1.35055499076843	-1.11390998959541	-0.898765018582344	-0.841875010728836	-0.776409980654716	-0.717579996585846	-0.62480500638485	-0.569130003452301	-0.521605016291142	-0.386305013298988	-0.240950003266335	-0.20142499729991	-0.0923299979418516	-0.106585001572967	-0.13183000087738	-0.160049998760223	-0.0350750003010035	0.114970000460744	0.177914999425411	0.116080000251532	0.274915000796318	0.205080001056194	0.317369996011257	1.10802503079176	2.08493003845215	1.14304002523422	0.853210002183914	0.187849994003773	-0.052139999717474	-0.284600000083446	-0.473560002446175	-0.571719992160797	-0.60032000541687	-0.673910015821457	-0.909439998865128	-1.06059999465942	-1.18155000209808	-1.28843995332718	-1.35691001415253	-1.34437998533249	-1.39278997182846	-1.50346997976303	-1.60264000892639	-1.72673001289368	-1.80175000429153	-1.95732996463776	-1.90693001747131	-1.86486999988556	-1.85347003936768	-1.80996000766754
chrI:141644-142122	YAL005C	1.09694999456406	1.43250003457069	1.66110000014305	1.59375	1.25667500495911	0.847049996256828	0.685500010848045	0.506125003099442	0.45685001462698	0.446050003170967	0.341574996709824	0.315374992787838	0.191300000995398	0.085450000828132	-0.168675001943484	-0.434550002217293	-0.528974995017052	-0.502650000154972	-0.388550005853176	-0.409825004637241	-0.372424997389317	-0.399449996650219	-0.451724991202354	-0.498525016009808	-0.581675007939339	-0.573859995603561	-0.50726999938488	-0.290909992158413	-0.225809995830059	-0.388849985599518	-0.612859976291656	-0.814810013771057	-0.826070016622543	-0.862770009040833	-0.970220011472702	-1.07192002534866	-1.06584995985031	-1.15035001039505	-1.12815999984741	-1.10256000757217	-1.06284998655319	-0.992479979991913	-0.874840009212494	-0.889680004119873	-0.895880007743835	-1.02041000127792	-1.05825001001358	-1.08816002607346	-1.10781997442245	-1.00924996733665
chrVII:428064-428539	YGL036W	-0.346230003237724	0.501869995892048	0.732239979505539	0.841549986600876	0.614039987325668	0.549550002813339	0.589409989118576	0.632749998569489	0.598400014638901	0.604820001125336	0.743739992380142	0.728489989042282	0.593600010871887	0.506009995937347	0.375859996676445	0.316500002145767	0.122900001704693	0.110509997606277	0.0308299995958805	-0.226090003270656	-0.496969985961914	-0.630390009284019	-0.737170004844666	-0.723779994249344	-0.630320012569427	-0.505839991569519	-0.678484997153282	-0.980500000715256	-1.13215499520302	-1.10759001970291	-1.19453500509262	-1.26096505522728	-1.15167500972748	-0.97691498696804	-0.897860023379326	-0.921865004301071	-1.09617497324944	-1.28042497634888	-1.37237996459007	-1.18852002620697	-0.832695001363754	-0.601110026240349	-0.528980009257793	-0.414254996180534	-0.474189986288548	-0.670029979944229	-0.925510004162788	-0.972319978475571	-1.06087997257709	-0.89206999540329
chrII:140396-140870	YBL042C	2.15468499660492	2.18309998512268	2.16689503192902	2.17986507415772	2.22427003383636	2.2006600022316	2.14793494939804	2.13540000915527	2.15690495967865	2.10076991319656	2.03640998601913	1.97234498262405	1.98712500929832	1.97884001731873	1.94112498760223	1.88711502552032	1.85634000301361	1.79351496696472	1.83199002742767	1.92712499499321	1.93533499836922	1.91096497774124	1.96255499720573	2.00370999574661	1.90351994633675	1.25048997402191	0.916160005331039	0.6567999958992	0.746200007200241	0.715169990062714	0.427580004930496	0.0546500019729137	-0.334819996356964	-0.66470000743866	-0.81784000992775	-0.908009994029999	-1.03453997373581	-1.03164998292923	-0.897019982337952	-0.842430007457733	-0.876099997758865	-0.963079982995987	-1.0702100276947	-1.00573003292084	-1.00964000225067	-1.03166999816895	-0.92979000210762	-0.894220000505447	-0.888589996099472	-0.901750016212463
chrXI:99624-100098	YKL182W	1.65218501091003	1.68333500027657	1.63191499710083	1.60735999941826	1.5478099822998	1.48503501415253	1.38671002388	1.331735008955	1.35725499391556	1.32162995934486	1.22315497398376	1.19459002017975	1.14020501375198	1.09538998007774	1.05416501164436	0.992154994606972	0.931434985995293	0.921310004591942	0.899229997396469	0.959875002503395	1.00648499727249	1.00741500258446	1.01816000342369	1.11931501626968	1.15911501049995	1.14558999538422	1.05843005180359	0.98115000128746	1.09693995714188	1.24084000587463	1.42895003557205	1.5979799747467	1.49460999965668	1.23346003293991	1.09613003730774	0.962949967384338	0.489449989795685	-0.165839996188879	-0.772399991750717	-0.731559985876083	-0.411239987611771	-1.35572000741959	-1.39178000688553	-0.708819997310638	-0.778249984979629	-0.543089988827705	-0.638739985227585	-0.795780003070831	-0.704509991407394	-0.758820009231567
chrXIV:503090-503563	YNL065W	1.39199001789093	1.41321997642517	1.38620998859406	1.43987003564835	1.48001997470856	1.49493000507355	1.52993998527527	1.38417000770569	1.32184001207352	1.34478998184204	1.43828003406525	1.47809996604919	1.4952800154686	1.61383999586105	1.65584002733231	1.7641800403595	1.76091001033783	1.7106999874115	1.64026004076004	1.63814002275467	1.66871000528336	1.74302998781204	1.78170999288559	1.77798001766205	1.78584998846054	1.71943001151085	1.40932498574257	1.13686496317387	0.667824992537498	0.460110011696815	0.221655003051274	-0.151914996490814	-0.527105006575584	-0.549980002641678	-0.696579986810684	-0.748965007066727	-0.871075010299683	-0.9392099827528	-0.956209993362427	-0.958254987001419	-0.981735011935234	-1.01917997896671	-1.15151497721672	-1.10009499788284	-1.0816900074482	-1.23519000411034	-1.31549996733665	-1.29849997162819	-1.29296500682831	-1.25181502103806
chrXVI:700049-700522	YPR080W	-0.595879995822907	-0.310860002040863	-0.187860000878572	-0.146979995444417	-0.106750002317131	-0.0234100006986409	0.0515199993271381	0.179954997450113	0.389425012469292	0.482150015234947	0.467984995245934	0.554134991765022	0.537575000524521	0.534909999370575	0.485859999060631	0.594824987649918	0.759334993362427	0.862955003976822	0.918690019845963	0.983590030670166	0.860855014622211	0.322415005974472	-0.105485000368208	0.0151699992828071	-0.338445007801056	-0.106889998912811	-0.0980700023472309	-0.0558499991893768	-0.105770000070333	-0.151899999380112	-0.157340005040169	-0.144600005447865	-0.113269996643066	-0.185459998250008	-0.0977700002491474	-0.0772700022906065	-0.0731700005941093	-0.0247399995103478	0.0334299996495247	0.0812499977648258	0.13031999617815	0.157630005478859	0.201580004394054	0.174570001661777	0.154710000753403	0.156290000677109	0.171970000118017	0.102889999747276	0.13626000136137	0.101869998127222
chrVI:106321-106785	YFL016C	0.0101699997205287	0.0705500014126301	0.143349998444319	0.161089998483658	0.141619999706745	0.153219999372959	0.206819999217987	0.373850005865097	0.497870004177093	0.624489998817444	0.759740018844605	0.842209988832474	0.863499999046326	0.942819994688034	1.04267999529839	1.14034004211426	1.29151000976562	1.47528998851776	1.63633003234863	1.78993000984192	1.64070998430252	1.61616003513336	1.52886998653412	1.2348299741745	1.03632999658585	0.670614996552467	0.442544995248318	0.119230003654957	-0.278315003216267	-0.498595000803471	-0.703580012917519	-0.813825014233589	-1.02471499741077	-1.05520998239517	-1.22696999907494	-1.34692996740341	-1.46352000832558	-1.56551003456116	-1.49948498606682	-1.37696502804756	-1.40546501278877	-1.32031500935555	-1.30706503987312	-1.396745043993	-1.54932500123978	-1.62531000375748	-1.6376000225544	-1.56658496260643	-1.53200500011444	-1.57215001583099
chrXV:443610-444074	YOR062C	0.616375008225441	0.704985025525093	0.750105002522469	0.83557998239994	0.971480005979538	0.974414992332459	1.0158950150013	1.1605700135231	1.20646998286247	1.09833502173424	0.965199998021126	0.895134979486465	0.863329991698265	0.900905010104179	0.979190018773079	1.04513499736786	1.00719498097897	0.892785003781319	0.855845019221306	0.704429993033409	0.617354992032051	0.605690002441406	0.696260014176369	0.879635009169579	0.830275005102158	0.962900012731552	0.815949976444244	0.680449992418289	0.375949993729591	0.323849990963936	0.383349999785423	0.36370000243187	0.456150010228157	0.463800013065338	0.338449999690056	0.132849995046854	0.175200000405312	0.206999994814396	0.191149994730949	0.346650004386902	0.239399999380112	0.295849993824959	0.263449989259243	0.25195000320673	0.216049998998642	0.137700002640486	-0.0730499979108572	-0.0574000012129545	-0.0423499993048608	-0.135749995708466
chrX:90141-90604	YJL178C	4.05966994762421	4.5334300994873	4.82305994033814	5.01559991836548	5.22897996902466	5.38194985389709	5.53654003143311	5.68808012008667	5.7261100769043	5.66612000465393	5.62874999046326	5.61359004974365	5.62388000488281	5.57556014060974	5.53948998451233	5.5553701877594	5.50546998977661	5.28730998039246	4.93041982650757	4.48879985809326	3.99448986053467	3.53921999931335	3.04914996623993	2.47504997253418	1.81036998033524	1.20891004800797	0.826480004191399	0.392590008676052	-0.0031649973243475	-0.314874994382262	-0.462199999392033	-0.462679998576641	-0.394509999454021	-0.301805001497269	-0.306485000252724	-0.351440005004406	-0.454464998841286	-0.477449996769428	-0.486870005726814	-0.593175011873245	-0.583055022358894	-0.678739991784096	-0.792899993062019	-0.940334996581078	-0.997609999775886	-1.07244003117085	-1.18834499120712	-1.29130497574806	-1.38729494810104	-1.32454000115395
chrII:167898-168360	YBL028C	5.42149987220764	5.7271900177002	6.11762497425079	6.39643511772156	6.37964012622833	6.37888987064362	6.42989504337311	6.50044491291046	6.59665987491608	6.6235250711441	6.62964515686035	6.65174012184143	6.66864011287689	6.6671050786972	6.67811486721039	6.57565979957581	6.38017499446869	6.41796498298645	6.39790508747101	6.13151500225067	5.55184986591339	4.83995983600616	4.28839988708496	3.80643491744995	3.33088001012802	2.43585000038147	1.47571996450424	0.831039980053902	0.224049996584654	-0.0862399995326996	-0.31220999956131	-0.347769996523857	-0.305820000171661	-0.181849997118115	-0.18033000677824	-0.420490002632141	-0.538430005311966	-0.674209988117218	-0.847640001773834	-0.996809995174408	-0.707880008220673	-0.0549099922180176	-0.0183599948883057	-0.1383499994874	-0.389669993519783	-0.824039995670319	-0.890689992904663	-1.24830000400543	-1.59383997917175	-0.639639978855848
chrXIII:886477-886936	YMR307W	0.869575008749962	0.911375001072884	0.854800015687943	0.830274999141693	0.810750007629395	0.799099996685982	0.752625003457069	0.796925008296967	0.776199996471405	0.763949990272522	0.861124977469444	0.929174989461899	0.951625004410744	0.984999984502792	0.924774989485741	1.01872500777245	1.11189997196198	1.23720002174377	1.34142500162125	1.26240000128746	0.907574981451035	0.761174991726875	0.595550000667572	0.362899996340275	0.244924999773502	0.205730004608631	-0.0561599978245795	-0.360629996657371	-0.462720009684563	-0.534080010652542	-0.474509996175766	-0.372059997916222	-0.280660009384155	-0.293620011210442	-0.291240006685257	-0.250839999318123	-0.164570000767708	-0.175730000436306	-0.184769995510578	-0.106899996846914	-0.115419996529818	-0.0939200013875961	-0.126199997961521	-0.201360005140305	-0.320880010724068	-0.377010005712509	-0.390850001573563	-0.31956000328064	-0.301690000295639	-0.367539995908737
chrII:477164-477622	YBR118W	0.4964550152421	0.634784996509552	0.785890007019043	0.894290015101433	0.998889997601509	1.07636504769325	1.23270998597145	1.44941500425339	1.64141499400139	1.76857998371124	1.9042650282383	1.92319502830505	1.951355022192	2.0266899228096	2.06458007097244	2.14665999412537	2.26669503450394	2.35769996643066	2.57170007228851	2.78532005548477	2.59316991567612	2.20290496349335	1.86750500798225	1.36658502221107	1.02169001400471	0.746840000152588	0.421529993414879	0.320889995992184	0.22461000084877	0.248980005085468	0.312340000271797	0.2195999994874	0.161930002272129	0.125250002741814	0.141720001399517	0.184640000760555	0.262420004606247	0.231400001049042	0.233519998192787	0.221850003302097	0.208240002393723	0.287640002369881	0.277239990234375	0.211090004444122	0.24638000279665	0.225769996643066	0.178519997745752	0.108229998499155	0.0968299970030785	0.0564599998295307
chrIX:257158-257610	YIL052C	2.91416492462158	3.25408504009247	3.52102501392365	3.80866502523422	4.24099500179291	4.61612997055054	5.04754498004913	5.39492011070251	5.58805501461029	5.74337015151978	5.82563998699188	5.89579498767853	5.93339493274689	5.97188005447388	5.95858514308929	5.98240511417389	6.02339992523193	6.05289990901947	5.99671003818512	5.88508017063141	5.75703017711639	5.69418511390686	5.61003985404968	5.50139491558075	5.31117506027222	5.00532002449036	4.69375991821289	4.50117001533508	4.22881989479065	3.84289002418518	3.29385001659393	2.9604900598526	2.60441999435425	2.39785993099213	1.84632999897003	1.36665999889374	1.23411003351212	1.19677999019623	1.30125000476837	1.31257996559143	1.3475900053978	1.28223000764847	1.15425999164581	1.00715997815132	0.912430000305176	0.83656000494957	0.782339990139008	0.773199999332428	0.881320005655289	0.897269988059998
chrXII:253166-253617	YLR055C	1.31982998847961	1.35248001813889	1.36186500787735	1.44705495834351	1.52150999307632	1.55776996016502	1.58187997341156	1.58960500359535	1.57515000700951	1.58015998005867	1.59751998186111	1.56192001700401	1.49674997329712	1.42590999007225	1.38273499011993	1.35768498182297	1.25932003855705	1.07439497411251	0.86272000670433	0.611869984865189	0.384309991449118	0.102894999831915	-0.0954199977219105	-0.396500001847744	-0.476324991881847	-0.629419988393784	-0.750430005788803	-0.913810014724731	-0.952060008049011	-1.0572900056839	-1.23606001138687	-1.28883998394012	-1.38769000768661	-1.49990003108978	-1.6068400144577	-1.71357997655869	-1.61482999324799	-1.61046997308731	-1.57934000492096	-1.58120002746582	-1.51725996732712	-1.57778000831604	-1.59170998334885	-1.47665998935699	-1.50040999650955	-1.51191996335983	-1.48082001209259	-1.41461000442505	-1.3379900097847	-1.49004999399185
chrXIII:145975-146425	YML064C	4.47678003311157	5.14241003990173	5.59440999031067	5.90391006469727	6.12711009979248	6.20030999183655	6.33990993499756	6.46302008628845	6.54391002655029	6.59843001365662	6.6100700378418	6.6554799079895	6.68396997451782	6.73083987236023	6.70391006469727	6.66474995613098	6.53291010856628	6.4732400894165	6.51956996917725	6.2889199256897	5.7804799079895	5.079629945755	4.3424400806427	3.66886999607086	2.77769994735718	1.84242504835129	0.916475020349026	0.013374999165535	-0.598375000059605	-0.873750001192093	-0.923675000667572	-0.931624993681908	-0.984599977731705	-1.06054997444153	-1.17540001869202	-1.23985001444817	-1.16992497444153	-1.06182497739792	-1.09694999456406	-1.14882501959801	-1.11322501301765	-1.12354999780655	-1.1366999745369	-1.12222501635551	-1.09495002031326	-1.07932502031326	-1.00555002689362	-0.877499997615814	-0.704799994826317	-0.684149995446205
chrV:461826-462275	YER145C	1.34863498210907	1.66617997288704	1.91161996126175	2.16637492179871	2.41686496734619	2.52431501150131	2.85901503562927	3.14468493461609	3.39809998273849	3.61965502500534	3.76179493665695	3.89738495349884	3.99805996417999	4.08569512367248	4.07794020175934	4.12511503696442	4.13597986698151	4.07934987545013	4.09560012817383	4.03482990264893	3.93008000850678	3.7765399813652	3.61342500448227	3.47959001064301	3.11023006439209	2.60376000404358	2.17417001724243	1.82032997608185	1.34457001686096	0.995859986543655	0.79637998342514	0.680050021409988	0.570130008459091	0.526879978179932	0.504350006580353	0.459009999036789	0.332809996604919	0.323370006680489	0.316389992833138	0.294869995117187	0.281770002841949	0.291169998049736	0.180310000479221	0.100969998538494	-0.0333500001579523	-0.210530003905296	-0.390390002727509	-0.541290000081062	-0.632649999856949	-0.689609980583191
chrII:378606-379054	YBR069C	1.74996001124382	2.0458200097084	2.15541501045227	2.21354495286942	2.11871000528336	2.08763496875763	2.04723496437073	1.95936502814293	1.98141002058983	2.07315504550934	2.11990506649017	2.12838500738144	2.1218199968338	2.0190699338913	1.88082497119904	1.88033001422882	1.88681498765945	1.9386950135231	1.92297000288963	1.9347500026226	2.09708003997803	2.03912998437881	1.79555498361588	1.67623499631882	1.53739502429962	1.12338001728058	1.11608002185822	1.22325998544693	1.01531997919083	1.00473001003265	0.899259978532791	0.604689997434616	0.467809996008873	0.202609996497631	0.032670000102371	0.0584600021131337	-0.050160000147298	-0.222100003063679	-0.229339997470379	-0.393399998545647	-0.535879993438721	-0.664490002393723	-0.773310005664825	-0.781549990177155	-0.813710004091263	-0.732920002937317	-0.577769976854324	-0.583489990234375	-0.566000014543533	-0.516089981794357
chrIII:50300-50746	YCL042W	-1.0308749973774	-1.11252504587173	-1.10277503728867	-0.995450019836426	-0.874950021505356	-0.680299997329712	-0.493925005197525	-0.336799997836351	-0.214375000447035	-0.134424998424947	0.0167500004172325	0.117175001651049	0.256124995648861	0.535474993288517	0.623499989509583	0.639124974608421	0.689325004816055	0.69480000436306	0.66287499666214	0.688749983906746	0.710749998688698	0.632750004529953	0.582975015044212	0.480099998414516	0.38034999370575	0.261200007796288	0.108230002224445	0.00834000072209165	-0.164489993825555	-0.344379997253418	-0.459060004353523	-0.584709978103638	-0.79015000462532	-0.866200017929077	-0.882300007343292	-0.868439990282059	-0.857660001516342	-0.827630007266998	-0.7431900203228	-0.747000008821487	-0.764170002937317	-0.666909998655319	-0.538750004768372	-0.481639996170998	-0.401230004429817	-0.297939988970757	-0.290159997344017	-0.324049997329712	-0.341800004243851	-0.251370003819466
chrXII:241718-242163	YLR048W	4.79306998252869	5.61811995506287	5.86483998298645	6.06753005981445	6.48744006156921	6.6722101688385	6.62664999961853	6.63224000930786	6.81533994674683	7.02114005088806	7.1596399307251	7.19637007713318	7.23872995376587	7.25855011940002	7.26019997596741	7.26769013404846	7.17795004844666	7.12533001899719	7.09558997154236	7.06098999977112	7.02985000610352	6.90254983901978	6.74981002807617	6.52140989303589	6.36661992073059	6.06244995594025	5.62548999786377	4.86487004756927	3.95376003980637	3.2437650680542	2.49482507705688	1.92842503190041	1.67092000246048	1.62468501329422	1.72847498655319	1.73418996334076	1.77797003388405	1.67863502502441	1.57717499136925	1.56299500465393	1.87210498452187	2.76644494533539	3.49274995326996	4.10231995582581	3.51968500614166	2.31225494146347	2.01433499455452	1.90296502113342	1.54069498181343	1.23689498901367
chrVIII:505607-506052	YHR203C	3.11855001449585	3.61615998744965	4.10577006340027	4.65257015228272	5.0120698928833	5.17023005485535	5.32109003067017	5.49614996910095	5.67736010551453	5.77456984519958	5.79980998039246	5.83506999015808	5.85532011985779	5.85627999305725	5.85669989585876	5.82073011398315	5.68082995414734	5.54973001480103	5.426740026474	5.31621999740601	5.13039979934692	4.90674991607666	4.65982995033264	4.4532799243927	4.14583985805511	3.64979997873306	3.17400993108749	2.70280997753143	2.27547997236252	2.19107003211975	2.06319508552551	2.09903008937836	1.97990502715111	1.93955500721931	1.73664996623993	1.49874000549316	1.33796500563622	1.29932002425194	1.27956000566483	1.08795000314713	0.897520011663437	0.717749992012978	0.581610003113747	0.488840000331402	0.451914992928505	0.423934994637966	0.431414997577667	0.425425001978874	0.371570003032684	0.340970000624657
chrXI:382064-382508	YKL032C	-1.11267498135567	-0.833774998784065	-0.333149999380112	-0.305674999952316	-0.462999992072582	-0.375699993222952	-0.219849996268749	-0.241149995476007	-0.163074996322393	-0.00794999860227108	0.2048249989748	0.406224995851517	0.660525009036064	0.958749994635582	1.24289998412132	1.47347500920296	1.67014998197556	1.92475000023842	2.11919993162155	2.23034995794296	2.45215004682541	2.65302503108978	2.70229995250702	2.70960003137589	2.70270001888275	2.63411004543304	2.54706001281738	2.42713005542755	2.3029899597168	2.09168002605438	1.85758999586105	1.57640995979309	1.36019002199173	1.06529000401497	0.793190002441406	0.549310010671616	0.233140008151531	-0.0493599999696016	-0.266000002622604	-0.40101999938488	-0.5110600233078	-0.606380021572113	-0.692620009183884	-0.806149983406067	-0.90845999121666	-1.03444000482559	-1.13296003341675	-1.10922000408173	-1.02232000827789	-0.948529988527298
chrXIV:495043-495487	YNL069C	2.90135998725891	3.50041003227234	3.82943997383118	4.15073986053467	4.44381995201111	4.87821998596191	5.29824986457825	5.48336997032166	5.58617997169495	5.62585997581482	5.63536987304687	5.70637984275818	5.80240988731384	5.86025996208191	5.90029010772705	5.96074986457825	5.99576997756958	5.99885005950928	5.94069991111755	5.73045001029968	5.65366983413696	5.61124992370605	5.58266005516052	5.56391000747681	5.36275000572205	4.96238496303558	4.65545001029968	4.23596501350403	3.78348495960236	3.4191349864006	3.09119999408722	2.65080494880676	2.72822498083115	2.4298250079155	2.10981494188309	1.86199503540993	1.80264002084732	1.70510499477386	1.52459999322891	1.2910949587822	1.03980001211166	0.893064990639687	0.714090004563332	0.504719997942448	0.39047999382019	0.432635004818439	0.383419993519783	0.325990001857281	0.220900002121925	-0.0342850022017956
chrIX:232463-232906	YIL069C	2.94506995677948	3.7521999835968	4.55782985687256	5.1168999671936	5.7	6.21361012458801	6.40531992912292	6.49943995475769	6.38805999755859	6.31334004402161	6.26879000663757	6.17782006263733	6.04117012023926	5.92533011436462	5.84370002746582	5.80035004615784	5.75883002281189	5.60124998092651	5.30307984352112	5.08493995666504	4.8655499458313	4.68219995498657	4.35691990852356	4.02817013263702	3.67946000099182	3.34526002407074	3.01368007659912	2.70652495622635	2.35692999362946	2.07179493308067	1.82105998396873	1.78990499973297	1.69857001304626	1.70220501422882	1.67591496706009	1.74467000365257	2.00431502461433	2.067404961586	2.03161495923996	1.9893149971962	2.12428004741669	1.89570494890213	1.72074998617172	1.57863499522209	1.15824503898621	0.709989991784096	0.463515003025532	0.323809997737408	0.131679997220635	-0.0277300003450364
chrII:613970-614411	YBR196C-A	1.01258001923561	1.18068005442619	1.14400501251221	1.05743998885155	1.00895001590252	0.970179989933968	0.931305009126663	0.928400003910065	0.902914994955063	0.903419995307922	0.904295021295548	0.906565007567406	0.948965004086494	0.917154994606972	0.955709990859032	1.10717003941536	1.12557502388954	1.05183500051498	1.06301502883434	0.639374986290932	0.53032999932766	0.34957000464201	0.325329993665218	0.234840001910925	0.318830000609159	0.0397000005468726	-0.218199998140335	-0.260750003159046	-0.404349997639656	-0.532349988818169	-0.605700016021729	-0.608999997377396	-0.51120001077652	-0.414700001478195	-0.379550009965897	-0.57379999756813	-0.637599974870682	-0.749550014734268	-0.754850000143051	-0.71000000834465	-0.692699998617172	-0.660050004720688	-0.659500002861023	-0.672199994325638	-0.645350009202957	-0.643050014972687	-0.641049981117249	-0.666449993848801	-0.622500002384186	-0.608850002288818
chrXI:67700-68140	YKL201C	1.76766998767853	1.73213999867439	1.75673000216484	1.74331496953964	1.63957001566887	1.52661997675896	1.49135503768921	1.36797997951508	1.27477997541428	1.21843000650406	1.22513499855995	1.28412500619888	1.24016998410225	1.1075049996376	0.864705008268356	0.613025018572807	0.424989998340607	0.236344995349646	0.022994999634102	-0.0417549997102469	-0.0595050012692809	-0.193380003981292	-0.325474993884563	-0.334225003421307	-0.514855009317398	-0.653250008821487	-0.724649995565414	-0.582850009202957	-0.356350004673004	-0.474349990487099	-0.562350004911423	-0.773750007152557	-0.873500019311905	-0.829699993133545	-0.839900016784668	-0.838150024414062	-0.932149976491928	-1.05624997615814	-1.07934999465942	-1.06714999675751	-1.14139997959137	-1.10400003194809	-1.05040001869202	-1.08649998903275	-1.10175001621246	-1.19090002775192	-1.31145000457764	-1.42684996128082	-1.40504997968674	-1.35925000905991
chrVIII:236128-236568	YHR071W	0.560690017044544	0.739830014109611	0.921565011143684	1.08376501202583	1.17576498985291	1.21224003434181	1.19407999515533	1.24057501554489	1.25736502408981	1.25762000083923	1.27456498146057	1.26953001618385	1.20031000375748	1.17259001135826	1.14267500638962	1.08813996911049	0.990294986963272	0.887159985303879	0.799980002641678	0.729005002975464	0.63588499724865	0.693410012125969	0.742194992303848	0.734504994750023	0.803155007958412	0.98487001657486	0.935189992189407	0.853419983386993	0.838250005245209	0.859759992361069	1.1984099984169	1.61996002197266	2.41890003681183	2.57290003299713	2.26542000770569	2.22411999702454	2.06809010505676	2.00053000450134	1.85372000932693	1.77955000400543	1.33862996101379	0.547379982471466	0.0836399979889393	-0.171869994141161	-0.975820022821426	-1.29654002189636	-1.07924997806549	-0.807879984378815	-0.799620002508163	-1.09505000114441
chrV:225291-225730	YER036C	-1.22493000030518	-0.796309989690781	-0.570960003137589	-0.578649985790253	-0.54812998175621	-0.532710021734238	-0.545329988002777	-0.499199986457825	-0.483239996433258	-0.43522000014782	-0.342200008034706	-0.111500001326203	-0.062650001514703	-0.110180000215769	-0.0860899996012449	-0.135690004378557	-0.15076999515295	-0.241489991545677	-0.116240000724792	0.00799000188708305	-0.372110006958246	-0.595860007405281	-1.03618000149727	-1.08750001192093	-1.06736000776291	-0.98841997385025	-1.00672999620438	-0.983879995346069	-0.987095001339912	-1.00143500864506	-1.11333004236221	-1.06657999157906	-1.0399799823761	-0.972885009646416	-1.00901498496532	-1.00153998732567	-1.02943001389503	-1.01561996340752	-1.0345999956131	-0.940325012803078	-0.912869995832443	-0.874755010008812	-0.86241001188755	-0.697735005617142	-0.64566997885704	-0.661200016736984	-0.641200006008148	-0.450254988670349	-0.175710001960397	-0.165069996938109
chrII:452156-452595	YBR106W	-0.20049000158906	0.0145400008186698	0.304220001399517	0.490439999103546	0.512039983272553	0.486639994382858	0.597219985723495	0.724539983272553	0.861459994316101	0.854079985618591	0.720480006933212	0.533150011301041	0.411469995975494	0.363299995660782	0.361069998145103	0.334880003333092	0.26372999548912	0.189659996330738	0.110539998859167	-0.0830399978905916	-0.254959997534752	-0.411219996213913	-0.490500003099442	-0.397170001268387	-0.325310003757477	-0.408400006592274	-0.542525008320808	-0.697749987244606	-0.831775009632111	-0.896974995732307	-0.985150009393692	-0.986850008368492	-0.987625002861023	-0.81479999423027	-0.703425005078316	-0.733549982309341	-0.733625009655952	-0.770249992609024	-0.781675010919571	-0.767049998044968	-0.685850024223328	-0.604049995541573	-0.45949999243021	-0.333250008523464	-0.335874997079372	-0.304549992084503	-0.372499994933605	-0.411749996244907	-0.417250007390976	-0.419024996459484
chrX:703110-703546	YJR145C	1.78120999336243	1.95982502102852	2.34253998994827	3.00761505365372	3.79958996772766	4.45789501667023	5.07962002754211	5.53818004131317	5.84688501358032	6.16333496570587	6.41529011726379	6.61186494827271	6.76714994907379	6.7582150220871	6.74991507530212	6.71429493427277	6.65852990150452	6.67464513778687	6.71451997756958	6.71461489200592	6.65693490505218	6.57173981666565	6.43490500450134	6.25248992443085	6.04730496406555	5.72044992446899	5.29555010795593	4.68120002746582	4.40694999694824	4.59144997596741	4.2202000617981	3.76974999904633	2.89335000514984	2.07634997367859	1.68964999914169	1.52684998512268	1.35324996709824	1.11349999904633	0.808750003576279	0.725950002670288	0.490600004792213	0.317800000309944	0.241400003433228	0.227549999952316	0.287300005555153	0.310550004243851	0.391949996352196	0.454949989914894	0.39274999499321	0.383500009775162
chrV:68972-69407	YEL044W	0.548369991779327	0.537619984149933	0.491459995508194	0.538280013203621	0.52823001742363	0.466650003194809	0.41343999505043	0.359389993548393	0.293890000879765	0.235010001063347	0.183940002322197	0.193500006198883	0.206009997427464	0.284250006079674	0.388029995560646	0.522659999132156	0.552930003404617	0.625819993019104	0.719359999895096	0.883029985427856	1.10911000967026	1.35116000175476	1.55092000961304	1.79309002161026	1.9639600276947	2.12406502962112	2.1616849899292	2.25917003154755	2.36220002174377	2.51802505254746	2.60600504875183	2.69536999464035	2.71435004472733	2.66009002923965	2.61965492963791	2.55529494285584	2.43481495380402	2.29306503534317	2.12876008749008	2.0062549829483	1.86933498978615	1.69079003930092	1.48004002571106	1.20111995339394	0.918724980950355	0.607979983091354	0.405880005657673	0.242660001665354	0.0938049994409084	0.0135999999940395
chrXV:908842-909276	YOR317W	0.582250013947487	0.631325006484985	0.634025007486343	0.621574983000755	0.61397497355938	0.620199993252754	0.655375018715858	0.776274994015694	0.911850020289421	0.84832501411438	0.897050008177757	0.914900004863739	0.936875000596046	0.853025004267693	0.833499982953072	0.967575013637543	1.04727497696877	1.07444998621941	1.00119997560978	0.696625009179115	0.155450001358986	-0.307100005447865	-0.331049993634224	-0.384575001895428	-0.486450016498566	-0.563390016555786	-0.525020009279251	-0.546949976682663	-0.6994500041008	-0.829840010404587	-0.871249997615814	-0.91725001335144	-0.838840007781982	-0.597429990768433	-0.467459997534752	-0.460629996657372	-0.476009997725487	-0.552589976787567	-0.482940003275871	-0.41664000749588	-0.403270000219345	-0.357169994711876	-0.30101999938488	-0.268009993433952	-0.122069999575615	-0.031900000013411	-0.0354700013063848	-0.0535600000992417	-0.136059999465942	-0.253679999709129
chrXII:789823-790257	YLR332W	1.07451996803284	1.2148699760437	1.20553997755051	1.20790002346039	1.13454999923706	0.91599999666214	0.706420010328293	0.746489989757538	0.792190003395081	0.940670013427734	1.02674998044968	1.14680995941162	1.21347997188568	1.30543001890182	1.36525003910065	1.37469002008438	1.38652001619339	1.33993003368378	1.46316002607346	1.67210001945496	1.75733003616333	1.89136999845505	1.85750998258591	1.79153996706009	1.71479003429413	1.61393002271652	1.58027998805046	1.54715498685837	1.68568500876427	1.58883998990059	1.73578001856804	1.44167501926422	1.3965499997139	1.26260499954224	1.08218001723289	1.03649997711182	0.943315002322197	0.820204985141754	0.748884996771812	0.55031500607729	0.289135005325079	0.064670002181083	-0.0434950000606477	0.00480500031262636	0.0489300013519824	-0.0549050000496209	-0.0830049987882376	-0.308564994856715	-0.620350010693073	-0.777120020985603
chrVII:650768-651201	YGR086C	0.235089997947216	0.413194991648197	0.485004994273186	0.639870011806488	0.717025002837181	0.868455001711845	0.943459981679916	0.823315012454987	0.838270017504692	0.855850002169609	0.907059997320175	0.97864998281002	1.14968999624252	1.18097497224808	1.14465498328209	1.1852300286293	1.13482002615929	1.14787499308586	1.11652002930641	1.17024500370026	1.21767500638962	1.24485998749733	1.27406498193741	1.31009500026703	1.19814003705978	1.02014996409416	0.8862399995327	0.720030009746552	0.596619993448257	0.519350016117096	0.383000001311302	0.27212999612093	0.148219999670982	0.0103200009092689	-0.178709997236729	-0.402689990401268	-0.591219997406006	-0.614090013504028	-0.665600019693375	-0.660330003499985	-0.566430002450943	-0.686379998922348	-0.765860003232956	-0.747379994392395	-0.853830003738403	-0.897520011663437	-0.940010011196136	-0.84186999797821	-0.663580006361008	-0.590510010719299
chrXIII:540116-540547	YMR135C	1.71376997828484	1.68567504882812	1.652364975214	1.68143499493599	1.75313001871109	1.74260004162788	1.73304500579834	1.73703501820564	1.58980997204781	1.47129002213478	1.32956001758575	1.31464999318123	1.29811000823975	1.33666999340057	1.4311399936676	1.46987498998642	1.48722000718117	1.49539996981621	1.46561998128891	1.36456503272057	1.25822502374649	1.22621999382973	1.21389000415802	1.23896501660347	1.09412999153137	0.907650011777878	0.640889984369278	0.345729997754097	0.03341000135988	-0.238849997520447	-0.383479997515678	-0.562379992008209	-0.609289991855621	-0.634819996356964	-0.756260007619858	-0.853899997472763	-0.947089999914169	-1.06758000850677	-1.02176002264023	-1.02863998413086	-1.04942996501923	-0.998010003566742	-0.956540012359619	-1.08332002162933	-1.17525004148483	-1.17529001235962	-1.23369997739792	-1.16747999191284	-1.13545999526978	-1.08294001817703
chrIX:138143-138572	YIL119C	0.696029984951019	0.685359990596771	0.704530012607574	0.543829989433289	0.405240005254745	0.272079999744892	0.273629993200302	0.181539996247739	-0.0245100004598498	-0.136579997092485	-0.265110002458096	-0.144019994884729	-0.100229997187853	-0.107149998098612	-0.196889996528625	-0.248420000076294	-0.231059999763966	-0.20098000317812	-0.119290002435446	-0.0869200021028519	-0.0119400000432506	-0.0347899999469519	0.0374499998986721	0.0738199967890978	-0.25168000087142	-0.479505001008511	-0.590745007991791	-0.422329999506474	-0.66579499989748	0.0693750061094761	0.0767200024798513	-1.45323000494391	-1.95580005645752	-1.19607003927231	-1.06200003623962	-1.06200003623962	-1.15335000753403	-1.05954998731613	-1.11403498649597	-0.869425019621849	-0.565550009906292	-0.35628500431776	-0.0855850029736757	0.0392000004649162	0.0395399998873472	0.0195449999533594	-0.278755002189428	-0.492854997515678	-0.45828499943018	-0.181139999255538
chrV:191905-192332	YER017C	0.887589991092682	1.03231000900269	1.16152002811432	1.27838002443314	1.33404004573822	1.37591998577118	1.4353600025177	1.51753995418549	1.54503996372223	1.55742001533508	1.61030999422073	1.587600004673	1.5020800113678	1.41377997398376	1.36191000938416	1.26539000272751	1.13856003284454	1.01148000955582	0.958069980144501	0.813149988651276	0.645670002698898	0.549010014533997	0.418170002102852	0.280159991979599	0.211010001599789	0.177100002765656	0.0644249990582466	-0.144975002855062	-0.387175001204014	-0.57082499563694	-0.593974992632866	-0.771249994635582	-0.861250013113022	-0.916649997234344	-0.942875012755394	-0.965650007128716	-0.989275023341179	-0.997225031256676	-1.01597498357296	-1.02442501485348	-0.996349975466728	-0.97885000705719	-0.939300000667572	-1.09542497992516	-1.1808500289917	-1.23497501015663	-1.15212500095367	-1.04285000264645	-0.963550001382828	-1.03217498958111
chrXIV:440865-441291	YNL097C-B	0.636490008234978	1.15561001300812	1.60518004894257	2.00530005693436	2.38829998970032	2.80474994182587	3.23183002471924	3.6947900056839	3.91547999382019	4.21876993179321	4.51658000946045	4.71730995178223	4.86336011886597	5.00868992805481	5.10514984130859	5.14944000244141	5.17669005393982	5.26489996910095	5.33381996154785	5.28507990837097	5.18904986381531	5.19114985466003	5.11749005317688	5.04629988670349	4.96423006057739	4.83127498626709	4.61634993553162	4.36367511749268	4.06812506914139	3.72477501630783	3.1685499548912	2.4094250202179	1.88407498598099	1.6872750222683	1.43184995651245	1.25987502932549	1.1167000234127	0.999175027012825	0.843125015497208	0.54695001989603	0.28745000436902	0.0440500003751367	-0.0636999991256744	-0.106274999678135	-0.0898499991744757	-0.000624999403953552	-0.0241749994456768	0.12697499524802	0.202874999493361	0.110900002531707
chrXII:522182-522607	YLR185W	0.62953000664711	0.965599989891052	1.89326002597809	2.79996008872986	3.77754004001617	4.57495007514954	5.38979997634888	5.87906012535095	6.17003002166748	6.41157994270325	6.5324399471283	6.67183003425598	6.75314998626709	6.75754985809326	6.779390001297	6.86059989929199	6.90644001960754	6.89840016365051	6.87706007957459	6.87731013298035	6.84852991104126	6.78247990608215	6.65071005821228	6.49321012496948	6.22158012390137	5.92620503902435	5.63118000030518	5.17750988006592	4.37129497528076	3.45013006925583	2.57955001592636	1.96149997115135	1.56176996827126	1.46279500722885	1.51379000544548	1.60537996888161	1.57975994944572	1.50782001614571	1.45324497818947	1.33399995565414	1.20149000287056	1.15397500991821	1.08886496424675	1.10089998841286	0.982739993929863	0.814865007996559	0.69266499876976	0.596640005707741	0.530805012583733	0.52834999859333
chrXII:636236-636659	YLR249W	0.464889983832836	1.02625997662544	1.55207998752594	1.80034002065659	2.02634998559952	2.1506799697876	1.95864994525909	1.7711400270462	1.74883998632431	1.73539999723434	1.76963000297546	1.81027995347977	1.93497003316879	1.86443998813629	1.54594997167587	1.16246000528336	0.935280001163483	0.591600012779236	0.316879996657372	0.259919999539852	0.331140002608299	-0.14750999584794	-0.459469982981682	-0.612379997968674	-0.977640014886856	-0.96146999001503	-0.907170021533966	-0.837029999494553	-0.794139996170998	-0.813770005106926	-0.756320011615753	-0.723995000123978	-0.641265001893043	-0.561854982376099	-0.342639997601509	-0.305959993600845	-0.25706500262022	-0.21357000246644	-0.186000001430511	-0.157785002142191	-0.134555000066757	-0.119474998116493	-0.039295001141727	0.00955999940633774	-0.0228649998083711	-0.0156650001183152	-0.0240600001066923	-0.057184998318553	-0.0238100001122802	-0.0114199997158721
chrIX:316291-316714	YIL018W	1.18009500205517	2.03787503242493	2.99247498512268	3.87059499025345	4.2886500120163	4.86401996612549	5.36203503608704	5.82204496860504	6.0267101764679	6.16258492469788	6.32287487983704	6.4168998003006	6.51939995288849	6.58372502326965	6.54996981620789	6.53871994018555	6.55507006645203	6.61046991348267	6.62690501213074	6.66823501586914	6.61028497219086	6.61758000850678	6.54680004119873	6.37359986305237	6.1555948972702	5.68568997383118	5.18190002441406	4.80262002944946	4.38027997016907	3.7941700220108	3.21206998825073	2.63298997879028	1.86410993337631	1.72788999080658	1.77229000329971	1.80163997411728	1.83761999607086	1.85244001150131	1.89768996238708	1.76326997280121	1.48059000968933	1.02056001424789	0.668420004844666	0.511069989204407	0.46693999171257	0.493559983372688	0.319049993157387	0.117269998788834	0.103660000115633	0.113439999520779
chrXIII:754261-754684	YMR242C	2.38051006793976	3.22161993980408	4.264240026474	4.64930992126465	5.06540999412537	5.40126004219055	5.8601900100708	6.07939004898071	6.14753980636597	6.22749004364014	6.2488498210907	6.25101981163025	6.2558000087738	6.25485010147095	6.25475993156433	6.21394996643066	6.18025999069214	6.11146998405457	6.02320995330811	5.72927980422974	5.49883980751038	5.31161999702454	5.06733999252319	4.82141995429993	4.48226003646851	4.06503007411957	3.58610010147095	3.09797495603561	2.51128503084183	2.00504995584488	1.48821999430656	1.18826998472214	1.21521499156952	1.2885900080204	1.41090503334999	1.57779501676559	1.58706000447273	1.58160501122475	1.67800000309944	1.70767499804497	1.89026502370834	2.37880499958992	2.53684009313583	2.58628505468369	2.25009492635727	1.88562997579575	1.74743996858597	1.73377999067307	1.5989149928093	1.18833499550819
chrV:140330-140750	YEL009C	1.2424700319767	1.2375050008297	1.1942850291729	1.18578497767448	1.12384996414185	1.08636996150017	1.10620001554489	1.1255300283432	1.22190997600555	1.3189249932766	1.3815200150013	1.45726999640465	1.47417001128197	1.4252249956131	1.4439199924469	1.62141000032425	1.72026996016502	1.9271800160408	1.88021997213364	1.63959500193596	1.46657497882843	1.31289999485016	1.00619500279427	1.00682997703552	0.974860000610352	0.609700009226799	0.204350002110004	0.0412000007927418	0.0265000006183982	0.0118000004440546	-0.0424999985843897	0.0658999979496002	0.354900002479553	0.320950001478195	0.177549995481968	0.0610499996691942	-0.484149992465973	-0.759400010108948	-0.436600007116795	1.45339998602867	3.0443000793457	3.09109997749329	3.52909994125366	3.60920000076294	3.12390005588531	2.67650008201599	2.00635004043579	1.74330002069473	1.49355000257492	1.50064998865128
chrXVI:281625-282044	YPL143W	2.08618993759155	2.49445000886917	3.06098998785019	3.88331003189087	4.35133006572723	4.72106482982636	5.08921494483948	5.36547491550446	5.61972985267639	5.77279489040375	6.04251511096954	6.13135998249054	6.20835001468658	6.29939498901367	6.26488990783691	6.28280017375946	6.29395010471344	6.28090000152588	6.2707200050354	6.18852508068085	6.13994514942169	6.12269501686096	6.07438504695892	5.93849999904633	5.85560512542725	5.67242002487183	5.40180993080139	5.19781007766724	4.74805006980896	4.20626001358032	3.77236008644104	3.46366004943848	3.5325799703598	3.5857399225235	3.70248994827271	3.68535001277924	3.26028003692627	3.28560009002686	3.07304997444153	2.57308006286621	2.24246003627777	2.18750996589661	2.25848999023437	2.36167993545532	2.27390999794006	2.2690699338913	2.19420001506805	2.00395002365112	1.94445999860764	1.64431003332138
chrV:396295-396714	YER117W	1.03960998952389	2.16307003498077	3.05115492343903	3.81374998092651	4.63206987380981	5.21206991672516	5.57381496429443	5.89246511459351	5.99802496433258	6.12063510417938	6.26820499897003	6.3524450302124	6.41827006340027	6.45971009731293	6.43839499950409	6.41389014720917	6.37788009643555	6.31609506607056	6.28418498039246	6.27410483360291	6.2516699552536	6.25555500984192	6.22970983982086	6.11276998519897	5.98116986751556	5.68446002006531	5.26940002441406	4.85882997512817	4.3479799747467	3.9012099981308	3.51001005172729	3.05233001708984	2.58675992488861	2.22264001369476	2.04658992290497	2.09893002510071	2.08408997058868	1.88101998567581	1.64974998235703	1.52818999290466	1.54692000150681	1.55639998912811	1.62956002950668	1.7895100235939	1.88725998401642	1.70370998382568	1.4832799911499	1.17634998559952	0.904310011863709	0.791920006275177
chrXIV:500470-500888	YNL066W	1.54879001379013	1.58989501595497	1.67998999357224	1.91294498443604	2.09213002324104	2.08158506155014	2.02137999534607	2.05586498975754	1.934779971838	1.89519501328468	2.07266504764557	2.24226998090744	2.39125007390976	2.3440750002861	2.42146496772766	2.47825504541397	2.51402990818024	2.42942497730255	2.37007503509521	2.17102997303009	1.69624002575874	1.46498502492905	1.38759499788284	1.30918498039246	1.4083599627018	1.34648002386093	1.31408998966217	1.11028996706009	0.735290002822876	0.389269995689392	0.18457999676466	-0.108650003001094	0.0583500012755394	0.680200010538101	0.712239998579025	0.478690016269684	0.608660000562668	0.595099991559982	0.539200013875961	0.477530020475388	0.428690001368523	0.370740008354187	0.208810004591942	0.0997800029814243	-0.0177000004798174	-0.0696699995547533	-0.146179998666048	-0.149370000511408	-0.383110000193119	-0.676479998230934
chrII:89500-89914	YBL071C-B	-0.274714994430542	0.176860001613386	0.824275027215481	1.59789004921913	2.32463501095772	3.12039996385574	3.66137999296188	4.18750001192093	4.69847493171692	4.99162516593933	5.30143988132477	5.53711507320404	5.71971509456634	5.89004998207092	5.9675900220871	6.01992497444153	5.97727484703064	5.95775980949402	5.9991500377655	6.01958992481232	6.07182488441467	6.09392986297607	6.18585987091064	6.1843498468399	6.12574498653412	5.97655010223389	5.63359999656677	5.3388500213623	5.04544997215271	4.86054992675781	4.73315000534058	4.35984992980957	4.50219988822937	3.44130003452301	2.65340006351471	2.28454995155334	1.77099996805191	1.39674997329712	1.15980005264282	0.886249989271164	0.847650021314621	0.645000010728836	0.5626500248909	0.434399992227554	0.274299994111061	0.208200000226498	0.204950004816055	0.188650004565716	0.152999997138977	0.113650001585484
chrXVI:339421-339833	YPL111W	0.672019982337952	0.609560012817383	0.60702001452446	0.646900004148483	0.619400012493134	0.751750004291534	0.897760015726089	1.07141999006271	1.16269000768661	1.24250001907349	1.21261001825333	1.22680000066757	1.25358999967575	1.30182000398636	1.42510998249054	1.5504499912262	1.68489998579025	1.77349001169205	1.80799999237061	1.75477001667023	1.74734002351761	1.73405003547668	1.68436002731323	1.74218997955322	1.68937999010086	1.61018497347832	1.54400000572205	1.46552999019623	1.28144997358322	0.926874977350235	0.74378000497818	0.492150004208088	0.318699997663498	0.282275000214577	0.152614999562502	0.131190002895892	0.0122049995698035	-0.0136399996466935	-0.0898899991065264	-0.112920000404119	-0.192989999055862	-0.226899997889996	-0.141974996775389	-0.138554997742176	-0.0880850011482835	-0.115220002271235	-0.264864993095398	-0.27698500007391	-0.21796500235796	-0.13195000179112
chrV:362263-362674	YER102W	1.37663499116898	2.40533502697945	3.54069998264313	4.17732999324799	4.66154990196228	5.21491498947144	5.82007503509521	6.28209497928619	6.61262011528015	6.73453502655029	6.74459993839264	6.81328999996185	6.87902014255524	6.91753489971161	6.93311498165131	6.95680005550385	7.00307986736298	7.03916997909546	6.9813499212265	6.86815986633301	6.71469995975494	6.55828499794006	6.46122994422913	6.35995001792908	6.17958505153656	5.86256012916565	5.44256000518799	5.02058000564575	4.53763003349304	3.8163099527359	3.07194991111755	2.63337996006012	2.37610006332397	2.28841001987457	2.14136998653412	2.11453995704651	2.18117001056671	2.06614000797272	1.8675500035286	1.89460000991821	2.00754991769791	2.0890899181366	2.03934001922607	2.01679000854492	1.79903004169464	1.65307999849319	1.50331000089645	1.18089998960495	0.883600014448166	0.659400022029877
chrVI:54864-55275	YFL039C	-0.658500015735626	-0.386849999427795	-0.140025001019239	-0.190500002354383	-0.173775002360344	-0.220524996519089	-0.35079999268055	-0.288100000470877	-0.0560250008857111	0.0335250006610295	0.140474995598197	0.416199985891581	0.567200005054474	0.422000005841255	0.284174993634224	0.246924996376038	0.389024995267391	0.563900001347065	0.791700005531311	1.30082501471043	1.39832496643066	1.12227499485016	1.42519995570183	1.39710000157356	1.12927502393723	0.659269991517067	0.49337001144886	0.474860003590584	0.468129992485046	0.319730004668236	0.166700001806021	0.130439998582006	-0.0929799996316433	-0.30808000266552	-0.391469988226891	-0.540139985084534	-0.586740005016327	-0.668120008707046	-0.640989983081818	-0.496970000863075	-0.513229992985725	-0.58503999710083	-0.699080014228821	-0.579360002279282	-0.509839999675751	-0.31783000677824	-0.138990001380444	-0.107529998570681	-0.168049998581409	-0.277119991183281
chrXII:1028367-1028778	YLR448W	3.09062492847443	3.77912000417709	4.49427003860474	5.02054498195648	5.39609518051147	5.64514005184174	5.87618005275726	6.01615998744965	6.0853600025177	6.11353485584259	6.1956250667572	6.25687997341156	6.31444492340088	6.33090009689331	6.34662017822266	6.29693014621735	6.30446503162384	6.29860503673553	6.27816989421845	6.22103490829468	6.10541014671326	5.94890496730804	5.84877996444702	5.62890005111694	5.37290503978729	5.11199011802673	4.86111006736755	4.44902997016907	3.92230000495911	3.24581003189087	2.64322998523712	2.06757001876831	1.61489998102188	1.35885002613068	1.32244995832443	1.18702002763748	1.14625004529953	1.21149003505707	1.1490500330925	1.00529998540878	0.801910001039505	0.709150010347366	0.544459986686707	0.45024000108242	0.436140003800392	0.429869997501373	0.488789993524551	0.496440002322197	0.488409999012947	0.340270009636879
chrVII:726513-726923	YGR118W	1.31638997793198	2.28934001922607	3.33534002304077	3.96863007545471	4.46165990829468	5.09510998725891	5.74802994728088	6.06375999450684	6.11615009307861	6.32371988296509	6.34259991645813	6.35719990730286	6.36484999656677	6.3307201385498	6.3003399848938	6.27966995239258	6.24654998779297	6.26597008705139	6.17071995735168	6.06781005859375	6.00082011222839	5.99756999015808	5.86880006790161	5.79838995933533	5.63806004524231	5.3494598865509	4.96119003295898	4.49261994361877	4.03782004117966	3.4998500585556	2.92599499225616	2.53551504611969	2.07956001758575	1.61825504302979	1.53353499174118	1.3907049715519	1.14046498537064	1.02271503210068	0.857565006613731	0.794740000367165	0.694689989089966	0.590090012550354	0.556299981474876	0.523759989440441	0.413224992156029	0.419575001299381	0.494269996881485	0.431309996545315	0.340290004014969	0.271330001950264
chrIV:221828-222238	YDL133C-A	1.17674500346184	1.53451999425888	1.86785998344421	2.22550504207611	2.17526998519897	2.09356002807617	2.0872699379921	2.31844501495361	2.61758998632431	2.77460497617722	2.8911700129509	3.04161503314972	3.11831493377686	3.05937495231628	3.02487999200821	2.99129499197006	3.01001499891281	3.12063493728638	3.30323501825333	3.32535494565964	3.16907994747162	2.91852996349335	2.53733495473862	2.28295999765396	2.03417493104935	1.81387001276016	1.52364000082016	1.18962000608444	0.962359988689423	0.905499988794327	0.868610006570816	0.902350008487701	1.17665998935699	1.45345995426178	1.22385001182556	1.18638999462128	1.03002996444702	0.903169983625412	0.815590018033981	1.03028001785278	1.15209002494812	1.1170599937439	1.10997997522354	1.07019999623299	1.00652000904083	0.90174999833107	0.638490003347397	0.661610013246536	0.637769985198975	0.632980000972748
chrXIII:124224-124633	YML073C	0.0542000001296401	0.530724993441254	1.81929996609688	3.31739991903305	4.08027493953705	4.36437499523163	4.98479998111725	5.39829993247986	5.73775017261505	5.95137500762939	6.11970019340515	6.28537511825562	6.42870008945465	6.44682502746582	6.39825010299683	6.37395000457764	6.33200013637543	6.31907498836517	6.29470014572144	6.22224998474121	6.21375012397766	6.19955003261566	6.18884992599487	6.12210011482239	5.94679987430573	5.60648999214172	5.28910989761353	5.03885006904602	4.58126020431519	4.14675991535187	3.81433000564575	3.55715997219086	3.33204002380371	3.07172999382019	2.89834001064301	2.88101003170013	2.86994001865387	2.77915999889374	2.92115006446838	2.63275008201599	1.9836699962616	1.59104999303818	1.43896000385284	1.24335000514984	1.19922001361847	1.18467003107071	0.989240002632141	0.90994998216629	0.671799993515015	0.394549998641014
chrXII:924510-924919	YLR403W	-0.883889997005463	-0.883020007610321	-0.703930014371872	-0.409049993753433	-0.220589998364449	-0.0761500015854835	0.150759996473789	0.193409997224808	0.30706000328064	0.497469985485077	0.560439997911453	0.683319973945618	0.751710015535355	0.780170005559921	0.782169979810715	0.699310004711151	0.595629990100861	0.498159992694855	0.375100010633469	0.29695999622345	0.300500002503395	0.226539999246597	0.12853000164032	0.0636799979954958	-0.0487000011838973	-0.223034997656941	-0.410155004262924	-0.478645001351833	-0.500199991464615	-0.504659995436668	-0.421915002167225	-0.232519995421171	-0.219715002179146	-0.286139994114637	-0.282425007224083	-0.253560003638268	-0.192635005712509	-0.127770002186298	0.0670550020877272	0.479140017926693	1.01020998954773	1.60633496642113	2.51532992720604	3.72431492805481	3.60410002470016	3.61024996042252	3.65919499397278	4.52427504062653	3.86818487644196	1.60016501247883
chrXIII:861028-861437	YMR296C	-0.350824998319149	-0.146644996851683	-0.0539500001817942	0.0618099976330996	0.179745002090931	0.490140008926392	0.640694990754128	0.684114983677864	0.688184997439384	0.767670011520386	1.10615502595901	1.22903998494148	1.61208500266075	2.22682500481606	3.09853993654251	4.12347010374069	5.15165985822678	2.51744507551193	1.16750496327877	0.846874991059303	0.557300005853176	0.450094999372959	0.329950009286404	0.229360005259514	-0.101800000667572	-0.855889987945557	-1.21154997348785	-1.3574099779129	-1.39626001119614	-1.40058002471924	-1.2279900431633	-1.17912001609802	-1.16480004787445	-1.22128999233246	-1.27925999164581	-1.29565999507904	-1.32201000452042	-1.23186999559402	-0.994930011034012	-0.827769994735718	-0.839939993619919	-0.832539987564087	-0.862260007858276	-0.878220009803772	-0.986179995536804	-0.993839991092682	-0.962900000810623	-0.971340012550354	-0.970570009946823	-1.01969999074936
chrXVI:328939-329347	YPL117C	1.23505002260208	1.01194998621941	0.00100000202655792	-0.970600008964539	-0.970600008964539	-0.970600008964539	-0.970600008964539	-0.605400003492832	0.566999994218349	1.13209998607635	1.01555001735687	0.270750001072884	0.536249995231628	0.903250008821487	1.29895001649857	1.41940003633499	1.63694995641708	1.69114995002747	1.62720000743866	1.62365001440048	1.63440001010895	1.49795001745224	1.44369995594025	1.50129997730255	1.80145001411438	1.79634999036789	1.22438001930714	0.600295002758503	0.191190009564161	0.0251050010323524	0.0761800012551248	-0.0405499999411404	-0.176664999872446	-0.180634996294975	-0.201809997856617	-0.327709999680519	-0.428945007920265	-0.478154991567135	-0.572619999945164	-0.441400009393692	-0.235699993371964	-0.123694999888539	-0.161115001514554	-0.309615004807711	-0.153560006245971	-0.0937100026756525	-0.0928350001573563	-0.118194997683167	-0.0897900022566318	-0.0639400016516447
chrIV:543641-544048	YDR043C	0.431090000271797	0.5331199914217	0.675450003147125	0.769870001077652	1.12233003377914	1.21437001228333	1.33748999834061	1.28716996908188	1.35341995954514	1.45173996686935	1.45246996879578	1.53887995481491	1.70770998001099	1.98444001674652	2.10707995891571	2.11712999343872	2.16953999996185	2.08115992546082	2.0678200006485	2.05250005722046	2.09082002639771	2.12422993183136	2.14570996761322	2.24278001785278	2.20864000320435	1.93679500222206	1.53223995566368	1.28115998506546	1.15186499357224	0.799835011363029	0.675354993343353	0.483894991874695	0.432024995982647	0.347964999079704	0.163519999757409	0.0368850001133978	0.0089749997947365	-0.0341700003482401	0.00368499988690019	0.180434999335557	0.172095003351569	0.11089499630034	0.134469999372959	0.129204999655485	0.0757600009441376	-0.0135749988257885	0.104619997367263	0.0491349989548326	0.106114995852113	0.201960000395775
chrIX:99493-99900	YIL133C	2.6452399969101	3.01152002811432	3.68425998687744	4.19761986732483	4.74105997085571	5.22899990081787	5.59811992645264	5.83686995506287	6.07470984458923	6.1828999042511	6.19500999450684	6.28430018424988	6.3271201133728	6.31324000358582	6.32846994400024	6.33371987342835	6.30473999977112	6.23475995063782	6.17805995941162	6.1238299369812	6.07490992546082	5.9524899482727	5.77992014884949	5.61848006248474	5.30301995277405	4.93286993503571	4.53743484020233	4.07126492261887	3.35716998577118	2.73294508457184	2.22340496182442	1.78235999941826	1.49561503529549	1.09823000729084	0.905160009860992	0.888269996643066	0.859805002808571	0.887979981303215	0.879515001177788	0.930560007691383	0.980950012803078	1.23743998408318	1.24939002394676	1.33044501543045	1.36132996082306	1.32634502053261	1.37235000729561	1.19751501083374	0.941654998064041	0.7795450091362
chrXIII:223892-224299	YML026C	1.26674499511719	2.04552502036095	2.97879005670548	3.76989507675171	4.40443997383118	4.80450999736786	5.30591006278992	5.7188499212265	5.92590005397797	6.08188502788544	6.18571991920471	6.23017001152039	6.19200494289398	6.19176001548767	6.22531495094299	6.23474016189575	6.18489491939545	6.14354481697083	6.17110509872437	6.10455503463745	6.05131492614746	5.99708514213562	5.96077995300293	5.84794507026672	5.69657008647919	5.31772999763489	4.79590983390808	4.26215991973877	3.87340996265411	3.71789996623993	3.37193996906281	2.87960007190704	2.53925006389618	2.17248003482819	1.74954999685287	1.44043004512787	1.26614003181458	1.14642999172211	1.31045002937317	1.36952999830246	1.22127999067307	1.0330699801445	0.647540009021759	0.211309997737408	0.13474999666214	0.191810001432896	0.178329999744892	0.228489996492863	0.268389992415905	0.24577000439167
chrIV:491043-491449	YDR025W	2.07265000343323	3.24312009811401	3.95606002807617	3.95325999259949	3.96401991844177	4.45390992164612	4.82210011482239	4.99083003997803	5.14762010574341	5.39157981872559	5.65335011482239	5.76776008605957	5.69038991928101	5.70291004180908	5.72399001121521	5.75009016990662	5.77163000106812	5.83729004859924	5.79187002182007	5.6590500831604	5.56255993843079	5.54148001670837	5.47349996566772	5.30091004371643	5.11359996795654	4.99308986663818	4.68287994861603	4.29730508327484	3.90229996442795	3.41371990442276	2.85943505764008	2.43055008649826	2.38400498628616	2.44337508678436	2.18289505243301	1.89568002820015	1.66659002304077	1.54313498735428	1.88915000557899	1.73854002356529	1.38694500923157	1.17294004559517	1.09874997735023	0.966999995708466	0.979429996013641	0.755009993910789	0.583759984374046	0.34961501210928	0.179235000908375	0.16665999814868
chrIV:1429061-1429464	YDR487C	0.66081001162529	0.982520031929016	1.21933000087738	1.50527997016907	1.72715002298355	1.86352000236511	2.02460994720459	2.16679003238678	2.30828998088837	2.39402995109558	2.46873998641968	2.59891993999481	2.64398002624512	2.6343799829483	2.57531995773315	2.54768996238708	2.53610005378723	2.5136899471283	2.48958995342255	2.3840300321579	2.28997004032135	2.08300006389618	1.89540001153946	1.71163001060486	1.34242998361588	0.924465000629425	0.462754999101162	-0.0625199990347028	-0.437964993715286	-0.650220018625259	-0.825095009803772	-0.952719983458519	-1.12647002637386	-1.22214502692223	-1.19349498152733	-1.29246495366096	-1.30553498864174	-1.36396499872208	-1.35343999862671	-1.33945998549461	-1.2990149974823	-1.29878498911858	-1.33181500434875	-1.42294499874115	-1.41850504279137	-1.36046497821808	-1.30514999628067	-1.35736998915672	-1.30587003231049	-1.31276499629021
chrIV:545994-546396	YDR044W	-0.316449999809265	-0.165025003254414	-0.0592500008642673	0.145075004547834	0.350100003182888	0.49432498216629	0.654300004243851	0.788774996995926	0.971850007772446	1.31762498617172	1.66767501831055	1.77380004525185	1.90562501549721	1.97302496433258	1.94567501544952	1.88759997487068	1.84157499670982	1.77502498030663	1.74520000815392	1.6541500389576	1.65802502632141	1.61864998936653	1.41212496161461	1.24550002813339	1.14517498016357	0.975109994411469	0.80890998840332	0.659640002250671	0.482859998941422	0.288649997115135	0.180089998990297	-0.0190900000743568	-0.170560005307198	-0.407810005545616	-0.733689993619919	-0.896249997615814	-1.15801002979279	-1.09498001337051	-0.964169985055923	-0.904019993543625	-0.985929995775223	-1.0609299659729	-1.14923995733261	-1.16126002073288	-1.19413998126984	-1.23960998058319	-1.25547000169754	-1.3461199760437	-1.37528998851776	-1.35135004520416
chrVII:856638-857038	YGR180C	0.662380015850067	0.745169997215271	0.873470002412796	1.03474997580051	1.15245001912117	1.28902004361153	1.40130999088287	1.39302501678467	1.49726998806	1.59596499800682	1.65602501630783	1.75783503651619	1.82391000986099	1.81547999978065	1.80712999105453	1.87615501284599	1.91983501315117	1.93638998270035	1.93187502026558	1.96081501841545	2.00178006887436	2.01403998732567	1.9443799495697	1.90053000450134	1.81855496764183	1.74630002975464	1.7741700053215	1.75740000009537	1.58351001739502	1.42301996946335	1.30209001302719	1.05517999529839	0.716570001840591	0.585899996757507	0.545549994707108	0.64941999912262	0.793400013446808	0.734080001711845	0.235740008205175	-0.122310002148151	-0.334919998049736	-0.40626001060009	-0.313269990682602	-0.2147899992764	-0.000370001047849655	0.07094999961555	-0.00705999992787838	-0.132270000874996	-0.185959999263287	-0.333789992332458
chrXIV:559235-559635	YNL037C	-0.311049997806549	-0.256000004708767	-0.202559997141361	-0.0940299972891808	-0.051460000500083	-0.0859099984169006	-0.186039997637272	-0.266510009765625	-0.29995000064373	-0.409789994359016	-0.512940004467964	-0.551660007238388	-0.554190015792847	-0.55453999042511	-0.652069991827011	-0.76852999329567	-0.953560000658035	-1.01366999149323	-1.02740998268127	-1.07315999269485	-1.06754997968674	-1.11869000196457	-0.971049976348877	-0.830730003118515	-0.878559994697571	-1.11962497234344	-1.07989999651909	-0.902500003576279	-0.585424996912479	-0.272024996578693	-0.485500000417233	-0.549725010991096	-0.531750023365021	-0.581900000572205	-0.666075006127357	-0.673799991607666	-0.773399978876114	-0.820549979805946	-0.784924998879433	-0.75585001707077	-0.750900015234947	-0.799249976873398	-0.8644749969244	-0.884274989366531	-0.938300013542175	-0.974875003099442	-1.03487500548363	-1.17307502031326	-1.2958750128746	-1.25260001420975
chrVII:149023-149422	YGL189C	1.04979001283646	1.65770001411438	2.39412000179291	3.05274004936218	3.68973994255066	4.12234997749329	4.46842999458313	4.80053005218506	5.13943982124329	5.51377992630005	5.68816003799438	5.81687016487122	5.95647988319397	6.05401000976562	6.10307016372681	6.11455993652344	6.15497007369995	6.15564012527466	6.15849990844727	6.15211005210876	6.15833010673523	6.13618001937866	6.02197008132935	5.94664011001587	5.88038997650146	5.68474991321564	5.37192482948303	5.01809997558594	4.5531750202179	3.94530998468399	3.54449495077133	3.40319998264313	3.48765000104904	3.25854502916336	3.01203501224518	2.96378993988037	3.08589506149292	3.04752498865128	2.71986502408981	2.55649502277374	2.36006498336792	2.05805498361588	1.56007997393608	1.21818999648094	1.14360997676849	1.00788996815681	0.779679998755455	0.808280000090599	0.688775008916855	0.48904999345541
chrXIV:349842-350239	YNL149C	1.07970501184463	1.08616000413895	1.07989503741264	1.15377998948097	1.23637500405312	1.34438999891281	1.40394000411034	1.41089499592781	1.44691497087479	1.49933500289917	1.56424002051353	1.55774495601654	1.55027498006821	1.55628499984741	1.60993002057075	1.64285000562668	1.56105999946594	1.54476498961449	1.43068998456001	1.26490002274513	1.20081502199173	1.11842499375343	0.988690027594566	0.886565017700195	0.795085009932518	0.686299973726273	0.498020005226135	0.074830000847578	-0.240129993855953	-0.415899994969368	-0.559560000896454	-0.578149998188019	-0.603160011768341	-0.593759995698929	-0.620260000228882	-0.788370007276535	-0.87363001704216	-0.995460021495819	-1.10698001384735	-1.17604997158051	-0.950980007648468	-0.8014200091362	-0.752270007133484	-0.712989991903305	-0.71839998960495	-0.749860000610352	-0.892959994077682	-0.952889984846115	-0.671369999647141	-0.670410025119782
chrV:342423-342820	YER092W	0.90108999311924	1.19889998435974	1.22386004328728	1.19212002158165	1.14396497011185	1.14756501317024	1.11766496300697	1.12004998326302	1.06402497887611	1.10109497904778	1.13011499047279	1.0502899646759	0.999074974656105	0.925089991092682	0.776220011711121	0.698730006814003	0.625955000519753	0.567345005273819	0.512035000324249	0.396529988944531	0.351020002365112	0.347395011782646	0.27710999250412	0.219694998115301	0.154770001769066	0.136050000786781	0.169149998575449	0.301350004971027	0.494550004601479	0.671450018882751	0.634599983692169	0.595150023698807	0.586899995803833	0.23004999011755	0.0870000012218952	0.00969999958761036	-0.0646999999880791	-0.061099998652935	-0.115100000053644	-0.13849999755621	-0.191799998283386	-0.377900004386902	-0.520900011062622	-0.558349996805191	-0.589549988508224	-0.55009999871254	-0.285950005054474	-0.250949993729591	-0.251050002872944	-0.30749998986721
chrXVI:731855-732251	YPR102C	-1.14002002477646	-1.14307004213333	-1.01732001304626	-0.800940006971359	-0.430139988660812	-0.0862399980425835	0.0523299977183342	0.118619999289513	0.164680001139641	0.228199999034405	0.300329998135567	0.454100000858307	0.685549986362457	0.891839998960495	1.04783998131752	1.10024001598358	1.0682800412178	0.990400016307831	0.949770003557205	0.944639998674393	0.977339988946915	1.11851998567581	1.15190997123718	1.11495996713638	0.92493999004364	0.647575005888939	0.420675002038479	0.15527499790187	-0.143999998021172	-0.323075003921986	-0.42765000462532	-0.481349989771843	-0.465274997055531	-0.614425003528595	-0.772425010800362	-0.783725008368492	-0.74882498383522	-0.65107499063015	-0.580975010991096	-0.594124987721443	-0.512624993920326	-0.501224994659424	-0.475275002419949	-0.495449997484684	-0.548800006508827	-0.548675000667572	-0.426500007510185	-0.293974995613098	-0.218799997121096	-0.140650000423193
chrVII:788221-788616	YGR148C	2.13601996898651	2.46080005168915	3.03105006217957	3.65237002372742	4.20357003211975	4.76789989471436	5.29309000968933	5.85460987091064	6.16952991485596	6.34382991790771	6.45917992591858	6.54349999427795	6.61285982131958	6.67436003684998	6.67119994163513	6.58921012878418	6.56269011497498	6.54655013084412	6.42906999588013	6.32827000617981	6.17944002151489	6.00685987472534	5.81854991912842	5.60272998809814	5.21108989715576	4.57290005683899	3.91863996982574	3.1631300330162	2.40797998905182	1.60548998713493	1.07049999237061	0.816139996051788	0.655019998550415	0.494045002758503	0.402780003845692	0.339480002224445	0.271160002052784	0.307950004935265	0.338610009849072	0.356589996814728	0.470269995927811	0.566919992864132	0.748104971647263	0.851644998788834	0.936350005865097	0.919484984874725	0.926425018906593	0.765474995970726	0.657780015468597	0.62809000313282
chrXV:901248-901641	YOR312C	1.16229503452778	1.99144993424416	2.83584492206573	3.46273003816605	3.96006011962891	4.33476505279541	4.70925986766815	4.96138501167297	5.16338994503021	5.31317493915558	5.39526998996735	5.57871000766754	5.80222506523132	5.92082998752594	5.9773250579834	6.05405991077423	6.09469509124756	6.10429496765137	6.12436006069183	6.13926491737366	6.17307987213135	6.20804004669189	6.21837499141693	6.31788504123688	6.22078492641449	5.94176988601685	5.78962006568909	5.71825995445252	5.34581003189087	5.00329003334045	5.00107011795044	5.44500012397766	5.43241014480591	5.50693020820618	5.36978006362915	5.32588996887207	5.21840996742249	5.08872008323669	5.32571001052856	5.3778998374939	4.19161999225616	3.58002002239227	2.50709998607635	1.80882000923157	1.69061995744705	1.56571996212006	1.33450000286102	1.22453000545502	0.914779990911484	0.718049991130829
chrXV:83104-83496	YOL125W	0.328549988567829	0.658224985003471	0.981799975037575	1.35417500138283	1.57570001482964	1.43569996953011	1.33109998703003	1.33910003304482	1.47342500090599	1.50595000386238	1.53397500514984	1.51984998583794	1.5625	1.60649996995926	1.55340000987053	1.48787495493889	1.44139996170998	1.43782502412796	1.49090000987053	1.4081249833107	1.33435001969337	1.16530004143715	1.07979997992516	0.999574989080429	0.960374996066093	0.720639997720718	0.422489988803864	0.248000003397465	0.10359999909997	-0.0444400012493134	-0.158510001003742	-0.0813999980688095	0.299479997158051	0.493490010499954	0.543110013008118	0.476520004868507	0.426979994773865	0.441369998455048	0.453780001401901	0.504000008106232	0.435700008273125	0.355620005726814	0.239500004053116	0.223689998686314	0.180179999023676	-0.00750999934971333	-0.234080004692078	-0.34456000328064	-0.489510008692741	-0.599639981985092
chrVI:74654-75043	YFL033C	-1.12600001692772	-1.12310001254082	-1.02469998598099	-0.959199979901314	-0.851500004529953	-0.823174998164177	-0.789000004529953	-0.846649989485741	-0.86999998986721	-0.881449997425079	-0.847249999642372	-0.775099992752075	-0.609174996614456	-0.351574998348951	-0.103574998676777	0.027449999935925	0.1085250005126	0.122824998572469	0.0941749978810549	0.216249998658895	0.369724996387959	0.586649984121323	0.814549997448921	1.00154998898506	1.09389996528625	1.03432999849319	0.7021399974823	0.0540999986231327	-0.532799994945526	-0.778920006752014	-0.878489995002747	-0.930060005187988	-0.990759998559952	-1.17902998924255	-1.34407998323441	-1.54927000999451	-1.68500998020172	-1.81032996177673	-1.83545998334885	-1.76887998580933	-1.70368999242783	-1.63163996934891	-1.67310998439789	-1.73681997060776	-1.83773998022079	-1.88044002056122	-1.80424003601074	-1.68313001394272	-1.6386500120163	-1.57321003675461
chrIV:1013695-1014084	YDR276C	1.62019002437592	1.60480998754501	1.64935998916626	1.66592000722885	1.68064999580383	1.71454002857208	1.72365000247955	1.65323001146317	1.57220002412796	1.5186399936676	1.49900000095367	1.48084998130798	1.50757002830505	1.50177001953125	1.43288004398346	1.35231003761292	1.26945996284485	1.16515995264053	1.09932999610901	1.054409968853	1.10404998064041	1.11382999420166	0.9716000020504	0.767179983854294	0.622619980573654	0.459775000810623	0.409650005400181	0.409024998545647	0.460349999368191	0.507800005376339	0.57159998267889	0.579199999570847	0.72272501885891	0.850325003266335	1.06539998948574	1.23977497220039	1.32292497158051	1.27097499370575	1.27547499537468	1.30257499217987	1.47075003385544	1.53102499246597	1.95420005917549	2.25859999656677	2.93084996938705	2.29795002937317	1.81700003147125	1.85117501020432	2.05965006351471	2.23797500133514
chrXII:737661-738049	YLR304C	0.285430002212524	0.515730005502701	0.561640012264252	0.716829991340637	0.864509981870651	0.780689990520477	0.656850010156631	0.609189993143082	0.608570009469986	0.572859996557236	0.537239998579025	0.595399981737137	0.567169988155365	0.544380003213882	0.55473997592926	0.568849986791611	0.479639995098114	0.382310000061989	0.366229999065399	0.396149986982346	0.487809979915619	0.451390001177788	0.316909992694855	0.27546000033617	0.197810000181198	0.364090007543564	0.468455000221729	0.440255001187325	0.493514984846115	0.304439988732338	0.168380000442266	0.199124997109175	0.112399998307228	-0.0700200002640486	-0.122275000065565	-0.0587499989196658	-0.283155007660389	-0.544914995133877	-0.626029995083809	-0.733740013837814	-0.750554990768433	-0.738990011811256	-0.659249991178513	-0.602525016665459	-0.625725001096725	-0.696174994111061	-0.845540001988411	-0.905160012841225	-0.879165008664131	-0.825064989924431
chrXIV:63007-63395	YNL302C	1.65084003210068	2.25253999233246	3.49211993217468	4.12173008918762	4.5475800037384	5.18812003135681	5.55978999137878	5.91044988632202	6.06957011222839	6.21682000160217	6.33962988853455	6.42965002059937	6.48804998397827	6.51603002548218	6.53364996910095	6.48399991989136	6.5065399646759	6.52026996612549	6.48469996452332	6.47227993011475	6.3750500202179	6.32530989646912	6.26759986877441	6.14907999038696	6.00880002975464	5.82743501663208	5.60677499771118	5.30941016674042	5.03069496154785	4.62544987201691	4.11290986537933	3.75702002048492	3.29433001279831	3.25589505434036	3.14664994478226	2.67906504869461	2.55526502132416	2.23263002038002	1.64158999919891	1.25819996595383	1.14284000992775	1.07281002402306	1.0806350171566	1.09462003707886	1.03634997308254	0.965959995985031	0.891430020332336	0.874524995684624	0.84555002450943	0.795959994196892
chrXVI:450784-451170	YPL058C	0.718600004911423	0.669200003147125	0.715099990367889	0.797124996781349	0.881500005722046	0.821675002574921	0.831875011324883	0.922499999403954	1.05469998717308	1.21162500977516	1.32127502560616	1.47530001401901	1.63040000200272	1.81572502851486	1.86910000443459	1.86945000290871	1.83855000138283	1.81057497859001	1.87485000491142	1.93492498993874	1.87807497382164	1.81042498350143	1.69972503185272	1.57027503848076	1.46082499623299	1.19771001338959	0.986789983510971	0.911570006608963	0.870839977264404	0.825610011816025	0.78989000916481	0.679739993810654	0.503039991855621	0.554199993610382	0.338340005278587	0.0811500018462539	0.13852999471128	0.158939999341965	-0.532809999585152	-0.894120007753372	-0.860389983654022	-0.600589981675148	-0.372299998998642	-0.438869994878769	-0.54326000213623	-0.52109999358654	-0.453969997167587	-0.576220005750656	-0.701449984312058	-0.863130009174347
chrXIV:217287-217673	YNL231C	-0.919190019369125	-0.85310999751091	-0.650029999017715	-0.58474001288414	-0.465729984641075	-0.192530003190041	-0.027560000307858	0.14626000225544	0.328990000486374	0.468240004777908	0.592309987545013	0.742800003290176	0.934580016136169	1.12320003509521	1.19505000114441	1.21226000785828	1.27189999818802	1.34272998571396	1.43402999639511	1.55969997644424	1.69975999593735	1.64495996236801	1.4912700176239	1.43727999925613	1.3468399643898	1.1147449940443	0.816599994897842	0.748640021681786	0.641584990918636	0.587839998304844	0.493824987113476	0.315049998834729	-0.100510000810027	-0.515439994633198	-0.282815010845661	1.18095001131296	1.50131497979164	2.02572994232178	2.62956503629684	2.93010507822037	2.50550510883331	1.94716506004334	1.40482999384403	0.71086001098156	0.52664500772953	0.354085008054972	0.0831000011414289	-0.151689999178052	-0.24117000028491	-0.350395002961159
chrIV:1401328-1401713	YDR471W	-0.52819000184536	-0.232369999587536	0.523489993810654	1.56233999729157	2.6247599363327	3.66763994693756	4.49587998390198	4.9960599899292	5.33810005187988	5.69732999801636	5.92407011985779	6.09526996612549	6.18994994163513	6.16049995422363	6.17153992652893	6.16775007247925	6.14395003318787	6.01883015632629	5.97438006401062	5.96893010139465	5.96691012382507	5.99148998260498	5.91513986587524	5.84607992172241	5.66998009681702	5.4475599527359	5.18005983829498	4.66337502002716	4.07112983465195	3.45413001775742	2.97764500379562	2.36981000900269	2.05456502437592	1.78207001686096	1.51453502774239	1.33904001116753	1.19897003173828	1.02174002230167	0.892534998059273	0.864345011115074	0.721445024013519	0.556830012798309	0.503015005588532	0.569709992408752	0.547150006890297	0.475890004634857	0.382820007205009	0.346359999477863	0.321864998340607	0.296159988641739
chrXIV:330890-331273	YNL162W	1.62610002756119	1.74785999059677	2.37899994850159	3.20850005149841	3.83758006095886	4.27987012863159	4.81664018630981	5.51174993515015	6.0011999130249	6.22802982330322	6.36433000564575	6.46756010055542	6.50288000106812	6.51258983612061	6.47328009605408	6.4673499584198	6.44089002609253	6.44811000823975	6.4060601234436	6.3779100894928	6.23839988708496	6.10044989585876	5.97216005325317	5.83336009979248	5.5986198425293	5.09641489982605	4.60670511722565	4.01425006389618	3.36083492040634	2.67915993928909	2.01703500151634	1.64806495904922	1.33623498678207	1.15274003744125	0.950140020251274	0.787549990415573	0.788265010714531	0.8158900141716	0.975184994935989	1.11287000775337	1.14422503709793	1.06482000350952	0.971700003743172	0.881495001912117	0.836099994182587	0.886430004239082	0.905415007472038	0.912690007686615	0.906129992008209	0.842485019564629
chrXII:84191-84572	YLL028W	1.74012498855591	1.8031999707222	1.97252000570297	2.1031250834465	2.27314997911453	2.2823900103569	2.39671002626419	2.53368000984192	2.64103006124496	2.73539997339249	2.88729507923126	2.98899006843567	2.94864505529404	2.93874000310898	3.02832494974136	3.00342497825623	3.09468501806259	3.11170001029968	3.23570501804352	3.15106500387192	3.03828998804092	2.89249002933502	2.82029993534088	2.44863494634628	2.07098001241684	2.25315008163452	2.38814995288849	1.65841997861862	1.23346000313759	0.556629986315966	0.170279997587204	0.127329999580979	0.0949700003489852	-0.101900002360344	-0.330650010704994	-0.470460000634193	-0.547599977254868	-0.625849997997284	-0.681180000305176	-0.720119994878769	-0.667570012807846	-0.76308000087738	-0.792770010232925	-0.794230002164841	-0.783849996328354	-0.840639990568161	-0.844180005788803	-0.782690024375916	-0.79604001045227	-0.837839996814728
chrIV:1355592-1355973	YDR447C	-1.02178502380848	-0.676855000853539	-0.356049996614456	-0.128810001770034	0.134589998377487	0.462830010056496	0.789530012011528	1.31574002504349	1.78943004012108	2.18586498498917	2.30917001962662	2.6280500292778	2.84306510686874	3.01467508077621	3.11134493350983	3.13946496248245	3.11233997344971	2.95350999832153	2.78531004190445	2.71414506435394	2.60455006361008	2.5241800069809	2.42309992313385	2.36477501392365	2.23368990421295	1.97286002635956	1.52009003162384	1.04745997190475	0.554479992389679	0.150510001182556	-0.132370002567768	-0.218119998276234	-0.225189998745918	-0.0507099997252226	-0.082760001718998	-0.123899997398257	-0.281589998304844	-0.368959999084473	-0.370200005173683	-0.147879998385906	0.163950004056096	0.313469995558262	0.484850004315376	0.588510018587112	0.704879987239838	0.595709991455078	0.448759996891022	0.348850005865097	0.501199999451637	0.521419996023178
chrXV:216216-216597	YOL060C	0.362925004959106	0.275409997999668	0.224005004018545	0.211980002373457	0.227669998258352	0.186014997959137	0.168669998645782	0.152025000751019	0.117349998280406	0.0664000002667308	-0.00511000002734363	-0.123799997195601	-0.267429998517036	-0.348635004460812	-0.340244992077351	-0.373924998939037	-0.484925001859665	-0.665325006842613	-0.716490003466606	-0.68236999809742	-0.735395002365112	-0.773365017771721	-0.642350021004677	-0.511035004258156	-0.474680006504059	-0.7049899995327	-0.776849991083145	-0.875179994106293	-1.02343996763229	-1.05320998430252	-1.05946998596191	-1.11133995056152	-1.19492998123169	-1.27250998020172	-1.31516999006271	-1.35496999025345	-1.37218999862671	-1.35319000482559	-1.19506001472473	-1.22977995872498	-1.2108900308609	-1.17566002607346	-1.27321997880936	-1.38963003158569	-1.46059004068375	-1.430360019207	-1.38101001977921	-1.46180003881454	-1.52895998954773	-1.60952999591827
chrXV:384727-385107	YOR028C	1.3504399895668	1.44704002141953	1.48188998699188	1.48916000127792	1.43817000389099	1.40041003227234	1.3269199848175	1.23373000621796	1.09304002523422	0.983110010623932	0.877030009031296	0.750550001859665	0.622299998998642	0.600749999284744	0.619150000810623	0.621399992704392	0.69604999423027	0.686129987239838	0.657650005817413	0.66638001203537	0.668639999628067	0.628750014305115	0.621230012178421	0.68542999625206	0.822630006074905	0.829115003347397	0.579859989881516	0.416669994592667	0.394605007767677	0.306645007431507	0.290135009586811	0.308009999990463	0.414335004985332	0.442435006797314	0.344004999101162	0.284180010482669	-0.00295500075444579	-0.367679999768734	-0.570969989895821	-0.385484993457794	-0.604650011658668	-0.822500002384186	-1.22371500730515	-1.36761001944542	-1.42604997158051	-1.56118500828743	-1.5513349711895	-1.60735500454903	-1.62189500927925	-1.52165501117706
chrVI:221437-221817	RUF23	0.22291000187397	0.147530002892017	0.372680002450943	0.662000000476837	1.09261001348495	1.78259999752045	2.54715993404388	3.28160002231598	3.87591998577118	4.34668984413147	4.74574007987976	5.10286989212036	5.45464987754822	5.80762987136841	6.11542992591858	6.39998998641968	6.63047995567322	6.7351900100708	6.87779989242554	6.8992299079895	6.90195994377136	6.91020998954773	6.93994998931885	6.96946001052856	6.98824009895325	6.99433515071869	6.99345495700836	6.92558510303497	6.69660501480103	6.3328949213028	6.00473985671997	5.48860991001129	4.86725018024445	4.13650498390198	3.32682995796204	2.50893493890762	1.73314998149872	1.01053999960423	0.341339999437332	-0.137195006012917	-0.45963501483202	-0.745390006899834	-0.756685003638268	-0.83259000480175	-0.93568999171257	-1.06264500021935	-1.17441998720169	-1.1975300014019	-1.30711495280266	-1.40359501242638
chrVII:661667-662044	YGR090W	-0.00392499789595604	-0.275849999114871	0.224234997853637	0.671914990246296	1.06624000966549	1.52737000584602	2.08427492380142	2.4861300110817	2.5583499789238	2.80724505186081	3.43434505462646	3.68447006940842	3.88972499370575	4.17679991722107	4.53050503730774	4.66206996440887	4.66481506824493	4.65835998058319	4.6593549489975	4.65528004169464	4.65207493305206	4.78272502422333	4.97052986621857	4.93365998268127	4.95557496547699	4.9379499912262	4.82842016220093	4.53324999809265	4.25630016326904	4.18450999259949	4.15342993736267	3.92632994651794	3.40962002277374	2.99834005832672	1.9442200422287	0.928390008211136	0.542170011997223	0.238129997253418	-0.106960001587868	-0.131989998370409	-0.145870003849268	-0.0529600000940263	-0.109870001673698	-0.120249998569489	-0.222309999167919	-0.240289996564388	-0.234780000150204	-0.209560000896454	-0.155099999904633	-0.0732200000435114
chrIV:884282-884656	YDR211W	1.24679999053478	0.159875003620982	-0.311375005170703	-0.591824986040592	-0.674300000071526	-0.673375010490417	-0.656424999237061	-0.446899995207787	-0.446425005793571	-0.50917499512434	-0.529050014913082	-0.589800000190735	-0.649175018072128	-0.696199998259544	-0.728725001215935	-0.779700011014938	-0.74992498755455	-0.710350006818771	-0.680349990725517	-0.695200011134148	-0.875049993395805	-0.946450009942055	-0.915650010108948	-0.991200014948845	-0.940675005316734	-0.954729980230331	-1.00359998941422	-0.835349994897842	-0.610530000925064	-0.531530010700226	-0.62175999879837	-0.676660001277924	-0.82360999584198	-0.922139984369278	-0.908459997177124	-0.944639986753464	-0.909060001373291	-0.92649998664856	-0.871180003881454	-0.73504998087883	-0.635459995269775	-0.622679972648621	-0.613029986619949	-0.687970006465912	-0.732600009441376	-0.487460014224052	-0.240420001745224	0.082200001180172	0.221740001440048	0.26382999420166
chrXIII:253275-253649	YML007C-A	-0.443919998407364	-0.41499999165535	-0.250140005350113	-0.135400001704693	-0.192479999363422	-0.228949993848801	-0.261339996755123	-0.354529997706413	-0.329559999704361	-0.310789996385574	-0.374180001020432	-0.418340009450912	-0.440779998898506	-0.427660003304482	-0.365099996328354	-0.380839994549751	-0.344060000777245	-0.194650000333786	0.0369000017642975	0.204239999502897	0.450129997730255	0.511730000376701	0.619620001316071	0.771940010786057	0.927319985628128	1.02145001292229	0.998850017786026	0.971024990081787	0.97647500038147	1.05932500958443	1.13867500424385	1.07585000991821	0.809450015425682	0.433200009167194	0.237925002351403	-0.0514999981969595	-0.247924998402596	-0.549324996769428	-0.67612498998642	-0.581699997186661	-0.651275008916855	-0.677275002002716	-0.643250003457069	-0.54415000975132	-0.512950018048286	-0.492899999022484	-0.497424989938736	-0.576150000095367	-0.620125010609627	-0.655000016093254
chrII:392360-392734	YBR077C	1.21227998137474	1.36730501055717	1.44854497909546	1.5223749935627	1.5271449804306	1.62627499103546	1.63782997727394	1.56179999113083	1.58637001514435	1.59223502874374	1.58112000823021	1.53866996765137	1.50818500518799	1.56583499908447	1.51951497793198	1.48562000393867	1.40891495347023	1.37877997159958	1.28437504172325	1.20400004386902	1.24993997216225	1.19456499218941	1.07094497084618	1.0109749764204	0.865994992852211	0.850800007581711	0.631749987602234	0.448650002479553	0.320999994874001	0.3369500041008	0.132750000804663	-0.258950002491474	-0.442099988460541	-0.358399987220764	-0.376399993896484	-0.391699999570847	-0.372449994087219	-0.199400000274181	-0.157899998128414	-0.167449995875359	-0.0284500010311604	-0.00174999982118607	0.0759000014513731	0.186949998140335	0.330200001597404	0.485149994492531	0.338449999690056	0.406550005078316	0.546450018882751	0.460099995136261
chrII:595573-595947	YBR183W	0.578899991512299	0.763120007514954	0.91207999587059	1.01886999607086	1.32371997833252	1.54569997787476	1.8680300116539	2.06259007453918	2.21367993354797	2.22042992115021	2.23019001483917	2.23515999317169	2.16802000999451	2.12582001686096	2.07359993457794	2.00942993164062	1.96681997776032	1.94835996627808	1.87318003177643	1.79589002132416	1.76503999233246	1.60688996315002	1.53387001752853	1.35568000078201	1.06186999678612	0.647399996221065	0.108980002254248	-0.4109450109303	-0.716934996843338	-0.707460016012192	-0.792195001244545	-0.805759987235069	-0.879799991846085	-0.969810023903847	-1.07506001889706	-1.24531997442245	-1.42168998718262	-1.5125599861145	-1.41625499129295	-1.29283996224403	-1.20263499617577	-1.20219500660896	-1.30215004086494	-1.43948501348495	-1.45720498561859	-1.49216002821922	-1.41102996468544	-1.28065002560616	-1.20596002936363	-1.13823499679565
chrII:628487-628859	YBR203W	-0.101460002362728	0.241099994629622	0.777249997854233	1.17455996870995	1.50727995634079	1.53436998128891	1.68023996353149	1.93963997364044	2.01870993375778	2.09671995639801	2.18750996589661	2.22067005634308	2.1851300239563	2.13807008266449	2.14719998836517	2.10624008178711	2.06844997406006	2.07866992950439	2.08166000843048	2.06931993961334	1.8567400097847	1.66441997289658	1.45081996917725	1.24139995574951	1.00127000212669	0.92858000099659	0.788954994082451	0.219410006701946	-0.160474994033575	-0.607555013895035	-0.783924999833107	-1.01323997974396	-0.79020998775959	-0.388654982298613	-0.0494500011205673	0.128055001050234	0.167964994162321	0.0352399998810142	0.0545550019945949	-0.198290000110865	-0.249910002201796	-0.268604993075132	-0.210379999130964	-0.338844995945692	-0.403284999728203	-0.490234996378422	-0.607015019655228	-0.755875015258789	-0.805085003376007	-0.995354998111725
chrXVI:822041-822413	YPR145W	0.782339996099472	0.790780001878738	0.817959988117218	0.844580000638962	0.874430000782013	0.887340021133423	1.04245001077652	1.19275002479553	1.29310998916626	1.42289997339249	1.67171005010605	1.84143003225327	1.96658002138138	2.11467998027801	2.2867799282074	2.44479005336761	2.60176000595093	2.71324000358582	2.89509000778198	2.95532999038696	2.98648002147675	3.02703998088837	3.09310004711151	3.15396997928619	3.19003000259399	3.08480503559113	2.82902493476868	2.52769000530243	2.18948505520821	1.85510503649712	1.55470498204231	0.959639999270439	0.489205004274845	0.151655000727624	0.000269999634474516	-0.14446500018239	-0.327474987506866	-0.542184990644455	-0.574604991078377	-0.537665006518364	-0.59653500020504	-0.66455500125885	-0.69001499414444	-0.652605006098747	-0.56191999912262	-0.500129985809326	-0.524189987778664	-0.588829997181892	-0.601974990963936	-0.572894987463951
chrVIII:50590-50962	YHL027W	-0.9825149923563	-0.930009996891022	-0.899840024113655	-0.6076700091362	-0.358385008573532	-0.120544997416437	0.0410349993035197	0.09839500002563	0.25275000333786	0.279140001162887	0.142184999212623	0.178614998608828	0.244990003854036	0.373569995164871	0.373739993572235	0.388899999856949	0.215385000407696	0.0897650003433228	-0.0416500002145767	-0.0506600010208786	-0.0604599989019334	-0.110875002667308	-0.0771749977022409	0.00862999893724918	-0.130039999261498	-0.124510001391172	-0.357730001211166	-0.586460000276566	-0.614729994535446	-0.564950001239777	-0.774270009994507	-0.917019987106323	-1.06369999647141	-1.24132000207901	-1.31614001989365	-1.48991000652313	-1.39091000556946	-1.35067998170853	-1.32758002281189	-1.32595998048782	-1.30524996519089	-1.38949002027512	-1.34443999528885	-1.25982998609543	-1.12894998788834	-1.05392000079155	-0.970879995822907	-0.99403001666069	-0.863880008459091	-0.924149996042252
chrXI:108833-109204	YKL180W	0.844870012998581	1.62519996762276	2.58376002311707	3.76322494745254	4.84859490394592	4.66881017684937	4.53101992607117	4.74634983539581	5.22183504104614	5.53839013576508	5.71810517311096	5.89078507423401	6.00436999797821	6.10496010780335	6.16117503643036	6.16471483707428	6.16397986412048	6.16421005725861	6.18732986450195	6.23371510505676	6.23503017425537	6.06980006694794	5.95003995895386	5.82504501342773	5.62984001636505	5.37319011688232	5.02695999145508	4.6175600528717	4.06378993988037	3.44787001609802	2.71604001522064	1.92704001665115	1.37696001529694	1.04045000076294	0.970039993524551	0.886210012435913	0.818490010499954	0.731749999523163	0.642620003223419	0.6485700070858	0.62781999707222	0.646769988536835	0.68747997879982	0.793209987878799	0.975010001659393	1.01104002594948	0.995100021362305	0.930110001564026	0.927700006961823	0.925080001354218
chrII:697473-697843	YBR238C	-0.419760006666183	-0.338570001721382	-0.272060003876686	-0.080649999063462	0.0610999999567866	0.160969997942448	0.34525999724865	0.47495000064373	0.643749994039535	0.763630002737045	0.853889989852905	1.03276996612549	1.26663999557495	1.33809003829956	1.45415003299713	1.63810999393463	1.60039000511169	1.72882000207901	1.79462999105453	1.83196003437042	1.79289996623993	1.76708999872208	1.74995002746582	1.65771003961563	1.30927002429962	0.797785001993179	0.39719000607729	0.0717100016772747	-0.292449993640184	-0.400115004181862	-0.461294992268085	-0.622750005125999	-0.760920009016991	-0.882984992861748	-1.01402998268604	-1.17096499204636	-1.44258498549461	-1.48471500277519	-1.37822498679161	-1.32515999674797	-1.32050999999046	-1.26990003585815	-1.38961499929428	-1.54598502516747	-1.60550497770309	-1.65754497647285	-1.70928500294685	-1.72859496474266	-1.63288998007774	-1.35457503199577
chrXII:759056-759426	YLR312C	-0.727084991335869	-0.621795003116131	-0.439964996278286	-0.339119997620583	-0.158385004103184	-0.0855150021612644	-0.0643600013689138	-0.0308849983033724	0.0253250010311604	0.240725000202656	0.382005006074905	0.578105002641678	0.773614996671677	1.07873498499393	1.19676995873451	1.21685498356819	1.17738502621651	1.07591002583504	1.11796998977661	1.18844001293182	1.25417997837067	1.27619996666908	1.19373997449875	1.1257150053978	1.13296501040459	1.10353003740311	1.00905002355576	0.912859982252121	0.736329996585846	0.56763000190258	0.624609988927841	0.41845999956131	-0.0197299983352423	-0.372839997708797	-0.489270007610321	-0.532970014214516	-0.664939993619919	-0.756599980592728	-0.782280004024506	-0.895450013875961	-1.11169999837875	-0.984550011157989	-0.970499974489212	-1.11955996751785	-1.09888999462128	-0.838879996538162	-0.554470008611679	-0.602030009031296	-0.629940009117126	-0.61479999423027
chrIV:811712-812082	YDR174W	-0.406200005859137	-0.149324998259544	0.0946399986743927	0.526074993610382	0.82844001352787	1.38524996638298	1.92977505922318	2.4541500210762	3.05491005182266	3.66482493877411	4.1611848115921	4.6247599363327	4.92670493125916	5.01435990333557	5.13205494880676	5.2102299451828	5.17150504589081	5.14730980396271	5.10741996765137	5.10744998455048	5.14349501132965	5.05741505622864	4.91029498577118	4.77834000587463	4.571875	4.39133996963501	4.20972003936768	3.98060002326965	3.71247992515564	3.42277991771698	3.09306995868683	2.70057997703552	2.19702010154724	1.7499300122261	1.36342003345489	1.14156998991966	0.915190005302429	0.812890011072159	0.718519997596741	0.698820018768311	0.652420008182526	0.634259986877441	0.601289993524551	0.600019997358322	0.45351999104023	0.479229998588562	0.532409995794296	0.592449998855591	0.572810000181198	0.676150012016296
chrXIII:26476-26846	YML121W	1.86395001411438	1.82905000448227	1.82137501239777	1.78897503018379	1.71437504887581	1.76155000925064	1.74905002117157	1.72387498617172	1.45469999313354	1.16905000805855	0.876600012183189	0.862100020051003	0.873900011181831	0.809725016355515	0.6701750010252	0.792849987745285	1.07789996266365	1.33015003800392	1.59417504072189	0.99922502040863	0.371075004339218	0.164399999659508	-0.112700000870973	-0.351750008761883	-0.490874998271465	-0.396799990534782	-0.465009996294975	-0.725950008630753	-0.816290003061295	-0.897829979658127	-0.967280012369156	-1.07402000427246	-1.08676998615265	-1.17480001449585	-1.1708399772644	-1.03352999091148	-0.897510021924973	-0.844530010223389	-0.909990018606186	-0.903420001268387	-0.74524000287056	-0.707050007581711	-0.711159992218018	-0.714149987697601	-0.629000002145767	-0.606740003824234	-0.341339993476868	-0.147309996187687	-0.164320003986359	-0.362320011854172
chrXV:678854-679222	YOR182C	-0.850150004029274	-0.643249988555908	-0.510074988007545	-0.281724993139505	-0.0507500022649765	0.222424998879433	0.452375002205372	0.547849982976913	0.702900007367134	0.897624999284744	1.0315999686718	1.04677498340607	1.06904995441437	1.13412496447563	1.25887501239777	1.41632497310638	1.4906750023365	1.51572501659393	1.54684999585152	1.55535000562668	1.64180001616478	1.7473249733448	1.7776999771595	1.78859999775887	1.88262498378754	2.01718997955322	2.03746995925903	2.0438000202179	1.83127998113632	1.74389997720718	1.72742000818253	1.6630099773407	2.01059997081757	2.22467000484467	2.26918001174927	1.98963998556137	1.82803995609283	1.6808199763298	1.84588004350662	1.86329996585846	1.80662002563477	1.64704999923706	1.58367998600006	1.45392999649048	1.36504001617432	1.12844000458717	0.946620005369186	0.876429980993271	0.656519997119904	0.496530002355576
chrV:270228-270596	YER056C-A	-0.168819995969534	-0.081580001860857	0.293845000863075	0.929235038161278	1.89037004113197	2.86871008872986	3.91304494142532	4.46546490192413	4.99425489902496	5.8357250213623	6.20612511634827	6.16867496967316	6.34224517345428	6.39257996082306	6.45851001739502	6.41533999443054	6.3357100725174	6.28511996269226	6.27949509620666	6.26703495979309	6.37766506671906	6.41191508769989	6.31147501468658	6.2064199924469	6.1918999671936	5.91241998672485	5.689359998703	5.28708000183105	5.01875	4.87866015434265	4.66531004905701	4.3736400604248	4.24391007423401	3.86221995353699	3.49519999027252	3.30937006473541	3.48464004993439	3.35007996559143	4.06171002388001	4.05838005542755	2.98302004337311	2.07936995029449	1.41951001882553	0.993010008335114	0.731629979610443	0.699420005083084	0.691510015726089	0.553110009431839	0.423730000853539	0.297409999370575
chrV:280892-281259	YER062C	0.510034999251366	0.582030019164085	0.692285001277924	0.820700013637543	0.895610010623932	0.81528500020504	0.738100007176399	0.792879989743233	0.792824992537498	0.84314997792244	0.857084989547729	0.937120008468628	0.946230018138886	0.977750006318092	1.00669501423836	1.02199499607086	1.02784999012947	1.05444503426552	1.13309003710747	1.16175002455711	1.1052050113678	1.10950998663902	1.12930498719215	1.16334001421928	1.14772498011589	1.24585996866226	1.15459998846054	0.942470002174377	0.451349994540215	-0.12859999537468	-0.610539987683296	-0.800509977340698	-0.807439982891083	-0.96016001701355	-1.16201999187469	-1.39168000221252	-1.49467997550964	-1.42131997346878	-1.51432999372482	-1.54395002126694	-1.53232003450394	-1.4692999958992	-1.46913996934891	-1.50076001882553	-1.58902997970581	-1.48760998249054	-1.3869500041008	-1.29247000217438	-1.31287000179291	-1.22296003103256
chrXII:645782-646149	YLR256W	1.0099100112915	1.25435999631882	1.46902000904083	1.62896997928619	1.77639001607895	1.89483000040054	1.95584003925323	1.97959002256393	1.95978001356125	1.9030899643898	1.91819000244141	1.98203998804092	1.95369001626968	1.93795002698898	1.83506002426147	1.72596000432968	1.59162998199463	1.46869995594025	1.3405699968338	1.2610200047493	1.12933002710342	1.03296999931335	0.954020011425018	0.805479997396469	0.672290015220642	0.530209991335869	0.35470999777317	0.373240000009537	0.385009995102882	0.478679995238781	0.434944999217987	0.411604999005795	0.166874997317791	-0.00293500013649464	-0.160024993494153	-0.269849991053343	-0.416700007021427	-0.662115003168583	-0.723090010881424	-0.853289997577667	-0.939879986643791	-1.07660498023033	-1.10157500505447	-1.03216502666473	-1.02788499593735	-1.05897998809814	-1.21199501752853	-1.26819499135017	-1.29448002576828	-1.22103500366211
chrIX:249107-249471	YIL057C	1.55155998468399	1.51795997619629	1.48845001459122	1.41619002819061	1.46168998479843	1.65262002944946	1.77249000072479	1.84402000904083	1.8828400015831	1.83489000797272	1.86774002313614	1.90426001548767	1.89759001731873	1.88482999801636	1.96514003276825	2.05733995437622	2.11171004772186	2.07026000022888	2.05479998588562	2.07719993591309	2.06578998565674	2.06669006347656	2.1009200334549	1.96872004270554	1.83022998571396	1.66240499615669	1.54005501270294	1.29551998972893	1.07372497320175	1.01437999606133	0.975349980592728	0.855724987387657	0.650670006871223	0.361014999449253	0.108580001164228	-0.0792299999855459	-0.141275001317263	-0.180129997432232	-0.185699996352196	-0.231770002096891	-0.265424990653992	-0.315509992837906	-0.476785004138947	-0.63136999309063	-0.764324989914894	-0.816429996490479	-0.805765014886856	-0.779565021395683	-0.787609994411469	-0.888110008835792
chrVI:223833-224197	YFR032C-B	-0.508820003271103	-0.516130003333092	-0.674520027637482	-0.957159996032715	-0.835909992456436	-0.445059984922409	0.336329987645149	1.22140001058578	1.73315997123718	2.07109005451202	1.92878003120422	2.01632997989655	2.24516994953156	2.39706997871399	2.52782995700836	2.68200001716614	2.87605001926422	2.79063000679016	2.68447999954224	2.61936001777649	2.43518004417419	2.36800999641418	2.40613005161285	2.50421006679535	2.50399000644684	2.27957503795624	1.81151005029678	1.35043003559113	0.916039994359016	0.632589983940125	0.433195002377033	0.439989989995956	0.37977000027895	0.453805005550384	0.326070000231266	0.169699999690056	0.0988350033760071	0.0375800005160272	0.0196450004354119	-0.00166000053286552	0.0319249994121492	0.0961349980905652	0.117949998378754	0.108004999160767	0.0940350010991096	0.136355002224445	0.0987299978733063	0.134549999237061	0.177195002883673	0.205425002425909
chrIV:465134-465497	YDR011W	1.48503000736237	1.84425001144409	2.05012004375458	2.03571996688843	2.05319993495941	2.07870998382568	2.09204995632172	2.05184001922607	2.02097005844116	1.99966998100281	1.88828002214432	1.81664003133774	1.75119996070862	1.63752000331879	1.44977997541428	1.26791000366211	1.17408002614975	0.977029991149902	0.855560010671616	0.760269993543625	0.784310007095337	0.847669988870621	0.855349987745285	0.858010005950928	0.887259984016418	0.807434996962547	0.713665002584457	0.748315012454987	0.801459991931915	0.802455013990402	0.874695003032684	0.8673150151968	0.680330014228821	0.531480002403259	0.371275003254414	0.302505005896091	0.494140008091927	0.293045002222061	0.19237499833107	0.126419996842742	-0.0929249960929155	-0.117364995740354	-0.0163949999492615	-0.202674992848188	-0.467465011775494	-0.755445009469986	-0.962470012903214	-1.08533497452736	-1.14257497191429	-1.21400498747826
chrV:522722-523084	YER168C	-0.932289990782738	-0.954100012779236	-0.937309980392456	-0.895714992284775	-0.953485018014908	-1.01930000185966	-1.08839496970177	-1.01550997793674	-0.948500007390976	-1.0225899964571	-1.00551499724388	-0.9341000020504	-0.969174998998642	-1.04934996366501	-0.977510008215904	-0.833510008454323	-0.742945000529289	-0.557784986495972	-0.477014990150929	-0.26122000515461	-0.125369997322559	-0.159449999034405	-0.141944999992847	-0.246670001000166	-0.443854996562004	-0.581769987940788	-0.743460017442703	-0.669639998674393	-0.868980008363724	-0.971019977331162	-1.08416996002197	-0.993109971284866	-1.09214000701904	-1.23074001073837	-1.20076999664307	-1.26333998441696	-1.29144003391266	-1.31810001134872	-1.35651997327805	-1.23485999107361	-1.2151700258255	-1.1512699842453	-1.19885001182556	-1.26114999055862	-1.36468998193741	-1.36065995693207	-1.26840002536774	-1.38505002260208	-1.48916000127792	-1.62180998325348
chrVII:1050123-1050483	YGR279C	1.19032999277115	1.29595000743866	1.37463998794556	1.4777400135994	1.56634994745255	1.60468002557755	1.65568001270294	1.63030995130539	1.69623998403549	1.78373003005981	1.87769001722336	1.89083000421524	1.8797299861908	1.93733001947403	1.96028997898102	1.95913995504379	1.91278001070023	1.85597996711731	1.82306998968124	1.84709001779556	1.94761997461319	1.79874999523163	1.62918002605438	1.16952998042107	0.771129989624023	0.373545004427433	-0.303949998319149	-0.810119995474815	-0.974784985184669	-1.01343496739864	-0.839590021967888	-0.867695009708405	-0.790415012836456	-0.888904985785484	-0.974580016732216	-1.07360001206398	-1.05647500157356	-1.10052000880241	-1.12415998578072	-1.13459502458572	-1.11529501676559	-1.09327502250671	-1.14725498557091	-1.22068999409676	-1.27757501006126	-1.32784000635147	-1.31352999210358	-1.32993500232697	-1.37333497405052	-1.4308299779892
chrXI:308743-309103	YKL068W-A	0.706439995765686	0.712330007553101	0.820639997720718	1.05168001651764	1.21543000936508	1.38430000543594	1.45017000436783	1.39980999231339	1.41036996841431	1.3475200176239	1.1915299654007	1.13227996826172	1.08189998865128	1.0526899933815	1.11660000085831	1.03081002235413	0.946899998188019	0.910510003566742	0.839850002527237	0.746519994735718	0.709879982471466	0.637969994544983	0.657979995012283	0.752740001678467	0.729259997606277	0.752915015816689	0.764989987015724	0.717024976015091	0.705044996738434	0.635995006561279	0.549549978971481	0.532440009713173	0.645754992961884	0.765714979171753	0.815934976935387	0.726759994029999	0.749599987268448	0.84558499455452	1.02302502393723	0.9889349848032	0.904579997062683	0.886284989118576	0.90511499941349	1.11672500371933	1.10016502141953	1.03957998752594	1.01356996893883	0.807745006680489	0.961240020394325	1.13434498310089
chrIX:384197-384557	YIR017C	-1.06063996553421	-0.943269997835159	-0.718149986863136	-0.285629994422197	-0.00159999877214432	0.146099998056889	0.269889998435974	0.506970000267029	0.660430002212524	0.760729992389679	0.866659986972809	1.00216001868248	1.11984002590179	1.16765997409821	1.17101002931595	1.16916000843048	1.16775994300842	1.19287996292114	1.30674998760223	1.42881997823715	1.34183999300003	1.23480000495911	1.14911000728607	0.934530007839203	0.863440001010895	0.777549999952316	0.716230005025864	0.61400999724865	0.475414991378784	0.303214989602566	0.144510003551841	-0.0147100010886788	-0.0731250001117587	-0.0762750006746501	-0.0702849989291281	-0.106800000369549	-0.0049399999435991	0.0247649998404086	0.0899449991062284	0.131555001437664	0.204845003038645	0.266765001416206	0.291444997489452	0.266115006804466	0.321335010230541	0.337545008957386	0.224375002086163	0.19429000094533	0.175705000013113	0.137990003079176
chrXII:921537-921897	YLR399C	-0.457450005412102	-0.505259999632835	-0.504020005464554	-0.352410000562668	-0.106700002402067	0.204710000753403	0.44522999227047	0.593439996242523	0.665979993343353	0.733040010929108	0.816659992933273	0.890009993314743	0.902789998054504	0.919869983196259	0.994150006771088	1.10802998542786	1.08629999160767	1.02364000082016	0.871550023555756	0.64443998336792	0.495689994096756	0.413830009102821	0.34541001021862	0.177429998666048	0.000120000168681145	-0.135910002142191	-0.232310000807047	-0.343580001592636	-0.464480005204678	-0.533699998259544	-0.593745005130768	-0.588100019097328	-0.529250009357929	-0.525155006349087	-0.583425012230873	-0.670565012097359	-0.672830000519753	-0.592384976148605	-0.648630014061928	-0.663800007104874	-0.578975003957748	-0.621899995207787	-0.773604992032051	-0.785340011119843	-0.76426000893116	-0.791985005140305	-0.739340007305145	-0.686744990944862	-0.600169996917248	-0.486319996416569
chrXIII:852142-852499	YMR291W	0.86211000084877	0.982980018854141	1.03298002481461	0.99180999994278	1.02410997748375	1.09962996244431	1.11011002063751	1.18324999809265	1.18503997325897	1.23375998735428	1.29882000684738	1.31024000644684	1.29723002910614	1.28737000226974	1.3350399851799	1.3895600438118	1.49784997701645	1.53147001266479	1.41661002635956	1.39441001415253	1.2699499964714	1.32869998216629	1.35041998624802	1.42774002552032	1.2943500161171	0.920599991083145	0.492919993400574	0.213014998286963	-0.191285004466772	-0.467984992265701	-0.561214980483055	-0.701150017976761	-0.844024983048439	-0.902519980072975	-1.01931501328945	-1.13326498270035	-1.2205599963665	-1.17149500250816	-1.12026498317719	-1.10515000224113	-1.06553495526314	-0.913130015134811	-0.754384979605675	-0.775005012750626	-0.686659997701645	-0.468235011398792	-0.47375500202179	-0.706249986588955	-0.610534989833832	-0.508979994058609
chrV:42044-42401	YEL060C	-0.601349994540215	-0.566325008869171	-0.616324990987778	-0.682600006461143	-0.718800008296967	-0.632699981331825	-0.6233000010252	-0.603025004267693	-0.7396499812603	-0.770649984478951	-0.740599989891052	-0.671800002455711	-0.516225002706051	-0.371499992907047	-0.189850000664592	0.0702999997884035	0.228949997574091	0.352175004780293	0.406275004148483	0.475774995982647	0.487449996173382	0.570574998855591	0.634650006890297	0.630899995565414	0.659624993801117	0.600310015678406	0.58257999420166	0.531489995121956	0.326690000295639	0.160150001570582	-0.0658599991351366	-0.378619998693466	-0.715170013904572	-0.925849997997284	-0.980989998579025	-1.02250003814697	-1.01089000701904	-1.13513998985291	-1.1470599770546	-1.15293997526169	-1.30645999908447	-1.29065001010895	-1.35797002315521	-1.40628002882004	-1.22721002101898	-1.11635999679565	-1.10064001083374	-1.14317001104355	-1.16091001033783	-1.22826001644135
chrXV:866668-867025	YOR293W	0.0479399992153049	0.227109998464584	0.539689981937408	0.858269989490509	1.28060998916626	1.87448995113373	2.52744998931885	3.03905003070831	3.58436996936798	4.24928994178772	4.85979008674622	5.23042006492615	5.51668009757996	5.74433994293213	5.91519012451172	6.01301007270813	6.07936000823975	6.1273099899292	6.14887008666992	6.14422993659973	6.21707005500793	6.24603009223938	6.18690996170044	5.96756992340088	5.68754978179932	5.40792500972748	5.06177508831024	4.66140007972717	4.09902495145798	3.55102497339249	2.9974250793457	2.15982502698898	1.66687500476837	1.30979999899864	1.00419999659061	0.84324999153614	0.855924993753433	0.958724975585938	1.09642496705055	1.08932501077652	0.885925009846687	0.624925002455711	0.403825007379055	0.348425000905991	0.456674993038177	0.411450006067753	0.505549997091293	0.684475004673004	0.651999995112419	0.651274994015694
chrIII:90791-91148	YCL018W	0.0521649897098541	-0.449055002629757	-0.762654995918274	-0.811920011043549	-0.800064992904663	-0.668410012125969	-0.441410002112389	-0.260160004347563	-0.217460002750158	-0.334934991598129	-0.281620001792908	-0.273704994469881	-0.17860499843955	-0.125929998978972	-0.0215850010514259	0.130269999057055	0.176480004936457	0.240410000830889	0.212575002759695	0.192245000600815	0.122485002875328	0.10210500061512	0.198660003393888	0.216660004109144	0.250404997169971	-0.0506199989467859	-0.17877000272274	-0.510500006377697	-0.782050013542175	-0.780959987640381	-0.777950006723404	-0.985199970006943	-1.15723000764847	-1.33604998588562	-1.43497998714447	-1.47594999074936	-1.5640300154686	-1.47972995042801	-1.28465001583099	-1.21085999011993	-1.14402997493744	-1.13982999324799	-1.25245002508163	-1.29232000112534	-1.33490000963211	-1.31957001686096	-1.19769002199173	-1.06844999790192	-1.03218998908997	-0.989970016479492
chrXIII:236128-236484	YML018C	-0.934160000085831	-1.03966497778893	-0.879249984025955	-0.822589990496635	-0.693924993276596	-0.247125000692904	0.143365005217493	0.271105006337166	0.257619995623827	0.141180003061891	-0.00271000005304813	0.31574500054121	0.241280002892017	0.765525016188622	1.39549995660782	1.7211699783802	1.89028000831604	2.04678001403809	1.64360001087189	1.37693501114845	1.14193497896194	1.12006001472473	1.10321500897408	1.11473997235298	0.921969991922378	0.85414000749588	0.647169986367226	0.382729996740818	0.192760000005364	-0.0813499972224236	-0.200619995594025	-0.261939999461174	-0.377079993486404	-0.727140015363693	-0.861770004034042	-0.901339995861054	-0.915799981355667	-0.762749987840653	-0.731270009279251	-0.746389997005463	-0.761439996957779	-0.798839992284775	-0.82577999830246	-0.89646001458168	-0.88759999871254	-0.834689992666245	-0.726829999685287	-0.77137001156807	-0.843789994716644	-0.901759994029999
chrXVI:188641-188995	YPL189C-A	-0.671880000829697	-0.385020011663437	-0.386820012331009	-0.326499995589256	-0.482349994778633	-0.486459988355637	-0.251510001718998	-0.176909997314215	-0.257620005309582	-0.396500012278557	-0.513720008730888	-0.626050025224686	-0.488330006599426	-0.44324999153614	-0.408539995551109	-0.418390008807182	-0.484190002083778	-0.524639987945557	-0.499469989538193	-0.61912000477314	-0.592080003023148	-0.34522999227047	-0.297410002350807	-0.12558000087738	-0.105240003764629	-0.284345003217459	-0.315695005655289	-0.366645006835461	-0.367925009131432	-0.286955001205206	-0.194099995493889	-0.22394999563694	-0.426050005108118	-0.754514992237091	-1.03975495994091	-1.1784049987793	-1.29732999801636	-1.27632001042366	-1.29526498317718	-1.32448000907898	-1.43198003768921	-1.45713001489639	-1.48964501619339	-1.51970004439354	-1.61216999292374	-1.46785998344421	-1.07449997663498	-0.608325009047985	-0.326370000839233	0.182005004957318
chrX:268466-268820	YJL088W	0.409845000505447	0.425539997220039	0.504515010118485	0.445265004038811	0.510560005903244	0.484505009651184	0.48223499506712	0.369865000247955	0.289890007674694	0.324259996414185	0.33435000628233	0.3686100050807	0.377850005030632	0.413989992439747	0.49264998883009	0.470610001683235	0.522649982571602	0.535299998521805	0.635345005989075	0.723025023937225	0.905320021510124	1.03505998253822	0.985365009307861	1.15567999482155	1.07285999655724	1.11470001935959	1.04644998908043	0.645300000905991	0.479750007390976	0.478900000452995	0.284249991178513	0.109999995678663	-0.0382500014966354	-0.304700002074242	-0.401850000023842	-0.514249995350838	-0.642599999904633	-0.602549999952316	-0.527600020170212	-0.381950005888939	-0.407550007104874	-0.325800001621246	-0.463499993085861	-0.638600021600723	-0.899749994277954	-0.935350000858307	-0.840149998664856	-0.979299992322922	-1.14289999008179	-1.29390001296997
chrXV:619225-619578	YOR153W	1.75991498827934	1.81712498664856	1.87896000146866	2.03121501803398	2.05886995792389	2.09410996437073	2.20102497339249	2.31007497310638	2.40254490375519	2.46129497289658	2.58006505966187	2.70260001420975	2.77854998111725	2.83569996356964	2.92136991024017	3.0218750834465	3.02215492725372	3.05016497373581	3.06608505249023	3.0527200460434	2.9835150718689	2.94576994180679	2.94562497138977	2.85062503814697	2.76294009685516	2.72477004528046	2.55675992965698	2.40018000602722	2.01019997596741	1.7281299829483	1.46343998908997	1.13844002485275	0.747080010175705	0.52189000248909	0.309680005908012	-0.0115200011059642	-0.263199995458126	-0.473240005970001	-0.609150004386902	-0.69890998005867	-0.76696999669075	-0.679280006885529	-0.636470001935959	-0.704919999837875	-0.728770005702972	-0.740040016174316	-0.801660013198852	-0.890980011224747	-0.893620002269745	-0.806590002775192
chrXV:514728-515079	YOR101W	-0.265140002965927	-0.0353800006210804	0.216149999201298	0.461209997534752	0.66807000041008	0.811119997501373	0.987849998474121	1.17879002094269	1.31760004758835	1.43177998065948	1.52057999372482	1.57095001935959	1.66748003959656	1.80147000551224	1.83851002454758	1.82254003286362	1.82661997079849	1.79657000303268	1.85419998168945	1.76734004020691	1.56377998590469	1.45864003896713	1.27180997133255	1.33052998781204	1.5113099694252	1.30500000119209	1.13105497956276	0.937505009770393	0.680165004730225	0.719974988698959	0.737299978733063	0.834654977917671	0.771200001239777	0.64481999874115	0.327120001614094	0.0430849983007647	-0.0846749989665113	-0.0420999988913536	-0.0445649992441759	0.00998999990988523	0.0892149995081127	-0.0149650044739246	-0.444060000777245	-0.569815009832382	-0.56768501996994	-0.620874989032745	-0.515899989008904	-0.542675003409386	-0.604924988746643	-0.618200001120567
chrII:592837-593188	YBR181C	-0.550039994716644	-0.565510016679764	-0.675910001993179	-0.382749997079372	0.363980007171631	1.33329002857208	2.29672000408173	3.06493999958038	3.63656001091003	4.15651006698608	4.74170007705689	4.98898000717163	5.14559011459351	5.30355005264282	5.3122899055481	5.27859010696411	5.23387017250061	5.17438011169434	5.1939998626709	5.13667001724243	5.07155990600586	4.9956298828125	4.92711000442505	4.71304993629456	4.59767990112305	4.44131994247437	4.13263994455338	3.66732501983643	3.21134506464004	2.80257503986359	2.53708508014679	2.25358506441116	2.22741504907608	2.08057000637054	1.928115016222	1.69314504265785	1.65534501075745	1.4518000125885	1.29729497432709	0.982515001296997	1.00430001020432	0.881774979829788	0.672990018129349	0.525104996562004	0.426395004987717	0.383120004832745	0.352934999763966	0.320239995419979	0.323695008456707	0.228784999996424
chrV:305912-306262	YER074W	0.639214980602264	1.14124001264572	1.27116497159004	1.58054001331329	2.39268507957458	3.1171550154686	3.75275999307632	4.25493984222412	4.54996490478516	4.7695050239563	4.92092006206512	5.09881491661072	5.28589978218079	5.45427484512329	5.56149990558624	5.67600998878479	5.73320999145508	5.77913992404938	5.78479506969452	5.76500999927521	5.7434850692749	5.80705497264862	5.85856504440308	5.92291486263275	5.87326486110687	5.67571997642517	5.49890999794006	5.16971011161804	4.73741998672485	4.53466000556946	4.14414989948273	4.11730999946594	4.48684988021851	5.22829995155334	5.12615013122559	4.90549998283386	3.73416004180908	3.46253995895386	3.60964996814728	3.59993000030518	3.65416007041931	3.63277006149292	3.17110004425049	2.67763998508453	2.02037004232407	1.52882001399994	1.29682000875473	1.01247999668121	0.938320022821426	0.970359987020493
chrVIII:382813-383162	YHR141C	3.80390999317169	3.70017993450165	3.29035003185272	3.50793998241425	3.96661994457245	4.41899003982544	4.86089992523193	5.30811014175415	5.60010023117065	5.93883991241455	6.06856989860535	6.13948001861572	6.21239986419678	6.27343001365662	6.32487015724182	6.40202012062073	6.43723006248474	6.466100025177	6.46750998497009	6.4535900592804	6.43632011413574	6.43070001602173	6.33999991416931	6.28370985984802	6.2774899482727	6.13525016307831	5.89306497573853	5.5676299571991	5.1360999584198	4.84638493061066	4.28107001781464	3.8681650519371	4.19054998159409	3.9707799911499	3.88331497907639	4.00719500780106	3.42766000032425	3.0200400352478	2.43672001361847	2.08749495148659	1.99950504899025	1.45445502400398	0.822810006141663	0.724205005168915	0.591335016489029	0.404514999687672	0.4260100081563	0.613140004873276	0.551284992694855	0.483374997973442
chrXV:511261-511610	YOR098C	0.597370010614395	0.824519997835159	0.932700026035309	0.964380007982254	0.974159967899322	1.00574997663498	1.02618995904922	0.959090000391006	0.902240008115768	0.908860009908676	0.844259989261627	0.750120007991791	0.665350008010864	0.552189981937408	0.373030000925064	0.270140010118484	0.183120000362396	0.0972399979829788	-0.0610999993979931	-0.214830003678799	-0.278380000591278	-0.261959993839264	-0.194870001077652	-0.19167999625206	-0.272660002112389	-0.468450008332729	-0.601414993405342	-0.674840009212494	-0.711109980940819	-0.799190005660057	-0.964644995331764	-0.958744981884956	-0.916955024003983	-0.932359999418259	-1.02969500124454	-1.11657499074936	-1.33166500329971	-1.43473001122475	-1.43380498290062	-1.37652502059937	-1.31873998045921	-1.30819003582001	-1.30602495670319	-1.35847998857498	-1.43644000887871	-1.66981000900269	-1.69588504433632	-1.7313450217247	-1.71236503720284	-1.53467004299164
chrVII:228385-228733	YGL147C	-0.743479996919632	-0.702199995517731	-0.671180003881454	-0.580900013446808	-0.408949986100197	-0.269740004837513	0.211670004576445	0.74539997279644	1.17285996675491	1.373140001297	1.47240997552872	1.70897001028061	2.05675001144409	2.27948002815247	2.40555999279022	2.45671000480652	2.43276002407074	2.25245006084442	2.06974008083343	1.8981100320816	1.71300002336502	1.62434998750687	1.58395997285843	1.54060995578766	1.34482998847961	1.0562250316143	0.729900017380714	0.332000002264977	0.0130750015377998	-0.220124997198582	-0.317874997854233	-0.374899998307228	-0.339825004339218	-0.284600004553795	-0.228200003504753	-0.227974995970726	-0.208624999970198	-0.114800000563264	-0.0854000002145767	-0.0598499989137053	-0.0453749992884696	0.0167250004597008	0.0131750003201887	0.0306749996962026	0.135350000113249	0.161475002765656	0.176899999380112	0.150625001639128	0.113549999892712	0.0756999994046055
chrVII:976782-977129	YGR241C	-0.359774997830391	-0.286935000121593	-0.0943549977615476	0.145430005900562	0.36421000212431	0.605449995398521	0.698715010285378	0.852150011062622	0.913760006427765	0.965675032138824	1.03736001849175	1.03734499812126	0.984379982948303	1.0054849922657	1.06491501927376	1.17435998916626	1.24582495689392	1.28925498127937	1.24629995822907	1.20446001291275	1.11174498200417	1.01385500133038	0.719810017943382	0.581824994087219	0.669945013523102	0.939900016784668	0.839149993658066	0.716459995508194	0.112400002777576	-0.302339997887611	-0.578479990363121	-0.517019987106323	-0.627379989624023	-0.587910026311874	-0.586460000276566	-0.539489990472794	-0.542369994521141	-0.641869986057282	-0.697289997339249	-0.632669997215271	-0.593950003385544	-0.571189993619919	-0.440199992060661	-0.463819995522499	-0.578509986400604	-0.634749978780746	-0.765700006484985	-0.728479999303818	-0.771200001239777	-0.810839998722076
chrXII:784297-784644	YLR328W	-0.370805002748966	-0.434534992277622	-0.566209989786148	-0.486840008199215	-0.537349988520145	-0.480654987692833	-0.338765005767345	-0.295344999432564	-0.301334992051125	-0.376670008897781	-0.466990001499653	-0.484345000982285	-0.505049996078014	-0.479224994778633	-0.418959999084473	-0.249434999376535	-0.172590002417564	-0.122340000793338	-0.0706499997526407	-0.109035000018775	-0.0277200004085898	0.0587449993938208	0.273005001991987	0.460319989919662	0.508104997873306	0.606080013513565	0.674210005998611	0.841819995641708	0.749400007724762	0.63756000995636	0.46764999628067	0.13530999571085	0.116859997808933	-0.0869999997317791	-0.493330016732216	-0.809090006351471	-0.861220020055771	-1.11924001574516	-1.26091997623444	-1.3235100030899	-1.28791997432709	-1.19426997900009	-1.10505999326706	-0.988380002975464	-0.827169996500015	-0.629059994220734	-0.588219994306564	-0.492239996790886	-0.610919982194901	-0.779079991579056
chrXII:1012062-1012405	YLR437C	0.400825011730194	0.460155004262924	0.654910010099411	0.896835005283356	1.06322999894619	1.23043499588966	1.41626001596451	1.51671498417854	1.62147500514984	1.7051099896431	1.77828003168106	1.83333500623703	1.77542999982834	1.7391049861908	1.73292002677917	1.63771001696587	1.51310497522354	1.43703995347023	1.34641997218132	1.23891001343727	0.991024985909462	0.708610007166863	0.441314995288849	0.142935000732541	-0.0307349987328053	-0.157250004261732	-0.273280005156994	-0.262479999661446	-0.292579990625381	-0.328320008516312	-0.414099994301796	-0.465459996461868	-0.574059987068176	-0.640339982509613	-0.631640011072159	-0.61574998497963	-0.559699994325638	-0.444430008530617	-0.386420011520386	-0.339220002293587	-0.441790002584457	-0.485400000214577	-0.489199995994568	-0.499799990653992	-0.52048000395298	-0.495480009913445	-0.404270002245903	-0.385729995369911	-0.401110002398491	-0.34927000105381
chrV:268275-268617	YER056C	1.50171000957489	1.30121995210648	1.27660000324249	1.20056999921799	1.08479998111725	0.96017998456955	0.907470011711121	0.851879990100861	0.82370999455452	0.833200001716614	0.876360017061234	0.875800007581711	0.806100010871887	0.796289986371994	0.811189997196198	0.746050006151199	0.737669992446899	0.757489991188049	0.795119988918304	0.767039984464645	0.842729991674423	0.933510011434555	0.882199984788895	0.683880001306534	0.297639998793602	0.13680000603199	-1.28549998998642	-2.24964994192123	-2.15702491998672	-1.86010000109673	-1.50812497735023	-1.17705002427101	-1.11225003004074	-0.969675004482269	-0.969350025057793	-0.896849989891052	-0.937225013971329	-0.921574994921684	-0.804724991321564	-0.564750000834465	-0.437749996781349	-0.41669999808073	-0.423875004053116	-0.451274998486042	-0.490725003182888	-0.441674999892712	-0.407449997961521	-0.334450006484985	-0.231699999421835	-0.135050002485514
chrV:295056-295397	YER069W	0.218170011043549	1.05164004564285	1.38256001472473	1.29950997829437	1.04871999621391	0.971460002660751	1.08526000976563	1.01675000786781	1.33001003265381	1.45444000959396	1.42976001501083	1.40099003314972	1.30298001766205	1.20374003648758	1.13574004173279	1.24649002552032	1.3042600274086	1.33672001361847	1.37973001003265	1.32344996929169	1.16148997545242	0.836489999294281	0.531169977784157	0.276279999315739	0.100759998895228	-0.0968200004659593	-0.201489996910095	-0.398940005898476	-0.633170011639595	-0.844019988179207	-0.864445000886917	-1.05266502797604	-1.17597001194954	-1.11997500061989	-1.13585501909256	-0.997430026531219	-0.908675009012222	-1.01349498033524	-1.15042997598648	-1.20999997258186	-1.20775498151779	-1.20512000322342	-1.16941502690315	-1.29367999434471	-1.33434998989105	-1.47584496736526	-1.58353497385979	-1.65041000247002	-1.70153000950813	-1.79877001643181
chrII:280927-281267	YBR021W	-0.525580003857613	-0.476280012726784	-0.329710006713867	-0.189699998497963	-0.155969999730587	-0.218979994952679	-0.250750002264977	-0.133879999816418	0.04493000023067	0.168509995937347	0.249650004506111	0.352200001478195	0.493510004878044	0.621839982271194	0.740750008821487	0.810530006885529	0.877670019865036	0.990020006895065	1.46400001049042	2.01284000873566	2.16433000564575	2.57006001472473	2.89321000576019	3.00029003620148	2.88825001716614	2.5829400062561	1.55441498756409	1.12067499160767	0.640130005776882	0.558529995381832	0.351040005683899	0.169879997894168	-0.16721000559628	-0.38053000420332	-0.475954999029636	-0.521015010774136	-0.626385000348091	-0.755940017104149	-1.05395501852036	-1.01164501905441	-1.08735997080803	-1.20771000981331	-1.18616496324539	-1.30500001907349	-1.33978501558304	-1.43168500065804	-1.62338497042656	-1.76045498847961	-1.75304496884346	-1.5985299706459
chrXIV:444376-444716	YNL096C	0.624785009026527	0.971605002880096	1.39879995584488	1.80940499901772	1.91836502552032	1.80912997722626	2.2342999458313	2.67447502613068	2.94371502399445	3.2569399356842	3.52777502536774	3.69806002378464	3.90978001356125	4.10872497558594	4.24830996990204	4.36275496482849	4.36536016464233	4.42240514755249	4.46118497848511	4.35396494865418	4.26274011135101	4.20811004638672	4.12219018936157	4.06202495098114	3.99319995641708	3.751779961586	3.41599009037018	3.00479006767273	2.52337999343872	2.06211996078491	1.52160000801086	1.07980998754501	0.94038999080658	0.811990004777908	0.70220999121666	0.648659998178482	0.566919988393784	0.414079993963242	0.408060005307198	0.432149997353554	0.453790003061295	0.497580000758171	0.506599998474121	0.497530007362366	0.350299996137619	0.240499995648861	0.247150006890297	0.313629999756813	0.28767999112606	0.245449995994568
chrXI:589872-590211	YKR080W	-0.119949996471405	-0.129650004208088	-0.203049995005131	-0.298450008034706	-0.23394999653101	-0.197049997746944	-0.102700002491474	-0.0152499997057021	-0.0871500000357628	-0.227000005543232	-0.328349992632866	-0.474700003862381	-0.506099998950958	-0.496849998831749	-0.5244500041008	-0.533149987459183	-0.553250014781952	-0.632749974727631	-0.6596499979496	-0.647000014781952	-0.745849996805191	-0.686500012874603	-0.520949989557266	-0.433799982070923	-0.262149997055531	-0.446465009450912	-0.796200010180473	-0.990435010194778	-0.963134980201721	-0.978749990463257	-1.03504000902176	-1.09476498961449	-1.07725995182991	-0.963424986600876	-1.00641998052597	-1.23798000812531	-1.27785003185272	-1.31554498672485	-1.24003495573998	-1.19658995866776	-1.05384999513626	-1.08533497452736	-1.057239985466	-1.02936998903751	-0.883990004658699	-0.823900005221367	-0.938850012421608	-0.962689971923828	-0.773824995756149	-0.745309978723526
chrXII:439940-440277	YLR150W	-0.773549997806549	-0.881959986686706	-0.73827001452446	-0.827570009231567	-0.632700008153915	-0.33556000739336	-0.144940000772476	0.0449799995869398	0.145980000495911	0.214439997076988	0.326020002365112	0.526030004024506	0.835349982976913	1.1236700296402	1.32317999601364	1.4864199757576	1.89127998352051	2.0479199886322	2.10120005607605	2.19292006492615	2.28582007884979	2.56425995826721	2.83870992660522	3.25251004695892	3.91047008037567	3.77678011655807	2.87539005279541	2.04187002182007	1.31344497203827	0.952809995412827	0.629959997534752	0.303524997830391	0.0554899994283915	-0.140885001793504	-0.360474991798401	-0.442514994740486	-0.344689999520779	-0.359009996056557	-0.308744993805885	-0.352575002610683	-0.297019995748997	-0.228114999830723	-0.307239991426468	-0.269414988160133	-0.288194999098778	-0.238654996454716	-0.260219998657703	-0.243679997324944	-0.201275005936623	-0.20626999810338
chrXVI:794563-794900	YPR131C	2.80745003223419	2.96131007671356	3.20785999298096	3.61228992938995	4.0915301322937	4.3661500453949	4.69862012863159	4.88263001441956	5.00723991394043	5.09866003990173	5.22548007965088	5.26863012313843	5.26705017089844	5.2788899898529	5.2994300365448	5.34065999984741	5.329310131073	5.30414009094238	5.31679005622864	5.22946004867554	5.21575002670288	5.13413996696472	4.98162016868591	4.57730007171631	4.17604002952576	3.74859499931335	3.52145507335663	3.09327502250671	2.39225497245789	1.61984003186226	0.622455006837845	0.206424999982119	-0.172934997826815	-0.379440005123615	-0.658979995548725	-0.854120001196861	-0.850140011310577	-1.0886099845171	-1.13546503782272	-1.15535002946854	-1.1737350165844	-1.1222599864006	-1.1430250287056	-1.10555499196053	-1.10053499341011	-1.18995002508163	-1.15353999137878	-1.02897496819496	-0.92457001209259	-0.918034991621971
chrVII:366044-366381	YGL076C	1.26414999365807	1.55919995903969	1.72959995269775	1.83339995145798	1.90644997358322	1.84297502040863	1.79150000214577	1.79907497763634	1.8811499774456	2.16930004954338	2.21307498216629	2.04982495307922	1.66187500953674	1.5118750333786	1.73927500844002	1.75257503986359	1.73064997792244	1.5777499973774	1.30139997601509	1.16992500424385	1.24902498722076	1.2746749818325	1.34934997558594	1.43927496671677	1.56619995832443	1.52170000076294	1.49699000120163	1.35767002105713	1.28852999210358	1.26212000846863	1.37052001953125	1.61908000707626	1.80469001531601	1.72389996051788	1.64224997758865	1.56890001296997	1.67456998825073	1.70457001924515	2.33593997955322	2.40621001720428	2.49763998985291	2.5296799659729	2.57488005161285	2.33339002132416	1.61247000694275	1.20806999206543	0.940750002861023	0.990069997310638	0.996069979667664	0.86139001250267
chrIX:382211-382547	YIR016W	-0.325659990310669	-0.369489994645119	-0.417819994688034	-0.424439996480942	-0.407860007882118	-0.358200007677078	-0.35852999985218	-0.255219998955727	-0.0592699998989701	0.0619599986821413	0.0827500002458692	-0.0474800013005734	-0.0264099990949035	0.0163099995581433	0.0655400004703552	0.10802000015974	0.0480700008571148	-0.0215599998831749	-0.0935599982738495	-0.118249998986721	-0.238879999518394	-0.303279989957809	-0.341269999742508	-0.452359995245934	-0.523390001058578	-0.696590012311935	-0.772115013003349	-0.827784982323647	-0.815730011463165	-0.793129989504814	-0.74491999745369	-0.781095007061958	-0.775299993157387	-0.744010016322136	-0.707759988307953	-0.807295000553131	-0.845000010728836	-0.83234501183033	-0.784014999866486	-0.776144999265671	-0.824559995532036	-0.948785012960434	-1.03610997796059	-1.17645498514175	-1.17401500940323	-1.18267500400543	-1.2155699968338	-1.23892497420311	-1.19519998431206	-1.18702998161316
chrXI:518952-519288	YKR042W	2.61385008096695	2.50685504674912	2.3877800822258	2.24626001119614	2.05552008152008	1.87611499428749	1.71170496344566	1.53281496763229	1.33967500925064	1.16053000688553	1.05998500585556	1.00046002268791	0.952084994316101	0.874599999189377	0.819410014152527	0.75079500079155	0.661434987187386	0.5677749812603	0.482040005922317	0.433475002646446	0.407500007748604	0.441404990851879	0.494314987957478	0.474399994313717	0.367744989693165	0.139620001614094	-0.097479996830225	-0.222939994186163	-0.271480000019073	-0.254730001091957	-0.495400011539459	-0.654770004749298	-0.833460021018982	-0.880920004844665	-0.83231999874115	-0.802599990367889	-0.969370025396347	-0.909270000457764	-0.795440000295639	-0.811929988861084	-0.773169994354248	-0.661480021476746	-0.681339985132217	-0.68979999423027	-0.735610014200211	-0.740439999103546	-0.803080016374588	-0.838620007038116	-0.857340008020401	-0.809170001745224
chrXII:329321-329655	YLR094C	-0.832109993696213	-0.831450003385544	-0.875170004367828	-0.869830000400543	-0.868370002508163	-0.818789994716644	-0.64824001789093	-0.46122000515461	-0.317829990386963	-0.220599998533726	-0.18179000467062	-0.223950000107288	-0.226669992506504	-0.0265899993479252	0.0881000015884638	0.246549993753433	0.370669993758202	0.542909988760948	0.536210006475449	0.491180005669594	0.416779991984367	0.341169998049736	0.290700003504753	0.254750001430511	0.234739999473095	0.312795010954142	0.163390002772212	0.147819999977946	0.0279399978928268	-0.137554999534041	-0.435634988546371	-0.533844986557961	-0.562880000472069	-0.715550002455711	-0.729689991474152	-0.630255022644997	-0.621695017814636	-0.63718997836113	-0.846050003170967	-0.916700020432472	-0.992370030283928	-0.998685011267662	-0.947635018825531	-0.938629996776581	-0.972074994444847	-0.985904961824417	-0.880784997344017	-0.875384989380837	-1.09134502410889	-1.17968502640724
chrXII:809377-809711	YLR342W	2.20260000228882	2.30400002002716	2.22365009784698	2.06105005741119	1.99845004081726	1.80650001764297	1.73290002346039	1.87784999608994	1.86664998531342	1.96305000782013	1.92914998531342	1.88289999961853	1.86039996147156	1.72484999895096	1.60225003957748	1.59300005435944	1.54219996929169	1.27670001983643	0.999899983406067	0.70440000295639	0.478000000119209	0.295999996364117	0.286799997091293	0.296849995851517	0.218300007283688	0.345104996860027	0.352085003256798	0.532475009560585	0.707695007324219	0.71549998819828	0.747355008125305	0.821179974079132	0.775194999575615	0.740244993567467	0.413839992135763	0.154585000500083	0.0527000017464161	-0.0749999981373548	-0.134830001741648	-0.182155006378889	-0.293350007385015	-0.433455002307892	-0.500844994187355	-0.518754997849464	-0.53343500494957	-0.528249993920326	-0.516864973306656	-0.452925001084805	-0.402914988994598	-0.427670000493526
chrXV:796912-797245	YOR246C	0.0319800013676286	0.0291500004474074	0.0377599990461022	-0.154635000694543	-0.201345001161098	-0.198224997520447	-0.280834990739822	-0.275654999911785	-0.221180000901222	-0.18804500028491	-0.207484995573759	-0.200129996240139	-0.198420004546642	-0.319300001859665	-0.383079995214939	-0.466019999980927	-0.381684991717339	-0.436304998397827	-0.496500010788441	-0.462210004031658	-0.444995009899139	-0.555320000648499	-0.623160010576248	-0.544655007123947	-0.549530014395714	-0.62746000289917	-0.696269989013672	-0.69546999335289	-0.687670010328293	-0.759660005569458	-0.748620015382767	-0.760940003395081	-0.833660000562668	-0.961310017108917	-1.00645996928215	-1.09143002033234	-1.19839998483658	-1.22035999298096	-1.19118001461029	-1.29169001579285	-1.40880000591278	-1.52570997476578	-1.49004997014999	-1.50137997865677	-1.52466002702713	-1.50660998821259	-1.44913996458054	-1.44316000938416	-1.44459000825882	-1.49327999353409
chrV:431120-431453	snR52	1.15998498499393	1.284750020504	0.183154994994402	-0.155494998395443	-0.207939992845058	-0.201525001972914	-0.141509995609522	0.00151999988593161	0.0532950020395219	0.115304999053478	0.137569997832179	0.141979998350143	0.156234996765852	0.187274999916553	0.204809997975826	0.278640000522137	0.354865001142025	0.436540003120899	0.535240018367767	0.629679998755455	0.690720012784004	0.785049983859062	0.891039991378784	1.01063998937607	1.24080495834351	1.46380001306534	1.43019998073578	1.50669997930527	1.55534994602203	1.61290001869202	1.44530004262924	1.29524999856949	1.10664999485016	0.813649982213974	0.526349991559982	0.19455000013113	0.036149999126792	-0.192299999296665	-0.181400001049042	-0.0924500003457069	-0.0728999972343445	-0.0207999991253018	0.0191000008489937	0.159250006079674	-0.0187500002793968	-0.0516499998047948	-0.0827999971807003	0.0579000003635883	0.264200001955032	0.541999995708466
chrV:423169-423501	YER131W	-0.304700002074242	-0.332199990749359	-0.368650004267693	-0.366399988532066	-0.421000003814697	-0.435900002717972	-0.275600001215935	-0.197999991476536	0.121100001037121	0.3403500020504	0.513899996876717	0.767549991607666	1.13464999198914	1.36744999885559	1.51320004463196	1.73129999637604	1.87465000152588	2.00760000944138	2.1547999382019	2.19089996814728	2.28840005397797	2.34300005435944	2.38905000686646	2.64450001716614	2.62765002250671	2.23107001781464	2.03207498192787	1.8383150100708	1.45513496398926	1.26344497799873	1.18221997320652	0.877885001897812	0.779425007104874	0.7300900131464	0.559960007667542	0.417850002646446	0.389090000092983	0.400675006210804	0.735774981975555	0.686304992437363	0.473034995794296	0.451074993610382	0.506780005991459	0.460870009660721	0.365629997849464	0.289364998042583	0.254749997705221	0.201899997517467	0.0376949993427843	-0.00616500014439225
chrXIV:405657-405987	YNL118C	0.320730000734329	0.334409999847412	0.457959994673729	0.422540006041527	0.557640016078949	0.757840001583099	1.0798800110817	1.39072995185852	1.41944998502731	1.36696002483368	1.34681000709534	1.30257996320724	1.25807998180389	1.31007995605469	1.34650000333786	1.39489002227783	1.46551003456116	1.45851004123688	1.3738599896431	1.15897996425629	0.981319999694824	0.839030009508133	0.872419989109039	0.788459998369217	0.752310013771057	0.662979987263679	0.621685007214546	0.26372999586165	-0.189750007167459	-0.377000005543232	-0.257150004804134	-0.0600000012665987	-0.0968700017780066	-0.320294999331236	-0.459250001609325	-0.447454988956451	-0.621924994885921	-0.760765013098717	-0.861805000901222	-0.994484981894493	-1.01675499379635	-0.741934987902641	-0.650234994292259	-0.967150017619133	-1.17175000905991	-0.916379976272583	-0.775649982690811	-0.489310002326965	-0.367225012183189	-0.163070003688335
chrVII:277120-277449	YGL123W	-0.0731199979782104	-0.192809996753931	-0.435089990496635	-0.545550012588501	-0.536910003423691	-0.524970006942749	-0.411089998483658	-0.029320003837347	0.288499999046326	0.340970006585121	0.419480001926422	0.590740013122559	0.815230000019074	1.06305999159813	1.29468004703522	1.64378000497818	1.83406000137329	1.87628000974655	1.8842099905014	1.80964000225067	1.75703001022339	1.77836997509003	1.93736996650696	1.9871399641037	1.92567998170853	1.78914000988007	1.63773000240326	1.38171498179436	1.16665998697281	0.986800011992454	0.791690000891686	0.6323950111866	0.549875000119209	0.287274994701147	-0.0221700003370643	-0.27281499505043	-0.342205007374287	-0.372139997780323	-0.504334996640682	-0.646489986777306	-0.703555005788803	-0.728964975476265	-0.777695006132126	-0.764990001916885	-0.763185015320778	-0.810945004224777	-0.706315007805824	-0.585254999995232	-0.463519993424416	-0.366470006108284
chrIX:131843-132172	YIL121W	-0.967134991288185	-0.702780020236969	-0.541119992733002	-0.71908999979496	-0.737234991788864	-0.653690014779568	-0.325275009125471	-0.131124999816529	0.0515949999215081	0.202424998581409	0.139590002596378	0.143654998391867	0.169760005176067	0.207704998552799	0.245499995350838	0.179739999771118	0.310940000414848	0.349044996500015	0.335415009409189	0.228190002590418	0.15801499709487	0.134145001322031	0.199345000088215	0.328580006957054	0.106369999237359	-0.0649400006979704	-0.310560005903244	-0.436070013046265	-0.483219999074936	-0.734519982337952	-0.886599981784821	-0.95791996717453	-0.946199995279312	-0.922769981622696	-0.976210021972656	-1.14134004116058	-1.23263999223709	-1.26673998832703	-1.3194100022316	-1.2516099691391	-1.31719001531601	-1.39376001358032	-1.36589000225067	-1.41362001895905	-1.574880027771	-1.71782997846603	-1.81696001291275	-1.85168998241425	-1.8263799905777	-1.85385004281998
chrVII:974018-974345	YGR240C	1.26995998620987	1.14928495883942	1.01691000163555	0.989035034179688	0.912230017781258	0.828604990243912	0.792535006999969	0.755565002560616	0.6839300096035	0.631514996290207	0.561145001649857	0.367734995484352	0.234425002709031	-0.0362449999898672	-0.136379999667406	-0.258310005813837	-0.204529998078942	-0.0968899992760271	-0.142340002721176	-0.499419996142387	-0.877614998817444	-0.717084990441799	-0.578825001418591	-0.853260010480881	1.18868002593517	0.730400025844574	0.730400025844574	0.778640025854111	1.21280002593994	1.42946000099182	1.74700002670288	1.78937004804611	0.666829994320869	0.349510008096695	0.728679996728897	1.26664997339249	1.93676005601883	2.21357009410858	2.07023003101349	1.59431998729706	1.16964000463486	1.20799994468689	1.25044997930527	0.907309979200363	0.840439981222153	0.843980014324188	0.555389991402626	0.283350005745888	0.0331200014799833	-0.148940002918243
chrIV:778642-778968	YDR161W	0.0196699995547533	0.218804995343089	0.346484996378422	0.222010001540184	0.10183499827981	-0.126254996657372	-0.262979996949434	-0.50857499986887	-0.68768502175808	-0.745715004205704	-0.766215005517006	-0.9413350045681	-0.85040999352932	-0.849465009570122	-1.27377997934818	-1.77005504369736	-1.79948501586914	-1.96113002300262	-1.682515001297	-1.58025001883507	-1.35950496196747	-1.25342500805855	-1.02482498884201	-0.86152001619339	-0.846025004982948	-1.04407002329826	-1.20925002098084	-1.62948001623154	-1.44767999649048	-1.41034002304077	-1.21684004068375	-1.29882003068924	-1.29427003860474	-1.18056001663208	-1.11793001890182	-1.10248000621796	-1.10935999155045	-1.13655998706818	-1.15197002887726	-1.09201999902725	-0.926709997653961	-0.996090012788773	-1.03321000337601	-1.13306005001068	-1.15093001127243	-1.2068900346756	-1.19088001251221	-1.15527000427246	-1.32194000482559	-1.37216998338699
chrX:157325-157651	YJL136C	2.32734999656677	2.8548100233078	3.05371005535126	3.11874997615814	3.68477003574371	4.05976004600525	4.291179895401	4.46596999168396	4.76518993377686	4.97092986106873	5.17555003166199	5.27814989089966	5.33860001564026	5.41379985809326	5.45569005012512	5.4801700592041	5.55753993988037	5.60059003829956	5.63599004745483	5.65093007087708	5.62864003181457	5.57590007781982	5.52558999061584	5.3614399433136	5.21240000724792	5.05657494068146	4.70499992370605	4.15242505073547	3.74152505397797	3.09760004281998	2.2648249566555	1.7022500038147	1.67750003933907	2.03577494621277	2.42855000495911	2.7100750207901	2.92857503890991	2.99105000495911	2.94400000572205	2.9925000667572	3.17037498950958	3.35527509450912	3.72795003652573	3.66547495126724	2.61969998478889	1.70792502164841	1.41460001468658	0.93350000679493	0.489024993032217	0.202525001019239
chrXVI:227840-228165	YPL170W	0.197069998085499	-0.0151200000196695	-0.159440001100302	-0.361749994754791	-0.378269994258881	-0.340809988975525	-0.276120001077652	-0.20622999817133	-0.112370001524687	-0.126330000907183	-0.196329998970032	-0.23125	-0.200180001556873	-0.104589996673167	0.119329999107867	0.281710004806519	0.533540007472038	0.654880005121231	0.647439992427826	0.552669984102249	0.405069997906685	0.316619992256165	0.426159998774528	0.665870004892349	0.88931999206543	0.970824986696243	0.90090000629425	0.63179998844862	0.393250003457069	0.156199999153614	0.0420249989256263	-0.0772500010207295	-0.139425002038479	-0.337875001132488	-0.363324992358685	-0.639150008559227	-0.738550007343292	-0.715475007891655	-0.68197500705719	-0.621800005435944	-0.649299994111061	-0.725475013256073	-0.857350006699562	-0.952299997210503	-0.996574997901917	-0.997350007295609	-0.996749997138977	-1.08712500333786	-0.9757000207901	-0.997200012207031
chrXV:426140-426465	YOR051C	0.426735012978315	0.493220001459122	0.684934994578361	0.871499997377396	1.11398496329784	1.17571998238564	1.00635001063347	1.03941498398781	1.02102497816086	1.02968996167183	1.25098004341125	1.4770300090313	1.83751000165939	2.0077750146389	1.95451002717018	1.74757000207901	1.61237497925758	1.46532001495361	1.45740497112274	2.36700493097305	2.48096495866776	1.55654998421669	1.02414001524448	0.7009800106287	0.115420004166663	-0.388899996876717	-0.764100015163422	-0.849849998950958	-1.02300000190735	-0.897450000047684	-0.742699980735779	-0.746399998664856	-1.02985000610352	-1.17535001039505	-1.07959997653961	-0.964700043201447	-0.949749976396561	-0.928400009870529	-0.791749984025955	-0.706699997186661	-0.668599992990494	-0.596850007772446	-0.687099993228912	-0.854400008916855	-0.83474999666214	-0.353149995207787	0.187699995934963	0.370399996638298	0.265250004827976	0.276799991726875
chrIX:129910-130234	YIL122W	1.64288499355316	2.02660503387451	2.16771501302719	2.02165997028351	1.42466997504234	1.05831999480724	0.946034982800484	0.947830009460449	1.05217000544071	0.948715007305145	0.969640001654625	1.0560350060463	1.07621495723724	1.06158998012543	1.08987000584602	1.07959502339363	1.08287996053696	1.09443498253822	1.08568998575211	1.06819999217987	1.05100999176502	0.990939989686012	1.0592799782753	1.05651499629021	0.918505010008812	0.874570006132126	0.731339991092682	0.452929994463921	0.197109998762608	-0.00973000004887581	-0.0285699997097254	0.0513699995353818	0.182360000908375	0.121719996258616	-0.194039998389781	-0.569389986991882	-0.977700001001358	-1.31152000427246	-1.42045996189117	-1.32184002399445	-1.29382002353668	-1.28785996437073	-1.40114997625351	-1.42994997501373	-1.44531999826431	-1.59466001987457	-1.73273000717163	-1.78052998781204	-1.72117998600006	-1.54273002147675
chrII:159748-160072	YBL032W	-1.02201996445656	-1.01607003211975	-0.907195019721985	-0.81147498190403	-0.620055006444454	-0.340354996919632	-0.115849998965859	-0.0530799994478002	0.0281600001966581	0.0345700005069375	0.0212450005114079	0.143454997241497	0.242119997739792	0.353365004062653	0.58358501791954	0.597124981880188	0.490294986963272	0.247875003516674	0.120685000927188	-0.0976949956035242	-0.351319986581802	-0.389660003781319	-0.424685005843639	-0.487960009276867	-0.572029983997345	-0.70294001698494	-0.744230008125305	-0.906349992752075	-1.0670699596405	-1.16516001224518	-1.14167000055313	-1.13576000928879	-1.14279998540878	-1.07071002721786	-1.17694997787476	-1.29633001089096	-1.34745997190475	-1.39029002189636	-1.31004998683929	-1.37031003236771	-1.27986001968384	-1.13482998609543	-1.15937000513077	-1.29352996349335	-1.35769995450974	-1.34109004735947	-1.39235000610352	-1.39476000070572	-1.35524995326996	-1.37535997629166
chrXIII:86807-87131	YML092C	0.948940014839172	0.979869991540909	0.871030002832413	0.553790006041527	0.200860004872084	0.136319997906685	0.164859997108579	0.0353300012648106	-0.200289990752935	-0.16947999894619	-0.273160000145435	-0.91764999628067	-1.43050005435944	-1.12881001830101	-0.877540004253387	-0.974020028114319	-0.617749986797571	0.151180005073547	0.472600013017654	0.256759998202324	-0.0344200022518635	-0.255529996752739	-0.39342999458313	-0.466500005125999	-0.671970009803772	-0.837214985489845	-1.02566998004913	-1.17194503545761	-1.21077002882957	-1.17100496888161	-1.17622501254082	-1.29360997676849	-1.3356750190258	-1.30204998254776	-1.28322002291679	-1.38770502209663	-1.39608998894691	-1.32767996191978	-1.25145999193192	-1.2595300078392	-1.10317999124527	-0.988610005378723	-1.07221997380257	-1.13612499833107	-1.19152000546455	-1.17355500459671	-1.26321498155594	-1.37644997835159	-1.29040499329567	-1.29529499411583
chrXV:638782-639105	YOR161C	1.03282504379749	1.26810503602028	1.50765498876572	1.73842999339104	2.02708496451378	2.24213495254517	2.47173998355865	2.69098497629166	2.92129001617432	3.0710800409317	3.26856005191803	3.36321498155594	3.45834995508194	3.55762007236481	3.57103002071381	3.61421004533768	3.73118002414703	3.7506000161171	3.78843002319336	3.71380500793457	3.55470006465912	3.42529500722885	3.3803000330925	3.19692994356155	3.20202991962433	3.25445001125336	3.24052000045776	2.95897996425629	2.41343998908997	1.70940999984741	1.27319000959396	0.920900022983551	0.466319993138313	0.388160002231598	0.272190007567406	0.12118000164628	-0.202019996754825	-0.374999994039536	-0.476960000395775	-0.535340014100075	-0.538150000572205	-0.616600000858307	-0.689609986543655	-0.697430002689362	-0.754749989509582	-0.693099999427795	-0.833730018138885	-0.9832299888134	-0.931069999933243	-0.789079982042313
chrXII:282524-282847	YLR074C	-0.17832500115037	-0.121799996122718	-0.0160999987274408	0.156824998557568	0.307550005614758	0.395949997007847	0.534424982964993	0.833025008440018	1.0750749707222	1.429024964571	1.69917497038841	1.93572500348091	2.66430002450943	3.34992510080338	3.6325249671936	3.67932498455048	3.72749996185303	4.01884996891022	3.67845004796982	3.28337496519089	2.09475001692772	1.17092502117157	0.862374991178513	0.515724994242191	0.149699999485165	-0.190380002185702	-0.354069998860359	-0.501509991288185	-0.542509990930557	-0.601270014047623	-0.816080003976822	-0.887359994649887	-0.931519991159439	-0.999889993667603	-1.05013000965118	-1.06308999061584	-1.01444003582001	-1.0220300078392	-1.04675000905991	-1.06433998346329	-1.0737499833107	-1.12081996202469	-1.09360996484756	-0.94491999745369	-0.818219995498657	-0.696180015802383	-0.555649992823601	-0.473229995369911	-0.470179995894432	-0.440589988231659
chrXIII:209077-209399	YML035C	-1.62162001132965	-1.58882998228073	-1.57219998836517	-1.57783997058868	-1.40126001834869	-1.25411999225616	-0.927849996089935	-0.683170008659363	-0.470160007476807	-0.415360000729561	-0.304540008306503	-0.238070000708103	-0.0471299987286329	0.166139999032021	0.475460004806519	1.22540996074677	1.84587998390198	1.52130999565125	1.37920998334885	1.36181998252869	1.33051000833511	1.62646998167038	1.73472002744675	1.9336000084877	1.82387002706528	1.90579998493195	1.87444496750832	1.28835000097752	0.540224989876151	-0.150825007632375	-0.244900006055832	-0.209129998460412	-0.121650002524257	-0.376975005865097	-0.511860007047653	-0.557699990272522	-0.59120500087738	-0.588685020804405	-0.73800500035286	-0.892839989066124	-1.03877002596855	-1.0084300160408	-1.00227997303009	-1.07366499304771	-1.06525004506111	-1.11088497638702	-1.22273503541946	-1.31086501479149	-1.36294003129005	-1.43078502416611
chrXVI:812751-813072	YPR138C	0.343460008502007	0.550520008802414	0.654289996623993	0.490859991312027	0.628820005059242	0.664779996871948	0.610760009288788	0.571530002355576	0.572560006380081	0.630170005559921	0.574230009317398	0.468509992957115	0.33554000556469	0.248909994959831	0.256409996747971	0.291360008716583	0.256199994683266	0.162579995393753	0.0903399989008904	0.0293199993669987	-0.0390500014647841	-0.0690400026738644	-0.155810002982616	-0.26724000275135	-0.217609998583794	-0.075399998575449	-0.0119949999032542	-0.0511099983938038	-0.104540002346039	-0.0312800012528896	0.0853550005704165	0.0709499982185662	0.0273100010119379	-0.037980000115931	-0.130679999478161	-0.196734996885061	-0.307655007392168	-0.50033999979496	-0.564244994521141	-0.649285012483597	-0.752174991369247	-0.84953002333641	-0.937764993309975	-1.13253502845764	-1.09126999974251	-0.969955000281334	-0.988959982991219	-0.954954990744591	-0.973510006070137	-0.967540007829666
chrVII:951216-951537	YGR229C	0.110004999488592	0.157520002126694	0.21256999745965	0.255470003932714	0.27617000862956	0.266624993830919	0.373140007257462	0.458789990842342	0.5704549908638	0.604269987344742	0.775630003213882	0.813274991512299	0.632959991693497	0.606829994916916	0.624090006947517	0.738030022382736	0.682139995694161	0.744814988970756	1.14875999093056	1.3354000210762	1.29585499763489	1.23249998092651	1.14456498622894	0.932335016131401	0.875120010972023	1.32589995861053	1.49958999156952	1.79855000972748	1.792899954319	1.99265997409821	1.9494500041008	1.78341999053955	1.59333000183105	1.60483999252319	0.738440012931824	0.206419996917248	0.0180100008845329	-0.279869999736547	-0.253100001811981	-0.23449000120163	-0.430999997258186	-0.240580004453659	-0.471849983930588	-0.679749995470047	-0.720540004968643	-0.862579983472824	-1.05034999251366	-1.02666996717453	-1.00972999334335	-0.996749997138977
chrXIII:510897-511216	YMR122W-A	2.69110000133514	2.68972504138947	2.71875	2.68512499332428	2.70797502994537	2.73844999074936	2.79287499189377	2.79685002565384	2.74179995059967	2.76024997234344	2.78937500715256	2.78335005044937	2.76064997911453	2.71412491798401	2.6982250213623	2.63887494802475	2.60194993019104	2.53127503395081	2.41670006513596	2.23215001821518	2.11349993944168	2.03120005130768	1.77700001001358	1.49672499299049	0.996174991130829	0.517310014367104	0.181930001266301	-0.106069999560714	-0.345510005950928	-0.452800005674362	-0.493639996647835	-0.505869990587234	-0.539600002765656	-0.541899985074997	-0.553550004959106	-0.599200004339218	-0.666349995136261	-0.699830007553101	-0.73403000831604	-0.737120020389557	-0.743059992790222	-0.678089988231659	-0.691409999132156	-0.751220005750656	-0.772519987821579	-0.871170002222061	-1.09444001913071	-1.37384999990463	-1.49082003831863	-1.51841000318527
chrXII:404182-404501	YLR130C	-1.33837498426437	-1.27011999487877	-1.21872999668121	-1.16452499032021	-1.11575997471809	-1.0241899728775	-1.0050400197506	-0.816314992308617	-0.566404993832111	-0.246635004878044	0.0562899999320507	0.323019996285439	0.411149999499321	0.550915014743805	0.706509989500046	0.764729994535446	0.848515000939369	0.850335001945496	0.844855004549027	0.856489983201027	0.729969999194145	0.556964990496635	0.392404991388321	0.314865003526211	0.157895004376769	-0.0494499990716577	-0.264650006592274	-0.37501999437809	-0.424550005793571	-0.440460002422333	-0.527640011906624	-0.601100015640259	-0.742160022258759	-0.794800001382828	-0.789610004425049	-0.775329983234405	-0.806900000572205	-0.831809997558594	-0.804519993066788	-0.769249999523163	-0.876050001382828	-1.04482996463776	-1.15550998449326	-1.19435997009277	-1.18752000331879	-1.09147995710373	-1.12056000232697	-1.17613998651505	-1.22208998203278	-1.1373899936676
chrXV:836677-836995	YOR274W	0.789810001850128	0.892550003528595	1.06018999218941	1.32480999231338	1.49756999015808	1.49673000574112	1.44787001609802	1.49571998119354	1.58706002235413	1.65494000911713	1.73410001993179	1.78205997943878	1.87537996768951	1.91182000637054	1.94850000143051	1.9837299823761	1.93638000488281	1.90095999240875	1.88113000392914	1.92375004291534	1.89932004213333	1.86239998340607	1.79039998054504	1.72582000494003	1.6436200261116	1.57892495393753	1.49785000085831	1.38052502274513	1.30394998192787	1.32199999690056	1.21884998679161	1.21742498874664	1.11602500081062	1.01522497832775	0.916275009512901	0.906274989247322	0.909975007176399	0.834899991750717	0.751100018620491	0.70024998486042	0.670924991369247	0.600374981760979	0.537325009703636	0.588875010609627	0.501674994826317	0.494775012135506	0.478374987840652	0.321675002574921	0.188724998384714	0.192650001496077
chrXIII:159022-159340	YML058W	-2.00209502577782	-1.93772001862526	-1.82356001138687	-1.7192450106144	-1.5415500164032	-1.36061499118805	-1.17324502468109	-0.977810025215149	-0.741050010919571	-0.303574999421835	0.0691449986770749	0.259115002304316	0.364255006611347	0.617444998025894	0.886565002799034	0.926925027370453	0.965465018153191	0.826399993896484	0.764259991049766	0.642419981956482	0.640970003604889	0.555974990129471	0.428614993393421	0.268699994683266	0.141935005784035	0.0105999987572432	-0.170649997889996	-0.323449999094009	-0.296449989080429	-0.32150000333786	-0.267049998044968	-0.302749991416931	-0.269999995827675	-0.224349997937679	-0.164200000464916	-0.102000001817942	-0.0784499980509281	-0.0648500006645918	0.084349999204278	0.130550000816584	0.180500000715256	0.207500003278255	0.291200004518032	0.408350005745888	0.539299994707108	0.608799993991852	0.388250008225441	0.291199997067451	0.0851999996230006	0.045549999922514
chrX:607928-608246	YJR094W-A	-0.255150005221367	-0.279874999076128	-0.210374999791384	-0.108699999167584	0.0765749985584989	0.267324993386865	0.530649997293949	0.728825017809868	0.633224993944168	0.516550004482269	0.54985000193119	0.577800005674362	0.516275003552437	0.591924995183945	0.81725001335144	0.90200001001358	0.761750012636185	0.75272499024868	0.76180000603199	0.746800005435944	0.789649993181229	0.973699972033501	0.991174980998039	0.913200005888939	0.810650005936623	0.574490001797676	0.294919995963573	-0.0173599984496832	-0.170909998565912	-0.0692899987101555	-0.0249600011855364	-0.132249999046326	-0.232439996302128	-0.38759999871254	-0.492380008101463	-0.499659994244576	-0.469909995794296	-0.337359991669655	-0.0561799991875887	0.156819999217987	0.273539999127388	0.210430005192757	-0.0312700007110834	-0.154860000312328	-0.110559997707605	-0.0924099989235401	0.0795300021767616	0.200839999318123	0.204690000414848	0.114440001174808
chrIII:137104-137421	YCR011C	2.26504999399185	2.3439000248909	2.45332497358322	2.52917492389679	2.5821750164032	2.56540006399155	2.56634998321533	2.59047502279282	2.55692499876022	2.52410000562668	2.49830001592636	2.36287498474121	2.22502505779266	2.14250004291534	2.09237498044968	1.86867499351501	1.59577497839928	1.31005001068115	1.04202501475811	0.851074993610382	0.581950016319752	0.293949995189905	0.0628999974578619	-0.112924998626113	-0.128975002095103	-0.115589996427298	-0.131920003890991	-0.21025999635458	-0.165109996497631	-0.0433399984613061	0.0131000004708767	0.116510003060102	-0.1458899974823	-0.343720009922981	-0.431480005383492	-0.558509999513626	-0.600650012493134	-0.587740010023117	-0.746889984607697	-0.934640002250671	-0.773179996013641	-0.794359993934631	-0.926539993286133	-0.954299998283386	-0.976929998397827	-0.94086000919342	-0.947620010375977	-0.924889999628067	-0.970259970426559	-1.11055996417999
chrXV:69032-69349	YOL136C	-1.14154498577118	-1.10689004063606	-1.06295498609543	-1.11382500529289	-1.09632999897003	-0.98429496884346	-0.846390008926392	-0.826019987463951	-0.660710006952286	-0.495790001749992	-0.40090499073267	-0.393624998629093	-0.350390002131462	-0.211614996939898	-0.162895002216101	-0.140455005317926	-0.0219300001859665	0.160375003144145	0.209540007263422	0.159855005145073	0.25322999060154	0.251965000480413	0.106204998865724	0.0627550013363361	0.0712000019848347	0.00886000012978911	0.0276199968531728	-0.0951500006020069	-0.0769499987363815	-0.118310002982616	-0.331550000607967	-0.287399992346764	-0.318679991364479	-0.43347000181675	-0.515550005435944	-0.456659987568855	-0.483389991521835	-0.650749999284744	-0.751310002803802	-0.90022999048233	-0.825240015983582	-0.917219984531403	-0.862730014324188	-0.811460012197495	-0.788860005140305	-0.904479992389679	-0.807899993658066	-0.750550013780594	-0.669409996271133	-0.524430006742477
chrIV:1434357-1434674	YDR490C	-0.00282000051811337	-0.167870000004768	-0.130969998240471	0.10792999714613	0.409050008654594	0.572629994153976	0.455859991908073	0.393020004034042	0.292420002818108	0.300069999694824	0.343030007183552	0.243070001900196	0.141530000418425	0.0917100019752979	0.0875100020319223	0.0244299995945767	0.0180999995209277	0.0377000004053116	-0.0597499992698431	-0.0559800021350384	-0.165220004320145	-0.232359996438026	-0.383240005373955	-0.553860002756119	-0.724270009994507	-0.716905003786087	-0.71967499256134	-0.724309983849525	-0.755755004286766	-0.825570011138916	-0.963785019516945	-1.12148502469063	-1.21199997663498	-1.23743503093719	-1.28442001342773	-1.35259999632835	-1.46263494491577	-1.39482996463776	-1.4247849881649	-1.49716001749039	-1.54115501046181	-1.46097002625465	-1.44318498373032	-1.42802501320839	-1.33535501360893	-1.355289965868	-1.36510997414589	-1.44038994312286	-1.39957999587059	-1.22041498422623
chrVIII:296854-297170	YHR096C	-0.635175004601479	-0.315075002610683	-0.0886000021127984	0.0293749991105869	0.121525002643466	0.129374999552965	0.236925005912781	0.174600001424551	0.164225000888109	0.242250002920628	0.383974999189377	0.450249999761581	0.489574991166592	0.569574996829033	0.541175000369549	0.496924981474876	0.495124988257885	0.586349993944168	0.626725018024445	0.654374986886978	0.736125007271767	0.799600020051003	0.821775004267693	0.771325021982193	0.760700017213821	0.75518998503685	0.696219998598099	0.764400005340576	0.917780005931854	0.927519994974136	0.713100004196167	0.803559988737106	0.972750014066696	1.15177000761032	1.18169001936913	0.970700025558472	0.442269995808601	0.22751000598073	-0.319039994478226	-0.951969999074936	-1.14502998590469	-1.2125900387764	-1.22269999980927	-1.15115998387337	-1.0623700261116	-1.12225996255875	-1.06031997203827	-1.06401000022888	-1.12151001691818	-1.03896998763084
chrVIII:396855-397170	YHR150W	-0.128479999303818	0.0828950008377433	0.223189999163151	0.308440006524324	0.624179999530315	0.911785012483597	1.65608996152878	1.75938002467155	1.84887500405312	1.77014500498772	1.60395000576973	1.55634999275208	1.45837500095367	0.886569997668266	1.16687996685505	1.35714998245239	1.3624449968338	1.19175999760628	0.485309989750385	-0.132809999585152	-0.342480003088713	-0.335570003092289	-0.252770005166531	-0.451485002040863	-0.609685000777245	-0.722250014543533	-0.916949987411499	-1.19894999265671	-1.50625002384186	-1.63425004482269	-1.73154997825623	-1.63529998064041	-1.5929000377655	-1.49580001831055	-1.48199999332428	-1.58485001325607	-1.58840000629425	-1.6795499920845	-1.6873499751091	-1.65200001001358	-1.58139997720718	-1.41019999980927	-1.41100001335144	-1.38540005683899	-1.33230000734329	-1.29830002784729	-1.41600000858307	-1.46810001134872	-1.39740002155304	-1.33520001173019
chrXVI:302756-303071	YPL131W	-0.92765000462532	-0.53880001604557	-0.16694999858737	0.157550001516938	0.105999998748302	0.18554999679327	0.582099974155426	0.844599992036819	1.06395000219345	1.02944996953011	1.37589997053146	1.5888500213623	1.94405001401901	2.29839992523193	2.38444995880127	2.40499997138977	2.15885001420975	1.62354999780655	1.44430005550385	1.17210000753403	1.20800000429153	1.19520002603531	1.19915002584457	0.996950030326843	0.671900004148483	0.374740003049374	0.218939991295338	0.132170001044869	0.00592000088654459	-0.00305000026710331	-0.0649100005626679	-0.0583099988289177	0.0466349999420345	0.0454149994067848	0.0475699985399842	-0.0131900007836521	0.0390200002118945	-0.00370000044349581	-0.0405899994308129	-0.130204999446869	-0.23894499540329	-0.226219998300076	-0.232479999214411	-0.196069999039173	-0.218199999630451	-0.274730002135038	-0.322100010514259	-0.381294995546341	-0.382970002293587	-0.402430000901222
chrXVI:520269-520583	YPL017C	0.397149994969368	0.511199995875359	0.558850020170212	0.7153500020504	0.593250006437302	0.655499994754791	0.565950006246567	0.655650019645691	0.762750029563904	0.573699995875359	0.307250000536442	-0.0475499987369403	-0.171599999070168	-0.318549990653992	-0.411149993538857	-0.468550011515617	-0.566700011491776	-0.655050009489059	-0.843150019645691	-0.946949988603592	-1.10060000419617	-1.14955002069473	-1.15095001459122	-1.12830001115799	-0.986600011587143	-0.880794987082481	-0.738490015268326	-0.725250014662743	-0.632850018143654	-0.551405008137226	-0.456270001828671	-0.267755000293255	-0.0966299999505282	0.129479997605085	0.14009500220418	0.130034997686744	0.0365399992093444	-0.0121450004167855	-0.157994998991489	-0.286979995667934	-0.314084999263287	-0.486359988152981	-0.524070012569428	-0.545454975962639	-0.628769987821579	-0.771619981527328	-0.843149989843369	-0.869294989109039	-0.854855009913445	-0.768215003609657
chrXV:326476-326789	YOR001W	0.774379993975163	2.22659000754356	3.29012989997864	3.40115008354187	3.37063000202179	3.26149988174438	4.08877983093262	4.18069982528687	4.1326397895813	4.03293991088867	3.74178004264832	3.46837995052338	3.23556001186371	2.95491008758545	2.6713800907135	1.92978999614716	1.24891002178192	0.16032001376152	-1.54773000478745	-2.24324996471405	-2.10819993019104	-1.90317993164063	-1.43206001520157	-1.09244000911713	-1.17275000810623	-1.08085500597954	-1.36701004505157	-1.33065002560616	-1.24064999818802	-1.00415000915527	-0.870590007305145	-0.715184989571571	-0.600750002264977	-0.498410011827946	-0.3626300111413	-0.348585003614426	-0.368669986724854	-0.152100002020597	-0.116624999069609	0.221789991273545	0.166030007228255	0.0143500007688999	-0.186944995820522	-0.269999998062849	-0.269794998317957	-0.183589996397495	-0.221084994077683	-0.401179998368025	-0.612829990684986	-0.748325005173683
chrIV:217219-217530	YDL136W	-0.662685012817383	-0.633640003204346	-0.653509998321533	-0.556694975495338	-0.509529985487461	-0.303559991717339	-0.170284996554255	0.0217399999499321	0.195700005441904	0.512744998931885	0.942414978146553	1.27193002700806	1.50097500681877	1.59076002836227	1.70403497219086	1.75805502533913	1.59108498096466	1.56107499599457	1.68131499886513	1.84898502230644	2.08489999175072	2.28205496072769	2.26821501255035	2.02001506090164	1.82699000835419	1.61090004444122	1.5176500082016	1.38934999704361	1.44780004024506	2.02574992179871	2.10685002803802	1.79135000705719	1.13564997911453	0.862200021743774	0.750149995088577	0.880549997091293	0.953449994325638	1.13244998455048	1.36369997262955	1.35909998416901	1.05645000934601	1.13459998369217	1.23235005140305	0.893199980258942	0.864299982786179	0.573649987578392	0.436049997806549	0.446250006556511	0.323599994182587	0.250100001692772
chrXII:818937-819247	YLR344W	1.08748997449875	1.06805000305176	1.13246999979019	1.28614001274109	1.62933000326157	1.93545002937317	2.17598009109497	2.33284001350403	2.45585005283356	2.49646003246307	2.53027000427246	2.83171007633209	3.29917998313904	3.75977003574371	3.91262006759644	4.11810989379883	4.23363013267517	4.20977988243103	4.15864992141724	4.06298007965088	4.00569009780884	3.96078999042511	4.07816014289856	4.20684008598328	4.15391998291016	4.11202511787415	3.87218995094299	3.68022992610931	3.32288494110107	2.97530000209808	2.66947501897812	2.55218998193741	2.48135503530502	2.46457493305206	2.66310497522354	2.43752491474152	2.25427505970001	2.23177500963211	2.10764006376266	2.51304006576538	2.50107494592667	2.72204999923706	2.65167006254196	2.52674509286881	2.2760649561882	1.98075996637344	1.9393899679184	1.79756500124931	1.61260498762131	1.36828995347023
chrII:332470-332780	YBR048W	-0.278260003775358	-0.066499999910593	0.225659994035959	0.558980009704828	0.869689980149269	1.45037996172905	1.87314499616623	2.55031497478485	3.23500508069992	3.74064003229141	4.01250002384186	4.29654502868652	4.45205507278442	4.60648005008697	4.69950489997864	4.77025487422943	4.82211990356445	4.86723999977112	4.88779501914978	4.97936501502991	5.10718495845795	5.11195995807648	5.12213490009308	5.16472015380859	5.11437001228333	5.07920002937317	4.89509987831116	4.60630011558533	4.28065013885498	3.93969988822937	3.63010001182556	3.45449995994568	3.14925003051758	2.53194999694824	2.16194999217987	1.60705000162125	1.55019998550415	1.51899999380112	1.30159997940063	1.20329999923706	1.19284999370575	1.35909998416901	1.29479998350143	1.39140003919601	1.21645003557205	1.0896999835968	0.985350012779236	0.974800020456314	0.918500006198883	0.950800001621246
chrXII:48669-48979	YLL045C	-0.870899975299835	-0.923500001430511	-0.893350005149841	-0.899399995803833	-0.829950004816055	-0.753500014543533	-0.598799973726273	-0.51910001039505	-0.287099994719028	-0.157700002193451	0.180650003254414	0.534400001168251	0.92960000038147	1.19450002908707	1.75694996118546	2.44175004959106	3.32209992408752	3.15754997730255	2.33369994163513	1.80109995603561	1.45269995927811	1.32780003547668	0.904150009155273	0.770350009202957	0.450100004673004	0.184225002676249	0.146754999086261	-0.0583200011402369	-0.42613000869751	-0.554409995675087	-0.592855000495911	-0.627580013871193	-0.590054985880852	-0.61727499961853	-0.688804993033409	-0.651389983296394	-0.73013502061367	-0.772715005278587	-0.797215008735657	-0.823624995350838	-0.802045002579689	-0.720304977893829	-0.755439990758896	-0.758590000867844	-0.760135000944138	-0.763430005311966	-0.745519995689392	-0.779780009388924	-0.858199995756149	-0.77936497926712
chrXII:723370-723679	YLR297W	0.637310010194778	0.521209985017776	0.529710006713867	0.517200005054474	0.412699997425079	0.427590003609657	0.531960001587868	0.642170006036758	0.716039991378784	0.737569981813431	0.715909999608993	0.735019999742508	0.824709993600845	0.988230001926422	1.07359004020691	1.11100999116898	1.16891000270844	1.24587001800537	1.30599001646042	1.28463003635407	1.38592000007629	1.4522200345993	1.55127000808716	1.70298000574112	1.92863997220993	2.03818495869637	1.87695000171661	1.9608950138092	2.00737500786781	1.78904502987862	1.4215850353241	1.45367498397827	2.02626999616623	2.20320004224777	1.47508999705315	0.776099997758865	0.204189998656511	0.210335000604391	0.269990000128746	0.368670004606247	0.436184999346733	0.364899991452694	0.259499993920326	-0.0896150002256036	-0.242440001666546	-0.285454997420311	-0.45888000279665	-0.577400004863739	-0.597210013866425	-0.751184982061386
chrIV:155968-156277	YDL170W	-0.0234399992972612	-0.0818999987095594	0.055000003054738	0.134760004281998	0.177089999616146	0.218319997191429	-0.0853700049221516	-0.254730008542538	-0.051040000282228	-0.0219400001187751	0.12926000024745	0.22095000743866	0.465110003948212	0.844889986515045	1.01641997098923	0.931320005655289	0.745259994268417	0.625200015306473	0.684410005807877	0.840920007228851	0.811320000886917	0.741170012950897	0.731419992446899	0.670800012350082	0.610450005531311	0.428120002150536	0.0857899952679873	-0.3681800018996	-0.564475005865097	-0.639374992251396	-0.686330011487007	-0.92792002260685	-1.12541998624802	-1.00222999453545	-1.11478001475334	-1.44968501925468	-1.67332003116608	-1.75440500974655	-1.82085003256798	-1.890534979105	-1.88509504795074	-1.78496000766754	-1.81109501719475	-1.75676003694534	-1.75714499950409	-1.77372002005577	-1.84683998823166	-1.89719505310059	-1.80210503339767	-1.63588500618935
chrIV:130541-130850	YDL184C	-0.494960007071495	-0.364440006017685	-0.449690014123917	-0.32354000210762	-0.072180000692606	0.0810299998149276	0.312000006437302	0.425220000743866	0.531299990415573	0.615910005569458	0.659090000391007	0.801180005073547	0.92956999540329	1.06519998908043	1.22251000404358	1.44044001102448	1.55167996883392	1.64268997907639	1.66287000179291	1.59707996845245	1.61364996433258	1.66230002641678	1.74260001182556	1.89747002124786	1.9849299788475	2.09571005105972	2.04575492143631	1.85688500404358	1.68166496753693	1.5744699716568	1.55171504020691	1.68731002211571	2.1107850253582	2.23342497348785	2.29425497055054	2.1623300075531	2.06855992078781	1.65179500579834	1.83249495029449	2.49935007095337	2.64183005094528	2.8275600194931	2.71800504922867	1.83535498976707	0.866729971766472	-0.346034996211529	-0.413384993374348	-0.376980005204678	-0.600604981184006	-0.569100001454353
chrIX:165982-166289	YIL106W	-1.02296001911163	-0.872510010004044	-0.940509992837906	-1.06680001020432	-0.995140016078949	-0.868409997224808	-0.741049998998642	-0.482680007070303	0.347040001489222	1.50139997601509	1.63769997358322	1.66079998016357	1.70199995040894	1.87987996339798	2.17150003910065	2.35532002449036	2.54243004322052	2.89261999130249	3.4417400598526	3.56090996265411	3.63779997825623	3.45742993354797	3.30036993026733	3.47145006656647	3.38255000114441	3.36162490844727	3.26638988256454	2.85037505626678	1.55807996988297	1.03194500207901	0.238939996808767	-0.171445000171661	-0.243554996699095	-0.203835003823042	-0.166825000196695	-0.111620000004768	-0.226934996247292	-0.648125001788139	-0.794539999961853	-0.923014989495277	-0.993749964237213	-1.15187001824379	-1.15916002988815	-1.13984500169754	-1.33182997107506	-1.49502496123314	-1.74560499191284	-1.97891502976418	-2.07385495901108	-2.09404993057251
chrXIV:479225-479532	YNL079C	-0.818209999799728	-0.599269998073578	-0.517159998416901	-0.435129997134209	-0.431159999966621	-0.380660000443459	-0.446429997682571	-0.373929995298386	-0.232680003345013	-0.199650001525879	-0.065260002296418	-0.115520003065467	-0.20075000077486	-0.295980003476143	-0.145909997820854	-0.0103699994273484	0.170259995386004	0.353249993920326	0.542809990048408	0.825269997119904	0.783910012245178	0.770710015296936	0.730829983949661	0.642630010843277	0.652020007371902	0.671900004148483	0.480899997055531	0.248924994841218	0.00267499889014289	-0.291400000452995	-0.509749993681908	-0.682200014591217	-0.98547500371933	-1.20457503199577	-1.39577502012253	-1.50909999012947	-1.55309996008873	-1.50364997982979	-1.44395005702972	-1.45017501711845	-1.44982501864433	-1.45452496409416	-1.26324999332428	-1.18719998002052	-1.17045000195503	-1.05119998753071	-0.935900002717972	-0.85419999063015	-0.84434999525547	-0.844575002789497
chrV:242173-242479	YER046W	1.39946001768112	1.33615000247955	1.38088001012802	1.50950002670288	1.53694000244141	1.51537002325058	1.48091002702713	1.49790000915527	1.49142999649048	1.46625999212265	1.41806000471115	1.40911998748779	1.45097997188568	1.51665999889374	1.5854600071907	1.58178998231888	1.54916996955872	1.54804999828339	1.54263999462128	1.50503998994827	1.44838002920151	1.45166999101639	1.49067999124527	1.4944199681282	1.46915000677109	1.39388999342918	1.32861003279686	1.26276504993439	1.2003399848938	1.04710000753403	0.961719998717308	0.891079986095428	0.865815007686615	0.802854990959167	0.683630004525185	0.585439991950989	0.478179985284805	0.386165000498295	0.370844997465611	0.311919996142387	0.271775005012751	0.19086000174284	0.261529993265867	0.312379996478558	0.379340003430843	0.318845009803772	0.361944997310638	0.424645005166531	0.443024994432926	0.574800013005733
chrV:222255-222560	YER035W	-1.34466999769211	-1.21741500496864	-1.05375499427319	-0.867644998431206	-0.780194985866547	-0.639170011878014	-0.455970001220703	-0.308729991316795	-0.140379996597767	0.0948800034821033	0.320580010861158	0.395930005609989	0.386229997873306	0.333355005085468	0.29509000480175	0.287299999594688	0.393589995801449	0.506624986231327	0.582030013203621	0.608319997787476	0.519575002789497	0.385424998402596	0.185999996960163	0.0402149992063642	0.0039399997331202	0.00589999987278134	0.0840499987825751	0.14214999973774	0.0870999991893768	-0.194900006055832	-0.266949996352196	-0.265099994838238	-0.271549999713898	-0.31139999628067	-0.305749997496605	-0.358750000596046	-0.442050009965897	-0.639499992132187	-0.572599977254868	-0.524200022220612	-0.554250001907349	-0.542600005865097	-0.431450009346008	-0.421800002455711	-0.48479999601841	-0.627300024032593	-0.704150021076202	-0.740449994802475	-0.606400012969971	-0.511649996042252
chrVIII:512123-512428	YHR206W	-2.3337350487709	-2.35677502155304	-1.95336000323296	-1.51327002048492	-0.661760005354881	0.676425012946129	1.41851000189781	1.44482996463776	0.805359996855259	0.266865008324385	0.180455001443625	0.188719992339611	0.140964995697141	0.0790749970823526	0.159174998477101	-0.0662400003522634	-0.117500001937151	-0.195474997907877	-0.300109992176294	-0.465575002133846	-0.622844998538494	-0.5206149995327	-0.410349994897842	-0.391340005397797	-0.368480004370213	-0.341850006580353	-0.299789997935295	-0.385469996929169	-0.282359993457794	-0.251440000534058	-0.129139995574951	-0.156390001624823	-0.295409996807575	-0.245499999821186	-0.540750005841255	-0.709750020503998	-1.07499998807907	-1.30592001676559	-1.31151996850967	-1.3126100063324	-1.32913004159927	-1.46115001440048	-1.5174399971962	-1.71747996807098	-1.72156995534897	-1.70888001918793	-1.67720000743866	-1.51303001642227	-1.3561900138855	-1.13497002124786
chrIV:1359543-1359847	YDR450W	2.47962005138397	2.7651700258255	2.52562003135681	3.23486995697021	3.97139990329742	3.94810996055603	4.17256011962891	4.10152003765106	4.08754992485046	4.14143004417419	4.24329013824463	4.42678999900818	4.45152988433838	4.48252005577087	4.56607999801636	4.67364988327026	4.73702998161316	4.73147006034851	4.69122004508972	4.64352993965149	4.62726006507873	4.62907991409302	4.6422399520874	4.6600100517273	4.5809298992157	4.6105899810791	4.56826491355896	4.38203492164612	4.11448502540588	3.69997500181198	3.28343005180359	2.9771900177002	2.73800492286682	2.50974999666214	2.08588996529579	1.58599004149437	1.4498200237751	1.37522501349449	1.25755503773689	0.975239992141724	0.863494980335236	0.640289995074272	0.399244984984398	0.294029991328716	0.246729999035597	0.178229998797178	0.0569199996069074	0.0570450009778142	0.160180005058646	0.198680000007153
chrIV:1362393-1362696	YDR452W	0.55689999461174	0.611524999141693	0.708949998021126	0.807000011205673	0.912324994802475	1.05570001900196	1.06292501091957	0.965650022029877	0.80917501449585	0.757825002074242	0.632599994540215	0.626399978995323	0.720924988389015	0.816000014543533	0.934599995613098	1.0006500184536	1.02737501263618	1.00655004382133	1.00617501139641	1.05927500128746	1.10755002498627	1.1676000058651	1.21515002846718	1.35190001130104	1.2520250082016	0.982600009441376	0.74699000120163	0.470509994029999	0.26020000167191	0.0319100009277463	-0.0905099992640317	-0.435859999060631	-0.770790004730225	-0.968229997158051	-1.11823003292084	-1.19368997812271	-1.08652998209	-1.11868000030518	-1.05651000738144	-1.02160999774933	-1.06055998802185	-1.11740002632141	-1.13774002790451	-1.1734600186348	-1.16158001422882	-0.983589977025986	-0.841640001535416	-0.650389993190765	-0.452930012345314	-0.459660011529922
chrI:92531-92834	YAL029C	-1.34813997745514	-1.22670999765396	-1.24638999700546	-1.27698998451233	-1.27882004976273	-1.12880001068115	-1.18917002677917	-1.17092998027802	-0.914109987020493	-0.678259986639023	-0.593349987268448	-0.682219994068146	-0.624820017814636	-0.584540009498596	-0.340479996800423	0.223659992963076	1.26596999168396	2.66270995140076	2.82994997501373	2.82079997062683	2.99526994228363	3.13479995727539	3.77904000282288	3.44005999565125	3.48802001476288	3.44241508245468	3.34960501194	3.26591495275497	2.65292996764183	1.28765000104904	0.339119996875525	-0.171985001862049	-0.369560002535582	-0.59241998642683	-0.901304998993874	-1.21832998394966	-1.39238501191139	-1.52740995287895	-1.49818997979164	-1.53531500697136	-1.48756002783775	-1.35139001011848	-1.2990649998188	-1.33222002387047	-1.18508499264717	-1.11879004240036	-1.12469496130943	-1.08306000828743	-0.990190002322197	-0.926095017790794
chrXV:1028711-1029014	YOR369C	-1.14087998867035	-1.08068001270294	-1.06177002191544	-0.926280009746552	-0.815699982643127	-0.532119983434677	-0.321890005469322	-0.0608599975705147	0.235270002484322	0.620980000495911	0.863570004701614	1.07947998046875	1.28155002593994	1.61411998271942	1.80871998071671	2.11916004419327	2.25863001346588	2.32766008377075	2.38504004478455	2.60090999603271	2.67097992897034	2.95743000507355	2.77061996459961	2.47245004177093	2.1473799943924	1.52137497663498	1.19567998051643	1.10634000301361	0.87941500544548	0.560615020990372	0.382974997162819	0.125369997695088	-0.115680003538728	-0.238690005242825	-0.273925000429153	-0.315950000286102	-0.261229997873306	-0.302330005168915	-0.268300008773804	-0.281655006110668	-0.301940007507801	-0.256219987571239	-0.184709993749857	-0.132345001772046	-0.11157499961555	-0.0511950010433793	-0.0434599990025163	-0.042024999530986	0.0165099999401718	0.0348499997518957
chrII:60843-61145	YBL087C	-0.944690012931824	-0.862560015916824	-0.781549996137619	-0.610539996623993	-0.620529997348785	-0.609500002861023	-0.291119988262653	-0.0249899990856647	0.333190008997917	0.51279000043869	0.757460004091263	0.891060012578964	0.844699996709824	0.78488000035286	0.799019998311996	0.795469987392426	0.846329987049103	0.958540004491806	1.09989997148514	1.23269000053406	1.16448998451233	1.06242001056671	1.06587001085281	1.06131998300552	1.12089999914169	1.2304650247097	1.36564996242523	1.49885001182556	1.67686995267868	1.77035499811172	1.40924001932144	0.853005012869835	0.658180001378059	0.724710017442703	0.753114992380142	0.738794982433319	0.662534993886948	0.324234998971224	0.0973999993875623	0.0765699975192547	0.0915849979966879	-0.022944999934407	-0.110599998384714	0.00546500068157911	0.0150600004941225	-0.0258549994323403	0.13423500075005	0.175469999760389	0.18841500133276	0.160725002363324
chrVI:95128-95428	YFL022C	0.573750001192093	0.420985005795956	0.29129000082612	0.26129001006484	0.337725003063679	0.403240004181862	0.422330002486706	0.528685002028942	0.472939996421337	0.528440007567406	0.488440003991127	0.341665003448725	0.169945000857115	0.30620000064373	0.526494993269443	0.673169994354248	0.672430005669594	0.579420006275177	0.513499996066093	0.437260000407696	0.341310007870197	0.438540001213551	0.442830015718937	0.432694989442825	0.491984996199608	0.397219994664192	0.196870001405478	-0.396190002560616	-0.734589993953705	-0.927559989690781	-0.979709982872009	-1.13471997976303	-1.12610996961594	-1.18334000110626	-1.25694000720978	-1.29374998807907	-1.33491998910904	-1.38746999502182	-1.32192997932434	-1.33978996276855	-1.27186000347137	-1.27264001369476	-1.23558000326157	-1.20060999393463	-1.27986997365952	-1.42538995742798	-1.47503000497818	-1.44445997476578	-1.45311000347137	-1.4169499874115
chrXI:428934-429233	YKL007W	1.33424001932144	1.16992999315262	1.5029699921608	1.51662998199463	1.06041999459267	1.02370998859406	1.06238996982574	1.26385997533798	1.26600999832153	1.10271001458168	0.987109982967377	0.882039976119995	0.747310018539429	0.715230000019073	0.728110003471375	0.566079995036125	0.433780005574226	0.414729997515678	0.37632000297308	0.190030002593994	0.113179998844862	0.0762099985033274	0.0791799996048212	0.0645700015127659	0.0915700018405914	0.0733750026673079	0.0583750023506582	-0.029400001000613	-0.0158100002445281	0.0826300013810396	0.196475002914667	0.150884997844696	0.325894997268915	0.0829750001896173	0.0179149992763996	-0.0132449980359524	-0.00442499928176403	-0.105114999599755	-0.0818699991330504	-0.149679996073246	-0.14692999869585	-0.368354992568493	-0.466349990665913	-0.823450005054474	-1.10113499164581	-1.26578501462936	-1.23059502243996	-1.25540504455566	-1.29421500563622	-1.29754003286362
chrVII:107617-107916	YGL206C	-0.642700004577637	-0.59335001707077	-0.475269997119904	-0.275230002403259	-0.0391699997708201	-0.0809000015258789	-0.163249997794628	-0.264939996600151	-0.282850003242493	-0.303980001807213	-0.392299997806549	-0.338999992609024	-0.231119999289513	-0.0378500002203509	0.0112299994565547	-0.0911400005221367	-0.333740004897118	-0.58192001581192	-0.197999990731478	0.0904499962925911	0.723589980602264	1.03577997684479	0.82387997508049	0.107160004414618	-0.0882599992211908	-0.133259997074492	-0.517180007696152	-0.631129986047745	-0.641419979929924	-0.817234981060028	-1.01007497310638	-1.07120500206947	-1.06842501759529	-1.15761997699738	-1.20974497199059	-1.16279003024101	-1.07371001243591	-1.21120500564575	-1.26177000403404	-1.20640999674797	-1.16095999479294	-1.17135999798775	-1.04837499260902	-0.940660011768341	-0.932384991645813	-1.06314997673035	-1.00569998323917	-0.909439998865128	-0.911719992756844	-1.03267002105713
chrX:160105-160403	YJL133W	1.30809000730515	1.22341998815536	1.09339997768402	1.08573998212814	1.11045001745224	1.13525998592377	1.08171004056931	0.986390006542206	0.902549993991852	0.841810017824173	0.770579999685287	0.675179988145828	0.549920001626015	0.422540000081062	0.254839995503426	0.153859999775887	0.0838200010359287	-0.0384499989449978	-0.131000000983477	-0.062249998934567	0.0165999995544553	-0.0640600003302097	-0.059179999679327	-0.0542899996042252	0.0125700002536178	0.237140006199479	0.552685010433197	0.93003998696804	0.784430001676083	0.240649997442961	-0.0936649970710278	-0.320850002020597	-0.428859987854958	-0.645085009932518	-0.64925499856472	-0.655369997024536	-0.716749995946884	-0.828720006346703	-0.824204990267754	-0.836489990353584	-0.908235016465187	-0.863920012116432	-0.837730008363724	-0.823254999518394	-0.836915016174316	-0.946304991841316	-1.02206500172615	-1.12153500914574	-1.18761002421379	-1.1745100080967
chrXII:781446-781744	YLR325C	0.518720000982285	0.542504990100861	0.566849999129772	0.434865003824234	0.368760004639626	0.246730006486177	0.219015001505613	0.247820003330708	0.296919997036457	0.419759993255138	0.654234975576401	0.828260001540184	1.04050500094891	1.19515001773834	1.30239500999451	1.47045999765396	1.60771998167038	1.65442999601364	1.75280497670174	1.85176500082016	1.95758500695229	2.02328000068665	2.0325100839138	1.84509002566338	1.79093996882439	1.61578998565674	1.40589001178741	0.987669986486435	0.494010004401207	0.200500002503395	-0.0692800037562847	-0.366600006818771	-0.338580003380775	-0.405619996786118	-0.366979998350143	-0.191039999388158	-0.00218000011518598	-0.00902000069618225	0.0550000010989606	0.072430000314489	0.348520003259182	0.457560005784035	0.280029997229576	0.397819995880127	0.750209999084473	0.801659995317459	1.57641998529434	3.09032001495361	1.95624004602432	0.917040002346039
chrXIII:352201-352499	YMR041C	-0.451150000095367	-0.504239991307259	-0.539739984273911	-0.399090000987053	-0.263170006871223	-0.186029995977879	-0.119480000436306	0.0233099998906255	0.0102899998426437	0.0572600001469254	0.0943699985742569	0.12390999943018	0.194990001618862	0.224600002169609	0.313899996876717	0.414800003170967	0.232669998705387	0.138110001385212	0.105290003120899	0.124180003255606	0.0224599990993738	0.103259999863803	0.194210003316402	0.262310002744198	0.235390001535416	0.185959999263287	0.227454993128777	0.125019999966025	0.0892650032415986	0.400875001400709	0.516179996728897	0.66034999191761	0.422990001738071	0.463164992630482	0.113234997517429	-0.190130001143552	-0.515569999814034	-0.527115005254746	-0.497220000624657	-0.626064994931221	-0.732254999876022	-1.02048499584198	-1.11619998216629	-1.21127502918243	-1.27744498848915	-1.27624998688698	-1.31272995471954	-1.25636496543884	-1.35646499991417	-1.37090999484062
chrVI:223038-223335	YFR032C	0.032674999255687	0.0664049988612533	0.113749998807907	0.117214998602867	0.09130499958992	0.135065002739429	0.103289999067783	0.122849997878075	0.164985001832247	0.204975003749132	0.190615001320839	0.201819997280836	0.25727499127388	0.299174988269806	0.342029991745949	0.358869999647141	0.400695008039474	0.239494996517897	0.0567700007930398	-0.0050899988040328	-0.153104998543859	-0.0346150008030236	-0.118484996119514	0.027400000533089	0.00600499969441444	-0.0608300007879734	-0.125670000165701	-0.138209995627403	-0.24826999604702	-0.313930007815361	-0.375150004029274	-0.440410000085831	-0.530519986152649	-0.546580004692078	-0.620630007982254	-0.684190005064011	-0.781209999322891	-0.873100024461746	-0.913129991292953	-0.948930013179779	-1.10553002357483	-1.11714998483658	-1.11108003854752	-0.986910021305084	-0.99905002117157	-1.0259499669075	-1.0758199930191	-1.09047996997833	-1.20577998161316	-1.24771997928619
chrIV:765341-765638	YDR152W	-0.585135006904602	-0.496310010552406	-0.439419995248318	-0.411585004627705	-0.489394983649254	-0.415979994833469	-0.380834992229938	-0.374134992063046	-0.35857499986887	-0.225879996269941	-0.0417150009423494	0.120114999637008	0.126694998890162	0.199365000426769	0.198035001754761	0.145179999619722	0.151160000264645	0.29386500492692	0.349004998803139	0.466929994523525	0.557654991745949	0.578810004889965	0.413624997437	0.271274995803833	0.19214000031352	0.354689998924732	0.437570002675056	0.428729996085167	0.257209995388985	0.0437000006437302	-0.00532999951392412	-0.312370009720325	-0.437400013208389	-0.447200006246567	-0.36659999191761	-0.334229996800423	-0.497019997239113	-0.672800013422966	-0.957030004262924	-1.21538997888565	-1.04754998683929	-0.837549984455109	-0.776649981737137	-1.05064998269081	-0.931539988517761	-1.03596997857094	-1.06201003789902	-1.07129001617432	-1.07916001081467	-0.95035999417305
chrII:478972-479269	YBR119W	0.289060005545616	0.287249997258186	0.336390006542206	0.397630006074905	0.425240004062653	0.47848000228405	0.519859999418259	0.572920006513596	0.613979995250702	0.643280011415482	0.608239996433258	0.59222999215126	0.616079998016357	0.713629990816116	0.74646999835968	0.774530017375946	0.737990009784699	0.82438999414444	0.793919998407364	0.793050020933151	0.946309983730316	1.1943099796772	1.63538998365402	2.36985989809036	3.51926989555359	3.52133997678757	3.3142649769783	2.74412498474121	2.38180999755859	2.05686496496201	1.54074997901916	1.5100149512291	1.4513600230217	1.40736499428749	1.35960996747017	0.967074984312058	0.46704498976469	0.289625000953674	0.179940001666546	0.163430000841618	0.413539991527796	0.482269996404648	0.573004993796349	0.641609978675842	0.506245005130768	0.212729997187853	-0.0548849992221221	-0.278744997829199	-0.21360000371933	-0.108199997246265
chrXIV:302318-302614	YNL178W	1.09405001997948	1.1596900165081	1.17001500725746	1.06439500153065	0.931199991703033	0.829309988021851	0.715655016899109	0.720109987258911	0.922729989886284	1.07835496664047	1.09116500020027	1.12618499398231	1.26506996154785	1.39453997015953	1.61632004976273	1.81595002412796	2.03661006093025	2.34286502599716	2.43972995281219	2.71551007032394	2.49905997514725	2.11794493794441	1.93943998813629	1.77631495594978	1.5821799993515	1.24126001596451	0.952629995346069	0.647580003738403	0.438140007853508	0.375909996032715	0.190459997951984	0.017949999216944	-0.272389996051788	-0.203390000760555	-0.107419998198748	-0.102109998464584	-0.0857400014996529	-0.0449100010097027	0.0250600000843406	0.0213899997994304	-0.0772900011390448	-0.125039999932051	-0.26382999420166	-0.299329999089241	-0.217679995298386	-0.152510005235672	-0.134970001876354	-0.099549999833107	-0.104499999433756	-0.101239999383688
chrXV:606236-606532	YOR147W	-0.902470016479492	-0.767179998755455	-0.732669991254806	-0.701709979772568	-0.676990005373955	-0.512994989752769	-0.408970005810261	-0.30092000067234	0.0268299989402294	0.326375000178814	0.597895020246506	0.684179997444153	0.705455011129379	0.955045020580292	1.15979499816895	1.43736000657082	2.10933001637459	2.47549995183945	1.97775503993034	0.896090012043715	0.179910000413656	0.0993300026282668	-0.0717150012031198	-0.291270001232624	-0.278859999775887	-0.515639996528625	-0.626529985666275	-0.881379979848862	-1.08159000873566	-1.11036999225616	-1.14979003667831	-1.10947997570038	-1.05724999904633	-1.05193001031876	-1.13885999917984	-1.21355003118515	-1.3810800075531	-1.51048001050949	-1.42302001714706	-1.39266002178192	-1.20359003543854	-1.12857002019882	-1.05206998586655	-0.939220029115677	-0.80557000041008	-0.770990002155304	-0.67962002158165	-0.733200001716614	-0.625859993696213	-0.249340001493692
chrVII:836752-837048	YGR169C-A	-0.954960009455681	-0.83343999683857	-0.928049978613853	-1.01075998842716	-0.998460000753403	-0.976034989953041	-0.768239998817444	-0.73046500980854	-0.67781500518322	-0.685825002193451	-0.678435006737709	-0.73529500067234	-0.81094998717308	-0.801579990983009	-0.770669996738434	-0.528489990532398	-0.241370004788041	0.181454996392131	0.226110001653433	-0.181835002452135	-0.318205004185438	-0.725615000724792	-0.849670007824898	-1.22810001969337	-1.44212502241135	-1.49682000875473	-1.36917999982834	-1.264359998703	-1.1879499912262	-1.27467997074127	-1.38519995212555	-1.46781997680664	-1.49108003377914	-1.56386996507645	-1.55252997875214	-1.50139002799988	-1.37591004371643	-1.38908004760742	-1.39884001016617	-1.42877999544144	-1.46268000602722	-1.4941700220108	-1.44790000915527	-1.09674999713898	-0.812960004806519	-0.431380000710487	-0.0337400019168854	0.0865799978375435	0.0607600003480911	0.103259997069836
chrX:617843-618139	YJR101W	0.105890004336834	0.360049988329411	0.640479999780655	0.747780007123947	0.619069999456406	0.391379994153976	0.276369997859001	0.369359993934631	0.627859979867935	0.656730008125305	0.652269995212555	0.648989993333817	0.509190005064011	0.402350002527237	0.37051000893116	0.418790003657341	0.485279992222786	0.56609999537468	0.671989995241165	0.780510008335114	0.619159984588623	0.482049995660782	0.429039996862412	0.343810001015663	0.300900000333786	0.219000001251698	0.099219998717308	-0.180560007691383	-0.376285001635551	-0.597440002858639	-0.761540007591248	-0.885660007596016	-1.0401299983263	-1.13766500353813	-1.32774001955986	-1.59083496928215	-1.65962997674942	-1.82089997529984	-1.77103002071381	-1.71337503790855	-1.57197501659393	-1.63688500523567	-1.70652502179146	-1.68038997650146	-1.63397998213768	-1.55538001060486	-1.4250850379467	-1.17886998653412	-0.97189998626709	-0.929904988408089
chrXII:897787-898083	YLR388W	-0.642769998311996	-0.497750005125999	-0.261090004444122	-0.150859995186329	-0.124770000949502	-0.0166800005361438	0.143709996342659	0.426389998197556	0.880880016088486	1.22315000295639	1.53017997741699	1.63251996040344	1.80226001739502	2.06486005783081	2.3038300037384	2.41452004909515	2.48819000720978	2.48443994522095	2.43950998783112	2.42214004993439	2.46023993492126	2.42461006641388	2.3818900346756	2.41975991725922	2.46603004932404	2.38344496488571	2.25616992712021	2.09150995016098	1.88822000026703	1.69164001345634	1.37160999178886	0.983855003118515	0.511385023593903	0.140225003520027	-0.0306349996011704	-0.236920005828142	-0.375414991378784	-0.431219998002052	-0.420869995653629	-0.52975500524044	-0.573145017027855	-0.627564993500709	-0.702670004963875	-0.640379995107651	-0.680760017037392	-0.725209999084473	-0.769750007987022	-0.703545007109642	-0.572209995985031	-0.513515004515648
chrII:544540-544834	YBR150C	-0.562180012464523	-0.457795009016991	-0.557694986462593	-0.580560007691383	-0.380769995599985	-0.15850999429822	0.0813799973577261	0.22924499809742	0.323494999855757	0.450195001065731	0.488140000402927	0.432395012676716	0.399310010671616	0.253550004959106	0.172480002790689	0.458934999257326	0.848429986834526	1.00924501717091	0.703860011696815	0.49801000803709	0.523729990422726	0.459120002388954	0.272705002874136	0.0585899990983307	0.027109999768436	-0.328400000929832	-0.510949999094009	-0.805250018835068	-0.803849995136261	-1.03319996595383	-1.20155000686646	-1.18945002555847	-1.19450002908707	-1.24544996023178	-1.29315000772476	-1.29050004482269	-1.23710000514984	-1.23185002803802	-1.12325000762939	-1.01110002398491	-0.783800005912781	-0.776399999856949	-0.632600009441376	-0.58490002155304	-0.484650000929832	-0.340049996972084	-0.321250006556511	-0.304100006818771	-0.39580000936985	-0.432099997997284
chrXI:608473-608767	YKR090W	-0.356730008125305	-0.238469998538494	-0.168100002408028	-0.0372100003063679	0.146480002254248	0.546410000324249	0.644220000505447	0.479620012640953	0.425270009040833	0.479060006141663	0.288829998672009	0.768720000982285	2.07165999412537	2.77607002258301	2.72105002403259	2.52084002494812	2.12422997951508	1.57389998435974	1.4655699968338	1.21280002593994	1.21280002593994	1.21280002593994	1.06808002591133	0.730400025844574	0.825140018761158	-0.728184970468283	-1.9810150384903	-2.67281000614166	-2.24909006953239	-1.89696503281593	-1.94746502637863	-1.68368500471115	-1.33112496733665	-1.36439500451088	-1.50882996916771	-1.67369500994682	-1.70899500250816	-1.78507000207901	-1.78352497816086	-1.61333500742912	-1.50095998048782	-1.55910001397133	-1.58495003581047	-1.4484650015831	-1.43075001835823	-1.48518497347832	-1.35638995170593	-1.120015001297	-0.932680010795593	-0.798340022563934
chrVII:472476-472769	YGL013C	-1.54722498655319	-1.55141003727913	-1.56281502842903	-1.52199999094009	-1.4055599629879	-1.13725000023842	-0.70221501737833	-0.333100001141429	-0.0855150006711483	-0.0092550007160753	0.0217799999285489	0.0118299999274313	-0.118660003878176	-0.115055000782013	-0.0841399990022182	-0.03858000067994	0.0174649999476969	-0.0796500021591783	-0.276924993097782	-0.46238999068737	-0.592765015363693	-0.682470005750656	-0.631649997830391	-0.586200007796288	-0.743424978852272	-0.889640009403229	-0.989149993658066	-1.04673002958298	-1.0345300078392	-1.03382000923157	-0.975260001420975	-0.97363001704216	-1.1021900177002	-1.21844999790192	-1.31178997755051	-1.44265998601913	-1.57253997325897	-1.40850995779037	-1.22166998386383	-1.25347000360489	-1.27227001190186	-1.30560002326965	-1.3591600060463	-1.47391998767853	-1.52382001876831	-1.50067998170853	-1.51924999952316	-1.51536005735397	-1.40556004047394	-1.37817001342773
chrXV:925219-925512	YOR326W	-1.41862500905991	-1.31827498674393	-1.41368002295494	-1.32744500041008	-1.25964502096176	-1.200100004673	-1.37408999204636	-1.2399299621582	-1.07909002900124	-1.14274501800537	-1.24435499310493	-1.1157499730587	-1.04200502634048	-1.01744495630264	-0.976189970970154	-0.871700018644333	-0.887320020794868	-0.925909984111786	-0.896579986810684	-0.789835005998611	-0.786165016889572	-0.697970005869865	-0.701849991083145	-0.588604998588562	-0.641525015234947	-0.787239998579025	-0.81613000035286	-0.877910000085831	-0.879089999198914	-0.831930011510849	-0.860460007190704	-0.942989993095398	-0.902770000696182	-0.905359977483749	-0.988189965486526	-0.883599996566772	-0.934539979696274	-1.02077996730804	-1.03165000677109	-0.97913002371788	-1.00147997140884	-1.15251998901367	-1.18857998847961	-1.2709100484848	-1.32520002126694	-1.4801900267601	-1.66139003038406	-1.71256002187729	-1.72967000007629	-1.58982999324799
chrXV:285480-285773	YOL021C	1.23951998949051	1.29239001274109	1.42222498655319	1.56089502573013	1.66163997650146	1.68577995896339	1.66552500128746	1.71735500693321	1.85796499252319	1.92092000842094	1.9124400138855	1.95271999835968	1.92590502500534	1.90583499073982	1.93075498342514	1.75321999788284	1.51403495669365	1.23380498290062	0.593779993057251	0.00144000127911568	-0.267619998008013	-0.512885002791882	-0.649779981374741	-0.605789995193481	-0.755465003848076	-0.853300005197525	-0.939150005578995	-1.13225001096725	-1.29065001010895	-1.39689999818802	-1.43204998970032	-1.44599997997284	-1.53874999284744	-1.67480003833771	-1.73294997215271	-1.7921000123024	-1.83950001001358	-1.74779999256134	-1.83520001173019	-1.82550001144409	-1.64155000448227	-1.47200000286102	-1.49149996042252	-1.56909996271133	-1.6366999745369	-1.55809998512268	-1.41005003452301	-1.35144996643066	-1.36559998989105	-1.27284997701645
chrXVI:856970-857262	YPR159W	-1.17436999678612	-1.06845502853394	-0.8175950050354	-0.707200002670288	-0.657535004615784	-0.605204996466637	-0.538004979491234	-0.500684998929501	-0.446029998362064	-0.287744997441769	-0.107074999436736	0.212624998390675	0.333959996700287	0.497389987111092	0.570069985091686	0.439750008285046	0.37793500572443	0.450794987380505	0.62246498465538	0.774204987287521	0.940704989433289	1.29482002258301	1.20794500112534	1.03416002988815	0.848874989151955	0.788950020074844	0.710210007429123	0.542379993200302	0.974349987506866	1.39802998900414	0.875980007648468	0.836690026521683	0.631770008802414	0.345469996333122	0.157099997997284	0.215189990401268	0.0464600002393126	0.0223600002005696	-0.0352800008840859	-0.256549999117851	-0.35623998939991	-0.497200012207031	-0.680359989404678	-0.723460006713867	-0.833150005340576	-0.816609984636307	-0.790140002965927	-0.774400001764297	-0.765289986133575	-0.788890010118484
chrXIII:504815-505107	YMR119W	2.23903000354767	2.85235002040863	3.08966007232666	2.24429998397827	1.1199500143528	0.175989996641874	-0.168829996883869	-0.16998999863863	-0.0638399977236986	0.0506600022315979	0.127859998494387	0.150670001655817	0.0602600008249283	0.0266200000420213	-0.0755800034850836	-0.158489996194839	-0.13276000097394	-0.0718900002539158	0.033810000680387	0.137800000607967	0.188210001587868	0.184069998562336	0.108430001884699	0.0170500008389354	-0.0516499999910593	-0.0537400010973215	-0.0140650011599064	0.392019986920059	0.869690015912056	0.732740011811256	0.397889999300241	0.173920006677508	-0.261540001258254	-0.469600006937981	-0.304779995232821	-0.163075002282858	-0.052679999358952	-0.117734997719526	-0.437544998154044	-0.892999997735023	-1.13279501199722	-1.23051999807358	-1.25434003472328	-1.32855499982834	-1.33701998591423	-1.3661749958992	-1.51633003950119	-1.37466503381729	-1.46942002773285	-1.49383999109268
chrXV:92907-93198	YOL121C	0.509840014576912	0.548600006103516	0.610989981889725	0.548930016160011	0.553839993476868	0.55492000579834	0.704320013523102	0.962819993495941	1.22103999853134	1.12228003740311	1.18173998594284	1.03509997725487	0.92114999294281	0.824300009012222	0.854029989242554	0.877690005302429	0.859889996051788	0.907250010967255	0.901690018177032	0.83125	0.873939996957779	0.88488000035286	0.923810011148453	0.825549978017807	0.865749996900558	1.00944500863552	1.24977501630783	1.22415502071381	1.20596004724503	1.36069499850273	1.33666997551918	1.22582001686096	1.22167001962662	1.14196999669075	1.05454501509666	1.04333500862122	1.16134497523308	1.17563495635986	1.08499499559402	0.864239999651909	0.531585001945496	0.10129500455223	-0.250260005146265	-0.448540000617504	-0.549140010774136	-0.415134996175766	-0.390239998698235	-0.415994994342327	-0.496370002627373	-0.509270000457764
chrII:564908-565198	YBR162W-A	0.433280012011528	0.561390016973019	1.09888999164104	0.997729983925819	1.09651497006416	0.818605014681816	0.565949998795986	0.377600003778934	0.386494992673397	0.489844997227192	0.583409997820854	0.525455005466938	0.358860003948212	0.286335003376007	0.310559996962547	0.176749995723367	-0.0918000020086765	-0.213290002569556	-0.2893699914217	-0.289694989472628	-0.25210999622941	-0.333230005204678	-0.458074998855591	-0.587934991717339	-0.663860002160072	-0.700209993124008	-0.725079983472824	-0.659789991378784	-0.603229993581772	-0.420369997620583	-0.292200005054474	-0.231160005927086	-0.259890002012253	-0.217899999022484	-0.121859999373555	-0.0609999984502792	0.0735700000077486	0.205440000444651	0.36355000436306	0.502149993181229	0.374789994955063	0.256399995088577	0.165189999341965	-0.0657599966973066	-0.157600000500679	-0.0705000005662441	-0.0362700004130602	0.0278400009498	0.0786800004541874	0.195229996740818
chrXVI:404613-404902	YPL081W	2.01785000562668	1.98261997699738	1.98625500798225	1.89082001447678	1.7711000084877	1.63177497982979	1.48716497421265	1.40466002821922	1.31707003116608	1.12996501922607	0.869904977083206	0.68775001168251	0.470985013246536	0.425114998221397	0.451320007443428	0.457544998824596	0.529220007359982	0.76283500790596	0.99239499270916	1.29225002527237	1.28485000133514	1.47545000910759	1.78109501004219	2.40288503170013	3.61024996042252	3.12839002609253	2.31026997566223	2.13317000865936	1.55425999164581	0.835800021886826	0.906240004301071	1.09973999261856	1.37712004184723	1.7646399974823	1.64761997461319	1.71436001062393	1.88957999944687	2.10064001083374	2.30105001926422	2.50009999275208	2.47815999984741	2.66397998332977	2.97967007160187	2.993789935112	2.84943993091583	2.57938992977142	2.17268002033234	2.15605999231339	1.83009999990463	1.6679200053215
chrII:135742-136031	YBL044W	-0.567900002002716	-0.412699997425079	-0.23929999768734	0.0822999998927116	0.259399995207787	0.542449995875359	0.721900016069412	0.845349997282028	0.751050025224686	0.705700010061264	0.628849983215332	0.655000001192093	0.813150018453598	0.844300001859665	0.934150010347366	1.08134996891022	1.1601499915123	1.19085001945496	1.15125000476837	1.21614998579025	1.11744999885559	1.19580000638962	1.21970003843307	1.14474999904633	1.07165002822876	0.96548501253128	0.84373000562191	0.697155013680458	0.637619975209236	0.628149980306625	0.550939992070198	0.5089550152421	0.463399989902973	0.425454992055893	0.326535004377365	0.288675005733967	0.313885007798672	0.231185002624989	0.0635549993254244	0.0277550001628697	3.00005078315735e-05	-0.121364997699857	-0.331524993479252	-0.416139999032021	-0.479374995827675	-0.643079990148544	-0.716130009293556	-0.805530002713203	-0.893745005130768	-1.27777001857758
chrXVI:566851-567140	YPR005C	-0.491879999637604	-0.265589997172356	-0.0152599999681115	0.0244800020009279	0.339950011670589	0.53016000688076	0.710089993476868	1.11099000573158	1.4904400229454	1.78985004425049	1.90934002399445	2.01644994020462	2.11957995891571	2.23154006004334	2.20357007980347	2.27804000377655	2.33138995170593	2.46500992774963	2.5702300786972	2.691139960289	2.66186997890472	2.55634002685547	2.44269998073578	2.43522002696991	2.41444997787476	2.28824505805969	2.09186005592346	2.36350994110107	2.10469000339508	2.09878997802734	1.46507496833801	0.911625009775162	0.359124997258186	0.307784992456436	0.0746549986302853	0.211764995008707	0.040705000795424	-0.15685000512749	-0.386905005574226	-0.540909989178181	-0.457825002074242	-0.526304988563061	-0.479234990477562	-0.488224992156029	-0.537019988894463	-0.596585002541542	-0.615859985351562	-0.558465006947517	-0.642249992489815	-0.573474994301796
chrXV:825715-826003	YOR268C	-0.401229998469353	-0.324720007181168	-0.242659994959831	-0.0655800007283688	0.0440900001674891	0.158489998430014	0.33141999989748	0.542380002140999	0.612620013952255	0.712469989061356	0.765169990062714	0.950079995393753	1.2674100279808	1.47976998090744	1.72422000169754	1.92064000368118	1.94761999845505	1.98953002691269	2.10809996128082	2.20078003406525	2.24234001636505	2.33933999538422	2.37357995510101	2.41392002105713	2.38731005191803	2.35475009679794	2.34700006246567	2.30972498655319	2.18784999847412	2.10757493972778	1.98025000095367	1.77640002965927	1.63740000128746	1.49155002832413	1.24582502245903	1.09397503733635	0.936500012874603	0.805824995040894	0.582574985921383	0.420325003564358	0.282574996352196	0.305325001478195	0.368025004863739	0.512050002813339	0.595225006341934	0.581324994564056	0.381474986672401	0.203450001776218	0.0836499994620681	0.102949998341501
chrXI:408144-408432	YKL015W	-1.13057000041008	-1.1059799849987	-1.07225497364998	-1.18533501625061	-1.0671800494194	-0.920105010271072	-0.914730000495911	-1.13423499464989	-1.31008497476578	-1.12322500944138	-0.912740010023117	-0.867340013384819	-0.93062998354435	-0.914089977741241	-0.99333997964859	-1.06663001179695	-1.01598498225212	-0.961874979734421	-0.886870005726814	-0.821380001306534	-0.678520005941391	-0.727664998173714	-0.790404981374741	-0.78701998591423	-0.822865009307861	-0.762570005655289	-0.786090010404587	-0.755440002679825	-0.651459991931915	-0.713259989023209	-0.850390005111694	-0.986449992656708	-0.990239995718002	-1.09652998447418	-1.25463000535965	-1.31390999555588	-1.4035400390625	-1.52239999771118	-1.64799996614456	-1.68927000761032	-1.85777999162674	-1.92908003330231	-1.98034002780914	-2.05700000524521	-2.01996998786926	-2.16495990753174	-2.058029961586	-1.84068001508713	-1.74462999105453	-1.69644997119904
chrI:69612-69900	YAL039C	0.147360002249479	0.230804993957281	0.396644987165928	0.638859996199608	0.677145022153854	0.597785013914108	0.504474997520447	0.371144996583462	0.268080002069473	0.273610001802444	0.412895007431507	0.460244992375374	0.578520005941391	0.689875009655952	0.670200008153915	0.514979994297028	0.33735499382019	0.31678000241518	0.329089999198914	0.356214994192123	0.52024500221014	0.523150001466274	0.2897949911654	-0.0890450000762939	-0.428925007581711	-0.710049998760223	-0.844619989395142	-0.936980009078979	-0.982889997959137	-1.08253997564316	-1.17135999202728	-1.24016996622086	-1.33040000200272	-1.39845004081726	-1.3342000246048	-1.37000000476837	-1.34777998924255	-1.35228000879288	-1.3145399928093	-1.27150001525879	-1.2212899684906	-1.22878999710083	-1.19659998416901	-1.16486001014709	-1.10242999792099	-0.933650016784668	-0.817530006170273	-0.768670004606247	-0.693599987030029	-0.598839998245239
chrX:391881-392168	YJL026W	1.04021999835968	1.02011501789093	1.01148500442505	1.01321001648903	0.952765008807182	0.888160002231598	0.826210007071495	0.761974993348122	0.691299977898598	0.650995001196861	0.671484982967377	0.770324990153313	0.853004989027977	1.00319000184536	1.13030497431755	1.15846501588821	1.20769999027252	1.28228999376297	1.38437499403954	1.48535498976707	1.57013502120972	1.65569497346878	1.68113998770714	1.71205503940582	1.70572002530098	1.75020999908447	1.66055999994278	1.54021996259689	1.48543000221252	1.30064997673035	1.1434999704361	0.908329981565476	0.644999998807907	0.512660002708435	0.242690005898476	0.0703500000759959	-0.190030001336709	-0.389420002698898	-0.457520002126694	-0.541310000419617	-0.53921999335289	-0.51168999671936	-0.568209999799728	-0.661520004272461	-0.782979995012283	-0.835870015621185	-1.04974001646042	-1.1202999830246	-1.19427998065948	-1.14808995723724
chrII:45293-45580	YBL092W	3.31233006715775	3.71878001689911	4.07170003652573	4.53490998744965	5.06985993385315	5.38930003643036	5.7127151966095	6.08097515106201	6.24652500152588	6.3102098941803	6.35843508243561	6.44614992141724	6.48341989517212	6.5467399597168	6.58194990158081	6.63556497097015	6.65761995315552	6.62886519432068	6.64381003379822	6.60020003318787	6.45713999271393	6.39433989524841	6.30500514507294	6.17040503025055	5.7437299489975	5.259850025177	4.66519999504089	3.99045014381409	3.16860008239746	2.45745003223419	1.96560001373291	1.60689997673035	1.45159995555878	1.32840001583099	1.19690001010895	1.06049996614456	0.897100001573563	0.618699997663498	0.443800002336502	0.424549996852875	0.446099996566772	0.461099997162819	0.449949994683266	0.35419999063015	0.259100005030632	0.161550000309944	0.160450004041195	0.120100002735853	0.184450000524521	0.241200007498264
chrXVI:653815-654102	YPR043W	-1.11210504174232	-0.99800001680851	-0.915004986524582	-0.777484992146492	-0.77365001142025	-0.36232500039041	-0.12579000107944	-0.199460004270077	-0.340054994821548	-0.347025009989738	-0.141339997947216	-0.0493349986616522	0.351195009797811	0.653489997982979	1.07001500725746	1.38113496303558	1.60274500250816	1.71626003980637	1.57640503644943	1.4882249891758	1.50674497485161	1.61424996256828	1.69787499904633	1.71340501904488	1.8170450091362	1.65031000375748	1.51603999137878	1.39305001497269	1.28573999404907	1.12476997375488	0.94206999540329	0.969169986248016	1.01775000095367	1.15773996114731	1.27188000679016	1.3019299864769	1.11443001627922	0.989680016040802	1.13002997636795	1.27267998456955	1.14080000519753	0.884029984474182	0.51102000772953	0.448220002651215	0.1974599968642	0.0458600010722876	-0.041669999808073	-0.209290000796318	-0.438620001077652	-0.440359997749329
chrIV:117305-117591	YDL191W	0.624800026416779	0.688800007104874	0.770699977874756	0.903699994087219	0.957900017499924	1.04159998893738	1.51464998722076	2.25300002098083	2.8677499294281	3.10064995288849	3.05629992485046	3.1414999961853	3.42164993286133	3.59905004501343	3.87960004806519	4.0353000164032	4.01659989356995	3.92739999294281	3.8425999879837	3.81400001049042	3.81524991989136	3.77814996242523	3.69249999523163	3.69634997844696	3.65249991416931	3.54880501031876	3.42942000627518	3.19780007600784	3.03239499330521	2.78972005844116	2.55452007055283	2.30087493062019	1.85998999476433	1.54407998919487	1.32341503500938	1.42617499828339	1.42894998788834	1.55733498930931	1.61188499927521	1.54011000394821	1.36246002912521	1.27554500699043	1.38516999483109	1.65690497159958	1.86890999078751	1.80845494270325	0.889439997076988	0.669219999015331	0.278124999254942	-0.336424998193979
chrIV:1251694-1251979	YDR389W	-0.528000009059906	-0.516580003499985	-0.532679998874664	-0.61836000084877	-0.511560022830963	-0.42043000459671	-0.388479995727539	-0.00637999996542931	0.335100001096725	0.773069989681244	1.11659000515938	1.49017999172211	1.79675002098083	1.95198994874954	2.017919921875	2.15133004188538	2.19883995056152	2.16861991882324	2.16187992095947	2.15939998626709	2.06256999969482	1.95213003158569	1.81017001867294	1.69835999011993	1.5408200263977	1.21540998220444	0.996679997444153	0.782194977998733	0.507569992542267	0.330460005998611	0.264899990707636	0.166994997113943	-0.0295449994504452	-0.118945002928376	-0.204780001193285	-0.266684997081757	-0.446240001916885	-0.631990012526512	-0.425475007295608	-0.503165011107922	-0.364289996027946	0.0256049994379282	-0.210354994982481	-0.440604995936155	-0.512974998354912	-0.54355500638485	-0.543329989910126	-0.463759990036488	-0.297745002806187	-0.176805001497269
chrVIII:75062-75347	YHL016C	-0.831935000419617	-0.808369997143745	-0.731745004653931	-0.678820008039475	-0.533659990131855	-0.309995000809431	-0.00938500063493848	0.00815499997697771	0.0595600008498877	0.379710000753403	0.608384995162487	1.07963003516197	1.93048995137215	3.19222497940063	3.70684502124786	3.67598004341126	3.57919005155563	2.96300996541977	2.80073498487473	2.38963496685028	2.19579496383667	2.08960003256798	1.54135502278805	1.01955502331257	0.704914996027946	0.313299998641014	-0.194390004873276	-0.610220009088516	-0.749550002813339	-0.799279999732971	-0.757789987325668	-0.690840017795563	-0.731590002775192	-0.821549999713898	-0.977830004692078	-1.13535002470016	-1.21123000383377	-1.29900996685028	-1.3408300280571	-1.19539002180099	-1.10773998498917	-1.06827002763748	-1.07692996263504	-1.12945001125336	-1.24151998758316	-1.1473299741745	-1.11484001874924	-0.988220000267029	-0.905620014667511	-0.833370000123978
chrVIII:115960-116245	YHR005C-A	2.18691490888596	2.39683502912521	2.46634496450424	2.55388996601105	1.71264996528625	0.943385031819344	0.870745012164116	0.718480005860329	0.628785011172295	0.671119999885559	0.65076499581337	0.56709498167038	0.441599994897842	0.328049997985363	0.244970003515482	0.209909997880459	0.130600000172853	0.191879998147488	0.327304996550083	0.289649996161461	0.318255008757114	0.312005001306534	0.23466500043869	0.240885004401207	0.312484999001026	0.463349997997284	0.549449980258942	0.436949998140335	0.286200001835823	0.250450000166893	0.0226499997079372	-0.0797500014305115	0.00420000008307397	0.026549999602139	0.0197000009939075	-0.249050006270409	-0.406150013208389	-0.594599992036819	-0.707599997520447	-0.774499982595444	-0.700100004673004	-0.682549983263016	-0.687649995088577	-0.554499983787537	-0.283899992704391	-0.250049993395805	-0.416749998927116	-0.375099986791611	0.292649999260902	0.617799997329712
chrXII:179689-179974	YLR018C	-1.13255003094673	-0.492949992418289	-0.250249996781349	-0.137850001454353	-0.0936500020325184	-0.063900001347065	0.0126000003656372	0.087550001218915	0.298749998211861	0.358100011944771	0.27140000462532	0.12134999781847	0.302500002086163	0.499950006604195	0.363099992275238	0.614199995994568	0.546650007367134	0.824849992990494	0.323049988597631	-0.614100009202957	-1.73625004291534	-2.79659998416901	-3.3006500005722	-3.00385010242462	-2.67260003089905	-2.7505499124527	-2.39049000740051	-2.11203001141548	-1.97013002634048	-2.00584496855736	-1.98428001999855	-1.82684000134468	-1.65516503453255	-1.60377499461174	-1.56866499185562	-1.56331996321678	-1.60233502388	-1.68675498962402	-1.63402495980263	-1.66723999977112	-1.61414504051208	-1.50500999689102	-1.30204503536224	-1.29471002221107	-1.43738495111465	-1.49806498289108	-1.50107998847961	-1.48786000013351	-1.30532496571541	-1.23904501795769
chrXV:94470-94754	YOL120C	-0.440305006504059	-0.467615009844303	-0.487225012481213	-0.530934977531433	-0.531405025720596	-0.680675011873245	-0.766090023517609	-0.691064995527267	-0.464445014297962	-0.0738199986983091	0.300315004913136	0.503175014257431	0.70700501203537	1.10601498186588	1.56965998411179	2.02978503108025	2.46949993371963	2.61559997797012	2.31685000658035	2.06654497981071	1.86960995793343	1.81543504595757	1.76193503141403	1.73975000977516	1.85606496334076	1.82989996671677	1.53510004281998	1.23734998703003	0.878250002861023	0.628050029277802	0.525799989700317	0.591100007295609	0.611149996519089	0.734250009059906	0.751349985599518	0.80375000834465	0.764299988746643	0.732849985361099	0.736900001764297	1.29985004663467	1.57095003128052	2.14050006866455	2.31759989261627	2.30174994468689	2.28810000419617	2.23045003414154	1.82139998674393	1.69244998693466	1.55269998311996	1.41075003147125
chrXIII:70158-70442	YML101C	-0.479670010507107	-0.307415004074574	-0.0913300013169646	0.280415004491806	0.720894995331764	1.07193999886513	1.31462498307228	1.58581497073174	1.69032000303268	1.8609149813652	1.86722999811172	1.89272995591164	1.9683600127697	2.03379000425339	2.096955037117	2.07384006977081	2.03940002918243	2.00421501994133	1.89589499235153	1.78866496086121	1.72252004146576	1.68795000910759	1.53368001580238	1.52094501852989	1.55598501563072	1.612399995327	1.59492999315262	1.68212999105453	1.68979997634888	1.64998997449875	1.67054996490479	1.70500998497009	1.69069000482559	1.65864996910095	1.66593997478485	1.70351004600525	1.73354998826981	1.69722000360489	1.56761996746063	1.44163997173309	1.24829005002975	1.13020004034042	0.963410031795502	0.748540008068085	0.627640002965927	0.50847000181675	0.438720008730888	0.311069990694523	0.237910008430481	0.149260001629591
chrXII:589006-589290	YLR226W	1.46947005391121	1.34435999393463	0.941730034351349	0.755155017971992	0.661254996061325	0.568454997241497	0.501384988427162	0.501239989697933	0.905165016651154	1.0117350012064	0.92042002081871	0.600704993307591	0.515650002658367	0.443505010008812	0.618070015311241	1.05409998893738	1.1568049788475	0.909349992871284	1.01579499542713	0.771699982881546	0.341700007021427	0.116840005293489	-0.116229999437928	-0.28709500208497	-0.398604995012283	-0.188100006431341	-0.108350001275539	-0.0385500006377697	-0.18019999563694	-0.221249997615814	-0.379749998450279	-0.50950001180172	-0.629099994897842	-0.620999991893768	-0.614100009202957	-0.640850007534027	-0.608649998903275	-0.716100007295609	-1.02489998936653	-1.28065001964569	-1.34960001707077	-1.18604999780655	-1.17530000209808	-0.93215000629425	-0.602300003170967	-0.32260000705719	-0.452549993991852	-0.545599982142448	-0.49439999461174	-0.640049993991852
chrII:407255-407536	YBR082C	1.33899998664856	1.12349002361298	1.16063003540039	1.20352003574371	1.03570001125336	0.979060000181198	0.886790007352829	0.995750004053116	1.02089999914169	1.06682000160217	1.08651999235153	1.13381997346878	1.18556998968124	1.13962998390198	1.0611499786377	0.976730006933212	0.938230007886887	0.943440014123917	0.929879987239838	1.04978003501892	1.06372001171112	1.03488998413086	0.927140009403229	0.815270006656647	0.458000010251999	0.139700004830956	-0.0288999993354082	-0.0109000001102686	-0.502424981445074	-0.606574982404709	-0.650674998760223	-0.69862499833107	-0.727400004863739	-0.721399992704391	-0.873350024223328	-1.11297503113747	-1.14592498540878	-1.21437495946884	-1.37825000286102	-1.46242499351501	-1.51822501420975	-1.30317503213882	-1.24000000953674	-1.21860003471375	-1.25907498598099	-1.21582502126694	-1.23424997925758	-1.11765000224113	-0.861525014042854	-0.812250003218651
chrXII:187352-187632	YLR023C	0.745144999027252	0.679550009965897	0.620409995317459	0.595295003056526	0.64433000087738	0.696434995532036	0.69147499203682	0.730764985084534	0.821189999580383	0.872279977798462	0.818384999036789	0.803654995560646	0.815230005979538	0.77425999045372	0.86532002389431	0.90376501083374	0.926640000939369	0.97469000518322	0.926730012893677	0.905954986810684	0.890564993023872	0.841564992070198	0.745869991183281	0.569750003516674	0.42145000398159	0.348760005831718	0.235290002822876	0.00128000034019351	-0.160869999229908	-0.276460002362728	-0.451340013742447	-0.675670003890991	-0.833970016241074	-0.963379991054535	-0.982649993896484	-0.946109986305237	-0.856829994916916	-0.68326997756958	-0.684839981794357	-0.702570003271103	-0.663519996404648	-0.615519994497299	-0.358830010890961	-0.407150000333786	-0.53443001806736	-0.639880001544952	-0.623049998283386	-0.669140011072159	-0.669760012626648	-0.701470011472702
chrII:164173-164453	YBL030C	-0.352369993925095	-0.293659999966621	-0.365700006484985	-0.560409992933273	-0.59281000494957	-0.514640009403229	-0.404979997873306	-0.158699999004602	0.144559995830059	0.304489994049072	0.57868999838829	0.896050029993057	1.17864998579025	1.39691001176834	1.4758199930191	1.60959998369217	1.73028999567032	1.70209002494812	1.6095800280571	1.59771000146866	1.62100995779037	1.63014003038406	1.69338999986649	1.67065999507904	1.58821001052856	1.38539503216743	1.13090997338295	0.761129999160767	0.24900500131771	-0.275054999534041	-0.630780005455017	-0.835020014643669	-0.803934982419014	-0.725414997339249	-0.767670005559921	-0.70050000846386	-0.769745004177093	-0.624119994044304	-0.611144995689392	-0.676435014605522	-0.634150010347366	-0.617945006489754	-0.646519982814789	-0.722665017843246	-0.7105200111866	-0.738799995183945	-0.742889985442162	-0.765159979462624	-0.858095008134842	-0.842380011081696
chrVII:547317-547596	YGR031C-A	0.173549996316433	0.286969998478889	0.373849999904633	0.48116999566555	0.388819992542267	0.368620002269745	0.395769992470741	0.509040004014969	0.666649985313416	0.800279980897903	0.919489997625351	0.983169990777969	1.04564000368118	1.10060999393463	1.107139980793	1.1290299654007	1.11409001350403	1.12166998386383	1.09045997858047	1.05423996448517	0.993770009279251	0.869900012016296	0.78173999786377	0.625230008363724	0.482320004701614	0.337015005201101	0.112704999744892	-0.0929499991238117	-0.251159992069006	-0.400275003910065	-0.544890008866787	-0.660799998044968	-0.761424985527992	-0.852455008029938	-0.992300021648407	-1.1505850315094	-1.17157502770424	-1.32595998048782	-1.41069996953011	-1.37082000374794	-1.39032999873161	-1.495134973526	-1.51572504639626	-1.51063501834869	-1.39895497560501	-1.29500001072884	-1.31673998236656	-1.24605498313904	-1.17921495437622	-1.24373999238014
chrX:123113-123391	YJL158C	-0.0845200009644032	-0.00291999913752079	0.00329000041820109	0.0325300003634766	0.146830001473427	0.414949998259544	0.646670001745224	0.870930016040802	1.15545998811722	1.42658998966217	1.61361999511719	1.74469000101089	1.88628997802734	2.02839004993439	2.16299004554749	2.25943996906281	2.39527997970581	2.45467004776001	2.55766005516052	2.64688997268677	2.66828000545502	2.66951003074646	2.61062002182007	2.49381995201111	2.37265999317169	2.10709999203682	1.79321998357773	1.33626497387886	0.969374990463257	0.676339986920357	0.503500011563301	0.277134999632835	0.139500001911074	-0.0862050007097423	-0.288989993184805	-0.309354995191097	-0.271665003150702	-0.321950001269579	-0.330685000121593	-0.350035001337528	-0.275194998085499	-0.266364997625351	-0.325784996151924	-0.410770004987717	-0.419305002689362	-0.449439997971058	-0.46174500733614	-0.487489996850491	-0.527744996547699	-0.544185018539429
chrVII:310621-310899	YGL103W	2.65696003437042	2.34283008575439	1.78494997024536	1.10437998771667	1.27866997718811	1.51618000268936	1.75484004020691	1.76830002069473	1.62268002033234	1.43695999383926	1.38769999742508	1.50853999853134	1.60256997346878	1.6557500243187	1.77919000387192	1.81867001056671	1.96772000789642	1.85126000642776	1.76691000461578	1.60228999853134	1.49165000915527	1.40898997783661	1.46786003112793	1.50920001268387	1.42052003145218	1.36582002639771	1.26701996922493	1.1518700003624	1.04121001958847	0.960814997553825	0.998190000653267	0.908224990963936	1.02686997354031	1.22549998164177	1.45380500555038	1.41040998697281	1.45229998230934	1.53241499066353	1.492355042696	1.53170499801636	1.66696998476982	1.91605002880096	2.09270998239517	2.1906999707222	2.44522001743317	2.65453498363495	2.69325491189957	2.51325001716614	2.42789497375488	2.0188500225544
chrXIII:652023-652301	snR11	-0.778250008821487	-0.898050010204315	-0.96110001206398	-0.944500029087067	-0.814900010824203	-0.538350000977516	-0.295750007033348	-0.127949997782707	0.0293500013649464	0.177499998360872	0.250949993729591	0.306099995970726	0.462799996137619	0.657000005245209	1.01919996738434	1.59929996728897	1.7354000210762	1.88274997472763	1.86195003986359	1.75809997320175	1.85859996080399	1.85109996795654	2.24705004692078	2.49265003204346	2.47690010070801	2.34022507667542	2.36702003479004	2.38753509521484	2.39983497858047	2.1130049943924	1.80514504313469	1.35721496343613	1.18413501381874	1.14148998260498	1.03586499094963	0.982155025005341	0.941659981012344	0.864164993166924	0.722045007348061	0.632470005750656	0.621819987893105	0.600440007448196	0.530034999549389	0.52730001360178	0.62639998793602	0.667475008964539	0.662964999675751	0.673989993333816	0.73191998898983	0.76554998755455
chrXV:347363-347640	YOR010C	-0.571749991178513	-0.525389987230301	-0.396039998531342	-0.232010000944138	-0.271930006146431	-0.286390000581741	-0.233409997820854	-0.201310001313686	-0.100389996822923	0.11065000128001	0.34200000166893	0.497530016303062	0.658650004863739	0.834899985790253	1.00180997848511	1.04271999597549	1.11937000751495	1.28713999986649	1.39812002182007	1.35801004171371	1.32570998668671	1.36724996566772	1.32866997718811	1.23621001243591	1.19137003421783	0.965874999761581	0.638354994356632	0.330100008845329	0.163485000282526	-0.0282250000163913	-0.0755149990320206	-0.0350999997230247	0.0488900009309873	0.122299996763468	0.102729999646544	0.0219149999786168	-0.0393400009372272	-0.0544750016764738	-0.0539549989625812	0.0411150006577373	-0.013404999114573	0.0336199996992946	0.0653449998237193	-0.0447050002403557	-0.312214999645948	-0.803020012378693	-1.02394997775555	-0.963669991493225	-0.96456501185894	-1.01824497282505
chrXVI:572361-572638	YPR008W	-1.11598498225212	-0.951775002479553	-0.800860002636909	-0.666750007867813	-0.560465008020401	-0.612860006093979	-0.511010012030601	-0.475340007245541	-0.398204991221428	-0.252929994463921	-0.0706399989605416	0.0874950002355035	0.223024996370077	0.354944995045662	0.406120005249977	0.438449996709824	0.486704993247986	0.533519995212555	0.729084986448288	0.851880022883415	0.971080002188683	1.0117399930954	1.06057997345924	1.1075000166893	1.13471499681473	0.907350009679794	0.742519980669022	0.853210002183914	1.2204699754715	1.48079999685287	1.13442004919052	1.18533998727798	1.17925000190735	1.30685999393463	1.40176998376846	1.31698998212814	1.02562001943588	0.690649992227554	0.513339993357658	0.38709000647068	0.0719999995315447	-0.164179994910955	-0.226659999787807	-0.364039993286133	-0.54747000336647	-0.736170011758804	-0.8582299888134	-0.92513000369072	-0.8408999979496	-0.802300012111664
chrIV:930637-930913	YDR234W	1.71526999473572	1.86724998950958	1.98420996665955	2.25156998634338	2.36444003582001	2.37702000141144	2.41189005374908	2.42044992446899	2.40760998725891	2.36136000156403	2.32674000263214	2.27409992218018	2.09971002340317	1.92430000305176	1.79175997972488	1.59856004714966	1.33259999752045	1.07940997481346	0.863760018348694	0.633140003681183	0.49166000187397	0.161909998208284	-0.0247400008141994	-0.212250006198883	-0.17359000146389	-0.10737999859266	-0.0841600009705871	-0.251134995371103	-0.405409987270832	-0.65999998152256	-0.887464997172356	-0.78044501543045	-0.872625011205673	-0.8069649964571	-0.831789988279343	-0.940680009126663	-0.960989993810654	-0.995920008420944	-1.06167997717857	-1.09617001414299	-1.14230998158455	-1.15489502549171	-1.17003499865532	-1.195609998703	-1.28193500638008	-1.33649502396584	-1.38395000100136	-1.41304495334625	-1.36701501607895	-1.44350498914719
chrXVI:297112-297388	YPL135W	1.9146499812603	1.95568499565125	1.85003997683525	1.6736799955368	1.47829502224922	1.44757499098778	1.44357501864433	1.47504996657372	1.51154000759125	1.49276996850967	1.43010498285294	1.41728999614716	1.36184996366501	1.27685499787331	1.25936498641968	1.22783498167992	1.21680001020432	1.23727499246597	1.23454001545906	1.18047999739647	1.10621500015259	1.0963700056076	1.05145996809006	1.00600498616695	0.84460001885891	0.702929985523224	0.693950003385544	0.402030006051064	0.189290000498295	-0.0095999981276691	-0.20691000148654	-0.332299998402595	-0.433760011196136	-0.62842001914978	-0.860229986906052	-0.868080008029938	-0.790520000457764	-0.80531000494957	-0.817479985952377	-0.907980006933212	-0.966029965877533	-0.983919984102249	-1.00466999411583	-1.0025200009346	-1.01620996594429	-1.03596994876862	-0.945020008087158	-0.825729995965958	-0.75164001584053	-0.735950005054474
chrVII:229880-230156	YGL145W	-0.852949991822243	-0.531949982047081	-0.28575000166893	-0.300175003707409	-0.322075001895428	-0.445375002920628	-0.454900003969669	-0.333274990320206	-0.253224991261959	-0.232374992221594	-0.0929749999195337	-0.0505749983713031	-0.0554500017315149	-0.146325006149709	-0.363050006330013	-0.429149992763996	-0.395824998617172	-0.403699994087219	-0.344799995422363	-0.357375003397465	-0.433925002813339	-0.451949998736382	-0.540649995207787	-0.962550014257431	-1.25287503004074	-1.43611998558044	-1.15102002024651	-1.03659000396729	-0.997009986639023	-0.826649993658066	-0.803120023012161	-0.832919996976852	-0.889869999885559	-1.00484998226166	-1.33150998353958	-1.4323700428009	-1.36595999002457	-1.36886999607086	-1.37637001276016	-1.44434000253677	-1.39621996879578	-1.39262998104095	-1.50282999277115	-1.42986999750137	-1.3800200343132	-1.41848005056381	-1.35517001152039	-1.0854200065136	-0.917159998416901	-0.778560000658035
chrII:203145-203421	YBL011W	0.198800005018711	0.369049996137619	0.359300002455711	0.370800003409386	0.413400009274483	0.55255001783371	0.724599987268448	0.722599983215332	0.809300005435944	0.813149988651276	0.808999985456467	0.858649998903275	0.892049998044968	0.927799999713898	1.0584499835968	1.1690000295639	1.17559999227524	1.18875002861023	1.1659500002861	1.04190000891685	0.930949985980988	0.765150010585785	0.68215000629425	0.565349996089935	0.318999990820885	0.203240002691746	0.00905999764800072	-0.293235000222921	-0.650269997119904	-0.842725011706352	-0.950750011205673	-1.12243501543999	-1.1524850487709	-1.19673500061035	-1.18166505098343	-1.2280650138855	-1.22593501806259	-1.22031998634338	-1.20408499240875	-1.21955000162125	-1.24256001114845	-1.22330502867699	-1.32853000164032	-1.38233999013901	-1.46918999552727	-1.60888502597809	-1.54159999489784	-1.54475000500679	-1.44612002968788	-1.37836501598358
chrVII:640451-640727	YGR079W	-1.30178000926971	-1.24635000228882	-1.03734002709389	-0.989910000562668	-0.974160009622574	-0.837860000133514	-0.679420000314713	-0.511629992723465	-0.298250006139278	-0.150839999318123	0.0509499983862042	0.275060006976128	0.354909998178482	0.238459999859333	0.0260800002492033	-0.0778100023046136	-0.0113800000399351	0.136310002207756	0.13074000030756	0.0958400003612041	0.0474900003522635	-0.181150000542402	-0.363070002198219	-0.535289984941482	-0.819859999418259	-1.0925449848175	-1.1269650220871	-0.939389985799789	-0.909439989924431	-1.00342499911785	-1.11408499479294	-1.03867500126362	-1.01318001747131	-1.03600500524044	-1.06596496701241	-1.03900498151779	-1.06636498570442	-1.12051002979279	-1.07153000831604	-1.0909099817276	-1.12746499180794	-1.19733501076698	-1.20273502469063	-1.23435496687889	-1.30899998545647	-1.31451002955437	-1.33762497901916	-1.27091499567032	-1.32850501537323	-1.27404996156692
chrXII:673932-674208	YLR264C-A	0.307485004514456	0.433175003528595	0.284494999051094	0.505465003848076	0.488400001823902	0.779654988646507	0.797640016674995	0.790129998326302	0.634165009856224	0.590130001306534	0.579899987578392	0.510144992172718	0.479060000181198	0.477095003426075	0.463704988360405	0.563094985485077	0.616354984045029	0.585005007684231	0.428164999186993	0.438045005500317	0.37355499714613	0.450860008597374	0.482245016098022	0.461535003781319	0.621424987912178	0.708700007200241	0.708549976348877	0.861319994926453	1.02394999861717	1.28509994745255	2.29366000890732	3.38720002174377	3.39593997001648	3.66661996841431	2.85951001644135	2.41535999774933	2.05834995508194	2.19564003944397	2.31317999362946	2.42884993553162	2.25997998714447	2.02957005500793	1.82936000823975	1.35690997838974	1.32459998130798	1.07332998514175	0.636199986934662	0.141950001567602	-0.0461700001731515	-0.0807800050824881
chrXIII:901353-901628	YMR314W	-1.39822998046875	-1.24288499355316	-1.18575000762939	-1.20223500728607	-1.25100004673004	-1.27593504190445	-1.25720500946045	-1.22358495593071	-1.1247200012207	-1.00127002298832	-0.899249994754791	-0.824674996733666	-0.643695020675659	-0.812030002474785	-1.05826499760151	-1.08669002652168	-1.13675000965595	-1.09089503586292	-0.883985021710396	-0.33884000107646	-0.21995499804616	-0.447569999098778	-0.595515009760857	-0.677235001325607	-0.531894996762276	-0.606889998912811	-0.587270015478134	-0.632239985466003	-0.659559994935989	-0.752440005540848	-0.878770017623901	-0.931970018148422	-0.970649993419647	-0.910939985513687	-0.957850021123886	-1.05683999061584	-1.16557998657227	-1.36574999094009	-1.41288999319077	-1.43069001436234	-1.51963995695114	-1.64223002195358	-1.66742997169495	-1.61406002044678	-1.61521997451782	-1.67993996143341	-1.81296998262405	-1.86402997970581	-1.7636200428009	-1.66683000326157
chrV:311470-311744	YER075C	0.670579999685287	0.65946498811245	0.653774988651276	0.659829983115196	0.661489993333817	0.800564983487129	0.861154988408089	0.868259996175766	0.824679997563362	0.857954999804497	0.820419988036156	0.801500001549721	0.751174983382225	0.683244997262955	0.706519991159439	0.757009989023209	0.792245015501976	0.847419998049736	0.835765010118484	0.903944995999336	0.91402499973774	0.910595014691353	0.874210000038147	0.859509989619255	0.814425000548363	0.774599999189377	0.801649987697601	0.86039999127388	0.800399988889694	0.744599997997284	0.599000006914139	0.409299999475479	0.029849998652935	-0.150350000709295	-0.226450003683567	-0.43784998357296	-0.543599992990494	-0.486349999904633	-0.453850001096725	-0.431700006127357	-0.520950004458427	-0.662400007247925	-0.825599998235703	-0.821699976921082	-0.82150000333786	-0.82244998216629	-0.942299991846085	-1.0324000120163	-1.0252999663353	-1.12160003185272
chrVIII:36064-36338	YHL033C	-1.1242750287056	-1.09420001506805	-1.06264999508858	-1.14394998550415	-1.29555001854897	-1.26942500472069	-1.18747496604919	-1.07767498493195	-1.11220002174377	-1.0658999979496	-1.1462749838829	-1.3133000433445	-1.43450000882149	-1.36220002174377	-1.3207999765873	-1.21309998631477	-0.753149971365929	-0.516450002789497	0.013399999588728	0.256449997425079	0.190074998885393	0.249074999243021	0.234575003385544	0.233600001782179	0.207575000822544	0.184849996864796	0.0809200000017881	0.00590999980922788	-0.0410200007259846	-0.0218800006434321	0.0335899993777275	-0.0528499990701675	-0.108379995822906	-0.137510001659393	-0.190579997003078	-0.276259994506836	-0.316419991850853	-0.334549993276596	-0.355879998207092	-0.341709998250008	-0.365019994974136	-0.385249996185303	-0.367169991135597	-0.37475999891758	-0.371720007061958	-0.382150000333786	-0.390139997005463	-0.357159996032715	-0.276199999451637	-0.303660005331039
chrX:150563-150837	YJL141C	-1.43090997934341	-1.36227000951767	-1.13480999469757	-1.0644799888134	-0.965020000934601	-0.882690024375915	-0.722620016336441	-0.86651998758316	-0.869529974460602	-0.730220001935959	-0.506429994106293	-0.555910009145737	-0.285580000281334	-0.111889999359846	-0.0172299997415394	-0.0732899993658066	-0.152049997448921	-0.110289996489882	-0.0125499991234392	-0.0680100002326071	-0.0789299994707107	-0.0405999999959022	-0.0217900001443923	-0.00982000082731247	0.121109995990992	0.00907499957829714	-0.105790002085268	-0.293370001763105	-0.386949999630451	-0.445560005307198	-0.733870008587837	-0.998339986801147	-1.10908498167992	-1.21950000524521	-1.47106999158859	-1.6991999745369	-1.78755495548248	-1.88128501772881	-1.90516001582146	-1.93731001019478	-1.87002000808716	-1.84704503417015	-1.87738503217697	-1.88110001683235	-1.8391350030899	-1.74549002051353	-1.5752199947834	-1.50360999107361	-1.4383100271225	-1.3364049911499
chrVII:974492-974765	YGR240C-A	-1.21295498013496	-1.08753997683525	-1.10341500639915	-1.04126000106335	-0.878524994850159	-0.77272501885891	-0.571264988183975	-0.466495004296303	-0.318934993445873	-0.100429997965693	0.0906950004398823	0.18283500187099	0.480314995348454	0.619684988260269	0.560105007886887	0.601215007901192	0.721964991092682	0.793570005893707	0.818540009856224	0.935065016150475	0.97861502468586	1.12583000659943	1.14787499308586	1.1947850048542	1.25651997327805	1.08477997779846	0.999480009078979	0.974930030107498	0.875340008735657	0.822339993715286	0.78192999958992	0.74167001247406	0.633390009403229	0.635820001363754	0.488659989833832	0.334730005264282	0.139399997889996	-0.0988599985837936	-0.174740002304316	-0.252430005371571	-0.151889996230602	-0.0730200003832579	-0.266520007234067	-0.64760999083519	-0.899770003557205	-0.582579982280731	-0.751550009846687	-0.0920799970626831	1.01984002590179	0.730400025844574
chrXII:92459-92732	YLL025W	3.0443000793457	3.0443000793457	3.0443000793457	3.03829007148743	2.15546495318413	0.945695009827614	-0.66737499833107	-0.931405001878738	-1.00905498862267	-0.993054988980293	-0.808544996380806	-0.742090013623238	-0.554165011644363	-0.44555499702692	-0.353530006110668	-0.376545000076294	-0.429509992897511	-0.497645001113415	-0.50799500644207	-0.442045004665852	-0.382605010271072	-0.249419996887445	-0.12629000172019	-0.138605000078678	-0.121479997783899	-0.175050003826618	-0.235100005567074	-0.380840009450912	-0.380680006742477	-0.258329995721579	-0.0179399997927248	0.140229995548725	0.317569988965988	0.366739994287491	0.200380006432533	0.116750001907349	0.129700005799532	0.0653300032019615	0.101429999200627	0.05943000074476	0.502410012483597	0.942909985780716	1.15467002391815	1.34681998491287	1.04682000875473	1.0332799911499	1.02950999140739	0.899019998311996	0.655610001087189	0.205130001157522
chrX:73466-73739	YJL192C	3.15022994279861	3.03328504562378	3.12525006532669	2.96661497354507	2.60222005844116	2.59363000392914	2.68992998600006	2.68793997764587	2.7039400100708	2.63183504343033	2.62387498617172	2.63507497310638	2.61858493089676	2.64364993572235	2.70828495025635	2.76528005599976	2.82538502216339	2.96640503406525	2.75891499519348	2.29049003720284	1.79524000287056	1.39733499884605	1.20535502135754	0.960115021467209	0.771289989352226	0.358140006661415	-0.0858599990606308	-0.601859986782074	-0.982850009202957	-1.23243998289108	-1.45037996768951	-1.51576998233795	-1.5153400182724	-1.45207997560501	-1.39808994531631	-1.32588994503021	-1.43825001716614	-1.60794998407364	-1.57966996431351	-1.49878001213074	-1.23741000890732	-1.01993001699448	-0.810829997062683	-0.583360016345978	-0.521260005235672	-0.374649992585182	-0.371839994192123	-0.302010005712509	-0.323870000243187	-0.0564699970185757
chrXI:335005-335278	YKL056C	-0.78817999958992	-0.713359999656677	-0.617679983377457	-0.604509997367859	-0.644269996881485	-0.636989992856979	-0.48714000582695	-0.38972000181675	-0.276639997959137	-0.0833900019526482	0.222199994698167	0.200270000100136	0.0482400010339916	-0.0561299999710172	-0.174820002913475	-0.139009998738766	-0.0202900022268295	0.232499998807907	0.482130008935928	0.388599993288517	1.25704999938607	1.40656999349594	1.0386400103569	1.00755000710487	0.634770011901855	0.287524998188019	0.0732249990105629	0.0539999976754189	-0.0874500013887882	-0.198525004088879	-0.210249997675419	-0.313725009560585	-0.365899994969368	-0.436274997889996	-0.445599995553493	-0.435125008225441	-0.494974993169308	-0.49864998459816	-0.495999984443188	-0.482074998319149	-0.506575003266335	-0.43775000423193	-0.378699995577335	-0.340374998748302	-0.226024996489286	-0.105350001715124	-0.0261999999638647	0.00357499974779785	-0.0736750001087785	-0.081275001168251
chrII:236014-236286	YBL002W	-0.197999998927116	-0.0306250005960464	0.0761999990791082	0.17297499999404	0.215224992483854	0.326950002461672	0.738474994897842	1.14935001730919	1.52144998311996	1.58322501182556	1.65259999036789	1.63857501745224	1.60224997997284	1.56599998474121	1.4952999651432	1.50567495822906	1.54712501168251	1.57005000114441	1.61859998106956	1.5861499607563	1.51687499880791	1.41435000300407	1.36197501420975	1.29234999418259	1.23100000619888	1.15303999185562	0.974110007286072	0.98422999382019	0.662880012392998	0.311560009419918	0.122769998200238	-0.0826799999922514	-0.153889998793602	-0.0992200016975403	-0.091619997471571	-0.127659998089075	-0.23544999808073	-0.251380006968975	-0.127179999323562	0.0177399995736778	-0.0775399994105101	0.00321999881416559	0.0418300015386194	-0.0999399996362627	-0.0892899993807077	0.0143800002522767	0.00862000044435263	0.0810799986124039	0.164169998466969	0.359690007567406
chrIV:836060-836332	YDR188W	0.861515009403229	0.811085006594658	0.916795003414154	0.946885004639626	0.947874999046326	0.882779979705811	0.82605000436306	0.878694999217987	0.896405020356178	0.915100014209747	0.886100015044212	0.881835004687309	0.816979998350143	0.798975011706352	0.845625022053719	0.765399998426437	0.651814991235733	0.566565017402172	0.498490001261234	0.366760005801916	0.158355002850294	0.0195149996317923	-0.104494997113943	-0.225874999165535	-0.451040002703667	-0.505359995365143	-0.563859993219376	-0.672539991140366	-0.762690013647079	-0.730540001392365	-0.737259984016418	-0.779579997062683	-0.782599997520447	-0.785949999094009	-0.790110003948212	-0.792859995365143	-0.742769992351532	-0.70686000585556	-0.697490006685257	-0.698360013961792	-0.791999989748001	-0.876670008897781	-0.999650019407272	-0.95803000330925	-0.90511999130249	-0.954340028762817	-0.994060015678406	-0.94527000784874	-0.859019994735718	-0.855169999599457
chrXV:58507-58779	YOL140W	-1.03098003864288	-1.0784400343895	-0.925000011920929	-0.946540009975433	-1.08109002113342	-0.973929989337921	-0.906189984083176	-0.862129992246628	-0.803790003061295	-0.729589998722076	-0.611319994926453	-0.529809993505478	-0.453640002012253	-0.368249997496605	-0.29611000418663	-0.322730001807213	-0.186270001530647	0.0799300007522106	0.210730002820492	0.494100007414818	0.584589999914169	0.445609995722771	0.347740009427071	0.111959999799728	-0.0158300006762147	-0.0126749996095896	-0.0139699999243021	-0.0723200008273125	-0.102820005081594	-0.176240005344152	-0.359399995207787	-0.433560006320477	-0.682670003175735	-0.903399991989136	-0.841394981741905	-0.733025005459785	-0.698310020565987	-0.699645018577576	-0.816110017895699	-1.01270997822285	-1.0507749915123	-1.12982499599457	-1.18090999722481	-1.24814003705978	-1.40991498231888	-1.42162994742393	-1.37109501361847	-1.56400001645088	-1.66548499464989	-1.54666003584862
chrX:58980-59251	YJL200C	1.57421501874924	1.81403000354767	1.96504503488541	2.11328498125076	2.11003495454788	1.4400200009346	0.669500023126602	0.491794995963573	0.456575001776218	0.560130000114441	0.681445005536079	0.791859999299049	0.753394991159439	0.664164996147156	0.285114994645119	-0.00355499945580959	-0.0952949993312359	-0.0777299992740154	-0.0440650001168251	0.205325004085898	0.363630007207394	0.374729995429516	0.165869994461536	-0.0804700024425983	-0.233985007554293	-0.293300002813339	-0.181350000202656	0.363649994134903	1.68050003051758	2.43564999103546	2.48754990100861	2.4128999710083	1.97119998931885	1.32270002365112	1.05750000476837	0.684500008821487	0.0134999994188547	-0.392299994826317	-0.408550009131432	-0.461999997496605	-0.465749993920326	-0.542800009250641	-0.531650006771088	-0.698899984359741	-0.741050004959106	-0.722250014543533	-0.879950016736984	-0.95279997587204	-1.02935001254082	-0.840550005435944
chrIX:415731-416002	YIR033W	-1.23612998127937	-1.25177501440048	-1.21610501408577	-1.03982501924038	-0.9974200040102	-0.85785000026226	-0.732234999537468	-0.677049991488457	-0.662194985151291	-0.564819991588593	-0.518109984695911	-0.244029999524355	-0.165825003385544	-0.106669998541474	-0.0810099983587861	0.0248550007119775	-0.0276549994945526	0.177285000681877	0.200895004719496	0.181685003638268	0.0888499995693564	-0.142395003326237	-0.327364990115166	-0.388539996743202	-0.567700013518333	-0.779400008916855	-0.915280002355576	-0.872200012207031	-0.860330003499985	-0.879150003194809	-1.0360600233078	-1.2204400062561	-1.33095998764038	-1.41602997779846	-1.46329998970032	-1.53273997306824	-1.52040997743607	-1.42931998968124	-1.37046999931335	-1.23162000179291	-1.25372996330261	-1.33861998319626	-1.3493399977684	-1.30352002382278	-1.27006001472473	-1.23595998287201	-1.18372999429703	-1.08964998722076	-0.893580001592636	-0.696080017089844
chrVI:90664-90935	YFL024C	-1.14392498135567	-1.11194996535778	-0.943375006318092	-0.806699991226196	-0.853799998760223	-0.992700010538101	-1.05390003323555	-1.07370001077652	-1.11572501063347	-1.0980249941349	-1.00220000743866	-0.842200011014938	-0.662475004792213	-0.622899994254112	-0.628174990415573	-0.6300999969244	-0.535850010812283	-0.40395000576973	-0.362549997866154	-0.331900008022785	-0.358925007283688	-0.281725011765957	-0.233249999582767	-0.27335000038147	-0.319524995982647	-0.421050000190735	-0.369950002431869	-0.277779991924763	-0.148250000178814	-0.0757999986410141	-0.0744599990546703	0.0142900011967868	-0.00496000042185187	-0.0172700000926852	-0.105780000239611	-0.112899998575449	-0.130110002309084	-0.162729998677969	0.044250001758337	0.118229998648167	-0.0134499988518655	-0.192189992964268	-0.355899995565414	-0.400600004196167	-0.426450005173683	-0.334909996390343	-0.255730003118515	-0.312950000166893	-0.303740003705025	-0.2146399974823
chrII:336900-337171	YBR049C	-1.75190004110336	-1.70980499386787	-1.63550997376442	-1.60298001170158	-1.69888501167297	-1.72387000918388	-1.5667999625206	-1.3933799803257	-1.24127501249313	-0.889875000715256	-0.568375000357628	-0.315209992229939	0.00559999942779541	0.288624992966652	0.523079995810986	0.69000501036644	0.799034997820854	0.968794986605644	1.04758501946926	1.0877150118351	1.15477001070976	1.20484001040459	1.14426500201225	1.18795499801636	1.14599999785423	0.941250026226044	0.764699995517731	0.564000010490417	0.349050000309944	0.222999997437	0.0351000009104609	0.101599998772144	0.000450000166893005	-0.161199998110533	-0.238650001585484	-0.276600003242493	-0.276600003242493	-0.231550000607967	-0.190949998795986	-0.130749996751547	-0.322499997913837	-0.496249988675117	-0.497649997472763	-0.475150004029274	-0.543799996376038	-0.448400005698204	-0.471100002527237	-0.454399988055229	-0.512050002813339	-0.573850005865097
chrVII:95421-95691	YGL209W	0.292150005698204	0.239900000393391	0.225649997591972	0.201650001108646	0.217099994421005	0.25560000538826	0.306400001049042	0.282349996268749	0.282600000500679	0.332850009202957	0.460549995303154	0.46764999628067	0.378000006079674	0.2491500005126	0.170749999582767	0.166299998760223	0.156950004398823	0.0309999994933605	0.0716500021517277	-0.0115000009536743	-0.0819000005722046	-0.0770500004291534	-0.112900002859533	-0.25535000115633	-0.308499991893768	-0.293779996782541	-0.196125004440546	-0.235180003941059	-0.364875002205372	-0.427699998021126	-0.391249997913837	-0.479629987478256	-0.489899991452694	-0.473390009999275	-0.479184997081757	-0.48015498816967	-0.369900000095367	-0.442309999465942	-0.643189990520477	-0.754849988222122	-0.711014997959137	-0.748259982466698	-0.688495001196861	-0.674695017933846	-0.696599999070168	-0.775515004992485	-0.792785003781319	-0.742300006747246	-0.669180002808571	-0.673644989728928
chrVII:516348-516617	YGR014W	-0.167209999263287	-0.0726299993693829	0.0615400016307831	0.229269996285439	0.27606999874115	0.395609989762306	0.590470010042191	0.741560012102127	0.872679996490479	0.975870013237	1.11021999120712	1.17977999448776	1.2680099606514	1.35863999128342	1.42046999931335	1.41176997423172	1.41162999868393	1.54528000354767	1.60588001012802	1.54639000892639	1.5159900188446	1.4948300242424	1.49771001338959	1.55587998628616	1.63857997655869	1.52330500483513	1.48348000645638	1.19185502529144	1.3690199971199	1.59932501316071	1.36334503889084	1.59502503871918	1.46055001020432	1.15859501361847	0.713664993643761	0.287084994465113	0.216859999299049	0.0393100013025105	0.0451199999079108	-0.0922599978744984	-0.282564994692802	-0.503569996356964	-0.667724996805191	-0.795484992861748	-0.824514999985695	-0.861734986305237	-0.958409994840622	-0.986350002884865	-1.00976002812386	-1.1206500351429
chrXVI:526988-527257	YPL015C	0.321775002777576	0.385679987072945	0.67204997241497	1.11413000226021	1.58075497150421	1.86834495663643	1.81247497797012	2.02852997779846	2.32136000394821	2.59876999855042	2.80523996353149	3.04068001508713	3.32022000551224	3.49390000104904	3.70938007831573	3.79175494909286	3.7886949300766	3.76316990852356	3.78232499361038	3.88292508125305	3.85783997774124	3.82698999643326	3.81613000631332	3.79403502941132	3.63730509281158	3.39231998920441	3.17480008602142	2.85501003265381	2.4942599773407	2.19551997184753	1.81938999891281	1.35116000175476	0.960430014133453	0.693780010938644	0.517269995808601	0.304969994723797	0.1472999997437	0.101710002776235	0.00552999987266958	-0.071530001051724	-0.14023000150919	-0.0972799989394844	-0.00347999981604517	0.0849200010299683	0.0488299999386072	0.0173099998151883	-0.105860003829002	-0.245810002088547	-0.271389991044998	-0.361440002918243
chrIII:178264-178533	YCR031C	0.46662499755621	0.658600002527237	0.820124983787537	0.855749994516373	1.15515004098415	1.74085003137589	2.42484998703003	2.73342508077621	2.92030000686646	3.09952503442764	3.29272502660751	3.63222503662109	4.02860003709793	4.17897498607635	4.26824998855591	4.23652493953705	4.15305006504059	4.03894996643066	3.96067500114441	3.89952504634857	3.94432502985001	3.97235006093979	3.9564750790596	3.91310000419617	3.76502501964569	3.54919004440308	3.37596995830536	3.1851099729538	3.00250000953674	2.78622002601624	2.65019996166229	2.6472799539566	2.51701996326447	2.0210099697113	1.66147994995117	1.48340995311737	1.45081998109818	1.38656001091003	1.10232001543045	0.784110003709793	0.662519991397858	0.426099994778633	0.323260006308556	0.29922000169754	0.237410008907318	0.153110002726316	0.204679995775223	0.166409999132156	0.108760001510382	-0.0290999989956617
chrXVI:695034-695302	YPR074C	-0.165324997156858	-0.180150002241135	-0.1997250020504	-0.172924999147654	-0.300124999135733	-0.384924992918968	-0.334250003099442	-0.325350001454353	-0.261475000530481	-0.0766499997116625	0.0150000001303852	0.0637000016868114	0.0335249994532205	0.0840250012115575	0.18792500346899	0.282999999821186	0.365750007331371	0.552999995648861	0.636824995279312	0.579625010490417	0.690750017762184	0.811449989676476	0.835950002074242	0.958175003528595	1.06130000948906	1.17025997638702	1.07178000807762	0.897030013799667	0.639769995212555	0.44111000597477	0.276599998772144	0.148979997634888	0.0768800001591444	-0.16951000019908	-0.406099995970726	-0.650530010461807	-0.767730009555817	-0.788780021667481	-0.851150006055832	-0.917410010099411	-0.902720004320145	-0.78202001452446	-0.76343001127243	-0.760919982194901	-0.771939992904663	-0.693609982728958	-0.626919990777969	-0.599949985742569	-0.539000007510185	-0.466740003228188
chrII:504459-504727	YBR133C	-1.61454999446869	-1.58085000514984	-1.55099999904633	-1.44179999828339	-1.38589996099472	-1.3245000243187	-1.40675002336502	-1.55589997768402	-1.55695003271103	-1.49905002117157	-1.34320002794266	-1.12410002946854	-1.00775000452995	-0.810100018978119	-0.832350015640259	-0.794800013303757	-0.90854999423027	-0.858049988746643	-0.803999990224838	-0.72299998998642	-0.30180000513792	-0.197549998760223	-0.0129000004380941	0.027550000930205	-0.0331999976187944	-0.28763000369072	-0.51343999505043	-0.551369994878769	-0.451939989626408	-0.39665000513196	-0.280884996801615	-0.0386999974027276	-0.014869999140501	-0.069730000756681	-0.2271149918437	-0.378995007276535	-0.510869991779327	-0.68913499712944	-0.545739978551865	-0.606205004453659	-0.674434989690781	-0.888360026478767	-0.914689993858337	-1.11853497028351	-1.32659496665001	-1.45437998771667	-1.65615000724792	-1.76342496275902	-1.82362503409386	-1.8048449754715
chrV:53264-53532	YEL054C	4.65217506885529	4.98077487945557	5.19029986858368	5.41222500801086	5.58752489089966	5.76582515239716	5.92192506790161	5.98175001144409	6.05040001869202	6.21227514743805	6.27527511119843	6.32914996147156	6.36610007286072	6.36899995803833	6.39312505722046	6.45404994487762	6.50030016899109	6.54449999332428	6.52957499027252	6.32474994659424	6.15587496757507	5.96302485466003	5.5242999792099	5.0225750207901	4.43732500076294	3.7329400062561	2.88739993572235	1.80664999485016	1.08053998947144	0.761869996786118	0.476720002293587	0.391639998555183	0.464269995689392	0.512590000033379	0.504059994220734	0.590960001945496	0.620719987154007	0.579650008678436	0.601460015773773	0.620800006389618	0.724160003662109	0.790080010890961	0.795409989356995	0.885399997234344	0.891029995679855	0.847390019893646	0.822699981927872	0.832149988412857	0.754239988327026	0.809920012950897
chrXII:1018970-1019237	YLR441C	-1.08331999778748	-0.874929982423782	-0.817650014162064	-0.498179998993874	-0.316065004467964	-0.132539999112487	-0.00374500025063753	0.161309999227524	0.389919997751713	0.647434990108013	0.719419994950295	1.12871503531933	1.18452501296997	1.37113500237465	1.6573850274086	1.83573501706123	1.99753997325897	2.34487498998642	2.37486506700516	2.28442507982254	2.14788000583649	2.00041998028755	2.01676999926567	2.07898001670837	2.13419495820999	2.16135001182556	1.87015002965927	1.3682000041008	1.09589999914169	0.764649987220764	0.504150003194809	0.288750000298023	0.146600000560284	0.118399996310472	0.0345500009134412	-0.292399995028973	-0.337699994444847	-0.325800001621246	-0.2263999953866	-0.0897499993443489	0.0741000026464462	0.131249997764826	0.212150000035763	0.251850001513958	0.225599996745586	0.247800000011921	0.226149998605251	0.313850000500679	0.5050999969244	0.557850003242493
chrII:561046-561312	YBR161W	-1.442889970541	-1.47697499394417	-1.47333997488022	-1.44653496146202	-1.33162496685982	-1.16601502895355	-1.06176998615265	-0.939664995670319	-0.840065017342567	-0.768630000948906	-0.546570000052452	-0.408259990811348	-0.212205003388226	-0.00486999936401844	0.0631500013172626	0.0927550021559	0.118855000287294	0.109699996933341	-0.139300001785159	-0.268074990808964	-0.186380006372929	-0.123770001530647	-0.152425001561642	-0.292719992995262	-0.407709987461567	-0.526259988546371	-0.86324000954628	-0.891289991140366	-0.729349982738495	-0.661219984292984	-0.582160007953644	-0.269910001754761	-0.209229992330074	-0.160939997434616	-0.24995000064373	-0.305779999494553	-0.379620003700256	-0.518180006742477	-0.534289997816086	-0.412700006365776	-0.443690001964569	-0.540620011091232	-0.548129987716675	-0.725269997119904	-1.00961002111435	-1.05037996768951	-1.19079998731613	-1.18928999900818	-1.06747997999191	-0.912679988145828
chrV:212048-212314	YER028C	-1.3154349565506	-0.914229986071587	-0.387165006995201	-0.172980001941323	0.0539349999278784	0.317705003172159	0.275545002520084	0.268594995886087	0.250065002590418	0.224824999272823	0.277224999666214	0.345274992287159	0.387740005552769	0.468064998090267	0.520769986510277	0.508359989523888	0.544404980540276	0.622075000405312	0.633790010213852	0.792355012893677	0.825650015473366	0.91820502281189	0.975665012001991	0.999829986691475	1.01043502390385	0.973320019245148	0.884380000829697	0.746949988603592	0.296499997377396	-0.0706000030040741	-0.274040004611015	-0.263290002942085	-0.195810004323721	-0.106910002231598	-0.1596499979496	-0.157010000944138	-0.20205000191927	-0.307279998064041	-0.335770007967949	-0.351210007071495	-0.365629997849464	-0.265819999575615	-0.182890002429485	-0.32634000480175	-0.45997000336647	-0.623420017957687	-0.680160021781921	-0.685690015554428	-0.815939992666245	-0.864220005273819
chrXV:989468-989734	YOR349W	2.12526496648788	2.11497002840042	2.10676498413086	2.05607503652573	2.05484999418259	2.05916002988815	2.09311002492905	2.07337996959686	2.0056499838829	2.06173998117447	2.11911500692368	2.11511501073837	2.13079999685287	2.01118495464325	1.96828001141548	1.93243498206139	1.89585497975349	1.78524501919746	1.54929501414299	1.27323501706123	0.920310005545616	0.648914992809296	0.23797999676317	-0.0416649984195828	-0.294539990276098	-0.543359997868538	-0.745030009746552	-1.10058000683784	-1.41607998609543	-1.45612996816635	-1.38322001695633	-1.3879300236702	-1.35162996053696	-1.33199002742767	-1.3959499835968	-1.4211799621582	-1.45201001167297	-1.40851000547409	-1.37412000894547	-1.22973003387451	-1.00423998236656	-0.846849995851517	-0.892440021038055	-1.05592002868652	-0.984289997816086	-1.05551000833511	-1.04654998779297	-0.899419981241226	-0.816609984636307	-0.837009996175766
chrXV:931235-931500	YOR327C	0.66356999874115	0.646470010280609	0.526670008897781	0.417869988083839	0.362360000610352	0.427509999275207	0.654870003461838	0.861799991130829	0.940660011768341	1.0061899960041	1.04053000211716	0.981820005178452	0.808860009908676	0.664740008115768	0.496259996294975	0.449189993739128	0.514380016922951	0.605399996042252	0.590499991178513	0.505039989948273	0.381130000948906	0.325690001249313	0.121549997478724	-0.142859996110201	-0.234939999878407	-0.188025005161762	-0.147975005209446	-0.0572250003460795	-0.08470000163652	-0.259650006890297	-0.392100006341934	-0.517750009894371	-0.696525007486343	-0.819475010037422	-0.915199995040894	-0.886525020003319	-0.865974992513657	-0.855949983000755	-0.830349996685982	-0.80247500538826	-0.844074994325638	-0.847075015306473	-0.821475014090538	-0.758300006389618	-0.658049985766411	-0.457649990916252	-0.315925002098083	-0.130924999713898	-0.0277249994687736	0.027874999679625
chrVIII:488290-488555	YHR193C	-1.28598504066467	-1.28786500096321	-1.2065850019455	-1.08788001537323	-0.975169992446899	-0.920044988393784	-0.877365010976791	-0.85588498711586	-0.839745000004768	-0.612274998426437	-0.398500004410744	-0.291284994781017	-0.307885006070137	-0.4556700065732	-0.452974995970726	-0.518210005760193	-0.903899991512299	-1.04573502540588	-0.994590023159981	-0.676210004091263	-0.461795002222061	-0.418289998173714	-0.449300000071526	-0.631755012273788	-0.746264991164207	-0.764800012111664	-0.825800001621246	-0.899000018835068	-0.854749977588654	-0.842450022697449	-0.971699982881546	-0.93775001168251	-0.963600009679794	-1.09189999103546	-1.17855000495911	-1.23404997587204	-1.25920003652573	-1.19365000724792	-1.14494997262955	-1.06054997444153	-1.03589999675751	-1.05159997940063	-0.963899999856949	-0.832399994134903	-0.911350011825562	-0.922650009393692	-0.831999987363815	-0.777449995279312	-0.647200018167496	-0.618199974298477
chrII:681908-682172	LSR1	-1.58432000875473	-1.43080502748489	-1.39976500272751	-1.31285501718521	-1.28249999880791	-1.35859498977661	-1.62294498682022	-1.63621498346329	-1.52016000151634	-1.52118501067162	-1.45720496177673	-1.34791499376297	-1.32483495473862	-1.33803504705429	-1.36815501451492	-1.40453999042511	-1.42368003129959	-1.36050499081612	-1.10451501011848	-0.553269993141294	-0.0623099989257753	0.0324750007130206	0.234685005247593	0.405969996750355	0.488189996778965	0.719340014457703	0.975630003213882	1.39799001216888	1.84368999004364	1.94535998106003	1.94885995388031	1.95615000724792	1.98232005834579	1.76006999015808	1.30044996738434	1.18490000963211	0.921119976043701	0.690469992160797	0.574070006608963	0.613420003652573	0.450220003724098	0.336670005321503	0.388299986720085	0.166289994120598	-0.0591299988329411	-0.0972000025212765	-0.100390001572669	0.025530000589788	0.00619000028818846	0.0316500000655651
chrVII:84317-84581	YGL219C	-0.963940000534058	-0.8617899954319	-0.789890003204346	-0.479339995980263	-0.209719998203218	0.0664800018072128	-0.0247399993240833	-0.17287000566721	-0.127760002017021	-0.0378000006079674	0.13510999828577	0.415689995884895	0.49831001162529	0.708379995822906	0.777089989185333	0.867149984836578	0.779559999704361	0.780540001392364	0.393070003390312	0.20256000161171	0.493060004711151	0.515409994125366	0.577509999275208	0.649300014972687	0.741050004959106	0.803204993903637	0.207234996184707	-0.13998500071466	-0.515635018050671	-0.657864999771118	-0.728330004215241	-0.728815004229546	-0.585255008935928	-0.68450500369072	-0.986420020461082	-1.36062504053116	-1.46305503845215	-1.54236001372337	-1.61406496763229	-1.42627000212669	-1.43328002691269	-1.3435150206089	-1.34896498918533	-1.34469000101089	-1.39172995090485	-1.5498999774456	-1.41527000665665	-1.12561002373695	-0.827190002799034	-0.747765001654625
chrIV:341278-341542	YDL061C	-1.5260850071907	-1.43625999689102	-1.35481997132301	-1.21334000229836	-1.13676497936249	-1.06131001412869	-0.920604997873306	-0.837464994192123	-0.78901501595974	-0.664409995079041	-0.330000004323665	0.0519599990337156	0.269580002129078	0.525720010697842	0.760015007853508	0.923960012197494	1.15034999847412	1.3403400182724	1.35426499843597	1.3213200211525	1.29727500677109	1.24562004208565	1.32234498262405	1.32811000347137	1.2923700273037	1.10980998873711	0.83617000579834	0.58789998292923	0.326659993827343	0.0678200018359348	0.00288999993354082	-0.0267099997028708	-0.000999998673796654	-0.0666999984532595	-0.161270001530647	-0.320340001583099	-0.322569990158081	-0.314210000634193	-0.118430001661181	0.0737199999392033	0.191360001266003	0.0485099997371435	-0.153170001506805	-0.404359990358353	-0.525739985704422	-0.661660009622574	-0.43109001070261	-0.242669995129108	-0.2175999969244	-0.176820003986359
chrXVI:106817-107080	YPL232W	-1.30340002775192	-1.26832502484322	-1.1442300260067	-1.04830495119095	-1.04608498215675	-1.06825994849205	-1.05818504691124	-0.95529001057148	-0.771039986610413	-0.644845008850098	-0.540904995799065	-0.344414997845888	0.0638700027950108	0.359295003116131	0.707839991152287	0.984530037641525	1.21722499728203	1.39868500232697	1.39282497763634	1.32958001494408	1.35664004683495	1.42385999560356	1.49166497588158	1.70899002552032	1.72698001265526	1.52094995975494	1.30044996738434	0.97205001115799	0.637500017881393	0.379099994897842	0.144799999892712	0.12610000371933	-0.0153999999165535	-0.217349998652935	-0.569700002670288	-0.762649983167648	-0.905499994754791	-1.07089996337891	-1.10280001163483	-1.11174994707108	-1.08889997005463	-0.99210000038147	-0.978150010108948	-0.950800001621246	-1.00589999556541	-0.993799984455109	-1.07964998483658	-1.01484999060631	-1.08090001344681	-1.06085002422333
chrVIII:375344-375607	YHR137W	1.77635997533798	1.8424999833107	1.83158003091812	1.8417799949646	1.93362002372742	1.900889980793	1.86788998842239	1.81719003915787	1.68011000156403	1.55597002506256	1.47468999624252	1.35765998363495	1.23693999052048	1.02055998444557	0.754590022563934	0.517190000414848	0.424460002779961	0.27526999861002	0.0902299977838993	-0.138570003211498	-0.405900010466576	-0.504670000076294	-0.567189991474152	-0.639949983358383	-0.711059987545013	-0.625009980797768	-0.749944984912872	-0.898244997859001	-0.94621502161026	-1.04956499934196	-1.14872999191284	-1.16374495625496	-1.04094500541687	-1.080479991436	-1.16224499940872	-1.18127502799034	-1.16135002970696	-1.20698003768921	-1.21586002707481	-1.06733002662659	-1.03864998221397	-1.12045499682426	-1.23519999980927	-1.34531497359276	-1.37505000829697	-1.47043999433517	-1.44401498436928	-1.45728499889374	-1.51232000589371	-1.54250001907349
chrIX:139349-139612	YIL118W	0.62660998404026	0.728410017490387	0.834125003218651	0.936394986510277	0.986909991502762	0.901659986376762	0.875049990415573	0.921909993886948	0.889979976415634	0.895274996757507	1.09549500346184	1.22018501162529	1.29319001436234	1.27782501578331	1.23039999008179	1.31034998893738	1.19100998044014	1.1786749958992	1.27538996934891	1.40049498081207	1.31830995082855	1.44761500954628	1.73621998429298	1.44422501027584	0.495720002800226	0.0103999994695187	-0.369130000472069	-0.687489992380142	-0.859220016002655	-0.987240010499954	-0.819340008497238	-0.716990005970001	-0.880560010671616	-1.05880999565125	-1.11152001619339	-1.08663997650146	-0.999309992790222	-0.792730003595352	-0.649479991197586	-0.551349991559982	-0.472409999370575	-0.530790010094643	-0.549990004301071	-0.491220009326935	-0.375359995663166	-0.191910004243255	0.051469999179244	0.122299995273352	0.0177199995610863	-0.0806000009179115
chrIII:262678-262941	YCR084C	-0.792305016517639	-0.72511000931263	-0.51792501360178	-0.368125003576279	-0.316670006513596	-0.502045013010502	-0.5667750030756	-0.63020501434803	-0.726150017976761	-0.746730001270771	-0.412565003335476	-0.224200005829334	-0.0663200035691261	0.102479997463524	0.0621999986469746	-0.0265650002285838	-0.132165002077818	-0.196844999631867	-0.00840000039897859	-0.251250007748604	-0.491829988360405	-0.706175026297569	-0.645880016684532	-0.792009988427162	-0.914890015125275	-1.20473999977112	-1.63357996940613	-1.82552002668381	-1.90624003410339	-1.94248999357224	-1.95383001565933	-1.94204000234604	-2.1009200334549	-2.19953997135162	-2.12596001625061	-2.34694004058838	-2.4172999382019	-2.48110992908478	-2.44929003715515	-2.16601002216339	-1.98775995969772	-1.90677001476288	-1.91011004447937	-1.87096000909805	-1.7886900305748	-1.75710995197296	-1.65714999437332	-1.66937001943588	-1.62602001428604	-1.49214998483658
chrIV:1450919-1451181	YDR500C	-0.556850016117096	-0.638900011777878	-0.485200017690659	-0.402750000357628	-0.156600002199411	0.12980000115931	0.426750004291534	0.549750000238419	0.69734999537468	0.870050013065338	1.56019997596741	1.56479996442795	1.57170003652573	2.35425007343292	2.74940001964569	3.09370005130768	3.35800004005432	3.33725011348724	3.28540003299713	2.94969999790192	2.73240005970001	2.72044992446899	2.6246999502182	2.49504995346069	2.53949999809265	2.63542494773865	2.60619002580643	2.40925500392914	2.19284998178482	2.0144150018692	1.8767550110817	1.72587503194809	1.4301199734211	1.18840997815132	0.931024980545044	0.990034997463226	1.15198498368263	1.21173003315926	1.19492000341415	0.857690012454987	0.796360003948212	0.471654988825321	0.230879995599389	-0.0261500027030706	-0.181729997042567	-0.0404799991287291	-0.125504999607801	-0.11972000002861	-0.228720000386238	-0.36405500471592
chrVII:76540-76802	YGL225W	0.11555500314571	0.204629998654127	0.0545449984259903	-0.0674549987539649	-0.167474999278784	-0.297885002195835	-0.49764000326395	-0.603569987416267	-0.530234998464584	-0.517839995026588	-0.535729984939098	-0.376185001432896	-0.35038498789072	-0.548314993083477	-0.631165012717247	-0.650604999065399	-0.661084985733032	-0.627690005302429	-0.544614988565445	-0.547519993782043	-0.66410000026226	-0.70896001458168	-0.766004979610443	-0.759230008721352	-0.884805005788803	-1.0314999461174	-1.05405997037888	-1.19456000328064	-1.19570999145508	-1.17495001554489	-1.19747998714447	-1.27688999176025	-1.18146998882294	-1.11484001874924	-1.11921000480652	-1.09670001268387	-1.08104002475739	-1.19450002908707	-1.26733998060226	-1.27085996866226	-1.0810800075531	-1.02775000333786	-1.05754995346069	-1.09358997344971	-1.11885999441147	-1.1041699886322	-1.18352999687195	-1.2304399728775	-1.13825002908707	-1.21218001842499
chrII:760928-761189	YBR279W	-1.31787997484207	-1.2202999830246	-1.16431003808975	-1.15210000276566	-1.23144001960754	-1.28529999256134	-1.24124999046326	-1.12387999296188	-0.988319969177246	-0.863929998874664	-0.810650008916855	-0.755179995298386	-0.589399993419647	-0.758960002660751	-0.83371000289917	-0.857530009746551	-0.612160009145737	-0.275429999828339	0.135409998893738	0.686949987709522	0.438879987597465	0.0170400008559227	-0.419179990142584	-0.544569993019104	-0.484749987721443	-0.544184994697571	-0.610469993948936	-0.746869978308678	-0.846659982204437	-1.02396004199982	-1.08569997549057	-1.04626998305321	-1.07075494527817	-1.03834000527859	-1.02389000356197	-0.976560011506081	-0.941090014576912	-1.0342199921608	-1.06224995851517	-1.00304000377655	-0.923240000009537	-0.9014250010252	-0.815050014853478	-0.779219976067543	-0.801114988327026	-0.695219993591309	-0.800509983301163	-0.944629982113838	-1.02654002308846	-1.14181501269341
chrV:33719-33980	YEL063C	-0.150249993428588	0.436049982905388	0.800399988889694	0.881900012493134	0.950299978256226	0.966749995946884	0.732950001955032	0.395750001072884	0.333399996161461	0.173799993470311	0.0534000010229647	0.0589999966323376	0.255800001323223	0.302200004458427	0.302200004458427	0.287600010633469	0.344200000166893	0.327000007033348	0.267300009727478	0.422449991106987	0.8369500041008	1.33790004253387	1.42515003681183	1.63044995069504	1.77584999799728	1.57939002513886	1.46467499136925	1.45450500249863	1.32496002018452	0.751239991188049	0.354395008087158	-0.0841700028860942	-0.0185100002447143	-0.308734998852015	-0.53212998509407	-0.682120010256767	-0.949490022659302	-0.98968500494957	-1.16270994544029	-1.17234502434731	-1.28469995260239	-1.40182001590729	-1.50707503557205	-1.52777498364449	-1.50132998228073	-1.61994499564171	-1.60938003063202	-1.56724503040314	-1.61670995950699	-1.60857502818108
chrXII:514824-515085	YLR179C	-0.240549992769957	-0.0906499982811511	0.129974996205419	0.29194999858737	0.32582500576973	0.390249997377396	0.51630000770092	0.741224989295006	1.10672500729561	1.35252502560616	1.69784998893738	2.06272500753403	1.99262502789497	1.79357498884201	1.6005499958992	1.24452498555183	1.04149997234344	0.937825009226799	0.954449996352196	0.994700014591217	0.893199995160103	0.738100007176399	0.4459000043571	0.0729499999433756	-0.156725002452731	-0.186599998176098	-0.235679998993874	-0.185459998250008	-0.140100000798702	-0.141609998047352	-0.201680001616478	-0.291539993882179	-0.405599996447563	-0.438680002093315	-0.487849995493889	-0.4579499989748	-0.423819994926453	-0.377889993786812	-0.369539994001389	-0.368529990315437	-0.424260002374649	-0.458579990267754	-0.517089986801147	-0.507459989190102	-0.520609980821609	-0.553349989652634	-0.622970008850098	-0.683160006999969	-0.738730007410049	-0.792180013656616
chrXV:377876-378137	YOR023C	-1.05540001392365	-1.03584500551224	-1.05368494987488	-1.00699996948242	-0.971464997529983	-1.04143498539925	-1.01217002570629	-0.938300025463104	-0.854999995231628	-0.659854996204376	-0.495490005612373	-0.236155003495514	0.00111499987542629	0.0845999987795949	0.302495001256466	0.385864989459515	0.426665006577969	0.565125009417534	0.704079988598824	0.701309990882873	0.678895005583763	0.62092000246048	0.549780005216599	0.48928500264883	0.393999996781349	0.267399993538857	0.179490002989769	0.0165199995040894	-0.135659998655319	-0.297470001876354	-0.545400008559227	-0.797539991140366	-0.945779997110367	-1.19323999881744	-1.32992997169495	-1.33484001159668	-1.30754001140594	-1.38673000335693	-1.33697996139526	-1.32289997339249	-1.28394998311996	-1.1984600186348	-1.12792001962662	-1.08569004535675	-1.04021999835968	-1.05633999109268	-0.953040015697479	-0.88254000544548	-0.984720003604889	-1.15347001552582
chrVII:206274-206533	YGL158W	1.20402999520302	0.571780014038086	0.379820004105568	0.464610001444817	0.442309993505478	0.375100001692772	0.3322300106287	0.275359995104372	-0.0152900002896786	-0.113610000908375	-0.082999999076128	0.0691800009459257	0.0607200000435114	0.0949499987065792	0.527340012788773	0.760330021381378	0.700180017948151	0.527980002760887	0.421150010824204	0.452770003676415	0.501620003581047	0.607199996709824	0.685849988460541	0.765539985895157	0.661710000038147	0.648789983987808	0.653044989705086	0.590120008587837	0.556309998035431	0.551655006408691	0.682464978098869	0.730930009484291	0.686435016989708	0.628369987010956	0.582545006275177	0.542159987986088	0.516714988648891	0.575509986281395	0.616305008530617	0.602409997582436	0.643799990415573	0.569634982943535	0.437090003490448	0.0460499957203865	-0.272245005518198	-0.245020005106926	-0.129314997047186	-0.261135005950928	-0.425259998440742	-0.567780019342899
chrIV:579144-579403	YDR064W	-1.41893000602722	-1.44102001190186	-1.39022997617722	-1.36628999710083	-1.42172000408173	-1.30125005245209	-1.1181400179863	-1.02036001682281	-0.913519990444183	-0.86807000041008	-0.685880017280579	-0.464849992096424	-0.0122000016272068	0.351140007376671	0.80281001329422	1.16280000209808	1.58457999229431	2.09086000919342	2.06494001150131	1.86362999677658	1.56078001260757	1.53418999910355	1.64650002717972	1.82078001499176	1.95837998390198	2.01269498467445	1.84716002345085	1.25459504127502	1.13286000490189	1.07062996029854	1.08466000556946	1.09174501895905	1.26653001904488	1.54930498600006	1.57347998023033	1.41758502721786	1.41379998326302	1.41180998682976	1.40902000665665	1.62070000767708	2.43994996547699	2.42621494531631	2.35305000543594	2.19578992128372	2.06975001096725	2.03426007032394	2.06749502420425	2.13758994340897	2.22874999046326	1.85121495723724
chrVIII:388803-389061	YHR144C	0.695909988880157	1.12690004110336	1.31052998304367	1.58492999076843	1.84577000141144	1.2997399687767	0.655549985170364	0.249380004405975	0.218299993872643	0.389890000224113	0.346449992060661	0.317499998211861	0.338280001282692	0.342820003628731	0.21429999768734	0.154089999198914	0.208920000493526	0.162150004506111	0.102180001884699	0.125519999116659	0.154809999465942	0.141250000149012	0.0930799968540668	0.138869994878769	0.165189999341965	0.118550003692508	0.0719950001686811	0.249429996311665	0.346865005791187	0.193380001932383	0.284950002282858	0.517919996380806	0.633525002002716	0.716394996643066	1.1026849925518	1.48474500179291	1.33308500647545	1.00012998580933	0.861720019578934	0.744280001521111	0.563965010643005	0.529365018010139	0.612334996461868	0.466945005953312	0.150634999852628	-0.0809049979783595	-0.362914987653494	-0.559625016152859	-0.741399991512299	-0.848174995183945
chrXIII:334876-335134	YMR031C	-1.27692996263504	-1.19485002160072	-1.13606501221657	-1.0400799959898	-0.867784982919693	-0.936655002832413	-0.978754982352257	-1.03194996118546	-0.718755003809929	-0.432594998180866	-0.236290000192821	0.0417400004342198	0.310934998095036	0.609284999966621	0.761414995789528	0.773594999313355	0.698559990525246	0.708765009045601	0.789825010299683	0.883134999871254	0.869999995827675	0.833964997529984	0.847179996967316	0.833049994707107	0.75149499475956	0.640409988164902	0.465190014243126	0.203420002758503	0.079730000346899	0.00109999999403954	-0.125950002670288	-0.268299998342991	-0.619079992175102	-0.715949994325638	-0.929329991340637	-1.18635997772217	-1.39210000038147	-1.45651997327805	-1.51148999929428	-1.43006001710892	-1.32797002792358	-1.34458003044128	-1.39560998678207	-1.52676999568939	-1.63456003665924	-1.58946000337601	-1.56026003360748	-1.54261999130249	-1.60513998270035	-1.60816000699997
chrXI:245596-245854	YKL104C	-1.31615498065948	-1.18034996986389	-0.940949991345406	-0.925694987177849	-0.814720013737679	-0.599169997870922	-0.351814999803901	0.0231850016862154	0.17795500010252	0.166504997760057	0.145409999042749	0.142174998670816	0.161859999597073	0.146940002590418	0.141325000673532	0.0671800006181002	0.132190002501011	0.327745008468628	0.512760011851788	0.617309993505478	0.651075008511543	0.753500014543533	0.765820005536079	0.812799993157387	0.89685500562191	1.00593999028206	1.2058299601078	1.24120000600815	1.47769004106522	1.55472000837326	1.40777000188828	1.24838997125626	1.06892998218536	0.698879981040955	0.758980011940002	0.728619980812073	0.644139987230301	0.302619989402592	-0.103680002409965	-0.518469986319542	-0.675510001182556	-0.804109996557236	-0.831240004301071	-0.705999994277954	-0.761749982833862	-0.769060003757477	-0.815619993209839	-0.918870013952255	-1.01206996440887	-1.07683000564575
chrXII:796404-796662	YLR333C	2.79045003652573	2.5701499581337	2.90987503528595	3.12744998931885	2.90634995698929	2.36367499828339	2.31240004301071	2.58487498760223	2.89182496070862	3.05115002393723	2.96359992027283	3.07144993543625	3.06992495059967	3.10317492485046	3.20372498035431	3.27487504482269	3.33149999380112	3.35772496461868	3.45537501573563	3.43792504072189	3.26922506093979	3.1974750161171	3.14325004816055	3.20354998111725	3.18362498283386	3.20936999320984	3.05631997585297	2.78498995304108	2.3681699514389	2.03069000244141	1.72300996780395	1.33845000267029	1.1899199962616	1.44863998889923	1.52948001623154	1.48438003063202	1.40005997419357	1.28884000778198	1.2882600069046	1.5904799580574	1.68476997613907	1.58023998737335	1.22717995643616	0.848689991235733	0.402980005741119	0.1197299990803	0.0162399998866022	-0.123920003138483	-0.0711500007659197	-0.130480000376701
chrIII:246660-246918	YCR073C	-1.65680999159813	-1.6957150042057	-1.58104003667831	-1.56726999878883	-1.52165499925613	-1.47769502997398	-1.52847498655319	-1.44970498085022	-1.39869003295898	-1.40434498786926	-1.44821000099182	-1.42442504167557	-1.31675999164581	-1.2886300444603	-1.29677501916885	-1.22748003005981	-1.09558500647545	-0.860044997930527	-0.64986999630928	-0.473100005090237	-0.502514988183975	-0.467129994928837	-0.449329994618893	-0.388440001010895	-0.400939990580082	-0.553900003433228	-0.568149983882904	-0.849799990653992	-1.09804999828339	-1.14410001039505	-1.21610003709793	-1.25249999761581	-1.30379998683929	-1.48035001754761	-1.67960000038147	-1.71739995479584	-1.67629998922348	-1.70524996519089	-1.59224998950958	-1.62449997663498	-1.57269996404648	-1.512600004673	-1.50485002994537	-1.53179997205734	-1.63699996471405	-1.65125000476837	-1.61044996976852	-1.54804998636246	-1.59095001220703	-1.74274998903275
chrXIII:605763-606021	YMR172W	-0.947999984025955	-0.759700000286102	-0.662249982357025	-0.48735000193119	-0.46204999089241	-0.10444999858737	0.181200005114079	0.271800011396408	0.545199990272522	0.6942999958992	0.616400003433228	0.672149986028671	0.894499987363815	1.31505000591278	1.1972000002861	0.764550000429153	0.511350005865097	0.699049979448318	0.834600001573563	0.965849995613098	1.26854997873306	0.891899973154068	0.189149998128414	0.13544999808073	-0.0127000003121793	-0.3367749966681	-0.598025020956993	-0.53439998626709	-0.403595004975796	-0.439150001108646	-0.551585006713867	-0.739070004224777	-0.855935007333755	-0.934974980354309	-0.96664999127388	-0.971000009775162	-1.02953994870186	-1.08945000171661	-1.0379200220108	-1.07306504845619	-1.18654999732971	-1.33303499817848	-1.3460299551487	-1.39308499693871	-1.35483500957489	-1.34473496079445	-1.42999996542931	-1.45110000967979	-1.52821002602577	-1.5236799955368
chrXII:164100-164357	YLR007W	-0.81085000038147	-0.784059995412827	-0.704340010881424	-0.481690013408661	-0.23590000346303	-0.0277700001373887	0.0712600007653236	0.0874100019223988	0.129819995723665	0.434620001912117	0.695219987630844	1.30296998023987	1.56568996906281	1.78043003082275	1.87568000555038	1.30560002923012	0.234200003743172	-0.226929999887943	-0.494430014491081	-0.618040001392364	-0.56761999130249	-0.663129985332489	-0.953249996900558	-1.03444999456406	-1.13849997520447	-1.16049502491951	-1.17043002843857	-1.14756001234055	-1.12367498278618	-0.947659993171692	-0.926650011539459	-0.930299988389015	-0.974684980511665	-1.02270495891571	-1.0277900159359	-0.979459995031357	-0.956064990162849	-0.874560004472733	-0.866685003042221	-0.969685009121895	-1.01113000512123	-1.0051950097084	-0.969124993681908	-0.936195003986359	-0.923199996352196	-0.919844999909401	-1.00004999935627	-1.01386498212814	-0.941085010766983	-1.06757500767708
chrXIV:651762-652019	YNR013C	1.70193498730659	1.8258100271225	1.94438501596451	2.08191999197006	2.14690498113632	2.21505998373032	2.27034492492676	2.31283504962921	2.35107997655869	2.36445997953415	2.40371503829956	2.4294699549675	2.38579497337341	2.48107497692108	2.50696493387222	2.3765799164772	2.23851499557495	1.82219499945641	1.08110003769398	0.484309996664524	0.0525949992239475	-0.505375020951033	-0.533109986782074	-0.751259985566139	-1.11958000659943	-1.35502997636795	-1.52671003341675	-1.43832004070282	-1.34491999149323	-1.28959002494812	-1.26842997074127	-1.14368002414703	-1.09240000247955	-1.23038001060486	-1.36758998632431	-1.46318997144699	-1.46969999074936	-1.4510999917984	-1.38557999134064	-1.35652003288269	-1.52385001182556	-1.66336997747421	-1.7712499499321	-1.70869001150131	-1.73134999275208	-1.75150001049042	-1.75964999198914	-1.606350004673	-1.53656001091003	-1.49023001194
chrXII:202651-202908	YLR029C	-0.170190000534058	-0.372400012612343	-0.380119997262955	-0.35527999997139	-0.268220004439354	-0.117329997569323	-0.165389997512102	-0.20845999866724	-0.222380000352859	-0.331170004606247	-0.3626600086689	-0.262199994921684	-0.225159998238087	-0.160270002484322	0.0220699990633875	0.238479992002249	0.528240013122559	0.62438001036644	0.57529000043869	0.899770027399063	1.17611999511719	1.3631500005722	1.60166000127792	1.64534999132156	1.407239985466	1.09305499792099	0.862710016965866	0.71133000254631	0.493349996209145	0.284774991869926	0.135380001738667	-0.00820500010158867	-0.189900007285178	-0.244444997608662	-0.386284995079041	-0.355695010721684	-0.362144993245602	-0.354954998195171	-0.31790499985218	-0.348579992353916	-0.359694996476173	-0.365689997375011	-0.416850006580353	-0.434530001878738	-0.366395005583763	-0.322935003042221	-0.239600003510714	-0.132669998332858	-0.141219997033477	-0.188970001041889
chrIV:1301302-1301559	YDR418W	2.30144002437592	2.613330078125	3.06593992710114	3.53324003219605	4.20205998420715	4.85933017730713	5.11198010444641	5.34230003356934	5.6194299697876	5.7420298576355	5.8546398639679	5.89204993247986	6.02423996925354	6.13210997581482	6.1081298828125	6.19419002532959	6.20225005149841	6.18215990066528	6.04392995834351	5.9610800743103	5.8808500289917	5.70946002006531	5.57972002029419	5.43339009284973	5.23554005622864	4.86304004192352	4.40344994068146	3.82235996723175	2.97211496829987	2.21586505174637	1.59360001683235	1.06953001320362	0.842534983158112	0.686524999141693	0.63798001408577	0.685290002822876	0.716310006380081	0.723185008764267	0.75157997906208	0.761639994382858	0.84855001270771	0.914224979281425	0.96467000246048	1.0189249932766	1.11705001592636	1.13380002975464	1.07719495892525	1.07246500253677	1.03515498042107	0.989325013756752
chrIV:1489060-1489317	YDR524C	0.188704998791218	0.147380000725389	-0.0155049998313189	-0.30033000856638	-0.522005008161068	-0.569495010375977	-0.558280003070831	-0.27735999263823	0.265155010297894	1.29894505739212	2.41543996334076	3.76139007806778	3.89140009880066	3.85860002040863	4.25917004346848	4.60715990066528	4.83019998073578	4.9346999168396	4.64111487865448	4.29572501182556	4.31691999435425	3.476245033741	2.41153995990753	2.2307649731636	2.06720503568649	1.57649999856949	1.51919996738434	1.45509999990463	1.3356499671936	1.18755000829697	0.96289998292923	0.90650001168251	0.649599999189377	0.276399992406368	0.126450000330806	0.0527000008150935	-0.247999995946884	-0.354249998927116	-0.273050010204315	-0.251050002872944	-0.327549993991852	-0.380850002169609	-0.491699993610382	-0.543000012636185	-0.821550011634827	-1.00214999914169	-0.915450006723404	-0.723399996757507	-0.707499980926514	-0.625649988651276
chrVII:904951-905208	YGR203W	0.0186950003728271	0.118895000219345	0.323135004192591	0.533150000870228	0.761445000767708	1.37408002018929	1.56282496452332	1.47340503334999	1.55216505527496	1.49962502717972	1.43343001008034	1.56700497865677	1.9652449965477	2.1528450012207	2.24649502038956	2.3026750087738	2.4339900135994	2.42024991512299	2.37849498987198	2.26870497465134	1.98244000077248	1.91712501645088	1.82234497666359	1.83251497745514	1.8124949991703	1.71936000585556	1.68748000860214	1.62752001285553	1.58483995199203	1.53545002937317	1.49967001676559	1.49357997179031	1.51166996955872	1.57457000017166	1.62774996757507	1.61497999429703	1.56070997714996	1.57662004232407	1.55108001232147	1.44340996742249	1.39615000486374	1.34848003387451	1.32650998830795	1.31831002235413	1.27523998022079	1.15717000961304	1.03200000524521	0.862379997968674	0.818599998950958	0.782579982280731
chrXI:487451-487707	YKR025W	-1.31643004417419	-1.17995002269745	-1.04248996973038	-0.982120007276535	-0.937919986248016	-0.741560000181198	-0.648089998960495	-0.62257000207901	-0.527710002660751	-0.340630003809929	-0.25675999969244	-0.405040004849434	-0.351599997282028	-0.0886399984359741	-0.0625699978321791	-0.337700000405312	-0.567930015921593	-1.09350002408028	-1.4311399936676	-1.49848997592926	-1.2577499628067	-1.04040998220444	-1.04849002361298	-1.0955500125885	-1.04565001130104	-1.057029992342	-1.00498497486115	-1.08095000982285	-1.05230503082275	-1.1398050069809	-1.2030100107193	-1.2577849984169	-1.28247497081757	-1.37001000642776	-1.40746501684189	-1.50523495674133	-1.50517498254776	-1.5336050093174	-1.57271502614021	-1.70246000289917	-1.70443497300148	-1.65058500170708	-1.56555499434471	-1.54168000221252	-1.52660999894142	-1.50487500429153	-1.40466498732567	-1.48220503330231	-1.46512497663498	-1.45697503685951
chrIII:313632-313888	YCR107W	-1.12427498698235	-1.10604001283646	-1.03712496757507	-0.954265010356903	-0.961899995803833	-0.960969993472099	-0.826089999079704	-0.616284999251366	-0.478564995527267	-0.436040006577969	-0.413160008192062	-0.312250004708767	-0.258535006642342	-0.202165003865957	-0.194779997318983	-0.137654998153448	-0.0346799982711673	0.0597250005230308	0.186589998006821	0.226230003684759	0.228244999051094	0.119114996865392	0.0587950015440583	0.0358150009531528	-0.144179999036714	-0.460289999842644	-0.474589997529984	-0.489740005135536	-0.610249999165535	-0.820020002126694	-0.8978600025177	-1.0352500140667	-1.16785998344421	-1.31761000156403	-1.38622997999191	-1.43566997051239	-1.45397999286652	-1.42981998920441	-1.25589002370834	-1.23653001785278	-1.31837000846863	-1.42990001440048	-1.46339000463486	-1.41914998292923	-1.33996996879578	-1.24949996471405	-1.16588001251221	-1.33256999254227	-1.4195799946785	-1.48744000196457
chrXII:730507-730763	YLR301W	0.148140001296997	0.0902300017885864	-0.0463700003921986	-0.164769996702671	-0.222859999537468	-0.243100002408028	-0.367129993438721	-0.765759998559952	-0.771609991788864	-0.783890002965927	-0.180089996289462	0.0688100039958954	0.483190011978149	0.699610006809235	0.792490011453629	0.775009989738464	0.713150000572205	0.627850013971329	0.474039986729622	0.398939996957779	0.361659988760948	0.33774000108242	0.350040000677109	0.37208000421524	0.424900004267693	0.261594994366169	0.0594149999320507	-0.107755000144243	-0.208239994943142	-0.296964994072914	-0.388874994218349	-0.340169996023178	-0.465669997036457	-0.517325001955032	-0.623654985427856	-0.760925006866455	-0.966560015082359	-1.10941000580788	-1.13916997909546	-1.17848001718521	-1.2218700170517	-1.2361899971962	-1.27502498626709	-1.32021499276161	-1.32978999614716	-1.25517503619194	-1.19602497816086	-1.14151500463486	-1.13857501149178	-1.0911700129509
chrXI:127084-127340	YKL171W	-1.19746000170708	-1.16111498475075	-1.09570498466492	-1.00772002339363	-0.977974992990494	-0.945755013823509	-0.887184980511665	-0.822944995760918	-0.745009997487068	-0.840040019154549	-0.940195003151894	-0.844305008649826	-0.568180000782013	-0.620714998245239	-0.702590003609657	-0.796094998717308	-0.965034973621368	-0.97437496483326	-0.996719992160797	-1.03624503314495	-1.06060999631882	-1.15987998843193	-1.09480498433113	-1.13378002047539	-1.19197499752045	-1.34595000743866	-1.33209997415543	-1.34890002012253	-1.38010001182556	-1.43885004520416	-1.50559997558594	-1.66949999332428	-1.81279999017715	-1.90174996852875	-2.03635001182556	-2.08899998664856	-2.1186500787735	-2.0796000957489	-1.94294995069504	-1.99979996681213	-1.91650003194809	-1.88714998960495	-1.80215001106262	-1.82179999351501	-1.75429999828339	-1.67325001955032	-1.82245004177094	-1.86180001497269	-1.90969997644424	-1.84495002031326
chrVI:210590-210845	YFR029W	-1.62903000116348	-1.64461997747421	-1.37965000867844	-1.06248997449875	-1.02792996168137	-0.997799986600876	-1.01603000164032	-1.04018998146057	-0.917439979314804	-0.850289994478226	-0.719570010900497	-0.651419997215271	-0.702379989624023	-0.572900009155273	-0.462149998545647	-0.41227999329567	-0.449130001664162	-0.434259995818138	-0.353510001301765	-0.318539994955063	-0.45576000213623	-0.521649998426437	-0.597620016336441	-0.701290011405945	-0.732980000972748	-0.674349993467331	-0.823524981737137	-0.960674986243248	-1.06309998035431	-1.26567500829697	-1.38475003838539	-1.47222501039505	-1.47750002145767	-1.35032498836517	-1.41944998502731	-1.46834996342659	-1.46665000915527	-1.48600000143051	-1.47257500886917	-1.36402499675751	-1.30145001411438	-1.23102501034737	-1.17052498459816	-1.17632499337196	-1.09600001573563	-1.14222502708435	-1.26525002717972	-1.19602498412132	-1.15600001811981	-1.12130001187325
chrII:586246-586501	YBR177C	-0.282660003006458	-0.238089998066425	-0.0962499991059303	0.346734999865293	0.494640006124973	0.246924996376038	0.127420002408326	0.0796300018206239	0.194805000349879	0.0441549997776747	0.408874997496605	0.482810001075268	0.610574993491173	0.617339992523193	0.45072001516819	0.499434995651245	0.582770001888275	0.541400015354156	0.584745016694069	0.553315004706383	0.402639991790056	0.195199999213219	0.0717899987474084	-0.113585002161562	-0.226494996994734	-0.46201000213623	-0.689090007543564	-0.818500006198883	-1.03833003640175	-1.18609998226166	-1.27426999807358	-1.34874000549316	-1.32496998310089	-1.10814998149872	-0.996429973840714	-1.07677999734879	-0.9707299888134	-0.901630008220673	-0.831129992008209	-0.767219990491867	-0.705810022354126	-0.822320008277893	-0.990340000391006	-1.05907001495361	-1.06364998817444	-1.0417100071907	-1.21854001283646	-1.34699997901917	-1.36748998165131	-1.50129996538162
chrVIII:98118-98373	YHL007C	0.332465000450611	0.484014993906021	0.559229999780655	0.626480007171631	0.633499997854233	0.666474989056587	0.682835006713867	0.697235006093979	0.742394995689392	0.767070001363754	0.7610799908638	0.640340009331703	0.578415012359619	0.434900000691414	0.292345003783703	0.302989990264177	0.219389999657869	0.265125000476837	0.320130002498627	0.153255001083016	0.015574999852106	-0.060100001655519	-0.0415700012817979	-0.00980499908328056	0.0657750019803643	0.125769998878241	0.0268400002270937	-0.155389997363091	-0.315960001945496	-0.361360004544258	-0.47119000852108	-0.587930017709732	-0.562640005350113	-0.612839990854263	-0.713300001621246	-0.783869999647141	-0.873649978637695	-0.978410005569458	-1.05642000436783	-1.07346999645233	-1.0826199889183	-1.11296000480652	-1.28171998262405	-1.33052998781204	-1.35540995597839	-1.36818997859955	-1.37894998788834	-1.44930999279022	-1.50321997404099	-1.52093002796173
chrXIV:310230-310484	YNL172W	-1.23188996911049	-1.15157997906208	-0.915345001220703	-0.790650016069412	-0.606619992852211	-0.446304987370968	-0.255229996936396	-0.0243450002279133	0.0368899989873171	0.289685006439686	0.501350003480911	0.719740015268326	0.971199962496758	0.933309990167618	0.915719982981682	0.839084988832474	0.789484989643097	0.704264986515045	0.685735002160072	0.682459995150566	0.618844994902611	0.616100007295609	0.501394999027252	0.336330003291368	0.198825000226498	0.034659999795258	-0.0476500004529953	-0.0870999988168478	-0.0938599981367588	-0.0833599992096424	0.0423699997365475	0.145150002092123	-0.00693000182509422	-0.226250007748604	-0.275840005278587	-0.242040000855923	-0.203889997303486	-0.18115000128746	-0.0947200018912554	-0.0268100006505847	-0.0937300007790327	-0.212430001050234	-0.31849000453949	-0.324500003457069	-0.371350005269051	-0.307650008797646	-0.275530003011227	-0.39115999341011	-0.427569991350174	-0.516360005736351
chrXIII:171243-171496	YML051W	-0.984074994921684	-1.00442497432232	-0.922674998641014	-0.872675016522408	-0.884425014257431	-0.820625022053719	-0.852250009775162	-0.887524992227554	-0.926600009202957	-1.02469997107983	-1.00464996695518	-0.912149995565414	-1.02955001592636	-1.07377496361732	-1.05577501654625	-1.03560000658035	-0.94182500243187	-0.984474986791611	-1.02672502398491	-1.12410002946854	-1.20607504248619	-1.11477500200272	-1.09585002064705	-1.15280002355576	-1.24889999628067	-1.26096999645233	-1.32472001314163	-1.36808001995087	-1.46164002418518	-1.52251999378204	-1.52962999343872	-1.47898999452591	-1.35877996683121	-1.29902999401093	-1.34281995296478	-1.32853996753693	-1.33875998258591	-1.34586002826691	-1.40169001817703	-1.43942000865936	-1.4224799990654	-1.30236001014709	-1.26351001262665	-1.24875000715256	-1.25076998472214	-1.33125	-1.44535995721817	-1.50877997875214	-1.54878001213074	-1.56933997869492
chrXIII:558601-558854	YMR146C	-0.671279993653297	-0.954819995164871	-1.00559997558594	-0.675579988956451	-0.498630005121231	-0.468959990143776	-0.401509994268417	-0.417630004882812	-0.542330008745193	-0.618129998445511	-0.581209987401962	-0.37545000910759	-0.193859998881817	-0.0504800006747246	0.0393099995329976	0.0466600000858307	-0.0197600009851158	-0.076180000603199	0.0224600004032254	0.029810001142323	0.302869998663664	0.623380002379417	0.712490004301071	0.706120014190674	0.569950014352798	0.254120003432035	0.0476499990560114	-0.185759999509901	-0.330769990384579	-0.332424998283386	-0.366664996743202	-0.336659999191761	-0.432449997961521	-0.541570004820824	-0.721610006690025	-0.760299977660179	-0.838794994354248	-0.847200018167496	-0.843465000391006	-0.828275009989738	-0.797400027513504	-0.878730002045631	-1.08612002432346	-1.17781499624252	-1.33247998952866	-1.43203501105309	-1.49149499535561	-1.45474997758865	-1.51286998987198	-1.40386497974396
chrVII:433219-433471	YGL035C	1.27130001783371	1.36194998025894	1.34420001506805	1.34804999828339	1.34979999065399	1.4454500079155	1.47864997386932	1.57090002298355	1.64385002851486	1.62529999017715	1.6915500164032	1.76469999551773	1.85184997320175	1.95370000600815	2.00944995880127	2.10160005092621	2.19235002994537	2.29970002174377	2.28769993782043	2.34114992618561	2.32219994068146	2.23070001602173	2.28574991226196	2.17279994487762	1.97414994239807	1.55452501773834	1.04311001300812	0.583060021698475	0.220370006002486	-0.0577100006863475	-0.229469994455576	-0.312755006551743	-0.425635005533695	-0.544859999418259	-0.581649994850159	-0.599444988369942	-0.628459975123405	-0.724544996023178	-0.76192499101162	-0.719949993491173	-0.680489987134933	-0.719374984502792	-0.721820023655891	-0.683634993433952	-0.683769989013672	-0.763324975967407	-0.688060009479523	-0.643294993042946	-0.702519989013672	-0.821989995241165
chrXV:228256-228508	YOL054W	0.498530021309853	0.730400025844574	0.730400025844574	0.730400025844574	0.730400025844574	-0.0269899945706129	-0.479000006243587	-0.692624995112419	-0.556644985079765	-0.595219993591309	-0.554185011982918	-0.311759997904301	-0.101664998009801	0.038654999807477	0.0956249993294477	0.0799550001043826	-0.0407250012736768	-0.0333900011144578	-0.0157099997624755	0.0650200017727911	0.133195003122091	0.177380000054836	0.217305003106594	0.229025005549192	0.0979650011286139	-0.0444700006395578	-0.270370000228286	-0.425009998679161	-0.494650003314018	-0.452700001001358	-0.699500012397766	-0.905600017309189	-1.03432999849319	-1.10542999505997	-1.25319999456406	-1.24706995487213	-1.35134999752045	-1.40994002819061	-1.54542002677917	-1.53268003463745	-1.55166002511978	-1.52092000246048	-1.67678000926971	-1.59725000858307	-1.53716999292374	-1.64075999259949	-1.53633003234863	-1.62934001684189	-1.6627999663353	-1.55932000875473
chrVII:801911-802163	YGR157W	0.0845300018787384	0.119749996811152	0.126540000736713	0.175290006399155	0.249810004234314	0.349499997496605	0.514519995450973	0.544699999690056	0.548660004138947	0.727249991893768	0.74832997918129	0.954970002174377	1.16421999931335	1.33838999271393	1.60678001642227	1.52098996639252	1.40088000297546	1.32894998788834	1.23373000621796	1.13299999237061	1.21955996751785	1.34743002653122	1.37779998779297	1.42682003974915	1.41507999897003	1.2577999651432	1.09851497113705	0.841879999637604	0.973874989151955	0.568739994615316	-0.224415002018213	-0.589670005440712	-0.580979996919632	-0.539884993433952	-0.409814997017384	-0.424694991111755	-0.458319990336895	-0.432039996981621	-0.335420006513596	-0.310109996795654	-0.379975000023842	-0.458605000376701	-0.384855003654957	-0.327080006897449	-0.350039991736412	-0.438864997029304	-0.454764997959137	-0.51885499060154	-0.476044994592667	-0.299724995344877
chrXV:417860-418112	YOR047C	0.272144996374846	0.194319999217987	0.213299997895956	0.170144995301962	0.180914998054504	0.224715002626181	0.311955001205206	0.282365009188652	0.313710008561611	0.262670002132654	0.168094997853041	0.182659995555878	0.240345004200935	0.287935000658035	0.317530000209808	0.298424997925758	0.277519994974136	0.216079998016357	0.286450009047985	0.328914999961853	0.40599500387907	0.50155001282692	0.690904992818832	0.977125033736229	0.895995002985001	0.856000006198883	0.662600010633469	0.639500021934509	0.46764999628067	0.326549991965294	0.238749995827675	0.0143500001868233	-0.185699999332428	-0.28405000269413	-0.430600002408028	-0.411300003528595	-0.420700013637543	-0.468600004911423	-0.505999997258186	-0.504149988293648	-0.383599996566772	-0.408849999308586	-0.265600003302097	-0.0422499999403954	0.142099998891354	0.205750003457069	0.103650001809001	0.1621999964118	0.0350000016624108	0.00854999991133809
chrXIII:872698-872949	YMR302C	-0.843800011277199	-0.799095022678375	-0.751930010318756	-0.772395017743111	-0.796874991059303	-0.843539994955063	-0.970339983701706	-0.885580012202263	-0.949020001292229	-0.908315017819405	-0.889215010404587	-0.728945007920265	-0.65245498418808	-0.535880021750927	-0.429680000245571	-0.365085004270077	-0.311044998466969	-0.264534997940063	-0.266375005245209	-0.211254996806383	-0.240865006297827	-0.183755003660917	-0.17039500400424	-0.15787999778986	-0.460759989917278	-0.678929990530014	-0.879580008983612	-1.03970001935959	-1.18602999448776	-1.2451700091362	-1.30144003629684	-1.24754999876022	-1.37167001962662	-1.45103995800018	-1.50993000268936	-1.52698001861572	-1.50780003070831	-1.45383001565933	-1.47357000112534	-1.5029699921608	-1.47407002449036	-1.443850004673	-1.47034996747971	-1.50951998233795	-1.53915998935699	-1.42373000383377	-1.40284999608994	-1.31875	-1.38357999324799	-1.47215000391006
chrIX:102351-102602	YIL131C	-0.497759991884232	-0.404329991340637	-0.36389000415802	-0.372240006923676	-0.237560001015663	0.157690001279116	0.403290000557899	0.347179993987083	0.228199997544289	0.211579991877079	0.083909997344017	0.236630008369684	0.689480006694794	1.06275000572205	1.35030996799469	1.50521998405457	1.62773001194	1.75498003959656	1.60642998218536	1.51291999816895	1.38303998708725	1.72207999229431	1.32112997770309	0.738500016927719	0.313320001959801	0.128454996645451	-0.177849997580051	-0.383235003054142	-0.457114987075329	-0.401835007965565	-0.326294998824596	-0.440469998121262	-0.631270010769367	-0.80592999458313	-1.01703999936581	-1.14286496043205	-1.1599999666214	-1.24289503693581	-1.21154498457909	-1.1377149939537	-0.925010016560554	-0.948240020871162	-1.1551850438118	-1.42181000113487	-1.49399995803833	-1.44380499720573	-1.41295498013496	-1.30538500547409	-1.12311498522758	-1.04736497402191
chrVII:534849-535100	YGR027C	1.13209998607635	1.23505002260208	1.50815004110336	2.1805499792099	2.54900002479553	3.07000005245209	3.28464996814728	4.08019995689392	2.55924999713898	1.77160000801086	1.4472000002861	1.0911500453949	1.11194998025894	1.34804999828339	1.55339998006821	1.58669996261597	1.48210000991821	1.3649999499321	1.31885004043579	1.26964998245239	1.28900003433228	1.38769996166229	1.48085004091263	1.59310001134872	1.71939998865128	1.76040996909142	1.61922000050545	1.44316999316216	1.48065502047539	1.60254501700401	1.8579099714756	2.02284499406815	2.08011999726295	1.91195499300957	1.67516498565674	1.29917004108429	1.0525899887085	0.863904994726181	0.487035000324249	0.14598500544671	-0.047070000693202	-0.222250003367662	-0.306089997291565	-0.39091000109911	-0.455464994907379	-0.465035006403923	-0.466280010342598	-0.466745004057884	-0.497095005214214	-0.576930019259453
chrVIII:103971-104221	YHL001W	-1.07109999656677	-1.09874999523163	-1.06964999437332	-1.01379999518394	-0.980999976396561	-0.898249983787537	-0.825300008058548	-0.804399996995926	-0.78014999628067	-0.634100019931793	-0.498199999332428	-0.369850009679794	-0.199499998241663	0.294399999082088	0.709950000047684	0.976999998092651	1.12120002508163	1.42460000514984	1.3243499994278	1.2078999876976	1.22830003499985	1.23390001058578	1.10570001602173	0.765949994325638	0.60215000808239	0.39651500582695	0.0640350008383393	-0.358855005353689	-0.631045010685921	-0.754945001006126	-0.876089990139008	-0.949985003471374	-0.969144988059998	-0.922115010023117	-0.955885010957718	-0.988804975152016	-0.869350025057793	-0.909905004501343	-0.854510018229485	-0.720154994726181	-0.478320002555847	-0.255294999480247	-0.199899995140731	-0.023350000847131	0.22369499951601	0.196444997936487	0.0800199992954731	0.105945001915097	0.0835149967111647	-0.143929999321699
chrXII:950203-950452	YLR412C-A	2.71186995506287	2.63654999732971	2.50327999591827	2.48700003623962	2.38281006813049	2.31963999271393	2.23450000286102	2.26445994377136	2.20158002376556	2.15431995391846	2.19794998168945	2.27264003753662	2.18099000453949	2.16105999946594	2.25072996616364	2.4279000043869	2.59158999919891	2.80675008296967	2.63854994773865	2.39794991016388	2.25799005031586	2.32075004577637	2.44314005374908	2.4594099521637	2.48639996051788	2.55192999839783	2.40361005067825	2.21751000881195	2.0913149356842	1.89772998690605	1.65778500437737	1.5004599750042	1.35572998523712	1.20448501706123	0.921415010094643	0.800260016322136	0.56546501070261	0.397185003757477	0.306694993376732	0.215734998881817	0.15140500292182	0.081524998974055	-0.0271450011059642	-0.0855999980121851	-0.102900001034141	-0.177249999344349	-0.210504996776581	-0.219415000081062	-0.31544000133872	-0.350205008685589
chrXIII:880553-880802	YMR305C	-0.12563000023365	-0.0994300007820129	0.0413999997079372	0.123229999095201	0.224040003120899	0.400380003452301	0.386520010232925	0.343609997630119	0.341749998927116	0.403070002794266	0.472160005569458	0.555010008811951	0.595639985799789	0.547129988670349	0.449100005626678	0.267239998281002	0.252440002560616	0.198459999263287	0.0398000001441687	0.0952500030398369	-0.0113299986347556	-0.229239992797375	-0.308109992742538	-0.40591000020504	-0.438459998369217	-0.340390001237392	-0.343724997341633	-0.273364996910095	-0.182764995098114	-0.230970002710819	-0.243505000323057	-0.143770000338554	-0.184919998049736	-0.0426699973642826	0.319860008358955	0.237930002808571	0.119319997914135	-0.147184998355806	-0.331920002400875	-0.349844989180565	-0.438529996573925	-0.464319995045662	-0.421745003759861	-0.488550002872944	-0.60111500620842	-0.60182498395443	-0.637754988670349	-0.751204994320869	-0.844364982843399	-0.857354980707169
chrXII:839412-839661	YLR355C	1.57302001714706	1.74037496447563	1.71237998604774	1.75411999225616	1.84138997793198	1.92883003950119	2.04786008000374	2.15001997947693	2.30828505754471	2.41942503452301	2.51974500417709	2.64526493549347	2.71579998731613	2.83074996471405	2.8993548989296	3.01007498502731	2.99665001630783	3.0057100892067	3.02420506477356	3.04872002601624	3.08196495771408	3.03820000886917	3.06355502605438	2.98238995075226	2.73926998376846	2.30232992172241	1.74579998254776	1.26912999153137	0.865049988031387	0.624580007791519	0.520879983901978	0.447339996695518	0.223980006575584	-0.0298800010234118	-0.0925200015306473	-0.149900003522634	-0.195190000534058	-0.182520000636578	-0.203830000758171	-0.226750001311302	-0.214279997348785	-0.16694999486208	-0.15436999797821	-0.139599998295307	-0.0874900005757809	-0.0559100016951561	0.0380799997597933	0.0774999987334013	0.16157999932766	0.179260003566742
chrXIII:296833-297082	YMR013C	-0.889900004863739	-0.336259999126196	0.225990000367165	0.594259983301163	0.570999985933304	0.597099983692169	0.6492999792099	1.03385001420975	0.515400013327599	-0.5167799949646	-0.947719997167587	-1.05556998252869	-1.10393999218941	-0.827049988508225	-0.715249985456467	-0.766819995641708	-0.785390013456345	-0.684200018644333	-0.83425999879837	-0.828409987688065	-0.847979998588562	-0.719700008630753	-0.606749987602234	-0.495779991149902	-0.459169986844063	-0.386464999616146	-0.455879996716976	-0.602934986352921	-0.610690015554428	-0.674814996123314	-0.740149998664856	-0.649385011196136	-0.664560008049011	-0.662575006484985	-0.72013501226902	-0.765379989147186	-0.750005012750626	-0.675529995560646	-0.69120999276638	-0.627704992890358	-0.438739995658398	-0.223040001839399	-0.0732299987226725	0.0968849986791611	0.28480000346899	0.563325014710426	0.867270016670227	0.962795004248619	1.42110002040863	1.79264001846313
chrXIV:209899-210148	YNL234W	-1.06892499923706	-0.986690011620522	-0.996410015225411	-1.0588299870491	-0.867994993925095	-0.8713250041008	-0.93023998439312	-0.949674984812736	-0.85735998749733	-0.716889998316765	-0.634090000391006	-0.414559984952211	0.0531649981625378	0.264444998651743	0.305630001425743	0.302990005910397	0.298870000243187	0.225154995173216	0.146745001152158	0.112380000203848	0.139410003647208	0.0885749964043498	-0.199045003391802	-0.415075008571148	-0.624375006556511	-0.840029978752136	-0.873049980401993	-0.869829994440079	-0.980440002679825	-0.993649971485138	-0.991760009527206	-1.03097999095917	-1.02185999155045	-1.10748999118805	-1.19792997837067	-1.19246999025345	-1.14889004230499	-1.06883999109268	-1.08905003070831	-1.24758003950119	-1.35822997093201	-1.3532700419426	-1.3749599814415	-1.57956997156143	-1.58578001260757	-1.5845400094986	-1.60202003717422	-1.33762998580933	-1.09786999225616	-0.984249997138977
chrXI:578898-579147	YKR074W	-0.64760999083519	-0.752859991788864	-0.954809981584549	-0.982419973611832	-0.874910008907318	-0.737040001153946	-0.566160017251968	-0.621449989080429	-0.697710001468658	-0.609410011768341	-0.600449991226196	-0.526640003919601	-0.528380006551743	-0.436349999904633	-0.300259989500046	-0.3298200070858	-0.414709997177124	-0.414560002088547	-0.377850005030632	-0.331080004572868	-0.157849997282028	0.0264499999582767	0.074880002066493	0.151910001039505	0.121950001269579	0.146724996715784	0.00267999842762947	-0.0497199989855289	0.276440002024174	0.465510006248951	0.571029990911484	0.493349994719028	0.380194994807243	0.0127099987119436	-0.520745010674	-0.771729999780655	-0.751945012807846	-0.815570002794266	-0.736694991588593	-0.62268001139164	-0.541545009613037	-0.504529988765717	-0.515759998559952	-0.681459987163544	-0.776164984703064	-0.812360012531281	-0.649675008654594	-0.330070005357265	-0.186264999955893	-0.243005000799894
chrIV:573834-574082	YDR061W	-0.432080002129078	-0.357385003566742	-0.357449997961521	-0.278665006160736	0.161144998669624	0.362789998948574	0.57820500433445	0.675364997982979	0.577570000290871	0.534339997172356	0.456800004839897	0.34019999653101	0.370019994676113	0.460230001807213	0.506579992175102	0.421100011467934	0.377685000002384	0.320495001971722	0.202254999056458	0.133864997699857	0.0934400010854006	-0.0320850003510714	-0.368214991688728	-0.417404995858669	-0.516320012509823	-0.632209998369217	-0.782280004024506	-0.913189989328384	-0.943289989233017	-1.14064000844955	-1.18906997442245	-1.14687005281448	-1.24416999816895	-1.31509003639221	-1.19451001286507	-0.996409982442856	-0.956129986047745	-0.857680022716522	-0.948699986934662	-0.911029994487762	-0.898210006952286	-0.899769979715347	-0.703979998826981	-0.556459999084473	-0.646280014514923	-0.643440002202988	-0.621520000696182	-0.652090001106262	-0.8123399913311	-0.775209987163544
chrIV:1461638-1461886	YDR506C	-0.240199998021126	-0.240199998021126	-0.240199998021126	-0.577059999853373	-1.91222495436668	-1.65118001699448	-1.16059002280235	-0.999169990420341	-0.701565000414848	-0.423689993470907	-0.163225002028048	0.0562450019642711	0.326039994508028	0.440930001437664	0.263865004479885	0.164055004715919	0.194340005517006	0.422569999098778	0.524859987199306	0.505285008251667	0.642919996380806	0.694429981708527	0.677590009570122	0.640929999947548	0.544635017216206	0.361569993197918	0.186969998478889	0.227439999580383	0.269729998707771	0.2393399938941	-0.00868999809026718	-0.110309998691082	-0.105670000612736	-0.286659994721413	-0.441209998726845	-0.59553000330925	-0.617370003461838	-0.600360000133514	-0.460750007629395	-0.233730002492666	0.140199999511242	0.0875499991700053	-0.280859997868538	-0.433750012516975	-0.524259999394417	-0.537550008296967	-0.294960005581379	-0.0421399995684624	0.169929996877909	-0.0229000000283122
chrII:145824-146072	YBL039C	-1.27067503333092	-1.03412500023842	-0.775550007820129	-0.567049995064735	-0.395674996078014	-0.329525001347065	-0.290000006556511	-0.201900001615286	0.715824995189905	1.36897498369217	1.57140001654625	1.72239997982979	1.97799998521805	2.08817499876022	2.0704500079155	2.01412504911423	2.03932505846024	2.02770006656647	2.12592500448227	2.25940001010895	1.8629250228405	0.486124984920025	-0.334049992263317	-0.399774998426437	-0.556599989533424	-0.414130002260208	-0.278470009565353	-0.239830002188683	-0.197520005702972	-0.424049991369247	-0.431409990787506	-0.396849989891052	-0.348390005528927	-0.19900000244379	-0.0988599978387356	-0.149359998106956	-0.209889996051788	-0.215929999947548	-0.361809995770454	-0.419429996609688	-0.55738999247551	-0.579800003767014	-0.531900000572205	-0.545990002155304	-0.625809985399246	-0.727960014343262	-0.826829993724823	-0.945139980316162	-0.929159986972809	-0.996839988231659
chrXVI:172823-173071	YPL199C	3.45519001483917	3.26525988578796	3.45923998355865	4.1314501285553	4.28632006645203	4.39173016548157	4.48198008537292	4.55018000602722	4.57662019729614	4.59285006523132	4.67128009796143	4.59024996757507	3.99564995765686	3.76924996376038	2.91949009895325	2.39297995567322	1.87732999324799	1.46866998672485	0.919249981641769	0.613849994540214	0.430680006742477	0.30524999499321	0.11288000382483	-0.121160002797842	-0.337020000815392	-0.526610013842583	-0.647554993629456	-0.81552000939846	-0.91131000816822	-0.914074993133545	-0.980305010080338	-0.924965012073517	-0.937909996509552	-0.933860003948212	-0.875884997844696	-0.95837998688221	-0.973999980092049	-0.979959997534752	-1.0094499796629	-0.914414983987808	-0.715894991159439	-0.669499990344048	-0.760230001807213	-0.650895008444786	-0.728534978628159	-0.980934998393059	-0.946869999170303	-1.11416997313499	-1.09596998691559	-1.19340000152588
chrXVI:404218-404466	YPL082C	0.456764999032021	0.451845008134842	0.416984997689724	0.492675015330315	0.707320007681847	0.892769980430603	1.15115501880646	1.33162503242493	1.41021502614021	1.50046496987343	1.64518998265266	1.78574501276016	1.90125001072884	1.98928000926971	1.98405497670174	2.02249000668526	2.02291005849838	1.98845001459122	1.98709997534752	1.92835496664047	1.89566496610641	1.78223004937172	1.61451498866081	1.38152500391006	1.12683000564575	0.86910999417305	0.580719998478889	0.326640002429485	0.102380001544952	-0.188269996643066	-0.322619989514351	-0.533149999380112	-0.781120014190674	-0.920139986276627	-0.815200012922287	-0.758319991827011	-0.655169987678528	-0.617110013961792	-0.735610014200211	-0.624860000610352	-0.661219984292984	-0.761019992828369	-0.727270001173019	-0.733059990406036	-0.675700002908707	-0.606809985637665	-0.591249990463257	-0.61141999065876	-0.353000000119209	-0.355100002884865
chrXVI:108292-108539	YPL231W	-0.96871999502182	-0.945830005407333	-0.962169998884201	-0.936719977855682	-0.939130008220673	-0.895579999685287	-0.881100016832352	-0.845510005950928	-0.5651899933815	-0.146720001101494	0.140770003572106	0.287889996170998	0.403469997644424	0.838259983062744	1.08752997517586	0.998020029067993	0.955420005321503	0.895139992237091	0.894589996337891	0.73449998497963	0.700110000371933	0.74145000576973	0.722420001029968	0.72940998673439	0.794759976863861	0.844750002026558	0.61003999710083	0.461774995923042	0.472535009682178	0.421814988553524	0.425054994225502	0.401065000891686	0.697449988126755	0.65160998404026	0.466639989614487	0.286765006929636	0.153645004704595	-0.202100001648068	-0.345305000245571	-0.390784995257854	-0.395080000162125	-0.480145010352135	-0.521499988436699	-0.601179975271225	-0.52632500231266	-0.568030014634132	-0.505514992773533	-0.456254991889	-0.44380499124527	-0.405100010335445
chrXV:494486-494733	YOR092W	-0.256379994750023	-0.151769999414682	-0.06351000033319	-0.0632200013846159	-0.0954500012099743	-0.073030000180006	-0.0473799997416791	-0.0103399997344241	0.0357800006866455	0.157619996368885	0.333059987425804	0.411409991979599	0.494580012559891	0.562080001831055	0.566449975967407	0.534319984912872	0.532630008459091	0.582129997014999	0.691499990224838	0.750940001010895	0.793510019779205	0.818119996786118	0.75564997792244	0.720900005102158	0.685120016336441	0.646969991922379	0.544734993577004	0.537154993414879	0.603054988384247	0.619459983706474	0.646094977855682	0.531694993376732	0.530764988064766	0.625210016965866	0.62668998837471	0.603379978239536	0.207385003939271	-0.130869997665286	-0.181729997694492	-0.0327050022780895	0.0524350008927286	0.00098000003490597	-0.0736999996006489	-0.137209996208549	-0.207490000128746	-0.305405001342297	-0.523709990084171	-0.605574995279312	-0.676995015144348	-0.661000010371208
chrX:402512-402759	YJL020C	-0.894550025463104	-0.770960012078285	-0.650194981694222	-0.656914991140366	-0.639769998192787	-0.659400001168251	-0.723989999294281	-0.631570014357567	-0.693840000033379	-0.609580010175705	-0.636055007576942	-0.659770005941391	-0.562330016493797	-0.437744997441769	-0.397130002081394	-0.544580003619194	-0.697055009007454	-0.94606496989727	-1.06002998352051	-1.07872002720833	-1.04336999058723	-0.976754981279373	-0.999975007772446	-0.871649983525276	-0.805645006895065	-0.780979984998703	-0.934990000724792	-0.990230005979538	-0.948209989070892	-0.960989999771118	-0.946799981594086	-0.870549994707108	-0.827759993076324	-0.854840010404587	-0.831969982385635	-0.868560004234314	-1.01117001771927	-1.04322998523712	-1.14649999141693	-1.03840000629425	-1.07451999187469	-1.1880300283432	-1.07050004005432	-1.01930001378059	-1.08402001857758	-1.09300998449326	-1.04675003290176	-1.14445997476578	-1.17443999052048	-1.07438000440598
chrIV:1189735-1189982	YDR357C	-1.62838999032974	-1.56125001907349	-1.55868000984192	-1.58161001205444	-1.64060001373291	-1.66864002943039	-1.6843000292778	-1.69245001077652	-1.69723002910614	-1.60590999126434	-1.52124000787735	-1.6683699965477	-1.69775002002716	-1.64034003019333	-1.30446002483368	-0.986760020256042	-0.406499992311001	0.380119993537664	1.16100997924805	1.84081001281738	2.21260001659393	2.04685999155045	1.92982002496719	1.56977000236511	0.825909984111786	0.37797499448061	0.294050008058548	0.324250005185604	0.374850004911423	0.362424999475479	0.260650005191565	-0.0233000004664063	-0.267600007355213	-0.56802499294281	-0.696474999189377	-0.776600018143654	-0.754825010895729	-0.474299997091293	-0.142600001767278	-0.128025000914931	-0.202549997717142	-0.167949996888638	-0.184149999171495	-0.0575000010430813	0.324100002646446	0.763049989938736	1.6323749423027	2.57424998283386	2.96929997205734	2.5164999961853
chrXII:1071785-1072031	YLR466C-B	0	0	0	0	0	0	0	0	0	0	0	0	0	0	0	0	0	0	0	0	0	0	0	0	0	0	0	0	0	0	0	0	0	0	0	0	0	0	0	0	0	0	0	0	0	0	0	0	0	0
chrV:100426-100672	YEL027W	-1.17317498922348	-1.18204001188278	-1.18240498900414	-1.11038997769356	-1.11477497816086	-1.26315996050835	-1.34922001361847	-1.5500050008297	-1.64395003914833	-1.49202001094818	-0.837490022182465	-0.147330005932599	0.0558450000360608	0.466380000114441	0.55354999601841	0.505265001952648	0.437000006437302	0.428350006043911	0.613510009646416	0.831680005788803	1.19644501209259	0.838260026276112	0.210910005494952	-0.400064989924431	-0.831165000796318	-0.784440004825592	-0.791150015592575	-0.61832001209259	-0.555420008301735	-0.401810011267662	-0.587990021705627	-0.618410003185272	-0.591309988498688	-0.58993998169899	-0.60171999335289	-0.658950006961822	-0.624839997291565	-0.579309993982315	-0.588550001382828	-0.559980005025864	-0.651870000362396	-0.765060013532639	-0.905529993772507	-0.915979993343353	-0.975799983739853	-1.01868000030518	-1.05466998815536	-1.05731004476547	-0.97024000287056	-1.03279001712799
chrIV:229563-229809	YDL130W	-1.08993998765945	-0.953149992227554	-0.897640013694763	-0.707310009002686	-0.422679990530014	-0.369850000739098	-0.175110000371933	0.0707800019532442	0.623460018634796	0.980309998989105	1.2135800242424	1.25988004207611	1.16556000709534	1.12707999944687	1.24748997688293	1.40018000602722	1.61055003404617	1.83356000185013	2.03365995883942	2.079390001297	1.99895000457764	1.99095999002457	1.92594000101089	1.81723998785019	1.73076000213623	1.76693498492241	1.71658501625061	1.52099001407623	1.35664500594139	1.052349999547	0.664829987287521	0.391400000452995	0.235045003145933	0.112470002472401	-0.0527999985963106	-0.0405950006097555	0.00616500023752451	0.17308500148356	0.295779994130135	0.312919998168945	0.375	0.393045000731945	0.399000000953674	0.550464996695519	0.561425021290779	0.555120015144348	0.536194983124733	0.505649989843369	0.444010004401207	0.386984997987747
chrXV:444387-444632	YOR063W	0.464279994368553	0.216749998554587	0.051949997805059	-0.00944000026211143	0.00422999979928136	0.036340000666678	-0.0055699999909848	0.0339250004384667	0.0991549987345934	0.107085000351071	0.138174997642636	0.182120001316071	0.191665000468492	0.278504998236895	0.461869993805885	0.617819985747337	0.794010007381439	0.726580002903938	0.747769999504089	0.914209976792336	0.818434992432594	0.633029991388321	0.596685013175011	0.581539975106716	0.330294992774725	0.0821100011467934	-0.141969999670982	-0.215829999744892	-0.281130012869835	-0.270390003919601	-0.261730000376701	-0.357489997148514	-0.453400000929832	-0.396280008554459	-0.291069991886616	-0.252469992637634	-0.243310000002384	-0.147919999435544	-0.0344399996101856	0.0246000002138317	0.0500499993562698	0.120080000162125	0.16803000420332	0.198729999363422	0.284910005331039	0.321699997782707	0.286200007796288	0.187059999257326	0.124449995905161	0.0897800009697676
chrXVI:455016-455261	YPL055C	0.600229991972446	0.720894984900951	1.18551499843597	1.02913501262665	1.32566496133804	1.49027000665665	1.60286499857903	1.59734000563622	1.64208503961563	1.81027501225471	1.90788000822067	1.90517000555992	2.04888993501663	2.10321500301361	2.052215051651	1.98772003054619	1.97403499484062	1.8951799929142	1.78740002512932	1.68690501451492	1.58875001072884	1.43877503275871	1.12650997638702	0.777504998445511	0.53758501932025	0.10830000191927	-0.138069998472929	-0.23313000202179	-0.391499996185303	-0.498440006375313	-0.467860001325607	-0.40728999376297	-0.471050003170967	-0.586170011758804	-0.607950013875961	-0.600599980354309	-0.577230000495911	-0.508149990439415	-0.519169992208481	-0.530480015277863	-0.53277999162674	-0.529330009222031	-0.540929991006851	-0.611559987068176	-0.686060005426407	-0.592089998722076	-0.50203999876976	-0.454639998078346	-0.413649994134903	-0.388680002093315
chrIV:1135496-1135741	YDR334W	-1.45960003137589	-1.3204500079155	-1.1317999958992	-0.937899976968765	-0.733700007200241	-0.731100022792816	-0.720699995756149	-0.576950013637543	-0.356849998235703	-0.0635500000789762	0.308600008487701	0.636500000953674	0.620849996805191	0.568049997091293	0.497250005602837	0.563099980354309	0.771250009536743	0.720599979162216	0.825899988412857	0.922349989414215	0.720050007104874	0.456149995326996	0.488349989056587	0.29585000872612	0.105999998748302	-0.119325001351535	-0.307159991562367	-0.600595012307167	-0.673950001597404	-1.13905000686646	-1.14027000665665	-1.14362000226974	-1.09625002145767	-1.05687004327774	-1.25620999336243	-1.37536497116089	-1.38656001091003	-1.47372999191284	-1.47719500660896	-1.41974997520447	-1.39375	-1.29473503232002	-1.15482001304626	-1.21845000386238	-1.35738001465797	-1.49606004953384	-1.4621999502182	-1.34014498591423	-1.1154600083828	-1.05571000277996
chrX:633224-633468	YJR110W	-0.243300005793571	-0.0848200004547834	0.11233999915421	0.33571998924017	0.707774990797043	1.02115995585918	0.622594994306564	0.438635009527206	0.570635011792183	0.704635009169579	0.694224980473518	0.719635003805161	0.930595022439957	0.976805007457733	0.949059998989105	0.915100002288818	0.8417899787426	0.821470001339912	0.815059995651245	1.40153504312038	1.57609498500824	1.57723500132561	1.21718502342701	0.901409992575645	0.501890006661415	0.170300006866455	-0.428469993919134	-0.539490011334419	-0.457960000634193	-0.627600020170212	-0.757839995622635	-0.847110015153885	-0.934700000286102	-1.11186003684998	-1.23103996515274	-1.18276001214981	-1.06915999650955	-0.967790001630783	-0.878260004520416	-0.763120007514954	-0.748850011825562	-0.808900016546249	-0.680879992246628	-0.559070014953613	-0.445400002598763	-0.282579997181892	0.00508000254631042	0.0908999994397163	-0.169650001078844	-0.481449997425079
chrXII:447675-447919	YLR153C	-0.249810004234314	-0.2353900000453	-0.193920002877712	-0.155049999058247	-0.0737699992954731	0.0533500000834465	0.0703500002622604	0.083169999346137	0.0814200013875961	0.171239998191595	0.216840001940727	0.152280002832413	0.0307599991559982	-0.0883699979633093	-0.126840001344681	-0.0749500022735447	0.0440900010755286	0.0971100002527237	0.0361000014469028	-0.00728000001981854	-0.0702499992214143	-0.111009998992085	-0.266769994795322	-0.228529994189739	-0.0788000013679266	0.10914999851957	0.245800003409386	0.403374999761581	0.435199998319149	0.459224998950958	0.073724998626858	-0.119599995668977	-0.277649998664856	-0.336050003767014	-0.446849994361401	-0.429274998605251	-0.468250013887882	-0.440349996089935	-0.530524998903275	-0.513649992644787	-0.532475002110004	-0.529449999332428	-0.565075010061264	-0.492599993944168	-0.594749987125397	-0.569775000214577	-0.533624991774559	-0.566300004720688	-0.565875008702278	-0.576350003480911
chrIV:42384-42628	YDL231C	-1.22275003790855	-1.17917501926422	-1.27942496538162	-1.33717501163483	-1.3018000125885	-1.25197499990463	-1.33102497458458	-1.37644997239113	-1.53694999217987	-1.6610249876976	-1.76467502117157	-1.73462501168251	-1.60009998083115	-1.39562502503395	-1.24932497739792	-1.15325000882149	-1.05687502026558	-0.963325008749962	-0.479324992746115	0.0777000021189451	0.500600010156631	0.6980250030756	0.606250002980232	0.511250004172325	0.337275005877018	0.214299993216991	0.0430899977684021	-0.234940001368523	-0.453619995713234	-0.616889989376068	-0.814810019731522	-0.887799996137619	-0.966220009326935	-1.04356002807617	-1.10355002880096	-1.18367997407913	-1.32526000738144	-1.40503002405167	-1.52492003440857	-1.56346002817154	-1.56050002574921	-1.41643003225327	-1.37397004365921	-1.32041002511978	-1.45413997173309	-1.51003003120422	-1.58539001941681	-1.57296998500824	-1.47580997943878	-1.40160999298096
chrX:554887-555130	YJR063W	-0.222690001968294	-0.443094989657402	-0.240965005755425	-0.145935000665486	0.022509999666363	0.123080003913492	0.129730002582073	0.123690002784133	0.130514996126294	0.167334996163845	0.192184998840094	0.216624996811151	0.342555002868176	0.59242000579834	1.19884500205517	1.22177503108978	1.21645501255989	1.20504004955292	1.10554003119469	1.2818950176239	0.81393499225378	0.189429994672537	-0.11615000134334	-0.160304998606443	-0.402414993196726	-0.67620000243187	-0.852799981832504	-0.977899998426437	-0.950399994850159	-0.913749992847443	-0.893099993467331	-0.925650000572205	-1.05394998192787	-1.11764997243881	-0.969249993562698	-0.936300009489059	-0.919299989938736	-0.80825001001358	-0.765050023794174	-0.66619998216629	-0.566600024700165	-0.518599987030029	-0.482999995350838	-0.515749990940094	-0.514149993658066	-0.419600009918213	-0.277699992060661	-0.278049997985363	-0.0302499989047647	-0.0666000004857779
chrXIV:174603-174846	YNL251C	-0.771189987659454	-0.496449995040894	-0.28729999512434	-0.265259996056557	-0.260090000927448	-0.328949999809265	-0.246989999711514	-0.210749995708466	-0.261259990930557	-0.0365999981760979	0.0361000013537705	-0.155889997817576	-0.294590002298355	-0.503679978847504	-0.566109979152679	-0.46693999171257	-0.272269995510578	-0.0480199996381998	0.0341600008308887	0.0536099996417761	0.117390000447631	0.261619991064072	0.290950003266335	0.416259998083115	0.491040003299713	0.589645004272461	0.759400001168251	0.83966501057148	0.760725021362305	0.600780019164085	0.519625002145767	0.581489989161491	0.678375002741814	0.820059993863106	0.82564001083374	0.736950027942658	0.495270004868507	0.634674987196922	0.736740010976791	0.698004993796349	0.676324993371964	0.731335002183914	0.688305002450943	0.533290004730225	0.289130003005266	-0.00205000154674053	-0.0981050003319979	-0.0435199990868568	-0.0181800007820129	-0.0850350018590689
chrXV:631842-632085	YOR157C	-0.949170005321503	-0.938130009174347	-0.938635006546974	-0.978970018029213	-0.774030002951622	-0.857149991393089	-0.826484999060631	-0.761980006098747	-0.667229995131493	-0.580274993181229	-0.42393000125885	-0.334799990057945	-0.424090002477169	-0.456135000288486	-0.474589993059635	-0.506329999864101	-0.332619994878769	-0.16031500340905	0.0546650014119223	-0.006229999801144	-0.00143000003881752	-0.137319998908788	-0.158565001934767	-0.163184997439384	-0.168234996497631	-0.149379996955395	-0.183059999346733	-0.0771899998188019	-0.202769996225834	-0.434689989686012	-0.678469997644424	-0.843859988451004	-0.922559994459152	-0.983870023488998	-0.948469990491867	-0.938239985704422	-0.977690017223358	-1.02575002908707	-1.0071899831295	-1.07139999866486	-1.14682999849319	-1.11174999475479	-1.11345000267029	-1.07733999490738	-1.09038000106812	-1.16385999917984	-1.22446995973587	-1.3100399851799	-1.42882001399994	-1.52966001033783
chrXII:262889-263132	YLR061W	-0.728659999370575	-0.688854974508285	-0.709135004878044	-0.667750000953674	-0.659910000860691	-0.331859996914864	-0.182479999959469	-0.127469996362925	-0.0809600010514259	0.0212450003251433	-0.0436650006100535	0.271960007399321	0.819040016829968	1.98807998299599	2.6206000328064	2.95613498687744	3.09529000520706	2.95725510120392	2.66140997409821	2.65503000020981	2.69679996967316	2.63683996200562	2.75207999944687	3.05692994594574	3.05587499141693	3.13588006496429	2.93929002285004	2.76646003723145	2.51042001247406	2.38517003059387	2.66712999343872	3.19158003330231	3.34350998401642	3.34669992923737	3.98835008144379	3.97973999977112	3.96435997486115	3.94531002044678	4.0221301317215	3.54278995990753	2.01332003474236	0.837190017104149	0.417770002782345	0.115130003541708	-0.0372500005178154	0.0275800000876188	0.0125299986451864	-0.155059999227524	-0.170760002732277	-0.247419999539852
chrXIII:751324-751566	YMR240C	0.625	0.743150010704994	0.862849995493889	1.26639994978905	1.22852498292923	1.0063000023365	0.910300001502037	0.683125004172325	0.367174990475178	0.242049995809793	0.208599999547005	0.239025007933378	0.194074995815754	0.114274996332824	-0.00872500019613653	-0.173750001005828	-0.374275006353855	-0.485699996352196	-0.53982500731945	-0.486625000834465	-0.374724999070168	-0.326499998569489	-0.33202500641346	-0.499349996447563	-0.563174992799759	-0.702579993009567	-0.810720002651215	-0.800340014696121	-0.627720016241074	-0.569160008430481	-0.427140006422997	-0.478790000081062	-0.652530002593994	-0.851469999551773	-0.891790020465851	-0.782979995012283	-0.74747000336647	-0.766320008039475	-0.629749995470047	-0.604140019416809	-0.59481001496315	-0.591970002651215	-0.772740000486374	-0.845450001955032	-0.845779991149902	-0.87534002661705	-0.88610001206398	-0.914479994773865	-1.00591999292374	-0.990639996528625
chrVIII:227217-227458	YHR064C	0.0902599982917309	0.126120002567768	0.21662999689579	0.319060003757477	0.422550001740456	0.552160006761551	0.836260002851486	0.829739999771118	0.923389983177185	0.7757199883461	0.698359996080399	0.907930010557175	1.08505001068115	1.02616000175476	1.06849997639656	1.11230998039246	1.47728997468948	1.61107997894287	1.7444299697876	1.8236700296402	1.55954998731613	1.05134001374245	0.558769994974136	0.336730007827282	-0.00517999976873398	-0.370730003714561	-0.444669999182224	-0.489334988594055	-0.65625	-0.816704997420311	-0.911249980330467	-0.945700001716614	-1.08647996783257	-1.15948004126549	-1.15781998038292	-1.03203999996185	-1.00497494935989	-0.992870000004768	-0.971550008654594	-1.07223998308182	-1.08591498732567	-1.07173000574112	-1.15611502528191	-1.17941001653671	-1.19695500135422	-1.11559000015259	-1.02954501509666	-1.09358498454094	-1.30500000119209	-1.42170995473862
chrVII:147973-148214	YGL190C	0.284919998049736	0.330280008912086	0.419650009274483	0.50653001666069	0.552980017662048	0.55116999745369	0.579919993877411	0.5565200060606	0.507380002737045	0.628789991140366	0.763899999856949	0.769370001554489	1.0688000202179	1.39230003356934	1.42556997537613	1.27249999046326	1.09776997566223	0.719840002059936	0.599340003728867	0.967289984226227	0.923699992895126	1.33625998497009	1.42866998910904	1.59422999620438	1.8824399471283	2.1085999250412	2.24913996458054	1.80201000571251	1.18517996072769	0.804654991626739	0.823675021529198	0.917804995179176	1.01582996845245	1.17762999534607	1.28968499302864	1.22711501121521	1.14757997989655	1.03604499101639	0.983800020813942	0.868060004711151	1.01192499697208	1.51791500449181	2.15954498648644	2.22859499454498	2.175950050354	2.0863450050354	1.87190003991127	1.56786497831345	1.49314999580383	1.28149999380112
chrVIII:201393-201634	YHR047C	0.514079990983009	0.383699998259544	0.563899996876717	0.845969992876053	0.931580001115799	0.603140014410019	0.373159995675087	0.408539989590645	0.55350998044014	0.572129982709885	0.690309977531433	0.592800003290176	0.737190008163452	0.849480009078979	0.674500006437302	0.493999996781349	0.38585000038147	0.348370006680489	0.315729999542236	0.156830004602671	-0.0641899984329939	-0.140699997544289	-0.139819996803999	-0.192669999599457	-0.206619994342327	-0.457139994204044	-0.585419991612434	-0.624504986405373	-0.643115001916885	-0.709434989094734	-0.762610003352165	-0.691955006122589	-0.458569999039173	-0.152309995051473	-0.106124998163432	-0.207704997807741	-0.264345010370016	-0.384220005571842	-0.46426000893116	-0.476050002872944	-0.331494999676943	-0.247625005990267	-0.295759996771812	-0.514255003631115	-0.662355008721352	-0.741320005059242	-0.858815005421638	-0.947105008363724	-1.01815502047539	-1.07113999724388
chrVII:1052267-1052507	YGR281W	0.559460014104843	0.52616999745369	0.528179997205734	0.519869977235794	0.513839983940125	0.518499994277954	0.384869995713234	0.335829997062683	0.357259994745254	0.36725999712944	0.411409994959831	0.49559001326561	0.526710003614426	0.594699990749359	0.64582000374794	0.667610019445419	0.690060013532639	0.727380019426346	0.779200023412704	0.942950010299683	1.04780004024506	1.03820000886917	1.00623002052307	0.993089997768402	0.894440001249313	0.824774986505508	0.658694997429848	0.582479986548424	0.584720006585121	0.559650003910065	0.359184993803501	0.174784996733069	0.0344049994833767	-0.180580001976341	-0.344074995815754	-0.369300004839897	-0.5083850055933	-0.590540000796318	-0.650940003991127	-0.73484999537468	-0.741609999537468	-0.802935004234314	-0.963959982991219	-0.983925005793571	-0.969734999537468	-0.9534099817276	-0.864355006814003	-0.815400007367134	-0.794570010900497	-0.718439993262291
chrII:360351-360591	YBR059C	-0.449929991364479	-0.405699998140335	-0.122969995439053	0.0195100002223626	0.165609995089471	0.338960003852844	0.374900004267693	0.508570000529289	0.944200003147125	1.06532999873161	1.7456200003624	1.80158001184464	2.44900003671646	2.73729996681213	2.70127003192902	2.00727005004883	1.24105999469757	1.05107995271683	0.975049984455109	0.739069998264313	0.598399996757507	0.493629997968674	0.235449996590614	-0.203530003130436	-0.36884999871254	-0.549150002002716	-0.848004999756813	-0.924509987235069	-0.828020006418228	-0.821634975075722	-0.976960003376007	-1.02415499985218	-1.02007495760918	-1.07221001386642	-1.15273500680923	-1.2006599843502	-1.22908001542091	-1.27679498791695	-1.23935495615005	-1.09151501655579	-1.03266497254372	-1.1395600438118	-1.06205997467041	-0.826025009155273	-0.819605022668839	-0.835124999284744	-0.731770002841949	-0.64349998831749	-0.74084001481533	-0.767165005207062
chrVIII:151314-151554	YHR022C-A	-1.18930003046989	-1.14802497625351	-1.06842496991158	-0.940449997782707	-0.986574992537498	-1.09694999456406	-1.1194249689579	-0.953250005841255	-0.695000007748604	-0.372350007295609	-0.181374996900558	0.0254250010475516	0.277075003832579	0.453300006687641	0.57684999704361	0.64562501013279	0.802249982953072	1.29957497119904	1.54742503166199	1.87454995512962	2.17072492837906	2.05284994840622	1.94797497987747	2.15977501869202	2.28054994344711	2.0796199798584	2.05216000080109	2.08819994926453	2.03915991783142	1.69290997982025	1.41574997901916	1.4222299695015	1.39551001787186	1.32911003828049	1.33481999635696	1.37796000242233	1.37372003793716	1.32265998125076	1.41662001609802	1.47168999910355	1.51049001216888	1.54528999328613	1.61585001945496	1.65749001502991	1.67266002893448	1.68651003837585	1.71365002393723	1.75904998779297	1.75897001028061	1.77755997180939
chrX:647122-647360	YJR120W	0.0992499981075525	0.132839999720454	0.184265001118183	0.159479993581772	0.362244998663664	0.44619999229908	0.574760013818741	0.84072499871254	0.953344962000847	1.08179498910904	1.2688099861145	1.36555499434471	1.39683504104614	1.50562503933907	1.56258997321129	1.61701498031616	1.55884500741959	1.57778500318527	1.61472998261452	1.56626000404358	1.51418498754501	1.53414000272751	1.52352996468544	1.47530998587608	1.45520500540733	1.52964997291565	1.40669995546341	1.26380002498627	1.05175000429153	0.987250030040741	0.561650007963181	0.174750000238419	-0.0932499971240759	-0.164049997925758	-0.39360000193119	-0.476950004696846	-0.726999998092651	-0.763650000095367	-1.09135001897812	-1.13115000724792	-1.09479999542236	-1.04834997653961	-1.07340002059937	-1.00509998202324	-1.01214998960495	-0.966000020503998	-0.867749989032745	-0.808749973773956	-0.823849976062775	-0.873000025749207
chrIV:239858-240096	YDL125C	-0.726290020346642	-0.664310014247894	-0.618169978260994	-0.658384993672371	-0.624415004253387	-0.506880015134811	-0.208860006183386	-0.0649150017648935	0.182225000858307	0.471665006875992	0.668714994192123	0.788299989700317	0.831369999051094	0.935084998607635	0.948934984207153	1.01372500956058	1.10778998732567	1.20084998011589	1.21969498991966	1.12868997454643	1.11891995668411	1.08377004265785	1.02248501777649	0.985085016489029	0.998510009050369	1.0100800037384	0.940169978141785	0.914659994840622	0.764640009403229	0.541409999132156	0.368909992277622	0.273809996247292	0.289019995927811	0.319439995288849	0.255559998750687	0.215640003979206	0.119540002942085	-0.0119199991226196	-0.16570999622345	-0.29777999818325	-0.384750011563301	-0.387990002334118	-0.138390001654625	-0.142640000581741	-0.170960000157356	-0.245220002532005	-0.319980004429817	-0.276080003380775	-0.232780000567436	-0.155960004031658
chrXII:866897-867135	YLR372W	-1.01586003303528	-0.937319999933243	-0.916000008583069	-0.891100001335144	-0.893630015850067	-1.02002001404762	-1.12673000097275	-1.10765999555588	-0.914819997549057	-0.789940023422241	-0.706800007820129	-0.678969985246658	-0.807130008935928	-0.738319993019104	-0.429370006918907	-0.0473999992012978	0.251650001853704	-0.102859999611974	-0.417769992351532	-0.434679991006851	-0.198460003733635	0.084979997575283	0.242950001358986	0.479239994287491	0.329990004003048	0.716624990105629	0.608125008642673	0.251000002026558	-0.0692250020802021	-0.385049991309643	-0.403600007295609	-0.252700004726648	-0.087399996817112	-0.0209749997593462	-0.146250002086163	-0.27080000191927	-0.390100009739399	-0.434749998152256	-0.515274994075298	-0.625749990344048	-0.577900007367134	-0.388199999928474	-0.155875002965331	-0.0930000022053719	-0.10772499628365	-0.173950001597404	-0.274825002998114	-0.218574993312359	-0.0243499996140599	0.0475750006735325
chrII:604217-604455	YBR189W	-0.628560000658035	-0.728109985589981	-0.84145000576973	-0.955410009622574	-1.02766002416611	-0.843910002708435	-0.81482999920845	-0.70194000005722	-0.541950005292893	-0.471710008382797	-0.415950003266335	-0.247460001707077	0.0226000014692545	0.234529991447926	0.460979986190796	0.679189997911453	0.879770004749298	0.991920012235642	1.1421000123024	1.19959000349045	1.26679002046585	1.38596999645233	1.52120999097824	1.71559002399445	1.81465997695923	1.82092496752739	1.81977501511574	1.76332497596741	1.81752496957779	1.90439999103546	2.10819998383522	2.22392499446869	3.01209998130798	3.5819000005722	3.53984999656677	3.30707496404648	3.21660000085831	3.23152494430542	3.3222000002861	3.29617500305176	2.7168750166893	2.16624999046326	1.6109000146389	1.36730003356934	1.20975002646446	1.134850025177	1.01915000379086	0.779350012540817	0.572549998760223	0.279074992984533
chrVI:233687-233925	YFR039C	-0.0677500006975606	0.149409998580813	0.657660013437271	0.850729978084564	0.82827997803688	0.643280023336411	0.554180020093918	0.488970005512238	0.40958000421524	0.316500008106232	0.131370000168681	0.038960000872612	0.0931400001049042	0.1883499994874	0.342489998787642	0.228379997611046	0.505959990620613	0.547250002622604	0.743330007791519	0.889709997177124	1.24553002119064	1.48530999422073	1.95183999538422	1.76024001836777	1.19341002106667	0.623685002326965	0.284279996715486	-0.121600002236664	-0.26287000477314	-0.449460007250309	-0.487499995529652	-0.562564986944199	-0.737934991717339	-0.945929995179176	-1.12605000138283	-1.30259500145912	-1.39623500108719	-1.4471450150013	-1.4173899948597	-1.4609400331974	-1.38630999326706	-1.33292502760887	-1.23235499858856	-1.12986999750137	-1.16534497737885	-1.14126499891281	-1.03560498952866	-0.967710027098656	-0.667514997720718	-0.471719986200333
chrVII:555489-555727	YGR034W	-0.399689993262291	-0.579589998722076	-0.565140020847321	-0.567790016531944	-0.600990018248558	-0.323289998620749	-0.0193099990487099	0.11817000284791	0.232289996743202	0.398630011081696	0.723140007257462	1.00596002340317	1.34580999612808	1.59666001796722	1.77114998102188	1.85015997886658	1.96805002689362	2.03246003389359	2.02378997802734	2.09768996238709	2.11504006385803	2.14138004779816	2.18673992156982	2.25212998390198	2.26244003772736	2.21755998134613	2.17354502677917	2.11754997968674	2.0066649377346	1.8949149787426	2.13265002965927	1.93959995508194	1.47878494858742	1.07483997046947	0.754025000333786	0.698544982075691	0.65389997959137	0.0480599939823151	-1.26153501868248	-1.19285002350807	-1.13495497703552	-1.01673499643803	-0.90689500272274	-0.810129997134209	-0.729984998703003	-0.731570017337799	-0.678285011649132	-0.682715019583702	-0.734505000710487	-0.745080000162125
chrIV:264184-264422	YDL111C	-1.25622501969337	-1.19852498173714	-1.08934998512268	-1.09919998049736	-1.12084999680519	-1.032624989748	-1.06682503223419	-1.13777500391006	-1.11297500133514	-1.06237500905991	-1.00205001235008	-0.914425015449524	-1.10382500290871	-0.941299989819527	-0.862124994397163	-0.851824998855591	-0.782075002789497	-0.540850006043911	-0.151350002735853	0.300374995917082	0.169975006952882	-0.092075003311038	-0.0786750018596649	-0.0652249995619059	-0.0438249984872527	-0.135499995807186	-0.336470007896423	-0.495080003142357	-0.709059995412826	-0.838400000333786	-0.934899985790253	-1.08383001089096	-1.17646999359131	-1.16594998836517	-1.21762998104095	-1.2832200050354	-1.35768998861313	-1.46428002119064	-1.41429997682571	-1.42341001033783	-1.41812000274658	-1.26464000940323	-1.09953999519348	-1.1209900021553	-1.17906997203827	-1.01816998124123	-0.796519988775253	-0.588330000638962	-0.633610016107559	-0.534860017895699
chrXIII:837858-838095	YMR284W	-0.779320007562637	-0.824520006775856	-0.240199998021126	0.0974800020456314	0.494900013506412	0.167790007591248	0.16922000348568	0.606410012021661	-0.240089998580515	-0.541300001740456	-0.378550007939339	-0.143060000380501	0.107169997482561	0.267199996113777	0.291709998250008	0.0477900004014373	-0.150719998776913	-0.350300005078316	-0.375020003318787	-0.43008000254631	-0.490629982948303	-0.371369999647141	-0.226000000536442	-0.219879995286465	-0.29349000453949	-0.43690001219511	-0.602300018072128	-0.789000019431114	-0.566500008106232	-0.218425000552088	0.141599999275059	0.348949994891882	0.71017499268055	0.944974973797798	0.909874990582466	0.789524987339973	0.715624988079071	0.686524987220764	0.579349994659424	0.657000005245209	1.07384999096394	0.911899983882904	0.751550003886223	1.05885003507137	1.14382502436638	0.81987501680851	0.463300004601479	0.43970000743866	0.483049996197224	0.16370000038296
chrV:422582-422819	YER130C	-0.36938499212265	-0.37712500244379	-0.334929992258549	-0.301444998383522	-0.302780002355576	-0.228075001388788	-0.20023499801755	-0.161334998905659	-0.0473999988287687	0.136474999412894	0.232604991644621	0.293145006895065	0.335074998438358	0.475694999098778	0.609859982132912	0.628985005617142	0.719790005683899	0.820679998397827	0.785930004715919	0.847054994106293	0.912754997611046	0.897109997272491	0.929195001721382	0.937294998764992	0.860820004343987	0.794690006971359	0.636439996957779	0.508080005645752	0.444210001826286	0.309520000219345	0.169820001721382	0.241820007562637	0.200210000574589	0.00922000184655189	-0.219459996372461	-0.418050003051758	-0.406750005483627	-0.27364000082016	-0.205299997329712	-0.0796599972061813	0.0218199986265972	-0.079330001026392	-0.184809998422861	-0.315089997649193	-0.406500002741814	-0.456959986686707	-0.410549989342689	-0.269110000133514	-0.10047999843955	-0.164660004526377
chrVI:167322-167559	YFR011C	-1.76442500352859	-1.3123999774456	-0.387979993969202	0.245100013911724	-0.114164995402098	-0.930110013484955	-1.33491997718811	-1.91507496833801	-1.722754997015	-1.44064001441002	-1.11728000640869	-0.895979985594749	-0.696040016412735	-0.590425011515617	-0.629225006699562	-0.643805003166199	-0.5860650151968	-0.50131501108408	-0.404465001821518	-0.358780007064342	-0.157229998707771	-0.172944997996092	-0.158200001716614	-0.320000002533197	-0.457954987883568	-0.592910003662109	-0.799879986047745	-0.825640016794205	-0.839100021123886	-1.02538003325462	-1.20501000881195	-1.12558001279831	-1.03575998544693	-0.941939997673035	-0.842199993133545	-0.785020017623901	-0.598149996995926	-0.521410006284714	-0.59043000638485	-0.438999998569489	-0.316959998011589	-0.186490000784397	0.109750001877546	0.213469997048378	0.0889999978244305	0.118809996917844	0.0468699991703033	-0.165139996260405	-0.374950009584427	-0.495349997282028
chrVII:648993-649230	YGR085C	-1.06931999921799	-1.32920001745224	-1.24943001270294	-0.270250016450882	1.43637001514435	1.7386999964714	1.92393996715546	1.91545996665955	1.97074000835419	2.43788001537323	3.06573991775513	2.92228999137878	2.91783995628357	3.00721988677979	2.65618004798889	2.79332008361816	3.11754007339478	3.2809300661087	3.1811399936676	2.83810000419617	2.29143998622894	2.16728000640869	2.11939997673035	2.01485998630524	1.93471997976303	1.60648999810219	1.35419500470161	1.13292000293732	0.864420002698898	0.549264991283417	0.339419996738434	0.205704994872212	0.0439400010043755	-0.143559996667318	-0.446199990063906	-0.659174990653992	-0.84016999900341	-0.855594977736473	-0.719715005159378	-0.666940006613731	-0.600585004687309	-0.561830022931099	-0.589470010995865	-0.587444996833801	-0.651510003209114	-0.589729991555214	-0.510914981365204	-0.422094993293285	-0.275450000166893	-0.0978849997743964
chrX:639037-639274	YJR113C	3.53556001186371	3.48293991088867	3.41617004871368	3.37309002876282	3.33928995132446	3.32945992946625	3.11160004138947	2.86356990337372	2.67494003772736	2.51742007732391	2.32951998710632	2.04689999818802	1.76957002878189	1.57749003171921	1.49749999046326	1.39692997932434	1.17162997722626	1.01945999860764	0.902859991788864	0.722509998083115	0.626690018177033	0.432000003755093	0.210849995911121	0.14359999448061	0.108889999240637	-0.00545500069856644	-0.235940003022552	-0.571815013885498	-0.699900013208389	-0.838445007801056	-0.92649499475956	-0.981829988956451	-0.994675022363663	-1.097645008564	-1.15532496571541	-1.2096199631691	-1.22078496813774	-1.26487002372742	-1.31636998653412	-1.22945495843887	-1.07017496824265	-1.03517496287823	-1.01865497529507	-1.07369499802589	-1.03120496273041	-1.02686496973038	-1.02786001563072	-0.976885014772415	-0.995575016736984	-1.00333500802517
chrXIII:810862-811099	YMR272W-B	-1.14614995718002	-1.20399998426437	-1.17104998826981	-0.977409982681274	-0.839789986610413	-0.745349997282028	-0.691280001401901	-0.606780004501343	-0.530410009622574	-0.234860002994537	-0.030019998550415	0.304880002886057	0.55283000767231	0.717019987106323	1.00451001524925	0.965079998970032	0.819769978523254	0.742570006847382	0.690670001506805	0.633920001983643	0.585969996452331	0.634339982271194	0.584199988842011	0.496209990978241	0.372600001096725	0.220559999346733	0.0902999984100461	-0.0832750035449863	-0.133689998090267	-0.297634990513325	-0.3879100009799	-0.51601500660181	-0.564045000076294	-0.589654991030693	-0.712084996700287	-0.84434999525547	-0.826234999299049	-0.955354988574982	-0.986239993572235	-0.954390007257462	-1.03661501407623	-1.13611003160477	-1.16583499908447	-1.1819299519062	-1.18567495942116	-1.28583997488022	-1.30006998181343	-1.3198999941349	-1.2661550283432	-1.31330999732018
chrX:120022-120258	YJL159W	2.04901000857353	2.12009001970291	2.10894494056702	2.06130491495132	2.06315993070602	2.07823503017426	2.0473750770092	2.01383993029594	2.03465002775192	1.9666600227356	1.90331500172615	1.90474001765251	1.86142999529839	1.79808997511864	1.70166002511978	1.66602500677109	1.63917996287346	1.5483550131321	1.52011498212814	1.59455003738403	1.92286503911018	1.90317498445511	2.34654496312141	2.78412493467331	2.72495503425598	2.68982005119324	2.15100998878479	2.39319999217987	1.92233994007111	1.70388000011444	1.72582995891571	1.67232000827789	1.78636999130249	1.76307001113892	1.6134499669075	1.52164999246597	1.44791001081467	1.38194003105164	1.31021996736526	1.24403997659683	1.15038001537323	1.08578997850418	1.02243000268936	0.957339996099472	0.891079998016357	0.77205001115799	0.652240020036697	0.546369993686676	0.423769995570183	0.320089989900589
chrXI:340579-340815	YKL052C	1.15084999799728	1.10999995470047	1.22894996404648	1.12129998207092	1.07385003566742	1.05954998731613	0.986150026321411	0.936349987983704	0.93189999461174	0.929250001907349	0.950499981641769	0.918999999761581	0.831200003623962	0.778149992227554	0.692999988794327	0.600349992513657	0.579099982976913	0.612250000238419	0.612049996852875	0.703600019216537	0.726449996232986	0.579100012779236	0.403549998998642	0.186899997293949	0.077649999409914	-0.0937499994412065	-0.213069999217987	-0.263659996539354	-0.464859998226166	-0.611070004105568	-0.958615013957024	-1.04777502417564	-1.25060496926308	-1.40670499205589	-1.43997495770454	-1.50002000331879	-1.39932999014854	-1.41879502534866	-1.38051003217697	-1.35891000032425	-1.38843499422073	-1.38313000202179	-1.41809002757072	-1.3857049882412	-1.43783003091812	-1.46091498732567	-1.41812004446983	-1.38863000869751	-1.29097002744675	-1.37034003138542
chrXIII:252892-253128	YML008C	0.24326999746263	0.474564997851849	0.519140005111694	0.641985002160072	0.795445004105568	0.953284984827042	1.01711001992226	1.00017001032829	0.967794990539551	0.973745000362396	1.08561500906944	1.12646500468254	1.06725001335144	0.769190016388893	0.405400006473064	0.215315003320575	-0.08823999799788	-0.266374999284744	-0.568014995753765	-0.670814990997314	-0.586519998311996	-0.655205005407333	-0.67650500535965	-0.636149999499321	-0.536670014262199	-0.515590018033981	-0.482849994301796	-0.51897999048233	-0.573360002040863	-0.624160009622574	-0.659050017595291	-0.711930012702942	-0.681720000505447	-0.639620012044907	-0.537410008907318	-0.57667002081871	-0.653059989213943	-0.807010000944138	-0.823699986934662	-0.859950000047684	-0.799370002746582	-0.758050006628036	-0.705850005149841	-0.610440009832382	-0.621010005474091	-0.734249985218048	-0.797320014238358	-0.877340006828308	-0.828670006990433	-0.84326998591423
chrXVI:789619-789854	YPR127W	-1.22512502670288	-1.21501502394676	-1.15463500022888	-1.0226250231266	-0.827680006623268	-0.720814988017082	-0.862514981627464	-0.905484983325005	-0.982064989209175	-0.68033000677824	-0.272344997897744	-0.0909999988973141	0.143460000678897	0.237735004723072	0.259640004485846	0.347120001912117	0.434979997575283	0.510200008749962	0.517190006375313	0.556030005216599	0.622729986906052	0.69263499379158	0.630569994449615	0.624829989671707	0.691410008072853	0.704030007123947	0.77069000005722	0.883659994602203	0.665630012750626	0.209230006672442	-0.175489996466786	-0.488800004124641	-0.672529989480972	-0.740049999952316	-0.744749993085861	-0.803259998559952	-0.929019993543625	-0.964159995317459	-0.986189997196197	-1.05969998836517	-1.12552999258041	-1.27077000141144	-1.26394996643066	-1.18494000434875	-1.1452499628067	-1.13953001499176	-1.19394997358322	-1.31256996393204	-1.41218001842499	-1.43440002202988
chrXI:393438-393673	YKL023W	-0.92995999455452	-0.924210005998611	-1.01803998947144	-1.12831997871399	-1.06887997984886	-0.938830000162125	-0.872790020704269	-0.868029987812042	-0.645039981603622	-0.592150008678436	-0.610799992084503	-0.621000009775162	-0.653929978609085	-0.633520007133484	-0.632520008087158	-0.475489984452724	-0.0821299992501736	-0.054169999412261	-0.255559998750687	-0.410439997911453	-0.303199994564056	-0.32802000939846	-0.528000012040138	-0.499969992041588	-0.563120013475418	-0.580880010128021	-0.678049999475479	-0.768685004115105	-0.931315019726753	-0.991655007004738	-1.04532999396324	-1.04158501625061	-1.04907498955727	-1.24992503523827	-1.29442002177238	-1.29898497462273	-1.41615500450134	-1.40848501324654	-1.56952501535416	-1.59713503718376	-1.57866001725197	-1.61366502642632	-1.59396002292633	-1.70248999595642	-1.9503449857235	-2.01363996267319	-1.95724495053291	-1.95584502220154	-1.81232501268387	-1.68229997158051
chrX:663530-663765	snR3	1.32897001504898	1.15507997274399	0.99795001745224	0.856940019130707	0.602370005846024	0.422489994764328	0.308999997377396	0.201120004057884	0.121010001003742	0.0882800005376339	0.0699800007045269	0.187639997899532	0.216159999370575	0.2653200045228	0.383869990706444	0.421090006828308	0.415640008449554	0.454990005493164	0.539550018310547	0.546809989213944	0.683160006999969	0.812479984760284	1.05116001367569	1.16075004339218	1.13527998924255	1.09637498855591	1.08117496967316	1.11497500538826	1.04280000925064	0.772700011730194	0.56012500077486	0.456574998795986	0.509824991226196	0.480824992060661	0.403549991548061	0.290950000286102	0.139074996812269	-0.0662000004667789	-0.0759500004351139	-0.131524998694658	-0.133725002408028	-0.129374999552965	-0.133049998432398	-0.138349998742342	-0.234474997967482	-0.287450008094311	-0.352975003421307	-0.353949993848801	-0.377000004053116	-0.433150000870228
chrXI:618803-619038	YKR094C	-0.165800000540912	-0.422779995203018	-0.515409988164902	-0.426450008153915	-0.318730008602142	-0.185290001705289	0.181009998172522	0.410550007224083	0.452040007710457	0.381320005655289	0.294870001077652	0.288850003480911	0.603739994764328	0.935549992322922	1.416000020504	1.74494001865387	1.90630997419357	1.93834002017975	1.71475999355316	1.59458000659943	1.6170799612999	1.70881998538971	1.84592001438141	2.05315001010895	2.25109004974365	2.15783004760742	2.00564006567001	1.68526499867439	1.49165500402451	1.39831000566483	1.54602001309395	1.95463503599167	2.21868494749069	2.12268499135971	1.8447949886322	1.53273501396179	1.2038200378418	1.03412998914719	0.931665015220642	0.862550020217896	0.737569990754128	0.571364994347096	0.307004989683628	0.101769998297095	-0.00926999961957336	0.0251849995227531	0.0499199999496341	0.0781349999830127	0.111665000021458	0.141005005687475
chrXVI:901609-901843	YPR184W	-1.39151998758316	-1.31383000612259	-1.27706996202469	-1.15536003112793	-1.14465999603271	-1.06090003848076	-0.900630021095276	-0.659100008010864	-0.578350001573563	-0.614699995517731	-0.63423997759819	-0.55896999835968	-0.360650010406971	-0.175609999895096	-0.104370001703501	-0.151570001244545	-0.308209988474846	-0.380840000510216	-0.483469989895821	-0.699920004606247	-0.851950001716614	-0.880090010166168	-0.87305001616478	-0.800039994716644	-0.760210001468658	-0.872599989175797	-0.967314994335175	-1.02602000832558	-1.17907502055168	-1.29062502384186	-1.3184600353241	-1.34375001192093	-1.35009000897408	-1.37688502073288	-1.30816496610641	-1.17790502905846	-1.21901499032974	-1.17308499217033	-1.12644997835159	-1.12063001990318	-1.18411000967026	-1.13088999986649	-1.08598000407219	-1.10564503669739	-1.14849503040314	-1.08533000946045	-1.12081502079964	-1.16924501657486	-1.37595502734184	-1.42702499628067
chrXIV:289044-289277	YNL186W	-1.45684996843338	-1.43867000341415	-1.39415004253387	-1.34443999528885	-1.35719997882843	-1.47729001045227	-1.45725998878479	-1.39223998785019	-1.25825001001358	-1.18701001405716	-1.06453995704651	-0.916349977254868	-0.735479992628097	-0.632630008459091	-0.620819991827011	-0.592680013179779	-0.54135000705719	-0.440739995241165	-0.301410004496574	-0.147980003803968	-0.0845400020480156	-0.0644700009375811	0.0294500004500151	0.0353800002485514	0.0806700006127357	0.10915999636054	0.0571500015910715	0.0313450013753027	0.131220001168549	0.236925003677607	0.269319996982813	0.479899998009205	0.560190007090569	0.502654992043972	0.451465004682541	0.384260004758835	0.280379995703697	-0.0408399980515242	-0.304839996993542	-0.180619996413589	-0.0808249976485968	-0.176104998588562	-0.342465002834797	-0.456414991617203	-0.653154984116554	-0.880555006861687	-0.86411500275135	-0.878404992818832	-0.912729996442795	-0.942130008339882
chrIV:56734-56967	YDL224C	-1.61960002779961	-1.89245000481606	-1.90047499537468	-1.56947496533394	-1.36120003461838	-1.07499998807907	-0.106199993751943	0.171800005249679	1.40335001051426	0.972050007432699	0.789474990218878	1.42167502641678	1.5942750275135	2.13205003738403	2.49637505412102	2.03099998831749	1.02092500030994	0.725200012326241	0.598725005984306	0.693499997258186	0.875324994325638	0.985025018453598	1.01342503726482	0.943300008773804	0.741899996995926	0.583209997415543	0.508109998703003	0.416340005397797	0.265640008449554	0.634920024871826	0.846359992027283	0.955809980630875	0.690919986367226	0.124189997464418	-0.0901699997484684	-0.0475199989392422	0.0358300007996149	0.46499999165535	0.801819980144501	0.167399994283915	-0.378279995918274	-0.584309995174408	-0.939219999313355	-0.871589994430542	-0.909429985284805	-0.877230006456375	-0.831430011987686	-1.08269001245499	-1.27814997434616	-1.23751002550125
chrVII:894380-894613	YGR198W	-0.601609992980957	-0.507649999856949	-0.546840009093285	-0.440070006251335	-0.417510002851486	-0.401200005412102	-0.268030008673668	-0.204240001738071	-0.155409999936819	-0.0587599995546043	-0.0122299997135997	0.0664800010621548	0.230000001192093	0.293170002102852	0.387000009417534	0.580750000476837	0.522999992966652	0.41667999625206	0.35966000854969	0.256659999489784	0.214959998428822	0.275949993729591	0.2197400059551	0.0829699989408255	-0.00920000001788139	-0.0920649997889996	-0.130760002508759	-0.208290004730225	-0.346189993619919	-0.387484990060329	-0.413034997880459	-0.487399998307228	-0.54919999986887	-0.678604990243912	-0.771415001153946	-0.80180501639843	-0.784645009040833	-0.890274998545647	-1.01566998958588	-1.0950400352478	-1.08067501187325	-1.03047996759415	-1.03847001791	-1.22430500984192	-1.44572501182556	-1.64664003252983	-1.6081650018692	-1.68666001558304	-1.77368001937866	-1.7842550098896
chrXII:672849-673082	YLR264W	-0.255729996412992	-0.233875008672476	-0.334230004251003	-0.504004992544651	-0.701125001907349	-0.653249983489513	-0.373719997704029	-0.195340000838041	-0.214120003581047	-0.294929995387793	-0.17723000086844	0.165774995461106	0.346620000898838	0.290484999120235	0.333014997839928	0.300075000524521	0.338100001215935	0.405899992585182	0.746934986114502	0.554585008323193	0.273079998791218	0.217859996110201	0.108319997702711	-0.076699996757452	-0.256264992803335	-0.421920004487038	-0.386970004439354	-0.527700006961823	-0.675340002775192	-0.784019988775253	-0.850529992580414	-0.804720014333725	-0.862620002031326	-0.963150006532669	-1.10917001962662	-1.10919997692108	-1.10569999217987	-1.23474998474121	-1.19530997276306	-1.19691998958588	-1.08434002399445	-0.726760023832321	-0.300560005754232	-0.00200999937951565	0.00162999983876944	0.369709998369217	0.864579981565475	1.25679998397827	1.32459998130798	1.54724997282028
chrVIII:521910-522142	YHR210C	-1.22351499795914	-1.16472000479698	-1.25035001039505	-0.917569988965988	-0.770320004224777	-0.850855007767677	-1.0505499869585	-0.870980000495911	-0.663775008916855	-0.518584993481636	-0.40124499797821	-0.171400001272559	-0.0403199999593198	0.0148650005459785	-0.0368150000460446	-0.0359400009736419	-0.0377399999648333	0.0758200027048588	0.19702499806881	0.3822350025177	0.448115003108978	0.487820000946522	0.518669986724854	0.531105008721352	0.491215008497238	0.512950003147125	0.486300006508827	0.373449996113777	0.200249999761581	-0.161500003188848	-0.253899991512299	-0.0910999998450279	-0.217150002717972	-0.570749998092651	-0.772450000047684	-1.01504996418953	-1.24819999933243	-1.29135000705719	-1.34329998493195	-1.43704998493195	-1.34689998626709	-1.18234997987747	-1.14540004730225	-1.23399996757507	-1.39520001411438	-1.39895004034042	-1.46274995803833	-1.57104998826981	-1.59789997339249	-1.56130003929138
chrXI:158327-158559	YKL156W	-0.481309992074966	-0.391280001401901	-0.384290000796318	-0.390499997138977	-0.290299999713898	-0.218469999730587	-0.0888699993491173	0.131939997524023	0.382719993591309	0.809069982171059	1.13654999136925	1.2505499958992	1.23957999944687	1.10468000173569	1.12707999944687	1.43810997009277	1.84677002429962	1.97872998714447	1.90897001028061	2.00159997940063	1.8317999958992	1.73335996866226	1.74223002195358	1.78609999418259	1.70526000261307	1.63156501054764	1.83066497445107	1.82139496803284	1.57870003581047	1.38789005279541	1.26217504739761	1.25048500299454	0.933510005474091	0.982305014133453	0.979639983177185	0.878744980692863	0.669394978880882	0.710179975628853	0.601640002429485	0.247224995493889	0.0152899997774512	-0.0827699978370219	-0.277444998547435	-0.374375008046627	-0.497055007517338	-0.527020005881786	-0.582790005207062	-0.551595005393028	-0.525554984807968	-0.571500012278557
chrIV:43757-43988	YDL229W	-1.88107495307922	-1.88878999352455	-1.79199499487877	-1.7257249891758	-1.69502000212669	-1.63400000333786	-1.74738997220993	-1.63136999607086	-1.41024497747421	-1.20215000808239	-0.891224998235703	-0.667314997315407	-0.501070000231266	-0.37165999263525	-0.153725002147257	-0.0134700005874038	0.270955006033182	0.575220012664795	1.10891003012657	1.5955599963665	1.58550995588303	1.50774498581886	1.02996497750282	0.387105005979538	0.22377500385046	0.176810003817081	0.0025500001385808	-0.235909997299314	-0.219790004193783	-0.150250002741814	-0.20976999849081	-0.256839996576309	-0.355850006639957	-0.485789984464645	-0.577609995007515	-0.534420013427734	-0.468340015411377	-0.42722000181675	-0.476559996604919	-0.470830002427101	-0.43279000222683	-0.524099990725517	-0.686990010738373	-0.733880007266998	-0.774689996242523	-0.69131001830101	-0.654180014133453	-0.550459980964661	-0.576770007610321	-0.560400009155273
chrV:409403-409634	YER125W	0.572355015575886	0.294324992597103	0.213884998112917	0.371304998546839	0.462929993867874	0.354529997706413	0.330160003900528	0.229444993287325	0.15353499725461	0.100365002453327	0.0972549993544817	0.133515003323555	0.206364999711514	0.32238000780344	0.480885016918182	0.340220004320145	0.0200350020080805	-0.140435003861785	-0.295709995180368	-0.452369999885559	-0.462300002574921	-0.444754995405674	-0.351079995930195	-0.312265005707741	-0.26153499931097	-0.377860009670258	-0.47681999206543	-0.508200004696846	-0.44399000108242	-0.382709985971451	-0.316449996829033	-0.18275999724865	-0.0775699988007545	-0.0801899999380112	-0.134130003303289	-0.213899996876717	-0.250830002129078	-0.268940004706383	-0.159860000014305	-0.0451200003735721	-0.146540003269911	-0.108350002579391	0.0263700011186302	-0.000839999318122864	-0.11785000115633	-0.607349994778633	-0.77175999879837	-0.909609997272491	-1.21244003772736	-1.34872002601624
chrXV:274628-274858	YOL025W	-0.839374980330467	-0.714090004563332	-0.517965017259121	-0.366595010459423	-0.469434985518456	-0.575669997930527	-0.559975010156631	-0.471609990298748	-0.432275007665157	-0.434879995882511	-0.449580007791519	-0.475535006821156	-0.508510011434555	-0.614209997653961	-0.655934980511665	-0.755529993772507	-0.91150997877121	-0.843670004606247	-0.760569986701012	-0.748304989933968	-0.710684975981712	-0.689269980788231	-0.67009000480175	-0.601974990963936	-0.566234996914864	-0.577270001173019	-0.604979991912842	-0.639849996566772	-0.56489000916481	-0.295840004086494	-0.252979990839958	-0.302689999341965	-0.47888999581337	-0.781410020589828	-1.01774999499321	-1.10288000106812	-1.24641997814178	-1.39366002082825	-1.51066004037857	-1.54570001363754	-1.51909998655319	-1.57399998903275	-1.62359999418259	-1.71376997232437	-1.73942003250122	-1.67130999565125	-1.53900001049042	-1.30191997289658	-1.31980003118515	-1.35581998825073
chrXV:877794-878024	YOR298C-A	-0.288450002670288	-0.404875002801418	-0.498624995350838	-0.548099994659424	-0.570775002241135	-0.627900004386902	-0.613499999046326	-0.635275021195412	-0.640650004148483	-0.563874989748001	-0.555024996399879	-0.518849991261959	-0.492249988019466	-0.438749998807907	-0.346925005316734	-0.265874996781349	-0.2191749997437	-0.156124997884035	-0.105225000530481	-0.0423500007018447	0.0141750000766478	-0.00402499921619892	-0.152950001880527	-0.195599999278784	-0.182300001382828	-0.148060001432896	-0.243770003318787	-0.406829997897148	-0.599769991636276	-0.70346999168396	-0.762810009717941	-0.81693000793457	-0.977520006895065	-1.11219000816345	-1.14722001552582	-1.11233996152878	-1.12074000835419	-1.13361999988556	-1.12842997312546	-1.11689995527267	-1.06570997238159	-0.983120006322861	-0.956780010461807	-0.999359983205795	-1.00133999586105	-0.851470017433167	-0.688690012693405	-0.594099998474121	-0.522260004281998	-0.399109992384911
chrVII:1069228-1069457	YGR287C	-0.151685000583529	-0.209485001116991	-0.112904996424913	-0.0624449990689755	-0.120284999161959	-0.151705002784729	-0.0689200010150671	-0.138669998943806	-0.0909449990838766	-0.198105001449585	-0.119340001046658	0.153854999691248	0.25819000005722	0.313584994524717	0.395395006239414	0.326995004713535	0.395605005323887	0.461790004372597	0.503999990224838	0.524150010943413	0.593514986336231	0.486914999783039	0.607924994826317	0.573824997246265	0.427435003221035	0.465000009536743	0.490259996056557	0.437879994511604	0.270770001411438	-0.110230003297329	-0.174109996855259	-0.0579300010576844	-0.359450003504753	-0.621340012550354	-0.707140016555786	-0.762680006027222	-0.925189989805222	-1.2054300069809	-1.37267999649048	-1.53191001415253	-1.58203998804092	-1.56265003681183	-1.51625001430511	-1.7293300151825	-2.01070004701614	-1.89850000143051	-1.855479991436	-1.90622003078461	-1.91236001253128	-1.98388001918793
chrVIII:462098-462327	YHR179W	-0.667859989404678	-0.659039986133575	-0.537100005149841	-0.462050002813339	-0.377249994874001	-0.381279999017715	-0.343449997901916	-0.236520001292229	-0.0547200005501509	0.121470000594854	0.288730004429817	0.49580999314785	0.621510004997253	0.724709993600845	0.833270001411438	0.813379997014999	0.800749999284744	0.876879996061325	1.00775999426842	1.12991999387741	1.1432000041008	0.983450001478195	0.827799999713898	0.719019985198975	0.656169974803925	0.649774995446205	0.572194999456406	0.45258499532938	0.35700499266386	0.249544997513294	-0.0276550005190074	-0.417039993405342	-0.660474997758865	-0.920625013113022	-1.08772503733635	-0.932464998960495	-0.941965016722679	-0.998585000634193	-0.964139983057976	-0.967070007324219	-0.883555001020431	-0.812254998087883	-0.758854994177818	-0.713084983825684	-0.657414990663528	-0.695164996385574	-0.610850012302399	-0.457450000941753	-0.472269985079765	-0.502060000598431
chrXIII:483576-483805	YMR108W	0.0254699993878603	0.0877500001341105	0.205169995129108	0.384339998662472	0.646730014681816	0.950430005788803	1.30200001001358	1.65375000238419	1.92231997251511	2.17557008266449	2.2784099817276	2.21104998588562	2.1140599489212	2.11714997291565	2.02596006393433	1.93246002197266	1.89476002454758	1.91010001897812	1.961629986763	1.98936003446579	1.93436003923416	1.79377999305725	1.53653000593185	1.24029997587204	1.0791699886322	0.95832496881485	0.523475006222725	0.509750008583069	0.931850016117096	1.31130000948906	1.17470000684261	0.644249990582466	0.263025004416704	0.13927499903366	-0.112624999601394	-0.30562499910593	-0.420799992978573	-0.614024996757507	-0.832699999213219	-0.895924985408783	-1.02089999616146	-1.18109998106956	-1.27237498760223	-1.28907495737076	-1.34097498655319	-1.41755002737045	-1.39872500300407	-1.40444999933243	-1.36229997873306	-1.35059997439384
chrIV:1201842-1202071	YDR363W-A	-0.892549991607666	-0.693800002336502	-0.63280001282692	-0.465749993920326	-0.176899999380112	0.0746500018285587	0.265650004148483	0.260450005531311	0.169299997389317	-0.00860000029206276	0.0769000016152859	0.147099997848272	0.286400005221367	0.527099996805191	0.635250002145767	0.709800004959106	0.716199994087219	0.597000002861023	0.456899985671043	0.414250001311302	0.463649988174438	0.667799979448318	0.905600011348724	0.853199988603592	0.756650000810623	0.668599998950958	0.63027001619339	0.635700023174286	0.584225016832352	0.435760009288788	0.190774999558926	0.219060004130006	0.059000002220273	0.00126500017940998	-0.147680004686117	-0.106444999575615	-0.107165000587702	-0.0359400016488507	0.00474499957635999	0.0651899990625679	-0.0563200013712049	-0.0452699999324977	0.0563799999654293	0.356730001419783	0.307604999095202	0.308535006642342	0.441470006108284	0.93710001707077	1.25560501217842	1.39839994907379
chrXII:534489-534718	YLR189C	2.10159993171692	1.94784998893738	1.81589996814728	1.74609994888306	1.77009999752045	1.74609994888306	2.14599990844727	2.69254994392395	3.00300002098083	2.81695008277893	2.56805002689362	2.44599997997284	2.59950006008148	2.66295003890991	2.57850003242493	2.91470003128052	2.26634991168976	1.89530003070831	1.57254999876022	1.34200000762939	1.03100001811981	0.74329999089241	0.649350017309189	0.475150004029274	0.111850002780557	-0.117189997062087	-0.184850002080202	-0.327679999917746	-0.608325007557869	-0.7009750187397	-0.704734992980957	-0.843609976768494	-0.975869995355606	-1.04090996384621	-1.07370495796204	-1.19299995303154	-1.28008998036385	-1.20008497238159	-1.18720003962517	-1.29465000033379	-1.24339995980263	-1.29700002670288	-1.33988996744156	-1.37447496652603	-1.2107350230217	-1.05077501237392	-0.950554999709129	-1.03824498951435	-0.850760009884834	-0.716955009102821
chrX:598393-598622	YJR091C	-1.10036997795105	-1.22284996509552	-1.07587998509407	-0.90372000336647	-0.904500019550323	-0.811720007658005	-0.631930017471313	-0.480670014023781	-0.464440011978149	-0.254409991204739	-0.149049998819828	0.0467200001701713	0.36593000292778	0.487190008163452	0.522159996628761	0.518050003051758	0.653329992294312	0.656029999256134	0.533419996500015	0.2818299934268	0.0273599985986948	-0.0668799988925457	-0.183349999785423	-0.196140003204346	-0.317450004816055	-0.518730007112026	-0.629374995827675	-0.767915004491806	-0.809145015478134	-1.02878502011299	-1.31350998878479	-1.38366000056267	-1.511225014925	-1.60181497335434	-1.70337499380112	-1.76695502996445	-1.79497500658035	-1.72192002534866	-1.77431498169899	-1.85694499611855	-1.82057500481606	-1.90823002457619	-1.94939004778862	-1.90557498335838	-1.949909979105	-1.82624499797821	-1.70596998929977	-1.64198005199432	-1.58998001813889	-1.61582499146461
chrXV:832140-832369	snR8	-0.816870003938675	-0.67490000128746	-0.681710016727447	-0.776050013303757	-0.774310010671616	-0.700069987773895	-0.572159999608994	-0.377229991555214	-0.143270000815392	0.0498300010338426	0.227379997819662	0.397489994764328	0.579910001158714	0.71039999127388	0.798470002412796	0.801950001716614	0.847039985656738	0.928529995679855	0.856090003252029	0.860590004920959	0.755129987001419	0.609359985589981	0.50317000746727	0.412460002303123	0.275309991836548	0.143905000388622	0.0636900003999472	-0.00792499975068495	-0.00761999953538179	0.042405001167208	0.163364999741316	0.25979999601841	0.298219995200634	0.464665016531944	0.58874499797821	0.666654992103577	0.615560004115105	0.680839994549751	0.832349985837936	0.861159983277321	0.949094986915588	1.02563002407551	1.11044998764992	1.05187501907349	0.912609994411469	0.905649980902672	0.683704999089241	0.271604996919632	-0.0175599990412593	-0.111395002156496
[truncated: 3,185,877 more chars]
