# Supplementary material for: Specialization of the chromatin remodeler RSC to mobilize partially-unwrapped nucleosomes
Source: eLife. 2020 Jun 4;9:e58130. doi: 10.7554/eLife.58130 (PMC7308085; doi:10.7554/eLife.58130)
Supplement: Figure 5—source data 1. [file elife-58130-fig5-data1.zip › Fig5_supplemental_files/NDR_promoter150.unique.sorted.Nucleosome.txt]

# Program /Users/tim/perl5/perlbrew/perls/perl-5.28/bin/get_relative_data.pl, v 1.63
# Database Parsed:NDR_promoter150.unique.sorted.bed
# Feature region
# Column_2 name=-500..-481;dataset=file:Nucleosome.skinny75.log2rpm.bw;method=mean;relative_position=3prime_end;start=-500;stop=-481;window=20
# Column_3 name=-480..-461;dataset=file:Nucleosome.skinny75.log2rpm.bw;method=mean;relative_position=3prime_end;start=-480;stop=-461;window=20
# Column_4 name=-460..-441;dataset=file:Nucleosome.skinny75.log2rpm.bw;method=mean;relative_position=3prime_end;start=-460;stop=-441;window=20
# Column_5 name=-440..-421;dataset=file:Nucleosome.skinny75.log2rpm.bw;method=mean;relative_position=3prime_end;start=-440;stop=-421;window=20
# Column_6 name=-420..-401;dataset=file:Nucleosome.skinny75.log2rpm.bw;method=mean;relative_position=3prime_end;start=-420;stop=-401;window=20
# Column_7 name=-400..-381;dataset=file:Nucleosome.skinny75.log2rpm.bw;method=mean;relative_position=3prime_end;start=-400;stop=-381;window=20
# Column_8 name=-380..-361;dataset=file:Nucleosome.skinny75.log2rpm.bw;method=mean;relative_position=3prime_end;start=-380;stop=-361;window=20
# Column_9 name=-360..-341;dataset=file:Nucleosome.skinny75.log2rpm.bw;method=mean;relative_position=3prime_end;start=-360;stop=-341;window=20
# Column_10 name=-340..-321;dataset=file:Nucleosome.skinny75.log2rpm.bw;method=mean;relative_position=3prime_end;start=-340;stop=-321;window=20
# Column_11 name=-320..-301;dataset=file:Nucleosome.skinny75.log2rpm.bw;method=mean;relative_position=3prime_end;start=-320;stop=-301;window=20
# Column_12 name=-300..-281;dataset=file:Nucleosome.skinny75.log2rpm.bw;method=mean;relative_position=3prime_end;start=-300;stop=-281;window=20
# Column_13 name=-280..-261;dataset=file:Nucleosome.skinny75.log2rpm.bw;method=mean;relative_position=3prime_end;start=-280;stop=-261;window=20
# Column_14 name=-260..-241;dataset=file:Nucleosome.skinny75.log2rpm.bw;method=mean;relative_position=3prime_end;start=-260;stop=-241;window=20
# Column_15 name=-240..-221;dataset=file:Nucleosome.skinny75.log2rpm.bw;method=mean;relative_position=3prime_end;start=-240;stop=-221;window=20
# Column_16 name=-220..-201;dataset=file:Nucleosome.skinny75.log2rpm.bw;method=mean;relative_position=3prime_end;start=-220;stop=-201;window=20
# Column_17 name=-200..-181;dataset=file:Nucleosome.skinny75.log2rpm.bw;method=mean;relative_position=3prime_end;start=-200;stop=-181;window=20
# Column_18 name=-180..-161;dataset=file:Nucleosome.skinny75.log2rpm.bw;method=mean;relative_position=3prime_end;start=-180;stop=-161;window=20
# Column_19 name=-160..-141;dataset=file:Nucleosome.skinny75.log2rpm.bw;method=mean;relative_position=3prime_end;start=-160;stop=-141;window=20
# Column_20 name=-140..-121;dataset=file:Nucleosome.skinny75.log2rpm.bw;method=mean;relative_position=3prime_end;start=-140;stop=-121;window=20
# Column_21 name=-120..-101;dataset=file:Nucleosome.skinny75.log2rpm.bw;method=mean;relative_position=3prime_end;start=-120;stop=-101;window=20
# Column_22 name=-100..-81;dataset=file:Nucleosome.skinny75.log2rpm.bw;method=mean;relative_position=3prime_end;start=-100;stop=-81;window=20
# Column_23 name=-80..-61;dataset=file:Nucleosome.skinny75.log2rpm.bw;method=mean;relative_position=3prime_end;start=-80;stop=-61;window=20
# Column_24 name=-60..-41;dataset=file:Nucleosome.skinny75.log2rpm.bw;method=mean;relative_position=3prime_end;start=-60;stop=-41;window=20
# Column_25 name=-40..-21;dataset=file:Nucleosome.skinny75.log2rpm.bw;method=mean;relative_position=3prime_end;start=-40;stop=-21;window=20
# Column_26 name=-20..-1;dataset=file:Nucleosome.skinny75.log2rpm.bw;method=mean;relative_position=3prime_end;start=-20;stop=-1;window=20
# Column_27 name=1..20;dataset=file:Nucleosome.skinny75.log2rpm.bw;method=mean;relative_position=3prime_end;start=1;stop=20;window=20
# Column_28 name=21..40;dataset=file:Nucleosome.skinny75.log2rpm.bw;method=mean;relative_position=3prime_end;start=21;stop=40;window=20
# Column_29 name=41..60;dataset=file:Nucleosome.skinny75.log2rpm.bw;method=mean;relative_position=3prime_end;start=41;stop=60;window=20
# Column_30 name=61..80;dataset=file:Nucleosome.skinny75.log2rpm.bw;method=mean;relative_position=3prime_end;start=61;stop=80;window=20
# Column_31 name=81..100;dataset=file:Nucleosome.skinny75.log2rpm.bw;method=mean;relative_position=3prime_end;start=81;stop=100;window=20
# Column_32 name=101..120;dataset=file:Nucleosome.skinny75.log2rpm.bw;method=mean;relative_position=3prime_end;start=101;stop=120;window=20
# Column_33 name=121..140;dataset=file:Nucleosome.skinny75.log2rpm.bw;method=mean;relative_position=3prime_end;start=121;stop=140;window=20
# Column_34 name=141..160;dataset=file:Nucleosome.skinny75.log2rpm.bw;method=mean;relative_position=3prime_end;start=141;stop=160;window=20
# Column_35 name=161..180;dataset=file:Nucleosome.skinny75.log2rpm.bw;method=mean;relative_position=3prime_end;start=161;stop=180;window=20
# Column_36 name=181..200;dataset=file:Nucleosome.skinny75.log2rpm.bw;method=mean;relative_position=3prime_end;start=181;stop=200;window=20
# Column_37 name=201..220;dataset=file:Nucleosome.skinny75.log2rpm.bw;method=mean;relative_position=3prime_end;start=201;stop=220;window=20
# Column_38 name=221..240;dataset=file:Nucleosome.skinny75.log2rpm.bw;method=mean;relative_position=3prime_end;start=221;stop=240;window=20
# Column_39 name=241..260;dataset=file:Nucleosome.skinny75.log2rpm.bw;method=mean;relative_position=3prime_end;start=241;stop=260;window=20
# Column_40 name=261..280;dataset=file:Nucleosome.skinny75.log2rpm.bw;method=mean;relative_position=3prime_end;start=261;stop=280;window=20
# Column_41 name=281..300;dataset=file:Nucleosome.skinny75.log2rpm.bw;method=mean;relative_position=3prime_end;start=281;stop=300;window=20
# Column_42 name=301..320;dataset=file:Nucleosome.skinny75.log2rpm.bw;method=mean;relative_position=3prime_end;start=301;stop=320;window=20
# Column_43 name=321..340;dataset=file:Nucleosome.skinny75.log2rpm.bw;method=mean;relative_position=3prime_end;start=321;stop=340;window=20
# Column_44 name=341..360;dataset=file:Nucleosome.skinny75.log2rpm.bw;method=mean;relative_position=3prime_end;start=341;stop=360;window=20
# Column_45 name=361..380;dataset=file:Nucleosome.skinny75.log2rpm.bw;method=mean;relative_position=3prime_end;start=361;stop=380;window=20
# Column_46 name=381..400;dataset=file:Nucleosome.skinny75.log2rpm.bw;method=mean;relative_position=3prime_end;start=381;stop=400;window=20
# Column_47 name=401..420;dataset=file:Nucleosome.skinny75.log2rpm.bw;method=mean;relative_position=3prime_end;start=401;stop=420;window=20
# Column_48 name=421..440;dataset=file:Nucleosome.skinny75.log2rpm.bw;method=mean;relative_position=3prime_end;start=421;stop=440;window=20
# Column_49 name=441..460;dataset=file:Nucleosome.skinny75.log2rpm.bw;method=mean;relative_position=3prime_end;start=441;stop=460;window=20
# Column_50 name=461..480;dataset=file:Nucleosome.skinny75.log2rpm.bw;method=mean;relative_position=3prime_end;start=461;stop=480;window=20
# Column_51 name=481..500;dataset=file:Nucleosome.skinny75.log2rpm.bw;method=mean;relative_position=3prime_end;start=481;stop=500;window=20
Primary_ID	Name	-500..-481	-480..-461	-460..-441	-440..-421	-420..-401	-400..-381	-380..-361	-360..-341	-340..-321	-320..-301	-300..-281	-280..-261	-260..-241	-240..-221	-220..-201	-200..-181	-180..-161	-160..-141	-140..-121	-120..-101	-100..-81	-80..-61	-60..-41	-40..-21	-20..-1	1..20	21..40	41..60	61..80	81..100	101..120	121..140	141..160	161..180	181..200	201..220	221..240	241..260	261..280	281..300	301..320	321..340	341..360	361..380	381..400	401..420	421..440	441..460	461..480	481..500
chrXV:779461-780057	YOR234C	0.251700004190207	0.386000007390976	0.496250014007092	0.689300000667572	0.650600016117096	0.604500025510788	0.617150013148785	0.36730000525713	0.337300004065037	0.622500018775463	0.879799988865852	0.940999984741211	0.86049998998642	0.878549990057945	0.827149993181229	1.00019998550415	1.00389998555183	0.960149991512299	1.12260000705719	1.05099999904633	1.07585000991821	0.844899991154671	0.934049987792969	1.46575000286102	1.92659999132156	2.18060001134872	3.09444999694824	3.48910000324249	3.46454998254776	3.34380000829697	2.192750030756	1.28384999632835	1.62529999613762	2.01125000119209	2.36694999933243	2.5570500254631	2.26610001325607	1.94004998803139	1.25809999704361	0.893049991130829	1.30065000653267	2.15929995179176	2.52009996175766	2.67979999780655	2.42659997940063	1.77664997577667	1.3165000140667	1.56249999403954	2.12569999098778	3.02204998731613
chrXIII:551261-551853	YMR143W	0.746399995684624	0.832349991798401	1.15560002923012	1.01049999594688	0.86049998998642	0.777199995517731	0.572399991750717	0.564700016379356	0.534400004148483	0.329799994826317	0.210400003939867	0.191200003027916	0.380100007355213	0.386000007390976	0.407600003480911	0.289600005745888	0.1976000033319	0.236000005155802	0.266399999707937	0.677450004220009	0.828199991583824	0.940249985456467	0.89504998922348	0.841049993038178	1.51800000071526	2.26224999427795	2.89884999990463	3.29175001382828	3.36335000991821	3.28495000600815	3.07290005683899	2.54284998178482	2.18384997844696	2.09945001602173	2.6881500005722	3.31960000991821	3.48125002384186	3.3523500084877	2.84510003328323	1.99799997806549	1.72959997653961	1.74384998083115	1.90094998478889	2.07330000400543	2.19515002965927	2.20555000305176	2.11025003194809	1.9766499876976	2.0231999874115	2.50264998674393
chrV:85037-85605	YEL034W	1.27465001344681	1.16480000019073	0.939499986171722	0.848499989509582	0.689999997615814	0.597650001943111	0.65675000846386	0.454100012779236	0.579500025510788	0.443150010704994	0.303400006890297	0.604550005495548	0.623500019311905	0.769199997186661	0.878249990940094	0.770499995350838	0.845199990272522	0.910699993371964	0.951499998569489	0.848399990797043	0.693000003695488	0.430850014090538	0.586300002038479	0.78929999768734	1.54129998087883	2.11629999876022	2.64229997396469	3.07975001335144	3.12930002212524	3.02675002813339	2.83940004110336	2.48105001449585	2.42880003452301	2.59035003185272	2.93645004034042	3.03100001811981	3.05074995756149	2.83879997730255	2.36570004224777	2.27724996805191	2.37304995059967	2.49519997835159	2.9880499958992	3.25090001821518	3.30975000858307	3.16235001087189	2.81889997720718	2.72920001745224	2.75770001411438	2.82400004863739
chrIX:254155-254721	YIL055C	0.303400006890297	0.675100000202656	0.873849987983704	0.909149986505508	1.19375002980232	1.14580001831055	1.1104500234127	1.09175001978874	0.755900000035763	0.488599988818169	0.429199999570847	0.471850003302097	1.11210001111031	1.32170000076294	1.57235000133514	1.62774999141693	1.21360000967979	0.9908999979496	0.605149997770786	0.386000007390976	0.466999992728233	0.493999987840652	0.401200002431869	0.702199997007847	0.920249992609024	1.65465000867844	3.29589999914169	3.63944997787476	3.73435001373291	3.49500000476837	2.50260000228882	1.97254999876022	1.82644997239113	1.77564997076988	2.03529996275902	2.85685003995895	3.24915002584457	3.31370002031326	3.1126500248909	2.51594997644424	1.89859998226166	1.83679997324944	1.80984997749329	2.26854999065399	3.07955002784729	3.29669998884201	3.31780000925064	2.95950000286102	1.98879998326302	1.64969999790192
chrX:651307-651870	YJR123W	0.0630000002682209	0.140000000596046	0.290650007873774	0.595000028610229	0.888249987363815	0.889649987220764	0.799449992179871	0.671799997985363	0.39140000641346	0.597349998354912	0.618750020861626	0.703350007534027	0.997949987649918	1.18295000195503	1.32755000591278	1.31845000982285	1.14594999551773	0.859749990701675	0.715799996256828	0.455500000715256	0.321100006997585	0.0938000023365021	0.785900008678436	1.35745000839233	1.80164999365807	2.44160000085831	2.93174999952316	3.26610000133514	3.434750020504	3.23230000734329	2.79240003824234	2.4731499671936	2.45075001716614	3.07955002784729	3.27050002813339	3.29140002727509	2.98680003881454	2.47185000181198	2.3802500128746	2.40565006732941	2.44650003910065	2.72395001649857	2.77495000362396	2.64109997749329	2.49669997692108	2.02660000324249	1.91824998855591	2.24054999351501	2.4946999669075	2.81640003919601
chrXV:253657-254218	YOL039W	0.637150007486343	0.773399996757507	0.924349987506866	1.14104999303818	1.17924999594688	1.1399000287056	1.19685001969337	1.04639999866486	1.05780000686646	1.08455001711845	0.791699993610382	1.17594999670982	1.20515001416206	1.153600025177	1.0154000043869	0.518949994444847	0.589950026571751	0.445399996638298	0.488249991834164	0.827849996089935	1.01829999089241	1.16870001554489	1.2558000087738	1.34625000953674	1.70400000214577	1.98009999990463	2.36054998636246	2.62289998531342	2.78995000123978	2.76329997777939	2.65555000305176	2.44574999809265	2.28534995317459	2.08060001730919	2.03360000252724	2.17320002317429	2.38025000095367	2.47639997005463	2.38435001373291	2.63690000772476	2.62799997329712	2.63519999980927	2.40044997930527	1.88454996943474	1.90934997797012	1.8879499912262	1.96114996671677	1.60835000276566	1.64129998683929	1.93944997787476
chrIV:1080373-1080924	YDR309C	1.13330000638962	1.31785001158714	1.35954998731613	1.21535001397133	1.20495002865791	0.829800000786781	0.482499995827675	0.283600005507469	0	0.021000000089407	0.140000000596046	0.171000001579523	0.460550002753735	0.74040000140667	0.865949988365173	0.992199993133545	0.936799985170364	0.785149994492531	0.91729998588562	0.827999991178513	0.807399994134903	0.839349991083145	1.38960000276566	1.69014999270439	2.08109999895096	2.51559995412827	2.85285003185272	3.36840000152588	3.43069998025894	3.19390000104904	2.82670003175735	2.04379999041557	2.02230000495911	2.15315001606941	2.60439997911453	3.08535000085831	3.36910002231598	3.48955000638962	3.21065000295639	2.60995001792908	1.96114998459816	1.53515000343323	2.0448999941349	2.64275004863739	3.2118499994278	3.67454999685287	3.52664997577667	3.34849998950958	2.62530003786087	1.86554998755455
chrXV:505153-505698	YOR096W	0.221400005370378	0.297500006854534	0.386000007390976	0.386000007390976	0.171500001847744	0.204000003635883	0.140000000596046	0.140000000596046	0.184800002723932	0.354500003159046	0.564700016379356	0.640750020742416	0.802599993348122	0.898499989509583	1.0112999856472	1.05435000061989	0.946349990367889	0.767999997735023	0.672950014472008	0.568550004065037	0.518550004065037	0.768199993669987	0.907899987697601	0.92519998550415	1.22964999079704	1.64615000486374	2.27484996914864	2.82325001955032	3.04439998865128	3.06459999084473	2.89355006217957	2.63194997310638	2.56199998855591	2.58424999713898	2.5294499874115	2.65039999485016	2.80235004425049	2.71199997663498	2.57529999017715	2.10424999594688	1.60139999985695	1.93195002675056	2.31635000705719	2.65765002965927	2.90135005712509	2.6496000289917	2.21514999866486	1.82619999647141	1.57724999785423	1.99645000696182
chrVII:919962-920505	YGR214W	0.185000003874302	0.100800002366304	0.26800000667572	0.332900007069111	0.386000007390976	0.347600001096725	0.26800000667572	0.165600001811981	0.425500005483627	0.54955001026392	0.937800002098083	1.36995000839233	1.25874999761581	1.35415000915527	1.09924998879433	0.771899995207787	0.775	0.507400009036064	1.01675000339746	1.41150000095367	1.52930001020432	1.70604998469353	1.7873999774456	1.99260001182556	2.1961000084877	2.4531499505043	2.9989000082016	3.3743499994278	3.5465499997139	3.42204998731613	2.8529500246048	2.0077499806881	1.64069998860359	1.88889998793602	2.60864999294281	2.93895000219345	3.0137500166893	2.89165000915527	2.39699999094009	2.00074996948242	1.65129999518394	1.9362999856472	2.39530000686646	2.75234999656677	2.83405004739761	2.51954996585846	2.07634997963905	1.83044998049736	2.01289998888969	2.73820000886917
chrXII:931884-932421	YLR406C-A	0.775999993085861	0.437000004947185	0.291600006818771	0.37420000731945	0.523250009119511	0.514199995994568	0.50409999191761	0.493649990856648	0.524300000071526	0.450799995660782	0.37420000731945	0.426699994504452	0.466999992728233	0.705649994313717	1.0066999912262	1.03299999237061	0.940999984741211	0.654200008511543	0.608549997210503	0.832599991559982	1.12629998922348	1.27745001316071	1.31210001707077	1.67054998874664	1.89114998579025	2.17775003910065	2.65629999637604	2.88660002946854	3.09020001888275	3.19229998588562	2.8358500123024	2.54529999494553	2.48634999990463	2.66149998903275	3.08635001182556	3.39464998245239	3.45735000371933	3.23914999961853	2.76675003767014	2.05035001039505	1.49494999647141	1.71139998435974	2.01714998483658	2.81464999914169	3.65425000190735	3.67685000896454	3.53729996681213	2.5561499774456	1.27139999866486	1.55549999475479
chrII:164941-165465	YBL029C-A	0.99254999756813	0.897049987316132	0.754499998688698	0.603550019860268	0.564700016379356	0.50409999191761	0.434250001609325	0.406100000441074	0.554600012302399	0.637750014662743	0.519249998033047	0.652800001204014	0.781199994683266	0.861999988555908	0.872849988937378	0.607599991559982	0.383500002324581	0.380100007355213	0.444899995625019	0.636249996721745	0.553099994361401	0.54955001026392	0.509149993956089	0.415350006520748	0.70835000872612	1.69770001769066	2.93815002441406	3.41935000419617	3.64680001735687	3.48525000810623	3.15890003442764	2.80265001058579	2.5706000328064	2.24204995036125	2.0029000043869	2.52580000162125	3.09375001192093	3.41685000658035	3.3932000041008	3.00280002355576	2.19874997735023	1.44619999527931	1.38614999651909	2.59830001592636	3.31335003376007	3.6134499669075	3.53590000867844	2.8808500289917	2.08540000319481	1.31295000314713
chrII:555620-556144	YBR157C	2.03705000281334	1.89044998288155	1.76274996995926	1.54059999585152	1.4425499856472	1.12170001268387	1.0342000067234	1.23730000257492	1.17920000553131	0.876049989461899	0.625000007450581	0.476749999821186	0.390050007402897	0.773599997162819	0.803199994564056	0.876799988746643	0.932349985837936	0.961949986219406	1.24330002069473	1.29855002164841	1.25685002207756	1.29705002307892	1.22850000858307	1.59364998340607	2.06085000038147	2.34419997930527	2.54974999427795	2.71900000572205	2.5856999874115	2.5073499917984	2.27794997692108	2.02689999938011	1.88179998993874	1.66764999032021	1.69464998841286	1.42869999408722	1.44009997844696	1.48474999666214	1.56864998936653	1.83634997606277	1.93434997797012	2.27059999704361	2.40934998989105	2.61844998598099	2.80074999332428	2.56964997053146	2.62304999828339	2.41699999570847	2.27720000743866	2.11949999332428
chrX:173029-173543	YJL130C	0.857049995660782	0.887899988889694	0.916799986362457	0.876799988746643	0.973399990797043	0.962199985980988	1.08675001263618	1.01044999361038	0.95949998497963	0.730550003051758	0.461249996721745	0.228600004315376	0.0630000002682209	0.021000000089407	0.140000000596046	0.140000000596046	0.257100003957748	0.657550001144409	0.849399989843369	0.861999988555908	0.772199994325638	0.52760001718998	1.00100000500679	1.27535001635551	1.58715000152588	1.87829998731613	2.52475001811981	3.11874998807907	3.25730005502701	3.2046000123024	2.72559999227524	2.39614999294281	2.49519997835159	2.45040000677109	2.44810001850128	2.65729998350143	2.57584998607636	2.67469998598099	2.37749997377396	2.0017000079155	1.91749998927116	1.8020999789238	2.08990004062653	2.25119997262955	2.24724999666214	2.17400002479553	1.95989997386932	1.60389999747276	1.93619998693466	2.58095000982285
chrXVI:829156-829669	YPR149W	0.887649989128113	0.582550001144409	0.350600007176399	0.525350011885166	0.741799995303154	1.08029999136925	1.25310000181198	1.30670001506805	1.2585500061512	0.969049990177155	0.908399987220764	0.779599994421005	1.12585000395775	1.57800000309944	1.66574999690056	1.77929998636246	1.50820000171661	1.23014999032021	1.37140001058578	1.49359999895096	1.59474999904633	1.75614995360374	1.63330000638962	1.68230000138283	1.95869998335838	2.04710002541542	2.2198499917984	2.40915002822876	2.40985000133514	2.3604999423027	2.35715000629425	2.07265000939369	1.95349997878075	1.8629999935627	1.48264999985695	1.99125002026558	2.5890499830246	2.75120000839233	2.82295005321503	2.64090001583099	2.1546500146389	2.10365003347397	2.21804999113083	2.35905001163483	2.98850001096725	3.07290003299713	3.17684998512268	3.02465000152588	2.57964998483658	2.33589998483658
chrX:75372-75884	YJL189W	0.583349997550249	0.279800006747246	0.386000007390976	0.350600007176399	0.380100010335445	0.666250005364418	0.777999997138977	0.803199994564056	0.695399998128414	0.426699994504452	0.26800000667572	0.183600003272295	0.130900002270937	0.462600010633469	1.09445000886917	1.31855000257492	1.35265001058578	1.25980001091957	0.707100009918213	0.545049999654293	0.456199994683266	0.594450002908707	0.760399997234344	0.716399997472763	0.840249991416931	0.966699999570847	1.91700001358986	2.89885001182556	3.1003999710083	3.02399997711182	2.52604997158051	1.6135499894619	1.40195000767708	1.95804999470711	2.30744996070862	2.45289995670319	2.54664996862412	2.3181499838829	2.3371999502182	2.15485002994537	2.23759998083115	2.72420001029968	2.76119995117188	2.82685006856918	2.54780000448227	1.82664998173714	1.79444997310638	1.85869998931885	2.28420001268387	2.77785005569458
chrX:662871-663383	YJR127C	1.56424998641014	1.17855000495911	0.805349989235401	0.395300002396107	0.413150009512901	0.580799998342991	0.916999995708466	1.36564999818802	1.32210001945496	1.30400002002716	1.11930001378059	0.823699992895126	0.840249991416931	0.586999997496605	0.601050001382828	0.836149990558624	1.11139999032021	1.48380000591278	1.42124998569489	1.48024998903275	1.31265001893044	1.17025002837181	1.07050000429153	0.689850011467934	0.809950010478497	1.81680000424385	2.67135001420975	3.19760001897812	3.60004998445511	3.53035000562668	3.39425002336502	3.11960003376007	2.60429997444153	2.39324997663498	1.98335000872612	2.01884999871254	2.55339996814728	2.85939999818802	2.99970000982285	3.10870001316071	2.85170001983643	2.53000001907349	2.17174999117851	2.24479997754097	2.50824996232986	2.70814998149872	2.99270000457764	2.65915001630783	2.35604996681213	1.93545001149178
chrIV:307847-308358	YDL082W	0.817099991440773	0.666250005364418	0.725199997425079	0.74210000038147	0.599749997258186	0.969599986076355	1.1789999961853	1.13390003442764	1.0029500067234	0.566950008273125	0.140000000596046	0.253200004994869	0.26800000667572	0.26800000667572	0.26800000667572	0.034400000423193	0.0840000003576279	0.140000000596046	0.140000000596046	0.140000000596046	0.021000000089407	0.0560000002384186	0.184800002723932	0.632800000905991	1.22505000829697	1.77099997401237	2.94034999608994	3.64940001964569	3.75030001401901	3.64229998588562	2.67199999094009	1.84584998488426	1.71334999203682	1.94959998130798	2.4688000202179	3.04915002584457	3.25135000944138	3.25645000934601	2.82409999370575	2.28620001673698	1.70329999923706	1.66164999604225	1.93724998235703	2.24839999675751	2.52950003147125	2.53130000829697	2.21570003032684	1.81489998698235	1.64734999537468	2.28209999203682
chrV:141038-141546	YEL007W	1.5114500105381	1.21350001096725	0.79899999499321	0.768799996376038	0.746999996900559	0.689999997615814	0.564400012791157	0.646049997210503	0.921950000524521	1.08700001239777	0.984849989414215	0.839749991893768	0.488400006294251	0.396800005435944	0.524300000071526	0.441500003635883	0.486150009930134	1.22480000853539	1.42174998521805	1.47555001378059	1.63694999814034	0.984650003910065	1.08500001430511	1.19165001511574	0.889649987220764	0.972549992799759	1.38460000753403	1.52470000386238	1.6823499917984	1.76984997987747	1.77164997458458	2.18619996905327	2.59609999656677	2.73194999694824	2.81590002775192	2.89920006990433	3.00220000743866	3.01360000371933	2.75375002622604	2.54239996671677	2.42204996347427	3.03024997711182	3.5420499920845	3.75820002555847	3.74455001354218	3.3538999915123	2.78395003080368	2.31099996566772	2.19605001211166	2.61244996786118
chrIV:591521-592028	YDR072C	0.885699987411499	0.889649987220764	0.958899986743927	0.940999984741211	0.91224998831749	1.09915001988411	0.881649994850159	0.777999997138977	0.751049998402596	0.466999992728233	0.597500002384186	0.807399994134903	0.873849987983704	0.937049984931946	0.751599997282028	0.785799995064735	0.710600003600121	0.671000003814697	0.513500002026558	0.386000007390976	0.232500003278255	0.498699992895126	0.912150004506111	1.64784997701645	2.22525000572205	2.61405000686646	3.07025001049042	3.096499979496	3.09489997625351	2.92565002441406	2.60485000610352	2.42904996871948	2.2169499874115	2.25354996919632	2.84670001268387	3.17520000934601	3.3563000202179	3.25394998788834	2.77904999256134	2.65230002403259	2.69675000905991	2.71270002126694	2.91005002260208	2.97580001354218	2.95005003213882	2.9485000371933	2.70989999771118	2.39439996480942	2.17745001316071	1.94805000424385
chrII:415329-415835	YBR084C-A	1.08249999284744	0.80464999973774	0.529000005125999	0.493999987840652	0.589050015807152	0.595000028610229	0.567850007116795	0.891099989414215	1.07634999752045	1.21899998188019	1.11835001111031	0.839249992370605	0.366200004518032	0.356500007212162	0.479750008881092	0.599750027060509	0.753000000119209	0.790599995851517	0.865199989080429	1.01265000104904	1.02199999094009	0.969599986076355	0.803199994564056	0.760400003194809	1.52480000257492	2.3511499941349	3.18735001087189	3.31995000839233	3.41349997520447	3.20175001621246	2.78900003433228	2.42480001449585	2.02155001759529	2.41775001883507	3.39635000228882	3.70765000581741	3.78360002040863	3.3949000120163	2.57760000228882	1.95214998722076	1.36044999957085	1.25094999074936	3.04054999351501	3.29150004386902	3.37964998483658	3.09915000200272	2.02190001606941	1.96924998760223	1.77164996862411	1.77864997982979
chrV:545094-545598	YER177W	1.11675000786781	0.572050006687641	0.236000005155802	0.402200004458427	0.559650014340878	0.636850003898144	0.631499998271465	0.524300000071526	0.385000005364418	0.159200001507998	0.140000000596046	0.294199998676777	0.731449998915195	0.933099985122681	0.933099985122681	0.752949997782707	0.501350009441376	0.718700006604195	0.755999997258186	0.831599992513657	0.934699988365173	1.13390000462532	1.49504999518394	1.8631500005722	2.13025003671646	2.32529995441437	2.54300000667572	3.12700003385544	3.1909500002861	3.17080001831055	2.95190004110336	2.12155003547668	2.00160000920296	1.85689998269081	1.95699999928474	2.28219995498657	2.19635006189346	2.1586500287056	2.55279997587204	2.61574996709824	2.73700003623962	2.78035002946854	2.50854997634888	2.70114997625351	2.63899999856949	2.41424996852875	2.63899997472763	2.8611000418663	2.96400003433228	2.98395000696182
chrVII:598802-599305	YGR055W	0.665299993753433	0.418400001525879	0.327000007033348	0.285700006783009	0.466999992728233	0.514199995994568	0.386000007390976	0.338800007104874	0.140000000596046	0.021000000089407	0.140000000596046	0.140000000596046	0.189200001955032	0.554600001871586	0.845199990272522	0.861999988555908	0.893099987506866	0.766650000214577	0.979249998927116	1.31640002727509	1.22410000562668	1.59309999346733	2.23965002894402	2.45994999408722	2.60005005598068	2.16165000200272	2.06994997262955	3.06105002164841	3.19779999256134	3.2912499666214	2.82035000324249	2.02864998579025	2.18000000715256	2.12375003099442	2.47419999837875	2.65190000534058	2.78569999933243	2.7666500210762	2.43629999160767	1.98649999499321	1.85854997634888	2.31035000085831	2.62879998683929	2.74020003080368	2.55204998254776	2.10394998788834	1.73354997634888	1.4380499958992	1.27355000376701	2.11865000128746
chrXIV:355273-355775	YNL144C	0.952449995279312	0.711599996685982	0.689999997615814	0.633000016212463	0.493050004541874	0.689999997615814	0.74719999730587	0.623500019311905	0.423700009286404	0.457800015807152	0.62975000590086	0.956149989366531	1.06465000510216	1.00689999461174	0.977999985218048	1.03980000019073	1.3311999976635	1.56069999933243	1.55015000104904	1.56159999966621	1.35759999752045	1.14985000491142	0.903249990940094	0.512050002813339	0.837449990212917	1.58500000834465	2.60070004463196	3.10984998941422	3.29644999504089	3.18799998760223	2.75540002584457	2.37694998383522	2.07395001649857	2.18425001502037	2.33620003461838	3.06574999094009	3.52539999485016	3.81669996976852	3.9192999958992	3.6914999961853	3.38780001401901	2.8577000617981	2.40404996871948	2.40754997730255	2.55200003385544	3.14980005025864	3.53089998960495	3.90899994373322	3.99889998435974	3.75114996433258
chrXV:520480-520982	YOR107W	1.0193499982357	1.07450001239777	1.13620002269745	1.41120001077652	1.49015000462532	1.56344999670982	1.62084999680519	1.33339999318123	1.11870003342628	0.663150015473366	0.379600006341934	0.387399998307228	0.569750018417835	0.579850022494793	0.604500025510788	0.529350002110004	0.687399992346764	1.04340000748634	1.25900000333786	1.2027499973774	1.04264999628067	0.721650004386902	0.438600009679794	0.445399996638298	0.532000018656254	0.962500002980232	2.24440001249313	2.85550001859665	3.19265003204346	3.25584999322891	2.90025004148483	2.57349998950958	2.27544996738434	2.39164997339249	2.83870004415512	3.15155000686646	3.2756000161171	3.15745000839233	2.78125001192093	2.5143500328064	2.22169996500015	1.81629997491837	1.66110000014305	1.71690000295639	2.80364999771118	3.68115000724792	3.83609997034073	3.88274993896484	3.21309998035431	2.52684999704361
chrXIV:281605-282107	YNL190W	1.04409999251366	0.697899989783764	0.524300000071526	0.499049989879131	0.338800007104874	0.437499992549419	0.54955001026392	0.54955001026392	0.493999987840652	0.354500003159046	0.444700002670288	0.872700002789497	1.25750002264977	1.58770000338554	1.55725000500679	1.29600002169609	1.03590000867844	0.518900001049042	0.789999994635582	0.959999996423721	1.25915001630783	1.73269999027252	1.86974999308586	1.97809996604919	2.06120001077652	2.19330002069473	2.75295001268387	3.17449997663498	3.32079999446869	3.34224997758865	2.99200003147125	2.54199998378754	2.1851999938488	2.03825000524521	2.3644499540329	2.65075001716614	2.7363499879837	2.82395001649857	2.57095001935959	2.26994998455048	2.13369998931885	2.07565003633499	2.3357999920845	2.480299949646	2.5340499997139	2.58240002393723	2.38704998493195	2.24404999017715	2.21969999074936	2.42329998016357
chrXI:327584-328080	YKL060C	0.691399995982647	0.554600012302399	0.456199994683266	0.386000007390976	0.326000006496906	0.0770000003278255	0.407250010222197	0.595000028610229	0.65200001001358	0.91599999666214	1.06440000534058	1.06840000152588	1.21559998989105	0.958949995040894	0.848649990558624	1.04294999837875	1.21825000047684	1.47414998412132	1.68949999213219	1.60485000014305	1.59610000252724	1.2944500207901	1.44660000801086	1.59500000476837	1.59470000267029	1.72509997487068	1.9350999891758	2.27909997701645	2.44159998893738	2.51754997968674	2.34469999074936	2.20790002346039	2.5192499756813	2.93000005483627	3.09654998779297	3.25814999341965	3.24050002098083	2.97465004920959	2.80875002145767	2.60805003643036	2.38944998979568	2.31340003013611	2.40069998502731	2.70755001306534	2.82050001621246	2.88300006389618	2.58685001134872	2.25680000782013	2.1175499856472	2.07805004119873
chrIV:1011446-1011941	YDR275W	1.42265000343323	1.30460002422333	1.1647500038147	0.897049987316132	0.815799993276596	0.718650004267693	0.641850011050701	0.658899998664856	0.65200001001358	0.956299987435341	1.01809999346733	0.996499985456467	0.977249985933304	0.785399994254112	0.674000009894371	0.649300011992455	0.81159999370575	0.754249995946884	1.08375002145767	1.24910000562668	1.55945001244545	1.58709999918938	1.43925000429153	1.12834998965263	0.556049998104572	1.0307500064373	2.36249999403954	3.51910002231598	3.80609998703003	3.72489997148514	3.26894999742508	2.23669998645782	1.70879998803139	1.43509999513626	1.31075001358986	1.49300000071526	2.21994998455048	2.49839997291565	2.59369999170303	2.88920004367828	3.26040000915527	3.34069995880127	3.42919999361038	3.20470000505447	3.26895002126694	3.38155001401901	3.34335000514984	3.20000002384186	2.95985004901886	3.12004998922348
chrV:490923-491416	YER158C	1.49869999885559	1.47279999256134	1.26240001320839	0.727499997615814	0.222100003808737	0.140000000596046	0.140000000596046	0.294000004976988	0.327000007033348	0.438999995589256	0.745199996232986	0.618050023913383	0.609250023961067	0.462449996173382	0.140000000596046	0.408600000292063	0.729599997401237	0.772999995946884	0.997350001335144	1.01799999475479	1.16485001444817	1.39430001378059	1.59980000853539	1.78309998512268	2.01319998502731	2.0666000187397	2.48010002374649	2.98445001840591	3.23885003328323	3.13480000495911	2.95470002889633	2.64420002698898	2.63814998865128	2.85620001554489	2.72709999084473	2.37969998121262	2.59604996442795	2.81630003452301	2.90580003261566	3.20820002555847	3.25980001688004	3.60770000219345	3.71879998445511	3.7109500169754	3.60920000076294	3.25065002441406	3.29985001087189	3.1101499915123	3.09350000619888	3.05495001077652
chrXVI:645264-645754	YPR036W-A	0.557449999451637	0.402200004458427	0.344700007140636	0.386000007390976	0.485249999165535	0.945949986577034	1.15584999918938	1.20245000720024	1.21115000844002	1.12385002970695	0.88089998960495	0.72270000576973	0.373900014907122	0.0420000001788139	0.112000000476837	0.614700009673834	1.18820001482964	1.5796000123024	1.57935000061989	1.42520000934601	0.843299995362759	0.652750006318092	0.733649998903275	0.725199997425079	1.14000000357628	1.72769999504089	2.66979998350143	3.41319999694824	3.56520000696182	3.54390000104904	3.16470001935959	2.51654998064041	2.12825004458427	1.73574999570847	2.05665000677109	3.18954998254776	3.79324995279312	3.90329991579056	3.90949999094009	3.21610001325607	2.61400002241135	2.29494997262955	1.93069999217987	2.4711500287056	3.10150003433228	3.23965002298355	3.34985002279282	2.99214997291565	2.77140002250671	2.69274998903275
chrVII:397734-398223	YGL056C	1.40569999814034	1.23890002369881	1.25264999866486	1.20599999427795	1.2047500193119	0.9550999969244	0.704200008511543	1.02854999303818	1.24379999637604	1.35550001859665	1.3762500166893	1.03835000395775	0.900749987363815	0.654000015556812	0.524300000071526	0.466649995744228	0.518200007081032	0.559650014340878	0.680199997127056	0.618150013685226	0.43459999859333	0.450449998676777	0.54955001026392	0.646200016140938	0.942449986934662	1.19220000505447	2.47565000653267	3.86950000524521	4.09205000400543	4.05510002374649	3.33000000715256	1.55564999580383	0.793599992990494	0.832449996471405	1.67890001535416	3.20330004692078	3.87630000114441	3.94494998455048	3.70159999132156	2.39549998044968	1.20600000023842	0.988549989461899	1.83374997973442	2.75600004196167	3.30900000333786	3.52885000705719	3.34825000762939	2.83470003604889	2.12104999423027	1.40940001010895
chrVII:905355-905842	YGR204W	2.66375000476837	2.04529999494553	1.39000000953674	1.18230000138283	0.921699988842011	0.768999996781349	0.723000001907349	0.889149987697601	1.09655001759529	1.08675001263618	1.08434999585152	0.858899989724159	0.661500006914139	0.615600004792213	0.241900005191565	0.26800000667572	0.4179000005126	0.492599999904633	0.609250023961067	0.674350008368492	0.734700003266335	0.81949999332428	0.892149990797043	1.20650001764297	1.27510001063347	1.4289999961853	2.70980001688004	3.78960001468658	4.06010010242462	4.0682500243187	3.39490000009537	2.10264999270439	1.34900000691414	0.903199988603592	1.47555000185967	2.42704999446869	3.05779999494553	3.41735000610352	3.46379998922348	3.04685001373291	2.58944998979568	1.75774998664856	1.19670001864433	1.98400000333786	2.39309996366501	2.62485002279282	2.69634999036789	2.32714998722076	2.21914999485016	2.14825001358986
chrXV:742217-742703	YOR212W	2.40304995775223	2.19805000424385	1.76304996013641	1.61939999461174	1.34784998893738	1.44374997019768	1.54115000367165	1.21455000042915	1.18960001468658	1.05995001196861	0.885699987411499	0.696450001001358	0.7204499989748	0.55300000756979	0.763500000536442	0.916799986362457	0.947649997472763	1.23109999895096	1.33284999728203	1.41624997854233	1.34945001602173	1.21850002408028	1.14200000762939	1.27995001673698	1.47495000362396	1.77164999246597	2.38639998435974	2.69014998674393	2.91050007343292	2.95265002250671	3.03425000905991	3.14049997329712	3.05984997749329	2.89285004138947	2.60549998283386	2.7883000254631	2.95944999456406	3.11734997034073	3.05290004014969	2.89580006599426	2.86560002565384	2.73574999570847	2.68039999008179	2.94159997701645	3.07359998226166	3.14245001077652	3.15060002803803	2.97865005731583	2.76424996852875	2.59009997844696
chrVII:438470-438954	YGL031C	1.67244997620583	1.28910001516342	1.1699500143528	1.18280000686646	0.822549995779991	0.604500025510788	0.469800008833408	0.548950003087521	0.822599992156029	1.19680001735687	1.61695001125336	1.63560000658035	1.49594998955727	1.21449999213219	0.717550006508827	0.498349995911121	0.59779999256134	1.08779999613762	1.51715000271797	1.57805000543594	1.46775000095367	1.24980000257492	1.02520000934601	1.21865003108978	1.29339998960495	1.40745000839233	2.41494998931885	2.99020000696182	3.14019997119904	3.24049998521805	2.75539999008179	2.35229998826981	2.03484998345375	2.01890001296997	2.33834997415543	2.75509999990463	3.2644500374794	3.16045000553131	2.89225002527237	2.51790000796318	1.69824999570847	2.08225000500679	2.09475003480911	2.5220499753952	2.83150004148483	2.73454998731613	2.65864998102188	1.98560000061989	1.38689998984337	1.16495001912117
chrVIII:125995-126478	YHR010W	1.20060002207756	0.859450000524521	0.614000022411346	0.384650011360645	0.30930000692606	0.448700016736984	0.671000003814697	0.773599997162819	0.689999997615814	0.441550005972385	0.321100006997585	0.248800005763769	0.446300001442432	0.973299986124039	1.23535001277924	1.43550000190735	1.41180000901222	1.22475000023842	0.856500002741814	0.753899998962879	0.524300000071526	0.439999997615814	0.600800006091595	1.05254998803139	1.74329998493195	2.15825000405312	2.95609999895096	3.24654998779297	3.27949998378754	3.0371000289917	2.26349998116493	1.78884997963905	2.32105001211166	2.63454998731613	2.80764998197556	2.64099998474121	1.99025000333786	1.55764999389648	1.45845000743866	1.39885001182556	1.56860000491142	2.26774997711182	2.28354997634888	2.24424998760223	1.97400001883507	1.37750000953674	1.88844997286797	2.44429997205734	2.56900001764298	2.75310001373291
chrXI:431355-431836	YKL006W	2.61160002946854	2.47049999237061	2.19605003595352	1.94204999804497	1.24140000939369	0.474000012874603	0.14640000090003	0.223200004547834	0.513250023126602	0.680500000715256	0.742399996519089	0.874199992418289	0.966649985313416	1.10610002279282	1.18000001907349	1.32370001077652	1.4159500002861	1.49524999856949	1.57275000810623	1.18580001592636	0.987949991226196	0.685050009191036	0.558149996399879	0.780999994277954	0.85069999396801	1.44960000514984	2.29725000858307	2.81590000391006	3.29775000810623	3.41519997119904	3.28620003461838	2.90000003576279	2.45104998350143	2.19920001029968	2.19605001211166	2.64695003032684	2.8840000629425	2.87950003147125	2.77995004653931	2.29985001087189	2.12250003814697	2.33519998788834	2.54425002336502	2.6870500087738	2.8229000210762	2.71229999065399	2.5614000082016	2.34834997653961	2.1440000295639	2.0824500143528
chrVII:23365-23843	YGL253W	1.15085000395775	0.242450002580881	0.140000000596046	0.140000000596046	0.140000000596046	0.14640000090003	0.252200004458427	0.490500018000603	0.637750014662743	0.661500006914139	0.521900014579296	0.680500000715256	0.675400003790855	0.967699992656708	1.12025002837181	1.19755001664162	1.51185000538826	1.47850000858307	1.4370500087738	1.30105000734329	0.989399999380112	1.1131500005722	1.45629997849464	1.47320001125336	1.6805999815464	1.7889999806881	2.30749999284744	2.82665003538132	2.90080006122589	2.76965004205704	2.19059998393059	2.05560001730919	2.61274999380112	2.93075003623962	3.08600002527237	3.14435000419617	3.1399999499321	2.97220005989075	2.94090006351471	2.53454998731613	2.40164995193481	2.61299999952316	2.64389996528625	2.83885005712509	2.85230005979538	2.7853000164032	2.6783499956131	2.35990000963211	2.39799997806549	2.67999999523163
chrI:45240-45718	YAL053W	1.58594997525215	0.770500001311302	0.373200005292892	0.559350010752678	0.780799993872643	0.899449992179871	1.36049998998642	1.44620000123978	1.37969999313354	1.21075001955032	0.503300000727177	0.529350002110004	0.418400001525879	0.402200004458427	0.589650022983551	0.604500025510788	0.64690001308918	0.952649992704391	0.999349993467331	1.08700001239777	1.04350000023842	0.753000000119209	0.487200000882149	0.386000007390976	0.396800005435944	1.09515000134706	1.87279999256134	2.40514998435974	2.74459998607635	2.61344997882843	2.19479999542236	1.49384999275208	0.769049991667271	0.617949995398521	1.50965000987053	3.19250001907349	4.04485001564026	4.2317999124527	4.08389995098114	3.08895000219345	1.76110000014305	0.500750005245209	0.626150002330542	2.30400002598763	3.12655003070831	3.47164998054504	3.47630001306534	2.88789999485016	2.1727999985218	1.38840000629425
chrI:141644-142122	YAL005C	1.90870000720024	1.2734000146389	1.12860000729561	0.996499985456467	0.872649988532066	0.496100009977818	0.443000011146069	0.848249989748001	1.00224999785423	1.03105000257492	0.828349992632866	0.716049998998642	0.529500003159046	0.483199989795685	0.427199995517731	0.40629999935627	0.675050005316734	0.689999997615814	0.680199997127056	0.366300003230572	0.0700000002980232	0.201600003987551	0.465600004792213	0.658100017905235	1.41115000844002	2.2103500187397	2.93135001659393	3.30425001382828	3.4758000254631	3.27560002803803	2.79495003223419	2.3393000125885	1.79074996113777	1.83674998283386	2.29554998874664	2.62319997549057	3.28420001268387	3.75435000658035	3.74315003156662	3.56544998884201	2.87285000085831	1.95824998021126	1.83344997763634	2.32145000100136	2.86420001983643	3.23720000982285	3.34565002918243	3.04730002880096	2.57844998836517	1.88590000271797
chrVII:428064-428539	YGL036W	1.6129499912262	1.34540001153946	1.24260001778603	1.09570000767708	0.627150003612041	0.396800005435944	0.493649990856648	0.472399991750717	0.493999987840652	0.627650010585785	0.815599992871284	0.689999997615814	0.698100000619888	0.484650006890297	0.26800000667572	0.26800000667572	0.178400002419949	0.021000000089407	0.248200006037951	0.297500006854534	0.39140000641346	0.587249994277954	0.493999987840652	0.439999997615814	0.350600007176399	1.03970000445843	3.43464998006821	4.30775001049042	4.49209990501404	4.32339994907379	3.34694998264313	1.80279999375343	0.985000002384186	0.766050010919571	1.84604999423027	3.33119999170303	3.83619992733002	3.87169995307922	3.46130001544952	2.16490002274513	0.633200007677078	1.09505000710487	1.77944998145103	2.32524998188019	3.41124999523163	3.66020002365112	3.58719999790192	3.28499999046326	1.81289999485016	1.21290000081062
chrII:140396-140870	YBL042C	1.70034998655319	1.06030001044273	0.889149987697601	1.01635000109673	1.01789999604225	1.01804999113083	0.970599985122681	0.746999996900559	0.595700000226498	0.380100007355213	0.284200005978346	0.368300007283688	0.43459999859333	0.646250011026859	0.7817999958992	0.689999997615814	0.647250011563301	0.544150011241436	0.568250000476837	0.883949989080429	1.03199999332428	1.36100000739098	1.72749999165535	1.95334998369217	2.33095000982285	2.70294997692108	2.81755001544952	3.10569999217987	3.0393000125885	2.80600000619888	2.50885001420975	1.68904999494553	1.57409999966621	2.13925001621246	2.72139999866486	3.13174999952316	3.21875	2.87175004482269	2.51834999322891	1.93770000338554	1.6708999812603	2.10579996705055	2.44614999294281	2.97905000448227	2.93870004415512	2.64525002241135	2.10169996619225	1.71219997406006	1.92749997377396	2.40245000123978
chrXI:99624-100098	YKL182W	2.52695001363754	2.24224998950958	1.91520000100136	1.16094998717308	0.617500011622906	0.418400001525879	0.386000007390976	0.152300000935793	0.279100002348423	0.584900024533272	0.618750020861626	0.919049990177154	0.983449995517731	1.10925002098083	1.22035000920296	1.0887500166893	1.11640002727509	0.950599986314774	0.849399989843369	0.635549999773502	0.401700003445148	0.321100006997585	0.386000007390976	0.390050007402897	0.827449995279312	1.54710000753403	2.48485000133514	2.96840001344681	3.32440001964569	3.2235000371933	2.88680000305176	2.41550002098084	1.92969998717308	1.83669998049736	1.63824998736382	1.30445000529289	1.31040000915527	1.88870000839233	2.75680003166199	3.14620001316071	3.20940002202988	3.03759999275208	2.54479998350143	2.06304998993874	1.88179998397827	1.67469999790192	1.77059997916222	1.97824999094009	2.1343500316143	2.25540002584457
chrXIV:503090-503563	YNL065W	1.82039996385574	1.66349999308586	1.49380000829697	1.4074000120163	0.899499994516373	0.996850001811981	1.15990000963211	1.21249998807907	1.28625000715256	1.11719999909401	0.83529999256134	0.815799993276596	0.889099994301796	1.01469998955727	0.937049984931946	0.905449986457825	0.753450000286102	0.931099987030029	1.09295001626015	1.11305002570152	1.00699999332428	0.818599992990494	0.655700013041496	0.713850003480911	1.0431500017643	1.76859999895096	2.66434998512268	3.27070004940033	3.37330002784729	3.17160001993179	2.31514998078346	1.1692499935627	0.220700002461672	1.28985000252724	3.15674998760223	3.82224994897842	4.09219999313355	3.92424999475479	3.13415001630783	2.05454999804497	1.24599999785423	1.51819999217987	2.25999997854233	3.67610000371933	4.51589994430542	4.60680000782013	4.41164996623993	3.56709996461868	1.67175000905991	1.28395000696182
chrXVI:700049-700522	YPR080W	1.77689998745918	0.740500016510487	0.43459999859333	0.386000007390976	0.437999993562698	0.388400000333786	0.780399994552135	0.760399997234344	0.777999997138977	0.571500011533499	0.210400003939867	0.321100006997585	0.330400002002716	0.658200001716614	0.707599997520447	0.599750027060509	0.553350004553795	0.296000006049871	0.386000007390976	0.548500019311905	0.54955001026392	0.577749997377396	0.620399993658066	0.599750027060509	0.744550004601479	1.40625	2.0391499876976	2.57499997615814	2.90565006732941	2.7854000210762	2.77045001983643	2.53264998197556	2.20640001296997	2.27684998512268	2.11380002498627	2.22115001678467	2.61405000686646	2.45629998445511	2.48689994812012	2.15935000181198	1.75794997215271	1.90769999623299	2.08420003056526	2.24900000095367	2.47914997339249	2.49549998044968	2.33074998855591	2.15475002527237	1.78125	1.7760999917984
chrVI:106321-106785	YFL016C	2.70940001010895	1.65179998874664	0.991899999976158	0.693900004029274	0.645350009202957	1.14065000414848	1.24985000491142	1.24629999399185	1.14370000362396	0.604149997234344	0.513150005042553	0.50130001604557	0.539450006186962	0.782149994373322	0.91729998588562	1.04379999637604	0.970599985122681	0.813499993085861	0.771099996566772	0.81159999370575	0.815799993276596	0.790199995040894	0.489300002157688	0.30930000692606	0.303400006890297	0.894099999964237	1.89605001807213	3.2188000202179	3.5656499505043	3.46799997091293	3.12760001420975	1.32300001978874	0.848149991035461	0.969849985837936	1.27195000648499	2.71480000019073	4.09779999256134	4.16715002059937	4.14200003147125	2.96794998645782	1.50519998073578	0.870049995183945	0.927699989080429	1.31795001626015	2.06205000281334	2.94300001859665	3.07459999322891	2.95904998779297	2.42964997291565	1.37160001397133
chrXV:443610-444074	YOR062C	2.33955001831055	1.8840499997139	1.22115000486374	0.876799994707108	0.859499990940094	0.621200014650822	0.589950026571751	0.350999999791384	0.159200001507998	0.210400003939867	0.49190000295639	0.900949996709824	1.05820000171661	1.08600001335144	0.979749995470047	0.744799995422363	0.711999997496605	0.840149989724159	1.28269998431206	1.7270499765873	1.97564997673035	2.36044998168945	2.55030000209808	2.55965007543564	2.48500003814697	2.39520001411438	2.69150002002716	2.95335005521774	3.03010001182556	2.84694998264313	2.50434997081757	2.56204997301102	2.57660003900528	2.70950000286102	2.66915000677109	2.56404997110367	2.6509999871254	2.48114997148514	2.08250004649162	1.808999979496	1.57484998106956	1.83154999017715	2.65234998464584	3.31229999065399	3.57554997205734	3.47534998655319	3.10585001707077	2.16949998140335	1.6975499689579	2.06454998850822
chrX:90141-90604	YJL178C	1.77939997315407	1.48160000443459	1.27435001134872	1.12200000286102	0.977999985218048	0.794549995660782	0.95774998664856	0.935549986362457	0.897549986839294	0.961699986457825	0.928399986028671	0.865199989080429	0.928899985551834	0.723100006580353	0.514199995994568	0.405099998414516	0.165600001811981	0.592249996960163	1.46760001182556	1.46260001659393	1.42145000696182	1.00555001497269	0.592550006508827	0.923349988460541	1.11350001096725	1.62605000138283	2.95274996757507	3.89855005741119	4.06710000038147	3.90594998598099	3.06094999313355	1.29645000696182	0.457000009715557	0.73595000654459	1.93385000824928	3.08245004415512	3.59170001745224	3.57989999055862	3.20539999008179	1.94509999155998	1.17529999613762	1.44884999394417	2.21144998669624	2.68885000944138	3.22245000600815	3.19525002241135	2.94625004529953	2.43260003328323	1.43774999380112	1.43895002603531
chrII:167898-168360	YBL028C	2.36719999909401	1.84344997406006	1.38879999518394	0.717500004172325	0.81909999102354	1.13335002064705	1.38115000724792	1.40409998297691	1.14745001196861	0.992499989271164	0.881249988079071	0.819599992036819	0.671000003814697	1.10160001516342	1.43950001001358	1.52509999871254	1.58490001559257	1.01959999203682	0.627600015699863	0.43459999859333	0.39140000641346	0.443650011718273	0.595000028610229	0.564700016379356	0.614000022411346	0.724600008130074	2.15424997806549	3.50479996204376	3.64854997396469	3.62364999055862	2.91164999604225	1.28970000743866	0.738150006532669	0.551500009000301	1.40010000169277	3.0768000125885	3.67734998464584	3.83550000190735	3.63184998035431	2.68815003633499	1.93895001411438	1.61774999499321	1.86349998116493	2.24664999246597	2.4430499792099	2.35430001020432	1.98215000033379	1.17775000929832	1.00190000236034	1.93555001616478
chrXIII:886477-886936	YMR307W	3.39205000400543	3.04345002174377	2.71599999666214	2.19620000123978	1.87289997935295	1.58824998140335	1.27655000686646	1.16620001792908	0.850950002670288	0.621600010991097	0.396800005435944	0.477799990773201	0.43459999859333	0.386000007390976	0.410499997437	0.210400003939867	0.216800004243851	0.443750005960464	0.848149994015694	1.04639999866486	1.37024996876717	1.45435000658035	1.80009999871254	2.20514998435974	2.31464995145798	2.41050002574921	2.41909996271133	2.78210003376007	2.96780002117157	3.03605000972748	2.84190001487732	2.36239998340607	2.18519998192787	1.9095999956131	2.20469999909401	2.60354999303818	2.96390002965927	3.06084998846054	2.80275000333786	2.45224997997284	2.12485002279282	2.43394995927811	2.76264998912811	3.22490000724792	3.33575001955032	3.14220000505447	2.77825001478195	2.20505002737045	1.7934999704361	2.26365001797676
chrII:477164-477622	YBR118W	1.90639996528625	0.869550007581711	0.777399991452694	1.01789999604225	1.25435002446175	1.36010000705719	1.19860002398491	1.10615001320839	0.79779999256134	0.443300002813339	0.549200013279915	0.50409999191761	0.675050005316734	0.653100004792213	0.589950026571751	0.771899998188019	0.689999997615814	0.834149998426437	1.07250000834465	0.940999984741211	0.90149998664856	0.553400002419949	0.559300017356873	0.642450001835823	1.0130999982357	1.45240002274513	2.00874999165535	2.41459999084473	2.62894999980927	2.65604997873306	2.55664998292923	2.4163499712944	2.38984997272491	2.36389997005463	2.49654997587204	2.79665001630783	2.76019998788834	2.82955003976822	2.4283499956131	2.01765001416206	1.90044996738434	2.23545001745224	2.47759997844696	2.77410001754761	2.7638000369072	2.50744997262955	2.29609998464584	2.00590001344681	1.88964999318123	2.16690002679825
chrIX:257158-257610	YIL052C	2.77265005111694	2.1300999879837	0.952249991893768	0.364800000190735	0.408600008487701	0.428500005602837	0.853399989008903	0.921249985694885	0.856549990177154	0.767199990153313	0.519249998033047	0.544500008225441	0.519249998033047	0.542200009524822	0.994699987769127	0.92519998550415	0.99925000667572	1.07325001358986	0.831449991464615	1.06900000572205	0.956049996614456	0.849399989843369	0.768449997901916	0.694399997591972	1.09604999423027	1.73069999814034	2.50720001459122	2.94689997434616	3.0884499669075	2.94225001335144	2.3681499838829	1.60909999012947	0.777350008487701	0.730250015854836	1.57624999284744	2.53760005235672	3.11285002231598	3.17230002880096	2.88935000896454	2.29855000376701	1.6369500041008	1.93309999108315	2.45760000944138	3.05230004787445	3.19345004558563	3.0941499710083	2.65949997901917	1.86529999375343	1.44135001897812	1.60590000152588
chrXII:253166-253617	YLR055C	2.65559997558594	1.70780000686646	1.0409500002861	0.659999993443489	0.313200002908707	0.291600006818771	0.291600006818771	0.338800007104874	0.472399991750717	0.622300004959106	0.820999997854233	1.09345001578331	1.15174999833107	1.03564999699593	0.759299997985363	0.595000028610229	0.279800006747246	0.639200007915497	0.742799997329712	0.689999997615814	0.63559999614954	0.184100002795458	0.165200004726648	0.686500012874603	0.910600000619888	1.4931500017643	2.29264999628067	3.05264999866486	3.2869500041008	3.23349997997284	2.82045003175735	2.02889998555183	1.72039997577667	1.46194998621941	1.61650000810623	2.57710001468658	3.47469996213913	3.6117999792099	3.48130000829697	2.66885001659393	1.62999998927116	1.57999999523163	1.90194997191429	2.5979500234127	3.38965001106262	3.54874997138977	3.47545001506805	2.79595000743866	1.90905001163483	1.33204998970032
chrXIII:145975-146425	YML064C	3.3183000087738	2.59290001392365	1.56035000085831	1.06995000243187	0.813999992609024	0.716399997472763	0.716399997472763	0.818549993634224	0.977999985218048	1.09630001783371	1.08215001225471	1.06240001320839	0.809499993920326	0.493999987840652	0.301400005072355	0.751049999892712	1.2021999835968	1.21899998188019	1.14614999890327	0.706249998509884	0.386000007390976	0.396800005435944	0.508799996972084	0.496449999511242	0.783799993991852	1.54269999861717	2.35475002527237	3.10119999647141	3.52600002288818	3.34830001592636	3.05170001983643	2.06959997415543	1.38549996614456	1.66359999775887	3.02549999952316	3.78245000839233	3.96989998817444	3.79379998445511	2.9260999917984	1.59419997930527	0.847900000214577	0.650650011003017	1.21319998204708	3.35144997835159	4.11244993209839	4.24219987392426	4.07040002346039	2.73409998416901	1.19279999732971	0.784749993681908
chrV:461826-462275	YER145C	2.67750000953674	2.54424996376038	2.32254993915558	2.26305001974106	1.80679998397827	1.70694999098778	1.69464998245239	1.52029999494553	1.32570000290871	1.07535000443459	0.913349986076355	0.881749987602234	0.738199996948242	0.424800010025501	0.434250001609325	0.742799997329712	0.707599997520447	0.738399997353554	0.768199995160103	0.910449987649918	1.09754999279976	1.29765002727509	1.70079999566078	2.48074998855591	2.75850003957748	3.02230001688004	3.1426500082016	3.34319999217987	3.52145001888275	3.33165003061295	3.02310000658035	2.6548999786377	2.56159999370575	2.88535001277924	3.09705002307892	3.27045001983643	3.3232999920845	3.23899998664856	3.02644999027252	2.82340003252029	2.46564997434616	2.17230001688004	1.72824999094009	1.82254999876022	2.35009998083115	2.81385005712509	3.05814998149872	3.00295001268387	2.8587500333786	2.48809999227524
chrII:378606-379054	YBR069C	3.40985001325607	2.10134999752045	1.45540000200272	1.53205000162125	1.49135000705719	1.41260001659393	1.19765000343323	0.736650007963181	0.589050015807152	0.564700016379356	0.63145000487566	0.680150002241135	0.782199996709824	0.750900000333786	0.692650005221367	0.646350000798702	0.497999998927116	0.589650022983551	0.815500006079674	1.19929999113083	1.51334999799728	1.95369998216629	2.05480003356934	2.28374998569489	2.46619999408722	2.50895000696182	2.68419997692108	2.7837500333786	2.7730499625206	2.65600000619888	2.32379999160767	2.09545001983643	2.47365002632141	2.94525002241135	3.21415001153946	3.28979998826981	3.17920002937317	2.93765004873276	2.52495000362396	2.38555001020432	2.31004998683929	2.68785001039505	3.03000001907349	3.02384997606277	3.00449999570847	2.69824999570847	2.365249979496	2.47699998617172	2.63914999961853	3.01750001907349
chrIII:50300-50746	YCL042W	2.60809999704361	2.17924997210503	1.17690001726151	0.741000002622604	0.56940002143383	0.401200002431869	0.26800000667572	0.689649999141693	0.707599997520447	0.685249999165535	0.73120000064373	0.599750027060509	0.685249999165535	0.666250005364418	0.474799998104572	0.497650001943111	0.386000007390976	0.356500007212162	0.337800006568432	0.207900002598763	0.386000007390976	0.472399991750717	0.605599988996983	1.19339998364449	1.59480000138283	1.8289999961853	1.91274999380112	2.17884997725487	2.21230000257492	2.20294998884201	2.10830001235008	1.74444997310638	2.03660001158714	2.73050000667572	2.81590002775192	2.83640003204346	2.70865001678467	2.29875000715256	2.3486499786377	2.23279997110367	2.09025005102158	2.21579998731613	2.17830001115799	2.19580001831055	2.34980000257492	2.50469999313354	2.62919998168945	2.4859500169754	2.32469998598099	1.8435499727726
chrXII:241718-242163	YLR048W	3.62530000209808	2.78010002374649	1.33034998774529	0.722849997878075	0.24830000475049	0.181800004094839	0.26800000667572	0.444899995625019	0.681249997019768	0.614000022411346	0.74719999730587	0.604200021922588	0.396800005435944	0.513549995422363	0.78570000231266	1.29040001034737	1.52595001459122	1.57860000133514	1.52539999485016	1.27359999418259	0.890549993515015	0.789099997282028	0.783499994874001	1.04575000405312	1.31580002903938	1.82419999837875	2.49609997272491	3.00375000238419	3.30249998569489	3.19504998922348	2.76559997797012	2.1912999689579	1.766999989748	1.69499999284744	2.24660001993179	2.63884998559952	2.71940002441406	2.6451000213623	2.11715003252029	1.5307000041008	1.97054999470711	2.79290000200272	3.1951000213623	3.21295001506805	2.96305000782013	2.30785001516342	1.7226499915123	1.33800001144409	1.24025000333786	1.69179999232292
chrVIII:505607-506052	YHR203C	3.38774996995926	2.45610001087189	1.76739999055862	1.21869999170303	1.00115001499653	0.848899990320206	0.950349986553192	1.01499998569489	0.968849986791611	0.60300000756979	0.313700003921986	0.350600007176399	0.552050003409386	0.939199987053871	1.24865001440048	1.60730001330376	1.58215000629425	1.55579999685287	1.52680000662804	1.31050002574921	1.19240000247955	1.19470001459122	1.32135002017021	1.79700000286102	2.19769999980927	2.30924997329712	2.63954998254776	2.76865000724792	2.73699997663498	2.60459997653961	1.98829999566078	1.71284998059273	1.9834500014782	2.62830004692078	3.20905001163483	3.23390004634857	3.11470003128052	2.45074999928474	1.44564999341965	1.20200000405312	1.58659998774528	2.52984998226166	2.84670001268387	2.97940002679825	2.92285003662109	2.5935999751091	2.42114998102188	2.06750001907349	1.85704998970032	1.80599998831749
chrXI:382064-382508	YKL032C	1.5351499915123	0.970899993181229	0.513199998438358	0.809549996256828	1.13330000638962	1.3041500210762	1.18234999775887	0.854299995303154	0.545700000226498	0.637199999392033	0.969099986553192	1.1631000161171	1.23434998989105	0.991649997234344	0.839299991726875	0.725199997425079	0.674700006842613	0.74719999730587	0.785799995064735	0.924699985980988	1.14930001497269	1.28680001497269	1.42329998016357	1.45384998321533	1.57155001163483	1.66819999814034	2.09754998087883	2.77165001630783	2.83100004196167	2.82585005760193	2.4569000005722	2.1335000038147	2.55340003967285	2.60864996910095	2.58904999494553	2.66705000400543	2.89820002317429	3.17529999017715	3.30355004072189	3.03330001831055	2.89025002717972	2.7836500287056	2.7050999879837	3.28970000743866	3.36019998788834	3.42675001621246	3.39129998683929	3.07910000085831	3.08534997701645	3.15889998674393
chrXIV:495043-495487	YNL069C	2.56199998855591	1.93729999661446	1.10024999380112	0.83999999165535	0.70040000975132	0.330250011384487	0.383500002324581	0.674099999666214	0.867649990320206	0.996499985456467	0.897549986839294	0.872099989652634	0.848399990797043	0.857799988985062	0.94689998626709	0.81029999256134	0.989399999380112	1.09310001730919	0.921249985694885	0.973949986696243	0.706350001692772	0.628250017762184	0.502350006997585	0.479199995100498	0.824650005996227	1.65544998645782	3.3004499912262	3.97979999780655	3.97965000867844	3.80909997224808	2.31050000786781	1.07920001149178	0.919749987125397	1.43310000300407	2.1447999894619	2.67619993686676	2.72250001430511	2.49039996862412	1.90485000014305	1.33250002264976	1.50275000929832	1.99179998040199	2.70724999904633	3.08830001354218	3.10069999694824	2.80370001792908	1.94120000600815	0.949850010871887	0.623200015723705	1.05025000274181
chrIX:232463-232906	YIL069C	3.10370001792908	2.31069999933243	1.4016499876976	0.861049991846085	0.771949994564056	0.860249990224838	0.920499986410141	1.06180000305176	0.948199993371963	0.815599992871284	0.969649988412857	1.06470000743866	1.13885000944138	1.4159500002861	1.27035001516342	1.25839999914169	1.30839999914169	1.20215001702309	1.2739000082016	1.2603500187397	1.50305000543594	1.84390000700951	2.15545003414154	2.57139996290207	2.88720005750656	2.88350005149841	3.10990000963211	3.45419998168945	3.37799997329712	3.33935002088547	2.80304999351501	1.94774999022484	2.26769998073578	2.71139999628067	3.17599999904633	3.34325000047684	3.08900001049042	2.58884998559952	2.02374999523163	1.66514999866486	1.97285000085831	2.59229997396469	2.8844500541687	2.95960001945496	2.87490006685257	2.25170001387596	1.87774998545647	1.63444998860359	1.87109998464584	2.48434998989105
chrII:613970-614411	YBR196C-A	2.99205000400543	2.52469996213913	1.63784998655319	1.51165000200272	1.32720001935959	1.24865002632141	1.00420001745224	0.832649993896484	0.890349990129471	1.01735000014305	1.21209999322891	0.999799990653992	1.05700000524521	0.773000001907349	0.801399993896484	1.09604999423027	1.28514999747276	1.39904999732971	1.67574998140335	1.57710000276566	1.41690001487732	1.17215000391006	0.679250004887581	0.827599999308586	1.59289999604225	2.32794999480247	3.00540002584457	3.19940001964569	3.3183000087738	3.0631000161171	2.63325002193451	2.38130000829697	2.13250005245209	2.18450001478195	2.82260003089905	3.31640001535416	3.67369998693466	3.73600000143051	3.35509999990463	2.92050004005432	2.34695001840591	2.36794999837875	2.52880003452301	2.81965000629425	3.08900001049042	3.28470003604889	3.23634997606277	2.96105002164841	2.71330000162125	2.39959996938705
chrXI:67700-68140	YKL201C	2.40724997520447	2.03594998717308	1.55769997835159	1.18455001115799	1.26790000200272	1.09945001006126	0.803199994564056	0.801799991726875	0.536450013518333	0.350600007176399	0.438999995589256	0.534400004148483	0.599750027060509	0.67365001142025	0.633000016212463	0.680500000715256	0.776799994707108	0.900499987602234	0.776599994301796	0.707599997520447	0.430750004947186	0.291600006818771	0.439999997615814	0.717450003325939	1.10490000247955	1.89089999198914	2.49354999065399	3.03930002450943	3.16914999485016	3.0740000128746	2.93440003395081	2.49324998855591	2.11549997925758	1.70554999709129	1.48620000481606	2.32555000782013	2.90525006055832	3.20835005044937	3.20444996356964	2.80829998254776	2.43239996433258	1.81899998188019	1.70129998922348	1.66374999880791	2.29469999074936	3.70080001354218	3.7705500125885	3.80050001144409	3.20130000114441	1.92754998803139
chrVIII:236128-236568	YHR071W	3.18600001335144	2.4126000225544	1.36839999556541	1.02030000090599	0.873249989748001	0.929149985313416	0.856399989128113	0.735600000619888	0.872599989175797	1.06580000519752	1.14670001268387	1.10325002074242	1.00699999332428	0.946449989080429	0.815799993276596	0.705249997973442	0.503050000965595	0.554000005125999	0.814799991250038	0.861999988555908	0.684200006723404	0.612450009584427	0.685249999165535	0.769199997186661	0.970200008153915	1.43489998579025	2.20934998393059	2.55574997663498	2.68589998483658	2.59564998149872	2.02104998826981	1.62130000591278	1.73309997916222	2.00825000405312	2.58394994735718	2.67205001115799	2.91365004777908	2.7993499994278	2.7169499874115	2.48055000305176	2.01225000023842	1.68064999580383	1.39609999656677	1.46405000686646	1.36465001106262	1.33390002250671	1.29449999332428	1.67964999675751	2.19350000023842	2.63215000629425
chrV:225291-225730	YER036C	2.43174999952316	1.60689999461174	1.15255001187325	1.35189998149872	1.50499999523163	1.50499999523163	1.12225000858307	0.703199997544289	0.689999997615814	0.65675000846386	0.498049992322922	0.238400003314018	0.140000000596046	0.0770000003278255	0.040200001001358	0.534050007164478	0.709700006246567	0.921249985694885	0.870799988508224	0.628250017762184	0.518599997460842	0.450799995660782	0.46159999370575	0.5537000015378	0.815349993109703	1.36830002069473	2.56875001192093	3.21785004138947	3.37769998311996	3.25949999094009	2.48024998903275	1.82229998111725	1.77059997320175	2.62080001831055	3.38649997711182	3.90074993371964	3.96104999780655	3.67429999113083	2.90110001564026	1.97000000476837	1.67609997987747	2.23340001702309	3.31370000839233	3.93369997739792	4.08090000152588	3.86519999504089	3.06114999055862	1.82119999527931	1.1597000181675	1.50524999499321
chrII:452156-452595	YBR106W	3.28500000238419	2.82480001449585	1.76464998722076	0.341799999773502	0.119000000506639	0.210400003939867	0.321100006997585	0.541250005364418	0.78639999628067	0.794799995422363	0.716399997472763	0.76254999935627	0.74719999730587	0.689999997615814	0.745849998295307	0.269900003820658	0.36069999486208	0.93899998664856	0.940999984741211	0.963099986314774	0.799249994754791	0.302900005877018	0.26800000667572	0.27680000513792	0.229100004583597	0.981150002777576	3.13089998960495	3.61289999485016	3.73324997425079	3.42894999980926	2.22429998517036	1.37360000014305	0.950699996948242	1.45929999947548	2.14889996647835	3.08115000724792	3.43364999294281	3.38494999408722	3.07069998979568	2.01189998984337	1.59654999375343	2.08770001530647	2.57635000944138	3.08685003519058	3.26669996976852	3.1314000248909	2.74290004968643	2.14424998164177	1.82739996910095	1.96440000534058
chrX:703110-703546	YJR145C	3.10634999275208	2.68405002355576	1.49014998674393	0.782349997758865	0.502350006997585	0.386000007390976	0.422750009596348	0.681100016832352	1.27330002188683	1.3400000333786	1.3251500248909	1.07039999961853	0.760199996829033	0.777999997138977	0.737799996137619	0.660850004851818	0.733999997377396	0.769199997186661	0.776599994301796	0.759199994802475	0.627650010585785	0.680500000715256	0.453849993646145	0.360900004208088	0.599600005149841	1.22419999837875	2.55364999771118	3.26130001544952	3.43695002794266	3.31895002126694	2.55865000486374	1.82365000247955	1.96630001068115	2.50389997959137	2.85910004377365	3.0902999997139	2.74640002250671	2.38209997415543	1.6704500079155	0.896499997377396	1.58729999661446	2.6580500125885	3.06994999647141	3.32554998397827	3.10045002698898	2.49659998416901	2.14165000319481	1.68809998631477	1.77154996395111	2.36535003185272
chrV:68972-69407	YEL044W	3.23039999008179	2.69420003890991	1.4936999976635	0.978799998760223	0.923199987411499	0.840499994158745	0.828399991989136	0.773599997162819	0.694399997591972	0.678050011396408	0.650600016117096	0.767599993944168	1.34115001559258	1.47515000104904	1.48840001225471	1.30100001692772	0.469399997591972	0.262500002235174	0.140000000596046	0.266000005602837	0.459850008785725	0.493999987840652	0.488599988818169	0.413000002503395	0.423800000548363	0.617550006508827	1.09009999632835	1.60714998841286	1.68729999065399	1.72114998698235	1.73205000162125	1.50835000872612	1.57030000686645	1.5353000164032	1.25535000562668	1.56450000405312	1.64204999804497	1.79474996328354	1.79824998378754	1.70909999012947	1.61195001006126	1.57204999923706	2.01694999337196	2.69575001001358	3.07845001220703	3.11909998655319	2.97249997854233	2.32035002708435	1.85629996657372	1.77399997711182
chrXV:908842-909276	YOR317W	4.35499994754791	3.59415000677109	2.12035001516342	1.59339998364449	1.06034999489784	0.881499987840652	0.724649998545647	0.614000022411346	0.617250002920628	0.493999987840652	0.337300004065037	0.241900005191565	0.321100006997585	0.26800000667572	0.379100005328655	0.688249994814396	0.915899986028671	0.933099985122681	0.905449986457825	0.57680000513792	1.10135001540184	1.36210000514984	2.16679996848106	2.61599996089935	2.6388500213623	2.7837500333786	2.98320002555847	2.9953999876976	3.15764999389648	3.26519999504089	2.88830001354218	3.04934995174408	2.85520006418228	2.79785001277924	2.86360003948212	2.93615000247955	3.27369998693466	3.41230001449585	3.31455000638962	3.03650002479553	2.55069997310638	2.5267000079155	2.80280004739761	2.89725006818771	3.11474999189377	3.37539999485016	3.43824998140335	3.32950000762939	3.06229999065399	2.64690001010895
chrXII:789823-790257	YLR332W	2.92505003213882	2.55564997196198	1.75844999551773	1.24575000405312	0.829149994254112	0.698100000619888	0.329050003737211	0.321100006997585	0.291600006818771	0.416399997472763	0.466999992728233	0.303400006890297	0.492449995875359	0.589650022983551	0.995200002193451	1.24335001111031	1.10560002326965	0.995799988508224	0.78034999370575	0.950599986314774	1.09920001029968	1.43189998865128	1.84219998717308	2.26889999508858	2.508899974823	2.68719998598099	3.29405001401901	3.55254998207092	3.7325000166893	3.58789999485016	2.95780003070831	2.34550001621246	2.12690002322197	2.02360000610352	2.18005001544952	2.48094998598099	3.10410000085831	3.2381500005722	3.18389999866486	2.99650001525879	2.51144998073578	2.48669996261597	2.63379999399185	2.54370000362396	2.78975001573563	2.81000003814697	2.64589998722076	2.44224996566772	2.22799998521805	2.06910004615784
chrVII:650768-651201	YGR086C	2.74340003728867	2.58289997577667	2.39794998168945	2.14385004043579	1.92529997229576	1.63664999008179	1.42909998893738	1.06910001039505	1.00364998579025	0.836299991607666	0.640000021457672	0.669350001215935	0.534400004148483	0.456199994683266	0.538400015234947	0.558600023388863	0.559650014340878	0.816850012540817	1.02260000109673	1.26550000905991	1.30460002422333	1.06340000033379	0.951449996232986	0.819999992847443	0.836799991130829	1.33194999694824	2.55870001316071	3.02475001811981	3.27230004072189	3.19070000648499	2.60774999856949	2.19314996004105	1.82984998226166	1.28730000853539	1.64159997701645	2.54539999961853	3.34930000305176	3.61799998283386	3.46230000257492	2.88625000715256	1.91710000634193	1.12280001044273	1.47614998817444	2.13604998588562	2.58170000314713	2.82785004377365	2.62794998884201	2.05309997200966	1.51794999241829	1.06909999251366
chrXIII:540116-540547	YMR135C	1.64790000319481	1.43405001163483	1.15439999103546	1.14395003914833	1.02475000023842	0.660450011491776	0.566850012540817	0.488599988818169	0.338800007104874	0.359400001168251	0.513849999010563	0.764999994635582	0.940999984741211	0.864949989318848	0.831699991226196	0.54955001026392	0.493999987840652	0.565600004792213	0.524300000071526	0.622300004959106	0.729399996995926	0.881499987840652	0.897549986839294	0.732999995350838	0.665900006890297	0.844199997186661	2.29159998297691	3.15084998607635	3.37935001850128	3.35954999923706	2.66250002384186	1.97414998412132	1.43420000076294	1.16395002007484	1.90929999947548	2.97009999752045	3.38494999408722	3.48069999217987	3.04919998645782	2.18714998364449	1.40415000319481	1.22429999709129	2.47869998812675	3.45479999780655	3.70960004329681	3.85829998254776	3.34130002260208	2.67330000400543	2.08719999790192	1.0944000005722
chrIX:138143-138572	YIL119C	2.51809997558594	2.27184999585152	1.5624499976635	0.89504998922348	0.572249998152256	0.307800003886223	0.499049989879131	0.534400004148483	0.493999987840652	0.398199996352196	0.417399999499321	0.583050008118153	0.777999997138977	0.848399990797043	0.927899986505508	0.873849987983704	1.01794999241829	1.06755000948906	0.948399984836578	0.800049996376038	0.679800003767014	0.616250015795231	0.989300000667572	1.30000002384186	1.54325000047684	1.97520000338554	2.38199996948242	2.66969999074936	2.8566500544548	2.69479999542236	2.39799998998642	2.52579997777939	2.51254998445511	2.75849999189377	2.83350003957748	2.81970006227493	2.75544998645782	2.73445001840591	2.49559997320175	2.10099999308586	2.2804499745369	2.56464998722076	2.7173999786377	2.90080004930496	2.90105004310608	2.78740001916885	2.65085003376007	2.33125	2.25584998130798	2.37739999294281
chrV:191905-192332	YER017C	2.34604994058609	2.52499998807907	2.3996999502182	2.33254996538162	2.32019999027252	1.83214999437332	1.57220000624657	1.11160001754761	0.970599985122681	0.546450008451939	0.199499998986721	0.493999987840652	0.43459999859333	0.575100001692772	0.672100001573563	0.983950001001358	1.17350002527237	1.04304999709129	1.0466000020504	0.656050011515617	0.587450008094311	0.737000003457069	0.499049989879131	0.71159999370575	1.12485001683235	1.59844998717308	2.29250000119209	2.66069999933243	2.64860002994537	2.47889997959137	1.71285001635551	1.03800001144409	0.893899989128113	1.55725000500679	2.6284500002861	3.54895001649857	3.82969999313354	3.72809998989105	3.20779999494553	2.12579998970032	1.01960000991821	1.074899995327	1.86044999361038	2.75624996423721	3.30660001039505	3.29364998340607	2.92945001125336	2.20064998865128	1.00014998912811	1.21644999980927
chrXIV:440865-441291	YNL097C-B	1.71004998087883	1.51150000691414	1.06539999544621	0.660450011491776	0.696350008249283	0.701800003647804	0.628250017762184	0.746500000357628	0.729599997401237	0.904949986934662	1.09530001878738	1.11370002031326	1.46585000157356	1.65564999580383	1.62825000286102	1.59550000429153	1.32745000123978	1.3217000246048	1.33080002069473	1.34804999828339	1.27479999661446	1.06875000596046	1.23109999895096	1.17760000824928	1.50289998054504	2.07950000166893	2.75365000963211	3.11154998540878	3.27340003252029	3.12500001192093	2.75875002145767	2.35309998989105	2.06150000095367	2.14395002126694	2.25585000514984	2.37320002317429	2.36914999485016	2.5310499548912	2.70079998970032	2.82434998750687	2.95745004415512	3.30640000104904	3.3876500248909	3.60425000190735	3.4741999745369	3.24925001859665	3.15174999237061	3.07835000753403	3.08414996862412	3.10099999904633
chrXII:522182-522607	YLR185W	3.20675001144409	2.7538999915123	1.88954999446869	0.96149999499321	0.74210000038147	0.420050011575222	0.331400004029274	0.439999997615814	0.493299993872643	0.609250023961067	0.592599999904633	0.669049994647503	0.849399989843369	0.931849986314774	0.970599985122681	0.935799986124039	1.01685000061989	1.04359999895096	1.1563500225544	1.03299999237061	0.966399985551834	0.919499987363815	0.857299989461899	0.81159999370575	0.728900000452995	1.15534999966621	2.22724997997284	2.87045003175735	3.16314998865128	3.14655002355576	2.83945001363754	2.28024999499321	1.95970002412796	1.98714998960495	2.49034998416901	3.11360001564026	3.39190000295639	3.28630000352859	2.96809998750687	2.2521499812603	1.90529998540878	2.09235002398491	2.32379999160767	2.68355003595352	2.69084998369217	2.51975002288818	2.23159999847412	1.76934998631477	1.83884999155998	2.34694998860359
chrXII:636236-636659	YLR249W	2.84565004110336	2.82465004920959	2.50689997673035	2.1625	1.73149999380112	1.1722500026226	0.972149991989136	0.999699985980988	0.939749985933304	0.751399996876717	0.884949988126755	0.859749990701675	0.836799991130829	0.665900006890297	0.65200001001358	0.6319500207901	0.524300000071526	0.406100000441074	0.416899998486042	0.386000007390976	0.472399991750717	0.544500008225441	0.44439999461174	0.564700016379356	0.493999987840652	0.760000005364418	1.8592000067234	3.08715002536774	3.32365000247955	3.45260000228882	3.28775001764298	2.95570002794266	2.84395003318787	2.66870000362396	2.35609995126724	2.58610001802444	3.05965003967285	3.31950000524521	3.28070001602173	2.99645004272461	2.41774998903275	2.04749999642372	2.03205000758171	2.20420002937317	2.68860002756119	2.99135001897812	3.02499998807907	2.79805003404617	2.33245002031326	1.85699999332428
chrIX:316291-316714	YIL018W	3.43215003013611	3.21289999485016	2.48204998970032	1.34064999818802	0.599349999427795	0.386000007390976	0.321100006997585	0.651049998402595	1.19290000200272	1.2527999997139	1.42465000152588	1.19180001020432	0.948399984836578	0.851899990439415	0.812699994444847	1.19270000457764	1.36449999809265	1.51440000534058	1.43809998631477	1.08255000710487	0.856799989938736	0.623999999463558	0.407600003480911	0.396800005435944	0.698800013959408	1.55679998993874	2.3915000140667	3.12959996461868	3.25674998760223	3.07115000486374	2.58605000972748	1.91459999680519	2.22574999928474	2.63034999370575	2.89215003252029	3.18430000543594	3.14595000743866	3.01445001363754	2.67959998846054	2.04529997110367	1.94539998173714	2.24754998683929	2.59815001487732	2.63319997787476	2.44829998016357	1.96010001897812	0.94734999537468	1.068649995327	2.00935000777245	2.6773500084877
chrXIII:754261-754684	YMR242C	3.77614996433258	3.50039999485016	2.3984500169754	1.43010001182556	1.03944999575615	0.901249986886978	0.49184999987483	0.429199999570847	0.445399996638298	0.493999987840652	0.378499995172024	0.140000000596046	0.0280000001192093	0.194600004702806	0.297500006854534	0.386000007390976	0.46159999370575	0.430500012636185	0.64835000783205	1.01419999599457	1.01859998703003	0.909149986505508	0.727599990367889	0.390400004386902	0.443050004541874	1.52014999389648	2.60734996795654	3.59660000801086	3.88089993000031	3.6740000128746	3.19075001478195	1.9307500064373	1.33829997777939	1.49645000100136	2.2352499961853	2.80315004587173	2.97825001478195	3.03180001974106	2.67469999790192	2.14845000505447	2.01464998722076	2.16220001578331	2.97335003614426	3.67725002765656	3.67404999732971	3.52609997987747	2.71290002465248	1.80339997410774	1.70439997911453	1.76064999103546
chrV:140330-140750	YEL009C	3.29450002908707	2.97975002527237	2.50939998030663	1.31434999108315	0.54955001026392	0.627150000631809	0.891049993038177	1.15065004229546	1.08700001239777	0.837149995565414	0.683549998700619	0.418400001525879	0.514199995994568	0.614000022411346	0.514199995994568	0.487899994850159	0.597950005531311	0.788399994373322	1.06740000844002	1.13055003285408	1.07014999389648	1.38254997730255	1.36504999399185	1.53339999318123	1.57080000638962	1.50119998455048	2.16380002498627	2.75830001831055	2.87100007534027	2.76530004739761	2.33414998054504	2.05560001730919	2.14255003929138	2.38309999704361	2.39330004453659	2.07075003385544	2.0182000041008	1.75779997706413	1.77379996180534	1.72309998273849	1.7010499894619	1.85259998440743	1.95169998407364	2.58024998903275	2.70820000171661	2.65234999656677	2.52614998817444	1.98474998474121	1.8755999982357	1.69594998955727
chrXVI:281625-282044	YPL143W	3.15930001735687	2.93690000772476	2.23914998173714	1.52450000047684	0.642599998414516	0.247800005227327	0.407600003480911	0.386000007390976	0.386000007390976	0.294000004976988	0.164400002360344	0.368300007283688	0.52830001115799	0.604500025510788	0.724150002002716	0.738399997353554	0.711999997496605	0.798399993777275	0.929149985313416	0.932599985599518	1.09140002131462	1.06165000796318	0.958549988269806	1.0682500064373	1.34060002565384	1.55449996590614	2.12614998817444	2.95960000753403	3.26044999361038	3.27379999160767	3.12415000200272	2.39335000514984	1.9329499900341	1.79979998469353	1.87204999923706	2.53664997816086	3.19920002222061	3.22855000495911	2.96340005397797	2.25479997396469	1.19820001721382	1.22700000405312	1.68809997439384	1.94699996709824	2.13255004882812	2.17200003862381	1.90579999089241	1.94739999175072	2.09510000944138	2.65845001935959
chrV:396295-396714	YER117W	3.85919996500015	3.67535001039505	2.63515001535416	1.70050000548363	0.685350005328655	0.234500004351139	0.0770000003278255	0.220200001448393	0.65450000166893	0.861999988555908	0.869899988174438	0.739150005578995	0.479500003159046	0.674850000441074	0.766699993610382	1.01819999217987	1.19360001087189	1.15985001921654	1.17835002541542	1.05430000424385	0.687250006198883	0.486850003898144	0.344700007140636	0.165600001811981	0.564899998903275	1.17479998469353	2.23099999427795	2.94390004873276	3.23449995517731	3.13594998121262	2.67370003461838	1.89514998197556	1.59530000090599	2.11825001239777	2.6431499838829	2.95255001783371	3.00030001401901	2.71100001335144	2.30289999842644	1.98155000805855	2.0752000272274	2.92545001506805	3.26325002908707	3.24590002298355	3.01005002260208	2.2328999876976	1.52549999952316	1.66439998745918	1.89524997472763	2.10524999499321
chrXIV:500470-500888	YNL066W	2.91855003833771	2.85120005607605	2.60269995927811	1.45800000429153	0.952099984884262	0.547750003635883	0.228600004315376	0.37420000731945	0.35010000616312	0.493999987840652	0.472399991750717	0.396800005435944	0.383000001311302	0.26800000667572	0.14640000090003	0.0910000003874302	0.0280000001192093	0.26800000667572	0.389400002360344	0.539450006186962	0.720100000500679	0.937900003790855	1.36109998822212	1.64505000114441	1.68684998750687	2.10364999175072	2.24669998884201	2.48664996623993	2.98030000925064	2.79505004882812	2.74355001449585	2.46445001363754	2.06235001683235	2.01434998512268	2.37794997692108	2.53369997739792	2.76059997081757	2.65959998369217	2.53730000257492	2.48384996652603	2.2734999537468	2.27019996643066	1.72680001854897	1.27540000677109	1.26950001716614	1.15045003294945	1.27919999361038	1.28215003013611	1.14700002670288	1.04739999771118
chrII:89500-89914	YBL071C-B	4.39694995880127	4.30154995918274	3.69224998950958	2.49155001044273	0.729800018668175	0.491200011968613	0.451750011742115	0.321100006997585	0.958849988877773	1.07905001044273	1.15400004386902	1.01590001881123	0.514199995994568	0.472399991750717	0.519249998033047	0.680500000715256	0.797699993848801	1.05705000758171	1.11715002655983	1.07620000839233	0.825249992311001	0.361400005221367	0.241400004923344	0.296500004827976	0.770399995148182	1.30864999294281	2.7484000146389	3.54845000505447	3.73610002994537	3.67764999866486	2.89914999008179	2.0113000035286	1.64305000305176	1.78184998631477	2.5157999753952	2.93715003728867	3.20340003967285	2.98000001907349	2.57194998264313	1.67550000548363	1.31855000257492	1.52239999175072	1.99444999098778	2.32754999399185	2.46024997234345	2.48099999427795	2.25029997825623	1.95965001583099	1.64159999489784	1.79919996857643
chrXVI:339421-339833	YPL111W	3.05304999351501	2.95105001926422	2.31449998021126	1.75864999294281	1.09570000171661	0.908149987459183	0.766499996185303	0.444700002670288	0.50615000128746	0.847849994897842	0.974299985170364	1.0112999856472	0.769449992477894	0.403400002419949	0.449400007724762	0.386000007390976	0.500750002264976	0.520399996638298	0.831649991869926	0.955549985170364	0.970599985122681	0.985299995541573	0.987949997186661	1.15975001454353	1.54555000066757	2.17734999060631	3.52475000619888	3.75125000476837	3.82359999418259	3.44479998350143	2.467899954319	1.78499999642372	1.38749998807907	1.48810000419617	2.03034999966621	2.47789999246597	2.64980000257492	2.94935003519058	3.23100004196167	3.24774998426437	3.12249997854233	2.52265000343323	1.96504999399185	2.52349996566772	2.98530004024506	3.525	3.97805004119873	3.85994998216629	3.69959999322891	3.1351499915123
chrV:362263-362674	YER102W	3.88374993801117	3.73140001296997	3.20170001983643	1.97215000391006	0.704799994826317	0.257600002735853	0.0910000003874302	0.140000000596046	0.140000000596046	0.317600004374981	0.509149993956089	0.638799996674061	1.15325002074242	1.20555000305176	1.34314998984337	1.41789997816086	1.18945001959801	1.21840000152588	0.961050009727478	0.969599986076355	0.872599989175797	0.716399997472763	0.618750020861626	0.471699997782707	0.857949988543987	1.5138000190258	2.87885000705719	3.66234998703003	3.78600000143051	3.68145002126694	2.79090000391006	1.81094998121262	1.2816999912262	1.54869999885559	2.58349999785423	3.05379997491837	3.09784994125366	2.88570002317429	2.11269996762276	1.79659997820854	1.83939997553825	1.91914998292923	1.99894999265671	2.00424998402596	1.84524997472763	1.6806499838829	1.39614999890327	1.96174998283386	2.79380000829697	3.23239998817444
chrVI:54864-55275	YFL039C	2.7795499920845	2.56289995908737	1.86759999394417	1.07774998396635	0.307800003886223	0.303400006890297	0.361400006711483	0.140000000596046	0.242400005459785	0.229600004851818	0.279800006747246	0.380100007355213	0.291600006818771	0.332900007069111	0.344700007140636	0.319100002944469	0.636550000309944	0.839849990606308	0.944699984788895	1.01424999237061	1.0881000161171	0.97234999537468	1.00704998970032	1.25855001211166	1.34635002017021	1.73014999628067	2.60134997367859	2.87025005817413	2.95975003242493	2.75119999647141	2.11860002279282	1.63929999470711	1.72449998855591	2.21609999537468	2.77825001478195	3.19605001211166	3.16800000667572	2.90234999656677	2.41245000958443	1.72559999227524	1.46515001058578	1.23125001788139	0.876549988985062	1.06440000534058	1.06180000305176	1.28914999961853	1.75264998674393	1.95024999380112	2.74720003604889	2.89835007190704
chrXII:1028367-1028778	YLR448W	3.23939995765686	3.17500002384186	2.78605003356934	0.995850007236004	0.327000007033348	0.356500007212162	0.303400006890297	0.55575001090765	0.544200004637241	0.493999987840652	0.54955001026392	0.372350007295609	0.706999996304512	0.940999984741211	0.893099987506866	1.03194999694824	1.01064999103546	1.00759998559952	1.11455000042915	1.03724999427795	0.853099989891052	0.897549986839294	0.859799990057945	0.922449988126755	1.30740000009537	1.87190001606941	2.32359999418259	3.03595002889633	3.2242000579834	3.29595004320145	3.23200001716614	2.67615000009537	2.60344998836517	2.43644998073578	2.56309994459152	2.7682500243187	2.80954999923706	2.58999998569489	2.19155001044273	1.49395000338554	1.15645000934601	1.49700000286102	2.089250010252	2.39740003347397	2.33239997625351	2.20625002384186	1.66144998669624	1.4756500005722	1.57645000219345	1.96224997639656
chrVII:726513-726923	YGR118W	3.78499994277954	3.64175002574921	2.63814998269081	1.3938000023365	0.506350018084049	0.413000002503395	0.386000007390976	0.390900005400181	0.407250006496906	0.667050015926361	0.913349986076355	0.777999997138977	0.976350009441376	1.27735001444817	1.40455001592636	1.57590000629425	1.60259999632835	1.49910000562668	1.36250002384186	1.11440001726151	0.702450001239777	0.445399996638298	0.493999987840652	0.508849990367889	0.789999994635582	1.21254999041557	1.99554998278618	3.07289998531342	3.35065003633499	3.31759999990463	3.02590000629425	1.81764997243881	1.25900000333786	1.20900000929832	1.67279999256134	2.50550001859665	2.8470000743866	2.79959999322891	2.58754999637604	1.88615000247955	1.71724997162819	1.71664998531342	1.72979997396469	1.91059998273849	1.86564999818802	1.78454995751381	1.80479998588562	1.70754997730255	2.75840002298355	3.50360000133514
chrIV:221828-222238	YDL133C-A	3.53734999895096	3.54989998340607	3.00840001106262	2.43094998598099	1.57664999365807	0.76875	0.613649994134903	0.493999987840652	0.574800020456314	0.333100011199713	0.319100002944469	0.519249998033047	0.509149993956089	0.701800003647804	0.597049994766712	0.593800014257431	0.554600012302399	0.615099996328354	1.04019999504089	1.07445001006126	1.23635002970695	1.47534999847412	1.74914998412132	1.93639999032021	2.1619500041008	2.24400000572205	2.4083499789238	2.7574000120163	2.92070006132126	2.90945006608963	2.86080006361008	2.56419998407364	2.33839997053146	2.16390002965927	1.85234997868538	1.60965000987053	1.51749999523163	1.48414999842644	1.87464998364449	2.1702500462532	2.18225001096725	2.13205001354218	2.03285000920296	1.98404998779297	1.95399997830391	1.80534998178482	1.2035000026226	0.841899991035461	0.533499993383884	0.438250012695789
chrXIII:124224-124633	YML073C	3.04035001993179	3.0313000202179	2.69815002679825	1.88854999542236	1.42940000295639	1.24010000824928	0.6962999984622	0.396800005435944	0.374900004267693	0.787999996542931	1.06390001177788	1.18310002088547	1.20140001773834	0.969249987602234	0.75689999461174	1.14355002045631	1.30930001139641	1.34285002946854	1.18050001263618	0.843499991297722	0.465950001776218	0.367800006270409	0.472399991750717	0.569150011241436	0.965600001811981	1.92259996533394	2.98314999341965	3.51010000705719	3.67520000934601	3.48399999141693	2.83845001459122	1.92929998040199	1.31259999871254	1.73589999675751	2.68589999675751	3.06635003089905	3.33370003700256	3.11774997711182	2.65924998521805	2.11570001840591	1.77359996438026	1.94924998879433	2.59464998245239	2.84955005645752	2.90750007629395	2.66695003509521	2.06565001010895	1.61465000510216	1.82794999480247	2.68350001573563
chrXII:924510-924919	YLR403W	4.09489998817444	4.09365000724793	3.55879999399185	2.15924999117851	0.757900002598763	0.356500007212162	0.26800000667572	0.202000002563	0.172000002115965	0.360900004208088	0.477799990773201	0.50409999191761	0.699050009250641	0.768399995565414	0.845199990272522	1.15224999189377	1.10255001187325	1.03590000271797	0.879399988055229	0.317250007390976	0.221200003474951	0.26800000667572	0.26800000667572	0.395100003480911	1.19719998836517	2.28664997816086	3.54769998788834	4.04504998922348	4.14139997959137	3.86055003404617	3.09325002431869	1.90765001177788	1.66484999656677	2.13005000948906	2.75635001659393	3.26579998731613	3.66899996995926	3.54574999809265	3.30205003023148	2.61315000653267	1.63104999661446	1.82854998707771	2.59794998168945	2.68424999713898	2.78299999237061	2.52135001420975	2.48875000476837	2.78485001325607	2.975750041008	2.8616500377655
chrXIII:861028-861437	YMR296C	3.96820001602173	3.99205001592636	3.53264999389648	2.69835002422333	1.41784999966621	0.749100005626678	0.493999987840652	0.429199999570847	0.244800003618002	0.140000000596046	0.14640000090003	0.650050000846386	1.04295000433922	1.09705001711845	1.1303000330925	0.779099994897842	0.54955001026392	0.584900024533272	0.52760001718998	0.529350002110004	0.519249998033047	0.46159999370575	0.46159999370575	0.463900013267994	1.10835000574589	1.65264999866486	2.58504999279976	3.31609996557236	3.42789999246597	3.38819998502731	2.80180000066757	1.63684999346733	1.42080000638962	1.61845000982285	2.74790004491806	3.77289998531342	4.21164999008179	4.11610006093979	3.72629998922348	2.14575001597404	1.13590000867844	1.30124999284744	1.92840000987053	2.41189997196197	2.73645000457764	2.77930001020432	2.59464998245239	2.08264998197556	1.75339999198914	1.45969999432564
chrXVI:328939-329347	YPL117C	3.33084996938705	3.28999999761581	3.04025000333786	2.30840000510216	1.54909999370575	1.25354998111725	1.03614999651909	0.974299985170364	0.744499999284744	0.684200003743172	0.598249992728233	0.849399989843369	0.81159999370575	0.661500006914139	0.546049997210503	0.413000002503395	0.386000007390976	0.327000007033348	0.531200014054775	0.685249999165535	0.755599996447563	0.885199987888336	0.816649997234345	1.48709999322891	1.799899995327	1.98690000772476	2.45414999723434	2.98849997520447	3.13090004920959	3.06179999113083	2.58130000829697	1.61235001087189	1.62140001058578	1.86724998950958	2.68465001583099	3.52329998016357	4.01459995508194	4.02410001754761	3.63979997634888	2.87420004606247	2.1152999997139	2.08409998416901	2.51765002012253	3.05045002698898	3.67184998989105	3.80309998989105	3.68925000429153	3.06764999628067	2.30399997234345	2.0677500128746
chrIV:543641-544048	YDR043C	2.68479999303818	2.6970499753952	2.67034997940063	2.65870001316071	2.42300002574921	2.1603500187397	1.56735000610352	1.12245001196861	1.02064999938011	1.26180000305176	1.40789997577667	1.59144999980927	1.74854997992516	1.52575000524521	1.38085001707077	1.02295000553131	0.965999990701675	0.940999984741211	1.03474999070168	1.32099999785423	1.30060000419617	1.37339996099472	1.13014999628067	0.607700011134148	0.8846499979496	1.68819999694824	2.13554999232292	2.86325001716614	3.04005001783371	2.86670006513596	2.72694997787476	2.08474998474121	2.04155004024506	2.22650002241135	2.5873499751091	3.11004999876022	3.27965000867844	3.32869999408722	3.0556499838829	2.49270001649857	1.82464997768402	1.43240000605583	2.00889999866486	2.38804994821548	2.95464998483658	3.41335002183914	3.33249996900558	3.18099998235702	2.51730004549026	1.74634999632835
chrIX:99493-99900	YIL133C	3.30800004005432	3.27965000867844	2.92025001049042	2.14514998793602	1.16150000095367	0.56200001090765	0.379100005328655	0.516000014543533	0.689999997615814	0.793199992179871	0.772999995946884	0.588100010156631	0.671000003814697	0.695200008153915	0.928399986028671	1.03299999237061	1.01859998703003	0.885899990797043	0.828149992227554	0.860749989748001	0.897299987077713	0.972099986672401	0.7153500020504	0.977149993181229	1.36650000214577	2.01149997711182	2.84820002317429	3.03079999685287	3.20060000419617	3.09155004024506	2.61429998874664	2.27104997634888	2.05390001535416	2.27794998884201	3.20844995975494	3.575	3.7814000248909	3.52145000696182	2.90875004529953	1.91514998078346	1.21345001459122	1.50014999508858	2.18749998807907	2.95264999866486	3.53384997844696	3.45814998149872	3.22885001897812	2.4149000108242	1.55490000247955	1.77844999432564
chrXIII:223892-224299	YML026C	3.58714998960495	3.53264998197556	3.14850001335144	2.28644999265671	1.36525000929832	0.862199997901916	0.209400003403425	0.14640000090003	0.426500001549721	0.665200009942055	0.777999997138977	0.811399993300438	0.60745000243187	0.566599997878075	0.962349998950958	1.02199999094009	1.15980000495911	1.28640000224113	0.991599994897842	0.92519998550415	0.565850000083447	0.210400003939867	0.140000000596046	0.309049997478724	0.96965000629425	1.74324998259544	2.82835001945496	3.46795003414154	3.80894999504089	3.64770002365112	3.19840002059937	2.16395002007484	1.42985000610352	2.17394998669624	3.03265000581741	3.37519999742508	3.33589996099472	2.88080002069473	1.9452999830246	0.887849992513657	0.78790000975132	1.66510000228882	2.40230002403259	3.06550000905991	3.01005002260208	2.68300002813339	1.97570000886917	0.841150000691414	0.824299994111061	1.35900000929832
chrIV:491043-491449	YDR025W	3.38619999885559	3.55199999809265	3.24434998035431	2.50085000991821	1.46399999260902	0.797149991989136	0.513249991834164	0.541850002110004	0.90149998664856	0.703199997544289	0.78639999628067	0.57420000731945	0.426699994504452	0.456199994683266	0.344700007140636	0.291600006818771	0.419499999284744	0.784599992632866	0.861999988555908	0.932349985837936	0.875799989700317	0.768049997091293	0.849399989843369	0.809149995446205	0.9341000020504	1.95539999008179	2.96275001764297	3.53575000762939	3.82579998970032	3.59225000143051	3.00220005512238	2.20430001616478	1.40320000648499	1.62024999856949	2.26429998874664	2.68215000629425	2.97595000267029	2.86550005674362	2.37129999399185	2.08099997639656	1.71839997768402	2.0136500120163	2.34800001382828	2.36304997205734	2.29959999322891	1.97199999094009	1.46509999036789	1.58944998979568	2.16439997553825	2.83825005292892
chrIV:1429061-1429464	YDR487C	3.29045000076294	3.58864998817444	3.33369998931885	2.73049997091293	1.86329999566078	0.640100009739399	0.100800002366304	0.133000000566244	0.152800001204014	0.380100007355213	0.67140000462532	0.873050004243851	1.20430002212524	1.39089998006821	1.36955001354218	1.44254999160767	1.28369998931885	1.17970000505447	1.10305001735687	0.923699986934662	1.0518000125885	0.958499985933304	0.836599990725517	0.919549986720085	0.982150000333786	1.8692999958992	2.73730001449585	3.0889000415802	3.41020002365112	3.1808000087738	2.78220002651215	2.26965000629425	1.698149985075	2.13405001759529	2.96750001907349	3.55095001459122	3.68644998073578	3.51849999427795	2.98085001707077	1.86455000042915	1.26030001044273	1.19949999451637	1.97234997749329	2.48349997997284	2.75025001764297	2.72140001058578	2.40294997692108	1.83719999194145	1.3339999973774	1.50265001058578
chrIV:545994-546396	YDR044W	3.47820001840591	3.48010001182556	3.27445001602173	2.33489998579025	2.01465000510216	1.41569998860359	1.0431500017643	1.09295001626015	1.19815002083778	1.24069999456406	0.994899994134903	0.845199990272522	0.576099994778633	0.488599988818169	0.385500006377697	0.320600005984306	0.857749988138676	1.13330000638962	1.3252500295639	1.33095002174377	1.06009999513626	0.922449988126755	0.864099991321564	1.65804998874664	2.58299999237061	2.95274999141693	3.73594996929169	4.08910007476807	4.21054999828339	4.07124992609024	3.40889998674393	2.19024996161461	1.25960000157356	0.792849993705749	1.00539999604225	1.49110001921654	2.95659999847412	3.95475001335144	4.21275007724762	4.24760007858276	3.66924998760223	2.80369997024536	2.18849997520447	1.78204996585846	2.44870001673698	3.56815000772476	3.81210000514984	3.88889992237091	3.49569997787476	2.54760001897812
chrVII:856638-857038	YGR180C	3.61370000839233	3.4422000169754	3.14175006151199	2.40795001983643	1.62159998416901	1.67454998493195	1.59990001320839	1.27375000715256	0.815249991416931	0.0613000005483627	0.140000000596046	0.203500003367662	0.493649990856648	0.745750001072884	0.933000004291534	1.15390003919601	1.31775000095367	1.30450001955032	1.33005000352859	1.37969999313354	1.16150000691414	1.09835002422333	1.0460000038147	1.02879999876022	1.15610001683235	1.97015001177788	3.3845499753952	3.64089999198914	3.88999993801117	3.58759998083115	2.79315003156662	2.3817999958992	1.72894998192787	1.347350025177	1.12915001511574	0.806149992346764	0.7817999958992	0.689999997615814	0.795899993181229	1.08225000500679	2.19210000634193	3.1852499961853	3.58759996891022	3.60915001630783	3.44140001535416	2.91675001382828	2.48934996128082	2.28005001544952	2.17030002474785	2.83950003385544
chrXIV:559235-559635	YNL037C	3.16660000085831	3.27800002098083	3.16950001716614	2.54394998550415	2.03770000934601	1.41225000619888	0.728700000047684	0.790399995446205	0.680500000715256	0.685249999165535	0.564050015807152	0.544500008225441	0.614000022411346	0.689999997615814	0.674000009894371	1.01144999861717	1.08860001564026	1.01499998569489	0.781549990177155	0.190500003099442	0	0.0420000001788139	0.330900005996227	0.456199994683266	0.992000007629395	1.921399974823	2.60865000486374	3.1361499786377	3.19899997711182	3.01380002498627	2.83665004968643	2.47174999713898	2.30535000562668	2.02164998650551	1.7129499912262	2.40849997997284	2.97765007019043	3.12070000171661	3.05595002174377	2.66800001859665	2.47824997901917	2.44034998416901	2.60150003433228	2.91515003442764	3.17845001220703	3.45289999246597	3.36275000572205	3.16915000677109	2.88939999341965	2.71049997806549
chrVII:149023-149422	YGL189C	3.08190001249313	3.1629499912262	3.08899998664856	2.68259999752045	1.94430000782013	1.53669999837875	1.05485000908375	0.488599988818169	0.803850004076958	1.25270000100136	1.56520000696182	1.59030001163483	1.32435001134872	0.895699989795685	0.769199997186661	0.733999997377396	0.891099989414215	1.10985000133514	1.35345002412796	1.48380000591278	1.37920000553131	0.979599994421005	0.800149992108345	0.533499993383884	0.891049993038177	1.37985001206398	2.06029997467995	2.70120000839233	2.96485003232956	2.91285004615784	2.600100004673	2.00689999461174	1.52365000247955	1.49055000543594	1.63049998879433	2.23345000743866	2.60034997463226	2.55709997415543	2.29894999861717	1.72699999213219	1.41515000462532	1.59250000715256	1.71484999656677	1.98014996051788	1.89394998550415	2.02100002169609	2.09434999227524	1.98320000767708	2.1622000336647	2.24629999399185
chrXIV:349842-350239	YNL149C	2.8870000243187	3.16600000858307	3.05959998369217	2.55504996776581	1.15990000069141	0.47975001335144	0.330900003015995	0.534400004148483	0.746750000119209	1.15400004386902	1.09145001769066	0.98144998550415	0.803949996829033	0.595000028610229	0.696550011634827	0.869899988174438	0.772149994969368	0.912099987268448	0.842099991440773	0.751599997282028	0.568550004065037	0.568250000476837	0.621699997782707	0.637750014662743	0.692300006747246	1.13765000998974	2.06399997472763	3.28155000209808	3.85619996786118	3.89649993181229	3.65725001096725	2.6298999786377	1.91324998140335	1.63909999132156	1.81174998283386	2.4335000038147	3.19099998474121	3.55769996643066	3.46755001544952	3.01000000238419	1.9522000014782	1.14320001602173	1.86740000247955	2.85580002069473	3.32990003824234	3.65635002851486	3.53274998664856	2.97620003223419	2.36994999647141	1.49484999775887
chrV:342423-342820	YER092W	2.80940002202988	2.87565006017685	2.75139999389648	2.92535004615784	2.97765002250671	2.80860003232956	2.50224999189377	1.86680001020432	1.45510001182556	1.25840001106262	1.09235001206398	1.14355002045631	1.22695001959801	1.33115003108978	1.07189999222755	0.706200003623962	0.438950006663799	0.386000007390976	0.355500005185604	0.445399996638298	0.533350013196468	0.761549997329712	0.950849986076355	1.06530000567436	1.06139999032021	1.4472500026226	2.45965000391006	3.09350000619888	3.52725001573563	3.4325000166893	2.90839999914169	2.14774999022484	1.1489500105381	1.2512000143528	2.37390002012253	3.07200003862381	3.407100045681	3.45719997882843	2.88815002441406	2.30605001449585	1.92500001192093	2.04594999551773	3.2615500330925	3.67810001373291	3.6607999920845	3.44604998826981	2.11479998826981	1.08989999294281	0.744400005042553	0.386000007390976
chrXVI:731855-732251	YPR102C	2.76285001039505	3.24430005550385	3.30549998283386	3.00074999332428	1.8908999979496	0.825199998915195	0.344700007140636	0.204000003635883	0.26800000667572	0.26800000667572	0.255200006067753	0.321100006997585	0.291600006818771	0.386000007390976	0.344700007140636	0.432599994540215	0.445399996638298	0.37420000731945	0.332900007069111	0.165600001811981	0.68894999474287	1.06234999299049	1.27790001630783	1.34185000658035	1.63735000491142	1.93794998526573	2.32525000572205	2.73470002412796	2.80540000200272	2.81775006055832	2.60200002193451	2.12880001664162	1.98044999241829	2.10824998617172	2.64770001173019	3.24975004196167	3.43480000495911	3.38509999513626	3.03435000181198	2.21394997239113	1.69859998822212	1.82759998440742	2.1656000316143	2.78665001392365	3.23469997644424	3.15425002574921	3.04420001506805	2.43140001296997	1.84634997844696	1.92670000195503
chrVII:788221-788616	YGR148C	3.23495000600815	3.80639995336533	3.84449998140335	3.47999999523163	2.68385000228882	1.70789997577667	1.10640001893044	0.755999997258186	0.516949999332428	0.676450005173683	0.93474999666214	1.08700001239777	1.1063500225544	0.938550001382828	1.11324999928474	1.30165002346039	1.24689999818802	1.17005001306534	1.09175000786781	0.970599985122681	0.942949986457825	0.81949999332428	0.52760001718998	0.618750020861626	1.00750000178814	1.83685000538826	3.64054998159409	4.08580005168915	4.15565004348755	3.91250002384186	2.64305001497269	1.92690000534058	1.80519998669624	2.32670001983643	2.83205003738403	3.1	3.15325000286102	2.80655001401901	2.39245001077652	1.9472500026226	1.70564999580383	2.19354998469353	2.61425000429153	2.64699999094009	2.64264998435974	2.12204998731613	1.80784999728203	2.1018000125885	2.19225000143051	2.84274998903275
chrXV:901248-901641	YOR312C	2.21814998984337	2.39320001602173	2.50834996700287	2.55894999504089	2.30169994831085	2.20795001983643	1.97315000891685	1.69924998283386	1.32720000743866	1.26195001602173	0.932299995422363	0.831599992513657	0.853599989414215	0.742799997329712	0.769900000095367	0.909149986505508	0.944699984788895	1.09240000247955	1.26800000667572	1.21544999480248	1.19950000047684	0.831000010669231	0.273400006443262	0.0420000001788139	0.439699997007847	1.34875000119209	3.00750004053116	3.49595000743866	3.73560001850128	3.56900000572205	2.76395001411438	2.03215000629425	1.36309999227524	1.7038499891758	2.27480002641678	2.93795002698898	3.10889998674393	2.92715001106262	2.52385001182556	1.84929999709129	1.71074999570847	2.31789998412132	2.64674997329712	2.6942999958992	2.54214998483658	1.87089998722076	1.30035000443459	0.984699988365173	1.3783999979496	2.08039999604225
chrXV:83104-83496	YOL125W	2.95110003948212	3.3335000038147	3.37710000276566	3.0184500336647	2.47705001831055	1.69114998579025	0.929299998283386	0.344700010120869	0.421299995481968	0.554000005125999	0.967350000143051	1.01499998569489	0.857049989700317	0.68590000718832	0.204000003635883	0.26800000667572	0.303400006890297	0.445049999654293	0.616250002384186	0.777999997138977	0.790399995446205	0.823999992012978	0.592900003492832	0.859499990940094	1.12394999861717	1.98254998326302	3.48300000429153	4.15444999933243	4.2454000711441	3.95179997682571	3.0484500169754	1.63374999761581	1.12130001783371	0.931849986314774	0.718649996817112	0.997150006890297	1.68189998269081	2.13519999980927	2.62494999170303	3.22389998435974	3.48309998512268	3.39675000905991	3.13980002403259	2.05639999508858	1.38890000581741	1.55920000076294	1.9305999815464	3.05479999780655	4.13444994688034	4.24690008163452
chrVI:74654-75043	YFL033C	3.50950001478195	3.51520001888275	3.29109998941421	2.53270003795624	1.78125000596046	0.720600007474422	0.589950026571751	0.529350002110004	0.466999992728233	0.601700006425381	0.703199997544289	0.785799995064735	0.981699985265732	0.947899985313416	0.933099985122681	0.884449988603592	0.802999994158745	0.509149993956089	0.488599988818169	0.508799996972084	0.586249993741512	0.940749984979629	0.985399985313416	1.00819998979568	1.4927500128746	2.11069998145103	2.65210003852844	2.98145000934601	3.03949999809265	2.83495004177094	2.56709997653961	1.9999499797821	1.6665499985218	2.08210000395775	2.98395000696182	3.42944999933243	3.65420001745224	3.5766499876976	3.17955000400543	2.7622000336647	2.19159998893738	1.61659999489784	1.90164999961853	2.65000003576279	3.45990000963211	3.91769998073578	3.82869998216629	3.53454999923706	2.63700000047684	1.88124999403954
chrIV:1013695-1014084	YDR276C	2.68390001058579	3.22149995565414	3.19644999504089	3.08700001239777	2.5402499973774	1.57295000553131	1.31815001964569	1.08960001468658	1.1728000164032	1.29265002012253	1.47290000915527	1.37059999704361	1.1306500017643	0.857949995994568	0.428500005602837	0.514199995994568	0.439999997615814	0.597200013697147	0.790599995851517	0.867649990320206	0.83209999203682	0.691600009799004	0.788650014996529	1.37294999957085	1.87294998764992	2.09729997515678	2.49799998998642	2.85680006742477	2.96380002498627	2.90385004281998	2.44344997406006	2.23674999475479	2.30029994249344	2.30609995126724	2.83539998531342	3.03300001621246	3.15935000181198	3.24180002212524	2.72574999332428	2.30249999761581	1.71015000939369	1.87624999284744	1.95019998550415	2.31409999132156	2.2902999997139	2.0672500371933	1.81205000281334	1.62464999556541	2.02409998774529	2.23429998159409
chrXII:737661-738049	YLR304C	3.49250004291534	3.90524998903275	3.90419999361038	3.43779999017715	2.3790000140667	1.45710000395775	0.913349986076355	0.451900006830692	0.282700005173683	0.437250010669231	0.69070001244545	0.948149985074997	0.873099988698959	0.767599993944168	0.627250017225742	0.554600012302399	0.499049989879131	0.670399996638298	0.707599997520447	0.983200004696846	1.13330000638962	1.32875000834465	2.11165001988411	2.10555001497269	2.40439997911453	2.32109999656677	2.40694999694824	2.7591500043869	2.84580008983612	2.84490004777908	2.60715000629425	2.26209998130798	2.49664998054504	2.81469999551773	3.01569998264313	3.01300001144409	2.71700001955032	2.51004998683929	2.20275000333786	2.13720002174377	2.2121000289917	2.58144998550415	2.72665001153946	2.98090003728867	2.96890004873276	3.00275000333786	3.17935004234314	2.87520000934601	2.58590002059937	2.21834998726845
chrXIV:63007-63395	YNL302C	3.09810001850128	3.44094998836517	3.38259998559952	2.99155004024506	1.68630000352859	0.701200000941753	0.493999987840652	0.588450008630753	1.08619999289513	1.47665001153946	1.63364999890327	1.5648500084877	1.11910002827644	0.50519999563694	0.26800000667572	0.26800000667572	0.255200006067753	0.617750011384487	0.79899999499321	0.897549986839294	0.881749990582466	0.455699993669987	0.439999997615814	0.361900006234646	0.588049991428852	1.03774999976158	1.79644998908043	2.87335000038147	3.30850001573563	3.37020000219345	3.18495000600815	2.08729999661446	1.49039999246597	1.233100014925	1.77179999351501	2.77250002622604	3.01984997987747	2.96815001964569	2.57975002527237	1.62874999642372	1.13944999575615	1.31845000982285	2.03890002369881	2.69370002746582	2.83855005502701	2.80065003633499	2.38344999551773	1.99119997024536	1.97074998617172	2.31509997844696
chrXVI:450784-451170	YPL058C	2.39395000934601	2.38700001239777	2.29389995336533	1.97354999184608	1.75299997329712	1.77734999060631	1.72359997034073	1.56119999885559	1.55014999508858	1.23640001416206	1.26550000905991	1.12749999761581	0.735600000619888	0.866050010919571	1.10710002183914	1.03299999237061	1.16325001120567	0.995550006628036	1.08159999847412	1.31255000829697	1.33410003185272	1.20635001063347	1.14555001854897	1.26320001482964	1.54975000023842	1.7443499982357	2.08480001688004	2.47544996738434	2.64670001268387	2.72815003395081	2.70035001039505	2.31710000038147	2.19140001535416	2.18390002846718	2.35989999771118	2.81940003633499	3.12014998197556	3.16350001096725	3.09055000543594	2.78470002412796	2.36329998970032	2.20284995436668	1.9308000087738	2.09020005464554	2.14435002803802	2.47660000324249	2.59384999275208	2.89125001430511	3.18555001020432	3.0788999915123
chrXIV:217287-217673	YNL231C	3.29765000343323	3.59115000963211	3.50964999198914	2.91915003061295	2.1209500014782	1.06419999599457	0.856799989938736	0.764599996805191	0.563500002026558	0.764199995994568	0.760199996829033	0.860999989509583	1.00294999480247	0.974199986457825	0.980699992179871	1.32785001993179	1.21970003247261	1.13725003600121	0.873449993133545	0.417700007557869	0.55525000244379	0.711799997091293	0.881499987840652	1.26930001378059	1.27640000581741	1.42660000324249	1.84264999628067	2.24724998474121	2.54699996709824	2.55815001726151	2.25304999947548	1.65874999761581	1.37595000267029	1.60774999260902	1.8208999812603	2.29794999361038	2.54805001020432	2.51264998912811	2.48919999599457	2.34644998311996	2.19290000200272	2.20544999837875	2.38650000095367	2.85585006475449	2.98945000171661	3.20155003070831	2.85365000963211	2.44734996557236	2.10230001211166	2.2431499838829
chrIV:1401328-1401713	YDR471W	2.8979500412941	3.4055999994278	3.5109500169754	3.13240004777908	2.08624998927116	0.899899996817112	0.226600003242493	0.0350000001490116	0.207900002598763	0.782649999856949	1.18284999728203	1.38189997673035	1.37890001535416	1.07240000963211	1.00344998836517	0.852849990129471	0.977749985456467	0.93374999165535	0.861749988794327	0.888149988651276	0.741799995303154	0.769199997186661	0.68350000679493	0.568550004065037	0.796849992871284	1.84084998965263	2.58149996995926	3.07905000448227	3.38405001163483	3.15814999341965	2.86330006122589	2.25530000329018	1.60494999289513	1.86030000448227	2.45590002536774	3.23239997625351	3.35944995880127	3.17800000905991	2.6261500120163	1.7651999771595	1.61209999322891	1.90604998469353	2.30205001831055	2.40415003299713	2.40534999370575	2.1137500166893	1.64259999394417	1.16185001730919	1.3619500041008	1.95864999890327
chrXIV:330890-331273	YNL162W	3.05730000734329	3.72479999065399	3.76430006027222	3.52510001659393	2.3414499938488	1.0379999935627	0.626250018179417	0.315200006961822	0.360400003194809	0.429199999570847	0.538050018250942	0.569750018417835	0.35990000218153	0.323150007426739	0.618750020861626	0.74719999730587	0.822949993610382	0.844799992442131	0.98144998550415	1.24265001416206	1.40169998407364	1.33854999542236	1.18630000352859	1.018649995327	1.27005000710487	1.98584998846054	2.90245002508163	3.25845003128052	3.42994999885559	3.19020001888275	2.53589998483658	1.86134999394417	1.48770000934601	2.42445002198219	3.36845000982285	4.00644992589951	4.07529990673065	3.84854998588562	3.21175000667572	2.42719997167587	2.12824999690056	2.12580000758171	2.63560004234314	3.30499999523163	3.46395001411438	3.39810001850128	2.87524998188019	2.17855001091957	1.88199996948242	1.93955000042915
chrXII:84191-84572	YLL028W	2.89770003557205	3.1141499876976	3.05309998989105	3.05114997625351	2.59605003595352	1.80039996504784	1.38865000009537	0.676999998092651	0.735650016367435	1.18605002164841	1.42990000247955	1.46260001659393	1.24904999732971	1.02700000405312	0.869899988174438	0.861749988794327	0.746500000357628	0.584600020945072	0.574800020456314	0.509149993956089	0.438499994575977	0.439999997615814	0.982750000059605	1.71274999380112	2.10145002603531	2.52050001621246	2.9699000120163	3.39295001029968	3.54179998636246	3.35370001792908	2.81075003147125	2.32704998254776	2.46149994134903	2.51429994106293	2.70824996232986	2.85470002889633	2.8239000082016	3.09224997758865	2.82135002613068	2.32980005741119	2.26949998140335	2.34979997873306	2.99389997720718	3.50645000934601	3.5143000125885	3.41545001268387	2.99930001497269	2.4904000043869	2.3011500120163	2.21679999828339
chrIV:1355592-1355973	YDR447C	2.90234999656677	3.26930003166199	3.45500001907349	3.1507000207901	2.33309998512268	1.6799999833107	0.908199995756149	0.552500000596046	0.230499999970198	0.214300002902746	0.386000007390976	0.380100007355213	0.386000007390976	0.348600003123283	0.26800000667572	0.344700007140636	0.662050001323223	0.801649993658066	1.23510002493858	1.27760001420975	1.18609999418259	1.22385002374649	1.13045002818108	1.39294999241829	1.64139997959137	1.99959997534752	2.51475001573563	2.69629998207092	2.91070005893707	2.87830003499985	2.72535002231598	2.79710001945496	2.83390004634857	2.97829999923706	3.04870002269745	2.74905002117157	2.4439000248909	1.70889999270439	1.26370000839233	1.8698999941349	2.47319996356964	2.91780000925064	3.05759998559952	2.87160001993179	2.49079999923706	2.20375001430511	2.32209995985031	2.66789997816086	2.96240001916885	2.98394999504089
chrXV:216216-216597	YOL060C	3.33950001001358	3.68464996814728	3.71590002775192	3.17434997558594	2.5064000248909	1.26910001039505	0.945349991321564	0.65730000436306	0.626099999248982	0.737049996852875	1.01499998569489	1.06445000767708	0.955599987506866	0.891599988937378	0.608950020372868	0.355399997532368	0.140000000596046	0.203500003367662	0.423450003564358	0.65675000846386	0.711999997496605	0.593200007081032	0.432099997997284	0.731949999928474	1.07030000090599	2.09259998202324	3.28600002527237	3.66619999408722	3.72719999551773	3.32044998407364	2.43749999403954	1.33320000171661	1.06775000095367	1.79000001549721	2.82025003433228	3.4319000005722	3.53554999828339	3.33934997320175	2.57115000486374	1.64070000648499	1.4018000125885	2.36940004229546	3.12170000076294	3.82299993038177	3.89144995212555	3.66015002727509	2.82444999217987	2.0163999915123	1.63424999713898	1.91154996752739
chrXV:384727-385107	YOR028C	2.32509999275208	2.10344998240471	2.02469999790192	1.87429998517036	1.23780001401901	1.30980000495911	1.37115000486374	1.3824499964714	1.30390000343323	1.12860000133514	1.09679999351501	1.42245000600815	1.3949000120163	1.18915002942085	0.970600008964539	0.0817000009119511	0.103200001269579	0.26800000667572	0.26800000667572	0.26800000667572	0.204000003635883	0.158700001239777	0.439999997615814	0.493999987840652	0.60925000756979	1.62270001769066	2.95835000276566	3.73964999914169	3.85239995718002	3.81160000562668	2.95890002250671	2.22855001688004	1.75099999308586	1.0654000043869	1.63829999566078	2.80985003709793	3.16139997243881	3.47649999856949	3.33824996948242	2.97045004367828	2.70455001592636	2.22549995779991	2.04380000829697	2.56865001916885	2.9879999756813	3.2634999871254	3.51059997081757	3.39135000705719	3.05230002403259	2.78745002746582
chrVI:221437-221817	RUF23	3.01804999113083	2.97435003519058	3.07429996728897	3.03834998607635	2.91815004348755	2.87300004959106	3.01290001869202	2.90565000772476	2.72245000600815	2.43234997987747	1.97369998693466	1.81094996929169	1.72024997472763	1.47674998641014	1.26070001721382	1.06039999723434	0.956499987840652	0.925899988412857	0.930099987983704	0.742399996519089	0.773599997162819	0.490649998188019	0.455150003731251	0.503050000965595	0.493999987840652	0.90675000846386	1.37359999418259	1.62375000119209	2.0136499941349	1.72549998760223	1.45200002193451	0.70539999678731	0.140000000596046	0.0490000002086163	0.0700000002980232	0.27950000166893	1.43859999775887	2.62840001583099	3.24605000019073	3.31424998044968	3.01450001001358	2.32184997797012	1.24980002641678	1.26285001039505	2.05159999728203	2.66590000391006	2.99635000228882	2.94340003728867	2.33410000801086	1.54804999828339
chrVII:661667-662044	YGR090W	2.34030000567436	3.29640001058578	3.52210001945496	3.37994998693466	2.66670000553131	1.24244998991489	0.454100012779236	0.37420000731945	0.647450000047684	1.27629998922348	1.50499999523163	1.47850000858307	1.13939999341965	0.175150000303984	0.152800001204014	0.285700006783009	0.505849997699261	0.906049987673759	1.06875000596046	1.276850014925	1.17570000886917	0.957899987697601	1.175100004673	0.999399995803833	1.06105000376701	1.03825000524521	1.60955001115799	3.27550001144409	3.71945000886917	3.71769998073578	3.4523500084877	1.88175000548363	1.08205000758171	0.958749985694885	1.36334999799728	2.74689998626709	3.44434999227524	3.53760001659393	3.34834998846054	2.3917000234127	1.48659998774529	1.30400002002716	1.63099999427795	2.63500000238419	3.57959997653961	3.78235001564026	3.70574998855591	3.01660002470016	1.94374995827675	1.13465000391006
chrIV:884282-884656	YDR211W	3.02155002355576	3.59259997606277	3.58299999237061	3.47965002059937	2.58055002093315	1.11550000905991	0.423100006580353	0.327000007033348	0.414500012993813	1.11005000472069	1.3400000333786	1.40720002651215	1.21374998688698	1.1029000222683	1.24880002140999	1.36534998416901	1.34904997944832	0.771049997210503	0.454150001704693	0.177900002151728	0.140000000596046	0.378600005060434	0.554600012302399	0.493999987840652	0.771350000798702	1.62255001068115	2.66914999485016	3.08600002527237	3.55934998989105	3.36655000448227	2.99530003070831	2.39539999961853	1.4584500014782	1.75179997086525	2.70440000295639	3.28440002202988	3.60614998340607	3.41379998922348	2.83630002737045	1.98074998855591	0.884899991750717	1.32300000786781	2.39465002417564	3.15505002737045	3.67534999847412	3.61660000085831	3.13449999094009	2.25034998655319	1.14765000939369	1.87199999094009
chrXIII:253275-253649	YML007C-A	2.04414995908737	2.92505000829697	3.58830000162125	3.5742999792099	3.36414999961853	2.48140001893044	1.19265000224113	0.724499997496605	0.63459999859333	0.633000016212463	0.595000028610229	0.675050008296967	0.782049994170666	1.24235001206398	1.28100001811981	1.07559999227524	0.581849996745586	0.00700000002980232	0	0.0892000012099743	0.496549993753433	0.689999997615814	0.871349990367889	1.38079999685287	1.95654998421669	2.38594994544983	2.84790005683899	3.16694999933243	3.29574996232986	3.20609998703003	3.1034500002861	2.64030003547668	2.29249994754791	2.02089998722076	1.48269999623299	1.25660002827644	1.55410000085831	1.95074999928474	2.1683500289917	2.33559995889664	2.63789999485016	3.00305001735687	3.05259999036789	2.98889999389648	2.76755003929138	2.89770003557205	3.222250020504	3.42584997415543	3.34129999876022	3.14835000038147
chrII:392360-392734	YBR077C	2.10850004553795	2.08000000119209	2.40720006227493	2.28325002193451	1.91154999136925	1.723249989748	1.10540001392365	1.05820000171661	0.988649988174438	0.78639999628067	0.776399993896484	1.01810000240803	1.40799996852875	1.48380000591278	1.44100000858307	0.954649993777275	0.710600003600121	0.595000028610229	0.45950001180172	0.239300004392862	0.0700000002980232	0.1976000033319	0.347900009155273	0.644850018620491	0.991449993848801	1.48255000710487	2.56105000376701	3.89540001153946	4.38884999752045	4.34435005187988	3.94375005960464	2.73890001177788	1.79454996585846	1.98139998912811	2.67240003347397	3.12775001525879	3.481149995327	3.62535001039505	3.29595001935959	2.77064999341965	1.95439997315407	1.14340000748634	1.14590000510216	1.42235000729561	2.0633000254631	2.45375000238419	3.05450003147125	3.93365005254745	4.13070006370544	4.0275999546051
chrII:595573-595947	YBR183W	2.24189999699593	3.00235003232956	3.45079998970032	3.40760000944138	3.08195003271103	2.39484997391701	1.60144999623299	1.39875000715256	1.02419999837875	0.889399987459183	0.928899985551834	1.00684999227524	1.05099999904633	1.12185000777245	1.01479998826981	0.974299985170364	1.19385001063347	1.15725004076958	1.18620002269745	1.07020001411438	0.60089999884367	0.764499993622303	1.08005000352859	1.21899998188019	1.34245002269745	1.27805001139641	1.84804999232292	2.13795002698898	2.3662499666214	2.45360001325607	2.16660001277924	2.25174999237061	2.23330001831055	2.28049999475479	2.57135003805161	3.09315000772476	3.46165001392365	3.77664997577667	3.68994998931885	3.39349999427795	2.71185001134872	2.23124997615814	2.03410001397133	2.4038999915123	2.62269997596741	2.94435002803802	3.23079997301102	3.04389998912811	2.83205003738403	2.29629998803139
chrII:628487-628859	YBR203W	2.20030001997948	2.59800000190735	2.75320000648499	2.65670000314713	2.31919996738434	1.72820001244545	0.913749992847443	0.818099993467331	0.339300011098385	0.229600004851818	0.320100006461144	0.26800000667572	0.362400007247925	0.35550000667572	0.266500005871057	0.491550008952618	0.66434999704361	0.996799999475479	1.35954998731613	1.3250500202179	1.23860000967979	1.20200002789497	0.992399990558624	1.05820000171661	1.03089999556541	0.749899995326996	1.74904997348785	2.6335000038147	2.7260000705719	2.84120005369186	2.55440001487732	2.31784995794296	2.30799992084503	1.96699998378754	1.32724999189377	0.918949991464615	1.54535000324249	2.19544997811317	2.80160001516342	3.96674997806549	4.05880002975464	3.98270002603531	3.47085001468658	2.08374999761581	1.68809999227524	2.09695003628731	2.64035001993179	3.39980000257492	3.53799999952316	3.51135001182556
chrXVI:822041-822413	YPR145W	2.12790001630783	2.53649998903275	3.06254997253418	3.04919999837875	2.94995003938675	2.70050001144409	2.27434997558594	1.96829999685287	1.52854998111725	0.847100001573563	0.893950003385544	1.01069999337196	0.885699987411499	0.999699985980988	0.774699994921684	0.711799997091293	0.831999990344048	0.786199995875359	0.853099989891052	1.07600001096725	1.31999998688698	1.46434998512268	1.61714999675751	1.68280000090599	1.78364997506142	1.88884997963905	2.38599997758865	2.58444999456406	2.65290001630783	2.56254998445511	2.23270000219345	2.18380002975464	2.17085001468658	2.10420001149178	1.90874999165535	2.08245003223419	2.33720000982285	2.59215002059937	2.64149998426437	2.82550003528595	3.14700000286102	3.38289999961853	3.32249997854233	2.95315002202988	2.7102499961853	2.66674998998642	2.82225005626678	3.01809998750687	3.06245001554489	3.25400002002716
chrVIII:50590-50962	YHL027W	2.97984999418259	3.27490003108978	3.3341500043869	3.38754999637604	2.93809996843338	2.57310003042221	2.06395000219345	1.64574998021126	1.34395000934601	0.972800004482269	0.629450003802776	0.5978500187397	0.642500013113022	0.579850022494793	0.746049991250038	0.977999985218048	1.05665000677109	1.17010003328323	0.846700012683868	0.584900024533272	0.365800002217293	0.294500005245209	0.256100002676249	0.595000028610229	0.579550018906593	1.28004999756813	3.12415001392365	3.93169995546341	4.27920002937317	4.1169499874115	3.41309999227524	2.07859997749329	0.855349996685982	1.29180001020432	2.18819997906685	3.17695001363754	3.70345001220703	3.63949999809265	3.32634998559952	2.28600001335144	1.25565001964569	1.27360000610352	1.59919999837875	2.55194998383522	2.98585005998611	3.23940002918243	3.15000001192093	2.49520002603531	1.9891999900341	1.21675000190735
chrXI:108833-109204	YKL180W	2.31125000715256	2.84555006027222	3.16850000619888	3.05935002565384	2.61330001354218	2.09044997096062	1.40000000596046	0.735600000619888	0.377600002288818	0.448400005698204	0.493999987840652	0.488599988818169	0.529000005125999	0.455699993669987	0.582799999415874	0.675750002264977	1.14614998996258	1.47189998626709	1.4966500043869	1.65029999017715	1.34460001587868	1.09404999613762	1.10375002026558	0.665799993276596	0.616199995577335	1.40989998579025	2.1259999871254	2.8616999745369	3.38275003433228	3.30985000133514	3.0530500292778	2.37364998459816	1.61274998188019	1.5915499985218	2.16345000267029	2.58950001001358	2.90625005960464	2.85130004882812	2.58170001506805	2.24850002527237	1.78789997696877	1.72754998207092	1.88504998683929	2.0004999935627	2.09715006351471	1.91109997630119	1.42734999656677	1.63730000257492	1.87634999155998	2.21975000500679
chrII:697473-697843	YBR238C	2.83654999732971	3.88244996070862	4.31799993515015	4.34734995365143	4.03744995594025	2.71269998550415	1.80809999704361	1.12024999856949	0.636050018668175	0.656050011515617	0.544500008225441	0.584900024533272	0.543599997460842	0.429199999570847	0.568850007653236	0.689999997615814	0.906750002503395	1.29689998626709	1.52459999322891	1.55089999437332	1.30415000915527	0.954800009727478	0.568850007653236	0.719500005245209	1.14724999070168	2.34964999556541	3.25249998569489	3.55304998159409	3.90684998035431	3.71769995689392	3.3485000371933	2.95140001773834	2.01259998083115	1.93989998102188	2.44090002775192	3.2392000079155	3.85809997320175	4.03685001134872	3.91734999418259	3.3543499827385	2.51575002670288	1.94639999270439	2.36940002441406	2.75785002708435	3.17265000343323	3.52604999542236	3.52129998207092	3.39915000200272	2.9395999789238	2.27240000963211
chrXII:759056-759426	YLR312C	2.39130000472069	3.46039999723434	3.88549991846085	3.80319998264313	3.30004999637604	1.79230000972748	0.909050005674362	0.782199996709824	0.746150001883507	0.718500000238419	0.675750002264977	0.769199997186661	0.840999990701675	0.607300017774105	0.632100005447864	0.569750018417835	0.564700016379356	0.518550004065037	0.636850003898144	0.700750008225441	0.707599997520447	0.789399993419647	0.689999997615814	0.543900001049042	0.632300019264221	1.18469998836517	2.2540499985218	2.95309998989105	3.57455003261566	3.53269997835159	3.34294998645782	2.71300001144409	2.00954999923706	1.69764997959137	2.02395001649857	2.87330001592636	3.85864996910095	4.32130002975464	4.23895001411438	3.92429995536804	2.63299998641014	1.95124995708466	1.65484998226166	2.13084998726845	2.93775000572205	3.2915500164032	3.39480000734329	3.16530001163483	2.47759999036789	1.92465002536774
chrIV:811712-812082	YDR174W	2.39245000481606	3.39279998540878	3.86369994878769	3.93849995136261	3.57055000066757	2.69199997782707	1.55714999437332	0.744850012660027	0.144600001722574	0.184800002723932	0.26800000667572	0.30930000692606	0.549200013279915	0.618750020861626	0.8113499969244	1.43865000605583	1.58785001039505	1.60164999961853	1.60770000219345	1.22990000844002	1.08315001130104	1.03120000362396	0.740250000357628	0.998999992012978	2.24269996881485	2.67735003232956	3.2307500243187	3.44614999294281	3.481149995327	3.58734996318817	3.57919998168945	3.27880001068115	3.13809999227524	3.20200002193451	3.28354998826981	3.56944999694824	3.60930000543594	3.5097000002861	3.47079999446869	3.1529000043869	2.89300004243851	2.94050004482269	3.04664998054504	3.33215001821518	3.43314999341965	3.12940000295639	2.98200001716614	2.49229997396469	1.97970001101494	1.87514997124672
chrXIII:26476-26846	YML121W	3.16595000624657	4.48850003480911	4.79314999580383	4.82075006961823	4.18624999523163	2.76394999027252	1.69735000133514	0.907150000333786	0.554250015318394	0.418400001525879	0.386000007390976	0.508100003004074	0.373200005292892	0.493999987840652	0.493999987840652	0.450799995660782	0.356000006198883	0.37420000731945	0.511200001835823	0.906899988651276	1.00389998555183	1.06209998726845	1.17480002045631	1.48264999389648	2.11925002932549	2.28379995822907	2.74194996356964	3.2704500079155	3.24890003204346	3.18555002212524	2.27870000600815	1.23644999861717	1.49759999513626	1.81944999098778	2.77875002622604	3.35814999341965	3.45744998455048	3.34085000753403	2.71540002822876	1.72304999232292	1.25715001821518	1.60869998931885	2.87064998149872	3.35730001926422	3.50510001182556	3.30155000686646	2.36690001487732	1.60154999494553	1.65859999060631	2.33909997940063
chrXV:678854-679222	YOR182C	2.27545000314713	2.50554999113083	2.98014999628067	3.13255000114441	3.00280002355576	2.69685000181198	1.85294999480248	1.30979999899864	1.07089999914169	1.11330001354218	1.22770000696182	1.28785002231598	0.972049993276596	0.568000008165836	0.367699997872114	0.204000003635883	0.420799994468689	0.786549986898899	1.05460000038147	1.03299999237061	0.873599988222122	0.308600001037121	0.0280000001192093	0.228400005400181	0.338800007104874	1.11630001068115	1.94770001173019	2.84080002307892	3.16034997701645	3.05594997406006	2.6710000038147	1.7910000026226	1.57765001058578	1.56204999685287	1.89019998908043	2.1176000058651	2.33284994363785	2.39705001115799	2.11625002622604	1.5602499961853	1.53945000171661	2.18335000276566	2.77590003013611	3.02300001382828	2.92150000333786	2.57325003147125	2.03850001692772	1.53090000152588	1.19865001440048	1.10985001325607
chrV:270228-270596	YER056C-A	2.53544998168945	2.89795000553131	3.24185003042221	3.1930999994278	2.8125500202179	2.2525000333786	1.42490000724792	0.739799997210503	0.450799995660782	0.297000006586313	0.26800000667572	0.140000000596046	0.140000000596046	0.021000000089407	0.116000001877546	0.453300008177757	0.751599997282028	0.861249989271164	0.936299985647202	0.819999992847443	0.69879999756813	0.631199994683266	0.497300004959106	0.611500003933907	0.97104999423027	1.74674999713898	2.61664998531342	3.08044999837875	3.12739998102188	2.88490000963211	2.16100001335144	1.35839999914169	1.35474998950958	1.62484999895096	2.01374997496605	2.39754998683929	2.35394999980927	2.3453999876976	1.87564998269081	1.77789998650551	2.1296000123024	2.65139998197556	2.87885004281998	2.85505002737045	2.49449998140335	1.97904998660088	1.62599999904633	1.65574999451637	1.98030000329018	2.85125004053116
chrV:280892-281259	YER062C	2.71700000762939	3.41644998788834	3.861749958992	3.82379996776581	3.55595002174377	2.84735000133514	1.95794998407364	2.06120000481606	2.00930002331734	1.84934999346733	1.69344998598099	1.33339998722076	0.757100000977516	0.579850022494793	0.569750018417835	0.576099994778633	1.00719999074936	1.0950000166893	1.20924999117851	1.09765000343323	0.81159999370575	0.547349998354912	0.445399996638298	0.450799995660782	0.490999995172024	1.30069998502731	2.98870000839233	3.53460001945496	3.80555002689362	3.71704996824265	3.16484999656677	2.641000020504	2.14910001158714	1.76074997782707	1.67944999933243	2.31699998378754	3.05045000314713	3.35510001182556	3.29015002250671	2.94865003824234	2.31994999647141	2.27494995594025	2.40814998149872	2.92510004043579	3.4027999997139	3.61065001487732	3.5830500125885	3.08029999732971	2.44419997930527	2.11030003428459
chrXII:645782-646149	YLR256W	2.67300000190735	3.84169999361038	4.34234986305237	4.31634993553162	3.9559500336647	2.72034999132156	1.65124999880791	1.34355002045631	1.12385002970695	0.853849995136261	0.220200002193451	0.438499994575977	0.493999987840652	0.554600012302399	0.510900019109249	0.439999997615814	0.636150006949902	0.703199997544289	0.646350000798702	0.483199989795685	0.252700004726648	0.176900001615286	0.929500007629395	1.25510002374649	1.6006000161171	2.50424998998642	3.3192499756813	3.62920001745224	3.91049995422363	3.71990000009537	3.18729999065399	2.9279000043869	2.40794998407364	2.28639998435974	2.21580002307892	1.94369998574257	1.96219999790192	2.0221499979496	2.3507000207901	2.77969999313355	3.16269997358322	3.53125	3.58274999856949	3.34740000963211	3.02105002403259	2.31769999265671	2.24795000553131	2.42989999055862	2.56449999809265	2.74355000257492
chrIX:249107-249471	YIL057C	1.68120000958443	2.77730000019073	3.03870002031326	3.06924993991852	2.73335000276566	1.63429999351501	1.04150000810623	0.749699994921684	0.720100000500679	0.854899990558624	1.0852500140667	1.11380002498627	1.18000001907349	0.942149990797043	0.864599993824959	1.07620000839233	1.14910001158714	1.15645000338554	0.959999996423721	0.82564999461174	0.679100006818771	0.880249989032745	1.00339999198914	1.05820000171661	0.876449990272522	0.821949994564056	1.43934999704361	1.87534999847412	1.97674995660782	1.85469998717308	1.13825000524521	0.645500019192696	0.554600012302399	0.584249992668629	0.811099994182587	1.44919999837875	1.85124997496605	1.92634997367859	1.8868999838829	1.25445001125336	0.660649994015694	0.5033999979496	0.401000012457371	1.03904999494553	2.35365000963211	3.09995000362396	3.4090499997139	3.36545001268387	2.79470000267029	2.3554499745369
chrVI:223833-224197	YFR032C-B	1.52864999771118	2.09354996681213	2.81620005369186	2.91325005292892	2.80150001049042	2.28939998149872	1.33000001311302	0.737450011074543	0.386000007390976	0.203000003099442	0.204000003635883	0.26800000667572	0.361400005221367	0.806899991631508	0.940749984979629	0.940999984741211	0.89049998819828	0.678050011396408	0.661500006914139	0.746349996328354	0.784649994969368	0.617250002920628	0.509149993956089	0.548500019311905	0.724500006437302	1.36144998669624	2.33444998264313	3.0775000333786	3.38744999170303	3.32349998950958	2.9565000295639	2.27394998073578	1.82669996619225	1.5818499982357	1.83084998130798	2.29614998698235	2.86900004148483	2.9757000207901	2.77900004386902	2.33354998230934	1.7635499894619	1.50925000309944	1.56234999895096	1.90619998574257	2.88659996986389	3.19270004034042	3.17359999418259	2.81054997444153	2.36604996919632	2.31429996490479
chrIV:465134-465497	YDR011W	2.72294996976852	2.88130005598068	3.00755002498627	3.00885000228882	2.77670003175735	2.36104998588562	1.43029999732971	0.876299995183945	1.03610000014305	1.08700001239777	0.855099993944168	0.629199993610382	0.413000002503395	0.386000007390976	0.386000007390976	0.35990000218153	0.529199993610382	0.777999997138977	0.815799993276596	0.717500004172325	0.365000005811453	0.140000000596046	0.178800002485514	0.514650000631809	1.02814998924732	1.43790001869202	2.05865003466606	2.38184996843338	2.65925003290176	2.63544998168945	2.21879998445511	1.82540000081062	2.02679998874664	3.07519998550415	3.56854997873306	3.73820004463196	3.63705003261566	3.07530001401901	2.38280003070831	1.97990000844002	1.1902499973774	0.827899992465973	0.996299988031387	1.33199999928474	2.63610000610352	3.65189998149872	3.91464998722076	4.03339997529983	3.63554997444153	2.95660002231598
chrV:522722-523084	YER168C	1.83524997234344	3.18889999389648	3.99304995536804	4.05430006980896	3.76405000686646	2.58214999437332	0.727499997615814	0.248800005763769	0.26800000667572	0.210400003939867	0.223200004547834	0.242400005459785	0.303400006890297	0.386000007390976	0.303400006890297	0.388400000333786	0.544500008225441	0.868349993228912	1.17764999270439	1.11705002188683	0.949849987030029	0.697000002861023	0.279300005733967	0.356500007212162	0.407600003480911	1.18849999606609	3.11310006380081	4.18014998435974	4.29779994487762	4.17904999256134	2.91215000152588	1.40004999041557	0.638399995863438	0.878850005567074	2.77310002446175	4.02509994506836	4.19670007228851	4.18165004253387	3.10925003290176	1.6244500041008	0.732350006699562	1.143649995327	2.92299999594688	3.89065002202988	4.16805005073547	4.05315001010895	3.3002500295639	1.68074999451637	0.482049998641014	1.52425000071526
chrVII:1050123-1050483	YGR279C	1.87019998431206	2.04930001497269	2.03504999876022	2.15600001811981	1.9680999994278	1.68844998478889	1.32320002317429	1.04245000481606	0.844449996948242	0.599750027060509	0.559650014340878	0.46159999370575	0.324500005692244	0.0770000003278255	0.108900000154972	0.703499993681908	0.893599987030029	1.22050000429153	1.3472000002861	1.11300001144409	1.02169999480247	0.521599997580051	0.203500003367662	0.0140000000596046	0.538249996304512	1.35875000357628	2.1304499745369	2.7826500415802	3.00650000572205	3.03819998502731	2.84800004959106	2.34349998235703	1.95709999799728	1.83699998259544	2.59245001077652	2.94115003347397	3.3515000462532	3.38715000152588	3.07624998092651	2.71760002374649	2.09420000910759	1.76714996099472	1.77259997725487	2.36725001335144	2.99970002174377	3.11139998435974	3.12319999933243	2.66459999084473	2.08360002040863	1.70809999704361
chrXI:308743-309103	YKL068W-A	2.19574998617172	2.89815002679825	3.59570001363754	3.77550002336502	3.57735002040863	3.2476499915123	2.53760002851486	2.23200001716614	1.82749999165535	0.986500003933907	1.06590001583099	0.970399987697601	1.0471499979496	1.0598000228405	0.645450016856194	0.91729998588562	0.906899988651276	0.851349991559982	0.834949994087219	0.717900004982948	0.947849988937378	1.17999999523163	1.83224999308586	2.29975000619888	2.61229997873306	2.78930002450943	3.47475004196167	3.86989995241165	3.93959995508194	3.80804995298386	3.13460000753403	2.26829999685287	2.28024998903275	2.33255001306534	2.6978000164032	3.17280000448227	3.46649998426437	3.55160000324249	3.37760000228882	2.981149995327	2.38844999074936	1.99799998998642	2.50260000228882	3.17365000247955	3.51040000915527	3.44199997186661	3.0224000453949	2.18109998703003	1.65854998826981	1.38250000476837
chrIX:384197-384557	YIR017C	2.20104997158051	3.32575000524521	3.84680000543594	3.95279997587204	3.72814999818802	2.86130001544952	1.72585000395775	0.932949995994568	0.682100012898445	0.828399991989136	0.994350004196167	1.53370000123978	1.65030000209808	1.67369999885559	1.59205000400543	1.4415499985218	1.46345000267029	1.40514997243881	1.08375000953674	0.787650001049042	0.519249998033047	0.386000007390976	0.60300000756979	0.839499995112419	1.18244999647141	2.095500010252	2.50505002737045	2.95435003042221	3.1340499997139	3.01860003471374	2.9325000166893	2.5887500166893	2.71005002260208	2.80235004425049	2.79520003795624	2.71564998626709	2.69775002002716	2.88480004072189	2.81590007543564	2.677649974823	1.65780001282692	1.2129999935627	1.39459999203682	2.07154999375343	2.55265003442764	2.7205500125885	2.69684997797012	2.60709998607636	2.57134999036789	2.53714997768402
chrXII:921537-921897	YLR399C	2.46980001330376	3.1987499833107	3.4115000128746	3.40394995212555	2.83474997282028	1.87609998583794	0.984249998629093	0.321100006997585	0.402200004458427	0.629549999535084	0.90939998626709	0.951599985361099	0.942449986934662	0.706250014901161	0.642500013113022	0.653700017929077	0.733199995756149	0.733999997377396	0.774999994039536	0.82454999089241	0.860099989175797	1.01794999241829	1.3252500295639	1.42025001049042	1.55590000748634	1.88864997625351	2.69265002012253	3.53934998512268	3.80669995546341	3.81934998035431	3.31454999446869	2.40479999780655	1.61465001106262	1.35730001926422	1.68139998316765	1.99004998803139	2.14075001478195	2.13735003471375	1.87184999585152	1.46115000844002	1.15849999189377	1.13495000004768	2.3591000020504	2.79539999961853	2.95555002689362	2.93095002174377	2.15860001444817	1.90529999732971	1.5836000084877	1.60469999909401
chrXIII:852142-852499	YMR291W	2.73850001096725	2.55709998607635	2.35614998340607	2.48379998207092	2.33824996948242	1.98539999723434	1.66949997544289	1.1136999964714	0.81949999332428	0.826699993014336	0.710350000858307	0.91729998588562	1.00389998555183	0.883049988746643	0.6370500177145	0.588450008630753	0.538500000536442	0.868899995088577	0.995999991893768	1.02854999899864	1.45640000104904	1.65700000524521	1.80034998655319	2.22734996080399	2.22710001468658	2.29170001745224	2.46929998397827	2.25544999837875	2.48754998445511	2.4413999915123	2.23904999494553	2.68685001134872	2.73120002746582	2.9870000243187	3.53255001306534	3.44799997806549	3.5057000041008	3.30834999084473	2.72305002212524	2.606350004673	2.52129999399185	2.58025004863739	2.75540002584457	2.73680000305176	2.78745002746582	2.75755000114441	2.55045000314713	2.40994998216629	2.46074999570847	2.66575002670288
chrV:42044-42401	YEL060C	1.45050000548363	2.73105002641678	3.65849996805191	3.9486499786377	3.91364996433258	3.33765000104904	2.11934998631477	1.2858000099659	0.729599995911121	0.315200006961822	0.438500006496906	0.784949994087219	1.03659999370575	1.01499998569489	1.11345002055168	0.998300009965897	0.832599991559982	0.872199988365173	0.695900005102158	0.758999994397163	0.921699988842011	0.950849986076355	1.10170000195503	1.55735000967979	1.7118499994278	2.25045000314713	2.39934998750687	2.91144999265671	3.10714999437332	3.01610000133514	2.82625002861023	2.22639998793602	2.13675002455711	2.54715001583099	2.81715003252029	2.95610003471374	3.03295001983643	3.03254997730255	2.77185003757477	2.45184997320175	1.92910000681877	2.09095002412796	2.5295499920845	2.66454998254776	2.87055004835129	2.70040001869202	2.36509999036789	2.17145004272461	1.26210001707077	1.65689998865128
chrXV:866668-867025	YOR293W	2.74040001630783	3.35080000162125	3.62674999237061	3.68140001296997	3.31399999856949	2.4159500181675	1.21630000174046	0.491299998760223	0.54955001026392	0.637750014662743	0.823099997639656	1.22350000143051	1.54655001163483	1.59244999885559	1.41939998269081	1.02519999742508	0.885699987411499	0.867399990558624	0.981699985265732	0.866899994015694	0.538750012218952	0.33240000680089	0.251200003176928	0.667650003731251	0.996799999475479	1.48769999146461	2.77640002965927	3.42660000324249	3.72474998235703	3.76899996995926	3.09665002822876	2.43210002183914	1.56205000281334	1.95880001783371	2.89584999084473	3.3279000043869	3.33629999160767	2.88674999475479	1.89784998893738	1.14445001482964	1.00994999408722	1.64394998550415	2.46674998998642	3.1555499792099	3.31514998674393	3.0833000421524	2.54360001683235	1.48494998812675	1.24790001511574	1.50730001330376
chrIII:90791-91148	YCL018W	2.50974998474121	2.64429998397827	3.11214997768402	3.11875001192093	2.9603000164032	2.13354998826981	1.08385000228882	0.65675000846386	0.674700006842613	0.829399991035461	0.904449987411499	1.19255000352859	1.34235000610352	1.2205500125885	1.48689999580383	1.39099998474121	1.25839999914169	1.1382000207901	0.721949999034405	1.19545001089573	1.33329999446869	1.26240000724792	1.10950001776218	0.518550004065037	0.757749997079372	1.30110001564026	2.30250000953674	3.24765000343323	3.41800003051758	3.36865001916885	2.69655002355576	1.66200001835823	1.22125000357628	0.983399993181229	1.04874999523163	2.31965000033379	3.50154999494553	3.83009996414185	3.8888999581337	3.49340001344681	2.70554999113083	2.37805001735687	2.11420003175735	2.33569999933243	2.9489000082016	3.42075003385544	3.65260000228882	3.50189998149872	3.00965002775192	2.38495000600815
chrXIII:236128-236484	YML018C	1.85150002837181	3.85775001049042	4.38654997348785	4.50934989452362	4.18934996128082	2.94960004091263	1.5950500190258	0.536799995601177	0.330400002002716	0.515600001811981	0.802949994802475	1.3988000035286	1.62855001091957	1.5960000038147	1.46645000576973	0.743999999761581	0.522900012135506	0.66404999345541	0.893599987030029	1.06780000925064	1.16365002989769	1.09930001497269	1.30670002102852	1.26790000200272	1.63984999656677	2.18504999876022	2.7392000079155	3.1897500038147	3.29650001525879	3.05615003108978	2.52405000925064	1.81635001301765	1.6072999894619	2.215249979496	2.93609998226166	3.79409993886948	3.82464995384216	3.70620003938675	3.18445004224777	1.83949999809265	1.48234999775887	1.04135000109673	1.80384999513626	2.85890003442764	3.30950000286102	3.52089996337891	3.42180001735687	3.11419999599457	2.73040002584457	2.47089999914169
chrXVI:188641-188995	YPL189C-A	2.47124999761581	3.04349998235703	3.29265003204346	3.4483500123024	3.7006500005722	3.36715000867844	3.34045001268387	3.04215002059937	2.3409500002861	1.78219999670982	1.13510001301765	0.950499987602234	0.861999988555908	0.824199992418289	0.436649999022484	0.492799992859364	0.493999987840652	0.543599997460842	0.606750001013279	0.26800000667572	0.332900007069111	0.283200005441904	0.449550014734268	0.856349989771843	0.908899986743927	1.231350004673	2.43619999885559	3.31664998531342	3.49609999656677	3.42770000696182	2.56315002441406	1.44875000715256	0.84020000398159	0.942299988865852	1.9743999838829	3.13650000095367	3.60910004377365	3.6055499792099	3.24090002775192	1.93325001001358	1.09480000734329	1.40304999947548	2.03745000362396	2.42659997940063	2.5915500164032	2.37064999341965	1.9681500017643	1.77934998273849	1.85879998803139	2.37479997873306
chrX:268466-268820	YJL088W	2.79765002727509	3.11525000333786	3.33699998855591	3.33939999341965	3.07295000553131	2.57620002031326	1.81329998373985	0.88714998960495	0.781399995088577	0.679450005292892	0.728999996185303	0.865699988603592	1.20305001735687	1.26409999132156	1.23449999094009	1.05215001106262	0.675599993765354	0.493999987840652	0.190700002759695	0.119000000506639	0.236000005155802	0.26800000667572	0.405050009489059	0.642500013113022	0.933399990200996	1.43200001120567	2.46619997024536	3.18719999790192	3.60144999027252	3.63455001115799	3.21525001525879	2.37124999165535	1.16630000770092	0.493299993872643	0.993650013208389	2.13594998717308	3.55449999570847	3.99889999628067	3.95759994983673	3.63215000629425	2.25634999275208	1.49965000152588	1.81694999337196	1.99624997973442	2.72810002565384	3.24929996728897	3.46010000705719	3.4688000202179	3.04385002851486	2.41429996490479
chrXV:619225-619578	YOR153W	2.37889997959137	2.52959998846054	3.04060001373291	3.30855001211166	3.21324999332428	2.92144999504089	2.44139995574951	2.09255000948906	1.93779996037483	1.6011999964714	1.07185000181198	0.981699985265732	1.02909999489784	1.35595000982285	1.45785000920296	1.61210001111031	1.46399999856949	1.05049999952316	1.03025000691414	1.00364998579025	1.10300002098084	0.995750015974045	0.990049988031387	1.41284999251366	1.66284999847412	1.85704997181892	2.28335002660751	2.8888500213623	3.13829996585846	3.43455001115799	3.33635001182556	2.84150000810623	2.52354997396469	1.68600000143051	1.63889999389648	2.07169999480247	2.5913499712944	3.08655002117157	3.17455003261566	2.92995003461838	2.55449998378754	1.92354999184608	1.77079996466637	2.17095003128052	2.41825000047684	3.15790001153946	3.46605001688004	3.45185000896454	3.14410004615784	2.42509997487068
chrXV:514728-515079	YOR101W	1.22370001077652	2.89090001583099	4.14764995574951	4.59620001316071	4.53455002307892	4.15204998254776	2.86805000305176	1.76210000514984	1.20625000596046	0.733449998497963	0.840999990701675	0.955549985170364	0.884449988603592	0.880249989032745	0.760399997234344	0.595000028610229	0.453600011765957	0.335350005328655	0.751199996471405	0.869899988174438	1.1307000041008	1.68249999880791	2.27869998216629	2.65934998989105	2.81840002536774	2.7444500207901	2.85885002613068	3.40979999303818	3.609850025177	3.59754999876022	3.30485001802444	2.80130006074905	2.82640002965927	2.80005000829697	3.05854996442795	3.04289999008179	3.0671000123024	3.23510003089905	2.97665001153946	2.77155001163483	2.62570000886917	2.93480001688004	3.53905000686645	3.96284999847412	4.07389998435974	3.92439996004105	3.44020001888275	2.80734997987747	2.1807000041008	1.93084998726845
chrII:592837-593188	YBR181C	1.28085001111031	1.79039999246597	2.49460000991821	2.84330008029938	2.76985000371933	2.47534999847412	1.70074999332428	1.01359999775887	0.309100002795458	0	0.155600003153086	0.45450000166893	1.12215000391006	1.4899000108242	1.54824999570847	1.49249999523163	1.18685002326965	0.78034999370575	0.824199992418289	0.694650009274483	0.677700012922287	0.773399996757507	0.588750012218952	0.554300008714199	0.941499987244606	1.50614998936653	2.91570000648499	3.55410000085831	3.74570001363754	3.70665001869202	3.05225002765656	2.4364000082016	1.97114999890327	1.9033499777317	2.4404000222683	3.03770000934601	3.20839999914169	3.08140000104904	2.31735000014305	1.50120000243187	1.15040001273155	1.56104999184608	2.10880001783371	2.74625002145767	2.81050004959106	2.63560000658035	2.18824999332428	1.17104998826981	1.57959998846054	2.24894999861717
chrV:305912-306262	YER074W	1.51129997968674	1.87790003418922	2.45025000572205	2.96130001544952	3.00035001039505	2.615149974823	1.94334999322891	0.834899996221065	0.418400001525879	0.366300003230572	0.444200001657009	0.891899991035461	1.29410002231598	1.36140002012253	1.3364000082016	1.01780000627041	0.716399997472763	0.772599995136261	0.81159999370575	0.810849994421005	0.90939998626709	0.780599993467331	0.916899996995926	1.07495000958443	1.02579998970032	1.43410002589226	2.63790000677109	3.35220000743866	3.79424998760223	3.74934997558594	3.27369999885559	2.43175001144409	1.50410000085831	1.66819998025894	2.30594998002052	2.72620004415512	2.88680007457733	2.56125000715256	1.99495000243187	1.47804999947548	1.49655000567436	1.9588499724865	2.44274997711182	2.98899999856949	3.30190002918243	3.17459998130798	2.92110004425049	1.67655000090599	1.17730001211166	1.20260000228882
chrVIII:382813-383162	YHR141C	0.774499997496605	1.51554999351501	2.16664999723434	2.39880003929138	2.47760002613068	2.28164998292923	1.68424999117851	1.48115000724792	0.895900005102158	0.673700006306171	0.876799988746643	0.969099986553192	1.03274999260902	1.03780000805855	0.943199986219406	0.919749987125397	1.16515002846718	1.27014999389648	1.47324999570847	1.67464998960495	1.37420001029968	1.06814999580383	0.574600002914667	0.26800000667572	0.500450018048286	0.939150005578995	2.03794999718666	3.2143500328064	3.60455001592636	3.600100004673	3.26780000925064	2.35500002503395	1.88009999990463	1.90074997544289	2.56525000333786	3.18085004091263	3.39379999637604	3.36685001850128	2.7585000038147	1.99370000362396	1.73714999556541	1.76999996304512	2.16550001502037	2.43035001754761	2.41930003166199	2.33575001955032	2.04685001373291	1.73584998846054	1.63964999914169	1.90864999890327
chrXV:511261-511610	YOR098C	2.24229998588562	2.37760002613068	2.91925005912781	2.95000003576279	2.89850004911423	2.51154999732971	1.85444997549057	1.58884999752045	1.20615000128746	0.899799990653992	0.797849994897842	0.632650017738342	0.694399997591972	0.733999997377396	0.352650007605553	0.321100006997585	0.433750000596046	0.574800020456314	0.529350002110004	0.472399991750717	0.21960000321269	0.0420000001788139	0.236000005155802	0.327000007033348	0.613950003683567	1.43505001068115	3.25855001211166	4.53880000114441	4.61789994239807	4.52759997844696	3.2871500313282	1.44080001115799	0.748650005459785	0.962899988889694	1.90109999775887	3.44899998903275	4.0222499370575	4.00579990148544	3.69149998426437	1.96715000271797	0.538900008797646	0.386000007390976	1.05270000994205	2.37380002140999	3.33790000677109	3.69325002431869	3.55909998416901	2.98925001621246	1.32674998939037	0.578950011730194
chrVII:228385-228733	YGL147C	1.59210000038147	1.97359997034073	2.81125001907349	3.07659994363785	3.06199996471405	2.83174999952316	2.06254999041557	1.8856999874115	1.73144999146461	1.28244999647141	1.11210001707077	0.848649990558624	0.893349987268448	0.932849985361099	0.732949995994568	0.671000003814697	0.508449999988079	0.492650009691715	0.675750002264977	0.669600009918213	0.893349987268448	1.06295000314713	1.42144999504089	1.47779998779297	1.45935000181198	1.60035000443459	2.16270001530647	2.68030006885529	3.10600001811981	3.11194999217987	3.07989996671677	2.79250003099442	2.65540000200272	3.10615000724792	3.3135999917984	3.40879997014999	3.23815002441406	2.62704999446869	2.27450001239777	2.03410001397133	2.15139999985695	2.67794998884201	3.14075000286102	3.18820000886917	2.99870003461838	2.35914999842644	1.68609998822212	1.77829998731613	2.12510002851486	2.63690000772476
chrVII:976782-977129	YGR241C	2.32344998121262	2.6892000079155	2.82725006341934	2.79439998865128	2.67989996671677	2.15299999117851	1.72459999918938	1.00709999799728	0.733799996972084	0.736899998784065	0.604500025510788	0.589950026571751	0.630450002849102	0.759849998354912	0.824199992418289	0.777999997138977	0.497600001841784	0.252200004458427	0.358399999141693	0.558700008690357	0.840999990701675	0.715799996256828	0.785749995708466	0.943199986219406	0.95	2.10625	2.94470000267029	3.27455002069473	3.63559999465942	3.57405000925064	3.40165003538132	3.16030004024506	2.56674997806549	2.18410000801086	1.86759997606277	2.2944000184536	3.1940500497818	3.38910002708435	3.62129999399185	3.32804995775223	2.66654999256134	2.45509999990463	2.31445000171661	2.8493499994278	3.45504997968674	3.47950000762939	3.29359999895096	2.95180000066757	2.19400001764298	2.20015001296997
chrXII:784297-784644	YLR328W	1.34469999074936	1.29085001349449	2.45040001273155	2.91385005712509	2.97800003290176	2.70130001306534	1.64520000815392	0.862899988889694	0.806599992513657	0.976399999856949	1.276850014925	1.31345002651215	1.2152999997139	0.893200007081032	0.419900007545948	0.524300000071526	0.493999987840652	0.508849990367889	0.783799993991852	0.803199994564056	0.861999988555908	0.781199991703033	0.321100006997585	0.381999999284744	0.757099997997284	1.56715000271797	2.64810000658035	3.47574999332428	3.79279999732971	3.70139998197556	3.21150000095367	2.21114998459816	1.22659999728203	1.06095000505447	1.10344999432564	1.87665001749992	2.62804998159409	3.54695000648499	3.672350025177	3.66320003271103	3.40895000696182	2.47875000238419	2.14729997515678	1.80555000901222	2.40874999165535	3.33454995155334	3.70445002317429	3.72099999189377	3.40645000934601	2.74535002708435
chrXII:1012062-1012405	YLR437C	1.74839998483658	2.4666999578476	3.06170002222061	3.67965003252029	3.67459999322891	3.41155002117157	2.84169999361038	1.4561999976635	0.935099995136261	0.494650004804134	0.334750010073185	0.684200003743172	0.97339999973774	1.13725003600121	1.07355001568794	0.928649985790253	0.604750010371208	0.386000007390976	0.362400007247925	0.233000003546476	0.255200006067753	0.386000007390976	0.321100006997585	0.529150001704693	1.00380000472069	1.41270000338554	2.52880002260208	3.14604997634888	3.36469999551773	3.33420003652573	2.71100000143051	2.14470000267029	1.99954999089241	2.02944998145103	2.10545004606247	2.27365000247955	2.45895003080368	2.50424998998642	2.35864996910095	1.96330000162125	2.0285000026226	2.25164995193481	2.38290002346039	2.40574997663498	2.26394997835159	2.13295003175735	2.16905002593994	2.20284999608994	2.32899997234344	2.55259999036789
chrV:268275-268617	YER056C	1.36464998722076	1.45309999585152	1.57754999995232	1.72680000066757	1.78459995388985	1.51069999933243	1.1859000146389	0.685900010168552	0.377100001275539	0.587100014090538	0.513599988818169	0.859149989485741	0.932599985599518	0.815799993276596	0.924949985742569	0.72059999704361	0.633000016212463	0.477449993789196	0.435400011390448	0.791799998283386	0.861999988555908	0.905449986457825	1.0278500020504	1.22305000424385	1.60115000009537	2.02139999866486	2.7677500128746	3.35159995555878	3.46514999866486	3.29444997310638	2.48964997529984	1.59665001630783	1.19585000872612	1.44974999427795	2.44725001454353	3.23644999265671	3.58604998588562	3.70474997758865	3.18325001001358	2.64100000858307	1.83859999775887	1.60485001206398	2.54959998726845	3.20184998512268	3.48534998893738	3.58020000457764	3.19720001220703	2.72940002679825	2.17834997177124	1.78694998025894
chrV:295056-295397	YER069W	1.72420000433922	2.43034998178482	3.32640001773834	3.80554996728897	3.90149993896484	3.65030000209808	2.73145000934601	1.71035000681877	1.27365000844002	1.47474999427795	1.55255000591278	1.46220000982285	1.55005000829697	1.26979999542236	1.26660000085831	1.16179999113083	1.15170001387596	1.26535001397133	0.987900006771088	0.658500000834465	0.151800002902746	0	0.0980000004172325	0.313599997758865	1.00415000915527	2.16439998149872	3.04524999856949	3.84310003519058	4.19065005779266	4.09429996013641	3.78074997663498	2.81780002117157	1.89874996542931	1.77889997363091	2.11839998364449	2.9138500213623	3.51015000343323	3.59895000457764	3.46620001792908	2.91790000200272	1.87275000214577	1.85244997143745	2.36614997982979	3.41135001182556	3.7953999876976	3.81309999227524	3.36065000295639	2.58605000972748	1.47879999876022	1.22474999427795
chrII:280927-281267	YBR021W	0.994900000095367	1.94185001254082	3.02605006694794	3.59689999818802	4.01715000867844	3.82784996032715	3.43554995059967	2.80790001153946	1.65130000710487	1.30630001425743	1.31909998655319	1.08700001239777	1.01489998698235	0.786800003051758	0.48214999884367	0.642799998819828	0.908149987459183	1.13249999880791	1.21899998188019	0.953399991989136	0.815549996495247	0.623200015723705	0.609250023961067	0.806199991703033	0.759999996423721	1.23644999265671	2.14915000200272	3.29620002508163	3.60095000267029	3.52055002450943	3.12704999446869	2.1658999979496	1.71754999160767	1.78534998297691	2.03945000767708	2.85974999666214	3.31360001564026	3.47490000724792	3.25780001878738	2.64310002326965	1.79764999747276	1.41719999909401	2.00645000934601	2.68510005474091	3.28300001621246	3.63674998283386	3.42265001535416	2.99595001935959	2.14659999608994	1.11194999814034
chrXIV:444376-444716	YNL096C	0.755550000071526	1.740249979496	3.05315003395081	3.37950001955032	3.4031999707222	3.09975001811981	2.15550000667572	1.60314999222755	1.1466000020504	0.677700012922287	0.475350011885166	0.11260000243783	0.505250005424023	0.853599989414215	0.865949988365173	0.871949988603592	0.632100005447864	0.670399996638298	0.733799996972084	0.738399997353554	0.712999995052815	0.493999987840652	0.347600001096725	0.295500004291534	0.827199998497963	1.70720000863075	2.85135000944138	3.30245001316071	3.46849999427795	3.33759999275208	2.82425003051758	2.14605002403259	2.00370000004768	2.15635002851486	2.61765002012253	3.00325003862381	2.82230000495911	2.54889996051788	1.70605000853539	1.28315000534058	1.52994999885559	1.88054998517036	2.26644998788834	2.83500003814697	2.96260005235672	2.92900006771088	2.59864999055862	1.93439998030663	1.58245000839233	1.85884998440742
chrXI:589872-590211	YKR080W	1.59865000247955	2.23114997148514	2.96750001907349	3.22109999656677	3.3314000248909	3.17009996175766	2.68000001907349	2.49949998855591	2.34860002994537	2.18465001583099	2.15270001888275	1.90830000042915	1.61170000433922	1.01015001386404	0.445399996638298	0.361800000071526	1.09485000371933	1.33115003108978	1.28100001811981	1.22990000844002	0.760650005936623	0.595000028610229	0.589950026571751	0.321800007671118	0.713549996912479	1.66044998168945	2.76415001153946	3.86304996013641	4.14375004768372	4.01445004940033	3.44065002202988	1.59124999195337	0.652600006759167	1.145600014925	2.4472500026226	3.41465003490448	3.92364999055862	3.96670006513596	3.54760000705719	2.76684999465942	1.84239998459816	1.84009996652603	2.41134999394417	3.39455003738403	3.99534999132156	4.1576500415802	3.89629998207092	3.24534997940063	1.96959999203682	1.44374999403954
chrXII:439940-440277	YLR150W	1.71074997782707	2.33624999523163	3.05429999828339	3.36760001182556	3.59685003757477	3.51929998397827	3.19585002660751	2.80104999542236	1.9006000161171	0.893550002574921	0.60745000243187	0.606450001895428	0.879999989271164	0.838799992203712	0.777999997138977	0.606450001895428	0.358900000154972	0.735249991714954	0.905449986457825	0.97234999537468	1.09245001673698	0.864949989318848	0.913899993896484	1.11620001792908	1.1371500313282	1.27965000271797	1.51979999542236	1.90844999551773	2.09900007247925	2.17280004024506	2.22094999551773	2.04190000891685	2.41009999513626	2.50194997787476	2.57140001058578	2.59579998254776	2.5544499874115	2.62519997358322	2.68380001783371	2.62640001773834	2.59834998846054	2.54469999074936	2.41950001716614	2.57689999341965	2.79580003023148	2.85010001659393	3.05725002288818	2.95205003023148	2.71754999160767	2.64619998931885
chrXVI:794563-794900	YPR131C	1.38750001192093	1.8943499982357	2.76189994812012	3.26760001182556	3.33965001106262	3.1143000125885	2.39810001254082	1.60599997639656	1.1757500231266	0.983600002527237	0.896549987792969	0.63210001885891	0.589950026571751	0.620000000298023	0.782199996709824	0.94394998550415	1.23359999060631	1.26385001540184	1.15035002827644	1.00315000414848	0.593500003218651	0.229600004851818	0.191200003027916	0.248800005763769	0.585199999809265	1.49875000119209	2.74560000896454	4.09055000543594	4.2739999294281	4.16380000114441	3.45094997882843	1.37129999548197	0.383500002324581	0.784799997508526	1.90019997954369	2.98964999914169	3.39094998836517	3.40765001773834	3.01630002260208	1.98619999289513	1.64789999127388	1.8332999765873	2.78969997167587	3.59854996204376	4.0805999994278	4.11375005245209	3.76354998350143	2.89735001325607	1.9278500020504	1.2950000166893
chrVII:366044-366381	YGL076C	2.40544999837875	2.21849999427795	2.14710003137589	2.48200000524521	2.72810001373291	2.68104999065399	2.71850001811981	2.63309999704361	2.45534994602203	2.34264998435974	1.72630000114441	1.19020001292229	0.758649995923042	0.226250004768372	0.229600004851818	0.184800002723932	0.26800000667572	0.1976000033319	0.140000000596046	0.415900000929832	0.689999997615814	0.860749989748001	1.06390000581741	1.37135000228882	2.0057000041008	2.55004999637604	2.88045008182526	2.95154999494553	3.01959999799728	2.67299998998642	2.36299993991852	1.68805000782013	1.82415000796318	2.57915004491806	3.00180004835129	3.12334996461868	2.82899998426437	2.21559998989105	1.51944999098778	1.03675000071526	1.21934999227524	2.19804999828339	2.93450003862381	3.05419999361038	3.0460000038147	2.46900000572205	1.76669998764992	1.38790001273155	0.953150016069412	1.50569999217987
chrIX:382211-382547	YIR016W	1.84465001225471	2.28365001678467	3.04960001707077	3.57205003499985	3.58189996480942	3.42450001239777	2.5565000295639	1.37395000457764	0.773450005054474	0.595000028610229	0.701100006699562	0.607700011134148	0.396800005435944	0.386000007390976	0.285700006783009	0.229600004851818	0.439499996602535	0.488599988818169	0.43459999859333	0.466999992728233	0.407600003480911	0.466649995744228	0.628250017762184	0.765599998831749	1.47730000019073	2.42500000596046	3.42305002212524	3.7676500082016	3.88344994783401	3.69465000629425	3.13115001916885	2.58240000009537	2.11460000872612	2.10209999680519	2.3820500254631	3.00600004196167	3.12155001163483	2.87715007066727	2.53204998970032	1.59350001215935	1.26475001573563	1.23379999995232	1.51235000491142	2.31284998655319	2.73799996376038	2.6769500374794	2.48379997014999	1.65314998626709	1.28029999732971	1.59179998040199
chrXI:518952-519288	YKR042W	2.50069998502731	2.50469998121262	2.50324999094009	2.64930002689362	2.62085001468658	2.59224997758865	2.004499989748	1.37685000896454	1.10189999938011	0.836299991607666	1.07405001521111	1.00629999637604	0.728999996185303	0.67240000218153	0.196100001782179	0.140000000596046	0.216800004243851	0.508500002324581	1.00389998555183	1.00019998550415	0.904449987411499	0.498500001430511	0.354900001734495	0.810949996113777	0.974299985170364	1.76294999718666	3.14215000867844	3.48780000209808	3.6838000535965	3.53694999217987	2.62454998493195	2.23519995808601	1.73099998831749	1.27065001726151	1.3040000140667	1.55720000863075	1.89494998455048	2.21165001392365	2.48019999265671	2.67615000009537	2.64455004930496	2.40820001363754	1.90464997887611	1.58895000815392	1.7356499671936	2.10390000939369	2.29249995946884	2.22520000934601	2.17315003871918	2.05625002980232
chrXII:329321-329655	YLR094C	1.02619999647141	1.7465499997139	3.04015001058578	3.83409996032715	3.94755001068115	3.73324993848801	2.81050003170967	1.13779999166727	0.153099998086691	0	0.105000000447035	0.271400005370379	0.539100009202957	0.633000016212463	0.672700011730194	0.937999987602234	0.95949998497963	0.940999984741211	0.996049988269806	0.893349987268448	0.900999987125397	0.974049985408783	0.802199992537499	1.3240000128746	1.72114998698235	2.47159999012947	3.20700000524521	3.63300002813339	3.82714997529984	3.70475001335144	3.31510001420975	2.64659999608994	2.0396999835968	1.53959999680519	2.08664998412132	2.7199000120163	2.98155001401901	2.85685003995895	2.47065001726151	1.77379999160767	1.4754499912262	1.90320000648499	2.78490002155304	3.66999995708466	3.97069996595383	3.92604995965958	3.54405002593994	2.44614998102188	1.56424999833107	0.950650000572205
chrXII:809377-809711	YLR342W	1.21194999814033	1.20160001516342	1.58959999084473	1.83499999046326	1.87784999012947	1.80339999198914	1.4420500099659	1.42800000905991	1.26520000696182	1.153500020504	0.866250020265579	0.559650014340878	0.417700007557869	0.30930000692606	0.216800004243851	0.450650003552437	0.751599997282028	0.872349989414215	0.966899985074997	0.733350005745888	0.568800012767315	0.963999992609024	1.29185000658035	1.64054999351501	1.89739998579025	1.99630001187325	2.54714999198914	2.99005002975464	3.4288499712944	3.4368999838829	3.25530000925064	3.1268500328064	2.80900003910065	2.81250002384186	2.72140002250671	3.00615003108978	3.16040003299713	3.13064999580383	2.91279999017715	2.6717000246048	2.76795004606247	2.96935003995895	3.22229998111725	3.25880000591278	3.19005000591278	2.92155002355576	2.57024997472763	2.30344998836517	2.54090002775192	3.01300001144409
chrXV:796912-797245	YOR246C	1.19375001788139	1.41105000972748	2.22250000834465	3.10930000543594	3.35585000514984	3.40935000181198	3.02000000476837	2.41644998788834	1.88930001854897	1.39865001440048	1.04325000047684	0.697050005197525	0.633000016212463	0.50409999191761	0.354500003159046	0.297000005841255	0.509149993956089	0.559650014340878	0.559650014340878	0.517150016129017	0.229600004851818	0.140000000596046	0.176000003516674	0.344700007140636	0.706100000441074	1.23269999027252	2.66570001244545	3.5191999912262	3.71074999570847	3.69179997444153	2.84994999170303	2.03289999365807	1.24370001554489	1.14789999723434	2.15354998111725	2.71010001897812	2.87800006866455	2.72105002403259	1.84450000524521	1.04265000224113	0.783049994707108	1.20164999961853	2.30774998664856	3.21540001630783	3.46699998378754	3.39035000801086	2.80065001249313	1.76405001282692	1.09690000414848	1.63859998583794
chrV:431120-431453	snR52	2.23544998168945	2.05824999809265	2.77345002889633	3.40444999933243	3.61299998760223	3.45904998779297	2.82095000743866	1.57245000004768	0.923299998044968	0.772999995946884	0.819799992442131	1.19524999260902	1.37704998254776	1.2527999997139	1.24350000619888	0.752650001645088	0.595000028610229	0.723050004243851	0.68860000371933	0.703199997544289	0.689999997615814	0.526400002837181	1.36599998176098	2.11000001430511	2.54055001735687	3.04140001535416	2.97455003261566	3.09229998588562	3.20925000905991	3.02650003433228	2.77675001621246	2.46515001058579	1.84539999961853	1.68489999175072	1.50890000462532	1.30445002317429	2.4672000169754	3.46629997491837	4.01799999475479	4.14750003814697	3.66000001430511	2.95340003967285	1.66769999265671	0.844050008058548	0.934649991989136	1.36200000047684	1.82129999399185	2.75485000610352	3.57384999990463	3.68124998807907
chrV:423169-423501	YER131W	0.958899998664856	1.268850004673	2.28449999094009	3.2779000043869	3.54850000143051	3.49940001964569	3.04060000181198	1.72619999051094	0.878700006008148	0.457650011777878	0.0414000004529953	0.126000000536442	0.210400003939867	0.426199993491173	0.534400004148483	0.554600012302399	0.609250023961067	0.772199994325638	0.951099985837936	0.977999985218048	0.949099987745285	0.646200016140938	0.625950013101101	0.966899996995926	1.24335002303123	1.79479996562004	2.27304998636246	2.74075005054474	2.95480003356934	2.83590003252029	2.4611499786377	1.69889998435974	1.34655000567436	1.97824999094009	2.53464995622635	2.99435003995895	3.27900002002716	3.17490003108978	2.84395002126694	2.38674996495247	1.8493999838829	1.85939998626709	1.97209998369217	2.01534999608994	1.9566999912262	1.69414999485016	1.67719998955727	1.55795000195503	1.65215000510216	1.9217000067234
chrXIV:405657-405987	YNL118C	1.0705500125885	0.967100003361702	1.93390002250671	3.70450000762939	4.38350005149841	4.36985001564026	4.17704992294312	2.24919999837875	0.727899992465973	0.604250000417233	0.905449986457825	0.985049986839294	1.00339999198914	0.7591000020504	0.472399991750717	0.174300003796816	0	0.0840000003576279	0.140000000596046	0.140000000596046	0.223200004547834	0.416899998486042	0.569750018417835	0.595000028610229	0.763850003480911	1.4960000038147	3.11399998664856	3.7323499917984	3.87949992418289	3.63955001831055	2.6935999751091	1.3681500017643	1.1057000041008	1.44105001091957	2.28044999241829	3.0215499997139	3.33024998903275	3.23125	2.77730003595352	1.70249999761581	1.07105000019073	1.57979997992516	2.31729997992516	2.99070001840591	3.109750020504	2.87065001726151	2.39494999051094	1.19920001029968	0.934249991178513	1.46100001335144
chrVII:277120-277449	YGL123W	1.91649999022484	1.74670000076294	2.77885000705719	3.33125001192093	3.60764998197556	3.48239998817444	2.63229998350143	1.84529999494553	0.968250000476837	0.836799991130829	0.686050000786781	0.449050010740757	0.450799995660782	0.493999987840652	0.437999994307756	0.140000000596046	0.021000000089407	0.111400000751019	0.315200006961822	0.386000007390976	0.48075001090765	0.78554999679327	0.931849986314774	1.36270000338554	1.68054999709129	1.76230000257492	2.4953999876976	2.94480001926422	3.19725000858307	3.20840002298355	2.81449999809265	2.51874997615814	2.50714995861053	2.46840002536774	2.77425000667572	2.98755003213882	3.18670001029968	3.25080000162125	3.15175004005432	2.782000041008	2.52084996700287	2.43394997119904	2.62549998760223	2.89580001831055	3.1247499704361	3.17465001344681	2.98045002222061	2.82485001087189	2.52714998722076	2.34034997224808
chrIX:131843-132172	YIL121W	0.637050008773804	0.729750007390976	1.47074998617172	2.85065001249313	3.70439999103546	3.72375001907349	3.53795000314713	2.16214999556541	0.769200006127358	0.429199999570847	0.429199999570847	0.485450015962124	0.583650015294552	0.893349987268448	0.958999985456467	0.996499985456467	0.896449989080429	0.684550002217293	0.656400009989738	0.666250005364418	0.689999997615814	0.632700012624264	0.790049996972084	1.22940000295639	1.8192999958992	2.21215000152588	2.6474000453949	3.10954998731613	3.18780002593994	3.10960001945496	2.6701000213623	1.8714499771595	1.99220000505447	2.19054998755455	2.76189999580383	3.12080001831055	3.15765001773834	3.1518500328064	2.67579998970032	2.3806499838829	2.02484999299049	1.94819999337196	2.03194998502731	2.52304997444153	2.70299999713898	2.77104998826981	2.67969999313355	2.31999998092651	2.35394999980927	2.42624996900558
chrVII:974018-974345	YGR240C	1.01414999365807	1.18100001811981	2.47090001106262	3.40375000238419	3.72020000219345	3.89309995174408	3.47034996747971	2.94975004196167	2.37239999771118	1.8124499797821	1.59399999976158	1.36425001621246	1.35375000238419	1.22885003089905	1.25120002031326	1.26860001683235	1.30455000400543	1.69344998598099	1.60810000300407	1.53045001029968	1.57594999670982	1.49959999918938	1.58540000915527	1.49375	1.52695000767708	1.84850000739098	2.5993499994278	3.22570000886917	3.31659998893738	3.22259999513626	2.80060000419617	2.18914999961853	2.05304999947548	1.95594997406006	1.98579997420311	2.25554999113083	2.42275002002716	2.52929999828339	2.55525000095367	2.2986499786377	2.59490002393723	2.9386500120163	3.06739996671677	3.18075000047684	3.11824998855591	2.82820001840591	2.78705002069473	2.57740000486374	2.6841500043869	2.66469999551773
chrIV:778642-778968	YDR161W	1.22145000696182	1.06275000572205	1.87474998235703	3.23825002908707	4.05845005512238	4.0783499956131	3.85690002441406	2.86380000114441	1.24970000386238	1.28585002422333	1.17924999594688	1.05770000219345	0.895999990403652	0.50409999191761	0.493999987840652	0.476050005853176	0.313200005888939	0.140000000596046	0.112000000476837	0	0	0	0	0.301800006628037	0.449750004708767	0.773800018429756	2.56279999017715	3.4767000079155	3.67519999742508	3.62055000066757	2.63030002117157	1.34020000696182	0.474250005185604	0.425499998778105	1.50599998533726	3.01424996852875	3.68000000715256	3.89419994354248	3.71580003499985	2.84890002012253	1.86040000915527	0.777899998426437	1.02109998911619	2.76390000581741	3.64600003957748	3.73674998283386	3.71074999570847	2.46984997987747	1.69394998550415	1.26855000257492
chrX:157325-157651	YJL136C	0.510850006341934	1.00584999024868	1.91625000238419	2.80990002155304	3.97300000190735	4.11105008125305	3.92669998407364	3.24974999427795	1.20320001095533	0.246300003677607	0.569750018417835	0.667650003731251	0.849399989843369	0.768449999392033	0.493999987840652	0.925749997794628	1.3400000333786	1.35710000991821	1.46739999055862	0.859500017762184	0.802249994874001	0.897549986839294	0.733599996566772	0.796349993348122	0.913349986076355	1.47469999194145	2.28115006685257	2.71579999923706	2.99645001888275	2.9616999745369	2.59314996004105	2.23270001411438	1.78554999828339	1.87129998803139	2.26224999427795	2.41504998207092	2.600100004673	2.28829997777939	1.85684997439384	1.86694998145103	2.02244999408722	2.54400001764297	2.90060002803803	2.94185005426407	2.79425003528595	2.51855001449585	2.06000001430511	1.71894997358322	1.64339998960495	1.69319998621941
chrXVI:227840-228165	YPL170W	1.79904997944832	2.23464998602867	2.85375001430511	3.52835000753403	3.72724999189377	3.74409999847412	3.32904999256134	2.65735001564026	1.8164999961853	1.18375000357628	1.59090000391006	1.56285000443459	1.49175000190735	1.13465000391006	0.559300017356873	0.481100007891655	0.554600012302399	0.39140000641346	0.423100006580353	0.471350000798702	0.499049989879131	0.514199995994568	0.622250010073185	0.751599997282028	1.40674999952316	2.00700001120567	2.98085001707077	3.40924996137619	3.54145002365112	3.39349999427795	2.75224999189377	2.38580001592636	2.19670001268387	2.41199998855591	2.8837500333786	3.26805000305176	3.58450000286102	3.4232999920845	3.02360001802444	2.06319999694824	1.02419999837875	0.936549985408783	1.45824999213219	2.18884997367859	3.17355002164841	3.58779999017715	3.4722000002861	3.12605003118515	2.148249989748	1.20760000348091
chrXV:426140-426465	YOR051C	1.98204998970032	1.85764997601509	2.4659500002861	2.67879998683929	3.10634999275208	3.15300002098083	2.78685001134872	2.44374998807907	1.77179998755455	1.36820001006126	1.04700000286102	0.912999999523163	0.733649998903275	0.794799995422363	0.687700006365776	0.768599995970726	1.12015000879765	1.45730001926422	1.3880499958992	1.3252500295639	0.610950002074242	0.332900007069111	0.332900007069111	0.356850007176399	0.915950015187263	1.85729999542236	2.81645001173019	3.35885002613068	3.44444998502731	3.22630001306534	2.33200001120567	1.42779998779297	1.56719999313354	2.62005002498627	3.31159999370575	3.64114995002747	3.63955000638962	3.14369999170303	2.42045001983643	1.53659999966621	1.00169999599457	2.2217500269413	3.02800002098083	3.41910001039505	3.47725001573563	2.97130000591278	2.28409998416901	1.31785000562668	1.36000001430511	2.0373499751091
chrIX:129910-130234	YIL122W	2.48019995689392	2.3943500161171	2.4667999625206	2.84870003461838	3.19325000047684	3.31610000133514	3.26099998950958	2.92195001840591	2.50815002918243	2.18989998102188	1.8709499835968	1.51379998922348	0.979749995470047	0.907449987530708	0.572699995338917	0.729249998927116	0.966599988937378	1.08274999856949	1.23065000772476	1.13550001382828	0.929099988937378	0.591399995982647	0.508799996972084	0.770250007510185	1.28379998803139	1.77359998226166	2.1768500328064	2.52545000314713	2.66524999141693	2.55960001945496	2.65800001621246	2.67309999465942	2.77089996337891	2.81695003509522	2.57494999170303	2.50505001544952	3.11284999847412	3.15275001525879	3.37944999933243	3.16460001468658	2.6165500164032	2.41434998512268	1.93999997973442	1.9270499765873	2.47850000858307	2.94605000019074	3.54239996671677	4.04164997339249	3.94054995775223	3.74464997053146
chrII:159748-160072	YBL032W	1.0461000084877	0.827450004220009	1.94859999418259	3.71165000200272	3.97164993286133	3.99824994802475	3.4192499756813	1.9379999935627	0.751450015604496	0.483199989795685	0.350600007176399	0.216800004243851	0.227100003510714	0.380100007355213	0.39140000641346	0.795049995183945	1.11960000991821	1.36849999427795	1.34964996576309	1.04515000581741	0.489999996870756	0.119000000506639	0.140000000596046	0.450299994647503	0.641900005936623	0.880049994587898	1.7113500058651	3.12390002012253	3.38010001182556	3.33670002222061	2.80185000300407	1.11525000333786	0.455150003731251	0.560650001466274	1.50270000100136	3.05664999485016	3.35874999761581	3.36755001544952	2.93345000743866	1.55649998188019	0.859999990463257	1.26785000562668	1.74645001292229	2.48450000286102	3.26990002393723	3.45150001049042	3.30585001707077	2.81425001621246	1.20485000014305	1.16960001587868
chrXIII:86807-87131	YML092C	1.41920000910759	1.41769998669624	2.42804996371269	3.1734500169754	3.99524999856949	4.14690005779266	3.90429997444153	3.40500000715256	2.00474999547005	1.05879999399185	0.595850001275539	0.216800004243851	0.490250004827976	1.15335000157356	1.34765000343323	1.44375001192093	1.16894999742508	0.819599992036819	0.60270000398159	0.572999998927116	0.567200009524822	0.338800007104874	0.43459999859333	0.348100002110004	0.378600004315376	1.03609999418259	2.34229997992516	3.1462500333786	3.60380002260208	3.52785000801086	2.95664998292923	2.25054998993874	0.962249994277954	0.988500002026558	2.29744997620583	3.29679998159409	3.85664994716644	3.86904993057251	3.40114998817444	2.38605002164841	1.01400001049042	0.473850002884865	1.43984999656677	2.75245000123978	3.37070002555847	3.68754996061325	3.4652999997139	2.95315002202988	1.99199999570847	1.5534500002861
chrXV:638782-639105	YOR161C	1.58275000452995	2.26505002379417	2.86295002698898	3.72794998884201	4.01084997653961	3.91814997196198	3.5820500254631	2.30524998903275	1.18950000405312	0.777999997138977	0.758949995040894	0.686700005829334	0.983299994468689	1.21899998188019	1.15330001115799	1.03105000257492	0.810499992966652	0.819749993085861	1.02620000839233	1.01119998693466	0.946499991416931	0.893599987030029	0.685700011253357	0.768399995565414	1.21664998531342	1.78529997467995	2.32714997529984	2.90430003404617	3.02105000019073	3.03270000219345	2.69990004301071	1.95544998049736	1.58664999604225	1.5722000002861	1.77509999871254	2.51764998435974	2.98040001392364	3.23090001344681	3.17740000486374	2.7479000210762	2.03230001926422	1.27570000290871	0.946949988603592	1.41810000538826	2.14560000896454	2.94794999361038	3.43759999275208	3.38554999828339	3.00365000963211	2.01699999570847
chrXII:282524-282847	YLR074C	2.50634995698929	2.42495001554489	2.5947499871254	2.6091500043869	2.77685002088547	2.8929500579834	2.7688000202179	2.46239998340607	1.72574999928474	1.04124999642372	0.729599997401237	0.554700003564358	0.386899997293949	0.43390000462532	0.832299995422363	1.11455000042915	1.24629999399185	1.15180000066757	0.848399990797043	0.498600003123283	0.356500007212162	0.386000007390976	0.241400004923344	0.454699991643429	0.445399996638298	0.596899996697903	2.53385002613068	3.50314998626709	3.86664996147156	3.88140000104904	3.29180002212524	2.19504997730255	1.44340000152588	1.24180000424385	1.92660001516342	2.91685000658035	3.24015003442764	3.17849998474121	2.78015004396439	1.5891999900341	1.38440001010895	1.8694000005722	2.38154999017715	3.10640001296997	3.10414994955063	2.82745002508163	2.27745001316071	0.849750003218651	1.02794999480248	2.50405004024506
chrXIII:209077-209399	YML035C	1.39259999990463	2.03855001330376	2.47824997901917	3.21090003252029	3.69839998483658	3.61179996728897	3.40039999485016	2.6532999753952	1.16645000576973	0.571400006115437	0.15820000320673	0.347950005531311	0.595000028610229	0.595000028610229	0.708050009608269	0.640000008046627	0.778300002217293	1.01004999876022	0.974599999189377	0.974299985170364	0.904099988937378	0.713100004196167	0.622900012135506	0.623150020837784	0.792249992489815	1.27474998831749	2.32640000581741	3.4354000210762	3.72320005893707	3.61885002851486	3.08115000724792	1.50229999125004	0.430750001966953	0.986899995803833	1.79820000529289	2.66810002326965	3.23745001554489	3.35629999637604	3.18295001983643	2.61985002756119	1.72020000219345	1.42525000572205	2.00974999070168	3.06365002393723	3.70900001525879	3.86004999876022	3.71840000152588	3.11845002174377	2.30329999923706	1.80844999551773
chrXVI:812751-813072	YPR138C	1.80574998259544	2.04915001392364	2.33155000209808	2.67059999704361	2.9088000535965	2.88695005178452	2.6228000164032	2.1671500146389	1.2506500005722	0.36430000141263	0.532250000536442	0.927449989318848	1.17325002551079	1.36409997940063	1.29765000343323	1.14365002512932	1.06010000705719	0.870399990677834	0.973999989032745	0.834899991750717	0.694399997591972	0.636150006949902	0.493999987840652	0.631499998271465	0.888449987769127	0.920150011777878	2.40449999570847	3.28330000638962	3.6958000421524	3.65205001831055	3.1683500289917	2.32584998607636	2.04000000953674	2.30095002651215	2.33964997529984	2.45314998626709	2.64295001029968	2.66379997730255	2.69355000257492	2.50554996728897	2.24029998779297	2.34599999189377	2.6134499669075	2.87535003423691	3.02454999685287	2.94259997606277	2.73959999084473	2.28535000085831	2.42434998750687	2.65764993429184
chrVII:951216-951537	YGR229C	2.82925004959106	2.64449996948242	2.77780002355576	3.19530000686645	3.60019999742508	3.675100004673	3.37164999246597	2.59384999275208	1.4506500005722	0.499799998104572	0.350600007176399	0.127600003033876	0	0.238800004124641	0.386000007390976	0.39140000641346	0.737049998342991	0.583700010180473	0.628250017762184	0.670450000464916	0.608800008893013	0.733999997377396	0.680500000715256	0.892449998855591	1.696399974823	2.45914998650551	2.982100045681	3.19840002059937	3.34265002012253	3.04015002250671	2.66310003995895	2.05865000486374	1.05570000112057	0.726700003445149	1.26960000395775	1.82629997730255	2.31545003652573	2.63014999628067	2.878500020504	2.9525000333786	2.74980003833771	2.50305001735687	2.05140000581741	2.29134999513626	2.67265002727509	3.0720999956131	3.53974999189377	3.52369999885559	3.22160000801086	2.91610003709793
chrXIII:510897-511216	YMR122W-A	1.74644998908043	1.47290000319481	1.15139999985695	1.83504999279976	2.31889997720718	2.425100004673	2.35759996175766	2.08990002274513	1.96394999623299	1.80909998416901	1.7032999932766	1.36299999952316	1.36140001416206	1.56324999928474	1.48095000982285	1.46780000925064	0.98120000064373	0.861999988555908	0.869899988174438	0.737849998474121	0.649600015580654	1.03999999761581	1.09605001807213	1.11295001506805	1.67564997673035	1.83944997787476	2.39734998345375	2.90345005989075	2.81825004816055	2.91410003900528	2.69430000782013	2.44119999408722	2.57294999361038	2.47734999656677	2.51989996433258	2.76140002012253	2.76620002985001	2.79965001344681	2.68664996623993	2.5413999915123	2.67949999570847	2.73029999732971	2.44604996442795	2.07120000720024	1.56485000252724	1.65160000324249	1.92170000076294	2.50230002403259	2.53560000658035	2.6873499751091
chrXII:404182-404501	YLR130C	1.94350000619888	1.77534996271133	2.03905001878738	2.51605002880096	3.19029998779297	3.45714999437332	3.36795001029968	2.97845003604889	2.06024998426437	1.30755000114441	0.747100013494492	0.252200004458427	0.140000000596046	0.409999997913837	0.666200013458729	0.932099986076355	0.995999985933304	0.831649991869926	0.994949996471405	0.828149992227554	0.852099990844727	1.12285000085831	1.33659999966621	1.90939999818802	2.1820500254631	2.20950000286102	2.575	2.52130001783371	2.54975003004074	2.56239998340607	2.48305002450943	2.50535002946854	2.64130003452301	2.96395004987717	2.95120003223419	2.97875001430511	2.78665001392365	2.26990002393723	2.39355001449585	2.51625001430511	2.66245000362396	3.00335000753403	3.22385001182556	3.24909999370575	3.20134999752045	2.79080001115799	2.23099999427795	2.01055001020432	2.03805002570152	2.37770000696182
chrXV:836677-836995	YOR274W	2.54825004339218	2.54350000619888	2.58689997196198	2.64724999666214	2.68715003728867	2.9027500629425	2.55365002155304	2.23330001831055	1.9625500023365	1.43144997358322	1.37419998645782	0.764849996566772	0.513849999010563	0.517500013113022	0.574800020456314	0.65200001001358	0.544500008225441	0.445399996638298	0.415399995446205	0.533600001037121	1.064250010252	1.18575003743172	1.23084998726845	1.29990000128746	1.40519999861717	2.10089999437332	3.09975001811981	3.33494999408722	3.41155002117157	3.24450000524521	2.67179998159409	2.39099996089935	2.09065001606941	1.85049998164177	1.80699997544289	1.72209998965263	1.68019998669624	1.61669999957085	1.94749999046326	2.50284998416901	2.80370004177094	2.97670004367828	3.05229998826981	2.92910006046295	2.97165002822876	2.94215005636215	2.91655005216599	2.91535005569458	2.74480000734329	2.584850025177
chrXIII:159022-159340	YML058W	2.5244500041008	1.90999999642372	1.84950001239777	2.39315000772476	2.85530004501343	2.88995006084442	2.69000002145767	2.0277999997139	1.13520000576973	0.587450008094311	0.509149993956089	0.518949994444847	0.820949992537498	0.996499985456467	0.98144998550415	0.777599996328354	0.531050013005734	0.338800007104874	0.386000007390976	0.327000007033348	0.313700003921986	0.50409999191761	0.55784999281168	0.970400002598762	1.64129999279976	2.19264997839928	2.66850000619888	2.81460003852844	2.96985005140305	2.70830001831055	2.55329995155334	2.20595000386238	1.92060000300407	2.34089998006821	2.44060000181198	2.60864999294281	2.55284998416901	2.20670001506805	2.0364500105381	1.94974997639656	2.29130002260208	2.8306000828743	2.84145004749298	2.7866500377655	2.50805000066757	2.38710001707077	2.21449999809265	2.1616500377655	2.07129998803139	2.00049998164177
chrX:607928-608246	YJR094W-A	2.53945001363754	2.29024995565414	1.55875001549721	1.54794999361038	2.51054998636246	2.90535007715225	2.93695005178452	2.97435002326965	2.55240001678467	2.23140003681183	1.87004998922348	0.990400005877018	0.327000007033348	0.204000003635883	0.119000000506639	0.0490000002086163	0.178400002419949	0.308300004899502	0.569750018417835	0.578650008141995	0.703199997544289	0.879549989104271	1.0436999976635	1.4177000105381	1.84674997329712	2.06339998245239	2.84860005378723	3.0059500336647	3.07554997205734	2.93470001220703	2.43035000562668	2.03754999041557	1.85144999623299	2.09585000276566	3.13380001783371	3.4840499997139	3.5427500128746	3.25320003032684	2.25260000824928	1.43870000243187	1.38705001473427	1.96279999017715	2.8802500128746	3.36160001754761	3.5154000043869	3.3869500041008	2.73220000267029	2.18794996142387	1.98124997615814	2.63144999742508
chrIII:137104-137421	YCR011C	1.46925000548363	1.22645003199577	1.21685000061989	1.68279997706413	1.94149998426437	2.11014998555183	2.09150002598763	1.74134997725487	1.40895001888275	1.10305000543594	0.932099986076355	0.849149990081787	0.909149986505508	0.789349994063377	0.955549985170364	0.860049989819527	0.723449996113777	0.919249987602234	0.861999988555908	0.861999988555908	0.835949993133545	0.506100007891655	0.512150007486343	1.14695000946522	1.56265000700951	2.04539999365807	3.18509999513626	3.67805000543594	3.91894996166229	3.8177499294281	3.10735000371933	2.30629999637604	1.50310001373291	0.94379999935627	1.23439999222755	2.81729999780655	3.56624997854233	3.86355000734329	3.93439997434616	3.38189998865128	2.71464999914169	1.76985000371933	1.35760000944138	2.26025000810623	2.82990002632141	3.61544997692108	4.00770000219345	3.88364994525909	3.65569995641708	2.64855000376701
chrXV:69032-69349	YOL136C	1.81949998736382	1.25029998421669	1.24039999842644	2.61465001106262	3.34050000905991	3.53364998102188	3.39584999084473	2.6023500084877	1.71394997835159	0.875649997591972	0.35565001219511	0	0.118500002473593	0.386000007390976	0.449750004708767	0.608900025486946	0.987549990415573	1.20599999427795	1.20540001392364	1.16125000119209	0.78814999461174	0.599750027060509	0.737849998474121	1.04554999470711	1.8261499941349	2.49869997501373	2.8815000295639	3.70119998455048	3.69475002288818	3.59574998617172	3.23529999256134	2.09604996442795	1.59434999227524	1.63949999809265	2.2970499753952	3.06364995241165	3.20900005102158	3.11694996356964	2.59650001525879	2.04610001444817	1.93174997568131	1.95229997634888	2.04450001716614	2.63040002584457	3.29559998512268	3.5	3.47524999380112	3.01544998884201	2.50339998006821	2.3595499753952
chrIV:1434357-1434674	YDR490C	1.75505000352859	1.46430000066757	2.00089998245239	2.72420001029968	3.17570000886917	3.29070004224777	3.08189998865128	2.72140002250671	2.11740000247955	1.60905000567436	1.1256000161171	0.789399993419647	0.900499987602234	0.795249992609024	0.711999997496605	0.453650005161762	0.165600001811981	0.379100005328655	0.402200004458427	0.386000007390976	0.326000006496906	0.210400003939867	0.406100000441074	0.69389999806881	0.998699992895126	1.58744996786118	2.70030000209808	3.34650001525879	3.37399995326996	3.16299998760223	1.93840000629425	0.830500000715256	1.05365000963211	1.69785000681877	2.42974998950958	3.0805999994278	3.34555000066757	3.23099998235703	2.80150007009506	1.76344999670982	0.985750013589859	1.42760000824928	2.74205003976822	3.11939998865128	3.60030003786087	3.55440003871918	3.09935001134872	2.67789998650551	1.73924998044968	1.56574999094009
chrVIII:296854-297170	YHR096C	1.61709999442101	1.62570000290871	1.76614999771118	2.84150002002716	3.43185002803803	3.50715000629425	3.37774999141693	2.37345000505447	1.19744999408722	0.70629999935627	0.669000002741814	0.764049999415874	0.893799990415573	1.06900000572205	1.03659999370575	0.92804998755455	0.844749993085861	0.623500019311905	0.829749992489815	0.806199994683266	0.969449990987778	1.21180000305176	1.00979999899864	0.921249985694885	1.37705000042915	2.00369997024536	3.1913499712944	3.9379499912262	3.97464998960495	3.84629997014999	2.60520000457764	1.45650000572205	1.10995000600815	1.82349997162819	2.74565000534058	3.05939998626709	3.32884998321533	3.10464999675751	2.5363499879837	2.02399998903275	0.606450007855892	0.465149998664856	1.62114998102188	2.34995001554489	2.97654994726181	3.22039999961853	3.22265003919601	3.09090002775192	2.7656999707222	2.34150000810623
chrVIII:396855-397170	YHR150W	1.12425001263618	1.4369000017643	2.31859998106956	3.05050002336502	3.58205001354218	3.81414997577667	3.65234999656677	3.15870000123978	2.29139999747276	0.929250006377697	0.283499998599291	0.0420000001788139	0.140000000596046	0.210400003939867	0.26800000667572	0.401200002431869	0.402200004458427	0.407600003480911	0.401700003445148	0.26800000667572	0.402200004458427	0.48765000551939	0.666250005364418	0.725199997425079	0.650950014591217	1.42384999990463	3.11204997301102	3.4506500005722	3.57799999713898	3.13115001916885	1.97499998211861	1.11100000143051	0.707249999046326	1.09639999866486	2.38685001134872	3.61305000782013	3.80885001420975	3.76044999361038	2.99255000352859	1.48120001554489	1.2630999982357	1.54500001072884	2.51040001511574	3.23725000619888	3.42864997386932	3.35219997167587	2.70175000429153	1.55559998750687	1.0254999935627	0.931349986791611
chrXVI:302756-303071	YPL131W	1.75990000963211	1.23620001077652	1.89800000786781	3.10385001897812	3.77759999036789	4.14750001430511	4.02535001039505	3.51769996881485	2.60810000896454	1.47400000691414	0.852099990844727	0.707599997520447	0.410800002515316	0.671999993920326	0.865949988365173	0.861999988555908	0.844199991226196	0.591850008070469	0.642500013113022	0.671000003814697	0.595000028610229	0.372350007295609	0.242400005459785	0.329550004005432	1.06875	1.8600999891758	2.45235003232956	2.804450070858	2.92100005149841	2.90655003786087	2.91690003871918	2.63714997768402	2.39025003910065	2.33549998998642	2.67170001268387	3.06379997730255	3.11895002126694	2.95345001220703	2.52404997348785	2.15555001497269	1.92044999599457	2.23079998493195	2.47569997310638	2.90515003204346	3.03734996318817	2.74460005760193	2.26819996833801	1.72594998478889	1.63099998831749	1.88934999704361
chrXVI:520269-520583	YPL017C	1.60239998698235	1.97659999132156	2.15370005369186	2.76960003376007	3.48714997768402	3.45419999361038	3.34164999723434	2.52944997549057	1.05104999542236	0.653499998152256	0.691600009799004	0.595000028610229	0.725199997425079	0.608899995684624	0.54955001026392	0.553900018334389	0.390900005400181	0.604399988055229	0.807399994134903	0.990549993515015	1.01429999470711	0.750700008869171	0.49125000089407	0.0764000006020069	0.0490000002086163	0.566050000488758	1.61169999241829	2.59785000085831	3.44549999237061	3.50455000400543	3.37389999628067	2.48114998936653	1.49875000715256	0.746799997985363	1.11785000264645	2.52090001106262	3.04020000696182	3.26829999685287	3.08530000448227	2.26759997606277	1.79899997115135	1.16615003943443	0.95164999961853	1.61975001096725	2.64355001449585	3.16929997205734	3.24465001821518	2.98010005950928	2.1583499789238	1.60669999718666
chrXV:326476-326789	YOR001W	1.49655000567436	1.40030000805855	1.69839999079704	2.48619999289513	3.58455001115799	3.7984500169754	3.76899999380112	3.12120003700256	1.90104998350143	1.00555000007153	0.382500000298023	0.16960000321269	0	0	0.021000000089407	0.236000005155802	0.26800000667572	0.26800000667572	0.216800004243851	0.0280000001192093	0.223200004547834	0.26800000667572	0.285700006783009	0.562750013172627	1.05654999613762	2.06084999442101	3.69719997644424	4.3754499912262	4.45349991321564	4.18129999637604	3.1334500014782	1.37745000123978	0.797849994897842	1.50804999768734	3.26130001544952	3.94424999952316	4.02719993591309	3.78859995603561	2.7206000328064	1.71710000038147	1.54520000219345	1.93904997706413	2.81129999160767	3.26160001754761	3.42154998779297	3.27920000553131	2.52469996213913	1.97109998464584	1.84184997677803	2.34589997529984
chrIV:217219-217530	YDL136W	2.30519998669624	1.80429998636246	1.79624997973442	1.77024997472763	2.46389999985695	2.98855000734329	3.05354996919632	2.91510002613068	2.12535001039505	1.34820001125336	0.708099992573261	0.493999987840652	0.493999987840652	0.199499998986721	0.241299998015165	0.60745000243187	0.632300019264221	0.977300000190735	1.29944998025894	1.1103500187397	1.04330000281334	0.567599995434284	0.140000000596046	0.553550021350384	0.685900011658669	1.12214999198914	2.31859999299049	3.37514998912811	3.53445003032684	3.55834999084473	2.91710002422333	1.95969998836517	1.8443499982357	1.93004999160767	2.35865001678467	2.82015006542206	2.79380000829697	2.67879998683929	2.14164998531342	1.5688000023365	1.11099999547005	1.22580001354218	1.84920002818108	2.58704999685287	2.94800001382828	2.90495004653931	2.56765002012253	2.08699997067451	1.62335000038147	1.94889997839928
chrXII:818937-819247	YLR344W	0.831349994242191	1.40299999713898	2.15230003595352	2.74360001087189	3.53534998893738	3.65549998283386	3.60544999837875	3.13960000276566	2.09074996709824	1.39930001497269	0.769550010561943	0.317250010371208	0.0910000003874302	0.448550013452768	0.595000028610229	0.595000028610229	0.569450014829636	0.427500003576279	0.539450006186962	0.8221499979496	0.950499987602234	1.12720003128052	1.14050003290176	1.04880000948906	1.36600000858307	1.96894998550415	2.81695002317429	3.27069998979568	3.44984998703003	3.30254999399185	2.77715003490448	2.34569998979568	2.14240000844002	2.46824996471405	2.81175003051758	3.00925002098084	3.13324999809265	3.01140002012253	2.78290002346039	2.51495000123978	2.30074998140335	2.53380001783371	2.65074996948242	2.7040500164032	2.66074999570847	2.53799999952316	2.41129995584488	2.08934998512268	1.66184998750687	1.55224997401237
chrII:332470-332780	YBR048W	2.16099998354912	1.46810000538826	1.43715000152588	2.01245000362396	2.68770000934601	3.02204998731613	2.9260000705719	2.50019997358322	1.52004999220371	0.661500006914139	0.573500019311905	0.591900005936623	0.858299991488457	1.00389998555183	1.04019999504089	0.955799984931946	0.618000005185604	0.512800008058548	0.513849999010563	0.386000007390976	0.321100006997585	0.163200002908707	0.368500004708767	0.787899997830391	1.26474999189377	2.12824999094009	3.03075001239777	3.56785001754761	3.72109999656677	3.43174996376038	2.76734998226166	1.54330001473427	0.823249992728233	1.29864999651909	2.31489998698235	2.56514995098114	2.82315003871918	2.60060000419617	1.92674998641014	1.56599999070168	0.827899995446205	1.12715000510216	1.96010000109673	2.9439000248909	3.0131500005722	2.96414999961853	2.31250001788139	1.66819997429848	1.92860000729561	2.31100000143051
chrXII:48669-48979	YLL045C	2.85650001764297	1.79599999785423	1.40164999365807	2.02604999542236	2.70240000486374	3.25264999866486	3.21339999437332	2.9549499630928	2.06644999980927	1.00269999802113	0.490300014615059	0.276800004392862	0.841899996995926	1.42949999570847	1.51254999637604	1.43035000562668	0.957799999415874	0.347600002586842	0.0770000003278255	0	0	0.123600001633167	0.26800000667572	0.374750000238419	1.35099997520447	2.2072999894619	2.7211000084877	3.18024996519089	3.25440005064011	3.08770002126694	2.66790000200272	2.23375002145767	2.19135001301765	2.92675001621246	3.32989999055862	3.43370001316071	3.31960000991821	2.75159999132156	2.29309997558594	1.8366999745369	1.74935001134872	2.67864999771118	3.20950000286102	3.57619997262955	3.59884997606277	3.12749998569489	2.53679999113083	1.76599999666214	1.83654998540878	2.6315000295639
chrXII:723370-723679	YLR297W	1.28900000452995	1.55960000157356	1.93575001358986	2.54875000715256	2.82615004777908	2.92580003738403	2.89950003623962	2.76305001974106	2.59709998369217	2.56694997549057	2.69194999933243	2.37309997081757	2.23755000829697	1.66090000867844	1.17930001020432	1.17150002121925	1.00509999990463	0.828399991989136	0.805049993097782	0.410800005495548	0.628250017762184	0.760399997234344	0.777999997138977	0.633549998700619	0.513150005042553	0.667050002515316	0.961449992656708	1.5385499894619	1.85749999284744	1.76089995503426	2.08335001468658	2.21549999713898	2.57489997148514	2.81300003528595	2.85445005893707	2.87180004119873	3.0631500005722	2.96920005083084	2.7616500377655	2.41559999585152	2.14664998650551	2.48830000162125	2.77000004053116	3.07895001173019	3.04284999370575	3.02479999065399	2.7553000330925	2.66879998445511	2.54250001907349	2.62894998788834
chrIV:155968-156277	YDL170W	2.5466500043869	2.37049998044968	2.47994997501373	2.78880001306534	3.02389998435974	3.23679999113083	3.2266499876976	2.87445001602173	2.47409995794296	1.4715499997139	0.726500007510185	0.568850007653236	0.519249998033047	0.524300000071526	0.554600012302399	0.544500008225441	0.413000002503395	0.57710000872612	0.679800003767014	0.738399997353554	0.781449997425079	0.544500008225441	0.402200004458427	0.291600006818771	0.612600000202656	1.45485000014305	3.09449999332428	3.98670003414154	4.16419999599457	4.00794996023178	3.19694999456406	1.53594999909401	0.460350002348423	0.685599993169308	1.08634999990463	2.06240000128746	3.09075003862381	3.18500000238419	3.14900003671646	2.55845003128052	1.2589999973774	1.42654999494553	1.87954999804497	2.78805004358292	3.28835002183914	3.38140000104904	3.16450001001358	2.51680002212524	1.72969998121262	1.48600001335144
chrIV:130541-130850	YDL184C	2.06724999547005	1.79894998073578	1.78554998636246	2.59475001692772	3.27849997282028	3.64519995450974	3.59019998311996	3.10314999818802	2.15389998555183	1.0699500143528	0.728000006079674	0.471000003814697	0.386000007390976	0.386000007390976	0.493999987840652	0.532400009036064	0.618750020861626	0.689999997615814	0.675449998676777	0.529350002110004	0.564700016379356	0.569750018417835	0.645500019192696	0.668350014090538	1.14830001294613	1.54725001454353	2.61200001239777	3.52929999828339	3.83204997777939	3.82590001821518	3.49164998531342	2.50069998502731	2.04694999456406	1.96834999918938	2.41115001440048	2.66629999876022	2.76870001554489	2.80230003595352	2.40749994516373	2.00139997601509	1.50769999027252	1.49405000805855	1.83775000572205	2.23714997768402	2.41570000648499	2.20940001010895	1.87394998073578	1.57534999847412	1.23035001158714	1.1496000289917
chrIX:165982-166289	YIL106W	1.65479999184608	1.07089999318123	0.777599996328354	1.11575000286102	2.51654996871948	2.85240005254745	2.9976499915123	2.75255004167557	1.66120001077652	1.14775001704693	0.543599997460842	0.499049989879131	0.622900012135506	0.464550013840199	0.386000007390976	0.356500007212162	0.204000003635883	0.26800000667572	0.364800000190735	0.43459999859333	0.350600007176399	0.423800000548363	0.449400007724762	0.43459999859333	0.745950004458427	1.2597500026226	2.24909999966621	3.41210000514984	3.61454997062683	3.62549998760223	3.2935999751091	2.4071999669075	2.14330001473427	1.92409999370575	1.92260000705719	2.83779997825623	3.97820001840591	4.30660004615784	4.277649974823	3.84359995126724	2.61934995651245	2.02520000338554	1.86934998035431	1.85724998116493	2.40765000581741	3.4029000043869	3.67214996814728	3.70025005340576	3.38974999189377	2.53134999275208
chrXIV:479225-479532	YNL079C	1.50119998455048	1.22870001196861	1.43170001506805	2.28679999709129	3.18315004110336	3.43030000925064	3.42079998254776	3.07860001325607	2.20690001249313	1.36680000424385	0.694500008225441	0.321100006997585	0.26800000667572	0.455349996685982	0.517500013113022	0.386000007390976	0.477799990773201	0.539100009202957	0.7920500010252	1.07260000705719	1.07200000882149	0.951349985599518	0.801600003242493	0.664500012993813	1.30759999155998	2.23275001049042	2.92764999866486	3.40789999961853	3.63960001468658	3.59985001087189	3.20334998369217	2.66130001544952	1.93804998397827	2.08280000090599	2.96684997081757	3.4284500002861	3.73459998369217	3.6449000120163	3.14125002622604	2.5199000120163	1.60884999632835	1.7561999976635	2.58824999332428	3.34375001192093	3.84134995937347	3.84714994430542	3.65245000123978	2.87734998464584	2.17414998412132	1.82499998211861
chrV:242173-242479	YER046W	2.84680007696152	2.55544999837875	2.0170499920845	2.1038999915123	2.36174999475479	2.66139999628067	2.89290002584457	2.75500003099442	2.6118499994278	2.09995003342628	1.6777999997139	1.37150002121925	1.02524999380112	1.23765001893044	1.15955000519752	1.13205000162125	1.31510003209114	1.17925001382828	1.54185000658035	1.60480000972748	1.75164999365807	2.00964999198914	2.06240003108978	2.07815001606941	2.48990000486374	2.77330002784729	3.19605001211166	3.48005001544952	3.38799999952316	3.13605002164841	2.56999995708466	1.81154998540878	1.4631500005722	1.56320000290871	2.43194999098778	2.90535001754761	3.24229999780655	3.49055000543594	3.37850000858307	3.18214999437332	2.76310000419617	2.38894997835159	2.39070000648499	2.60824999809265	2.74605001211166	3.02305002212524	2.94425002336502	2.90935006141663	2.64025001525879	2.19489996433258
chrV:222255-222560	YER035W	2.42739998102188	1.52935000061989	1.10805000662804	1.51965003013611	2.75625003576279	3.09280000925064	3.20965003967285	2.95730003118515	1.9898500084877	1.65839999914169	1.50675000548363	1.49389999508858	1.6130499958992	1.69159999489784	1.83304999470711	1.78624997138977	1.65529999732971	1.31409999728203	1.03999999761581	0.66949999332428	0.519249998033047	0.618750020861626	0.680150002241135	0.738399997353554	0.92344998717308	1.29135001897812	1.90279999375343	2.4134999871254	2.87260006666183	2.75874999761581	2.55799995660782	2.27525001168251	1.69154998660088	1.56790000200272	1.60365000367165	2.36824997663498	3.3266499876976	3.42259998321533	3.3705500125885	2.55385001301765	1.51904999017715	0.963199996948242	0.542700000107288	1.34319998025894	2.23074998855591	3.36270002126694	3.84264994859695	3.73809999227524	3.41534998416901	2.24070001244545
chrVIII:512123-512428	YHR206W	1.3710000038147	0.748750001192093	1.31085000038147	2.11779999136925	2.91610001325607	3.24210002422333	3.20610007047653	2.95094999074936	2.22244997620583	1.55454998016357	1.05984999537468	0.634050008654594	0.493999987840652	0.386000007390976	0.235500004887581	0.270900005102158	0.307800003886223	0.727599994838238	0.873849987983704	0.815549993515015	0.732999992370605	0.375599998235703	0.337300004065037	0.488599988818169	0.568100009858608	1.60290001034737	3.30675001144409	4.0990000128746	4.28065009117126	4.1103000164032	3.13175001144409	1.67355000972748	1.13030000925064	1.23719999790192	2.14510002732277	3.2620500087738	3.68875000476837	3.77484993934631	3.35429999828339	2.23755001425743	1.28974999189377	0.81489999294281	1.65649999976158	3.34220000505447	4.08004997968674	4.27945001125336	4.07545002698898	3.06344999074936	1.81780000925064	0.629400008916855
chrIV:1359543-1359847	YDR450W	2.14640002846718	1.82849997282028	1.72499999403954	1.85214999318123	2.13925000429153	2.52939997911453	2.52900000810623	2.37589999437332	1.93184999227524	1.02979999780655	0.769199997186661	0.369600003957748	0.0886000014841557	0.152900002896786	0.488249991834164	0.614000022411346	0.729599997401237	0.802149993181229	1.10970002412796	1.17990001440048	1.08910001516342	0.885199990868568	0.714300006628036	0.801999998092651	1.07489998936653	1.97404999136925	3.01004998683929	3.22455003261566	3.46759999990463	3.06394999027252	2.49244997501373	1.91019998788834	1.13650000691414	0.778050002455711	2.01809997558594	2.92395002841949	3.49214999675751	3.57199996709824	3.07020001411438	2.38549999594688	1.47745000720024	1.7866999745369	2.56564999818802	2.96055002212524	3.44825000762939	3.35990002155304	3.07540000677109	2.45849997997284	1.42170000076294	1.11129999160767
chrIV:1362393-1362696	YDR452W	2.14605002403259	1.77059997320175	2.00600000619888	2.33490000963211	2.56219997406006	3.01415001153946	2.94140002727509	2.58110003471374	2.1560999751091	0.930050000548363	0.770199999213219	0.764449998736382	0.599750027060509	0.701200011372566	0.842949992418289	0.937049984931946	0.999899989366531	0.979100006818771	0.789399993419647	0.74719999730587	0.558700010180473	0.254200005531311	0.210400003939867	0.438499994575977	0.741799992322922	1.3720999956131	2.85980000495911	3.54734998941422	3.8508499622345	3.73250000476837	2.89640001058579	1.86924998760223	1.07100000977516	1.4745500087738	2.73170001506805	3.7032999753952	4.00015001296997	3.95769999027252	3.45789999961853	2.11685000061989	1.2261999964714	0.740749999880791	1.45074998736382	3.25089999437332	4.02269997596741	4.16675002574921	3.90175000429153	2.86799999475479	1.17955001592636	0.847900000214577
chrI:92531-92834	YAL029C	2.33220000863075	1.04664999842644	0.584000013768673	1.9561999797821	3.50350000858307	4.20074999332428	4.25535006523132	3.90359996557236	2.62949998378754	1.06455000638962	0.574999997019768	0.445399996638298	0.46475000679493	0.842549991607666	1.08880001306534	1.28100001811981	1.22885000705719	0.847649991512299	0.447800004482269	0.448050008714199	0.429199999570847	0.594399991631508	0.84789999127388	1.04620000123978	1.36025000810623	2.47230000495911	3.15390000343323	3.68065000772476	4.01660001277924	3.71669998168945	3.26754999160767	1.98085002303123	0.741000007092953	0.673049993813038	1.34680000543594	1.9936999797821	2.60960001945496	3.11045001745224	3.43895002603531	3.3307000041008	2.98405003547668	2.22519999146461	2.1057500064373	2.7875	3.57619998455048	3.77604998350143	3.70575000047684	3.33655000925064	2.3888500213623	1.97810000777245
chrXV:1028711-1029014	YOR369C	2.25834999680519	1.25950000882149	0.929699993133545	1.38125	2.62175000309944	3.46429998874664	3.54470002651215	3.37775000333786	2.526850014925	1.48895000219345	1.12605001330376	0.813149999082089	0.360400004684925	0.326500006765127	0.723050001263619	1.02070000171661	1.32409998774529	1.31595002412796	1.02610000371933	0.722599996626377	0.338800007104874	0.26800000667572	0.502550002932548	1.00709999203682	1.31714997887611	1.91344999074936	2.36984996795654	2.56419998407364	2.547250020504	2.4478999376297	2.26824997663498	2.34959996938705	2.63109998703003	3.03745003938675	3.50365002155304	3.69285001754761	3.63429998159409	3.32750000953674	2.78660001754761	2.11230001449585	1.93824998736382	1.93544998168945	2.56730000972748	2.85095003843308	2.90075006484985	2.78950003385544	2.4195500254631	2.36969997882843	2.32864999771118	2.22235001325607
chrII:60843-61145	YBL087C	1.87830000519752	0.999849992990494	1.41169999241829	2.28209998607635	3.11470001935959	3.57944997549057	3.55950000286102	3.19899997711182	2.27785000801086	1.06444999277592	0.28690000474453	0.119000000506639	0.468750002235174	1.09440000355244	1.50769999027252	1.61220001578331	1.44099999070168	0.975299996137619	0.763999995589256	0.725199997425079	0.689999997615814	0.588450008630753	0.380100007355213	0.508199988305569	1.19260001778603	1.56469998955727	2.33985002040863	3.3711000084877	3.64199999570847	3.66815001964569	3.30134998559952	2.36669998764992	1.60469999313354	1.14385003447533	1.32030000686645	2.17760001420975	2.76994998455048	3.29470001459122	3.26070003509521	2.8961000084877	2.32874999642372	1.46745001077652	1.81060000061989	2.57765002250671	2.92709995508194	3.24055004119873	3.10570001602173	2.76430003643036	2.33545000553131	1.96834998726845
chrVI:95128-95428	YFL022C	0.554600012302399	0.831999990344048	1.24419999420643	1.59254999160767	2.22674999833107	2.8127000451088	2.80210003852844	2.75515006780624	2.33884998559952	2.08575000762939	2.23299999237061	2.20200002193451	1.96904999613762	1.29329999089241	0.851899990439415	0.627250017225742	0.597950005531311	0.655700013041496	0.720799997448921	0.81159999370575	0.751599997282028	0.675400003790855	0.589950026571751	0.626099997758865	0.707199996709824	1.28765000700951	2.04259999394417	2.59209998846054	2.85785005092621	2.63024997711182	2.40135004520416	1.67284998297691	1.34855002164841	1.44865000844002	1.85209998488426	2.90530002117157	3.62450002431869	3.66639996767044	3.41229999065399	2.47730000019074	1.57234999537468	1.66939999461174	1.97244998812675	2.62935000658035	3.39544997215271	3.73290003538132	3.70330004692078	3.29355001449585	2.22564997673035	1.30069998502731
chrXI:428934-429233	YKL007W	1.70909999012947	1.52305001616478	1.37095000743866	1.44864999055862	1.7368999838829	2.00530000925064	2.14945001602173	2.07575003504753	1.78164997696877	1.60259999632835	1.47474998831749	1.41240000724792	1.07705000638962	0.75979999601841	0.762049993872642	0.633000016212463	1.10100001394749	1.30060002803802	1.15400004386902	1.11450003385544	0.495950010418892	0.26800000667572	0.26800000667572	0.303400006890297	0.500700001418591	1.31089999079704	2.75344999432564	4.18469996452332	4.42699995040894	4.37939999103546	3.716000020504	2.14365000128746	0.996649992465973	0.777399995923042	1.48075000047684	3.06235001087189	3.78539998531342	3.85819994211197	3.64764995574951	2.334850025177	1.03590000867844	0.53595000654459	1.2961500108242	3.10395002365112	3.94774997234344	4.09364998340607	3.91055001020432	2.95640000104904	1.5589999973774	1.05945000648499
chrVII:107617-107916	YGL206C	0.887650001049042	0.741999995708466	1.02945000231266	1.98890001177788	3.19545001983643	3.79304995536804	3.8445499420166	3.55629999637604	2.54980003833771	1.08620000481606	0.701849998533726	0.35010000616312	0.279800006747246	0.344700007140636	0.488599988818169	0.524300000071526	0.801499995589256	0.793999993801117	0.720799997448921	0.691049998998642	0.429199999570847	0.516800019145012	0.65200001001358	0.650600016117096	0.943449994921684	1.40334998369217	2.67595000267029	3.59335004091263	3.73160001039505	3.59540002346039	2.73725000619888	0.983999995887279	0.469800008833408	1.05034999847412	2.8799999833107	4.02194998264313	4.26384999752045	4.18484998941422	3.44230000972748	1.82099999785423	0.999199992418289	1.30475000143051	2.01274999976158	3.07210001945496	3.34060001373291	3.30815000534058	2.94140001535416	1.7504499912262	1.36495000123978	1.4636499941349
chrX:160105-160403	YJL133W	2.62465000152588	1.56654999256134	1.36789999008179	1.24405002593994	1.33339999914169	1.73069998621941	1.82259998321533	1.86919998526573	1.64764998555183	0.988399994373321	0.677150000631809	0.430350008606911	0.65675000846386	0.689999997615814	0.588150005042553	0.266899999976158	0.0140000000596046	0	0.0490000002086163	0.215800003707409	0.386000007390976	0.386000007390976	0.424600012600422	0.708700005710125	1.35484999418259	2.2591000020504	2.93995004892349	3.53664996623993	3.8180499792099	3.73949998617172	3.52604998350143	2.77640001773834	2.04594996571541	1.33370000123978	1.00415000319481	1.7184999704361	2.38710001111031	3.2789999961853	3.55380002260208	3.44580001831055	3.03955000638962	2.18389999270439	1.62809998989105	1.85260001420975	2.66670002937317	3.33094999790192	3.67044997215271	3.7956999540329	3.34035000801086	3.03849999904633
chrXII:781446-781744	YLR325C	1.07210000753403	1.10040001869202	1.06714999079704	1.93300002217293	3.91665000915527	4.70590000152588	4.78714995384216	4.56719996929169	3.16405003070831	1.70824999213219	1.05699999332428	0.759799990057945	0.421799996495247	0.505849997699261	0.720799997448921	0.937749987840652	0.880249989032745	0.797049993276596	0.885199987888336	0.613300025463104	0.730850002169609	0.758750000596046	0.777999997138977	0.98629999756813	1.09890002012253	1.4186999797821	2.10319998860359	2.6136999964714	2.81550005674362	2.73910001516342	2.53395001888275	2.12340002059937	2.17715003490448	2.25299999713898	2.8802500128746	3.28335002660751	3.38629996776581	3.26279999017715	2.55894998311996	1.85670000314713	1.19050001502037	1.63209999799728	2.41725000143051	2.88350003957748	3.02100006341934	2.88135002851486	2.1944000005722	1.48314999938011	1.59729998707771	1.84904998540878
chrXIII:352201-352499	YMR041C	2.31665000915527	1.95369998216629	1.79809998869896	1.93299999237061	2.73954997062683	3.26005002260208	3.38359999656677	3.27220003604889	2.65245000123978	2.08559999465942	1.68089997172356	1.22525001168251	0.934049999713898	0.711599996685982	0.534100000560284	0.618750020861626	0.513199998438358	0.687550008296967	1.2454500079155	1.55599999427795	1.50379999876022	1.35945000648499	0.595050011575222	0.519399996101856	0.939249986410141	1.18439999222755	2.62574999332428	3.32724996805191	3.54770001173019	3.48099999427795	2.82074997425079	1.75254999995232	1.10900001525879	1.01920000314713	1.83319999575615	3.25275002717972	3.9175500035286	4.08619999885559	3.87430001497269	3.07064995765686	1.93899998664856	1.42045000195503	2.13254999518394	3.32195000648499	3.6758499622345	3.9751500248909	3.59785000085831	3.0361499786377	2.15955000519752	0.97299998998642
chrVI:223038-223335	YFR032C	1.88990000486374	1.54855000376701	1.56234999895096	1.63379998803139	2.6891499876976	3.15124999284744	3.19460002183914	2.99789998531342	2.42329996824265	2.29114996194839	2.62119998931885	2.8527500629425	2.621499979496	2.50974999666214	2.04060001969337	1.55579997897148	1.45284999608994	1.41839998960495	1.37664999961853	1.44100000858307	1.09859999418259	0.75979999601841	0.688950002193451	0.668900012969971	1.12629999816418	1.61240000724792	2.6290500164032	3.49560000896454	3.61170002222061	3.61905000209808	3.0489000082016	1.85699997544289	1.57550000548363	1.30370000004768	2.02274998426437	2.6751500248909	3.45690002441406	3.74190002679825	3.57470000982285	3.16375000476837	2.05470001101494	1.36580001115799	1.62559999227524	1.9918999671936	2.59044998884201	3.08425000905991	3.325100004673	3.15809999704361	2.79820002317429	2.25414999723434
chrIV:765341-765638	YDR152W	3.02179999351501	1.80829999446869	1.08720000386238	1.34484998583794	2.59360001683235	3.54380000829697	4.00500003099441	3.95284997224808	3.45014997720718	2.17684999704361	0.873849995434284	0.459150014817715	0.514199995994568	0.584000013768673	0.823599991202354	0.81949999332428	0.684200003743172	0.654400008916855	0.39140000641346	0.368300007283688	0.401200002431869	0.381999999284744	0.714599998295307	0.937049984931946	1.19539999365807	1.95419995188713	3.18760001659393	3.66204998493195	3.77979996204376	3.53315004110336	2.46565003395081	1.86409997940063	1.35835001468658	1.6158999979496	2.60659999847412	3.23944998979568	3.63795000314713	3.68215000629425	3.23495001792908	2.50530000925064	1.82399999499321	1.91860000491142	2.55385000705719	3.21050001382828	3.54234998226166	3.40980000495911	3.0870000243187	2.03910000324249	1.38520001173019	1.69899999499321
chrII:478972-479269	YBR119W	2.03865000009537	2.02945001125336	2.12710002660751	1.95759996771812	2.16374999880791	2.71329998970032	2.7754499912262	2.70980000495911	2.50385000705719	2.22025002241135	2.3425999879837	2.41169999837875	2.13375002741814	1.7680499792099	1.58495000004768	1.48320000767708	1.52134999632835	1.44794998168945	1.57110000252724	1.71364997625351	1.58715000152588	1.62319999933243	1.26839998960495	0.875699988007545	1.17309999465942	1.61394999623299	2.61145001649857	3.14724998474121	3.34350004196167	3.21870000362396	2.58265000581741	1.8522000014782	1.2131500005722	1.11280001997948	1.83749998807907	2.8298499584198	3.30540001392365	3.65824998617172	3.45500000715256	2.8649000287056	2.15189999938011	1.09734998941422	1.43795001506805	2.61424996852875	3.60749998092651	4.14310003519058	4.19954998493195	3.81174999475479	3.02804998159409	1.95819998979568
chrXIV:302318-302614	YNL178W	2.74490000009537	2.0646499812603	1.6886499941349	1.79695000052452	2.700100004673	3.3419499874115	3.66824997663498	3.76184998750687	3.39675002098083	2.74459998607635	1.85924999117851	0.645500007271767	0.285700006783009	0.279800006747246	0.26800000667572	0.491450010240078	1.00934999287128	1.0539999961853	1.21899998188019	1.06175001263618	0.873849987983704	0.917749989032745	0.889399987459183	0.759999996423721	0.914100003242493	1.64109998345375	2.41684995889664	2.93415002822876	3.1349999666214	3.08525003194809	2.7090499997139	2.37754995822907	2.09860001206398	2.22220000624657	2.75494999885559	3.24420002698898	3.26574999094009	3.00215001106262	2.48510001301765	1.61179999709129	1.5658999979496	2.0164499938488	2.41850004196167	3.14800000190735	3.31155000925064	3.13989995718002	2.81740003824234	2.06629998087883	2.06875002980232	2.53399999141693
chrXV:606236-606532	YOR147W	3.00854999423027	0.993450002372265	0.315200006961822	0.714750008285046	1.84139999747276	3.69789996147156	3.9674499630928	3.96755000352859	3.47890003919601	1.33494999408722	0.648799993097782	0.26800000667572	0.261600006371737	0.450799995660782	0.46089999973774	0.65675000846386	0.666250005364418	0.534400004148483	0.671000003814697	0.604500025510788	0.603600014746189	0.700499999523163	0.450799995660782	0.493999987840652	0.498699992895126	1.02564998120069	2.41760001778603	3.40555000305176	3.67795003652573	3.63709999322891	2.96770000457764	2.04734999537468	1.1058000087738	1.05620000064373	2.54799999594688	3.34760000705719	3.61559997797012	3.67599999904633	3.0827500462532	2.3190000295639	1.80174998044968	1.2235000193119	1.89349999427795	2.84014999866486	3.17694998979568	3.174899995327	2.93509999513626	1.78904997110367	1.31464998722076	1.3016499876976
chrVII:836752-837048	YGR169C-A	1.85149999856949	0.999250000715256	0.968799990415573	1.454399985075	3.49319999217987	4.39019999504089	4.43274993896484	4.26894994974136	3.02540001273155	1.31210001111031	0.586299999803305	0.29500000551343	0.444700002670288	0.764599996805191	0.919649988412857	1.09125002026558	1.1380999982357	0.974299985170364	0.84789999127388	0.489999994635582	0.472399991750717	0.386000007390976	0.456199994683266	0.518550004065037	0.891199989616871	1.41240000724792	2.4629999935627	2.95899999141693	3.09444996118546	2.87725002765656	2.18130001425743	1.19504999518394	1.53769999742508	2.14749997258186	2.89460002183914	3.3765499830246	3.32185000181198	3.07910000085831	2.34590001702309	1.54359999895096	1.90314999818802	2.34435000419617	2.72930001020432	2.88190007209778	2.7371000289917	2.37319996356964	1.92354999780655	1.82489998340607	2.19520003795624	2.56159998178482
chrX:617843-618139	YJR101W	2.82275002002716	1.4620000064373	1.17295000553131	1.98839999437332	2.63435001373291	3.73455001115799	4.06059999465942	3.89329996109009	3.568850004673	1.84800000786781	1.02895000576973	0.912599986791611	0.958249986171722	1.25680001378059	1.28040001392365	1.31290000677109	1.27955001592636	0.88099998831749	0.840999990701675	0.673000009357929	0.409499995410442	0.156800002604723	0.318600005656481	0.58045000731945	0.946350002288818	1.89624999761581	2.84470000267029	3.62005004882813	3.92549996376038	3.71640001535416	3.15625	2.03844994902611	1.2414999961853	2.37744999527931	3.10680000782013	3.63664999008179	3.82419996261597	3.44394998550415	2.92875002622604	1.68329997062683	0.627350006997585	1.46159999668598	2.81840001344681	3.41469999551773	3.68354997634888	3.50105004310608	2.87354999780655	2.06104997992516	1.26285001039505	1.39555000662804
chrXII:897787-898083	YLR388W	2.0135999917984	1.13850001096725	0.818999993801117	1.71084999442101	3.52434998750687	4.18020005226135	4.35604984760284	4.17739995718002	3.12294998168945	1.90435000658035	0.966499993205071	0.410499997437	0.368300007283688	0.469800008833408	0.719200003147125	0.836799991130829	0.849399989843369	0.654500012099743	0.589650022983551	0.564700016379356	0.509149993956089	0.733649998903275	0.874799990653992	1.12830001711845	1.32935001850128	1.52129999399185	1.95655000209808	2.78650003671646	2.97870001792908	2.98710000514984	2.51125003099442	1.84564996957779	1.93904997706413	2.13054998517036	2.69264998435974	3.06450002193451	3.01499998569489	2.79390000104904	2.02809998393059	1.15704999566078	1.09564998149872	2.08709996938705	2.78250004053116	3.29500005245209	3.2741500377655	2.88060001134872	2.02800000309944	1.3209500014782	1.23480001091957	1.74034999012947
chrII:544540-544834	YBR150C	1.67894998788834	1.29640000462532	1.400100004673	2.31995002031326	3.0367999792099	3.25314998626709	3.49645001888275	3.12215000391006	2.6790500164032	2.08269999027252	0.828150019049644	0.393750010430813	0.386000007390976	0.344700007140636	0.361900006234646	0.732499995827675	1.15905000567436	1.26445000171661	1.28970001935959	0.87589999884367	0.493999987840652	0.353000000119209	0.399199998378754	0.745849998295307	1.1119500041008	1.73775000572205	2.97354999780655	3.63125001192093	3.77550003528595	3.60135000944138	2.73689999580383	1.45360000133514	0.881499987840652	1.67089999318123	3.10809998512268	3.70819997787476	3.86834993362427	3.58880000114441	2.79825001955032	1.48740000128746	1.18230000734329	1.79109997749329	2.56314998865128	3.2960000038147	3.62710000276566	3.56915000677109	3.25524998903275	2.381350004673	1.51155000329018	1.5977999985218
chrXI:608473-608767	YKR090W	2.25965003967285	1.15755000114441	0.939899986982346	1.71594997644424	2.47889995574951	3.33320000171661	3.9229999423027	3.81014997959137	3.50169998407364	2.37510001063347	1.19830001592636	0.80239999294281	0.56880000680685	0.223200004547834	0.190000003576279	0.491700001060963	0.938649988174438	1.02939999103546	0.973549991846085	0.675650011003017	0.261600006371737	0.210400003939867	0.184800002723932	0.26800000667572	0.340500006079674	0.979650008678436	2.27635001540184	3.33920004367828	3.44170002937317	3.34114997386932	2.29870000481606	1.10489999651909	0.869049996137619	1.35660001039505	2.30055001974106	3.74759994745254	4.0224999666214	3.94049999713898	3.45059998035431	1.56784998178482	0.864749997854233	1.3085500061512	2.21830001473427	3.1768000125885	3.51369998455048	3.50594999790192	3.06420001983643	2.122250020504	1.04840000271797	1.10940001010895
chrVII:472476-472769	YGL013C	2.5451500415802	2.10575001239777	1.81384999752045	2.23700001239777	3.00215001106262	3.5783499956131	3.83859995603561	3.6577999830246	3.05775003433228	2.07859999537468	1.13280000686645	1.06180000305176	0.954049986600876	0.682600009441376	0.44300000667572	0.327000007033348	0.303400006890297	0.386000007390976	0.303400006890297	0.668449999392033	0.738399997353554	0.755999997258186	0.80784999281168	0.315200006961822	0.33800000846386	1.33129999339581	2.75019999742508	3.63309999704361	3.94164996147156	3.81819999217987	3.34389998912811	2.11434998512268	1.37535000443459	0.789149993658066	2.00699999928474	4.02324994802475	4.42764995098114	4.49564988613129	4.13170000314713	2.67369998693466	1.70564999580383	1.17690000534058	1.32709999084473	2.7427000105381	4.11295002698898	4.41710000038147	4.37795004844665	3.92049996852875	2.20314998626709	1.67054999470711
chrXV:925219-925512	YOR326W	2.23369999527931	0.645149992406368	0.43459999859333	0.778400000929832	2.191899985075	3.20715001821518	3.96510003805161	3.9875500202179	3.67054997682571	2.79730000495911	1.31784998774528	0.703100010752678	0.527950014173985	0.789199993014336	1.01359999775887	1.15400004386902	1.07750002741814	0.614000000059605	0.171700002998114	0.162000003457069	0.30930000692606	0.483199989795685	0.493999987840652	0.411300006508827	0.933100011944771	2.13779999017715	3.21160001754761	3.98180001974106	4.12550001144409	3.90724996328354	3.21460001468658	1.61544998884201	0.665899996459484	0.746349994838238	1.6202999830246	3.03095000982285	3.49235000610352	3.55295000076294	3.3527999997139	2.22345001101494	1.64069997668266	1.76295000314713	2.61715002059937	3.51270000934601	3.74920003414154	3.55345001220703	3.13730003833771	1.92025002837181	1.56890000104904	1.72129997611046
chrXV:285480-285773	YOL021C	1.41745000481606	1.73659996986389	1.68980000019073	1.679499989748	1.5999499976635	1.56695000529289	1.77574996948242	1.75189998149872	1.63259998559952	1.4057000041008	1.18090001344681	0.968499997258186	0.637750014662743	0.554600012302399	0.531800001859665	0.413000002503395	0.493999987840652	0.444899995625019	0.406600001454353	0.332400006055832	0.26800000667572	0.443399992585182	0.519249998033047	0.610150004923344	1.01009999513626	2.06335000395775	3.47914999723434	3.98935004472733	4.15430002212524	3.86589996814728	2.8853000164032	1.63644999861717	0.484250009059906	1.59714999347925	3.00215002298355	3.89249997138977	4.2612498998642	4.06674998998642	3.55424996614456	2.28930000066757	1.09850000739098	1.28814999461174	2.60924999117851	3.6442999958992	4.0704500079155	4.13055002689362	3.64144996404648	2.80755002498627	1.79609999060631	1.53564999699593
chrXVI:856970-857262	YPR159W	2.24784996509552	1.88770001530647	1.77539998292923	1.99499996900558	1.88774999976158	2.26399998664856	2.34344997406006	2.19030003547668	2.10080001354218	1.20659999400377	0.105000000447035	0	0	0	0.0140000000596046	0.270900005102158	0.39140000641346	0.588150005042553	0.661500006914139	0.539150002598763	0.46159999370575	0.334800001233816	0.503749994933605	1.0108000099659	1.85245001316071	2.39795000553131	2.75315003395081	3.42730002403259	3.52365000247955	3.56130000352859	3.4013999581337	2.82525000572205	2.69340000152588	2.65889998674393	2.5817999958992	2.72980000972748	2.56435000896454	2.43474998474121	2.65124998092651	2.61559998989105	2.69459998607635	3.04995001554489	3.16279999017715	3.33774999380112	3.47699999809265	3.24805002212524	3.20230000019073	2.81534999608994	2.5070500254631	2.71770001649857
chrXIII:504815-505107	YMR119W	3.09869998693466	1.84745000004768	1.18190000653267	0.861999994516373	1.33805000782013	3.04339998364449	3.82055000066757	3.82350001335144	3.73884999752045	2.46540001034737	1.65759999752045	1.47465001940727	0.957100009918213	0.773299995064735	1.09779999256134	1.21899998188019	1.34240001440048	1.08230000138283	0.809599992632866	0.81499999165535	0.738399997353554	0.733599996566772	0.670399996638298	0.483199989795685	0.519249998033047	1.01820001006126	1.90379997491837	2.66675002574921	3.08579992055893	3.04404997825623	2.79300003051758	1.97169997692108	1.36714999675751	1.17530000805855	1.76284998655319	2.71594997644424	3.68870002031326	3.81654996871948	3.73639999628067	3.10430001020432	2.03444998264313	2.00205002427101	2.36784996986389	3.04710000753403	3.57739999294281	3.64810003042221	3.44215003252029	2.7740500330925	1.91510000824928	1.63134999871254
chrXV:92907-93198	YOL121C	1.34974999427795	1.1700000166893	1.40719999074936	2.04459999799728	2.46249998807907	2.87295001745224	3.0614000082016	2.91835005283356	2.69270001649857	2.15465000867844	1.5112999856472	1.03599999547005	0.658800014853478	0.444350005686283	0.707299999892712	0.831599992513657	0.777999997138977	0.908899986743927	0.623500019311905	0.503799988329411	0.449299992620945	0.255200006067753	0.216800004243851	0.366800005733967	1.13824999928474	1.9284500002861	2.43444998264313	2.68445004224777	2.75570001602173	2.62890001535416	2.30679994821548	1.88244998455048	1.53700000047684	1.86489999890327	2.53205001354218	2.82055002450943	2.93015003204346	2.587600004673	2.0626500248909	1.6050499856472	1.31730000376701	1.71040000915527	2.65469999313355	2.86590003967285	3.02595002651215	2.7441999912262	2.10430000424385	1.86545000076294	1.7743499994278	2.30790002346039
chrII:564908-565198	YBR162W-A	2.22050000429153	2.02275000214577	1.81549999713898	1.29524999260902	1.17295001149178	1.64744999408722	2.47344996929169	2.55080004930496	2.50700002908707	1.99975001215935	1.39229998588562	1.16030002832413	1.08100001811981	0.821949997544289	1.07845001220703	1.14335001111031	1.13340000510216	1.29240000247955	1.09645001888275	0.933099985122681	0.658299995958805	0.191200003027916	0.00700000002980232	0.149800002574921	0.69984999448061	1.56455001235008	2.66205002069473	3.09505001306534	3.12189999818802	2.82925002574921	1.81744998693466	1.23440000414848	1.61659999489784	2.48244999051094	3.25410001277924	3.46425001621246	3.31085002422333	2.78825001716614	1.35455000400543	0.777099999785423	0.637750014662743	0.622600008547306	0.912899991869926	1.52030000090599	2.05905000567436	2.52344998121262	3.10704998970032	3.79579999446869	3.89364992380142	3.73545000553131
chrXVI:404613-404902	YPL081W	1.35190001130104	0.732749995589256	0.952599987387657	0.971399992704391	1.88735001087189	3.10655001401901	3.75850003957748	3.87699992656708	3.65304998159409	2.86025003194809	1.72054997682571	1.31255000829697	1.00009998679161	0.89679998755455	0.466750007867813	0.117200001329184	0.220200002938509	0.386000007390976	0.443650011718273	0.735050001740456	0.819749993085861	0.803199994564056	0.802199992537499	0.826799991726875	1.3540000140667	1.89534999728203	2.24335001707077	2.58020002841949	2.6364000082016	2.67330001592636	2.42660001516342	2.04310000538826	1.83054998517036	1.74499998688698	2.0597500026226	2.292799949646	2.29104996919632	2.19440001249313	2.1972000002861	2.28644995689392	2.39975001811981	2.50139999389648	2.57139999866486	2.48820000886917	2.34149996042252	2.07720001339912	1.73989998698235	1.63000000119209	1.73374998569489	1.87229998707771
chrII:135742-136031	YBL044W	1.32005000412464	0.919199991226196	1.54525001049042	2.00215001106262	2.52219998836517	3.00200002193451	3.13229999542236	2.98085001707077	2.4872000336647	1.62375000119209	0.750500002503395	0.689999997615814	0.642500013113022	0.869899991154671	0.563800005614758	0.544500008225441	0.551850025355816	0.308300006389618	0.439999997615814	0.413000002503395	0.537999998033047	0.623500019311905	0.589950026571751	0.727349999547005	0.631149996817112	0.680100011825562	1.32280001044273	1.76089997887611	1.99324998855591	1.94104998707771	1.59980000257492	1.2858500123024	1.38464998006821	1.30050001144409	1.139350014925	0.97610000371933	0.734200006723404	0.974849998950958	1.20165001749992	1.56815000772476	2.57279999256134	3.08929996490478	3.10125000476837	2.99370002746582	2.64674999713898	2.35294998884201	2.25645002126694	1.90305001139641	1.57515000104904	1.9194000005722
chrXVI:566851-567140	YPR005C	2.85630003213882	2.19895000457764	2.08610000014305	2.2771999835968	2.64194997549057	3.0001500248909	2.89120000600815	2.84890004396439	2.42620002031326	1.96904998421669	1.60134999155998	1.27255002260208	1.13370002508163	0.935349988937378	0.735749995708466	0.725200000405312	0.87574999332428	1.08700001239777	1.11715002655983	1.09790000319481	1.1564500272274	1.63694999814034	2.09390001893044	2.29860001802444	2.53794997930527	2.64175000190735	3.0798500418663	3.35210001468658	3.391000020504	3.29620000123978	2.74319999217987	2.490249979496	2.39630000591278	2.44749997854233	3.24170000553131	3.57354998588562	3.81559997797012	3.75339996814728	3.37029999494553	3.01209999322891	2.55234998464584	2.4497000336647	2.42699998617172	2.84865000247955	3.28089998960495	3.40165001153946	3.19215000867844	2.91250003576279	2.56074999570847	2.56249998807907
chrXV:825715-826003	YOR268C	0.902849996089935	1.51679999232292	1.82414996027946	2.20429996848106	2.65750000476837	2.84809998273849	3.19190002679825	2.97789998054504	2.46839996576309	1.91584998369217	1.17130001187325	1.01499998569489	0.977349996566772	0.505650003254414	0.184800002723932	0.191200003027916	0.229600004851818	0.303400006890297	0.418400001525879	0.569750018417835	0.519249998033047	0.599750027060509	0.637750014662743	0.569450014829636	0.967499992251396	1.36020000576973	1.58994999527931	1.90964998602867	2.04620001912117	1.95264998078346	1.74719997644424	1.75064997673035	2.04714999198914	2.62479996681213	2.9104000210762	2.97635003328323	3.30605000257492	3.26040000915527	3.19839998483658	2.93890000581741	2.2820500433445	1.87564996480942	1.283100014925	1.05820000171661	1.2885999917984	2.08854998350143	2.79485001564026	3.59055001735687	3.85514997243881	3.76985000371933
chrXI:408144-408432	YKL015W	1.76264998912811	1.04059999585152	1.63189997076988	2.06090003848076	2.24935001134872	2.52949997186661	2.65614998340607	2.55075001716614	2.46029999256134	1.8318500161171	1.01034999489784	0.769799999892712	0.26800000667572	0.603199996054173	0.807399994134903	0.703199997544289	0.65615000128746	0.227600000053644	0.196400003880262	0.303400006890297	0.386000007390976	0.450799995660782	0.428699998557568	0.543550002574921	1.09005000591278	1.95834998488426	3.62545000314713	4.08180001974106	4.13764998912811	3.88825005292892	2.49145000576973	1.35044998526573	0.561150008440018	2.07820000052452	3.56680001020432	4.23104999065399	4.38940002918243	4.09509996175766	3.02145000696182	1.45090001821518	0.35255000218749	1.37870000600815	2.89635001420975	3.76159998178482	4.07490003108978	4.03589999675751	3.37160000801086	2.38305003643036	1.53334999680519	1.34655000567436
chrI:69612-69900	YAL039C	2.09010006785393	2.03430001139641	2.18775001764297	2.19935004711151	3.05120002031326	3.47105000019073	3.46254999637604	3.52139999866486	3.08115003108978	2.95545001029968	2.8133000254631	2.35600001811981	1.66740000247955	0.748150014877319	0.539100009202957	0.633000016212463	0.574800020456314	0.48284999281168	0.332900007069111	0.56940002143383	0.595000028610229	0.499049989879131	0.506900008022785	0.519200003147125	0.967449986934662	1.56364998817444	2.3676500082016	3.19395003318787	3.42865000963211	3.3330500125885	2.83754996061325	1.79174998402596	1.01215001344681	0.815799993276596	1.26030001044273	1.84970000386238	2.1525000333786	2.08755005002022	1.83639998435974	1.52919998168945	1.53049999475479	1.66439999938011	2.0067999958992	2.30004994869232	2.35804996490479	2.37769997119904	2.05285001397133	1.88779998421669	1.80049996376038	1.72179998755455
chrX:391881-392168	YJL026W	1.04604999423027	1.68989996910095	1.73469996452332	2.09715001583099	2.39784995317459	2.78160001039505	3.13845001459122	3.18290001153946	3.1616500377655	2.7408499956131	2.32970002889633	1.76949999928474	1.05364999175072	0.454849997907877	0.493999987840652	0.747699998319149	0.944699984788895	0.883799988031387	0.853599989414215	0.523350012302399	0.78639999628067	0.827199992537498	1.08700001239777	1.18185001015663	1.80654999613762	2.23479999303818	3.2619500041008	4.03370002508163	4.02980003356934	3.99234998226166	3.14040001630783	2.03504999279976	1.64454999566078	1.22455001473427	1.59414998292923	2.39290000200272	3.23960000276566	3.80779995918274	3.97394999265671	3.89614995718002	3.51095000505447	2.78240002393723	2.51719996929169	2.59225000143051	3.35929999351501	4.0941999912262	4.18194997310638	4.12179995775223	3.50020000934601	2.58030000925064
chrII:45293-45580	YBL092W	0.215300003439188	0	0.26430000513792	0.526650013029575	0.914700001478195	1.64734998345375	1.70564999580383	1.62170001268387	1.32014999985695	0.722600004076958	0.931450015306473	1.22120001316071	1.22755000591278	1.38225001096725	1.03629999756813	1.18865002989769	1.19875000119209	1.01789999604225	1.09319999217987	0.936199986934662	0.864699989557266	0.929149985313416	0.825649991631508	1.03244999647141	1.20830000638962	2.06884998679161	2.76025002002716	3.15099999904633	3.26355000734329	3.07970002889633	2.67694998979568	2.4556499838829	2.29099998474121	2.409850025177	2.57499998807907	2.82395006418228	2.72440000772476	2.80115005970001	2.41179996132851	1.93419998288155	1.83549999594688	1.68884998559952	1.70714998245239	1.83234997391701	1.80589999556541	1.9345499932766	2.1727499961853	2.50104997158051	2.69724998474121	2.89460006952286
chrXVI:653815-654102	YPR043W	2.63440002202988	1.50495000481606	0.924449986219406	1.19155001044273	2.08829998373985	3.14790000915527	3.6914999961853	3.74395003318787	3.34984999895096	2.4460500061512	1.17560000419617	0.751599997282028	0.509149993956089	0.420799994468689	0.255200006067753	0.624450001120567	0.757100000977516	1.29895001649857	1.40769997835159	1.27170001268387	1.02879998981953	0.437450011074543	0.183000003546476	0.229600004851818	0.414500008523464	1.11965000033379	2.2341000020504	2.97644999027252	3.19929999113083	3.19095002412796	2.69124999046326	2.00589999556541	1.54409999847412	1.3483000099659	1.82754998207092	2.52355000376701	3.04095003604889	3.15355001688004	3.00970001220703	2.41929997205734	2.1118499815464	2.33354996442795	2.7879000544548	2.90170006752014	2.79600003957748	2.43365000486374	1.86349999904633	1.53380000591278	1.5965499997139	1.96849998235703
chrIV:117305-117591	YDL191W	2.06174996495247	1.46190001368523	1.01695000529289	0.904949986934662	1.61094998717308	2.9490000128746	3.72990002632141	3.76150003671646	3.6078999876976	2.43640000224113	1.3988499879837	0.983150011301041	0.604200021922588	0.266700001060963	0.155600003153086	0.26800000667572	0.297500006854534	0.418400001525879	0.734700001776218	1.03249999880791	1.11380002498627	1.07240000963211	0.713400003314018	0.589350019395351	0.702999997138977	0.979299992322922	1.61749999523163	2.46024997234345	2.80525004863739	2.85970004796982	2.59280000925064	1.91280001401901	1.70159999132156	1.75219999551773	2.79940003156662	3.04379999637604	3.1020999789238	2.87679998874664	1.929499989748	1.46539999842644	1.25635001063347	1.43160000443459	1.92784998416901	2.44669994115829	2.62199996709824	2.58104999065399	2.27260000705719	1.85534998774529	1.72259997725487	1.82519999742508
chrIV:1251694-1251979	YDR389W	2.51549998521805	1.92645000815392	1.09014998674393	1.19540001153946	2.14110001325607	3.05924998521805	3.47745001316071	3.5845999956131	3.16285001039505	2.44480000138283	1.54394999146461	0.697649995982647	0.39140000641346	0.113900001347065	0.152800001204014	0.26800000667572	0.320600005984306	0.65200001001358	0.913050013780594	1.41990000009537	1.55695001482964	1.49900000691414	1.35700000524521	0.973149985074997	1.03395000696182	1.33635001778603	2.70575000047684	3.54235001802444	3.80420001745224	3.80439995527267	3.22760001420975	2.30565001964569	1.66384998559952	1.11840000748634	1.49495000839233	2.43434999585152	3.06744995117187	3.24374998807907	3.2811999797821	2.85435000658035	2.38519996404648	2.09885001182556	1.68114998340607	2.24905000925064	3.00595002174377	3.34334998130798	3.43690001964569	3.082100045681	2.5994500041008	2.1717000246048
chrVIII:75062-75347	YHL016C	3.42124999761581	2.91950001716614	2.14329997897148	1.88534998297691	2.19984998106956	2.69470001459122	3.22494999170303	3.2559500336647	2.96285001039505	2.42775000929832	1.32340002655983	0.90074999332428	0.845199990272522	0.417450003325939	0.140000000596046	0.145200001448393	0.589900006353855	0.689999997615814	0.725199997425079	0.664650006592274	0.178400002419949	0.140000000596046	0.0490000002086163	0.107000000029802	1.09820000827312	2.26690002679825	3.28164999485016	3.62244999408722	3.60870001316071	3.26080001592636	2.42460004091263	1.62635000944138	1.5692999958992	1.95839999914169	3.03325001001358	3.41135002374649	3.52950001955032	3.44540001153946	2.80349999666214	2.61009999513626	2.51609997749329	2.28069996833801	2.40939999818802	2.52695000171661	2.51694996356964	2.38960002660751	1.9960000038147	1.09340001046658	0.352150002121925	0.414500008523464
chrVIII:115960-116245	YHR005C-A	2.58324999809265	1.78585000634193	0.978849995136261	1.36419998407364	1.76264999508858	2.92005002498627	3.70680000782013	3.68244998455048	3.5717000246048	2.33104999661446	1.28549999594688	1.06460000872612	0.809549993276596	1.16910000443459	1.20835000872612	1.51585000753403	1.49130001068115	1.12615001797676	1.21680001020432	0.927349990606308	1.03230000138283	0.962949985265732	0.802099993824959	1.06945000886917	1.51790000796318	2.23705002069473	3.48619999885559	3.9043999671936	3.97704999446869	3.80904995203018	2.76235002279282	1.83124999403954	1.29875001907349	1.06080000400543	1.71699999570847	2.56260002851486	2.99880005121231	3.37255002260208	3.14325003623962	2.70539997816086	1.91735000610352	1.61659999489784	1.88889997601509	2.4506000161171	2.93920004367828	3.18344999551773	3.37545001506805	3.11545001268387	2.73045002222061	2.27374999523163
chrXII:179689-179974	YLR018C	3.09480003118515	1.74415000081062	0.891099989414215	0.842299991846085	1.53639999032021	2.89439998865128	3.94224996566772	3.96390002965927	3.81094995737076	2.59995000958443	0.716050007939339	0.627650010585785	0.559350010752678	0.790399995446205	0.7505499958992	0.991699987649918	1.04270000457764	0.940999984741211	0.788499991595745	0.46159999370575	0.372200003266335	0.26800000667572	0.297500006854534	0.223200004547834	0.140000000596046	0.920900007337332	2.22404996752739	2.9336000084877	3.18580000400543	2.97934999465942	2.26779998540878	1.15500000417233	0.822449997067451	1.66825000047684	2.53740001320839	3.32680000066757	3.57384997606277	3.463250041008	2.8643000125885	1.80599998235703	1.22655001878738	2.0640499830246	2.81734998226166	3.67995001077652	4.09019992351532	3.94089999198914	3.58490002155304	2.26040000915527	0.974249988794327	1.61495001316071
chrXV:94470-94754	YOL120C	2.92350002527237	1.75980000495911	0.451799999177456	0.763049994409084	1.57310000061989	3.06765003204346	3.78864997625351	3.82094997167587	3.69384999275208	2.48320004343987	1.35875001549721	0.62545000910759	0.140000000596046	0.159200001507998	0.255200006067753	0.26800000667572	0.344700007140636	0.273900006711483	0.344700007140636	0.368300007283688	0.368300007283688	0.413000002503395	0.59470002502203	0.584900024533272	0.539450006186962	0.821099999547005	2.29869999289513	3.84254997968674	4.27589998245239	4.32974994182587	3.94259999990463	2.6929499745369	2.11744997501373	1.95059998035431	2.22560000419617	2.59555002450943	2.72269999980927	2.63509999513626	2.34069998264313	1.67219998836517	1.62860000729561	1.49044998884201	1.86605002880096	2.56654998064041	2.76229999065399	2.81595005989075	2.61310000419617	1.92409997582436	1.81149997711182	1.78369998335838
chrXIII:70158-70442	YML101C	3.58060002326965	3.12075001001358	2.31795002222061	2.12730002403259	1.72075000405312	1.92779998779297	2.64094996452332	2.74800001382828	2.73619999885559	2.24214998483658	1.65619999170303	1.54684998989105	1.28924999833107	0.887850014865398	0.569450014829636	0.50130001604557	0.595000028610229	0.574800020456314	0.554000005125999	0.942849996685982	1.08700001239777	1.02569999098778	0.985149985551834	0.969399988651276	1.50694999694824	1.91774998903275	2.24475002288818	2.67445002794266	2.9123500585556	2.73815001249313	2.55899999141693	1.91245002150536	1.75249997973442	2.08630003929138	2.10230007171631	2.0263000190258	1.45905000567436	0.850900007784367	0.519249998033047	0.285700006783009	0.386000007390976	0.448050008714199	0.974199986457825	1.31075002551079	2.04959998130798	2.74740002155304	3.03575003147125	3.10884994268417	2.78195004463196	2.08719998002052
chrXII:589006-589290	YLR226W	2.78194998502731	2.39275000095367	2.05839999318123	2.13325001597404	2.37459999322891	2.66145000457764	3.37979998588562	3.41005001068115	3.1455500125885	2.47764999270439	0.788950003683567	0.418400001525879	0.472399991750717	0.539450006186962	0.773400002717972	1.28730000257492	1.46495000123978	1.44784997701645	1.23660001158714	0.858399990200996	0.623500019311905	0.411800010502338	0.26800000667572	0.172000002115965	0.449800000339746	1.33714998960495	2.58260000944138	3.42370001077652	3.65664998292923	3.45564999580383	3.06869999170303	1.67059996724129	1.45970001220703	2.0573499917984	2.79530003070831	3.3155500292778	3.34540003538132	3.0313000202179	2.15769999027252	1.03619999885559	0.687950001657009	0.844199991226196	1.89830000400543	3.35824999809265	3.76964999437332	3.82804996967316	3.49470000267029	2.16489998102188	1.76164997816086	1.89985000491142
chrII:407255-407536	YBR082C	3.06860002279282	2.97250002622604	2.78800002336502	2.23474999666214	2.3016499876976	2.66795002222061	2.92685004472733	3.14195003509521	2.92800004482269	2.58734998703003	2.10450001955032	1.28455001711845	0.925499993562698	0.586150003969669	0.491550008952618	0.823800009489059	1.17490001916885	1.37644997835159	1.29699999690056	0.905700007081032	0.588649994134903	0.285700006783009	0.445399996638298	0.514199995994568	0.558700008690357	1.86500000953674	3.15085003376007	3.64444998502731	3.87189993858337	3.64114998579025	2.99275002479553	2.26810001134872	1.60709998011589	1.60429998040199	2.07060005068779	2.85260002613068	3.42250002622604	3.47049998044968	3.33509998321533	2.87289998531342	1.97369999289513	2.05709999203682	2.42775002717972	2.92260004281998	3.60174998044968	3.67424997091293	3.53565000295639	3.09135000705719	2.34059998989105	2.09070002436638
chrXII:187352-187632	YLR023C	3.24930001497269	2.43670002818108	1.73659999370575	1.7222500026226	2.1243499815464	2.46545001268387	2.83855006694794	2.82170003652573	2.62539999485016	2.32769997119904	1.65284998416901	0.847200004756451	0.350999998301268	0.172000002115965	0.344700007140636	0.303400006890297	0.386000007390976	0.546900014579296	0.589950026571751	0.574800020456314	0.595000028610229	0.32600000500679	0.421799996495247	0.778049997985363	1.27520002126694	1.80694999098778	3.10560002326965	3.41624997854233	3.45949997901916	3.19595001935959	2.49244999885559	1.90615000128746	1.82599997520447	1.69999998807907	2.18335000276566	3.14110003709793	3.76934995651245	3.9166499376297	3.60535000562668	2.9020999789238	1.27224998474121	0.904199987649918	1.39645000100136	2.05869998335838	2.74860001802444	3.17939999103546	3.12359998226166	2.86885001659393	2.00179999470711	1.32324999570847
chrII:164173-164453	YBL030C	3.25539999008179	2.79410003423691	1.93339996933937	1.21290001273155	1.78540000319481	2.9530500292778	3.43515000343323	3.63394999504089	3.39935001134872	2.55805000066757	1.76855000257492	1.16680000424385	0.721950006484985	0.595000028610229	0.443150010704994	0.239900004118681	0.502350006997585	0.595000028610229	0.750300005078316	0.767349994182587	0.795499995350838	1.18450001478195	1.24645000100136	1.25575001835823	1.06809998750687	1.00164999365807	1.89559997916222	2.67604998350143	2.89850008487701	2.90270003080368	2.5856499671936	1.72939999699593	1.51290000081062	0.92399999499321	1.29969999790192	2.8774000108242	3.39470002651215	3.56399995088577	3.40705001354218	2.46069999933243	1.86325000524521	1.62714999318123	1.78409998416901	2.30465000867844	3.13335000276566	3.46815001964569	3.51555001735687	3.20035001039505	2.31334998607635	2.17270001769066
chrVII:547317-547596	YGR031C-A	2.98810002803802	2.31210000514984	1.49559999704361	2.35029997825623	2.62490003108978	3.03495004177093	3.40855000019073	3.32700001001358	3.28460001945496	2.84234998226166	1.84754999876022	0.972700008749962	0.413899996876717	0.26800000667572	0.30930000692606	0.770249998569489	1.2078999876976	1.54250000119209	1.67824999690056	1.51489999294281	1.33005000352859	1.06875000596046	0.928399986028671	0.953200000524521	1.51365000009537	2.05774999260902	2.91270000934601	3.20110000371933	3.29820004701614	3.04899997711182	2.41215001344681	1.75029998421669	1.42919998168945	1.89754999279976	3.40414999723434	4.0207500576973	4.12934997081757	3.95850001573563	2.86390000581741	1.61424999237061	1.18160002231598	1.84364998936653	2.67785001993179	3.29414999485016	3.30535004138947	3.01800004243851	2.17440001368523	1.09605000019073	1.09509999155998	1.86744999289513
chrX:123113-123391	YJL158C	0	0	0.0980000004172325	0.265600004047155	1.32414999306202	2.96574999094009	3.38935000896454	3.53855000734329	3.26250001192093	2.43964997529984	1.83164996504784	1.47855000495911	1.15160002708435	1.07885001301765	0.473950003087521	0.364299999177456	0.488599988818169	0.572900012135506	0.777999997138977	0.654650017619133	0.628250017762184	0.619650004804134	0.595000028610229	0.623500019311905	0.712400007247925	0.820799997448921	2.05839997529984	2.65994997024536	2.79700001478195	2.76955001354218	2.26845000982285	1.78894997835159	1.71599997282028	1.89274998903275	1.95324998497963	2.74915003180504	3.39019999504089	3.42849999666214	3.43865000009537	2.82864998579025	2.18045002222061	2.05985001921654	2.06485000252724	2.23685002326965	3.0871000289917	3.26360000371933	3.38530000448227	3.21855002641678	2.66264998912811	2.47989995479584
chrVII:310621-310899	YGL103W	3.33899997472763	2.19394997954369	0.97014998793602	1.27845000624657	2.13650000095367	3.28884997367859	3.61270002126694	3.65659997463226	3.3409500002861	2.23529998660088	1.27299998998642	0.600400002300739	0.140000000596046	0.236000005155802	0.216800004243851	0.606550000607967	0.977999985218048	0.948399984836578	1.00659999251366	0.650250008702278	0.519249998033047	0.456199994683266	0.483250018954277	0.682800009846687	0.915799987316132	1.45120000243187	2.13674996495247	2.50329998731613	2.76579999923706	2.7455500125885	2.54604997634888	2.38574995994568	2.17915003299713	2.17715001106262	2.2222000002861	2.2029000043869	2.17840002775192	1.80139997005463	1.44065000414848	1.65284999012947	1.8078499853611	2.31839998960495	2.54305001497269	2.51254998445511	2.34639999866486	1.81085000634193	1.41699999570847	1.63054999709129	2.15955003499985	2.81020003557205
chrXIII:652023-652301	snR11	3.01450002193451	2.93500003814697	2.58585003614426	2.20859998464584	1.73299999237061	1.57895000576973	1.77789998650551	2.0183000087738	2.04880000948906	2.12760003805161	2.02550000548363	1.86534997820854	1.5738000035286	0.856499996781349	0.398199996352196	0.255200006067753	0.242400005459785	0.398199996352196	0.562899994850159	0.685249999165535	0.688650012016296	1.03504999876022	1.37060002684593	1.83730001449585	2.20475001335144	2.16445001363754	2.54409999847412	2.55059998035431	2.50004994869232	2.3883499622345	1.87444998025894	1.8095499753952	2.10680001378059	2.12120002508163	1.90769999027252	2.01775002479553	1.819649964571	2.0375500023365	2.23470001220703	2.12345002889633	2.34639996290207	2.47859997749329	2.45349998474121	2.50214998722076	2.26940002441406	2.06214998960495	2.24415000677109	2.18065001964569	2.22705003023148	2.3646999835968
chrXV:347363-347640	YOR010C	2.440249979496	1.85679998993874	1.75644995570183	2.05455001592636	2.31165002584457	2.70550001859665	3.08175001144409	3.23805003166199	3.165149974823	2.90720000267029	2.77980004549026	2.42919998168945	2.25259997844696	2.12214997410774	1.64455000162125	1.48864998817444	1.2539999961853	0.692250004410744	0.559650014340878	0.73575000166893	0.846249994635582	1.08700001239777	1.07620000839233	0.767249998450279	0.776800000667572	1.35999999642372	2.86089999675751	3.92784998416901	4.35240004062653	4.36929998397827	4.00249999761581	3.09059997797012	2.40090001821518	2.27040001153946	2.47579998970032	2.7186999797821	3.44390001296997	3.56269998550415	3.41345002651215	3.0252500295639	2.03980000019074	1.62024998664856	2.21840001344681	2.85414998531342	3.78494997024536	4.11979999542236	4.17609992027283	3.89089999198914	3.02465001344681	2.21424999237061
chrXVI:572361-572638	YPR008W	3.34524999856949	2.42964997291565	0.705150006711483	0.396800005435944	0.418400001525879	0.923999999463558	1.83274995088577	1.98044995069504	1.9617499768734	1.57065000534058	0.940300005674362	0.840999990701675	0.694249998033047	0.746900007128716	1.22905001044273	1.3189000248909	1.4402999997139	1.42610001564026	1.20185002684593	1.14395003914833	0.911299988627434	0.473450002074242	0.353000000119209	0.481250004470348	0.835049992799759	1.44980000257492	2.83205000162125	3.58589998483658	3.97555001974106	3.85289999246597	3.24840002059937	2.62620002031326	2.0564500272274	2.14589999318123	2.41529996395111	2.92645001411438	3.59499995708466	3.82429995536804	3.66195001602173	3.19170000553131	2.11464999318123	1.48750000596046	1.42279998660088	1.67879999876022	2.58394999504089	3.67124996185303	3.90594992637634	3.8280499458313	3.27370001077652	2.0684999704361
chrIV:930637-930913	YDR234W	1.53679999709129	0.780749997496605	0.831199991703033	0.940999984741211	1.01449999213219	1.37920000553131	1.65605000257492	1.93719999790192	1.9067499756813	1.68659998774529	1.33794999718666	0.960699987411499	0.815799993276596	0.410100014507771	0.26800000667572	0.255200006067753	0.123000001907349	0.350600007176399	0.386000007390976	0.386000007390976	0.260100005567074	0.216800004243851	0.552200022339821	0.632300019264221	0.807399994134903	1.43515002131462	2.70319999456406	3.66145002841949	3.79950001239777	3.59029998779297	2.68019999861717	0.97929999679327	0.58075001090765	1.05984998941422	1.76974997520447	2.56389998197556	3.54605000019073	3.96794999837875	3.84724994897842	3.51130005121231	2.18235000371933	1.05260000228882	1.47789999246597	2.30620000362396	3.31955000162125	3.87624998092651	3.95765001773834	3.72599997520447	2.97500001192093	2.07080000638962
chrXVI:297112-297388	YPL135W	0.690650004148483	0.890699997544289	1.40875000953674	2.07570001482964	2.53004999160767	3.40569999217987	3.82489997148514	4.04669995307922	3.88874996900558	3.23595002889633	2.2960000038147	1.42889999747276	1.05015000104904	0.881749987602234	0.710399992763996	0.46159999370575	0.587549997866154	0.755999997258186	0.622800022363663	0.595000028610229	0.414500008523464	0.191200003027916	0.371200001239777	0.43459999859333	0.509149993956089	1.42735000252724	2.19714998602867	3.13660000562668	3.60594998598099	3.46630001068115	3.14075002670288	2.25209999084473	1.58784999251366	2.09179999232292	2.69775000810623	3.39650000333786	3.75679997205734	3.75919998884201	3.45504999160767	2.78560000658035	2.14990002512932	1.91339999437332	1.90909997820854	2.6729000210762	2.91815005540848	2.91845006942749	2.86805002689362	1.90249999165535	1.68254999518394	1.66560000181198
chrVII:229880-230156	YGL145W	3.95140001773834	2.59684999585152	1.68900000452995	1.54750000238419	1.80070002675056	2.74885003566742	3.82759999036789	4.00944993495941	3.91139997243881	3.28124997615814	1.70690000653267	0.885600009560585	0.395650009065866	0.210400003939867	0.184800002723932	0.360900004208088	0.687600003182888	0.69879999756813	0.725199997425079	0.542500013113022	0.204000003635883	0.354500003159046	0.445399996638298	0.493999987840652	0.542399996519089	0.982000005245209	2.09979999661446	3.06510000228882	3.21379995346069	3.08699997663498	2.33265000581741	1.0988999992609	0.574800020456314	1.14885001480579	2.47230000495911	3.45479997396469	3.77730001211166	3.66980000734329	2.96715000867844	1.65019999146461	0.386749999970198	0.732099992036819	1.67369999289513	3.59250000715256	4.45424993038178	4.47694988250732	4.29969997406006	2.88244999051094	1.17935001254082	0.702600008249283
chrII:203145-203421	YBL011W	2.52669999599457	1.72389998435974	0.9641999989748	1.53629999160767	1.99104998707771	2.70690002441406	3.16350001096725	3.1817999958992	2.99735004901886	2.29809999465942	1.55129998326302	0.873549991846085	0.929699993133545	1.28374997973442	1.28070001602173	1.23420000076294	1.07235001325607	0.554999989271164	0.48214999884367	0.48284999281168	0.43459999859333	0.859200003743172	1.26935000419617	1.56424999237061	1.97679997086525	2.24880001544952	2.52684997320175	2.93445003032684	3.07254998683929	2.92990005016327	2.51805000305176	1.98649997115135	1.65949997901917	1.92624998688698	2.62174999713898	3.43165001869202	3.62669999599457	3.56704998016357	3.03079999685287	1.93034998774528	1.42850000858307	1.66894999742508	2.45335001945496	3.37360000610352	3.67910001277924	3.68305000066757	3.23634999990463	2.45300004482269	1.8112499833107	2.16694997549057
chrVII:640451-640727	YGR079W	2.91645007133484	2.46860001087189	1.47855000495911	1.28315001130104	1.99224998354912	3.14270000457764	3.67049998044968	3.75894999504089	3.50869998931885	2.3647499859333	1.15530000329018	0.715700000524521	0.685249999165535	0.746799996495247	0.836599990725517	0.707599997520447	0.666250005364418	0.447400003671646	0.561049997806549	0.794799995422363	0.90939998626709	0.874999988079071	0.541299998760223	0.514199995994568	0.402200004458427	0.637700003385544	2.79530001282692	3.5369500041008	3.76949999332428	3.77509998083115	2.94455003738403	2.18150001168251	1.50955000519753	1.02020000219345	0.707350006699562	1.90544998049736	3.0114000082016	3.44895000457764	3.52789998054504	3.1362499833107	2.30475001335144	1.50999999642372	1.42520000338554	2.03895001411438	2.83795002698898	3.31025002002716	3.25690002441406	3.04934998750687	2.16989997625351	1.69769998192787
chrXII:673932-674208	YLR264C-A	3.04469999074936	2.65525003671646	1.86290000081062	1.37820001840591	1.61969999670982	2.45490000247955	3.39650001525879	3.71275000572205	3.75015000104904	3.39399999380112	2.48879997730255	1.86805000305176	1.19235000610352	0.755050005018711	0.341200000792742	0.203500003367662	0.388200007379055	0.700500002503395	0.940999984741211	0.86049998998642	0.682500006258488	0.601099996268749	0.785299995541573	1.37585000991821	1.68894999027252	1.91854999065399	2.46229996681213	2.65810002088547	2.72369998693466	2.5164999961853	1.95420001149178	1.45015000700951	1.37035000920296	2.00934999585152	2.43865002393723	3.08570003509521	3.24730000495911	3.05564999580383	2.67149999141693	1.75189998149872	1.46720001101494	1.86050000786781	2.06735005378723	2.05930000543594	2.17220001220703	2.38129997253418	2.51519997119904	2.55099999904633	2.29255002140999	1.81519999504089
chrXIII:901353-901628	YMR314W	3.31829998493195	2.49054999351501	1.52184999585152	1.01284999251366	1.31759999990463	2.56180004477501	3.75819997787476	3.94209995269775	3.84334998130798	3.14200001955032	1.46830000281334	0.727600002288818	0.554250015318394	0.291600006818771	0.26800000667572	0.0350000001490116	0.280700003355742	0.578350004553795	0.689999997615814	0.642500013113022	0.496049997210503	0.266000005602837	0.488599988818169	0.578050000965595	0.789449995756149	1.54580000042915	2.93144999742508	3.72674994468689	3.92715002298355	3.75414994955063	2.96140002012253	1.63175001740456	0.992849999666214	0.958899986743927	1.56980001330376	2.80745000839233	3.4978000164032	3.50845000743866	3.32520003318787	2.00995000600815	1.42700000405312	1.62010000348091	2.17189997434616	2.5635999917984	2.75309998989105	2.68160001039505	2.44350000619888	1.96865001916885	1.56360000371933	2.20634999275208
chrV:311470-311744	YER075C	0.412500001490116	0.929850006103516	1.66704996824265	1.81614997386932	1.90219999551773	2.46640001535416	3.11059998273849	3.13525003194809	3.12019999027252	2.65934998989105	2.41604998111725	2.50004994869232	2.37329995632172	1.84650000929832	1.28810002207756	0.883299991488457	0.622600008547306	0.330900003761053	0.261600006371737	0.460599991679192	0.493999987840652	0.477799990773201	0.757549993693829	1.23125	2.13244997859001	2.80530000925064	3.34510000944138	3.78809999227524	3.79729999303818	3.54925000667572	3.13464999198914	2.58364999294281	2.72965000867844	2.88480004072189	2.97265002727509	3.24390001296997	3.52509998083115	3.61059998273849	3.75134997367859	3.42365001440048	3.11465003490448	2.77860001325607	2.67215001583099	3.04820001125336	3.18964999914169	3.26000002622604	3.36850003004074	3.20429999828339	3.10160000324249	2.81285004615784
chrVIII:36064-36338	YHL033C	2.97315003871918	2.93450005054474	2.31665000915527	1.74054998159409	1.74020000100136	2.38824998140335	2.88765003681183	3.32599999904633	3.37215001583099	3.04850002527237	2.52704998254776	1.4529000043869	0.627849996089935	0.576099999248981	0.689999997615814	0.703199997544289	0.670399996638298	0.438600009679794	0.423800000548363	0.439999997615814	0.140000000596046	0.242400005459785	0.368300007283688	0.632599991559982	1.44255000352859	1.94224998354912	2.7383000254631	3.09555000066757	3.15329995155334	3.09335001707077	2.62100001573563	2.31360001564026	2.18465000391006	2.19190003871918	2.25000001192093	2.56849998235703	2.59134998321533	2.46114999055862	2.45759997367859	2.1368000626564	1.94524998664856	2.03630002140999	1.82589997053146	1.96954998970032	2.38995001316071	2.42314995527267	2.49209995269775	2.21674997806549	1.89984998106956	1.80714997649193
chrX:150563-150837	YJL141C	3.97499997615814	3.33795002698898	2.00079998373985	0.77309999614954	0.764399994909763	1.81280000209808	2.89670000076294	3.10635004043579	3.0524999499321	2.64725003242493	1.46920000314713	1.16629999876022	0.886949992179871	0.407600003480911	0.470399995148182	0.627000021934509	1.00070000290871	1.45099999308586	1.50829998254776	1.32859997153282	0.915100002288818	0.573300002515316	0.743850004673004	1.301750010252	1.56280000209808	2.10049999952316	3.26700001955032	3.67269995212555	3.89899991750717	3.69095001220703	2.84740003347397	2.18220000863075	1.8282999753952	1.79364997148514	2.65265002250671	3.52264997959137	3.86589996814728	3.89974999427795	3.43240002393723	2.36749999523163	1.33679999709129	1.00984999537468	1.68109999299049	3.00490002632141	3.6518500328064	3.79039996862411	3.50230002403259	2.73324997425079	1.28310000300407	0.845049998164177
chrVII:974492-974765	YGR240C-A	3.1801500082016	2.66884998083115	2.13609997034073	1.45015000700951	1.73649999499321	2.59520000219345	2.87195007801056	3.02665001153946	2.97230002880096	2.48114998340607	2.09660000801086	1.35354998111725	0.819249993562698	0.660800009965897	0.554600012302399	0.614000022411346	0.569450014829636	0.846799990534782	0.989099985361099	0.966649985313416	0.873349988460541	0.772799995541573	0.675750002264977	0.814249992370605	1.05655000805855	1.47795000076294	2.92595002651215	3.51550000905991	3.81784995794296	3.83824996948242	3.24509998559952	2.78810002803802	2.14160000085831	1.69499998092651	1.48790000677109	1.39060000181198	1.33390002250671	1.18295002579689	1.30850000977516	1.16815002560616	1.49589999914169	1.70979998707771	1.53130000829697	1.63074999451637	1.4836000084877	1.53519999980927	1.58775000572205	1.4454500079155	1.57780000567436	2.06194998621941
chrXII:92459-92732	YLL025W	3.30774999856949	2.98225001096725	2.85105000734329	2.477749979496	2.01040000319481	2.07475003600121	2.28450001478195	2.64305001497269	2.69569997787476	2.47444998025894	2.08965001106262	1.44899999499321	1.02654999494553	0.884599995613098	0.903949987888336	1.13305000662804	1.05450000166893	1.01849998831749	0.955049985647202	0.920749986171722	1.0677000105381	1.12050002813339	0.98899998664856	1.42179999947548	1.97379999756813	2.32354997396469	2.82115001678467	3.22269999980927	3.23390003442764	3.32240002155304	2.95785002708435	2.49804997444153	2.67325001955032	2.69529999494553	3.04689999818802	3.26200000047684	3.07400002479553	2.9951500415802	2.5381500005722	2.22564998865128	2.40924997329712	2.41449998617172	2.78149999380112	3.34255001544952	3.54629999399185	3.67825002670288	3.39824999570847	2.84000000953674	2.52569998502731	2.55259997844696
chrX:73466-73739	YJL192C	2.26839998960495	2.24310001134872	2.02459999918938	1.93499997854233	1.95464996695518	2.01434999704361	2.47769998311996	2.50249997377396	2.47354996204376	2.20460003018379	1.43830001950264	1.01169999837875	0.632350014150143	0.415399995446205	0.26800000667572	0.30930000692606	0.273900006711483	0.62659999281168	0.828399991989136	0.725199997425079	0.66059999614954	0.172799999266863	0.11420000270009	0.810799990594387	1.05685000419617	1.4870500266552	3.1034500002861	3.73964998722076	4.03145000934601	3.93784999847412	3.06755002737045	2.00370001196861	0.925549992918968	1.81554998755455	3.56385003328323	4.23015002012253	4.47974991798401	4.29039993286133	3.49349995851517	2.35399999022484	1.19424998760223	1.23974999785423	2.38939998745918	3.2335000038147	3.50665003061295	3.55350000858307	2.91749999523163	2.13234999775887	1.16269998550415	0.85984999537468
chrXI:335005-335278	YKL056C	3.37559998035431	3.05375003814697	2.36404999494553	1.83529999256134	2.01005000472069	2.3268000125885	3.05405000448227	3.3220999956131	3.2558500289917	2.95220000743866	1.86560000777245	1.13545001149178	0.866849988698959	0.930849987268448	0.802999994158745	0.831099992990494	0.59915001988411	0.588150005042553	0.65675000846386	0.486150009930134	0.544500008225441	0.343700005114078	0.423800000548363	1.03699998855591	1.70124999880791	2.20224999785423	2.70164999961853	2.88360004425049	3.08509993553162	2.89230000972748	2.63455001115799	2.11995000243187	2.05704998373985	2.74795001745224	3.18445001840591	3.74374996423721	3.86139996051788	3.68360003232956	3.37049999237061	2.47090001106262	1.94029998779297	2.33419998884201	3.16385003328323	3.53914997577667	3.52695000171661	3.2609500169754	2.53269999027252	1.91524999141693	2.12465001940727	2.59045000076294
chrII:236014-236286	YBL002W	2.36345001459122	1.6709500014782	0.994799995422363	0.750900000333786	1.43655000925064	2.44179995059967	3.23120000362396	3.40375000238419	3.16120002269745	2.59235001206398	1.53275000452995	1.03609999418259	1.103500020504	1.22150000333786	1.10135000348091	1.03240000009537	0.936299985647202	0.768399995565414	0.81499999165535	0.885699987411499	0.962250006198883	1.24940000772476	1.35140001773834	1.31345002651215	1.24465001821518	1.69825000166893	2.25450000762939	2.74570000171661	2.80000003576279	2.45675003528595	1.84070001244545	0.842350007593632	0.475799995660782	0.95014999806881	2.03240000605583	2.89919998645782	3.67839999198914	3.8733499288559	3.75015000104904	3.28424999713898	2.69869999885559	2.28044998645782	2.46765003204346	2.83370002508163	3.25975000858307	3.44739998579025	3.39659998416901	3.14985002279282	2.74815000295639	2.59154994487762
chrIV:836060-836332	YDR188W	1.66309999227524	1.24690000414848	1.09965001940727	0.961899989843369	1.1227999985218	1.7932000041008	2.39984998703003	2.78845002651215	2.69254999160767	2.53675000667572	2.40239996910095	2.32890001535416	2.36044998168945	1.99329996705055	1.37240001559258	0.877249997854233	0.698249998688698	0.738399997353554	0.584600020945072	0.524300000071526	0.429199999570847	0.285700006783009	0.223200004547834	0.152800001204014	0.386000010371208	1.11974999606609	1.98629999160767	3.14160002470016	3.28235003948212	3.1517000079155	2.58869997859001	1.23820000290871	1.124899995327	1.55259999632835	2.50889999270439	3.55609999895096	3.71685004234314	3.6642000079155	2.97725002765655	1.87430000901222	1.26915001273155	1.51729999780655	2.2804000377655	2.91840001344681	3.03719998598099	2.86675004959106	2.24775003790855	1.30535001754761	0.853849998116493	0.981650003790855
chrXV:58507-58779	YOL140W	3.39754997491837	2.39850002527237	1.32275000214577	1.13265001177788	1.52130000591278	2.83000000715256	4.10424998998642	4.52959995269775	4.48949999809265	4.06654996871948	2.42814999818802	1.42194999456406	1.12720003128052	1.02114999890327	0.935299998521805	0.733399996161461	0.807399994134903	1.0238000035286	0.802749994397163	0.776399993896484	0.821449992060661	0.707599997520447	0.701450005173683	1.04455000162125	1.27955000400543	1.86574996709824	2.90660002231598	3.70649998188019	3.95824997425079	3.86734998226166	3.23715000152588	2.09094999432564	1.29400000572205	1.57935000061989	2.25330001115799	2.7720999956131	3.60130001306534	3.49959998130798	3.30379997491837	2.6448499917984	1.44610000252724	2.02750000357628	2.59835004806519	3.03805004358292	3.48420000076294	3.26575000286102	2.92345000505447	2.10219997763634	1.2720999956131	1.27949999570847
chrX:58980-59251	YJL200C	3.31515002250671	2.70655001401901	1.3187499910593	0.271400005370379	1.08420000374317	2.78249998092651	3.76590002775192	4.0578001499176	3.89815002679825	3.13899998664856	1.53994999974966	0.379100005328655	0.26800000667572	0.474650005996227	0.993800002336502	1.39699995517731	1.49389998912811	1.46050001382828	0.903850015997887	0.574100026488304	0.319100005924702	0.0420000001788139	0.159200001507998	0.377600002288818	0.509149993956089	1.0393000036478	2.53385002017021	3.28159999847412	3.5066999912262	3.39994996786118	2.73485000133514	1.94284999370575	1.28430001139641	1.51545000076294	2.73260000944138	3.54779998064041	3.80469999313355	3.83709996938705	3.26435000896454	2.67465002536774	2.05129998326302	1.80739997029304	2.01099998950958	3.11074999570847	3.75704997777939	3.98014999628067	3.92089999914169	3.21625002622604	2.13884999155998	1.5024000108242
chrIX:415731-416002	YIR033W	3.53420001268387	3.1976499915123	2.21725003123283	1.54785000681877	1.15090000033379	2.80074998736382	3.96314995288849	4.12410001754761	4.27414999008179	3.46469999551773	2.4237499833107	1.71155000329018	0.332400006055832	0.418400001525879	0.5283999979496	0.725199997425079	0.706900000572205	0.50270000398159	0.276300004869699	0.356000006943941	0.493999987840652	0.592599999904633	0.650799995660782	0.445399996638298	0.601799993216991	1.15354999899864	2.72839999198914	4.11804999113083	4.66069989204407	4.64105002880096	4.0577999830246	2.76285000443459	1.08850001692772	0.896199995279312	1.69644998311996	2.64469998478889	3.49605000019073	3.86384996175766	3.7822499871254	3.2050500035286	2.23220000863075	1.05304998755455	2.35604999661446	3.40674996376038	3.59495000839233	3.70059999227524	2.9512500166893	2.14514999389648	1.41314999461174	0.721499997377396
chrVI:90664-90935	YFL024C	3.94215004444122	2.77640001177788	1.06774999946356	0.675750002264977	0.743050003051758	2.03515001535416	3.40279997587204	3.89749994277954	3.90149991512299	3.43060001134872	1.95320001840591	0.607349997758865	0.130300002545118	0	0.35239999294281	0.493999987840652	0.493999987840652	0.603600014746189	0.532199989259243	0.493999987840652	0.50409999191761	0.379999996721745	0.453800009191036	0.715549996495247	1.11355002522469	1.73010001778603	3.35150001049042	3.99049997329712	4.1797000169754	4.00380001068115	3.02544997930527	1.98809998035431	0.98704999089241	0.716199997067452	0.638949999213219	0.493999987840652	0.450799995660782	0.564400012791157	0.577350004017353	0.968700003623962	1.59495000839233	2.45825002193451	3.1675500035286	3.67164999246597	3.60625	3.17925000190735	2.34195000529289	1.34515001177788	1.38215001225472	2.08769999146462
chrII:336900-337171	YBR049C	3.52314997911453	2.2682500064373	1.44209999442101	0.746599996089935	1.12279999554157	3.79154995679855	4.72389996051788	4.81660008430481	4.69644999504089	3.35920000076294	1.59060001373291	0.816999992728233	0.703199997544289	0.277000004053116	0.318600005656481	0.413000002503395	0.39140000641346	0.524300000071526	0.50130001604557	0.574800020456314	0.723750001192093	0.910999989509582	1.42850000858307	2.33265000581741	2.90900001525879	3.15560004711151	3.57984999418259	3.70019999742508	3.58459997177124	3.43779999017715	2.34819999933243	2.09399998784065	2.88124997615814	3.39070001840591	3.75679997205734	3.89809997081757	3.43400000333786	3.03419997692108	2.07729998826981	1.56765000224113	1.99849999547005	2.53655002117157	3.1317499756813	3.42055000066757	3.58224999904633	3.33025002479553	2.88999998569489	2.12189998626709	1.77809997797012	2.09574998617172
chrVII:95421-95691	YGL209W	2.57314997911453	2.18929999470711	1.88299999237061	1.93919998407364	2.03115000128746	2.36585000753403	3.23960000276566	3.54409998655319	3.58800001144409	3.22470000982285	2.41565002799034	1.50439999103546	1.03549998998642	0.680150002241135	0.493350008130074	0.558950020372868	0.68350000679493	0.551749995350838	0.642399999499321	0.777999997138977	0.64690001308918	0.836650013923645	1.26555001735687	1.70464998483658	1.98034998178482	1.95074996948242	2.31314999461174	3.05155001878738	3.43254997730255	3.44190000295639	2.99634999036789	2.33389999866486	1.75809997320175	1.67814999818802	1.83104999661446	2.80084998607636	3.30865001678467	3.65404999256134	3.65874999761581	3.20305000543594	2.80275001525879	2.48304997682571	2.21550000905991	2.44199997186661	2.84735000133514	3.25835002660751	3.51310000419617	3.4257000207901	2.95480005741119	2.44944996833801
chrVII:516348-516617	YGR014W	2.75780004262924	2.14790001511574	1.77384999394417	2.06764999628067	2.34649999141693	2.89515002965927	3.28430001735687	3.50650000572205	3.31830003261566	2.79425002336502	1.83025001883507	0.725900000333786	0.514199995994568	0.450799995660782	0.481199994683266	0.831699991226196	1.00719999074936	1.32470002174377	1.27610002160072	1.06850000619888	0.80414999127388	0.517850010097027	0.589950026571751	0.651650011539459	1.20990000963211	1.70234999060631	2.50329999923706	3.33324999809265	3.43559999465942	3.37484999895096	2.8258000254631	1.85505000948906	1.60205000042915	1.5761500120163	2.65255000591278	3.47559998035431	3.58464996814728	3.61719996929169	3.10449999570847	2.3011500120163	1.99760000109673	1.50654999613762	1.78699999451637	3.13755003213882	3.69405001401901	3.85929993391037	3.71539996862411	2.78875004053116	2.08759998083115	1.48385000228882
chrXVI:526988-527257	YPL015C	3.00825003385544	2.85000002384186	2.58950003385544	2.237399995327	2.19235000610352	2.26894999742508	2.7548500418663	2.99575002193451	2.93795005083084	2.6374499797821	1.99160000681877	1.2090499997139	0.5486000046134	0.540700010955334	0.609250023961067	0.604500025510788	0.968299996852875	0.923749989271164	0.937049984931946	1.01799999475479	0.692700000107288	0.694049999117851	0.807399994134903	0.794799995422363	1.24099999666214	2.03404998779297	2.9857999920845	3.61890001296997	3.67055000066757	3.52905000448227	2.9507000207901	2.02189999222755	1.95904997587204	2.14695000648499	2.41405004262924	3.15680000782013	3.58209999799728	3.68429999351501	3.55164999961853	3.03844999074936	2.22569999098778	2.11579998135567	2.33204996585846	2.66640002727509	3.04140002727509	3.35224999189377	3.40169999599457	3.22889997959137	2.87080003023148	2.64180002212524
chrIII:178264-178533	YCR031C	3.10284999608994	2.95175005197525	2.66064999103546	2.19124998450279	1.91169998645782	2.55014998912811	2.89340007305145	3.00350003242493	2.91119999885559	2.2663499891758	1.58404998779297	0.83529999256134	0.542549999058247	0.502850015461445	0.781399995088577	0.951599985361099	1.01449999213219	0.931099987030029	0.876799988746643	0.755999997258186	0.642500013113022	0.35905000641942	0.214800003170967	0.475100001692772	0.950099992752075	1.54904998540878	2.57450000047684	3.08255000114441	3.19860002994537	3.03319998979568	2.42829999923706	1.79689999222755	1.98865001797676	2.56410000324249	2.8995500087738	3.06159998178482	2.83500003814697	2.43579998016357	1.78160001039505	1.37125000357628	1.72004998326302	2.37625000476837	2.83630001544952	3.03619997501373	2.9633000254631	2.76775003671646	2.36859998703003	2.2873499751091	2.50420000553131	2.67819999456406
chrXVI:695034-695302	YPR074C	0.796399994194508	0.544500008225441	0.669950008392334	0.751599997282028	0.912199994921684	2.72394998669624	4.09714998006821	4.38815002441406	4.3886500120163	3.66435002088547	2.24090003371239	1.27680000066757	0.716750000417232	0.350600007176399	0.30930000692606	0.396800005435944	0.591649994254112	0.751599997282028	0.79899999499321	0.848649990558624	0.753600001335144	0.661500006914139	0.77224999666214	0.741949996352196	1.22729998826981	1.93879998326302	2.58560001254082	2.94330003261566	2.99450002908707	2.84405006170273	2.66505000591278	2.54099999666214	2.4359500169754	2.41250001192093	2.9427500128746	3.40749999284744	3.80434994697571	3.85839993953705	3.64629995822906	3.41235002279282	3.36454997062683	3.30244997739792	3.15245000123978	3.10534999370575	2.91300007104874	2.88820004463196	2.79129999876022	2.64794998168945	2.7756000161171	2.80925002098083
chrII:504459-504727	YBR133C	3.25990003347397	2.32249997854233	1.47569998502731	1.13550000190735	1.85524998307228	2.99805002212524	3.72909997701645	3.88694994449615	3.73864997625351	3.01389998197556	1.78749998211861	0.55549999922514	0.37420000731945	0.140000000596046	0.255200006067753	0.443899993598461	0.386000007390976	0.703249998390675	0.767599993944168	0.716399997472763	0.745849998295307	0.386000007390976	0.373700006306171	0.321100006997585	0.26800000667572	0.997199998795986	3.07095000743866	3.67574998140335	3.9363499879837	3.79635001420975	2.98105001449585	2.22044997215271	1.51909998059273	0.861149995028973	2.18365000486374	3.82129998207092	4.28675000667572	4.41040000915527	3.96924999952316	2.96210004091263	2.01264997720718	1.05680000334978	1.31694999337196	3.14645000696182	3.58374998569489	3.78304997682571	3.6968999505043	2.74334998130798	2.4862499833107	1.99804999232292
chrV:53264-53532	YEL054C	0.666250005364418	0.75059999525547	0.846499991416931	1.49120000004768	1.99425000548363	2.61219999790192	3.07975000143051	3.25715000629425	3.26385000944138	2.86464997529984	2.28939998745918	1.6319000005722	1.14915001988411	1.18315001130104	1.18605000376701	1.22710000872612	1.25350001454353	0.973999989032745	0.911199998855591	0.713200008869171	0.595000028610229	0.926099997758865	0.876549988985062	1.21744999885559	1.74719998836517	2.00229997634888	2.89290001392364	3.29224997758865	3.25299997329712	3.12520000934601	2.3352500140667	2.11115000844002	2.24194997549057	2.4573499917984	2.84030004739761	2.7211000084877	2.71789997816086	2.64789997339249	2.22864999771118	2.18710001707077	2.03860002756119	2.13899998664856	2.35309997797012	2.44664999246597	2.42144995927811	2.06104998588562	2.0444500207901	2.03685001134872	2.28515001535416	2.60314998626709
chrXII:1018970-1019237	YLR441C	3.0625	2.80080001354218	1.93524999022484	0.649300007522106	0.872949993610382	1.92095002532005	3.38285002708435	3.92949994802475	3.95840001106262	3.62679997682571	2.31229998469353	1.07400000691414	0.49855001270771	0.119000000506639	0.140000000596046	0.152800001204014	0.285700006783009	0.26800000667572	0.26800000667572	0.223200004547834	0.0700000002980232	0	0	0.021000000089407	0.350500003993511	1.28974999785423	3.07785000801086	3.82869997024536	4.08914992809296	4.04874997138977	3.187600004673	2.33629996776581	1.59540000557899	1.43390000462532	2.58925000429153	3.51954998970032	3.64424998760223	3.53945000171661	2.71290003657341	1.55695000290871	1.01724999547005	1.87215002775192	2.63104999065399	3.27020001411438	3.29430000782013	3.03540003299713	2.38184997439384	1.72554997801781	1.73599996566772	2.24110000133514
chrII:561046-561312	YBR161W	3.4819500207901	3.20145003795624	2.61554999351501	1.89345000386238	1.41159999370575	1.97799996733665	2.65620001554489	3.18955001831055	3.33550000190735	3.09149998426437	2.57339997291565	1.17689999639988	0.498049992322922	0.373200005292892	0.472399991750717	0.680500000715256	0.588150005042553	0.503749994933605	0.443899993598461	0.401200002431869	0.564700016379356	0.589950026571751	0.728650006651878	1.25670000314713	1.766999989748	2.1774000287056	2.72889997959137	2.90240001678467	3.06899999380112	2.82855004072189	2.34379994869232	1.48180000185966	0.828149992227554	1.15350000858307	1.73774998188019	2.02650000452995	2.4202999830246	2.5129999756813	2.60739998817444	3.14424998760223	3.09089999198914	3.06249997615814	2.68685003519058	2.33259997367859	2.41309995651245	2.56395001411438	3.08855001926422	3.09795001745224	3.35184999704361	3.36130002737045
chrV:212048-212314	YER028C	2.76390001773834	1.21274999082088	0.699900007247925	0.935849988460541	1.93630000352859	2.67139999866486	3.09325006008148	3.75534999370575	3.64799998998642	3.52115000486374	3.04550000429153	2.15370000004768	1.72619998455048	1.33970000743866	0.692900003492832	0.542649993300438	0.733100000023842	0.883699989318848	1.01499998569489	0.882449990510941	0.750900003314018	0.901049995422363	1.42170000076294	1.53814999461174	1.53634999990463	2.27494999170303	2.96460000276566	3.49999998807907	3.71950002908707	3.45535000562668	3.03194996118546	2.51825000047684	2.28305002450943	2.50094997882843	2.59590001106262	2.90620001554489	3.14020000696182	3.12069998979568	3.12575002908707	2.77300002574921	2.34484997987747	2.16865000724792	1.85779998898506	2.37360001802444	2.70580004453659	3.28230001926422	3.80204998254776	3.88039991855621	3.80749996900558	3.26730000972748
chrXV:989468-989734	YOR349W	1.52539999485016	1.21310000419617	0.814650002121925	0.395450006425381	0.607900001108646	1.66144998669624	2.53325002789497	3.18880002498627	3.20415004491806	2.98025002479553	2.21070001125336	1.36675000190735	1.10405000448227	1.05944999456406	1.15015001893044	1.23420000076294	1.10515001416206	1.08359999656677	0.930349987745285	0.755999997258186	0.593449997901917	0.216800004243851	0.140000000596046	0.259100005030632	0.4974500015378	1.27310000061989	2.51045001149178	3.22679998874664	3.54980002641678	3.45575001239777	2.9523500084877	2.25820000767708	1.74194998145103	2.12589998841286	2.98079999685287	3.81914999485016	3.95029999017715	3.77925000190735	2.75590000152588	1.54104998707771	0.919349998235703	1.68304997682571	2.3876500248909	3.25394999980927	3.72510001659393	3.79889997243881	3.58235001564026	3.01975001096725	2.02014997601509	1.99349998831749
chrXV:931235-931500	YOR327C	3.77579997777939	3.22450001239777	2.41850001811981	0.723250004649162	0.838549992442131	1.87924998402596	2.68619998693466	3.72775001525879	3.81894997358322	3.62420003414154	2.93119999170303	1.23960002064705	0.748650002479553	0.595000028610229	0.412000000476837	0.26800000667572	0.440450012683868	0.579850022494793	0.54955001026392	0.662900000810623	0.654350014030933	0.577449993789196	1.09395000040531	1.09644998908043	1.22880001068115	1.85864997506142	2.30209999084473	2.81390000581741	3.1575000166893	3.08645001649857	2.96865001916885	2.59404995441437	2.0225499689579	1.70899998545647	1.61369999051094	2.18810000419617	3.50180000066757	4.03454999923706	4.08035001754761	3.75254995822907	2.71430000066757	1.65344999432564	1.57245001196861	1.6813000023365	2.37074999809265	2.74320001602173	3.09830001592636	3.10549999475479	2.62655000686645	1.78870000243187
chrVIII:488290-488555	YHR193C	2.98290004730225	2.45380000472069	1.46085000634193	1.35650000572205	1.58050000667572	2.49329998493195	3.82939997911453	3.95799995660782	3.94839997291565	3.16399997472763	1.71729999780655	1.13625001311302	0.587850001454353	0.407600003480911	0.50745000243187	0.513899992406368	0.493999987840652	0.488599988818169	0.371700002253056	0.26800000667572	0.338800007104874	0.362400007247925	0.221200003474951	0.466999992728233	0.760399997234344	1.26134999990463	3.14289997816086	4.20305004119873	4.33864994049072	4.29504992961884	3.35564997196198	1.97855001091957	1.63909999132156	1.71809997558594	2.29840000867844	3.40059998035431	3.73155001401901	3.72304997444153	3.3154000043869	2.01885001063347	1.24045001268387	1.18565000295639	2.18024999499321	3.22245002985001	3.67474998235703	3.69020000696182	3.41849998235703	2.48254998922348	2.03149999976158	1.91324998736382
chrII:681908-682172	LSR1	4.10444991588593	3.67849998474121	2.35969999432564	0.970900005102158	0.5287000015378	2.10459998846054	3.41640000343323	3.8856499671936	3.99544996023178	3.56284998655319	2.72910002470016	1.4063000023365	0.861999988555908	0.626950013637543	0.716800007224083	0.861999988555908	0.861999988555908	0.641449993848801	0.201999998837709	0.362400007247925	0.624100002646446	0.79899999499321	0.802799993753433	0.724849998950958	0.617299994826317	1.12534999847412	2.34699995517731	2.78170003890991	2.91960005760193	2.86655004024506	2.17479999661446	1.9408499777317	1.9039499938488	2.17005002498627	2.42569996118546	2.443850004673	2.37559999227524	2.07610004544258	1.81684998273849	1.63994999527931	1.59880000948906	1.5619500041008	1.62309998869896	1.77559997439384	1.64475000500679	1.66374999880791	1.51214998960495	1.58774999380112	1.72459998130798	1.77714998722076
chrVII:84317-84581	YGL219C	2.78175003528595	1.86369999051094	1.13259999752045	0.604949997365475	1.27865000367165	2.64335001707077	3.71894998550415	4.08705006837845	4.06200002431869	3.59124999046326	2.52269999980926	1.46640001535416	0.93914999961853	0.62660000026226	0.438250012695789	0.50409999191761	0.493999987840652	0.935000002384186	1.14650000333786	1.05200001001358	1.12575003504753	0.675350005924702	0.544500008225441	0.396800008416176	0.825999990105629	1.23894999027252	2.29280000329018	3.8275999546051	4.27250006198883	4.23015007972717	3.84924999475479	2.25149999856949	0.523300004005432	0.618099999427795	1.62640000581741	3.42819999456406	4.20910003185272	4.2272500038147	4.02089997529984	2.45534995794296	0.631049999594688	0.276800004392862	1.40845000743866	3.01365002393723	3.78964996337891	3.94784994125366	3.70269999504089	2.68985001444817	1.14494999945164	0.596699996292591
chrIV:341278-341542	YDL061C	3.75519998073578	3.05770002603531	2.05209999680519	0.941400003433227	0.734450006484985	1.81885001063347	3.37249999046326	3.9658499956131	3.99945003986359	3.65819998979568	2.52695000171661	1.14994999170303	0.696849991381168	0.445399996638298	0.718400003015995	0.819999992847443	0.835549992322922	0.838949990272522	0.604500025510788	0.534100000560284	0.470300009846687	0.356500007212162	0.386000007390976	0.302400006353855	0.456199994683266	0.827849988639355	2.44519997835159	3.46354998350143	3.65845004320145	3.57229999303818	2.76734999418259	1.54219998717308	0.851149991154671	0.823599991202354	1.76529998779297	2.6319000005722	3.02424997091293	3.05214993953705	2.49124999046326	1.51430000066757	1.14250000715256	1.31130000352859	1.77119998335838	1.87454997301102	1.7474499642849	1.56125000119209	1.09954999685287	0.913349986076355	1.20930000543594	1.93845002651215
chrXVI:106817-107080	YPL232W	2.54120000600815	2.46105000972748	1.90149999260902	1.5965499997139	1.90184998512268	2.26014997959137	3.50744999647141	3.93524998426437	3.92229995727539	3.68969995975494	2.42199999094009	1.47245000600815	1.17665001153946	1.08265001177788	0.847399991750717	0.633800007402897	0.713650006055832	0.999449986219406	1.08700001239777	1.18625000715256	1.19980002641678	1.35349999070168	1.56779999732971	1.45840001702309	1.48860000967979	1.84819999933243	2.90410000085831	3.74299997091293	4.17705001831055	4.06319998502731	3.6060999751091	2.57504998445511	1.44810001254082	1.22195001840591	1.90480000376701	2.57269998788834	3.15200001001358	3.3817999958992	3.09580000638962	2.70500001907349	1.91709999442101	1.34510000944138	1.75325000882149	2.89055001735687	3.39115000963211	3.68825000524521	3.4569000005722	2.87174999713898	2.03910001516342	1.49370000362396
chrVIII:375344-375607	YHR137W	1.74149995446205	1.62874999642372	1.64874999523163	1.68374997377396	1.4160000026226	2.83800001144409	3.66360003948212	3.94919998645782	4.0277500629425	3.16210001707077	2.3248999774456	0.793200001120567	0.14640000090003	0.159200001507998	0.26800000667572	0.26800000667572	0.152800001204014	0.0840000003576279	0.0980000004172325	0.140000000596046	0.140000000596046	0.229600004851818	0.165600001811981	0.26800000667572	0.327000007033348	0.511850003898144	1.72974997758865	2.93050001859665	3.59449999332428	3.61520001888275	3.29325000047684	2.24625000953674	1.33255001306534	1.77334998846054	3.26109998226166	4.15314997434616	4.34629995822907	4.20295001268387	3.29745000600815	1.93740000128746	0.853649991750717	1.19935001134872	2.07890000343323	2.95649999380112	3.4260999917984	3.43139998912811	3.13155003786087	2.31130000352859	1.326850014925	1.16410000324249
chrIX:139349-139612	YIL118W	2.86850004196167	2.47114996910095	1.81559997797012	1.24699997901917	0.950849986076355	1.05770000219345	1.37975000143051	1.73385000824928	1.80139997005463	1.83864997029304	1.47519999742508	1.06384999752045	0.996499985456467	0.912349987030029	0.819999992847443	0.976999986171722	0.89509998857975	0.737649998068809	0.804699993133545	0.893599987030029	0.989099985361099	1.01839998960495	0.842149993777275	1.01854999661446	1.35550001859665	1.81069996953011	2.56739999055862	3.19650000333786	3.37694997787476	3.2830500125885	2.71824997663498	1.91305000185967	1.72704998850822	2.2516999900341	3.07425003051758	3.47735003232956	3.63079998493195	3.32219997644424	2.784850025177	2.0100999712944	1.65860000252724	1.73499999642372	2.26840003728867	2.62569999694824	2.85380005836487	2.83300004005432	2.47524998188019	1.94649999141693	1.72339997291565	2.05245000720024
chrIII:262678-262941	YCR084C	3.12454997301102	2.72785000801086	2.19644999504089	1.31685001254082	1.36000000238419	1.97175000309944	2.79975000619888	3.26635000705719	3.20775002241135	2.81755000352859	1.71234999299049	0.683800014853478	0.426000000536442	0.338800007104874	0.386550000309944	0.778000004589558	1.12050002813339	1.09705001711845	1.0289999961853	0.701849989593029	0.413000002503395	0.386000007390976	0.0928000018000603	0.0140000000596046	0.361099997907877	1.16774999499321	2.28690000772476	3.91174999475479	4.32829999923706	4.2614000082016	3.91624999046326	1.75409998297691	0.363650009036064	0.362400007247925	1.14155000299215	2.52694998383522	3.49039998054504	3.79849998950958	3.69215005636215	3.07105000019074	1.85604998469353	0.986999994516373	1.34675000309944	2.40879998207092	3.01995002031326	3.34270004034042	3.11840004920959	2.61980003118515	1.64229999780655	1.02144999504089
chrIV:1450919-1451181	YDR500C	3.78550001382828	3.36380000114441	2.83140000104904	2.33309994935989	1.9203499853611	2.11980001330376	2.81505002975464	3.36085002422333	3.4670499920845	3.05650001764297	2.35074998736382	1.04255000054836	0.637450011074543	0.111799999326468	0	0	0	0	0.021000000089407	0.140000000596046	0.140000000596046	0.140000000596046	0.0840000003576279	0	0.0772000014781952	0.853249990940094	2.38234999775887	3.06875002384186	3.25489999055862	3.25160000324249	2.56675001382828	1.97029999494553	1.58949996829033	1.4311999976635	2.08345000743866	2.52599997520447	2.62559998035431	2.45014997720718	1.82164998054504	1.02254998683929	0.877549988031387	1.35	1.96780000329018	2.43994996547699	2.61384999752045	2.47999999523163	2.12305004000664	1.63840000629425	1.5311999976635	1.72055000662804
chrVII:76540-76802	YGL225W	3.80199999809265	3.65295003652573	2.97255003452301	2.0465499997139	0.914950001239777	0.820999997854233	2.40719999670982	3.6175999879837	3.90269993543625	3.88469995260239	3.26114999055862	1.68460001945496	0.847849990427494	0.564700016379356	0.469600015878677	0.411450010538101	0.534400004148483	0.569050024449825	1.16554999947548	1.20564998984337	1.20579998493195	1.01185000687838	0.315200006961822	0.209800004214048	0.337500007450581	1.3527499973774	2.51770001649857	3.15759999752045	3.47709999084473	3.34340002536774	2.83560003042221	1.82474999427795	1.03540000319481	1.78490000367165	2.53150000572205	3.07260000705719	3.29985002279282	3.00530002117157	2.58265001773834	1.65145002007484	1.23280000686646	1.82025001049042	3.13385002613068	3.56050001382828	3.76139998435974	3.51905002593994	2.59489997625351	1.87590000033379	1.21375001072884	1.76125000119209
chrII:760928-761189	YBR279W	3.94634997844696	2.86495001912117	1.38010001778603	1.27545002698898	1.03944999575615	2.20455002188683	3.81145000457764	4.1459499835968	4.16525008678436	3.64465001821518	2.35804998874664	1.63814998865128	1.39865001440048	0.931950002908707	0.590150007605553	0.36730000525713	0.386000007390976	0.396800005435944	0.477799990773201	0.321100006997585	0.46159999370575	0.412000000476837	0.26800000667572	0.342350011318922	0.514199995994568	0.860600003600121	2.12109999656677	2.9854500412941	3.25265001058578	3.30925004482269	2.74965001344681	1.93259997963905	1.37400000691414	1.14290000796318	2.09569997787476	3.11249995231628	3.45369998216629	3.4756000161171	3.08695001602173	1.89465002417564	1.20835001468658	0.871050000190735	1.70584999918938	2.84530000686645	3.6432000041008	3.83084999322891	3.64874997138977	2.95300000905991	1.75959998369217	1.13445000648499
chrV:33719-33980	YEL063C	3.55274999141693	3.04034996032715	1.73545002937317	0.610099993646145	0.843400007486343	1.83694998025894	3.18355002403259	3.69210002422333	3.70724999904633	3.34164999723434	2.14805002212524	0.821450008451939	0.212900004535913	0.021000000089407	0.207900002598763	1.04265002310276	1.33705003261566	1.33970001935959	1.32955000400543	0.743450003862381	0.66380001604557	0.700750008225441	0.599750027060509	0.69879999756813	0.805099993944168	1.32660000920296	2.39700000286102	3.07155001163483	3.30200001001358	3.21525000333786	2.74950003623962	1.99959996342659	1.545500010252	1.35880001783371	1.91579999923706	2.60485001802444	3.15305001735687	3.42009998559952	3.30059999227524	3.02865002155304	2.56245001554489	2.13204998970032	2.07955003976822	2.20365000963211	2.54989998340607	2.93334999084473	3.22719999551773	3.17719997167587	3.02464998960495	2.41575000286102
chrXII:514824-515085	YLR179C	3.70774997472763	2.75680000782013	1.97464996576309	1.960749989748	1.87454996705055	2.29300005435944	3.10874999761581	3.40029999017715	3.38055000305176	2.9991999745369	1.9174499630928	1.16185001730919	0.91379998922348	1.07475001215935	0.872349989414215	0.845199990272522	0.577199999988079	0.261600006371737	0.133000000566244	0	0	0	0	0.0274000003933907	0.799199993908405	1.43799999952316	2.12664999961853	3.02945001125336	3.11910001039505	3.09680000543594	2.68075000047684	1.86259998679161	1.33555002212524	1.26870000958443	2.84154998660088	3.88899997472763	4.13585002422333	4.18994994163513	3.59765002727509	2.95110002756119	2.49420003890991	2.13170003294945	1.97149999141693	2.39309996366501	2.60479997396469	2.82980000972748	2.95600001811981	2.86555000543594	3.04710000753403	2.89490000009537
chrXV:377876-378137	YOR023C	3.65704998970032	3.05985001325607	2.30910001397133	1.24645000100136	1.47429999113083	2.17149997353554	2.8941999912262	3.412600004673	3.44235000610352	3.19294999837875	2.30465000271797	1.34019999504089	0.848149991035461	0.669250011444092	0.484100016951561	0.71300000846386	0.790599995851517	0.89679998755455	0.908899986743927	0.724599996209145	0.728200003504753	0.798149994015694	1.01839998960495	1.26840002536774	1.42399997115135	1.85244998335838	3.21424999237061	4.27204999923706	4.34769988059998	4.29654998779297	3.40195000171661	2.30619999170303	1.92959998846054	1.43029999732971	1.9897000014782	3.22650001049042	3.67784999608994	3.89259994029999	3.68140000104904	3.28575000762939	2.85465003252029	2.36505001783371	2.00235002040863	2.25360001325607	3.28619999885559	3.77965000867844	3.76740000247955	3.44994999170303	2.39205000400543	1.4488499879837
chrVII:206274-206533	YGL158W	2.28044999837875	2.16285003423691	2.17245001792908	2.23105000257492	2.37694996595383	2.48094999790192	2.99039996862412	3.27404998540878	3.47509999275208	3.56045001745224	3.1745500087738	2.89520001411438	2.41209997534752	1.72744999527931	1.32015001773834	0.668199999630451	0.456199994683266	0.386000007390976	0.308300004899502	0.54885001629591	0.697050005197525	0.915299987792969	1.11360001564026	1.00719999074936	1.10645000934601	1.30675001144409	1.79974999427795	2.80535002946854	2.97310004234314	2.94855004549026	2.50205001831055	1.26550001502037	1.11514999270439	1.41440001726151	2.41735002994537	3.34064998626709	3.80634996891022	3.9328999876976	3.5511500120163	2.86754997968674	1.79664998650551	1.13050000071526	1.59320001602173	2.62879999876022	3.33890000581741	4.0360499382019	4.0307000041008	3.70449997186661	3.04630000591278	1.65925000309944
chrIV:579144-579403	YDR064W	3.30625002384186	3.10764999389648	2.28595001101494	1.05554999709129	1.03110001087189	1.62315000295639	2.50380001068115	3.11100002527237	3.29330004453659	3.23840001821518	2.73155001401901	1.77520000934601	0.967650014162064	0.18330000191927	0.140000000596046	0.14640000090003	0.409499996900558	0.741799990832806	1.01499998569489	0.996249985694885	0.921249985694885	0.558299992978573	0.429199999570847	0.472399991750717	0.718100000917911	1.54485000371933	2.12125000953674	2.73880002498627	3.20015000104904	3.04445000886917	2.78095002174377	2.03760001659393	1.4420499920845	1.74064999818802	2.59160001277924	2.92780003547668	3.11560002565384	2.98729997873306	2.43865000009537	1.89480000734329	1.6102999985218	1.74724998474121	2.1620500087738	2.42244997024536	2.33094997406006	2.31029996871948	1.91814998984337	1.89294998645782	2.32354998588562	2.67694997787476
chrVIII:388803-389061	YHR144C	2.84300005435944	2.64419997930527	2.27289998531342	2.1444500207901	1.84545000195503	1.5089999973774	2.41560002565384	3.06780000925064	3.15700000524521	3.11054998636246	1.91330000162125	1.20510001182556	1.11960000991821	1.21899998188019	1.1557000041008	1.10960002541542	1.0436999976635	1.07610000967979	1.06444998979568	0.940999984741211	0.689750009775162	0.595000028610229	0.211799999326468	0.344200006872416	0.584550027549267	1.20254999399185	2.30520001649857	3.4192999958992	3.87969994544983	3.83919996023178	3.48075001239777	2.47600001096725	1.44214999675751	1.14225002527237	1.4273000061512	2.51914999485016	3.3930999994278	3.6167999625206	3.53234997987747	2.88180000782013	2.01219998598099	1.45504999756813	1.41200001239777	2.11605000495911	3.34224997758865	3.57464996576309	3.67724995613098	3.09010000228882	2.26870000362396	1.63429998159409
chrXIII:334876-335134	YMR031C	3.93819998502731	3.69630000591278	3.01715000867844	2.05960001349449	2.30465002059937	2.84435000419617	3.32899998426437	3.81609996557236	3.82574996948242	3.45215003490448	2.94220000505447	1.4152499973774	0.670799994468689	0.177900002151728	0.233500003814697	0.338800007104874	0.30930000692606	0.599650013446808	0.762899997830391	1.08860000967979	1.23434999585152	1.12695003151894	1.29079998731613	1.63104999065399	2.31964998245239	2.5706000328064	2.91115002632141	3.31994999647141	3.28760001659393	3.21475001573563	2.80705001354218	2.04470000863075	2.43659999370575	2.75090004205704	2.95610002279282	3.72270003557205	3.91399991512299	3.85129995346069	3.55060000419617	2.4522499859333	1.99645000100136	2.36354997158051	3.04565002918243	3.50689998865128	3.52934998273849	3.51785000562668	3.04360004663467	2.43194996118546	2.22839998006821	1.92034999132156
chrXI:245596-245854	YKL104C	1.48734999895096	0.720799997448921	0.481699998676777	0.459950000792742	1.13105000257492	1.91549999117851	2.71965001821518	3.48039999008179	3.80404998064041	3.67059999704361	3.24095001220703	2.28055002093315	1.41724999547005	1.02939999103546	0.831299991905689	0.378600004315376	0.618100018799305	0.777999997138977	0.81159999370575	0.784449994564056	0.661250002682209	0.692000003159046	0.958249986171722	1.48099998235703	2.47359998822212	2.89600003957748	3.33519999980926	3.69735001325607	3.60020000934601	3.40509999990463	2.8255499958992	1.92155001759529	2.13155002593994	2.54324998855591	3.17540003061295	3.58605002164841	3.67474998235703	3.44750001430511	3.07545001506805	2.37164996862411	2.08590003252029	2.4622499704361	2.85405002832413	3.35565000772476	3.35770001411438	3.16390002965927	2.63405001163483	2.05030000805855	2.18705002069473	2.60985004901886
chrXII:796404-796662	YLR333C	1.6804499745369	1.31625000238419	1.58904999494553	1.89129998683929	2.20535001754761	2.60254998207092	3.24544998407364	3.8913499712944	3.96325000524521	3.79969999790192	2.88494998216629	1.6426500082016	0.596700009703636	0.465950001776218	0.477799990773201	0.568850007653236	0.675400003790855	0.784649994969368	1.01010000705719	1.11325001120567	1.29825001955032	1.13005000948906	1.03110000491142	1.31250001788139	1.64179999828339	2.17799999713898	2.81950000524521	3.31194998025894	3.5859500169754	3.41365002393723	2.90065002441406	2.0101999938488	1.0523500084877	1.40100000500679	2.08264999985695	2.67770001888275	2.98750002384186	2.97810001373291	2.6577999830246	2.20584999322891	1.85264999270439	2.01115000247955	2.37099996805191	2.6732999920845	2.86795006990433	2.70470002889633	2.32754998207092	1.60995000600815	1.27380001544952	1.60404999256134
chrIII:246660-246918	YCR073C	3.66719999313354	3.41104999780655	2.49754999279976	1.23995000123978	0.789249995350838	1.36184999346733	2.89340001344681	3.86389998197556	4.00085002183914	3.82904999256134	2.86875001788139	1.1897499859333	0.0980000004172325	0.323000003397465	0.564700016379356	0.72130001783371	1.4267000079155	1.59255000948906	1.50754999518394	1.30685001015663	0.362600000202656	0.0700000002980232	0.29110000655055	0.48589999973774	1.01129999756813	1.61469998955727	3.11790001392365	3.92479996681213	3.98345000743866	3.84409998655319	2.66960000395775	1.2329499900341	0.986599993705749	1.54954999089241	3.07475001215935	4.01664999723434	4.18419990539551	4.08150001764298	3.12160001993179	1.43240000903606	0.662649996578693	0.550699990987778	2.45469999909401	4.16530003547668	4.4692999124527	4.54764997959137	3.89999996423721	2.44304999113083	1.39160000085831	0.677650010585785
chrXIII:605763-606021	YMR172W	2.32440004348755	1.70854998230934	1.15660001039505	0.805449992418289	0.916299992799759	1.84089998006821	3.48745001554489	4.22830002307892	4.33969991207123	4.15435004234314	3.07289999723434	1.52285000085831	0.732100006937981	0.279199999570847	0.172000002115965	0.140000000596046	0.140000000596046	0.315600000321865	0.553550021350384	0.879749989509582	0.940999984741211	0.727449998259544	0.435999990999699	0.0770000003278255	0.384000009298325	1.24494999051094	2.41094999313354	3.49135004281998	4.12495000362396	4.05809998512268	3.76119995117188	2.29284998774529	0.763050010800362	0.798549994826317	1.89044997692108	3.14500002861023	3.71559998989105	3.77914997339249	3.51305000782013	2.54199999570847	1.77959998250008	1.34855000972748	1.2983500123024	2.4539499938488	3.42315001487732	3.82564994096756	3.84039995670319	3.33709998130798	2.4159500002861	1.66605000495911
chrXII:164100-164357	YLR007W	4.44884991645813	4.01049995422363	2.5408499956131	0.403500005602837	0.406600001454353	1.239500002563	2.69004998207092	3.85315001010895	4.09930009841919	3.98159999847412	3.39405001401901	1.70144999027252	0.765650007128716	0.37740001231432	0.229600004851818	0.271900005638599	0.576449996232986	0.881049990653992	0.937049984931946	0.873099988698959	0.650250017642975	0.380600011348724	0.423800000548363	0.648250004649162	1.19679999351501	1.98784998655319	3.63554999828339	4.28159995079041	4.3003999710083	4.01090002059937	2.79190000295639	1.23259999155998	1.11534999012947	1.43729999661446	2.38075001239777	3.88489998579025	4.22599997520447	4.28955001831055	3.88855000734329	2.45519999265671	1.65444999337196	1.50210000276566	1.9066999912262	3.05465000867844	3.72784998416901	4.0773001074791	4.05214997529984	3.54419996738434	2.61840000152588	1.7288499891758
chrXIV:651762-652019	YNR013C	0.865499991178513	1.01679999828339	1.2802500128746	1.22829998731613	1.0847000002861	1.1027999997139	1.42875001430511	1.76599999070168	1.98584998846054	1.9061999797821	1.62949999570847	1.23900000452995	0.74794999808073	0.439300003647804	0.396800005435944	0.585950003564358	0.865199989080429	0.832599991559982	0.897549986839294	0.578649994730949	0.396800005435944	0.477449993789196	0.572650000452995	1.23035000562668	2.07585001587868	2.52070000171661	3.27139999866486	3.63844999074936	3.5977499961853	3.32650002241135	2.5117499768734	1.24085000157356	1.54239999055862	2.27790001034737	3.27780001163483	3.84179998636246	3.88434994220734	3.58054999113083	2.82484999895096	1.19769998192787	0.579100006818771	1.67574999928474	3.15379999876022	4.04125000238419	4.27415001392365	4.12044998407364	3.37824999094009	1.9154000043869	1.3688000023365	1.95299995541573
chrXII:202651-202908	YLR029C	3.60824999809265	3.07665003538132	2.03370001912117	1.12700000405312	0.987499994039535	1.85725000500679	3.17790002822876	4.18089997768402	4.28749995231628	4.08545000553131	3.19530000686645	1.46159999370575	0.695100006461143	0.413000002503395	0.29060000628233	0.279800006747246	0.488599988818169	0.407600003480911	0.59470002502203	0.651300013065338	0.879999989271164	1.01704999804497	1.09259999990463	1.34804999828339	1.45810000896454	1.84580000042915	2.28674997091293	2.77715001106262	3.14965002536774	3.17230002880096	3.19040001630783	2.94320003986359	2.77905002832413	2.90235006809235	3.14255001544952	3.42975000143051	3.54019998311996	3.26395002603531	2.81345003843307	2.24979999065399	2.12979999184608	2.49725004434586	2.56424999237061	2.66729999780655	2.83620007038116	2.75655000209808	2.55504997968674	2.36929996013641	2.08710003495216	2.36675000190735
chrIV:1301302-1301559	YDR418W	0.39140000641346	0.477799990773201	0.43459999859333	0.44439999461174	0.769949992001057	0.942649984359741	2.10724999308586	2.64384998083115	2.8376500248909	3.1044499874115	2.74705001115799	2.42829996347427	2.05329998135567	1.275100004673	0.795349994301796	0.418250004947186	0.26800000667572	0.368300007283688	0.401850007474422	0.598250009119511	0.824199992418289	0.78639999628067	0.718700006604195	0.559650014340878	0.598250009119511	0.986349987983704	2.08969997763634	3.0450500369072	3.34989997148514	3.34309996366501	2.89145001173019	2.03984999060631	1.53444997668266	1.42075002193451	2.00554999113083	2.69700001478195	3.13474999666214	3.30574998855591	3.0320500254631	2.6597000002861	2.19295003414154	2.21620000600815	2.54930000305176	2.76089999675751	2.8635000705719	2.68849996328354	2.33289997577667	2.23449999094009	2.45659997463226	3.06869995594025
chrIV:1489060-1489317	YDR524C	1.21345002055168	1.04029999375343	1.60869999527931	1.95504996776581	1.93709998130798	2.05419998764992	2.58090001344681	2.62275000810623	2.62800000905991	2.16784998774529	1.26635001301765	0.730350005626679	0.737700000405312	0.642500013113022	0.595000028610229	0.542350009083748	0.26800000667572	0.26800000667572	0.242400005459785	0.0490000002086163	0.0980000004172325	0.265399997681379	0.548349995911121	0.899899992346764	1.61800000667572	2.04755000472069	2.57729997634888	2.9604000210762	2.90470006465912	2.87665003538132	2.38565000891685	1.79469998478889	1.86049998402596	2.48754999637604	3.0000500202179	3.13259997367859	2.95584999322891	2.41824999451637	1.82344998121262	1.43920000195503	1.17410002350807	1.66615000367165	2.71149998903275	3.3233500123024	3.53154997825623	3.21325001716614	2.64465003013611	1.7538499891758	1.6591000020504	2.14579999446869
chrVII:904951-905208	YGR203W	2.9508000254631	2.96810002326965	2.98050003051758	3.00830000638962	2.6968000292778	2.47749996185303	2.69735000133514	2.84229999780655	3.11385000944138	3.05699998140335	2.54780000448227	2.13815000653267	1.62359997630119	1.26400001049042	1.21400002837181	1.18240002393723	1.05460000038147	1.15479998588562	1.33355002403259	1.33950001001358	1.55189999341965	1.6279000043869	1.50430000424385	1.60965000987053	1.52865000963211	1.64924998879433	2.42259998321533	3.62960002422333	3.8095999956131	3.94594995975494	3.68459997177124	2.90275005102158	2.51079996824265	1.71570001244545	1.33539999723434	1.08395000100136	0.842949992418289	0.737700000405312	0.779499995708466	0.960699993371964	1.10710002183914	1.11325001120567	1.00339998602867	0.77104999423027	0.661500006914139	0.448200006783009	0.261600006371737	0.319600003957748	0.423800000548363	0.563800005614758
chrXI:487451-487707	YKR025W	4.34519987106323	4.28190004825592	3.84194999933243	2.06970000267029	0.971850001811981	1.00394999980927	1.92784999012947	3.83049998283386	4.12770004272461	4.09170002937317	3.6315500497818	1.70890000462532	0.436800007522106	0.184800002723932	0.26800000667572	0.26800000667572	0.43945001065731	0.767699998617172	0.959249985218048	1.06180000305176	0.815799996256828	0.477350018918514	0.332900007069111	0.279800006747246	0.297500006854534	0.706199996173382	2.49864998459816	4.11404999494553	4.35694983005524	4.30994989871979	3.62955000400543	1.28969999551773	0.446050004661083	0.297500006854534	0.698250004649162	2.50590001344681	3.69629999399185	4.00225002765656	3.95290002822876	3.30665001869202	1.92180000543594	1.02795000076294	1.1063500225544	2.11150000691414	4.16909998655319	4.4422999382019	4.45429990291595	3.97315000295639	2.37454998493195	1.61955000162125
chrIII:313632-313888	YCR107W	2.86435005664825	2.82760006189346	2.40020002126694	2.35674996376038	2.35699998140335	2.53805000782013	2.90090003013611	3.30879999399185	3.4079500079155	3.2930999994278	3.08030000925064	2.64714999198914	2.3523500084877	2.06369999051094	1.92134997844696	1.97294996976852	2.08305003643036	2.11925004720688	2.00465000271797	2.17675002813339	2.21650002002716	2.69860000610352	2.81235001087189	2.84385007619858	2.77685002088547	2.63364996910095	2.71509999036789	2.89140005111694	2.95625002384186	2.73300001621246	2.34329998493195	2.10120003223419	2.11680001020432	2.3574499964714	2.702749979496	2.81130002737045	2.69995000362396	2.6732999920845	2.40620001554489	2.09245002865791	2.13070002794266	2.0746000289917	2.22929996848106	2.61110000610352	2.77384999990463	2.98950002193451	3.0404000043869	2.74515002965927	2.65139997005463	2.43399999141693
chrXII:730507-730763	YLR301W	3.28474998474121	2.98380001783371	2.07119999527931	1.59495000839233	1.49585000872612	1.83125	2.3245000064373	3.04310001134872	3.14459997415543	3.0381000161171	2.48020001649857	1.43590000867844	1.06725001335144	0.662850013375282	0.738049998879433	0.764799997210503	0.689999997615814	0.647250011563301	0.46089999973774	0.718949991464615	1.14554999470711	1.21899998188019	1.089350014925	0.746900004148483	0.48045000731945	1.63689998984337	2.66130001544952	3.50264998674393	3.88069995641708	3.83824996948242	3.4700000166893	2.59140001535416	1.83959999680519	1.58789999485016	2.37495001554489	3.17114999294281	3.47260001897812	3.56134997606277	3.28895001411438	2.7512500166893	2.35069998502731	1.93704997897148	2.19624999761581	2.79900004863739	3.0868499994278	3.29355002641678	3.12664997577667	2.90555005073547	2.7352499961853	2.48374998569489
chrXI:127084-127340	YKL171W	3.62604998350143	3.59344996213913	3.30910001993179	1.97595000267029	1.13510000109673	1.25640001893044	2.03494999408722	2.79020004272461	3.08489999771118	3.00255006551743	2.52619999647141	1.5091000020504	0.794100013375282	0.642500013113022	0.564400012791157	0.653849996626377	0.554600012302399	0.705850005149841	0.840749990940094	0.69879999756813	0.733449998497963	0.607050009071827	0.671450008451939	1.15615001320839	1.67209998965263	2.14204998612404	3.03984997272491	3.51345000267029	3.54564996957779	3.36530001163483	2.48359999656677	1.36035000681877	1.22699999809265	2.42530001401901	3.57860001325607	3.92824996709824	4.00365002155304	3.40410002470016	2.52490001916885	1.42959998846054	0.382650004327297	1.30914998948574	2.61545001268387	3.10625002384186	3.41794999837875	3.35214997529984	2.85665004253387	2.2444000005722	1.38729999065399	1.25434998869896
chrVI:210590-210845	YFR029W	4.76790001392365	4.71470005512238	3.53555003404617	1.8369000017643	0.895299997925758	0.942949998378754	2.25269998908043	3.02085003852844	3.29880001544952	3.29365001916885	2.81319999694824	2.08859999775887	1.53469998836517	1.02740000486374	0.689300000667572	1.06009997725487	1.45884997844696	1.53294999599457	1.62525000572205	1.39605000019073	1.11055000424385	0.933649986982346	0.544500008225441	0.50409999191761	0.979050000011921	1.51520000100136	2.90495002269745	3.96084998846054	4.15945007801056	4.0002500295639	3.36760003566742	1.70055000185966	1.07150000333786	1.96449997425079	3.084850025177	3.87275002002716	4.19425001144409	3.98544993400574	3.44115002155304	2.10210001468658	1.18270000219345	1.30700000524521	2.37144997119904	3.31695001125336	3.58610002994537	3.5740000128746	2.97265001535416	2.06070000529289	1.48100000023842	1.62539996504784
chrII:586246-586501	YBR177C	3.58294997215271	3.3576000213623	2.686500030756	1.58020000457764	1.04520000219345	1.49300000667572	2.88209999799728	3.58485000133514	3.75310001373291	3.62340002059937	2.79880002737045	1.90165000557899	0.959500002861023	0.307199997454882	0.253099998086691	0.71780000180006	0.989700001478195	1.20525001883507	1.23510002493858	1.11715002655983	0.898299992084503	0.715000003576279	0.516800019145012	0.387550002336502	0.75979999601841	1.35159999132156	2.5771999835968	3.37245000600815	3.72929998636246	3.69099998474121	3.38784999847412	2.57109998464584	1.8904500067234	1.481350004673	1.82970000505447	2.59839997291565	3.74914996623993	4.10295000076294	3.98174995183945	3.5875500202179	1.98519998788834	1.25375002026558	1.74965001940727	2.49709998369217	2.96230000257492	3.16005001068115	3.02015002965927	2.52979998588562	1.89305000305176	1.12359998822212
chrVIII:98118-98373	YHL007C	0.140000000596046	0.140000000596046	0.324500004947186	0.580700001120567	1.54179998636246	2.07859997153282	2.812399995327	4.15284998416901	4.39225006103516	4.33370008468628	3.89509997367859	1.90430001020432	0.920899993181229	0.646950007975101	0.378600004315376	0.38400000333786	0.332900007069111	0.475349998474121	0.999499994516373	0.952099984884262	1.10190001726151	1.02325002551079	0.723450005054474	0.769199997186661	0.679500000178814	1.26914999485016	2.59630001187325	3.11175004243851	3.56200001239777	3.5500500202179	3.12874994277954	2.62590004205704	1.82329999804497	1.27210002541542	1.90930001139641	2.8573499917984	4.18344994783402	4.39410002231598	4.28660001754761	3.78109998703003	2.07530000209808	1.47859997749329	1.68079999685287	2.33630002140999	3.39080001115799	3.99629998207092	4.09505004882813	3.85724995136261	2.96005001068115	1.80025001764297
chrXIV:310230-310484	YNL172W	4.09140006303787	3.66654999256134	2.57180001735687	1.70019997954369	1.94030000567436	2.18010001182556	2.38059996366501	3.20515002012253	3.3606499671936	3.28024997711182	2.98554998636246	1.53605000376701	1.11930001378059	1.2523500084877	1.15685002207756	1.33405001759529	1.36369999051094	1.18325001597404	1.15400004386902	0.801199996471405	0.739100003242493	0.534400004148483	0.578900018334389	0.697050005197525	0.736550000309944	1.52404999732971	3.09655001163483	4.06085004806519	4.58174991607666	4.46389997005463	3.94495000839233	2.5097000181675	0.725500017404556	0.739900003373623	1.93150000572205	3.35004998445511	4.06074995994568	4.33994991779327	4.07415000200272	3.38345000743866	1.88180000782013	1.24009999632835	1.78325000405312	3.02460001707077	3.75910001993179	4.03399996757507	3.86409996747971	3.25355001688004	1.95419999361038	1.44959999322891
chrXIII:171243-171496	YML051W	2.73029998540878	2.52264996767044	1.95920000076294	2.2029500246048	2.42094999551773	2.62519998550415	2.99714999198914	3.24814999103546	3.31895000934601	3.12330001592636	2.54029996395111	1.96944999694824	1.74449998140335	2.31720000505447	2.38175002336502	2.24715003967285	1.93370000123978	1.18009999990463	1.13680002093315	1.26935000419617	1.30145001411438	1.21674998998642	1.15765001177788	0.931899988651276	0.965749990940094	1.41384999752045	2.76770001649857	3.65640000104904	3.98030004501343	3.89539995193481	3.20190002918243	2.27254998683929	1.56044999957085	1.8016499876976	2.97559999227524	3.80969997644424	3.98475005626678	3.98415002822876	3.04034999608994	2.28950001001358	1.78869999051094	1.82670000195503	2.81990000009537	3.55920000076294	3.79465001821518	3.77909998893738	3.23594998121262	2.40094999074936	2.14394999146461	2.13390004634857
chrXIII:558601-558854	YMR146C	0.93110000193119	0.267450002580881	0.698250002413988	1.47529999613762	1.74244998693466	2.14919998049736	2.36845002174377	2.69155000448227	2.97404999732971	2.7502500295639	2.63100003004074	2.44904999732971	2.61634995937347	2.84995008707047	2.56785002946854	2.15385004878044	1.38484998941421	0.881749987602234	0.789399993419647	0.434700004756451	0.407600003480911	0.386000007390976	0.433200010657311	0.554600012302399	0.678900000452995	1.58379999995232	2.7191999912262	3.83564997911453	4.15845000743866	4.13854997158051	3.55019998550415	2.52675001621246	1.49259998202324	1.0682500064373	2.01500000357628	3.16610004901886	3.6198499917984	3.6966500043869	3.25304996967316	2.22529997825623	1.31440001130104	1.09340000748634	1.84715000391006	2.3557500243187	2.74705003499985	2.89060007333755	2.53990001678467	2.12329999804497	1.47629998326302	1.07010000944138
chrVII:433219-433471	YGL035C	2.7818500161171	3.07990000247955	3.15174999237061	2.86380002498627	2.34569998979568	2.16030000448227	2.5349999666214	2.97699998617172	3.32624998092651	3.36985001564026	3.11475003957748	2.58839999437332	1.7965499818325	1.15205001235008	1.16005002856255	1.15065004229546	1.06490000486374	0.886549988389015	0.675750002264977	0.604500025510788	0.519249998033047	0.266000005602837	0.158700001239777	0.477799990773201	0.774600005149841	1.50519999861717	2.45089998245239	3.48280001878738	3.76039997339249	3.9179499745369	3.92279998064041	3.62309999465942	3.43379999399185	3.30230001211166	3.38469998836517	3.57715001106262	3.88899991512299	3.67719999551773	3.56125000715256	3.24980001449585	3.00680005550385	2.97820004224777	2.72925001382828	2.78170001506805	3.05135000944138	3.06019998788834	3.07349996566772	2.96965003013611	3.08355001211166	3.14169999361038
chrXV:228256-228508	YOL054W	3.74740005731583	3.69124997854233	2.8025000333786	1.56480000019073	1.07174999713898	1.03995000123978	1.99085000753403	3.00110002756119	3.15139999389648	3.14015001058578	2.48285000920296	1.49484999775887	1.38125000596046	1.40504997968674	1.49974998831749	1.83224999308586	1.71889999508858	1.65024999976158	1.52629999518394	1.17689998745918	0.95949998497963	0.764400002360344	0.384850011020899	0.248300005495548	0.490649998188019	1.10699999928474	2.16234998106956	2.69915001392364	3.11545001268387	3.01655004024506	2.55819996595383	1.83964996337891	0.974499988555908	0.892649999260902	1.58874999880791	2.74144998788834	4.0007001042366	4.04015002250671	4.03835005760193	3.02999999523163	1.82914997935295	1.63254998922348	2.01774998307228	3.17255002260208	3.79254993200302	3.83704996109009	3.64740000963211	2.65125000476837	1.47285000681877	1.23065000772476
chrVII:801911-802163	YGR157W	2.43230003714561	3.05615001916885	3.22410004138947	3.2308000087738	2.64889998435974	2.20859999656677	2.40089998245239	2.54515001773834	2.62234998941422	2.53029998540878	2.52449997663498	2.25389994978905	2.02940001487732	1.36284999847412	0.702500000596046	0.603900018334389	0.952899998426437	1.32740001678467	1.39129996299744	1.3470499753952	0.743900002539158	0.491200011968613	0.472399991750717	0.744899998605251	1.15150000452995	1.65844998955727	2.13345003128052	2.40919998884201	2.59370002746582	2.51214997768402	2.60564997196198	2.67279996871948	2.72619999647141	2.70949999094009	2.75195002555847	2.95069997310638	3.14704998731613	3.19080001115799	3.24144999980926	3.13064999580383	3.13759998083115	3.31710002422333	3.20325001478195	3.14490002393723	3.09209998846054	2.89620003700256	2.95655002593994	2.87574998140335	2.75390001535416	2.60824998617172
chrXV:417860-418112	YOR047C	1.98844999074936	1.83434996604919	1.48594998121262	1.62729999423027	2.00259997844696	2.46854997873306	2.92260003089905	3.11539993286133	3.31810002326965	3.21265000104904	3.10919997692108	2.89090001583099	2.46029999256134	1.90334998965263	1.34335000514984	0.950049990415573	1.11970000863075	1.25	0.93879998922348	1.01479998826981	0.726350003480911	0.685249999165535	0.53420000821352	0.414900007843971	1.04000000357628	1.67849999666214	2.54910000562668	3.43830001354218	3.55669997930527	3.3789999961853	2.80224996805191	1.32979999780655	1.05410000085831	1.49020000100136	2.54199999570847	3.72854995727539	4.02495002746582	3.94504997730255	3.42870004177094	2.11584998965263	1.2826000213623	1.55179998874664	2.44234999418259	3.30610002279282	3.67815001010895	3.69575002193451	3.25215002298355	2.4129499912262	1.52005000114441	1.62430000305176
chrXIII:872698-872949	YMR302C	3.14680001735687	3.12644996643066	2.54555000662804	1.58344997763634	1.33220000267029	1.68199999332428	3.08240002393723	4.18035001754761	4.45529992580414	4.42824993133545	3.80965000391006	2.3199500143528	1.03709999918938	0.331550008058548	0.26800000667572	0.229600004851818	0.298900001496077	1.10635001212358	1.42724999189377	1.47320001125336	1.43325001001358	0.679549999535084	0.539450006186962	0.675400003790855	0.646700006723404	1.38395000696182	3.11330001354218	3.8990500330925	4.02489998340607	3.90255001783371	2.58565000295639	1.21469999551773	0.755449998378754	1.50310001373291	3.21755000352859	4.17955001592636	4.28234996795654	4.13469992876053	3.16500000953674	1.26745000481606	0.686800009012222	0.771549995243549	2.00649999976158	3.49145001173019	3.78760001659393	3.80999997854233	3.31795002222061	2.01904999017715	1.53195000290871	1.46649999022484
chrIX:102351-102602	YIL131C	4.31649994850159	4.04455004930496	2.37905001044273	1.46740000247955	1.35364998579025	1.5590499997139	2.92615001797676	3.58814996480942	3.69735000133514	3.59444999694824	2.49595003128052	1.43735000491142	0.858799999952316	0.66855001449585	0.499049989879131	0.483199989795685	0.326500006765127	0.317250005155802	0.737700000405312	0.777999997138977	0.738399997353554	0.478750000149012	0.315200006961822	0.46159999370575	0.719499996304512	1.12914999723434	2.42485000491142	3.66165001392365	3.78459998369217	3.78179997205734	2.93085003495216	1.37650000452995	0.954999995231628	0.595799998939037	1.65544999241829	3.98205000162125	4.48274989128113	4.51089990139008	4.2544499874115	2.12064999341965	0.881050008535385	0.637450011074543	1.02519999742508	2.49539998173714	4.12894997596741	4.30085010528564	4.25950002670288	3.52324998378754	1.4091000020504	0.609950004518032
chrVII:534849-535100	YGR027C	3.00700000524521	3.024899995327	3.00750000476837	2.79300003051758	2.52240002155304	1.82170000076294	2.39749997854233	3.72329996824265	3.96244995594025	4.03264999389648	3.51659998893738	2.33204999566078	1.77209998369217	0.938949996232986	0.476449996232986	0.439999997615814	0.396800005435944	0.285700006783009	0.385899996757507	0.529350002110004	0.666250005364418	0.760399997234344	0.646550014615059	0.830499994754791	1.23615002632141	1.68004997968674	2.38214997053146	2.84819999933243	3.14774998426437	3.0694500207901	2.66160004138947	2.06144998669624	1.57689999341965	1.96874999403954	2.9370500087738	3.30419998168945	3.40319998264313	3.21600004434586	2.51880003213882	1.78605001568794	1.21480002999306	1.06690000891685	1.55669998526573	2.09425001144409	2.29954997301102	2.3717000246048	2.17665002346039	2.14840002059937	2.25939996242523	2.45439999103546
chrVIII:103971-104221	YHL001W	3.79410001039505	3.72849998474121	2.88229998350143	1.99660001397133	1.50369998812675	0.846000005304813	2.34350000023842	3.86724996566772	4.39055001735687	4.42304997444153	3.97305001020432	2.50869999527931	1.14385001063347	0.447250001132488	0.0414000004529953	0.14550000205636	0.469950012862682	1.09740000665188	1.22519998550415	1.16900000572205	1.05105001330376	0.553350003063679	0.456199994683266	0.456199994683266	0.3432000041008	1.14724999964237	2.39399999976158	3.41175001859665	3.7941499710083	3.70585000514984	3.32879999876022	2.22314999699593	1.54135000705719	1.56174999475479	2.09014999866486	2.79590002298355	3.01685001850128	2.95980000495911	2.62145000696182	1.92794997692108	1.75219996571541	1.65629999637604	2.09584999084473	2.4781999707222	2.76780000925064	2.72769997119904	2.47969999313354	2.07295000553131	1.87694997787476	1.9049499809742
chrXII:950203-950452	YLR412C-A	2.9287500500679	2.66784999370575	2.24300001859665	1.71140000224113	1.28709999322891	1.63869999051094	2.61850001811981	2.99405001401901	3.19140001535416	3.23305004835129	2.97725002765655	2.69659998416901	2.33144998550415	1.43300000429153	0.942350000143051	0.515949998795986	0.539450006186962	0.65200001001358	0.776999995112419	0.755999997258186	0.659850004315376	0.465250007808208	0.533350013196468	0.777849993109703	1.17620000243187	1.77199999094009	2.45765000581741	3.07669999599457	3.14945001602173	3.05580004453659	2.36660000085831	1.5890999853611	1.10895000696182	0.967299991846085	1.5432000041008	2.04650004506111	2.40889998674393	2.6334499835968	2.67710000276566	2.84240005016327	2.71039998531342	2.72934999465942	2.69164998531342	2.66959998607636	2.8714000582695	2.70059999227524	2.39219994544983	2.0592500269413	1.45305002331734	1.28885000944138
chrXIII:880553-880802	YMR305C	1.74729998707771	1.40759998559952	1.365249979496	1.25165001153946	1.34699997901917	2.09395001530647	3.06950001716614	3.51534999608994	3.74840004444122	3.61189999580383	2.94479999542236	2.24495000839233	1.33470000624657	0.608000014722347	0.524300000071526	0.429700003564358	0.26800000667572	0.399199998378754	0.519249998033047	0.584900024533272	0.595000028610229	0.488249991834164	0.290100006014109	0.229600004851818	0.353500005602837	1.15990000665188	2.22389997839928	3.21844999790192	3.46544997692108	3.39620001316071	2.9233500123024	1.91769999861717	1.70859997868538	1.74749999642372	2.05305001139641	2.34965000152588	2.77005004882812	2.95180002450943	2.82960003614426	2.43089997768402	2.01099999547005	1.68330000042915	2.2538999915123	2.79345000982285	3.40319999456406	3.85979995727539	3.87939994335175	3.88039997816086	3.28764998912811	2.74049998521805
chrXII:839412-839661	YLR355C	2.0913499891758	2.44329996109009	2.47069997787476	2.30904995203018	1.83105000853539	1.49930000305176	2.05030001401901	2.86815001964569	3.26909998655319	3.50794999599457	3.33874999284744	2.86185003519058	2.45050001144409	1.73300000429153	0.969400000572205	0.548900006711483	0.1976000033319	0.732750003039837	1.15695002675056	1.23420000076294	1.22050000429153	0.699949990212917	0.43459999859333	0.43459999859333	0.554300008714199	0.856649991869926	1.39790001511574	1.95869998931885	2.12735004425049	2.16740002632141	2.0502500295639	1.92694998979568	2.09375005960464	2.14740003347397	2.38279999494553	3.09765001535416	3.40904997587204	3.45475001335144	3.37430000305176	2.70159999132156	2.19970000982285	1.90950002074242	1.93334998488426	2.39359996318817	2.63965001106262	2.59779998064041	2.38864998817444	2.16605001688004	1.84324999451637	1.77819995880127
chrXIII:296833-297082	YMR013C	2.03530000448227	2.07535001635551	1.96869999170303	1.83459997177124	1.85084998011589	1.86479998230934	2.30164999961853	2.41279997825623	2.68535000085831	2.67935000658035	2.28194998502731	1.9591000020504	1.31245000958443	0.912849986553192	0.939999985694885	0.691449996829033	0.493999987840652	0.412000000476837	0.297500006854534	0.26800000667572	0.394300000369549	0.379600006341934	0.466999992728233	0.720199990272522	1.0254999935627	1.98504996299744	2.88345000743866	3.37700002193451	3.65855001211166	3.41145000457764	2.94570002555847	2.02859998345375	1.28924999833107	2.02384997606277	2.77949999570847	3.23074998855591	3.48590000867844	3.37014997005463	2.84560002088547	2.26645002365112	0.961799995601177	0.926349997520447	2.25904998779297	2.89940003156662	3.65384999513626	3.89274996519089	3.6301500082016	3.23164999485016	1.79799998998642	1.19625000953674
chrXIV:209899-210148	YNL234W	3.64864999055862	3.58314996957779	3.08965001106262	1.61464998424053	0.617550006508827	0.883150011301041	2.016899985075	3.19255002737045	3.80370001792908	3.85099995136261	3.57940001487732	2.56245000958443	1.51964999437332	0.815849995613098	0.76779999434948	0.754099994897842	0.981699985265732	0.969249987602234	0.885449987649918	1.12015002369881	1.02939999103546	0.869699990749359	0.789249995350838	0.552500000596046	0.942449986934662	1.69044998288155	2.94985001087189	3.71029999256134	3.92644997835159	3.7573499917984	3.06154999732971	1.71229998469353	1.16325003504753	1.50749998688698	2.29925000667572	3.45779999494553	3.63270001411438	3.68635001182556	3.25830000638962	2.44694999456406	2.16404999494553	1.67269999980927	1.87174999713898	2.75325001478195	3.29210000038147	3.51604999303818	3.34830000400543	2.77754999399185	1.85304999351501	1.15339999198914
chrXI:578898-579147	YKR074W	2.89949997663498	3.24979997873306	3.25165001153946	2.9211000084877	1.77914997339249	0.967100012302399	1.17264999747276	1.6567999958992	1.94194999933243	2.04065002202988	1.85194996595383	1.65419998764992	1.50665000677109	1.43224999904633	1.31750000119209	1.29840002059937	1.19290000200272	1.06110000610352	0.902099990844727	0.729199996590614	0.814749991893768	0.811199992895126	0.568850007653236	0.488599988818169	0.331900005787611	0.983150012791157	2.75300003886223	3.90085008144379	4.16739995479584	4.0774000287056	3.44285000562668	1.62954999804497	0.97279999256134	1.04280000329018	1.80279999375343	2.96940001249313	3.51535000801086	3.61285001039505	3.31974999904633	2.45150002837181	1.32719998955727	1.12895001173019	1.86989998817444	3.14564999341965	3.85264993906021	3.86189994812012	3.65264998674393	2.50995001792908	1.64384999275208	1.48779998421669
chrIV:573834-574082	YDR061W	3.25965001583099	3.24339998960495	2.92955001592636	2.30659998655319	1.76179997324944	1.93164998292923	2.26449999809265	2.88275002241135	3.26795002222061	3.27269998788834	3.12865005731583	2.55879999399185	2.08595001101494	1.76439998149872	1.54795000553131	1.53429999947548	1.54039999842644	1.65475000143051	1.43490001559258	1.2466000020504	1.10299999713898	1.14620001316071	1.14270001649857	0.995999985933304	1.09595001637936	1.74679998755455	2.45924998521805	2.97545002698898	3.14975000619888	3.07934999465942	2.80650005340576	2.24430004358292	2.09605001807213	2.26590000391006	2.59879999160767	3.03330003023148	3.2952500462532	3.41129999160767	3.30370000600815	2.88090004920959	2.32214997410774	2.3259999871254	3.14515000581741	3.56200001239777	3.84679995775223	3.81029995679855	3.27659999132156	2.82845001220703	1.99264996647835	1.65124998092651
chrIV:1461638-1461886	YDR506C	1.14469999670982	0.772199995815754	0.450799995660782	0.542550006508827	0.758699995279312	1.12170001268387	2.22254999279976	3.16870000362396	3.33470002412796	3.35974997282028	2.75609998703003	1.66569998860359	1.08570000827312	0.737799996137619	0.876549988985062	0.981699985265732	1.17030001878738	1.28850002288818	1.06645001173019	0.90939998626709	0.585650020837784	0.428500005602837	0.493999987840652	0.481800001859665	0.723350009322166	1.3255999982357	2.70454998016357	3.42855000495911	3.72879999876022	3.6474999666214	3.09524999856949	2.24934996962547	1.31505000591278	0.743550010025501	1.67914998531342	3.42065000534058	4.08535004854202	4.234850025177	3.98030000925064	3.02384999990463	1.65664999485016	1.05939999818802	1.58155000209808	3.11700000762939	4.02515001296997	4.27639999389648	4.15339999198914	3.44815001487732	2.16565000414848	1.22585001587868
chrII:145824-146072	YBL039C	3.54869999885559	3.18695002794266	2.06684998869896	0.73505000025034	0.521749997138977	1.24294999837875	2.39204997420311	3.71694999933243	3.99135001897812	3.90694997310638	3.42029999494553	1.7176000058651	0.535299989581108	0.412500001490116	0.315200006961822	0.332900007069111	0.386000007390976	0.285700006783009	0.261600006371737	0.0770000003278255	0	0	0	0.11100000217557	0.427800011634827	1.08620000183582	2.93509999513626	3.86809995174408	4.01929998397827	3.9158499121666	2.93580002784729	1.76875	1.3098000228405	1.43794999718666	2.88774999380112	3.69200001955032	3.90874998569489	3.89295001029968	3.15619999170303	2.14035000801086	1.29370000362396	1.12974999547005	1.95949998497963	2.56215000152588	2.82645004987717	2.87735006809235	2.39080001115799	1.99095002412796	1.6754499912262	1.78435000777245
chrXVI:172823-173071	YPL199C	2.22025002241135	2.14340001940727	1.87529999613762	1.85314998626709	1.92705000042915	2.11715006828308	2.49204996824265	2.88185005187988	2.95140005350113	2.78800002336502	2.2771499812603	1.36370000243187	0.627550020813942	0.584900024533272	0.270400004088879	0.477799990773201	0.675100000202656	0.777999997138977	0.807399994134903	0.750900000333786	0.48214999884367	0.488599988818169	0.247699998319149	0.140000000596046	0.219400003552437	1.55589998960495	3.11615000963211	3.86855005025864	4.18420000076294	4.06584998369217	3.64244998693466	2.85940003395081	2.05565000772476	1.63804998993874	1.73919999599457	2.89409999847412	4.21534998416901	4.48469986915588	4.46079988479614	3.97809998989105	2.46870000362396	1.4033999979496	1.35039999485016	2.42595003247261	3.17175002098084	3.60250000953674	3.70229997634888	3.28599998950958	2.68934998512268	1.83300000429153
chrXVI:404218-404466	YPL082C	0.130000001937151	0.517750006914139	0.913099986314774	1.01469998955727	1.36675000786781	1.76849997639656	2.98435003757477	3.70569996833801	3.87244993448257	3.71465003490448	3.02220002412796	1.75115000605583	0.938949990272522	0.935399988293648	0.765149995684624	1.3983500123024	1.44315001964569	1.3400000333786	1.15490001440048	0.539450006186962	0.488599988818169	0.514199995994568	0.487200000882149	0.840599991381168	1.27400001883507	1.4575000166893	1.70994997620583	2.16104999780655	3.08849993944168	3.13695002794266	3.09504996538162	2.46140004396439	1.81859998106956	1.80039997696877	1.82114997506142	2.20429999232292	3.3324000120163	3.56130002737045	3.61120001077652	3.09525002241135	2.03499996066093	1.62759999036789	2.27804996371269	2.69230002164841	3.00414999723434	3.17605001926422	2.9864000082016	2.75880001783371	2.40255004167557	1.88619999885559
chrXVI:108292-108539	YPL231W	3.25255000591278	3.16870000362396	3.08575003147125	2.73495002985001	2.05260000228882	1.7536999642849	1.86554999947548	2.4299999833107	3.00229998826981	3.06189994812012	2.8479000210762	2.22684999108314	1.16969999670982	0.810399994254112	0.5283999979496	0.386000007390976	0.126000000536442	0.368300007283688	0.396800005435944	0.668350000679493	0.797999992966652	0.733399996161461	0.92814998626709	0.977149987220764	1.47409999370575	2.42444998025894	2.95530002117157	3.73549997806549	3.88294996023178	3.80524997711182	3.56104999780655	2.77370002269745	2.48355000019073	2.39159998893738	2.93270000219345	3.28760001659393	3.49994999170303	3.48255001306534	3.03334999084473	2.52230000495911	1.84944999814034	1.32360001206398	1.23560001254082	1.34255001544952	1.47535000443459	1.72624999284744	1.8897499859333	2.08600001335144	2.35834999084473	2.42564998865128
chrXV:494486-494733	YOR092W	1.63809999227524	1.65324999690056	1.87589999437332	1.93544998168945	1.99124998450279	2.10355005264282	2.57124999761581	3.05835002660751	3.25660002231598	3.17660000324249	2.79140002727509	2.09594999551773	1.5136499941349	1.22664999961853	0.950599986314774	1.07485001087189	1.02789999842644	1.15055003762245	1.1131000161171	1.05715000629425	1.34164998531342	1.56789999604225	1.72754997611046	1.6844999730587	1.35235002040863	1.52285000681877	2.26909998655319	3.08615002632141	3.33945001363754	3.26115002632141	2.85345003604889	2.4238000035286	2.15270001888275	2.16740001440048	2.12265002131462	2.26720002293587	2.69014999866486	2.58060002326965	2.35744994878769	1.899899995327	1.62799999117851	2.28574999570847	2.59025000333786	2.96300003528595	3.38349999189377	3.39409998655319	3.33660001754761	3.04325003623962	2.55105000734329	2.60515003204346
chrX:402512-402759	YJL020C	4.54374995231628	4.43559994697571	3.8633000254631	2.02795000374317	0.385700003057718	0.821050000190735	1.93960002064705	3.73884999752045	4.23180000782013	4.24019997119904	3.92430001497269	2.42244999408722	1.22369999289513	0.737699995934963	0.50409999191761	0.458650013804436	0.271400005370379	0.43459999859333	0.499049989879131	0.539450006186962	0.539450006186962	0.418400001525879	0.446299999952316	0.870549988746643	0.95479998588562	1.831350004673	3.30080001354218	4.27079999446869	4.3593998670578	4.13775000572205	2.99049999117851	1.1158499956131	0.815349993109703	0.920399993658066	2.38930002450943	3.37684999704361	3.64794999361038	3.68359997272491	2.93150000572205	1.97655001282692	1.16350001692772	1.25535002350807	2.02184998989105	3.0468000292778	3.3449000120163	3.44004999399185	3.05420002937317	2.24929998517036	1.70459998846054	1.62764999866486
chrIV:1189735-1189982	YDR357C	4.27605011463165	4.24119999408722	3.63325001001358	1.90004997849464	1.36630001664162	1.30380001068115	2.41960001587868	3.49410003423691	3.90689995288849	3.90804998874664	3.39579999446869	2.28735001683235	0.992899996042252	0.784599992632866	0.541250005364418	0.527449993789196	0.647250011563301	0.720799997448921	0.740449997782707	0.671000003814697	0.71075000166893	0.951099985837936	1.04975000023842	1.0472000002861	0.999899989366531	1.54010000228882	2.45459998846054	2.7819000005722	2.94260003566742	2.7013500213623	2.24500000476837	2.22200002670288	2.22060000896454	2.62435001134872	3.0476499915123	3.23320001363754	3.2251500248909	2.89155002832413	2.30179998874664	1.68779998421669	1.93329998850822	2.72490000724792	3.15880000591278	3.27950000762939	3.07285003662109	2.61375000476837	2.44885002374649	2.30059996843338	2.14985003471375	1.9374499976635
chrXII:1071785-1072031	YLR466C-B	3.65190000534058	3.51575001478195	3.24940000772476	2.8956000328064	3.23075003623962	3.29005000591278	3.6368499994278	3.706149995327	3.87139998674393	3.89539996385574	3.53259998559952	2.85780000686646	1.61685000658035	0.700900007784367	0.595000028610229	0.487549997866154	0.406999992579222	0.559650014340878	0.661500006914139	0.839050000905991	0.997899997234345	1.08315001130104	1.06775000691414	0.92710000872612	0.993799996376038	1.33300000429153	2.28235002756119	2.64345000982285	2.683899974823	2.61019999980927	2.29175000190735	2.06205002069473	1.85754999518394	1.50605000257492	1.15984999537468	1.19585000872612	1.36575000286102	1.3756500005722	1.49685000181198	1.41034996509552	1.14340002536774	0.992300003767014	0.775899994373322	0.93989999294281	1.28730000257492	1.46389999389648	1.79224998354912	1.9944500207901	2.57835000753403	3.08589997291565
chrV:100426-100672	YEL027W	1.77750000357628	1.10415000915527	1.16965002417564	1.16030002832413	1.01960000395775	1.18295002579689	1.65794998407364	2.42574995756149	2.69654996395111	2.80725002288818	2.47584998607635	2.30935000181198	2.12020001411438	1.96564999818802	1.74179999828339	0.969599989056587	0.785549998283386	0.697400003671646	0.777999997138977	0.674850000441074	0.338300006836653	0.0630000002682209	0.00700000002980232	0.300200001895428	0.99889999628067	1.74179999232292	2.53679999113083	3.11920002698898	3.32265000343323	3.2004999756813	2.82675004005432	2.20619999170303	2.31549999713898	2.72415001392365	3.15490000247955	3.75584996938705	3.8992999792099	3.76100001335144	3.4260999917984	2.25205001831055	1.78064998984337	2.00379999279976	2.91690002679825	3.52615002393723	3.69825001955032	3.60800000429153	3.10030000209808	2.35015001296997	1.89729998707771	2.03399996757507
chrIV:229563-229809	YDL130W	3.54970000982285	3.2053000330925	2.04269998669624	1.5193499982357	1.02864999175072	1.32484999895096	2.40380000472069	3.21970001459122	3.458999979496	3.4228000164032	2.82980000972748	1.92824999094009	1.210749989748	0.629499997198582	0.231500001251698	0.492550000548363	0.707599997520447	0.836799991130829	0.868899989128113	0.571450002491474	0.39140000641346	0.296500004827976	0.407600003480911	0.386000007390976	0.49555000513792	1.17724999785423	2.37219998836517	3.20350000858307	3.47630000114441	3.40079997777939	2.96669999361038	2.18139996528625	1.76264998912811	1.73844997882843	2.08539999127388	2.77904999256134	3.2627500295639	3.34915002584457	3.1025500535965	2.34115001559258	1.40310000181198	0.95754998922348	1.66909999251366	2.5074500143528	3.09610002040863	3.09249999523163	2.92625004053116	2.30989999175072	1.6027499973774	1.53759999871254
chrXV:444387-444632	YOR063W	3.19935001134872	3.0180499792099	2.76930003166199	2.41399997472763	2.28364996910095	2.4013999581337	2.6595999956131	2.68789998292923	3.34945001602173	3.49405001401901	3.29285000562668	2.91449996232986	1.49659999012947	0.720099997520447	0.297500006854534	0.303400006890297	0.401200002431869	0.618349988758564	0.921249985694885	0.881749987602234	0.944199985265732	0.826499992609024	0.724399995803833	0.822599992156029	1.3995500087738	2.00825000405312	2.75510001182556	3.27750000953674	3.27650003433228	3.37190001010895	3.1400000333786	2.85185006856918	2.76214998960495	2.4384999871254	2.47994997501373	2.9513500213623	3.06109997034073	3.08465002775192	2.81805003881454	2.42335002422333	2.35779999494553	2.30624998807907	2.33424994945526	2.19245002269745	2.38789998292923	2.30034996271133	2.17410001754761	2.02440001964569	1.98110002279282	2.2679499745369
chrXVI:455016-455261	YPL055C	2.96505000591278	2.73425000905991	2.12195001840591	1.86189997792244	2.12645003795624	2.11885004043579	2.4104499578476	2.83335002660751	3.37009999752045	3.47529999017715	3.2530500292778	2.47215000987053	1.01984999924898	0.417700007557869	0.254200005531311	0.493649990856648	0.729249998927116	0.833999991416931	0.928899985551834	0.819199991226196	0.59470002502203	0.428850002586842	0.220200002938509	0.140000000596046	0.433700003474951	1.12554999887943	2.82475001215935	3.65825001001358	3.78035000562668	3.67840001583099	2.66925001144409	1.46270000338554	0.843699991703033	0.698100003600121	1.94805001020432	3.33479999303818	3.74874999523163	3.90074993371964	3.47854998111725	2.52839999198914	1.63639999628067	0.6278500020504	1.04495000243187	1.83634999394417	2.77599999904633	3.07729994058609	2.90410004854202	2.60544998645782	1.69405000209808	1.45765000581741
chrIV:1135496-1135741	YDR334W	3.49135000705719	3.35840001106262	2.73590002059937	1.53569999337196	1.11595001220703	1.39600001573563	2.10414999723434	3.39310001134872	3.75345004796982	3.77099999189377	3.35970001220703	1.91679999828339	0.917650005221367	0.463050010800362	0.229600004851818	0.0560000002384186	0	0.013400000333786	0.536850023269653	0.716399997472763	0.863699990510941	0.874499988555908	0.533799996972084	0.666250005364418	0.724650013446808	1.50360000729561	2.95235002040863	4.36539999246597	4.5371999502182	4.43514993190765	3.65414999723434	0.884049994498491	0.0338000006973743	0.273900006711483	1.31669999212027	2.76570000648499	3.62554998397827	3.80700000524521	3.60644999742508	2.81000001430511	1.05280000269413	0.813949993252754	1.13659999966621	2.14504997134209	3.49909999370575	3.89384993314743	3.88494992256165	3.45175000429153	2.16729998588562	1.36210001707077
chrX:633224-633468	YJR110W	2.70715003013611	2.0948499917984	1.64679998755455	1.52080000042915	1.77799997925758	2.17140002250671	2.62205002307892	2.99610003232956	3.54200000762939	3.46844999790192	3.25359998941421	2.58730002045631	1.30190000534058	0.898649993538857	0.588400015234947	0.46020000576973	0.778199997544289	1.03609999418259	1.15400004386902	1.05570001006126	0.705250003933907	0.540550011396408	0.544399997591972	0.777999997138977	0.83209999203682	1.49575001001358	2.61849998235702	3.30185000896454	3.58064999580383	3.3829500079155	2.67840001583099	1.58954998850822	0.686450010538101	1.70644999742508	3.1830500125885	3.80184998512268	4.07439999580383	3.75879997014999	3.09474999904633	1.80590000152588	1.07185000777245	1.26605000495911	2.35740002393723	3.43220001459122	3.74469999074936	3.77134996652603	3.29000000953674	2.28670001029968	1.67869998812675	1.6686999976635
chrXII:447675-447919	YLR153C	2.56705003976822	2.5242999792099	2.2762500166893	1.87204999923706	1.93675000667572	2.04930002689362	2.3358500123024	2.73335001468658	2.68274998664856	2.61885004043579	2.15654999017715	1.1834499835968	0.450400012731552	0.486500006914139	0.65675000846386	1.01414999365807	0.944699984788895	0.848899990320206	0.764449994266033	0.563650025427341	0.529350002110004	0.472399991750717	0.697599995136261	1.04605000019073	1.72499998211861	2.18720002174377	2.52560000419617	2.61449997425079	2.59204998016357	2.25410004854202	2.08975005149841	1.73489998579025	1.95010001063347	2.88825001716614	3.55810002088547	3.84179993867874	3.82690001726151	3.34524999856949	2.75559998750687	2.3272500038147	2.29205002784729	2.81885002851486	3.43949998617172	3.93434997797012	3.98250007629395	3.75474998950958	2.98595000505447	2.0800499856472	1.75890000462532	2.18820000886917
chrIV:42384-42628	YDL231C	3.96809998750687	3.80994995832443	3.31024997234344	1.31090001761913	0.418050004541874	0.781949999928474	2.15774999260902	3.1986499786377	3.47335000038147	3.42429999113083	2.68194999694824	1.62784999608994	0.522050002217293	0.278300005942583	0.159200001507998	0.26800000667572	0.337800005078316	0.626899996399879	1.05450000166893	1.08700001239777	1.00709999203682	0.617949992418289	0.513150005042553	0.529350002110004	0.663550013303757	1.25075000524521	2.36100002527237	3.38105001449585	3.54190001487732	3.48870002031326	2.6841000020504	1.57760000228882	0.857000008225441	1.08355001211166	2.53565001487732	3.72244995832443	3.91074993610382	3.8907999753952	2.90055000782013	2.03889998793602	1.30500000119209	1.3976499915123	2.23565000891685	2.94085001945496	3.41045002937317	3.41209995746613	2.98800003528595	2.20715000033379	1.42054999470711	1.72639999389648
chrX:554887-555130	YJR063W	3.94229996204376	4.06480002403259	3.73365001678467	2.57375001907349	1.65329999923706	0.868500003218651	1.54695000052452	3.11284997463226	4.27510004043579	4.44814991950989	4.31919996738434	3.5183000087738	1.71360000371933	0.737850001454353	0.344700007140636	0.386000007390976	0.454100012779236	0.477099996805191	0.43459999859333	0.386000007390976	0.244800003618002	0.0140000000596046	0	0.119000000506639	0.304800000786781	0.821050018072128	2.14459999203682	3.21489999294281	3.93769996166229	3.92609996795654	3.60659998655319	2.30915001034737	0.616550000011921	0.969900012016296	1.51270000934601	2.12059997320175	2.38995001316071	2.30139997005463	1.98475001454353	1.41250000596046	1.12375000715256	1.59504998922348	2.38929999470711	2.72695001363754	2.66160000562668	2.41659997701645	1.50774999856949	1.85589999556541	2.2272500038147	2.5864000082016
chrXIV:174603-174846	YNL251C	3.59719998836517	3.58064997196198	2.79995002746582	1.82149998545647	0.929299992322922	1.12675001621246	2.08349999785423	3.38539999723434	3.65049999952316	3.60424998998642	3.00440000295639	1.70689999461174	0.657000014185905	0.252200004458427	0.152800001204014	0.303400006890297	0.452450005710125	0.746150001883507	0.785799995064735	1.05275000035763	1.103500020504	1.01499998569489	1.00339999198914	0.976549988985062	1.95439997911453	2.73350001573563	3.03800004720688	3.40190001726151	3.36715000867844	3.20965000391006	2.97020007371902	2.16309998631477	1.6811999976635	1.48210000395775	1.63474998474121	1.86579998731613	2.35110001564026	2.62224997282028	2.67910002470016	2.67419999837875	2.5196999669075	2.42879997491837	2.28354995250702	2.33715000152588	2.57900000810623	2.50994999408722	2.65689996480942	2.24375001192093	2.13909997940063	2.41525000333786
chrXV:631842-632085	YOR157C	3.9616999745369	3.80389995574951	2.2667999625206	1.10479999780655	0.491550008952618	0.572650004923344	2.28724998831749	3.70449999570847	3.96799999475479	3.97015001773834	3.25390000343323	1.88949999213219	0.883199992775917	0.553199997544289	0.421799996495247	0.805649992823601	1.01769999861717	1.09680001735687	0.961649990081787	0.651300013065338	0.427300010621548	0.204000003635883	0.0980000004172325	0.133000000566244	0.473000001907349	1.43449998497963	2.29454995989799	2.76879998445511	3.01950000524521	2.76180001497269	2.27484999299049	1.46904999017715	0.509500004351139	1.08980000466108	2.09825002551079	2.68090000152588	2.95815005302429	2.84404999017715	2.39780000448227	1.84284999966621	1.38659999966621	1.63720000386238	2.6212500333786	2.86705005168915	2.94830003976822	2.5622499704361	1.88699997067451	1.53044999241829	1.38225001096725	1.70300000309944
chrXII:262889-263132	YLR061W	3.64229999780655	3.54580000638962	3.44384999275208	2.73565000295639	1.91095001101494	1.37675000429153	1.72394999861717	1.94249998927116	2.04915001392364	2.16745002269745	1.89990000128746	1.65544998049736	1.29230000972748	0.777250003814697	0.674700006842613	0.687900011241436	1.10590002536774	1.12050002813339	0.981199991703033	0.945449990034103	0.90594998896122	0.948399984836578	0.920749986171722	0.646650004386902	0.364299999177456	1.19804999679327	2.45829997062683	2.97860003709793	3.30270003080368	3.14195003509521	2.56104996204376	2.08559998273849	1.32170001268387	1.57574999332428	2.01669999957085	2.59329998493195	2.98490000963211	2.91880004405975	2.61850000619888	2.20379998683929	2.29375	2.56339999437332	2.58805001974106	2.30529999732971	1.60215000510216	1.11695001125336	0.644499997794628	0.661150008440018	1.0413999915123	2.42729998230934
chrXIII:751324-751566	YMR240C	2.80075005292892	2.76760001182556	2.5304499745369	2.32274996042252	2.2103000164032	2.27594999074936	2.52540004253387	3.16275001764298	3.26810001134872	3.18325003385544	2.78780002593994	1.94264999628067	1.22115003466606	1.14395003914833	1.0609500169754	0.595000028610229	0.574800020456314	0.509149993956089	0.429199999570847	0.362400007247925	0.184800002723932	0.262400002777576	0.499049989879131	0.595000028610229	0.700900006294251	1.39219999909401	2.84624999761581	3.62779998779297	3.75400002002716	3.55215001106262	2.53965000510216	1.24005000293255	0.732000002264977	1.25195000171661	2.66734999418259	3.76869995594025	4.08859997987747	4.03869999647141	3.28144998550415	2.26805000901222	1.00679998993874	1.26555000543594	1.84039999842644	2.83060001134872	3.7363000035286	3.93334995508194	3.82674998044968	3.13895000219345	1.92459999918938	0.985949993133545
chrVIII:227217-227458	YHR064C	2.87245001792908	3.11909998655319	3.09815003871918	2.77585003376007	2.25435000061989	1.6225999891758	1.8904500067234	2.80479999780655	3.30119998455048	3.56269997358322	3.44730000495911	2.90954998731613	2.25714998841286	1.38125000745058	0.534050007164478	0.327000007033348	0.404599997401237	0.492949996888638	0.529350002110004	0.642500013113022	0.588150005042553	0.559650014340878	0.647250011563301	0.661500006914139	0.689999997615814	0.966650006175041	2.04264999628067	3.53545000553131	3.85624992847443	3.8673999786377	3.48240002393723	1.94389999508858	1.0192499935627	0.828649994730949	1.59120000004768	2.58750001192093	3.04189997911453	3.04174997806549	2.70145000219345	1.72539998292923	0.90469998717308	1.06970000267029	2.13149999976158	2.97929999828339	3.20670001506805	3.2311999797821	2.85154999494553	2.13594997525215	1.52169999480247	1.39504999518394
chrVII:147973-148214	YGL190C	2.73355000019073	2.35629996061325	2.03465001583099	1.74169999361038	1.7010499894619	1.72529997229576	2.1077999830246	2.67244999408722	2.741000020504	2.85690007209778	2.51419998407364	2.36829997301102	2.32050000429153	1.96659998893738	1.5852999985218	0.896700015664101	0.540850014984608	0.680500000715256	0.539450006186962	0.493999987840652	0.290600004792213	0.177400001883507	0.692049999535084	1.06539999842644	1.41415001749992	2.05050002336502	2.74245002269745	3.06065002679825	3.22085001468658	3.08115000724792	2.59669997692108	2.0589499771595	1.4630499958992	0.938549989461899	0.908999994397163	1.69349998831749	2.28464999198914	2.6251500248909	2.93550002574921	3.20545004606247	3.50244998931885	3.52764999866486	3.28504997491837	2.5739000082016	1.84239999055862	1.51489999294281	1.90929999947548	2.44210003614426	3.06189997196198	3.04394997358322
chrVIII:201393-201634	YHR047C	3.83299999237061	3.81124999523163	3.0460000038147	1.88594999313354	1.25775001049042	0.877999991178513	1.65634997487068	3.07260000705719	3.79944999217987	3.90699989795685	3.70634998083115	2.58940000534058	1.4085000038147	0.855250012874603	0.797449994087219	1.03279999494553	1.20820002555847	1.35710000991821	1.30555000901222	1.11020002365112	0.788949993252754	0.618150013685226	0.517500013113022	0.618750020861626	0.723100006580353	1.27484999299049	2.69740000963211	3.49205002784729	3.75590006113052	3.63230001926422	2.95940001010895	1.84364998340607	1.01185001134872	0.909550005197525	1.96465000510216	3.22414999008179	3.87839992046356	3.85984991788864	3.58315000534058	2.14374998807907	0.741050004959106	0.320600005984306	1.21730001568794	2.61420001983643	3.63689997196198	3.87349992990494	3.76184997558594	3.12759999036789	2.12459996342659	1.85514999032021
chrVII:1052267-1052507	YGR281W	3.48509998321533	3.27369999885559	2.90295003652573	1.91865000724792	1.07415000796318	1.41850000619888	2.22939999103546	2.72200000286102	3.48755000829697	3.64945002794266	3.41064997911453	2.97919999361038	1.64675002098084	1.11780001521111	1.01499998569489	0.879099988937378	0.469400006532669	0.569350005686283	0.716399997472763	0.738399997353554	0.768599995970726	0.660200002789497	0.777199995517731	0.860999989509583	0.915699994564056	1.4125	1.95665000677109	2.29140000343323	2.62415000200272	2.50145001411438	2.65764997005463	2.60029999017715	2.5174499630928	2.54389997720718	2.17925003767014	2.15580003261566	2.08265002965927	2.34520000219345	2.55379997491837	2.56700001955032	2.42679997682571	1.87134999632835	1.54039999842644	1.84089997410774	1.86574999690056	2.57510001659393	3.26154998540878	3.58540000915527	3.69375	3.34359998703003
chrII:360351-360591	YBR059C	4.17670004367828	4.02764998674393	3.24105001688004	1.81070000529289	0.799649992585182	0.699400007724762	1.25434999465942	2.65340000391006	3.53350002765656	3.63734998703003	3.51835001707077	2.55780003070831	1.33060001134872	0.686150005459785	0.386000007390976	0.368300007283688	0.285700006783009	0.486900013685226	1.02545000910759	1.09705001711845	1.05820000171661	0.801850001513958	0.242800000309944	0.344200006872416	0.53570002168417	1.55550000071526	2.72755001783371	3.71714998483658	3.96204999685287	3.76754996776581	3.16655000448227	1.2697499871254	0.562500004470348	0.731850004196167	1.46504998207092	2.57135000228882	3.4107999920845	3.53705003261566	3.32410000562668	2.60824999213219	1.1341500043869	1.21555001139641	1.74394999742508	2.19844998717308	2.64564998149872	2.58559995889664	2.39860002994537	1.92815000414848	1.37900002002716	1.20475001335144
chrVIII:151314-151554	YHR022C-A	3.69229998588562	3.6625	3.45875000953674	2.97175002098083	2.3613000035286	2.19130002260208	2.36124999523163	2.58474997282028	3.48520001173019	3.73725004196167	3.74230000972748	3.60555001497269	2.60379998683929	2.00819996595383	1.4563000023365	0.867899996042252	0.493999987840652	0.659000001847744	0.790599995851517	1.03515000343323	1.17025002837181	1.11434999704361	1.06380000710487	0.970599985122681	0.998299986124039	1.86304998397827	2.78489999771118	3.35484998226166	3.71259998083115	3.57069996595383	3.12080001831055	2.40910000801086	1.47470000982285	1.17140001058578	1.53059999346733	2.10864997506142	2.42909998893738	2.70465003252029	2.89525003433228	2.87390005588531	2.72455002069473	2.37839998006821	1.84764999747276	1.73149998784065	1.59250000715256	1.43489997386932	1.22404999136925	0.815049993991852	0.78979999423027	0.872049990296364
chrX:647122-647360	YJR120W	3.20005000829697	3.5444500207901	3.23544999361038	3.01964998245239	2.27474998235702	1.99689997434616	2.47779996395111	2.88450005054474	3.05645003318787	3.15300004482269	2.72929997444153	2.16945004463196	0.894100008904934	0.151600001752377	0.0280000001192093	0.140000000596046	0.241400004923344	0.46159999370575	0.445399996638298	0.51999998986721	0.751399996876717	0.760049998760223	0.79899999499321	0.930299991369247	1.25130000710487	2.13069998025894	3.03454993963242	3.41115000247955	3.65739996433258	3.43629999160767	3.04580001831055	2.52825000286102	2.12445002198219	2.21379998922348	2.49299997091293	2.64574996232986	2.68044998645782	2.34514999389648	2.17709999084473	1.93104997873306	2.04654998779297	2.53784998655319	3.27774996757507	3.51664999723434	3.45459996461868	3.09950002431869	2.43874999284744	1.90784999132156	1.81804997324944	1.94809997677803
chrIV:239858-240096	YDL125C	3.54564999341965	3.30305004119873	2.88934997320175	2.58120000362396	2.41299995183945	2.58934998512268	2.60089997053146	2.61614999771118	2.66410000324249	2.6417999625206	2.4583499789238	1.97184999585152	1.44180000424385	1.46495000720024	1.38175002336502	1.32230002880096	1.27095000743866	1.26165000796318	1.11020002365112	1.24929999113083	1.44020000100136	1.87245000004768	2.47445001602173	2.6822499871254	2.77695002555847	2.67509998083115	2.90565003156662	3.19349999427795	3.31515004634857	3.28455002307892	2.83765003681183	2.42150001525879	2.11749998927116	1.64805000424385	1.32870000600815	1.09020000100136	1.89595001935959	2.78125002384186	3.32125002145767	3.60315001010895	3.5345999956131	2.99925003051758	2.4977499961853	1.7113000035286	1.68009999394417	2.26379996538162	2.60979999303818	2.93465006351471	2.86385003328323	2.61109994649887
chrXII:866897-867135	YLR372W	3.5572499871254	3.61434999704361	3.25495002269745	2.71535004973412	1.39420000910759	1.0055999994278	1.04585000276566	1.72729998230934	3.01445004940033	3.22500002384186	3.22784997224808	2.67650000452995	1.4302500128746	0.792699992656708	0.344700007140636	0.368300007283688	0.554300005733967	1.00164999365807	1.30365000963211	1.39699995517731	1.13595000505447	0.81690000295639	0.466299998760223	0.576899993419647	1.53869997859001	2.44329997301102	2.71545001268387	3.07220004796982	3.30885003805161	3.1595499753952	3.17085001468658	2.75875002145767	2.39575002193451	2.5327999830246	2.85615006685257	3.10205000638962	3.46265000104904	3.56769999265671	3.63435001373291	3.41345001459122	2.98825001716614	2.31910002231598	2.1247000336647	2.37049999237061	2.7627500295639	3.09270001649857	3.19659996032715	3.07070000171661	2.69900003671646	1.91604997515678
chrII:604217-604455	YBR189W	3.10129998922348	3.06539999246597	2.73520003557205	1.83769999146461	1.18520001173019	1.48354998230934	1.97804998755455	3.13080002069473	3.89289999008179	3.98955003023148	3.82574994564056	2.89235002994537	1.12739999592304	0.777599996328354	0.671000003814697	0.614000022411346	0.981350004673004	1.37279998064041	1.45200002193451	1.39259999990463	0.972599998116493	0.44015000462532	0.26800000667572	0.234300005435944	0.792950013279915	1.72394999265671	3.29060000181198	4.00210005044937	4.06214997768402	3.88314999341965	2.70635001659393	1.42264998555183	1.03104999065399	1.65674998760223	2.17250002622604	2.73115003108978	2.82300002574921	2.64145001173019	2.2807500064373	1.51925000548363	1.5322499871254	2.10414996743202	2.42594997882843	2.56095002889633	2.4696999669075	1.82849998474121	1.24010000228882	0.845449993014336	1.08774999976158	2.48295002579689
chrVI:233687-233925	YFR039C	3.59300003051758	3.41974999904633	2.53470000624657	1.19379999935627	0.477799990773201	0.449650004506111	1.26844999790192	3.28440003395081	4.41619997024536	4.54769997596741	4.41419990062714	3.38004999160767	1.14965000003576	0.483199989795685	0.386000007390976	0.37420000731945	0.190700002759695	1.06095000654459	1.27140001058579	1.3400000333786	1.25515002012253	0.590549990534782	0.386000007390976	0.726449996232986	1.06719999909401	1.65704997777939	2.86115000247955	3.69934996366501	3.76049996614456	3.61909999847412	2.78780000805855	1.28670001029968	1.02864999771118	1.43844998478889	3.19045000076294	3.84015002250671	4.10099999904633	3.96815000772476	3.11625001430511	1.95370002388954	0.923000001907349	1.02700000703335	2.1283999979496	2.94695000648499	3.53819998502731	3.51445000171661	3.15090000629425	2.33354999423027	1.00689999461174	1.26500000357628
chrVII:555489-555727	YGR034W	2.11245005130768	2.02840000391006	2.04725000858307	1.40900000929832	1.15305001139641	1.51554998755455	1.87629999518394	2.333999979496	2.44554998874664	2.33814995288849	2.04334998130798	1.52400000691414	1.06140000224113	0.801249992847443	0.541050007939339	0.784599992632866	0.861999988555908	0.861999988555908	0.7596499979496	0.693350002169609	0.853399989008903	0.832599991559982	0.733399996161461	0.991499990224838	1.30779999494553	2.09349998831749	2.70410003662109	3.0920499920845	3.3783499956131	3.1597000002861	2.73405004739761	2.11444998979568	1.54445000886917	1.37010000348091	1.68084998130798	1.69189999103546	1.66574999690056	1.59324998855591	1.23300002217293	1.31305002570152	1.6430999994278	2.73724997639656	3.30165003538132	3.33090000152588	3.26460000276566	2.46670000553131	2.16940001249313	2.32794996500015	2.25654999017715	2.25804997682571
chrIV:264184-264422	YDL111C	2.70875000357628	3.18660000562668	3.21675001382828	3.10125000476837	2.24224998950958	1.84734999537468	1.81004996299744	2.32100001573563	3.04775000810623	3.36909999847412	3.45039999485016	3.21635001897812	2.55440000295639	1.92749999761581	1.17309999465942	0.748749995231628	0.571349996328354	0.534100000560284	0.785599994659424	0.751599997282028	0.707599997520447	0.591900005936623	0.223200004547834	0.26800000667572	0.600999996066093	1.64629999995232	3.28675001859665	3.89475001096725	4.02725005149841	3.74735001325607	2.82384999990463	1.30115001797676	0.477449993789196	1.09520000070333	2.64080001115799	3.5439000248909	3.94815001487732	3.90279998779297	3.39125000238419	2.5146499812603	1.5317999958992	1.23950001597404	1.93824998140335	3.12385001182556	3.67720000743866	3.76415004730225	3.44690002202988	2.54445000886917	1.36325000524521	1.40500000119209
chrXIII:837858-838095	YMR284W	2.78115001916885	3.02394998073578	2.8858500123024	2.26310000419617	1.86954999566078	1.3131500005722	1.07800001502037	1.86340002417564	3.22784997224808	3.36175006628036	3.36090004444122	2.59300001859665	1.4490000128746	1.25930000543594	1.08339998722076	1.00139999687672	1.23575000762939	1.3400000333786	1.3884499669075	1.06014998853207	0.5136500030756	0.37420000731945	0.285700006783009	0.690299996733665	1.75770000219345	2.60450000762939	3.47265000343323	4.03665000200272	4.13830003738403	3.92679995298386	3.28390001058578	2.08799998164177	1.55859999656677	2.2453999876976	3.24314999580383	3.88589999675751	4.22259995937347	4.03245002031326	3.53025000095367	2.69010002613068	1.97599999308586	2.23244998455048	3.03239998817444	3.35590002536774	3.55969997644424	3.53789999485016	2.91865000724792	2.60915001630783	2.20585000514984	2.31474999189377
chrV:422582-422819	YER130C	3.38065000772476	2.46104999184608	1.33005000352859	1.01075000166893	0.974049985408783	1.28395000696182	2.01709998250008	2.56315004825592	3.04030002355576	3.2922000169754	3.12969995737076	3.03615003824234	2.52365001440048	1.960749989748	1.68539998531342	1.15185000300407	1.3252500295639	1.49925000071526	1.50074999928474	1.29220000505447	1.20509999990463	1.03370000720024	0.860249990224838	1.02030000686646	1.22370001077652	1.6090499997139	3.18610001206398	3.96984997987747	4.07049994468689	3.96674996614456	2.89680000543594	1.50189999341965	1.29960000514984	1.50185000300407	2.57590001225471	3.31735001802444	3.56854999065399	3.54729995727539	3.00595002174377	2.38815002441406	2.10175002813339	2.27290000915527	2.85910001993179	3.45810000896454	3.58374997377396	3.42290000915527	2.77149999141693	1.53569999337196	0.726800003647804	0.769199997186661
chrVI:167322-167559	YFR011C	2.91405004262924	2.61954997777939	1.80699998736382	0.704049997031689	0.158700001239777	0.178400002419949	0.74379999935627	2.10634998679161	2.90965002775192	3.07489993572235	2.91330001354218	2.42004998922348	1.67564999461174	1.44925001859665	1.3489000082016	0.891799995303154	1.1545499920845	1.47585000991821	1.39324998855591	1.53390000462532	1.25064999461174	0.970599985122681	0.962449985742569	0.459100002795458	0.851650004833937	2.25494999885559	3.07895002365112	3.97394999265671	4.30355005264282	4.14670004844666	3.7517000079155	2.58390002846718	1.29694998860359	1.58719999790192	2.69330002069473	3.43470002412796	3.90095001459122	3.82699997425079	3.34519996643066	2.60755001306534	1.23209999203682	0.936449986696243	1.73964998722076	2.65615001916885	3.16185001134872	3.32690001726151	3.02444998025894	2.2782999932766	1.72229998707771	1.35385001897812
chrVII:648993-649230	YGR085C	2.48949995040894	2.43999998569489	2.25284999012947	1.67730000019073	1.55750001072884	1.37349998950958	1.44800001978874	2.26429999470711	2.69450000524521	2.84255002737045	2.83295004367828	2.2142000079155	1.53715000152588	1.16714999675751	0.695450010895729	0.671000003814697	0.602099996805191	0.819399991631508	0.849399989843369	0.703199997544289	0.529050014913082	0.26800000667572	0.410499997437	0.477799990773201	0.389400006830692	1.18734999895096	2.63670002222061	3.44965001344681	3.6453999876976	3.60390000343323	2.85270000696182	2.12800000905991	1.58905000090599	1.59485000371933	2.33684999346733	2.92595002651215	3.18250000476837	3.07790002822876	2.59560000896454	1.81744999885559	1.59950000047684	2.09844998121262	2.82204999923706	3.3944000005722	3.51555000543594	3.37575000524521	2.85950002670288	2.14020004272461	1.96054999828339	2.30175001621246
chrX:639037-639274	YJR113C	2.17335003614426	1.79894998073578	0.919449990987778	0.658400005102158	0.659050017595291	1.07655001878738	1.92254999279976	2.67570000886917	3.46599999666214	3.64884999990463	3.52880001068115	3.04499996900558	2.01954998373985	1.53350000977516	1.13225001692772	0.969649988412857	0.680200001597404	0.375400005280972	0.599750027060509	0.628250017762184	0.604500025510788	0.854699990153313	0.802199992537499	0.903599989414215	1.21715002059937	1.56290001869202	2.67470000982285	3.26245000362396	3.29600001573563	3.13800002336502	2.42654998898506	1.86539997458458	1.66099999547005	2.11739999651909	3.11590001583099	3.57960003614426	3.70525000095367	3.35954999923706	2.34450000524521	1.35755000114441	1.14720003604889	1.78715000748634	2.97540003061295	3.91674997806549	4.09019985198975	3.93390001058579	3.37929999232292	1.53420000076294	1.26235002875328	2.12805001735687
chrXIII:810862-811099	YMR272W-B	3.30945001840591	3.40845003128052	3.03550003767014	2.48229999542236	1.81649998426437	1.67509999871254	2.25164999365807	2.93725000619888	3.74909994602203	4.02980004549026	3.87364999055862	3.41630001068115	2.12630000710487	0.743650002777576	0.386000007390976	0.291600006818771	0.336300002038479	0.67510000616312	1.07700001597404	1.02194998860359	0.922699987888336	0.628150001168251	0.208400002866983	0.303400006890297	0.82860000282526	1.85650001764297	3.18459998369217	4.20495002269745	4.35799992084503	4.3048999786377	3.55309998989105	2.34455000162125	1.84459999203682	2.04050001502037	2.51535001993179	3.25475000143051	3.37990000247955	3.43079998493195	3.16884999275208	2.71315002441406	2.5269499540329	2.56690001487732	3.04350000619888	3.16115000247955	3.35170003175735	3.39064999818802	3.15880000591278	3.03359997272491	2.63534998893738	2.33180000782013
chrX:120022-120258	YJL159W	2.8567000746727	2.86490006446838	2.70654997825623	1.91245000958443	1.34825003147125	1.41575000882149	1.78414997458458	2.40315003395081	3.09284999370575	3.22475001811981	3.00800002813339	2.34610000252724	1.09390000402927	0.481100007891655	0.32500000372529	0.140000000596046	0.140000000596046	0.273900006711483	0.291600006818771	0.590650008618832	0.803199994564056	0.716399997472763	0.760199996829033	0.7204499989748	0.909349989891052	1.60499999523163	2.51499997377396	3.01320000886917	3.21435000896454	2.97884999513626	2.36630001664162	1.49715000391006	0.885849994421005	1.0284500002861	1.92784999012947	2.45774998664856	3.14440003633499	3.41825000047684	3.14114999771118	2.88650000095367	2.0040499985218	1.66284999847412	2.17355002164841	2.64104999303818	3.07354999780655	3.34240002632141	3.15539997816086	2.88955000638962	2.33790000677109	1.87894998788834
chrXI:340579-340815	YKL052C	1.50695000290871	1.37585000991821	1.34125002026558	0.984199994802475	1.23560001850128	1.7123499751091	2.52350001335144	3.41805000305176	3.92445001602173	4.19019999504089	3.97755000591278	3.43709998130798	2.52474999427795	1.56520000696182	1.19935000538826	1.07105001211166	0.762149998545647	0.819199991226196	0.914399993419647	1.07739999890327	1.14560000896454	1.01004999876022	0.834899991750717	0.674350008368492	0.896350011229515	2.52605002522469	3.71934999227524	4.30929996967316	4.58089995384216	4.19614990949631	3.6049999833107	2.08369999527931	0.745299994945526	1.285749989748	2.765249979496	3.63595000505447	3.99330002069473	3.84724998474121	3.23445001840591	1.69404999613762	0.664500012993813	0.932599991559982	1.70869998931885	2.73175003528595	2.97110005617142	2.91950006484985	2.37315002083778	1.40530000329018	1.04290000200272	1.49860000610352
chrXIII:252892-253128	YML008C	0.141200002282858	0.548049992322922	0.698599997162819	0.945049995183945	1.44524999260902	2.04934997558594	2.43089995384216	2.87515006065369	3.20664998292923	3.2788499712944	3.19209998846054	3.0870500087738	2.57720001935959	2.28169995546341	1.97589998245239	1.4300500035286	1.28270002603531	1.59325000047684	1.96965000033379	2.18965002298355	2.3486999630928	2.68700000047684	3.02335000038147	3.03999999761581	2.97920000553131	2.75935003757477	2.94515002965927	3.27035001516342	3.42924997806549	3.30944999456406	3.11920000314713	2.85770002603531	2.83150004148483	2.66030000448227	2.40965002775192	2.38760001659393	2.69605001211166	2.98915001153946	3.16760001182556	3.22105003595352	3.0108500123024	2.85575003623962	2.55185000896454	2.45124995708466	2.34439997673035	2.69695000648499	2.77235006093979	2.67629998922348	2.75974998474121	2.7145999789238
chrXVI:789619-789854	YPR127W	3.75575004816055	3.70580003261566	3.18879998922348	1.87679999470711	1.19370002746582	1.06025000810623	1.61509999036789	2.3374499976635	3.03450003862381	3.32795003652573	3.20944999456406	2.80814996957779	1.92335000634193	1.35245000123978	0.96515000462532	0.767999994754791	0.917449989914894	1.0089999973774	1.40964998006821	1.52784999608994	1.27585000395775	1.06015000939369	1.06440000534058	1.07595000863075	1.20940000414848	1.44275000095367	2.44894998669624	3.40835002660751	3.92059992551804	3.85674996376038	3.4647500038147	2.07570000290871	0.895350003242493	0.623150020837784	0.87629998922348	1.52789999842644	2.19599997997284	3.15725004673004	3.55955001115799	3.66549999713898	3.56279999017715	2.99455006122589	2.50910001993179	2.31649994850159	2.26490001678467	2.7878000497818	2.94175002574921	3.07369995117188	3.18144999742508	2.80124999284744
chrXI:393438-393673	YKL023W	3.49765001535416	3.64685001373291	3.37115001678467	2.77980002164841	1.97769996523857	1.36535000801086	1.57354999184608	2.25634999275208	3.18854999542236	3.45634999275208	3.40169997215271	2.84785000085831	1.8956000328064	1.21024998426437	0.870899990200996	0.633000016212463	0.222400003671646	0.325350008159876	0.8050999969244	1.08675001263618	1.15400004386902	1.03194999694824	0.74835000038147	0.683850005269051	0.79899999499321	1.02825000286102	2.70769999623299	4.1449999332428	4.30439989566803	4.28874995708466	3.5215499997139	1.97859997749329	1.26604999303818	0.815299993753433	1.42499999403954	2.8682000041008	3.37160003185272	3.57759997844696	3.39775000810623	2.61064997911453	1.9029000043869	0.847249993681908	1.033350007236	2.45929999351501	3.2915500164032	3.70880000591278	3.66035002470016	3.11700000762939	2.26624997854233	1.43780001401901
chrX:663530-663765	snR3	0.50270000398159	0.327000007033348	0.622199992835522	1.04325000047684	1.33509998321533	2.1567499935627	2.62289997339249	2.89945005178452	3.30350004434586	3.17875001430511	3.09279998540878	2.76310002803802	2.0413999915123	1.55654997229576	1.09880001544952	0.919749987125397	0.883249998092651	1.34784998893738	1.22829998731613	1.21899998188019	1.23055001497269	1.15579999685287	1.54974999427795	1.87854998707771	2.19109999537468	2.60095000267029	2.82055002450943	3.18919999599457	3.50644998550415	3.4414999961853	3.23895002603531	2.56555000543594	1.87449998855591	1.63379998803139	1.64255000352859	1.62125000357628	1.94925001859665	2.50479996204376	2.87220002412796	3.13715002536774	3.1830500125885	3.15355000495911	2.91615003347397	2.6163499712944	2.53019996881485	2.53335002660751	2.77550002336502	2.77075001001358	2.78739998340607	2.81225001811981
chrXI:618803-619038	YKR094C	2.08569998145103	2.58764998912811	2.66224999427795	2.49094997644424	1.96479998826981	1.68289997577667	1.9327499628067	2.68605002164841	2.97040001153946	2.97304998636246	2.74300003051758	1.63830001354218	0.696550004184246	0.38200000077486	0.682450011372566	0.83529999256134	0.921249985694885	0.612500004470348	0.508799996972084	0.358900000154972	0.26800000667572	0.236000005155802	0.163600002974272	0.643799997866154	1.27365000247955	2.10999999642372	2.72624999284744	3.62715001106262	3.73539999723434	3.54989995956421	3.03105000853539	1.3813000023365	1.12835000157356	2.03089998960495	3.29884999990463	3.80569996833801	3.82079993486404	3.44904999732971	2.1305999994278	0.9863499969244	0.908999994397163	1.19190002083778	1.74760000109673	2.37015001773834	2.50505002737045	2.51235001087189	2.10914998650551	1.65414999723434	1.51889998316765	2.15495001673698
chrXVI:901609-901843	YPR184W	2.53055000305176	2.53849997520447	2.41844999790192	2.08185001015663	1.68549999594688	1.49594999551773	1.84259999394417	2.87699999809265	3.2430499792099	3.46454999446869	3.31589998006821	2.61195001602173	1.98149999380112	0.989599993824959	0.25810000449419	0.658649998903275	0.909349995851517	1.24785000681877	1.3567999958992	1.16945003271103	0.892449995875359	0.433700014650822	0.149800002574921	0.140000000596046	0.236000005155802	0.673750005662441	2.09009997844696	2.64339995384216	2.98370001316071	3.14710000753403	2.77824997901917	2.48405001163483	2.27700001001358	2.0102499961853	2.19374995827675	2.37154997587204	2.8073499917984	3.1557000041008	3.25000001192093	3.29965002536774	2.91370005607605	2.57479996681213	2.48934998512268	2.50885000228882	2.88575001955032	3.04910000562668	2.99945002794266	2.80745003223419	2.35524996519089	2.20654999017715
chrXIV:289044-289277	YNL186W	2.90875002145767	3.18165000677109	3.04440002441406	2.424899995327	0.968750005960464	0.574500016868114	0.918250000476837	2.22519999146461	3.43314998149872	3.87609994411469	3.88019998073578	3.46484999656677	2.26374996900558	0.970300005376339	0.386000007390976	0.321100006997585	0.191200003027916	0.489500008523464	0.777999997138977	0.755999997258186	0.80699999332428	0.479750001430511	0.386000007390976	0.477099996805191	0.512650001049042	1.75764999985695	3.14875000715256	3.4743499994278	3.73320000171661	3.3655500292778	2.77285002470016	2.12599998116493	1.5801500082016	1.53984999060631	2.85720002651215	3.52639998197556	3.6827500462532	3.69465001821518	3.06035000085831	2.39684998989105	1.87554998397827	0.967700012028217	0.279800006747246	0.704850003123283	1.40945001244545	2.31040000915527	2.92005000114441	3.03890000581741	2.85540001392364	2.37244997024536
chrIV:56734-56967	YDL224C	3.09805001020432	3.23444999456406	3.07114999294281	2.43305003046989	1.63374999165535	1.30360000729561	1.40990001559258	1.68509999513626	1.93034998178482	2.09190006256104	1.92980000376701	1.74469996094704	1.04965000450611	0.513300006091595	0.38099999949336	0.43459999859333	0.553200024366379	0.746150001883507	0.714250004291534	0.853399989008903	0.675449998676777	0.554600012302399	0.573900009691715	0.595000028610229	0.595000028610229	1.11984999477863	2.67309999465942	3.95974997282028	4.06735005378723	3.97770000696182	2.84715000391006	1.1345499932766	0.823499992489815	1.18350000679493	2.00694998502731	2.812600004673	3.20935002565384	3.12350000143051	2.78880001306534	1.95394999980927	1.36995002627373	1.54395000338554	2.2758499622345	2.99255000352859	3.20180003643036	3.06489996910095	2.53555002212524	1.29969999194145	1.20199999213219	2.44030002355576
chrVII:894380-894613	YGR198W	3.38680001497269	3.17575001716614	2.30200002193451	1.57969998717308	0.819999995827675	0.869449999928474	1.67064999341965	3.32065000534058	4.09494998455048	4.22280004024506	4.06039992570877	3.05394998788834	1.86259998679161	1.17280001044273	1.14379999637604	1.13310002088547	1.17025002837181	1.26885001063347	1.10005000829697	0.892849987745285	0.884949988126755	0.770349994301796	0.722650003433227	1.05024998784065	1.27534999847412	2.18544998764992	3.50055001974106	4.21939997673035	4.55295000076294	4.40050003528595	3.77970004081726	2.54659997820854	1.01875000149012	1.41334999501705	2.61654999256134	3.53724998235703	3.71104999780655	3.56720000505447	2.82070000767708	1.58600000143051	1.00094999372959	1.14839999675751	2.60934999585152	3.42584999799728	3.74014999866486	3.72050001621246	2.98710000514984	2.25790000557899	1.35429999828339	1.03384999036789
chrXII:672849-673082	YLR264W	2.4759999871254	2.57929999828339	2.58159997463226	2.27829996943474	1.66174998879433	1.91769998073578	2.12420000433922	2.59645001888275	3.39779999256134	3.87349992990494	3.80459996461868	3.53544999361038	2.29544998407364	0.819199994206429	0.604849994182587	0.413000002503395	0.405050005018711	0.772999995946884	0.840749990940094	0.940999984741211	0.937650001049042	0.79899999499321	0.793999993801117	0.918749988079071	0.978699994087219	1.50690001249313	2.28794998526573	2.78899998664856	3.02950000762939	2.9007000207901	2.51324999332428	2.13510003089905	2.32405002117157	2.50474997758865	2.81050002574921	2.8333000421524	2.5606999874115	2.28570002317429	1.63244999051094	1.17529999017715	0.931349986791611	1.12360000610352	1.57325000166893	1.98559998869896	2.51025002002716	2.54975000619888	2.42184995412827	2.32739998102188	2.05800001621246	2.09135004281998
chrVIII:521910-522142	YHR210C	2.04410001635551	2.65149998664856	2.8929500579834	2.75725003480911	2.26690003871918	1.60999999046326	1.43860000371933	2.50555003285408	3.50244998931885	3.80409997701645	3.75860002040863	3.29085001945496	2.25119999647141	1.45910001397133	1.17310000658035	0.846599999070168	0.516399998962879	0.554250015318394	0.682750001549721	0.877799987792969	0.955299985408783	0.940749984979629	0.742900004982948	0.806049993634224	0.814049991965294	1.79524999260902	2.85539999008179	3.32810001373291	3.7075000166893	3.41709996461868	2.93120002746582	2.14680000543594	0.949999994039536	1.12935000658035	2.75800002217293	3.89114998579025	4.34099988937378	4.41839997768402	3.88474998474121	3.00500000715256	1.86305000185966	1.23845000863075	1.69439999461174	3.15369999408722	4.08059998750687	4.30295004844666	4.29325006008148	3.57390002012253	2.73544999361038	2.11014997959137
chrXI:158327-158559	YKL156W	3.42009998559952	3.42595000267029	3.09185004234314	2.55425002574921	2.13965002298355	1.77459999322891	1.64329999089241	2.32729998826981	2.81900004148483	3.11509997844696	3.09924999475479	2.67600003480911	2.1183000087738	1.57399999499321	1.17655001282692	0.654600015282631	0.546600010991096	0.790199998021126	1.41655000448227	1.58050000667572	1.45019997954369	1.19585000276566	0.7011500030756	0.689999997615814	0.980050000548363	1.59745000004768	2.60125000476837	3.2000500202179	3.25834999084473	3.24849998950958	2.68685003519058	2.16515001058578	1.83124999403954	1.73544996976852	1.96940000653267	2.50215001106262	2.90745005607605	2.8179500579834	2.69695000648499	2.06449999809265	1.49730000495911	1.44490000009537	1.7022000014782	1.99620000123978	2.23524998426437	2.27579996585846	2.05095000267029	1.83139997124672	1.74764996767044	1.78074999451637
chrIV:43757-43988	YDL229W	3.12670003175735	3.31025002002716	3.30050002336502	2.82440001368523	0.98184999525547	0.723499998450279	1.09030000567436	2.0119500041008	3.19385004043579	3.5136500120163	3.4516499876976	2.91704995632172	1.28259998112917	0.365300001204014	0.466999992728233	0.477799990773201	0.493999987840652	0.536500006914139	0.618750020861626	0.595000028610229	0.595000028610229	0.474050009250641	0.315200006961822	0.321100006997585	0.48075001090765	1.01714999824762	2.70069997906685	3.2857999920845	3.54605000019073	3.49344998598099	2.82755000591278	2.16470001339912	1.67539998292923	1.77099999785423	2.69940003156662	3.24180002212524	3.53709998130798	3.50570001602173	2.93915002346039	2.4772500038147	2.00565001368523	1.87754998803139	2.37714998722076	2.85414999723434	3.14375001192093	3.18339998722076	2.82289999723434	2.250100004673	1.65534997582436	1.52910000085831
chrV:409403-409634	YER125W	2.38899998664856	2.80910003185272	2.90605006217957	2.56385000944138	2.05139996409416	1.16680001616478	1.07260001599789	2.55900000929832	3.69885002374649	4.2081999540329	4.17049989700317	3.69144998788834	2.40145000815392	1.05049999952316	0.708250007033348	0.523999996483326	0.599750027060509	0.627650010585785	0.569750018417835	0.445399996638298	0.350600007176399	0.0898000009357929	0.152800001204014	0.26800000667572	0.412000000476837	0.667999994754791	1.78590000271797	3.07669998407364	3.50444999933243	3.56199997663498	3.34184999465942	2.32999999523163	1.74754999279976	1.18474999964237	1.24025000035763	2.03664996623993	2.80665000677109	3.39870001077652	3.44445000886917	3.19930000305176	2.58829996585846	1.6163999915123	2.10484997630119	2.88125004768372	3.53480000495911	3.69560002088547	3.47399997711182	2.8678000330925	1.78105002045631	1.1597000002861
chrXV:274628-274858	YOL025W	2.62639998197556	2.08474999070168	1.1233500123024	0.496350000798702	0.377250005304813	0.767300002276897	1.24604998826981	2.07975001335144	2.61945003271103	2.61560000181198	2.47854999303818	2.00515001416206	1.34379999637604	1.03624999523163	0.983549988269806	0.955100002884865	1.41624997854233	1.51359999775887	1.60980001688004	1.19474999904633	0.88099998831749	0.559150011837482	0.30930000692606	0.413850001990795	1.14950000345707	2.44230002164841	3.85335000753403	4.50375001430511	4.63095004558563	4.32929999828339	3.54109998941421	1.75710000395775	0.752600002288818	1.56105000376701	2.77875001430511	3.92899998426437	4.1621000289917	4.0818500161171	3.71064997911453	2.56055002212524	2.15135000944138	2.45555000305176	2.85000001192093	3.51619999408722	3.65775002241135	3.55114998817444	3.15789999961853	2.47739996910095	1.77499999403954	1.42910000681877
chrXV:877794-878024	YOR298C-A	1.81179997324944	1.76119995117188	1.52864999771118	1.08640001416206	1.13380002975464	1.26910001039505	1.9339499771595	2.94020001888275	3.64979996681213	3.95384995937347	3.94475002288818	3.38410000801086	2.64694999456406	1.66959999203682	0.961949986219406	0.533950002491474	0.634749998152256	0.746599996089935	0.828399991989136	0.892599987983704	0.81159999370575	0.696000009775162	0.844500017166138	1.36574999094009	1.64584998488426	2.01969997882843	2.3520499587059	2.36970001459122	2.63129996061325	2.54804998636246	2.32399994134903	2.03520001769066	1.94094998240471	1.90899998545647	2.18235001564026	2.54145002365112	2.60895000696182	2.67820001840591	2.54470002651215	2.0476499915123	1.95885000228882	1.87704998850822	2.0611499786377	2.49774997234344	2.76055003404617	2.81315001249313	2.64924999475479	2.27100001573563	1.90805000662804	2.01175000071526
chrVII:1069228-1069457	YGR287C	2.64010001420975	3.00465002059937	3.01175004243851	3.25780004262924	2.96415005922317	2.76959998607636	2.48194998502731	2.24859997034073	2.77765002250671	3.15450000762939	3.17760000228882	2.97144995927811	2.30379999876022	1.74224998354912	1.56054999828339	1.59970000982285	1.53630000352859	1.38945001363754	1.1592000067234	0.78029999434948	1.12100002169609	1.63994997739792	2.17650003433228	2.40874997377396	2.58949996232986	2.63445004224777	2.95054997205734	3.06445001363754	3.13600000143051	3.04559997320175	2.94715003967285	2.79905002117157	2.70344998836517	2.56074999570847	2.58564999103546	3.11860003471375	3.39339995384216	3.33984999656677	3.20199999809265	2.95155000686646	2.87700006961823	2.98505001068115	2.98795002698898	3.33420000076294	3.5728000164032	3.58924999237061	3.56850001811981	3.02920002937317	2.66335003376007	2.42309999465942
chrVIII:462098-462327	YHR179W	2.51560002565384	2.97260003089905	3.01154998540878	2.69504998922348	2.32514999508858	1.53885000944138	1.26560000777245	2.44480001330376	3.3189000248909	3.85004993677139	3.78469996452332	3.34840002059937	2.66674997806549	1.89140000343323	1.94224997758865	1.72629998922348	1.29835000038147	1.01809999346733	0.889649987220764	0.928450003266335	1.19625000357628	1.32780001163483	1.48104999661446	1.5589999973774	1.69104998707771	1.77260000109673	2.34224996566772	2.76530003547668	2.98620001077652	3.00060000419617	2.79070000648499	2.34985001087189	2.16045001745224	1.67310000061989	1.86145001649857	2.86575001478195	3.40930000543594	3.67760001420975	3.69349999427795	3.34264999628067	2.82380002737045	2.64879999160767	2.33924998044968	3.02665001153946	3.48954999446869	3.6212500333786	3.60369997024536	3.07600002288818	2.60349999666214	2.15204998850822
chrXIII:483576-483805	YMR108W	3.30820001363754	3.65599998235703	3.65645000934601	3.10920000076294	2.4697499871254	1.66764999628067	1.45885000228882	2.06430000066757	2.69050003290176	3.12075002193451	3.21435002088547	3.06169995069504	2.50579997301102	1.98739998340607	1.82224997878075	1.55824999809265	1.51215000152588	1.19864999651909	0.766499991714954	0.398699997365475	0.0752000011503696	0	0.0280000001192093	0.251700004190207	0.488249991834164	1.52809999585152	2.74355001449585	3.21534998416901	3.47630000114441	3.29670001268387	2.75940002202988	2.02704998254776	1.30905001759529	1.39430000185966	2.36935000419617	3.35609999895096	3.7635999917984	3.66980001926422	3.26480002403259	2.25870001316071	1.49900000691414	1.27820001244545	2.09284998774528	3.58870002031326	4.27925000190735	4.46249990463257	4.17725001573563	3.33155000209808	1.88355001807213	1.09990001916885
chrIV:1201842-1202071	YDR363W-A	3.91705001592636	4.0867999792099	3.93545001745224	3.13395000696182	1.48404998779297	0.806349992752075	0.616550008952618	1.06675001531839	1.76314995288849	1.99154998660088	2.0534500181675	1.61679999828339	1.03510002493858	0.602650009095669	0.59790001064539	1.0243499994278	1.13725003600121	1.25915001034737	1.19835000634193	1.21804999113083	1.18975000977516	1.18305000662804	0.993449997901916	0.758650001883507	1.46044998764992	1.99724996089935	2.92495000362396	3.41425000429153	3.57729998826981	3.33170001506805	2.71784998178482	1.51800000369549	0.632000015676022	1.34964998662472	2.65155000686646	3.40365002155304	3.86714992523193	3.78185000419617	3.37119998931885	2.62459999322891	1.79009997844696	1.50009998679161	1.77999999523163	2.22109998464584	2.60069997310638	2.73784998655319	2.46409996747971	2.1906999707222	1.75084998011589	1.86774998307228
chrXII:534489-534718	YLR189C	3.44699997901917	3.29579997062683	2.81555000543594	2.409850025177	2.38489996194839	2.81290001869202	2.97955003976822	3.28335001468658	3.48430001735687	3.42870001792908	3.26130001544952	2.65089999437332	1.78754999637604	1.19755001068115	0.977599990367889	0.835799992084503	0.602650009095669	0.513150005042553	0.509149993956089	0.637299996614456	0.729599997401237	0.729399996995926	0.733999997377396	0.780799993872643	1.28085000514984	2.1478000164032	2.74710001945496	3.5231999874115	3.89879994392395	3.73104996681213	3.45590002536774	2.15644999742508	1.50560000538826	1.67729999423027	2.12579999566078	3.32245001792908	4.07515001296997	4.21260004043579	4.07355002164841	3.09694999456406	1.76394999623299	1.18430001735687	1.72889999747276	2.73950004577637	3.49424999952316	3.8238000035286	3.72630000114441	3.24550002813339	2.17714999318123	1.49070000648499
chrX:598393-598622	YJR091C	3.55089999437332	3.82114999294281	3.74329999685287	3.34714996814728	2.73240000009537	1.73820000886917	1.52609999775887	1.85804997682571	2.75944999456406	3.4033499956131	3.35169999599457	3.15510002374649	2.19439997673035	1.106149995327	0.881749987602234	0.78639999628067	0.279900001734495	0.0910000003874302	0.519000019878149	0.595000028610229	0.675750002264977	0.567600019276142	0.14640000090003	0.203500003367662	0.472000013291836	1.66670001149178	3.40189996957779	3.87289996147156	3.96455001831055	3.69324996471405	2.3079500079155	1.42784998416901	1.01660000085831	1.55870000123978	2.60189999341965	3.41250001192093	3.76740002632141	3.61539998054504	3.05480002164841	1.76959998011589	0.919249987602234	1.06624999046326	2.10665000081062	3.05024998188019	3.51664999723434	3.52269999980926	3.06995000839233	2.07469999790192	0.848049998283386	1.2005499958992
chrXV:832140-832369	snR8	3.01959998607636	2.97885001897812	2.68075000047684	2.24054995179176	1.27874999642372	1.12939999699593	1.41985000371933	2.59995002150536	3.63825001716614	3.90849993228912	3.8599499464035	3.25345001220703	1.83379999995232	1.07375000119209	0.836549991369247	1.01409999728203	1.17655001282692	1.19100002646446	1.32750000953674	1.13785001635551	0.956199985742569	1.10560002326965	1.15945001244545	1.78359999060631	2.07030001282692	2.2343000292778	2.64050000905991	3.27964999675751	3.43489998579025	3.4388500213623	3.0500500202179	2.25490000247955	1.75740000009537	1.38519999980927	1.13785001039505	0.45560000538826	0.356000006198883	0.385000005364418	0.386000007390976	0.386000007390976	0.259500005841255	0.390600007027388	0.755049997568131	1.45510001182556	3.11599999666214	3.82609997987747	3.90749989748001	3.70484999418259	2.60330001115799	0.963899999856949
chrXV:288072-288300	YOL019W-A	2.55934998989105	3.06075000762939	3.28244999647141	3.23395001888275	3.03659996986389	2.54094998836517	2.17129999399185	2.107100045681	2.2736000418663	2.53165000677109	2.49159998893738	2.35014997720718	1.72099999785423	1.11895001530647	0.953649991750717	0.847849997878075	1.29629999399185	1.42015000581741	1.61180000901222	1.46085000038147	1.34415001869202	1.11139999628067	0.779599994421005	0.718400003015995	0.845649996399879	1.33100001811981	1.99245000481606	2.49375	2.9804000377655	2.91395001411438	2.62904999256134	1.87809999585152	0.753900000452995	0.994599992036819	1.03944999575615	1.13700003623962	1.08675001859665	0.839549991488457	1.02909999489784	1.33495001792908	2.16834999322891	3.39085003137588	3.7370500087738	3.80534996986389	3.56149997711182	2.60989997386932	2.51759995222092	2.6027999997139	2.74094998836517	2.94375001192093
chrXIII:91124-91352	YML091C	3.29680000543594	3.47329998016357	3.36994998455048	2.79979997873306	1.17529999911785	0.47975001335144	1.14704999625683	2.92044997215271	3.84619995355606	4.20379993915558	4.10695000886917	3.38344997167587	2.18805001378059	0.781900000572205	0.453650000691414	0.579850022494793	0.927300009131432	1.20584999918938	1.23094999790192	1.20140002965927	0.89174998998642	0.789599993824959	0.689999997615814	0.529150006175041	1.00855000019073	2.11075000166893	2.75845000743866	3.24285001754761	3.59580001831055	3.39689999818802	3.34074999094009	2.9273500084877	2.73774996995926	2.6709499835968	2.68200000524521	2.73565000295639	2.9474000453949	2.96145001649857	2.85660006999969	2.50320001840591	1.83554997444153	1.42455000281334	1.42915001511574	2.56035001277924	3.24294999837875	3.61875001192093	3.70199999809265	3.14650002717972	2.68980002403259	2.1969499707222
chrIV:593403-593631	YDR074W	2.84480004310608	2.78335003852844	2.68759996891022	1.90689998269081	1.81459999084473	1.80759996771812	1.74209997653961	2.37265001535416	2.71209998130798	2.79200004339218	2.93290004730225	2.57419998645782	2.57850000858307	2.57564997673035	2.33375000953674	2.02390002012253	1.30780000686646	0.759950006008148	0.751249998807907	0.937650001049042	1.04340000152588	1.12265002131462	1.40065001249313	1.59750000834465	1.67684999704361	1.99394997954369	2.96380000114441	3.23830001354218	3.29900000095367	3.02035002708435	2.09019996523857	1.90504997968674	1.90174997448921	2.20079997777939	2.93670002222061	3.60344998836517	3.85104993581772	3.76675000190735	3.2808500289917	2.82930005788803	2.42779997587204	2.48610000610352	2.4496000289917	2.50999997854233	2.70145000219345	2.71999999284744	2.4481999874115	2.34709998369217	2.17935003042221	2.29589993953705
chrIII:225260-225488	YCR061W	4.27629995346069	4.37480006217957	4.2289999961853	3.11549999713898	1.01134999990463	0.579850022494793	0.874849998950958	1.69480001330376	3.25185000896454	4.00964998006821	4.01385009288788	3.8172499537468	2.67309998273849	1.76509996652603	1.51290000677109	1.23430001139641	1.25445002317429	1.2527999997139	1.29265002012253	1.26210001111031	0.912849986553192	0.839849990606308	0.685249999165535	0.894149994850159	1.84519999027252	2.37090002298355	3.08985003232956	3.43455002307892	3.39755001068115	3.15729999542236	2.52814997434616	1.37105000019073	0.884449988603592	1.3824499964714	2.24269997477531	3.23350001573563	3.44865000247955	3.31169999837875	2.73620002865791	1.41604999303818	1.02129999399185	1.74480000138283	2.45320000648499	3.28265001773834	3.51344999074936	3.35904998779297	2.93665000200272	1.70500000119209	1.22135000824928	1.64735000729561
chrIII:17005-17233	YCL063W	3.23460000753403	3.2119500041008	3.04714998006821	2.75859999656677	1.90395003557205	1.79050000309944	2.26834996938705	2.38065000772476	3.15700001716614	3.22909996509552	3.09699991941452	2.82235000133514	1.87284998893738	1.12599999904633	0.827199992537498	0.70105000436306	0.630149999260902	0.885449987649918	0.879999989271164	0.777999997138977	0.724799996614456	0.622900012135506	0.513599988818169	0.764799997210503	0.790599995851517	1.17194999456406	2.39989998340607	3.80340000391006	4.27535004615784	4.32204999923706	3.96665003299713	2.55149998068809	1.26030000150204	0.581699998676777	1.67594999670982	3.29504998922348	3.99644999504089	4.09269995689392	3.83909999132156	2.72145001292229	1.45779998898506	1.09469999670982	1.84910000562668	2.99794994592667	3.64265002012253	3.82599993944168	3.6271999835968	3.0012500166893	2.26829999089241	1.85194999575615
chrVII:254293-254521	YGL135W	2.4407999753952	2.83055003881454	2.93710007667541	2.81510004997253	2.49599999189377	1.91325001120567	1.89319998621941	2.22599999308586	2.70210002660751	2.98650000095367	2.82630006074905	2.44454996585846	1.73814998269081	0.786300021409988	0.70040000975132	0.66855001449585	0.628250017762184	0.689999997615814	0.372600005567074	0.223200004547834	0.303400006890297	0.26800000667572	0.491850019991398	0.529350002110004	0.940950003266334	1.50060001015663	2.24249996542931	2.75445002317429	3.12675001621246	3.11609997749329	2.80855002403259	2.42254998087883	1.9300999879837	2.02419999837875	2.22384999394417	2.72995001077652	3.08454998731613	3.47024998664856	3.43515000343323	3.36575000286102	3.09635002613068	2.69599999189377	2.55055000782013	2.54894999265671	2.58145000934601	2.67185000181198	2.49609997272491	2.15540002584457	2.1885999917984	2.17545002698898
chrXIV:116584-116812	YNL277W-A	3.14810003042221	3.66559998989105	3.70750000476837	3.48309998512268	2.85345001220703	2.22840002775192	1.88259999752045	1.86609999537468	2.37249999046326	2.79435005187988	2.97370002269745	2.88025002479553	2.51834996938705	2.2080500125885	1.91374998092651	1.70354999303818	1.4006000161171	1.11275001168251	0.975999993085861	0.732299999892712	0.367800006270409	0.450299994647503	0.291600006818771	0.321100006997585	0.520300009846687	1.00864999890327	2.33345001935959	3.47389999628067	3.79715003967285	3.74575001001358	3.16805000305176	1.96595000624657	0.625950002670288	0.338300006091595	0.350600007176399	0.604100008308887	0.711999997496605	0.692650005221367	0.701199996471405	0.798399993777275	2.48665003180504	3.04009999036789	3.23410001993179	3.34605000019073	2.9076000213623	2.54230000972748	2.33774998188019	1.42175000905991	1.33414999842644	1.95389997959137
chrXVI:821483-821710	snR45	3.52580000162125	3.8738999247551	3.79145001173019	3.27730000019073	1.72980000376701	0.86654999256134	1.08604999184608	1.84510000944138	3.1345999956131	3.73005002737045	3.71159998178482	3.42629998922348	2.10894998908043	0.805349996685982	0.803199994564056	0.721750006079674	0.28520000576973	0.513849999010563	0.539450006186962	0.650799995660782	0.631199994683266	0.544200004637241	0.482699988782406	0.338800007104874	0.636000002920628	1.27940000295639	2.17820001840591	2.84800000190735	3.37610000371933	3.4618499994278	3.29680001735687	2.87345000505447	2.33269999027252	1.80579999685287	1.78309997320175	2.08960002064705	2.46564998626709	3.05089998245239	3.05439997911453	2.96015003919601	2.75730001926422	2.29574997425079	1.99955000281334	1.60469997525215	0.896299999952316	0.84475000500679	1.02529999613762	0.893599987030029	0.98439998626709	0.798399993777275
chrIV:1239134-1239361	YDR381C-A	2.21824996471405	2.48770005702972	2.53024996519089	2.17365002036095	1.69294998645782	1.38225001096725	1.19794999957085	1.88119999170303	2.62524999380112	2.69125000238419	2.70609999895096	2.31580001115799	1.48314998149872	1.26665000915527	0.825449992716312	0.356500007212162	0.386000007390976	0.377600002288818	0.493999987840652	0.554600012302399	0.627900019288063	0.91029999256134	1.43455001115799	1.62880001068115	1.62584999799728	1.37890000343323	1.52049999833107	2.31944998502731	2.45999999046326	2.43750001192093	1.88069999814034	0.935449987649918	1.1718000292778	1.2308000087738	1.23099998235703	1.31104999780655	1.38335000872612	1.79664999246597	2.38529998064041	3.23795001506805	3.98785003423691	3.99984998703003	3.87754995822907	2.77850000858307	1.76714996695518	1.3972500026226	1.50840000510216	2.22370000481606	2.75425002574921	3.15565000772476
chrXII:576423-576650	YLR220W	3.02120000123978	3.5856999874115	3.69005000591278	3.48979998826981	2.89405002593994	1.87599998116493	1.30699999928474	2.07434998750687	3.1	3.54314999580383	3.63449999094009	3.3034500002861	2.35799999833107	1.41104999780655	0.608449992537498	0.413000002503395	0.485800012946129	0.509149993956089	0.628250017762184	0.55260001718998	0.356500007212162	0.26800000667572	0.302900006622076	0.386000007390976	0.675599999725819	1.16900000572205	2.08199998736382	3.63039999008179	3.80314999818802	3.74254999160767	3.23000003099442	1.41780000925064	0.799700000882149	1.12225000858307	1.82810000181198	2.96939998865128	3.94279996156693	4.05999999046326	3.90715003013611	3.22065000534058	1.39819999933243	0.756799992918968	0.764700019359589	1.91485000252724	3.27050000429153	3.6112499833107	3.7642000079155	3.48609999418259	2.69995003938675	2.13674998879433
chrXVI:406331-406557	YPL079W	2.54669998884201	1.94870001077652	1.41279999613762	0.826199993491173	1.10094999372959	1.92330002188683	2.31959998607635	2.81095000505447	3.13660000562668	3.33035001754761	3.25385001897812	2.80255000591278	2.21795001029968	0.874700008332729	0.595000028610229	0.559650014340878	0.406250004470348	0.654100006818771	0.81039999127388	0.794799995422363	0.686649997532368	0.492949996888638	0.628550004959106	0.976049995422363	1.61434999704361	2.26139999628067	2.75290001630783	3.05825002193451	3.08324999809265	2.95145003795624	2.60750000476837	2.08615000844002	1.67894999980927	1.94474999308586	2.46145001649857	3.03560003042221	3.18049999475479	3.13719999790192	2.76525000333786	2.24295003414154	1.95144999027252	1.72479997873306	2.06204998493195	2.44140001535416	2.51680006980896	2.29649999141693	1.91300001740456	1.1546500146389	1.35454999804497	1.89390000104904
chrXV:446825-447051	YOR064C	3.2831000328064	3.23055001497269	2.88814995288849	2.17464997768402	1.55814999341965	1.15330001115799	1.70139998793602	2.68964998722076	3.49839999675751	3.86559993028641	3.76995000839233	3.41290000677109	2.38464998602867	1.27235001325607	0.590350007265806	0.0140000000596046	0	0.441500004380941	0.913349986076355	0.944699984788895	1.02539999485016	0.646449995040894	0.362400007247925	0.649800004065037	0.814649993181229	1.60814999938011	2.68730002641678	3.48055000305176	3.91714998483658	3.92994993925095	3.63819999694824	2.90475002527237	2.0777999818325	1.93479998111725	2.27310000658035	3.17999999523163	3.91435000896454	3.9159500002861	3.80179995298386	3.00214999914169	1.82404999732971	1.39530000686646	1.65024998188019	2.47174998521805	3.19439998865128	3.25085003376007	3.18565001487732	2.72599999904633	2.05935000777245	2.06629998683929
chrVIII:148966-149192	YHR021W-A	3.08960002660751	2.42379999756813	1.63160000443459	1.31910001039505	1.11665002703667	0.941399991512299	1.08550001382828	1.04145000576973	1.63515000343323	1.9032999753952	1.85354999899864	1.83169999718666	1.31850000619888	0.798499995470047	0.68350000679493	0.306100008636713	0.0490000002086163	0.210400003939867	0.26800000667572	0.26800000667572	0.191200003027916	0.159200001507998	0.276750002801418	1.00754999518394	1.47670000195503	1.83434997797012	2.44210002422333	3.1789999961853	3.52704999446869	3.42265001535416	3.04010002613068	1.74579998850822	1.0165499985218	1.04379999041557	1.96194999217987	2.93095000982285	3.54594997167587	3.71240000724792	3.62209998369217	3.00985001325607	2.36174998283386	1.89239998459816	1.88525000810623	2.47069998979568	3.26740003824234	3.559750020504	3.71169999837875	3.37640000581741	2.86555000543594	2.30074997544289
chrXV:472415-472641	YOR078W	1.99619999527931	2.20285001397133	2.24295002222061	2.16365004777908	1.831350004673	1.26350001096725	1.72264998555183	2.08505000472069	2.78190001249313	3.17665002346039	3.20015003681183	3.06339997053146	2.45540000200272	1.57799999117851	0.823900003731251	0.384650011360645	0.46159999370575	0.678799992799759	0.90939998626709	0.784799993038177	0.852999991178513	0.755900001525879	0.659550014138222	0.915699988603592	0.981299990415573	1.44074999094009	2.45064997076988	3.29009999036789	3.93039993047714	3.94759998321533	3.58439998626709	2.70739998817444	1.41659999489784	1.15555000305176	2.023249989748	3.12160001993179	3.88889999389648	4.01095008850098	3.75164999961853	2.90784997940063	1.59414998888969	1.25205001235008	1.69959998726845	2.27964999079704	2.72334998846054	2.78390004634857	2.75580002069473	2.37020000219345	1.94194999933243	1.90094999074936
chrXIV:619773-619999	YNL006W	2.63974999189377	2.83815001249313	2.91425002813339	2.93305003643036	2.9490500330925	2.5147500038147	2.17880003452301	2.01084999442101	2.52974997758865	2.8532000541687	2.90940005779266	2.73610005378723	2.13164998888969	1.5635499894619	1.3078999876976	1.01530000567436	0.745800006389618	0.533200004696846	0.74719999730587	0.65200001001358	0.623500019311905	0.453550007194281	0.418400001525879	0.493999987840652	0.714899995923042	1.39545000195503	3.07649998664856	3.65064998865128	3.85449994802475	3.67324999570847	2.77375004291534	1.57974999547005	1.13545000553131	1.45059999227524	2.41119999885559	3.43595000505447	3.7433000087738	3.71024996042252	3.16240001916885	2.18334999084473	1.17079998850822	1.22349999547005	2.5118499994278	3.89140002727509	4.15920004844665	4.11965000629425	3.48420001268387	1.74230001568794	0.925999987125397	0.601600015163422
chrXIII:732119-732345	YMR230W	2.25459996461868	2.48374998569489	2.57329998016357	2.29544997215271	1.98745000362396	1.51670001149178	1.30875001549721	1.97884999513626	2.79230002164841	3.0692499756813	3.06985001564026	2.46070001125336	1.72424997091293	0.794650001823902	0.524300000071526	0.292500000447035	0.393250009417534	0.667050015926361	0.905449986457825	0.940999984741211	0.788999992609024	0.554800006747246	0.655000016093254	0.751599997282028	0.969249999523163	1.7929999768734	2.48239998817444	3.2083000421524	3.57389999628067	3.52360000610352	3.21979999542236	2.33355002999306	1.73694998621941	1.393649995327	1.65579999685287	2.53995001316071	2.90220005512238	2.97840005159378	2.91750003099442	2.14260001778603	1.7116999745369	1.80129998326302	2.01554999947548	2.4177500128746	2.46094998121262	2.25600001811981	1.93055000901222	1.30950000286102	1.2177000105381	1.66089999675751
chrXIV:110583-110808	YNL280C	3.37330000400543	3.60875000953674	3.77970002889633	3.28159997463226	2.82880003452301	2.11204997897148	0.940500006079674	1.89604997634888	2.77350001335144	3.60880002975464	3.93710001707077	3.72099996805191	3.40174999237061	2.31215002536774	1.29734999537468	0.616799990832806	0.364299999177456	0.127600003033876	0.277950007468462	0.736499997973442	0.861999988555908	0.873099988698959	0.87009998857975	0.724599996209145	0.813149991631508	1.41935001015663	2.62444998621941	3.70579999685287	4.00565004348755	3.95234991312027	3.36465002298355	2.08005003333092	1.47694999575615	1.51030000448227	2.2828999876976	3.02539999485016	3.39250000715256	3.3782999753952	3.00405000448227	2.06734997630119	1.1949499964714	1.15194998979568	2.39930002093315	3.57279996871948	4.49454998970032	4.58134996891022	4.37509994506836	3.53694999217987	2.26165001392364	1.92980000376701
chrIX:141789-142014	YIL117C	3.85969994068146	3.75544999837875	3.14845004081726	1.83469999432564	0.517450004816055	0.270149998366833	1.17030001878738	2.5902499973774	3.70349999666214	4.03795001506805	3.97275002002716	3.43090000152588	2.01284999847412	1.05509999394417	0.630299995839596	0.568550004065037	0.775199994444847	1.07880000472069	1.49349999427795	1.52509999871254	1.38490000963211	1.08750000596046	0.762649995088577	0.514199995994568	0.565950001776218	1.07544999420643	2.33834999799728	2.83565001487732	3.20640001296997	3.18120001554489	2.91160006523132	2.68389999866486	2.39535000324249	2.16395002603531	2.50784997940063	3.05075000524521	3.63875000476837	3.97869998216629	4.0015500664711	3.66894999742508	3.27930001020432	2.59674997329712	2.3112499833107	2.64630000591278	3.40604999065399	3.56490000486374	3.46679998636246	3.03030002117157	2.31039998531342	2.18320001363754
[truncated: 2,960,852 more chars]
