# Supplementary material for: Specialization of the chromatin remodeler RSC to mobilize partially-unwrapped nucleosomes
Source: eLife. 2020 Jun 4;9:e58130. doi: 10.7554/eLife.58130 (PMC7308085; doi:10.7554/eLife.58130)
Supplement: Figure 5—source data 1. [file elife-58130-fig5-data1.zip › Fig5_supplemental_files/NDR_promoter150.unique.sorted.Rsc1.txt]

# Program /Users/tim/perl5/perlbrew/perls/perl-5.28/bin/get_relative_data.pl, v 1.63
# Database Parsed:NDR_promoter150.unique.sorted.bed
# Feature region
# Column_2 name=-500..-481;dataset=file:Rsc1.log2FE.bw;method=mean;relative_position=3prime_end;start=-500;stop=-481;window=20
# Column_3 name=-480..-461;dataset=file:Rsc1.log2FE.bw;method=mean;relative_position=3prime_end;start=-480;stop=-461;window=20
# Column_4 name=-460..-441;dataset=file:Rsc1.log2FE.bw;method=mean;relative_position=3prime_end;start=-460;stop=-441;window=20
# Column_5 name=-440..-421;dataset=file:Rsc1.log2FE.bw;method=mean;relative_position=3prime_end;start=-440;stop=-421;window=20
# Column_6 name=-420..-401;dataset=file:Rsc1.log2FE.bw;method=mean;relative_position=3prime_end;start=-420;stop=-401;window=20
# Column_7 name=-400..-381;dataset=file:Rsc1.log2FE.bw;method=mean;relative_position=3prime_end;start=-400;stop=-381;window=20
# Column_8 name=-380..-361;dataset=file:Rsc1.log2FE.bw;method=mean;relative_position=3prime_end;start=-380;stop=-361;window=20
# Column_9 name=-360..-341;dataset=file:Rsc1.log2FE.bw;method=mean;relative_position=3prime_end;start=-360;stop=-341;window=20
# Column_10 name=-340..-321;dataset=file:Rsc1.log2FE.bw;method=mean;relative_position=3prime_end;start=-340;stop=-321;window=20
# Column_11 name=-320..-301;dataset=file:Rsc1.log2FE.bw;method=mean;relative_position=3prime_end;start=-320;stop=-301;window=20
# Column_12 name=-300..-281;dataset=file:Rsc1.log2FE.bw;method=mean;relative_position=3prime_end;start=-300;stop=-281;window=20
# Column_13 name=-280..-261;dataset=file:Rsc1.log2FE.bw;method=mean;relative_position=3prime_end;start=-280;stop=-261;window=20
# Column_14 name=-260..-241;dataset=file:Rsc1.log2FE.bw;method=mean;relative_position=3prime_end;start=-260;stop=-241;window=20
# Column_15 name=-240..-221;dataset=file:Rsc1.log2FE.bw;method=mean;relative_position=3prime_end;start=-240;stop=-221;window=20
# Column_16 name=-220..-201;dataset=file:Rsc1.log2FE.bw;method=mean;relative_position=3prime_end;start=-220;stop=-201;window=20
# Column_17 name=-200..-181;dataset=file:Rsc1.log2FE.bw;method=mean;relative_position=3prime_end;start=-200;stop=-181;window=20
# Column_18 name=-180..-161;dataset=file:Rsc1.log2FE.bw;method=mean;relative_position=3prime_end;start=-180;stop=-161;window=20
# Column_19 name=-160..-141;dataset=file:Rsc1.log2FE.bw;method=mean;relative_position=3prime_end;start=-160;stop=-141;window=20
# Column_20 name=-140..-121;dataset=file:Rsc1.log2FE.bw;method=mean;relative_position=3prime_end;start=-140;stop=-121;window=20
# Column_21 name=-120..-101;dataset=file:Rsc1.log2FE.bw;method=mean;relative_position=3prime_end;start=-120;stop=-101;window=20
# Column_22 name=-100..-81;dataset=file:Rsc1.log2FE.bw;method=mean;relative_position=3prime_end;start=-100;stop=-81;window=20
# Column_23 name=-80..-61;dataset=file:Rsc1.log2FE.bw;method=mean;relative_position=3prime_end;start=-80;stop=-61;window=20
# Column_24 name=-60..-41;dataset=file:Rsc1.log2FE.bw;method=mean;relative_position=3prime_end;start=-60;stop=-41;window=20
# Column_25 name=-40..-21;dataset=file:Rsc1.log2FE.bw;method=mean;relative_position=3prime_end;start=-40;stop=-21;window=20
# Column_26 name=-20..-1;dataset=file:Rsc1.log2FE.bw;method=mean;relative_position=3prime_end;start=-20;stop=-1;window=20
# Column_27 name=1..20;dataset=file:Rsc1.log2FE.bw;method=mean;relative_position=3prime_end;start=1;stop=20;window=20
# Column_28 name=21..40;dataset=file:Rsc1.log2FE.bw;method=mean;relative_position=3prime_end;start=21;stop=40;window=20
# Column_29 name=41..60;dataset=file:Rsc1.log2FE.bw;method=mean;relative_position=3prime_end;start=41;stop=60;window=20
# Column_30 name=61..80;dataset=file:Rsc1.log2FE.bw;method=mean;relative_position=3prime_end;start=61;stop=80;window=20
# Column_31 name=81..100;dataset=file:Rsc1.log2FE.bw;method=mean;relative_position=3prime_end;start=81;stop=100;window=20
# Column_32 name=101..120;dataset=file:Rsc1.log2FE.bw;method=mean;relative_position=3prime_end;start=101;stop=120;window=20
# Column_33 name=121..140;dataset=file:Rsc1.log2FE.bw;method=mean;relative_position=3prime_end;start=121;stop=140;window=20
# Column_34 name=141..160;dataset=file:Rsc1.log2FE.bw;method=mean;relative_position=3prime_end;start=141;stop=160;window=20
# Column_35 name=161..180;dataset=file:Rsc1.log2FE.bw;method=mean;relative_position=3prime_end;start=161;stop=180;window=20
# Column_36 name=181..200;dataset=file:Rsc1.log2FE.bw;method=mean;relative_position=3prime_end;start=181;stop=200;window=20
# Column_37 name=201..220;dataset=file:Rsc1.log2FE.bw;method=mean;relative_position=3prime_end;start=201;stop=220;window=20
# Column_38 name=221..240;dataset=file:Rsc1.log2FE.bw;method=mean;relative_position=3prime_end;start=221;stop=240;window=20
# Column_39 name=241..260;dataset=file:Rsc1.log2FE.bw;method=mean;relative_position=3prime_end;start=241;stop=260;window=20
# Column_40 name=261..280;dataset=file:Rsc1.log2FE.bw;method=mean;relative_position=3prime_end;start=261;stop=280;window=20
# Column_41 name=281..300;dataset=file:Rsc1.log2FE.bw;method=mean;relative_position=3prime_end;start=281;stop=300;window=20
# Column_42 name=301..320;dataset=file:Rsc1.log2FE.bw;method=mean;relative_position=3prime_end;start=301;stop=320;window=20
# Column_43 name=321..340;dataset=file:Rsc1.log2FE.bw;method=mean;relative_position=3prime_end;start=321;stop=340;window=20
# Column_44 name=341..360;dataset=file:Rsc1.log2FE.bw;method=mean;relative_position=3prime_end;start=341;stop=360;window=20
# Column_45 name=361..380;dataset=file:Rsc1.log2FE.bw;method=mean;relative_position=3prime_end;start=361;stop=380;window=20
# Column_46 name=381..400;dataset=file:Rsc1.log2FE.bw;method=mean;relative_position=3prime_end;start=381;stop=400;window=20
# Column_47 name=401..420;dataset=file:Rsc1.log2FE.bw;method=mean;relative_position=3prime_end;start=401;stop=420;window=20
# Column_48 name=421..440;dataset=file:Rsc1.log2FE.bw;method=mean;relative_position=3prime_end;start=421;stop=440;window=20
# Column_49 name=441..460;dataset=file:Rsc1.log2FE.bw;method=mean;relative_position=3prime_end;start=441;stop=460;window=20
# Column_50 name=461..480;dataset=file:Rsc1.log2FE.bw;method=mean;relative_position=3prime_end;start=461;stop=480;window=20
# Column_51 name=481..500;dataset=file:Rsc1.log2FE.bw;method=mean;relative_position=3prime_end;start=481;stop=500;window=20
Primary_ID	Name	-500..-481	-480..-461	-460..-441	-440..-421	-420..-401	-400..-381	-380..-361	-360..-341	-340..-321	-320..-301	-300..-281	-280..-261	-260..-241	-240..-221	-220..-201	-200..-181	-180..-161	-160..-141	-140..-121	-120..-101	-100..-81	-80..-61	-60..-41	-40..-21	-20..-1	1..20	21..40	41..60	61..80	81..100	101..120	121..140	141..160	161..180	181..200	201..220	221..240	241..260	261..280	281..300	301..320	321..340	341..360	361..380	381..400	401..420	421..440	441..460	461..480	481..500
chrXV:779461-780057	YOR234C	3.65259001255035	3.71018998622894	3.95094001293182	3.89410002231598	3.75620999336243	3.61735000610352	3.51642005443573	3.64536998271942	3.52791004180908	3.75555992126465	3.61933996677399	3.50876998901367	3.47272999286652	3.44059998989105	3.4020200252533	3.22057001590729	3.0254100561142	2.90878002643585	2.69134998321533	2.52809998989105	2.08631999492645	1.78728003501892	1.48601998090744	1.2784799695015	0.657089978456497	0.661614984273911	0.63611498773098	0.675410008430481	0.66353500187397	0.679444998502731	0.629890006780624	0.623810008168221	0.728750002384186	0.599949990212917	0.496664996445179	0.425235007703304	0.375905002653599	0.314750000834465	0.220785000920296	0.267265005409718	0.434429994225502	0.515264989435673	0.654464995861053	0.66431000828743	0.589090013504028	0.438090008497238	0.257249999046326	0.17964999973774	0.112809998262674	0.0351550000719726
chrXIII:551261-551853	YMR143W	3.31162991523743	3.53123006820679	3.73690993785858	3.83320000171661	3.74930994510651	3.84787998199463	3.9145899772644	4.0382800579071	4.42929010391235	4.40046992301941	4.28532991409302	4.41068987846374	4.72495985031128	4.97682008743286	4.73089003562927	4.65992994308472	4.27179999351501	4.11319003105164	3.93602001667023	3.69903998374939	3.4707599401474	3.01761000156403	2.14743999242783	1.53282004594803	0.938399994373322	0.598140001296997	0.410810002684593	0.325794996321201	0.280874992907047	0.238309997320175	0.216444995999336	0.22184000313282	0.087550001591444	-0.0789700008928776	-0.0601700010709465	-0.0484599988441914	-0.000484999967738986	0.00789499995298684	0.00238999975845218	0.0400250006467104	0.153404997475445	0.480834996700287	0.63342499434948	0.55446497797966	0.537675002217293	0.512770007550716	0.47997999638319	0.483720001578331	0.448425003886223	0.30249500349164
chrV:85037-85605	YEL034W	2.26966004371643	2.58240005970001	2.91556005477905	3.05091001987457	3.38835003376007	3.56392991542816	4.0272399187088	4.16657996177673	4.37329006195068	4.07562003135681	3.80631999969482	3.7655100107193	3.82032997608185	3.80030996799469	3.61269001960754	3.33187005519867	3.1177099943161	3.15490996837616	3.27549993991852	3.05785989761353	2.38502991199493	1.91425998210907	1.24969997406006	0.923389977216721	0.621160012483597	0.359099999070168	0.310225002467632	0.230725005269051	0.256950005888939	0.222475003451109	0.201499998569489	0.0920750005170703	-0.0901750000193715	-0.0479499999200925	-0.0451499990886077	-0.0608500009402633	-0.00664999941363931	-0.148900002241135	-0.251725003123283	-0.256299998611212	-0.245675001293421	-0.317449994385242	-0.408275000751019	-0.344049997627735	-0.331924997270107	-0.324475005269051	-0.289875000715256	-0.284600004553795	-0.257799997925758	-0.057150001404807
chrIX:254155-254721	YIL055C	4.12127003669739	4.37557997703552	4.09647006988525	3.74663002490997	3.71439001560211	3.58790991306305	3.20873003005981	2.90975003242493	2.91413004398346	3.05298004150391	3.29446008205414	3.7523900270462	3.82228000164032	3.78855993747711	3.81097009181976	3.82422003746033	3.76206996440887	3.67424998283386	3.7375200510025	3.65283999443054	2.94702999591827	2.72238008975983	2.34879007339478	1.25292001962662	0.667769998311996	0.46237500756979	0.508775018155575	0.530950009822845	0.501774996519089	0.44802501052618	0.403650008141994	0.428024992346764	0.354049995541573	0.27055000513792	0.172274999320507	0.071000000461936	0.0552999991923571	0.0548000000417233	0.0685000009834766	0.0361000008415431	0.0399249994661659	0.198400005698204	0.148425001651049	0.179424999281764	0.118800001218915	0.106924995779991	0.140549995005131	0.181250002235174	0.172350000590086	0.0552750010974705
chrX:651307-651870	YJR123W	2.50594998598099	2.63065499067307	2.91449500322342	3.42711008787155	3.59737501144409	3.67902997732162	3.67114499807358	3.4769199848175	3.67001496553421	3.8242750287056	3.71549001932144	3.46233998537064	3.36097999811172	3.22588498592377	3.15028994083405	3.1293600320816	2.95755503177643	2.86708005666733	2.84690498113632	2.69788995981216	1.7786149919033	1.11223496794701	0.730495011806488	0.424644984304905	0.279764997959137	0.186999998986721	0.109049998223782	0.0781499985605478	0.106550000607967	0.0368999982601963	-0.0959999989718199	-0.317550003528595	-0.342399999499321	-0.437000006437302	-0.360100001096725	-0.397550001740456	-0.391350001096725	-0.461699992418289	-0.38629999756813	-0.359850004315376	-0.376900002360344	-0.364350005984306	-0.408249989151955	-0.255050003528595	-0.152150001376867	-0.149449996650219	-0.216550000011921	-0.180299997329712	-0.14105000346899	-0.0658000018447638
chrXV:253657-254218	YOL039W	2.4092799782753	3.0147400021553	3.16737992763519	3.24097499847412	3.28254501819611	3.49155004024506	3.47924498319626	3.49813002347946	3.43116000890732	3.24987505674362	3.2184700012207	3.19033492803574	3.42794003486633	3.51423503160477	3.59631499052048	3.69141508340836	3.64501999616623	3.56538494825363	3.50523995161057	3.40819001197815	3.08912998437881	2.34925996661186	1.65569000840187	1.08985499739647	0.827389979362488	0.546019995212555	0.374279999732971	0.315309995412827	0.298319998383522	0.317509993910789	0.407889997959137	0.392890000343323	0.341769990324974	0.272929999232292	0.231069998443127	0.17825999557972	0.121909998357296	-0.0244199994951487	0.00263999998569489	0.0018800001591444	-0.0484299995005131	-0.113239997625351	0.00456000007688999	0.0995100002735853	0.360500000417233	0.517290005087853	0.428729999065399	0.197399994730949	0.0899199992418289	0.226599999517202
chrIV:1080373-1080924	YDR309C	1.55124996900558	1.82185997962952	1.98095996379852	2.09127995967865	2.27122001647949	2.61019997596741	3.01110994815826	3.47911992073059	4.16484999656677	4.41814985275269	4.75870003700256	4.4771701335907	4.33248014450073	4.08362998962402	3.94480996131897	3.68627998828888	3.52933990955353	3.40582003593445	3.36409006118774	2.82169003486633	2.36299991607666	1.95147001743317	1.52172999382019	1.08536002039909	0.742829978466034	0.519069983065128	0.505370000004768	0.470099996030331	0.45161500275135	0.416935007274151	0.373595006763935	0.343050003051758	0.213774999976158	0.219164996594191	0.186380001157522	0.125775002688169	0.0874699987471104	0.101210000365973	0.0947800006717443	0.099965002015233	0.0625150011852384	0.0518500000238419	-0.173155000247061	-0.291430007666349	-0.339180003106594	-0.303405010700226	-0.299479992687702	-0.285415001213551	-0.240014998614788	-0.266049994528294
chrXV:505153-505698	YOR096W	2.95121992826462	3.37759492397308	4.15754503011703	4.82433500289917	4.88927507400513	4.93986988067627	5.1595600605011	4.68732986450195	4.30448009967804	3.99405504465103	3.79729498624802	3.69101499319077	3.56312003135681	3.43114502429962	3.54171502590179	3.61200501918793	3.70896497964859	3.69614998102188	3.63554499149323	3.25915503501892	3.14883501529694	3.02264502048492	2.19659505486488	1.32059001922607	0.896374979615212	0.580469995737076	0.514160013198853	0.522790002822876	0.451719990372658	0.442460003495216	0.38183000087738	0.347640004754066	0.327599999308586	0.248859995603561	0.145160000026226	0.0935499995946884	-0.0482499990612268	-0.0620699979364872	-0.147680003196001	-0.170240004360676	-0.239549992978573	-0.265709999203682	-0.179470002651215	0.00545999999158084	0.108980000391603	0.124840003252029	0.0760200001299381	0.10629999935627	0.247979997843504	0.350459998846054
chrVII:919962-920505	YGR214W	2.14650002717972	2.89880001544952	3.46723001003265	4.19946007728577	4.48203997611999	4.49091014862061	4.17265992164612	4.12024998664856	3.79508996009827	3.53579995632172	3.53371999263763	3.33804006576538	3.23692004680634	3.17890999317169	3.19924006462097	3.10369002819061	2.99710001945496	2.73835000991821	2.49370005130768	2.17376000881195	1.91001001596451	1.60691998004913	1.25606002807617	0.898360008001328	0.574640008807182	0.448875002563	0.478000000119209	0.466524988412857	0.495224982500076	0.49932499229908	0.514049991965294	0.561949983239174	0.49549999833107	0.501674994826317	0.417350001633167	0.420249998569489	0.425674997270107	0.388275004923344	0.304725006222725	0.117924997583032	-0.243324996903539	-0.586674988269806	-0.960150003433228	-1.48999997973442	-1.98517501354218	-1.91047504544258	-1.32022503018379	-1.17177501320839	-0.953325003385544	-0.722175002098083
chrXII:931884-932421	YLR406C-A	2.59692496061325	3.17047500610352	3.83582496643066	4.32059991359711	4.73747503757477	4.80122494697571	4.66647505760193	4.61704993247986	4.46317493915558	4.5896999835968	4.4478999376297	3.87420004606247	3.52297496795654	3.40617507696152	3.49402499198914	3.3783250451088	3.13132500648499	2.91935002803802	2.74962496757507	2.57947498559952	2.46347498893738	1.94137501716614	1.61747500300407	1.32909998297691	0.910199999809265	0.627669996023178	0.439009988307953	0.319100004434586	0.295560002326965	0.306119993329048	0.258579994738102	0.211349999904633	0.2045500010252	0.189279998838902	0.131409997493029	0.0753100000321865	0.0457299994537607	-0.0286499997309875	-0.0149399997200817	0.0586199998855591	0.0398099988698959	-0.0169399999082088	-0.147460000962019	-0.0252900009509176	-0.0444600012153387	-0.06216000020504	-0.0807200022041798	-0.144960005581379	-0.244079998135567	-0.193109998106956
chrII:164941-165465	YBL029C-A	1.60653004050255	2.06131997108459	2.59117002487183	3.04313998222351	3.30590999126434	3.80282995700836	3.99445991516113	4.10859994888306	4.268790102005	3.99518003463745	3.86437001228333	4.0181699514389	4.0590799331665	4.09909019470215	4.06510996818542	4.02920999526978	3.75167005062103	3.67884998321533	4.12571997642517	3.94578008651733	3.59263002872467	3.15951998233795	2.61806001663208	1.83317997455597	1.21944998502731	0.997530028223991	0.909110015630722	0.832984980940819	0.728445011377335	0.699940007925034	0.704990005493164	0.688734990358353	0.696745011210442	0.695370012521744	0.57076501250267	0.511330008506775	0.459065008163452	0.469930000603199	0.469200001657009	0.462810002267361	0.415879999101162	0.415715010464191	0.518809999525547	0.599529999494553	0.518155013024807	0.458824993669987	0.412104998528957	0.346079994738102	0.331425008177757	0.380589997768402
chrII:555620-556144	YBR157C	0.920139983296394	1.21627496778965	1.41918498277664	1.52806497216225	1.78988499045372	1.93864499330521	2.04526501297951	2.36659997701645	2.69548999071121	2.8879899263382	3.09703500270844	3.23246001005173	3.35374003648758	3.47037496566772	3.44887996912003	3.32870500087738	3.06807997226715	2.99852995872498	2.7216299533844	2.49895493984222	2.26064497232437	2.0721949338913	1.83348997235298	1.54962999820709	1.42520502209663	1.39160001277924	1.39809995889664	1.40144997835159	1.41194999217987	1.44394999742508	1.56344997882843	1.5966500043869	1.61785000562668	1.86599999666214	1.79395002126694	2.08254992961884	2.32624995708466	2.26260006427765	2.1845999956131	1.90885001420975	1.83309996128082	1.73160004615784	1.5604499578476	1.44265002012253	1.07225000858307	0.869100004434586	0.858500003814697	1.00105002522469	1.04399996995926	1.02359998226166
chrX:173029-173543	YJL130C	-0.068150001578033	0.324200004339218	0.976699978113174	1.76340001821518	1.92720001935959	2.15430009365082	2.5375999212265	2.9609500169754	3.10714995861053	3.41785001754761	3.68079996109009	4.00550007820129	4.3882999420166	4.69549989700317	4.81020021438599	3.80720007419586	3.6308000087738	3.47255003452301	3.08375000953674	2.48290002346039	1.66049998998642	1.09104996919632	0.571050003170967	-0.905499994754791	-1.45875000953674	-1.06301501989365	-0.879404991865158	-0.650504994392395	-0.456409998238087	-0.281195006519556	-0.203285004198551	-0.116109998896718	-0.121814998984337	-0.112665000557899	-0.0504450005479157	0.121029997617006	0.157879999279976	0.222969994693995	0.345980000495911	0.457744985818863	0.535659991204739	0.775610020756721	0.841375017166138	0.627364987134933	0.519345001876354	0.415540002286434	0.31588000357151	0.145494994148612	0.110455000028014	0.26356500685215
chrXVI:829156-829669	YPR149W	1.44376995563507	2.55015997886658	3.21418993473053	3.60931997299194	3.8297699213028	3.91416997909546	3.95727999210358	3.85938000679016	3.78550996780395	3.57818992137909	3.20672001838684	2.81070003509521	2.5481999874115	2.17830009460449	2.04559001922607	1.90559002161026	1.68690003156662	1.43080004453659	1.24600001573563	1.06676001548767	0.764139991998672	0.124799999594688	-0.459129984676838	-1.36353003382683	-2.27506003379822	-2.42739999294281	-2.59534496068954	-2.6592050075531	-2.8106299996376	-2.79665997028351	-2.8654550075531	-2.96984000205994	-2.82666010856628	-3.17339001893997	-2.72991501092911	-1.85010496973991	-1.04265497624874	-0.692809996008873	-0.561535009741783	-0.319810000061989	-0.195175002515316	-0.0677550015039742	0.103240000735968	0.124499998986721	0.114884996414185	0.0794250003993511	0.062245000898838	0.0479750011116266	0.00309500016737729	-0.0852499981643632
chrX:75372-75884	YJL189W	0.976285001635551	1.98219003677368	2.90880999565125	3.97181504964828	4.20901498794556	4.23213992118835	4.23816499710083	4.41865487098694	4.58223996162415	4.54761991500854	4.31916518211365	3.77565501928329	3.5360000371933	3.62755506038666	3.80015497207642	3.75667498111725	3.6310599565506	3.51332001686096	3.46555998325348	3.34131002426147	3.49518505334854	3.00315498113632	1.96607002615929	0.590155005455017	-0.770304995775223	-0.513169986009598	-0.416159999370575	-0.365799996256828	-0.354650002717972	-0.324190002679825	-0.260130001604557	-0.266290000081062	-0.113560001552105	-0.0196900004521012	-0.067280001938343	-0.0211900001391768	0.0352800004184246	0.113850000500679	0.0890999991446733	0.00546999964863062	0.0857999997213483	0.0981800004839897	0.118340000510216	0.0945000000298023	0.0467099998146296	0.0168499997002073	0.0735199991613626	0.160239996016026	0.201510000228882	0.268569996953011
chrX:662871-663383	YJR127C	1.64375996589661	1.69216003417969	1.98748998641968	2.41931003332138	2.87426998615265	3.43884990215302	3.68823003768921	3.65458998680115	3.59177997112274	3.57075009346008	3.56078996658325	3.61245000362396	3.56335003376007	3.51100006103516	3.41079006195068	3.41126992702484	3.34768004417419	3.20969009399414	3.04630994796753	2.96844997406006	2.94981000423431	2.94776997566223	2.35951993465424	1.58506001234055	1.23218998908997	1.0590900182724	0.848870015144348	0.720914998650551	0.629285025596619	0.598065006732941	0.57237500846386	0.409499996900558	0.351555003225803	0.229525004327297	0.122770001739264	0.153824998438358	0.076774999499321	-0.049910000897944	-0.0836050014942884	-0.105829999223351	-0.233860000967979	-0.3090950101614	-0.339535003900528	-0.304164998233318	-0.257324999570847	-0.153160001337528	-0.0455200005322695	-0.0297800006344914	-0.0399350009858608	0.181635000370443
chrIV:307847-308358	YDL082W	0.961945030093193	1.98726003170013	2.50423003435135	2.84347496032715	3.10713492631912	3.26839002370834	3.58366004228592	3.84464001655579	3.9787449836731	3.94287993907928	3.95776991844177	4.38883504867554	4.55176994800568	4.60152490139008	4.37412991523743	3.99635994434357	3.39506001472473	3.21044499874115	3.44216500520706	3.1996199965477	2.61496002674103	1.74069998860359	1.5549300134182	1.230470007658	0.717259991168976	0.528919976949692	0.532849991321564	0.476330006122589	0.444010001420975	0.399629998207092	0.387710011005402	0.31907000541687	0.247729992866516	0.293779994547367	0.3066899985075	0.246739995479584	0.267529992759228	0.285290002822876	0.282710006833076	0.242239999771118	0.0773099988698959	-0.232889994978905	-0.563529989123344	-0.656769990921021	-0.669360011816025	-0.68072999715805	-0.691290003061295	-0.681080001592636	-0.577790015935898	-0.548440003395081
chrV:141038-141546	YEL007W	1.8980750143528	2.23795002698898	2.2942750453949	2.40320003032684	2.8342000246048	2.92372506856918	2.85304999351501	2.84232491254807	2.97094994783401	2.97014999389648	2.99037498235703	2.94117498397827	2.82602494955063	2.82245004177094	2.63567501306534	2.18327498435974	2.18382495641708	2.12872499227524	2.15392500162125	2.14184999465942	2.09444999694824	2.06209993362427	2.14310002326965	2.2542000412941	2.11294999718666	1.89344999790192	1.78704997301102	1.50238002538681	1.23818002939224	1.06052998900414	0.872710007429123	0.717779988050461	0.539619985222817	0.455000007152557	0.32897000014782	0.283270007371902	0.296770006418228	0.197430002689362	0.116109997034073	-0.0743800014257431	-0.166999997198582	-0.223959995806217	-0.285490000247955	-0.292809996008873	-0.305369997024536	-0.295339998602867	-0.337810006737709	-0.289980000257492	-0.276920002698898	-0.218550001084805
chrIV:591521-592028	YDR072C	2.01476001739502	2.57770004272461	2.89997997283936	3.04300999641418	3.16675002574921	3.54424006938934	3.59106993675232	3.79774992465973	4.18175003528595	4.19767003059387	4.17945990562439	4.3542498588562	4.33519992828369	4.23475995063782	4.10125002861023	4.19207005500793	4.07267994880676	4.09839000701904	4.0200098991394	3.47370991706848	2.76611995697021	2.17616000175476	1.62715001106262	1.34942997694015	1.28521000146866	1.25874498486519	1.20950996279716	1.11996500492096	1.11463000774384	1.04472499489784	1.03642498850822	0.984039980173111	0.797754994034767	0.621674981713295	0.563935014605522	0.614465004205704	0.546930013597012	0.44969998896122	0.377199986577034	0.377850005030632	0.27393499687314	0.22341999784112	0.171400001645088	0.260329994559288	0.306754994392395	0.386600007116795	0.442765003442764	0.448044991493225	0.427355006337166	0.494479995965958
chrII:415329-415835	YBR084C-A	0.897799998521805	1.65504997968674	2.2257000207901	2.97985005378723	3.45080006122589	3.91124999523163	3.77595007419586	3.8885999917984	4.07169985771179	4.05210018157959	4.03734993934631	3.98554992675781	3.88354992866516	3.70875000953674	3.5657000541687	3.54340004920959	3.45640003681183	3.17599999904633	2.98309993743896	2.87450003623962	2.7248500585556	2.43365001678467	1.73220002651215	0.994549989700317	0.142200002446771	-0.26076500415802	-0.497225013375282	-0.540119987726212	-0.611844992637634	-0.643824994564056	-0.717289993166924	-0.704044982790947	-0.621065014600754	-0.502975007891655	-0.412565003335476	-0.368664997816086	-0.319859990477562	-0.277425001561642	-0.316189987957478	-0.182739995419979	-0.231090006232262	-0.11460500434041	-0.10153499878943	-0.0828249990940094	-0.0182949995971285	-0.00923500013304874	-0.000920000253245234	-0.0482749998569489	0.0367699992842972	-0.0920350001193583
chrV:545094-545598	YER177W	1.35586003661156	1.41687499284744	1.99702494740486	2.54459003210068	3.05972499847412	3.45822004079819	3.64855000972748	3.98795487880707	4.27154505252838	4.27863500118256	3.97603000402451	3.95149995088577	4.04178500175476	3.9899599313736	3.8006299495697	3.46010502576828	3.28028004169464	3.08475996255875	2.57604006528854	2.03960003852844	1.80552498102188	1.63204002380371	1.35930003523827	1.20009002685547	0.978700023889542	0.714729976654053	0.63911999464035	0.556819999217987	0.556580007076263	0.468509992957115	0.374020007252693	0.325809997320175	0.316899999976158	0.327539992332459	0.411019995808601	0.39433000087738	0.281890001893044	0.101590000838041	0.0590499997138977	0.0167299998924136	0.0436900011263788	-0.0556699991226196	-0.13214999511838	-0.174959996342659	-0.100459997355938	0.0146299997344613	-0.0284100001677871	0.0110599998384714	-0.00314000034704804	0.0368000013753772
chrVII:598802-599305	YGR055W	-0.0115799993276596	1.14887998998165	2.4302300453186	3.67853000164032	4.23963990211487	4.78765993118286	5.01428995132446	5.05388994216919	5.33008003234863	5.46206998825073	5.40461993217468	5.01456990242004	4.51219992637634	4.38485999107361	4.0474600315094	3.62223997116089	3.26728992462158	2.98875994682312	2.72901997566223	1.99373999834061	1.13500998020172	0.90586000084877	0.705910009145737	0.539899986982346	0.290489998459816	0.212100002914667	0.271449998021126	0.298799999058247	0.368300005793571	0.300949994474649	0.294049996882677	0.299150004982948	0.313100002706051	0.267425000667572	0.0571250016801059	0.0391999990679324	0.0321499991696328	-0.0410500003490597	-0.0488250007620081	-0.127775002270937	-0.20592500641942	-0.145050002261996	-0.00619999971240759	0.0425249999389052	0.0285750003531575	0.0855750003829598	0.151300001889467	0.17960000410676	0.108974998816848	0.175299998372793
chrXIV:355273-355775	YNL144C	2.14646997451782	2.68831007480621	3.35058000087738	3.9602098941803	4.21627998352051	4.46034007072449	4.88749008178711	4.91305012702942	4.57158002853394	4.20409989356995	4.09366006851196	3.92390999794006	3.54959995746613	3.00266997814178	2.66738996505737	2.44843997955322	2.3668999671936	2.39201004505157	2.35852997303009	2.40955996513367	2.46320998668671	2.57518994808197	2.4211799621582	1.93903002738953	1.48140999078751	1.23565498590469	1.01847498118877	0.911639997363091	0.848949998617172	0.825750002264977	0.77781500518322	0.767859989404678	0.737589985132217	0.550900007784367	0.461679993569851	0.448344999551773	0.364159992337227	0.306759995222092	0.251314997673035	0.215600000321865	0.159485003352165	0.21271999552846	0.223730002343655	0.131594997644424	0.115525003150105	0.0426749997772276	0.0499650009907782	0.0501300003379583	0.0448850002139807	0.0806650005280971
chrXV:520480-520982	YOR107W	1.37824996709824	1.58202499747276	2.00774492025375	1.90621997117996	1.95137003660202	2.12773000001907	2.37217501401901	2.6146550655365	2.81057504415512	3.08697994947433	3.45341492891312	3.9971000790596	4.34223997592926	4.39544997215271	4.23113493919373	4.01709492206574	3.86310505867004	3.96276992559433	3.90988001823425	3.78192501068115	3.68921496868134	3.54253004789352	3.10368504524231	2.33626000285149	1.59336000084877	1.15450000762939	0.898830008506775	0.955670011043549	0.903649979829788	0.902230000495911	0.857569974660873	0.807000005245209	0.851389986276627	0.864080005884171	0.923680001497269	0.813750010728836	0.793750011920929	0.823379993438721	0.83260999917984	0.881180000305176	0.878589981794357	0.866550010442734	0.694990003108978	0.650720024108887	0.526910012960434	0.449520003795624	0.452479994297028	0.459410008788109	0.441820004582405	0.376990011334419
chrXIV:281605-282107	YNL190W	0.487419992685318	1.72913995981216	2.72431993484497	3.59102993011475	4.09426012039185	4.29699006080627	4.65137004852295	4.58382987976074	4.44163002967835	4.06178984642029	3.87425997257233	3.61010999679565	3.5512099981308	3.47912998199463	3.3138099193573	3.23238995075226	2.99190998077393	2.57440004348755	1.85230997800827	1.0396899998188	0.599220013618469	0.140930000692606	-0.306209997832775	-0.689980018138886	-1.31922000646591	-1.78997000455856	-1.98325501084328	-2.43923997879028	-2.96388499736786	-3.72657001018524	-4.0500100851059	-4.53716511726379	-3.44326505661011	-2.19749505519867	-1.31560001373291	-0.771899992227554	-0.457874999940395	-0.32229999601841	-0.246495006233454	0.0116549983620644	0.167345002666116	0.272235000133514	0.171410000324249	0.03231500107795	-0.0173449995927513	-0.0669350015930831	-0.0677300002425909	-0.156474997103214	-0.170934998244047	-0.157515002787113
chrXI:327584-328080	YKL060C	0.690949991345406	0.930424988269806	2.22812500596046	3.62147498130798	4.54232501983643	4.57910001277924	4.47492492198944	4.3428248167038	4.30442500114441	4.19437503814697	3.8496749997139	3.65752494335175	3.1216499209404	2.78404998779297	2.56532496213913	2.40294998884201	2.28782504796982	2.16044998168945	2.23362505435944	2.17117500305176	1.87372499704361	1.69259998202324	1.54377496242523	1.2151999771595	0.425174996256828	0.273950007557869	0.253750005364418	0.0214000003412366	0.0460400000214577	0.210540007054806	0.242570000886917	0.269229999184608	0.216010001301765	0.189180002361536	0.0160999997984618	-0.0343899993225932	-0.0237600008025765	-0.12387999817729	-0.140509996563196	-0.130729996412992	-0.0807100001722574	-0.0450300008058548	0.0667700000107288	0.136529998481274	0.124610001593828	0.150190006196499	0.15604000389576	0.0986899990588427	0.0408300004899502	0.0723700005561113
chrIV:1011446-1011941	YDR275W	1.17699998617172	1.94350004196167	2.37014997005463	2.62660002708435	2.95360004901886	3.32644999027252	3.6764999628067	3.62949991226196	3.7300500869751	3.81510007381439	3.75170004367828	3.6652500629425	3.47780001163483	3.32924997806549	3.25380003452301	3.51470005512238	3.43219995498657	3.28495001792908	3.1657999753952	3.2161500453949	3.22664999961853	3.29760003089905	3.25104999542236	2.65354990959167	1.60245001316071	0.912385025620461	0.751865002512932	0.621234995126724	0.501439993083477	0.40446500480175	0.367709989845753	0.438174991309643	0.553169997036457	0.903015020489693	1.09936004281044	0.942005017399788	0.915879994630814	0.862255018949509	0.795404976606369	0.683109992742538	0.518190002441406	0.438179995119572	0.335809987783432	0.322004993259907	0.317264992743731	0.197944995760918	0.0557900008861907	-0.0221799997147173	-0.0401049987995066	-0.0177750002243556
chrV:490923-491416	YER158C	1.04193997383118	1.45255995988846	1.8047899723053	2.33903994560242	2.75252003669739	3.31644003391266	4.23082013130188	4.58206005096436	4.26299996376038	4.24158005714416	4.17228989601135	4.12840991020203	4.05949988365173	3.61061005592346	3.50003001689911	3.480220079422	3.73693995475769	3.66063001155853	3.41488997936249	3.03150999546051	2.84669997692108	2.56040997505188	2.30568997859955	2.03843997716904	1.46747000217438	1.08925497531891	0.972614973783493	0.967424991726875	0.899044996500015	0.793309992551804	0.721725022792816	0.735155016183853	0.749785006046295	0.852379995584488	0.786869996786118	0.652245002985001	0.504055002331734	0.417379991710186	0.248320002481341	-0.0349399987608194	-0.133294998109341	-0.163335001468658	-0.295600002259016	-0.322004997730255	-0.263919998705387	-0.328060011565685	-0.35146499723196	-0.260894995182753	-0.162825000286102	-0.0563400018960237
chrXVI:645264-645754	YPR036W-A	0.657509994506836	1.13567999601364	1.8292349755764	2.32711995840073	2.40885999202728	2.65582996606827	2.99148005247116	3.09148501157761	3.13460992574692	3.18441500663757	3.31208497285843	3.61876497268677	3.6747500538826	3.59312002658844	3.38176000118256	3.20462996959686	3.33105005025864	3.3448049902916	3.32935992479324	3.09887999296188	2.93189001083374	2.88476502895355	2.4177800655365	1.58419500887394	0.594974993355572	0.060649998486042	0.0173699997365475	0.0412100000306964	0.0783499997109175	0.0835899993777275	0.0373199995607138	0.106209995225072	0.105709994770586	-0.0737899997271597	-0.209759998321533	-0.217180001735687	-0.190510001778603	-0.172859998047352	-0.118520002067089	-0.106920000165701	-0.127800004929304	0.051800000667572	0.286689998954535	0.394960001111031	0.43808000087738	0.41217999458313	0.45231000483036	0.473609998822212	0.612090009450913	0.740980011224747
chrVII:397734-398223	YGL056C	1.17882497608662	1.50620001554489	2.15610000491142	2.96592503786087	3.36180001497269	3.30155003070831	3.3942249417305	3.56155002117157	3.69690001010895	3.75282496213913	3.68285000324249	3.684750020504	3.58090001344681	3.5580250620842	3.5229999423027	3.4326000213623	3.36624997854233	3.56604999303818	3.69867503643036	3.52970004081726	3.32007497549057	3.38462495803833	3.07854998111725	2.60237497091293	1.20282499492168	0.541440007090568	0.543150001764298	0.565689980983734	0.565510004758835	0.576590007543564	0.555720007419586	0.52823001742363	0.425930005311966	0.312429994344711	0.093249998986721	0.0293899994343519	-0.0152200005948544	-0.0443500012159348	-0.0476300001144409	-0.0684099994599819	-0.20611999630928	-0.161439996957779	-0.0755799984559417	-0.175510001182556	-0.188379997014999	-0.167190001904964	-0.206559999287128	-0.222609995305538	-0.203839999437332	-0.14474999755621
chrVII:905355-905842	YGR204W	1.11408998370171	1.19803498387337	1.41723503470421	1.74921998977661	2.45593491792679	2.90325500965118	3.29366998672485	3.5407800078392	3.88840500116348	4.2940899848938	4.48335983753204	4.55934510231018	4.67914505004883	4.81888012886047	4.71664488315582	4.75759003162384	4.50411005020142	3.93284999132156	3.36233994960785	2.94983507394791	2.65459995269775	2.0292050242424	1.68008002638817	1.14848998188972	0.874830016493797	0.745540004968643	0.684960001707077	0.699719989299774	0.710309988260269	0.736500000953674	0.753489989042282	0.708980005979538	0.731229990720749	0.48444998562336	0.492199984192848	0.346310004591942	0.330559998750687	0.327229994535446	0.305819994211197	0.304480010271072	0.278989996016026	0.217229995131493	0.255680003762245	0.159580002725124	0.222569997608662	0.118229998648167	0.0830100007355213	0.0650800028815866	-0.146990003436804	-0.147160003334284
chrXV:742217-742703	YOR212W	0.821009993553162	1.13948000669479	1.47126995325089	1.89714998006821	2.23343000411987	2.74106001853943	3.19250993728638	3.22699995040894	3.34142999649048	3.55056002140045	3.53123002052307	3.56060004234314	3.60490000247955	3.43058996200562	3.27930998802185	2.93718001842499	2.6701500415802	2.43168001174927	2.2492199420929	1.97046998739243	1.53278005123138	1.31407002210617	1.23540000915527	1.13516000509262	0.98866999745369	0.966585010290146	0.936124983429909	0.917025002837181	0.796935006976128	0.780715003609657	0.758774983882904	0.688265001773834	0.582869991660118	0.451979999244213	0.329284992814064	0.333150002360344	0.313725008070469	0.199365004897118	0.145810002088547	0.0901500001549721	0.103359998762608	0.0725449986755848	-0.0189700001850724	-0.0943100003525615	-0.129315000399947	-0.195480003207922	-0.233260000497103	-0.23092500269413	-0.25472000464797	-0.294420003890991
chrVII:438470-438954	YGL031C	0.195039997249842	0.859825007617474	1.6377149939537	2.21373500227928	2.7685599565506	2.84157491922379	3.23476002216339	3.44372509717941	3.37835994958878	3.28393498659134	3.20616499185562	3.15170496702194	3.13779994249344	3.15659008026123	3.15281492471695	3.18192495107651	3.06795995235443	3.12413009405136	3.09172495603561	2.94594008922577	2.75833004713058	2.53530504703522	2.39523997306824	2.00455502271652	1.36991498470306	1.15005004405975	1.07600003480911	0.946150004863739	0.950300008058548	0.908850014209747	0.909500002861023	0.75424998998642	0.530450001358986	0.357749998569489	0.229350000619888	0.244100004434586	0.176550000905991	0.132849998772144	0.168950006365776	0.286449998617172	0.383900001645088	0.393200010061264	0.436899989843369	0.449000000953674	0.451650008559227	0.513250008225441	0.514399990439415	0.391299992799759	0.291249997913837	0.217000000178814
chrVIII:125995-126478	YHR010W	1.22970502972603	1.86337500810623	3.06529000997543	4.00768501758575	4.34835493564606	4.43118991851807	4.68651993274689	4.85104501247406	4.72513501644135	4.33218982219696	3.89374498128891	3.67849500179291	3.38307007551193	3.39636001586914	3.34965498447418	3.26800001859665	3.2471049785614	3.21571505069733	3.21922990083694	3.12992502450943	2.81428999900818	1.88205004930496	1.18238998651505	0.50551500171423	0.213654997944832	0.0986399993300438	0.150199996680021	0.216210003197193	0.300669994950295	0.337529996037483	0.251620005071163	0.207729998230934	0.102810000628233	0.0516800012439489	-0.000950000062584877	-0.161719997599721	-0.324549992382526	-0.536769995093346	-0.448489993810654	-0.176030005514622	0.166539998725057	0.450429996848106	0.565260004997253	0.487930005788803	0.375829994678497	0.401260003447533	0.366110000014305	0.5384899944067	0.52292001247406	0.407980000972748
chrXI:431355-431836	YKL006W	0.269599996507168	0.457349985837936	0.547350004315376	0.633024990558624	0.802225023508072	1.07642501592636	1.81487500667572	3.06790000200272	3.61559993028641	3.58415001630783	3.50905001163483	3.4345999956131	3.42704999446869	3.300950050354	3.26667499542236	3.20285004377365	3.14522504806519	3.19199991226196	3.2125249505043	3.20122498273849	3.08839994668961	2.84934997558594	2.57339996099472	1.82102501392365	0.898999989032745	0.504420015215874	0.18478000164032	0.128590001910925	0.0676799990236759	0.0775300025939941	0.091159999370575	0.0607500001788139	0.0696099996566772	0.107489996403456	0.215829999744892	0.261760005354881	0.282839995622635	0.27893999516964	0.18242000490427	0.131570000201464	0.106470000743866	0.0988000012934208	-0.049430001527071	-0.195949997007847	-0.241159997880459	-0.148279998451471	-0.0112200008516083	0.0182199998758733	0.00241999942809343	-0.0603200018405914
chrVII:23365-23843	YGL253W	0.923640012741089	1.43371000289917	3.10306003093719	4.94531006813049	5.24046998023987	5.3516800403595	5.21473999023438	5.07024984359741	4.98354001045227	4.5745698928833	4.23129999637604	3.58810999393463	3.2742399930954	2.91563003063202	2.79525997638702	2.64117007255554	2.48405005931854	2.56025002002716	2.54117994308472	2.3194899559021	2.09636002779007	1.68375000953674	0.776530000939965	-0.0762100040912628	-0.331000003218651	-0.246265000104904	-0.180900004506111	-0.100310000777245	0.0528300002217293	0.0929500002413988	0.143645000085235	0.309329999983311	0.404014998674393	0.237394998595119	0.0237349995411932	-0.0263499996624887	-0.0720849990844727	-0.110495000332594	-0.128249997273088	-0.106215001270175	-0.215370001643896	-0.156940006092191	-0.0189499994990911	-0.0392800008532504	-0.0795399982482195	-0.119574997574091	-0.162129997462034	-0.267819997668266	-0.361825001239777	-0.394164991378784
chrI:45240-45718	YAL053W	1.51409004330635	1.62083002924919	2.10977501273155	2.84077001810074	3.44162496328354	3.53562500476837	3.60071501731873	3.67879502773285	3.76698007583618	3.86141006946564	3.95820000171661	3.84456505775452	3.61573497056961	3.5315700173378	3.34316500425339	2.94517999887466	2.7395450592041	2.81816003322601	2.69623994827271	2.48317999839783	2.41913007497787	2.34141504764557	1.9401150226593	0.853255000710487	-0.215710002183914	-1.1579099714756	-1.78948000669479	-1.93164005279541	-1.83721001148224	-1.85023002624512	-1.76730002164841	-1.16007001399994	-0.565600001811981	0.184900008421391	0.578350001573563	0.63345000743866	0.672650021314621	0.675309985876083	0.682680004835129	0.67131000161171	0.645700019598007	0.631569987535477	0.209659993648529	0.124939998984337	0.0610799983143806	0.0512500002980232	0.0606600008904934	0.0371899995952845	0.00448000021278858	-0.192410000320524
chrI:141644-142122	YAL005C	0.00665000092703849	0.101000001654029	0.471925001591444	1.02640002965927	1.40617501735687	1.84797501564026	2.10725003480911	2.46875	2.92477494478226	2.94062501192093	2.9869499206543	3.14169996976852	3.5081000328064	3.75760000944138	3.85420006513596	3.93105000257492	3.94479995965958	4.21582508087158	4.13732498884201	3.81279999017715	3.40417504310608	2.90652495622635	1.91014996170998	1.34667500853539	0.841649994254112	0.515239995718002	0.422359994053841	0.368659994006157	0.273800002038479	0.172690005600452	-0.0796999961137772	-0.303649997711182	-0.437940004467964	-0.481410002708435	-0.684969997406006	-0.654749977588654	-0.568539994955063	-0.466939994692802	-0.407240006327629	-0.379019990563393	-0.354099994897842	-0.407779994606972	-0.442219996452332	-0.599669986963272	-0.794409996271133	-0.86758998632431	-0.832719987630844	-0.803769999742508	-0.845169991254807	-0.856370002031326
chrVII:428064-428539	YGL036W	-0.642759984731674	-0.212299998290837	0.602829999802634	2.01406006813049	2.89725003242493	3.69088008403778	4.80899000167847	5.28900017738342	5.39129996299744	5.57260003089905	5.64080004692078	5.6268298625946	5.58308992385864	5.63791990280151	5.16677007675171	4.78461012840271	4.26146001815796	3.20715000629425	1.83985997438431	1.52272000312805	1.58809995651245	1.91727004051209	2.21922998428345	1.43751001358032	0.65585001707077	0.490569999814033	0.493340004980564	0.483895000815392	0.486225011944771	0.480425000190735	0.434679999947548	0.405895002186298	0.10149500221014	0.144029998779297	0.222229995578527	0.229970005899668	0.240369997173548	0.242770001292229	0.25040500536561	0.190355000644922	0.195574997365475	0.308330003917217	-0.0646299982443452	-0.132999996840954	-0.129650001227856	-0.148019999265671	-0.155720003694296	-0.106414998881519	-0.0972150003537536	-0.0717950002290308
chrII:140396-140870	YBL042C	0.903645011782646	1.25257000923157	1.93281502127647	2.82602000236511	3.14372999668121	3.30592505931854	3.48295999765396	3.67830492258072	3.84143505096436	3.96974492073059	4.20117003917694	4.0712149143219	4.05973509550095	4.03619502782822	3.86163504123688	3.585125041008	3.56588500738144	3.23270505666733	2.72235506772995	2.15177007317543	1.54131003022194	1.2481100320816	0.868055015802383	0.803930002450943	0.627189999818802	0.508669996261597	0.580709993839264	0.631849992275238	0.717709976434708	0.752229988574982	0.708799999952316	0.643409985303879	0.592019993066788	0.489599993824959	0.396529996395111	0.34190000295639	0.269439998269081	0.25947999060154	0.228950001299381	0.210350000858307	0.0462499998509884	-0.101990001648664	-0.0780099973082542	-0.0764399982988834	-0.0448600003495812	-0.123249999061227	-0.229829999804497	-0.232610003650188	-0.190029998123646	-0.138339999318123
chrXI:99624-100098	YKL182W	0.801504996418953	0.730010014772415	0.775025016069412	0.891244983673096	1.15148495137691	2.19704995155334	3.62168501615524	3.84314000606537	4.05309512615204	4.10959012508392	4.01557996273041	4.08090009689331	4.06236500740051	3.90091509819031	3.66108502149582	3.64034507274628	3.63842495679855	3.59682993888855	3.6122750043869	3.35510008335114	3.19976491928101	3.0475000500679	2.36108494997025	1.67811499238014	1.30954498648644	1.04686000347137	0.949290013313293	0.941100013256073	0.86667001247406	0.749890005588531	0.628800022602081	0.585160005092621	0.37359000146389	0.229929995536804	-0.368250018358231	-1.05441001057625	-2.31070001125336	-3.04029994010925	-3.44059000015259	-3.81833992004395	-4.43140988349915	-4.55570006370544	-4.49524998664856	-4.50395994186401	-4.35507001876831	-4.16844003200531	-2.52174003124237	-1.5030500292778	-1.04960998296738	-0.812710016965866
chrXIV:503090-503563	YNL065W	0.649749982357025	0.99052996635437	1.28189997673035	1.4834400177002	1.5967099905014	1.68189001083374	2.08982999324799	2.35040998458862	2.50679998397827	2.69723999500275	2.70910005569458	2.98515002727509	3.32874999046326	3.51052997112274	3.50638003349304	3.53152000904083	3.6332700252533	3.62884998321533	3.47983005046844	3.50743999481201	3.24053995609283	3.00958003997803	2.41025004386902	1.48080999851227	-0.547739994525909	-1.74140498042107	-1.94703998565674	-2.23278002738953	-2.39188003540039	-2.22592006325722	-1.72714002132416	-1.12280998826027	-0.819370010495186	-0.578834982216358	-0.37059500515461	-0.312425009906292	-0.296939995884895	-0.293624992668629	-0.34381999373436	-0.357109998911619	-0.238834993168712	-0.188475002720952	-0.401320007443428	-0.414440006017685	-0.403725004196167	-0.41862999945879	-0.396909995377064	-0.417289990186691	-0.497959990799427	-0.491485005617142
chrXVI:700049-700522	YPR080W	-0.282129993289709	-0.103154997527599	0.775035001337528	3.00993994474411	4.19779987335205	4.82688484191894	4.91519501209259	5.19305489063263	5.18745515346527	5.26747493743896	5.19884490966797	4.77702007293701	4.95928490161896	4.32429485321045	4.13152508735657	3.68073000907898	3.41995502710342	3.04899001121521	2.44005004167557	2.12628004550934	1.68337002396584	1.03302002549171	-0.0207750022411346	-1.05331998765469	-0.870050001144409	-0.487860012054443	-0.348580005764961	-0.243750004470348	-0.223120000958443	-0.159190003573895	-0.120290000736713	-0.109239998273551	0.0419600015506148	-0.0274300001561642	-0.103559999912977	-0.102689999714494	-0.0524800017476082	-0.0374400011263788	-0.0977700002491474	-0.0847599983215332	-0.143350000679493	-0.175480001419783	-0.307300001382828	-0.248110005259514	-0.398600009083748	-0.366590005159378	-0.442790007591248	-0.515290015935898	-0.56120999455452	-0.635250002145767
chrVI:106321-106785	YFL016C	0.688829982280731	1.09115998148918	1.69046003818512	2.89971997737885	3.54128007888794	3.9436999797821	4.10864014625549	4.25473990440369	4.14633994102478	4.15914006233215	3.87039992809296	3.88787999153137	3.73003995418549	3.53884994983673	3.41380999088287	3.20166993141174	3.00054993629456	3.00300004482269	2.89128997325897	2.80543005466461	2.71680996417999	3.0711799621582	2.86592993736267	2.13182997703552	1.6600000500679	1.48162003159523	1.4280849814415	1.41760501265526	1.40238999128342	1.34228499531746	1.30878497362137	1.30579499602318	1.21687000989914	0.376360001112334	-0.0847099998267367	-0.0735100001096725	-0.0786049999296665	-0.0931599996984005	-0.131510002911091	-0.16525000333786	-0.176545000076294	-0.0524450009688735	0.231884999014437	-0.0802049987018108	-0.249514992535114	-0.338730005919933	-0.34412000477314	-0.344374991953373	-0.351840004324913	-0.408420005440712
chrXV:443610-444074	YOR062C	0.724359986186027	0.885484990477562	1.11236002445221	2.01233001947403	2.77102494239807	3.462914955616	4.03198012113571	4.06006503105164	4.2392550110817	3.96975008249283	4.11356484889984	3.89781502485275	3.69953000545502	3.57340002059937	3.40570496320724	2.98680996894836	2.62891994714737	2.2865849852562	2.04263997077942	1.68212502598763	1.56224003434181	1.47807997465134	1.41707998514175	1.27923999428749	1.15591498017311	1.09965002536774	1.09959995746613	1.06529998779297	0.932200014591217	1.00200000405312	1.01299995183945	1.11684995889664	1.22729998826981	1.21174997091293	1.11440002918243	1.1034500002861	1.11750000715256	1.14079999923706	1.0504999756813	0.983249962329865	0.654750019311905	0.413800001144409	0.386500000953674	0.361149996519089	0.362149998545647	0.36625000834465	0.3488499969244	0.297000005841255	0.176100000739098	0.133949995040894
chrX:90141-90604	YJL178C	0.765520006418228	1.2470100402832	1.78054007291794	2.30720999240875	2.61496000289917	2.76957004070282	3.0535400390625	3.21587007045746	3.29263994693756	3.32490994930267	3.21698997020721	3.27574000358582	3.58220000267029	3.76550993919373	3.85537996292114	3.81571004390717	3.74340999126434	3.78574004173279	3.88310000896454	3.84711003303528	3.53255996704102	3.30347998142242	3.09219009876251	2.36752002239227	0.993340027332306	0.484505006670952	0.383079995214939	0.35371500402689	0.373844996094704	0.409635002911091	0.405924995243549	0.400495007634163	0.334994995594025	0.250119999423623	0.0365149991586804	0.0153999999165535	0.0401550004258752	0.0165049995761365	-0.0309299991466105	-0.0662899982184172	-0.00824000118300319	0.0344850013498217	0.194765002047643	0.209844998270273	0.20135499984026	0.176834997534752	0.168399998545647	0.236379997432232	0.0195499986410141	-0.0839350026100874
chrII:167898-168360	YBL028C	-1.58906499147415	-1.11429499089718	-0.214989992231131	1.05217496454716	1.91039000153542	2.65747001171112	3.23160992860794	3.30399998426437	3.2953950047493	3.37079998254776	3.54250497817993	3.29418494701385	3.33773002624512	3.15810494422913	3.03088003396988	3.05934995412827	3.25234997272491	3.22794497013092	3.02956508398056	3.1399250626564	3.12835507392883	3.03648993968964	2.8732549905777	1.86738999783993	0.741805014014244	0.540480005741119	0.581000018119812	0.62192000746727	0.625270003080368	0.62817000746727	0.616269987821579	0.611450010538101	0.536119991540909	0.326199996471405	0.127480002865195	-0.00954000023193657	-0.00129000003435067	0.0113300000317395	0.0273699996992946	0.013699999731034	-0.0729300022125244	-0.260159996151924	-0.409700003266335	-0.50174999833107	-0.452870002388954	-0.449750003218651	-0.531730002164841	-0.78526000380516	-0.942909985780716	-1.01755000352859
chrXIII:886477-886936	YMR307W	0.448825001716614	0.475199997425079	0.614650011062622	0.758174985647202	0.960775002837181	1.32227501273155	1.77352494001389	2.17909997701645	2.59529995918274	2.86497503519058	3.28292495012283	3.61944997310638	3.94817501306534	3.97332507371902	3.99430000782013	3.4940750002861	2.89072501659393	2.65072500705719	2.11557498574257	1.55624997615814	0.817750006914139	0.182375002652407	0.0374500006437302	-0.12822500243783	-0.211099997162819	-0.275890001654625	-0.31462000310421	-0.255339996516705	-0.0480400003492832	0.140750002861023	0.239590004086494	0.180799997597933	0.0117600004421547	-0.149529997259378	-0.222859996557236	-0.249880003929138	-0.302730000019073	-0.450099992752075	-0.529440003633499	-0.611769998073578	-0.670459997653961	-0.732470011711121	-0.613600009679794	-0.510640001296997	-0.495819985866547	-0.502159997820854	-0.562380003929138	-0.620300018787384	-0.590160000324249	-0.450869998335838
chrII:477164-477622	YBR118W	1.31454501748085	1.78554499745369	2.30355499982834	3.14149495363235	3.67748494148254	3.78627002239227	3.81927495002747	3.8797950387001	3.92688503265381	3.99914002418518	3.8774950504303	3.84135998487473	3.68215503692627	3.56250997781754	3.30433000326157	2.92515001296997	2.20397001504898	1.95595496892929	1.8903500020504	1.40961499810219	0.886690017580986	-0.121039989590645	-0.948889995366335	0.0151349999010563	0.0857399989850819	-0.00489999987185001	-0.0325000006705523	0.0337099997326732	0.0294599991291761	0.0799400024116039	0.0477299997583032	-0.0522700004279614	-0.288419997692108	-0.352889993786812	-0.295390003919601	-0.375039994716644	-0.336009994149208	-0.373609998822212	-0.462440004944801	-0.51156998872757	-0.594199997186661	-0.563619995117188	-0.655199992656708	-0.703709989786148	-0.672170001268387	-0.751500016450882	-0.721889990568161	-0.750800007581711	-0.745099991559982	-0.594609999656677
chrIX:257158-257610	YIL052C	0.988014981150627	1.16241499781609	1.25632499456406	1.62434501647949	2.79164997339249	3.73720490932465	3.83166000843048	3.93746492862701	3.87184002399445	3.82876492738724	3.87704491615295	3.80785501003265	3.66305507421494	3.86133495569229	3.87983003854752	3.77994000911713	3.71999496221542	3.62238500118256	3.49195998907089	3.39035502672195	3.20871503353119	2.89100999832153	1.90010997653008	0.861925007402897	0.247260006517172	-0.395609995722771	-0.785050004720688	-0.946710002422333	-0.962239974737167	-0.954599982500076	-0.929350000619888	-0.758070009946823	-0.403670006990433	-0.187199997901916	0.0169299991801381	0.172299998998642	0.203709997236729	0.197580003738403	0.150589998811483	0.0708099991083145	0.00200000015320256	0.0149900006130338	0.0318199997767806	0.0262000003829598	0.0513999994844198	0.0907300002872944	0.109800001233816	0.0659099977463484	0.0223199991509318	0.0280200008302927
chrXII:253166-253617	YLR055C	0.713260015845299	0.766545015573502	1.03885500133038	1.80394496917725	2.71962996721268	3.38245997428894	4.03202996253967	4.19377508163452	4.19974489212036	4.30450005531311	4.18310496807098	4.21247489452362	4.19873988628387	4.19677484035492	4.06563490629196	3.84999006986618	3.99220999479294	3.96983495950699	4.07290513515472	3.99033000469208	3.77081001996994	3.3274849653244	2.94057502746582	2.09093003869057	0.72404999807477	0.0872499987483025	0.0607299990952015	-0.0128100011497736	-0.0785599991679192	-0.165630002319813	-0.202380000054836	-0.166429997980595	-0.0973300026729703	-0.396769994497299	-0.806099998950958	-0.943969988822937	-0.960130000114441	-0.870189988613129	-0.826529985666275	-0.957699990272522	-1.03642001152039	-1.04909000396729	-0.771779990196228	-0.534770002961159	-0.44539999961853	-0.475430002808571	-0.553480005264282	-0.56975998878479	-0.584609985351562	-0.624110007286072
chrXIII:145975-146425	YML064C	0.414789989590645	0.399979996681213	0.502620002627373	0.606000006198883	1.31534000039101	2.04391998052597	2.67931001186371	3.08882002830505	3.44274003505707	3.54859004020691	3.60728003978729	3.81865999698639	3.84151999950409	3.56003003120422	3.52853004932404	3.49719002246857	3.35615000724792	3.14363000392914	3.07335996627808	2.8662700176239	2.64585003852844	2.29224002361298	1.42636004686356	0.591920000314712	0.218559998273849	0.191100001335144	0.134449999779463	0.170200005173683	0.194700002670288	0.197050001472235	0.175425000488758	0.17382500320673	0.146449999883771	0.0318249997217208	0.0366249999497086	-0.00592499971389771	-0.0333749996498227	-0.052674999460578	-0.0591250006109476	-0.106325000524521	-0.142350001260638	-0.203600002452731	-0.148974999785423	-0.116475000977516	-0.0813999995589256	-0.0693499986082315	-0.0612749997526407	-0.0412000007927418	0.00394999980926514	0.207775004208088
chrV:461826-462275	YER145C	1.30576998591423	1.11089499890804	1.04389501512051	1.34175500273705	1.67414501309395	1.81757501363754	2.05964005589485	2.22609003782272	2.31655498743057	2.50497496128082	2.63831491470337	2.81582502126694	3.06030002832413	3.29591002464294	3.44517997503281	3.65014004707336	4.01684495210648	3.76479499340057	3.59512004852295	3.3623850107193	2.57254997491837	1.97939001917839	1.52217500209808	1.18376500606537	0.838244989514351	0.62510998249054	0.531529992818832	0.486899995803833	0.416000008583069	0.38183000087738	0.404360002279282	0.406530007719994	0.418429997563362	0.425569999217987	0.390769997239113	0.421729996800423	0.425200003385544	0.442049998044968	0.462469998002052	0.449169999361038	0.518670004606247	0.443670001626015	0.429729998111725	0.451190000772476	0.45720000565052	0.491190004348755	0.398550003767014	0.369919994473457	0.33899000287056	0.308060005307198
chrII:378606-379054	YBR069C	0.546849980950356	0.428599999845028	0.445709995925426	0.775924989581108	1.24581503272057	1.73260999917984	2.0995149731636	2.51332995891571	3.21162494421005	3.84655507802963	4.1235701084137	4.22714512348175	4.22676498889923	4.2986100435257	4.17307999134064	4.09664505720139	3.2607600569725	2.69743499755859	2.17173993587494	1.56418502926826	1.29310495853424	1.03369496166706	0.734709990024567	0.537650020420551	0.427000004053116	0.401759999990463	0.443069994449615	0.556780016422272	0.482959997653961	0.346249997615814	0.397879993915558	0.521630001068115	0.468660002946854	0.416419997811317	0.362379994988441	0.334639999270439	0.292659997940063	0.265710002183914	0.242720003426075	0.0313699990045279	-0.0127499994821846	-0.000670000165700912	-0.00783000020310283	-0.0343599992804229	-0.0449099999852478	-0.0669300008565187	-0.136420002579689	-0.196440000832081	-0.284919992089272	-0.286270010471344
chrIII:50300-50746	YCL042W	0.197875000536442	0.362400010228157	0.433399997651577	0.61167499423027	1.43525004386902	2.3635750412941	3.14932495355606	3.58555001020432	3.80442494153976	3.94262492656708	3.92192494869232	4.15765011310577	4.11367493867874	4.17849999666214	4.25449991226196	4.12720012664795	4.46397495269775	4.60125005245209	4.59029996395111	4.39324998855591	4.07269996404648	3.14977490901947	2.59620004892349	2.40745002031326	1.85897499322891	0.934780019521713	0.878950011730194	0.794859999418259	0.632850003242493	0.455169996619225	0.367060008645058	0.199780005216598	0.121960001438856	0.0287300001829863	0.036769999563694	-0.0726900011301041	-0.16955000013113	-0.248340007662773	-0.314400002360344	-0.228740000724792	-0.109890002757311	0.0207599995657802	0.106409999728203	0.0656800009310246	0.12834999859333	0.206170000135899	0.215299998223782	0.201409997045994	0.164239999651909	0.0989100009202957
chrXII:241718-242163	YLR048W	-0.134549998492002	-0.0657499998807907	0.0640599995851517	0.44864000082016	1.6683000087738	2.63749997615814	3.25700001716614	3.51860008239746	3.52413001060486	3.52809991836548	3.44608001708984	3.47527005672455	3.14276008605957	2.93668007850647	3.05549001693726	3.07386004924774	2.88740999698639	2.86512007713318	2.8240700006485	2.7262900352478	2.43765006065369	2.05094002485275	1.57022000551224	0.772000014781952	0.550819995999336	0.486209997534752	0.486665014922619	0.445749999582768	0.470280005037785	0.531175011396408	0.505934992432594	0.437240000069141	0.289649999141693	0.196675003319979	0.213879992812872	0.211335000395775	0.223985000699759	0.14463000074029	-0.00819499939680099	-0.0925599995069206	0.00798500012606382	0.0521600012201816	-0.0670649991836399	-0.222169999778271	-0.241825006902218	-0.210070004314184	-0.159844998270273	-0.102340001612902	-0.179490002244711	-0.217480000853539
chrVIII:505607-506052	YHR203C	1.02773995399475	1.06380000114441	1.20153995752335	1.86018998622894	2.48013999462128	3.11626996994019	3.43008999824524	3.70067009925842	4.00916013717651	3.90690004825592	3.72900002002716	3.68550002574921	3.08624000549316	2.90539000034332	2.94675002098084	2.75233998298645	2.63203999996185	2.59017994403839	2.56597993373871	2.3957400560379	2.02903006076813	1.66237001419067	1.18406001925468	0.735560002923012	0.264690001308918	0.0950450036674738	0.0373750012367964	0.0195450000464916	0.132389998808503	0.210130000114441	0.29590000808239	0.215580001473427	0.288159996271133	0.438235002756119	0.468569995462894	0.400670012831688	0.282430004328489	0.136125001311302	-0.199440006166697	-0.359485007822514	-0.386914992332459	-0.263835000991821	-0.330475004017353	-0.368409994244575	-0.291474997997284	-0.233575001358986	-0.117035001143813	0.0427250007167459	0.0202399985864758	-0.208375009149313
chrXI:382064-382508	YKL032C	-0.876625001430511	-0.204025001265109	0.16765000578016	0.621975012123585	1.38632500171661	1.9852249622345	2.53442490100861	2.9847748875618	3.36762499809265	3.53844994306564	3.8672000169754	4.0699999332428	4.04044997692108	4.08347499370575	3.98634994029999	4.03412508964539	3.83312499523163	3.69072496891022	3.51704996824265	3.36072498559952	3.18067502975464	3.09904998540878	2.76999998092651	2.40314996242523	1.88702493906021	1.50284000635147	1.43525998592377	1.33351000547409	1.20544999837875	0.990049993991852	0.839329999685287	0.767319995164871	0.656319987773895	0.502259996533394	0.369280007481575	0.286280001699924	0.19852000027895	0.215750001370907	0.197089999914169	0.178279998898506	0.0678300021216273	-0.0398700002580881	-0.117189998179674	-0.153450000286102	-0.0968900017440319	-0.169899998605251	-0.243560004234314	-0.267500002682209	-0.257849998772144	-0.203510002046824
chrXIV:495043-495487	YNL069C	0.405889993906021	0.493830010294914	0.705770021677017	1.18149000406265	2.42998995780945	2.85043997764587	3.03148999214172	3.35575993061066	3.54443995952606	3.62239003181458	3.56657004356384	3.54995002746582	3.40145998001099	3.38760995864868	3.4855299949646	3.39874994754791	3.35969004631042	3.17366003990173	3.02908003330231	2.97177004814148	3.03620998859405	2.75013000965118	1.89254996776581	1.16789003014565	0.661060017347336	0.537444993853569	0.562089982628822	0.595840013027191	0.566950014233589	0.572045004367828	0.592514994740486	0.4599549934268	0.191179998591542	-0.33359999768436	-0.423115003108978	-0.57738998234272	-0.5744549959898	-0.54140499830246	-0.494699996709824	-0.239604998007417	0.135950000956655	0.355664999037981	0.491619993746281	0.466134996712208	0.435475005209446	0.437334999442101	0.430874998867512	0.401765008270741	0.0640950027853251	-0.101045000180602
chrIX:232463-232906	YIL069C	-0.91174002289772	-0.749820011854172	-0.0791299998760223	0.876019996404648	2.02615005970001	2.5939199924469	2.95527000427246	3.05551996231079	3.15743002891541	3.07208998203278	3.08053004741669	3.05248997211456	3.12186999320984	3.1353999376297	2.9769100189209	2.89032003879547	2.84662001132965	2.87672002315521	2.58711996078491	2.17777001857758	1.79295998811722	1.24533997774124	0.931719982624054	0.685800004005432	0.50514001250267	0.360645000636578	0.382860001921654	0.421690006554127	0.446805001795292	0.494610001146793	0.457304994761944	0.395004999637604	0.324484993517399	0.293239998817444	0.226385001093149	0.127210000902414	0.0810099981725216	0.0161849995842204	-0.0109499994665384	-0.226925003156066	-0.371940000355244	-0.499865001440048	-0.558639997243881	-0.656939998269081	-0.711585003137589	-0.729490000009537	-0.620644983649254	-0.471210007369518	-0.197429998964071	-0.0791999999433756
chrII:613970-614411	YBR196C-A	0.926674988865852	0.899165001511574	1.04231998324394	1.22756503820419	1.73903504014015	2.29439007043838	2.70291002988815	3.07126008272171	3.12209998369217	3.30664501190186	3.33691498041153	3.34533996582031	3.11723998785019	2.72012493610382	2.41090497970581	1.76898502707481	1.05521000623703	0.748119986057281	0.591889999806881	0.102630001679063	-0.522080006822944	-0.91784000992775	-1.01642996668816	-0.479139998555183	-0.0824250012636185	0.0623499993234873	0.0967000015079975	0.110149998217821	0.163050003349781	0.274049997329712	0.307899996638298	0.234100006520748	0.119799999520183	-0.216749995946884	-0.280799999833107	-0.274349987506866	-0.293800011277199	-0.434000000357628	-0.475900009274483	-0.465750008821487	-0.406449988484383	-0.44760000705719	-0.411849990487099	-0.397050008177757	-0.42339999973774	-0.39640000462532	-0.384250000119209	-0.323599994182587	-0.463049992918968	-0.409749999642372
chrXI:67700-68140	YKL201C	0.427329996228218	0.534404982626438	0.755469989776611	1.01323503553867	1.41104503273964	1.93104500174522	2.02143491506577	2.3237499833107	3.25212507247925	3.88111510276794	4.6450350522995	4.7599949836731	4.79339511394501	4.74454498291016	4.46930501461029	4.39775016307831	4.33212478160858	4.20171494483948	3.79374505281448	3.3434500336647	2.98489998579025	2.69233508110046	2.5626699924469	1.82883496880531	1.3087550163269	0.959049999713898	0.774100005626678	0.631599992513657	0.643549978733063	0.598450005054474	0.475849986076355	0.474949985742569	0.552550002932549	0.539849996566772	0.651649981737137	0.631400018930435	0.499700009822845	0.486100003123283	0.499799996614456	0.513600006699562	0.464800000190735	0.468549996614456	0.240750007331371	0.0379499993287027	-0.00780000002123415	-0.0312999999150634	-0.045049998909235	-0.0919500030577183	-0.143150001764297	-0.205849997699261
chrVIII:236128-236568	YHR071W	0.384900005161762	0.604835025966167	0.861294975876808	1.50338997840881	2.87398998737335	3.57008000612259	3.74265500307083	3.63795499801636	3.64077495336533	3.85721991062164	3.89122995138168	3.91843991279602	3.88479999303818	3.84604996442795	3.88015005588532	4.05427507162094	4.18699998855591	4.15870990753174	4.17721495628357	3.96472504138947	3.68524998426437	3.51060498952866	3.12994998693466	2.26363999843597	1.70188001394272	1.54371002912521	1.36867996454239	1.31430999040604	1.30865997076035	1.16523998975754	1.04372999668121	1.00366004109383	0.936300003528595	0.848909997940063	0.749300003051758	0.639840012788773	0.51577000617981	0.485380008816719	0.478199994564056	0.469819989800453	0.322390004992485	-0.0407100006937981	-0.607290005683899	-0.943740022182465	-0.927559989690781	-0.592529994249344	-0.422400015592575	0.0130599990487099	0.184169996529818	0.323940008878708
chrV:225291-225730	YER036C	-2.31223995685577	-1.88117001056671	-1.29958999156952	0.585730002820492	2.46164997816086	3.55652010440826	3.83421993255615	3.93136005401611	4.35389013290405	5.1047899723053	5.55952997207642	5.58297004699707	5.27402987480164	4.32746987342834	3.98821005821228	3.69863998889923	3.39310009479523	2.875989985466	2.61304996013641	2.4169499874115	2.42514996528625	2.35608999729156	2.05908997058868	1.16119999885559	0.787610018253326	0.63584500849247	0.592609992623329	0.590764981508255	0.591824984550476	0.560014998912811	0.466565006971359	0.355964994430542	0.00769000016152859	-0.193159994855523	-0.209489998966455	-0.186345003545284	-0.164725007116795	-0.20774000287056	-0.213455001264811	-0.329479999095201	-0.498894988000393	-0.585739994049072	-0.525785019993782	-0.547829988598824	-0.564924994111061	-0.553530010581017	-0.528744980692863	-0.429625000059605	-0.270390005409718	-0.00706000020727515
chrII:452156-452595	YBR106W	0.512669986486435	0.561980003118515	0.517139995098114	0.519119980931282	1.535640001297	3.73681995868683	5.00370988845825	5.24043006896973	5.20590996742249	4.94749002456665	4.89239001274109	4.90564999580383	4.9232301235199	4.89809002876282	4.44889001846313	4.02747001647949	4.01327016353607	4.0793701171875	4.11020016670227	4.11491017341614	4.02160000801086	3.91352000236511	3.55351998806	2.04387993812561	1.19393000602722	1.14500001072884	1.0791500210762	1.06695002317429	1.05540001392365	1.04532498121262	0.931974992156029	0.879674986004829	0.683649986982346	0.248599994927645	0.203175000846386	0.153324995189905	0.169775001704693	0.186174999922514	0.141199996694922	0.0583249996416271	0.0571500002406538	0.0519999992102385	0.00457499967887998	0.105600001290441	0.0993500016629696	0.0915250014513731	0.113800000399351	0.219074998050928	0.298099994659424	0.252450004220009
chrX:703110-703546	YJR145C	0.724829995632172	0.770285001397133	0.734694987535477	1.08246001005173	2.07049499154091	3.03069504499435	3.18697508573532	3.37711006402969	3.51811991930008	3.5077099442482	3.60364496707916	3.56007498502731	3.52598999738693	3.55524497032166	3.97071506977081	3.92619494199753	3.63331998586655	3.48567504882813	3.37475007772446	3.39053505659103	3.37150993347168	2.72898496389389	1.83496496081352	1.07991500794888	0.530794988572598	0.26069999486208	0.2162000015378	0.268150001764297	0.275800004601479	0.238150000572205	0.037750001065433	-0.19539999961853	-0.507949993014336	-1.03115001320839	-1.35295003652573	-1.85320001840591	-2.00075006484985	-1.7336500287056	-1.06239998340607	-0.663700014352798	-0.32880000770092	-0.0762499985285103	0.0253000007942319	0.0950000025331974	0.0298000006005168	-0.0662000011652708	-0.187349997460842	-0.266949996352196	-0.420699998736382	-0.400249987840652
chrV:68972-69407	YEL044W	0.541960006952286	0.612299996614456	0.574620017409325	0.413930004835129	0.495730003714561	1.46089000701904	1.70891000032425	2.09052995443344	2.61186995506287	2.81351997852325	2.96608006954193	3.02486999034882	3.24775002002716	3.43977999687195	3.48645992279053	3.5159600019455	3.41709005832672	3.41561005115509	3.42456002235413	3.70818996429443	3.87280993461609	3.25766005516052	3.08134005069733	2.97481999397278	2.54035003185272	2.41331504583359	2.44563997983933	2.45545001029968	2.18831995725632	2.01415496468544	1.9547500371933	1.83641496300697	1.85265498757362	1.8191800236702	1.82422501444817	1.86649498343468	1.93448999524117	2.04875501394272	2.02478997707367	1.85287002325058	1.63534996509552	1.25554001331329	1.12213497161865	1.02105000019073	0.889955013990402	0.846344998478889	0.828960001468658	0.763120010495186	0.75377000272274	0.64186500608921
chrXV:908842-909276	YOR317W	0.434149995446205	0.423024997115135	0.403475008904934	0.649574995040894	1.21912498772144	2.04947504401207	2.40342497825623	2.98820000886917	3.53279995918274	4.08795011043549	4.31762504577637	4.68957495689392	4.73550009727478	4.37875008583069	4.06257492303848	3.97935003042221	3.81577491760254	3.32339996099472	2.24085000157356	1.43637500703335	0.487824995070696	0.0937750013545156	0.00910000002477318	0.00625000009313226	-0.044749999884516	0.0209300010465086	0.18449000120163	0.26487999856472	0.469449996948242	0.591539996862412	0.647750002145767	0.631199997663498	0.639070004224777	0.612450009584427	0.427670010924339	0.269400003552437	0.234910009801388	0.135109999775887	0.07958999928087	0.0437099982053041	-0.0215199995785952	0.0321000008378178	0.000830000732094049	0.011230000294745	0.0301399998366833	0.0860100008547306	0.0286499998532236	0.063739999383688	0.0472000006586313	0.0349599996581674
chrXII:789823-790257	YLR332W	0.591809993982315	0.711780005693436	0.888699990510941	1.07969998717308	1.57189003229141	2.37789998054504	2.80203003883362	2.87056000232697	3.67779998779297	4.11570000648499	4.00487987995148	3.6732399225235	3.55482997894287	3.73606991767883	3.8862900018692	3.93414001464844	3.58520002365112	3.2221200466156	2.934730052948	2.42049000263214	1.97512001991272	1.38082003593445	1.06558001041412	0.707350009679794	0.605340003967285	0.520130008459091	0.578925022482872	0.561505022644997	0.552510005235672	0.4998600050807	0.387295006215572	0.294704996049404	0.114629999489989	-0.225204993702937	-0.604444989562035	-0.541654984652996	-0.298950003087521	-0.084130000974983	0.041675001103431	0.11969000287354	0.19811999797821	0.238894999027252	0.330910003185272	0.382339999079704	0.362409999966621	0.325755004584789	0.336824998259544	0.390299995243549	0.23413999825716	0.189769998192787
chrVII:650768-651201	YGR086C	0.49752998650074	0.515340000391006	0.629345008730888	0.679230010509491	1.00471001565456	1.29823497533798	1.58026000857353	1.92682502269745	2.24656990766525	2.68721996545792	2.96877502202988	3.06994004249573	3.24158997535706	3.36030002832413	3.94859008789062	4.18096499443054	4.11519998311996	3.97654502391815	3.99840502738953	3.9375999212265	3.77631497383118	3.64366501569748	3.39050501585007	2.586590051651	1.87582996487617	1.46591999530792	1.23681000471115	1.11919001340866	1.08809002637863	1.01898000240326	0.991250020265579	0.971200007200241	0.480390000343323	0.313910003006458	0.160499995946884	0.167219999432564	0.131959995627403	0.159069998562336	0.167210000753403	0.145750004798174	0.0343599991872907	-0.0999800007790327	0.0455100003629923	0.0322300009196624	0.116310001164675	0.188369996845722	0.116669997572899	-0.0203699998557568	-0.165180003643036	-0.203849993646145
chrXIII:540116-540547	YMR135C	2.33868501186371	2.54017497301102	2.66995000839233	2.83057500123978	3.20528004169464	3.3926299571991	3.53328493833542	3.65617005825043	3.61234496831894	3.64510008096695	3.86299498081207	3.94082499742508	3.90990999937058	3.89036500453949	3.97412503957748	3.97770509719849	4.22192003726959	4.27057003974915	4.00650988817215	3.75687998533249	3.76534999608994	3.8028199672699	3.54702998399735	2.80878499150276	1.57192500829697	1.06757997274399	0.865889996290207	0.797779983282089	0.783179998397827	0.785839980840683	0.747770005464554	0.580649995803833	0.267730003595352	0.147109997272491	0.19451000019908	0.193909996747971	0.170440001785755	0.120499997586012	0.108000002801418	0.0301800003275275	-0.0976699969731271	-0.0991200014948845	-0.142679994553328	-0.256519994139671	-0.344940006732941	-0.341929998993874	-0.320759999752045	-0.329880011081696	-0.424840003252029	-0.422239995002747
chrIX:138143-138572	YIL119C	1.32284998893738	1.46819002628326	1.54747003316879	1.61483001708984	1.94631998538971	2.48356995582581	3.05156002044678	3.62275996208191	3.585679936409	3.24437999725342	3.22954001426697	3.09288005828857	3.11263000965118	3.06959004402161	2.79719996452332	2.66648008823395	2.5148800611496	2.5709700345993	2.56602997779846	2.17235996723175	1.84143997430801	1.25479997396469	0.352520010340959	-0.714749987609684	-2.10085997581482	-2.78712006807327	-3.46866503953934	-3.78492498397827	-3.93142002820969	-4.33518500328064	-4.45460007190704	-4.48515005111694	-4.63234000205994	-5.02702498435974	-5.17850489616394	-4.64661502838135	-4.40639488697052	-3.13277496099472	-2.13427001237869	-1.56647001504898	-1.08926996588707	-0.62871999591589	-0.250849995017052	-0.0507300002500415	0.123430004157126	0.201514998078346	0.223254996538162	0.27972000837326	0.247259997576475	0.191969999670982
chrV:191905-192332	YER017C	0.331779998540878	0.437319999933243	0.613130003213882	0.729350012540817	0.864569991827011	1.17070997953415	1.3985100030899	1.73899998664856	2.27331998348236	2.90837001800537	3.51648004055023	3.70404000282288	4.03458986282349	3.73882999420166	3.98544998168945	3.96959991455078	3.84948995113373	3.81341996192932	3.61864006519318	3.4791800737381	3.59303002357483	3.29528002738953	2.15986003875732	1.02593997716904	0.428349992632866	0.421749994158745	0.523974992334843	0.55807501077652	0.518375009298325	0.512199997901917	0.605075001716614	0.591424986720085	0.443224996328354	0.276875000447035	0.137224996462464	0.0884749982506037	0.109224999323487	0.106749998405576	0.0743499975651503	-0.00320000038482249	-0.126800002530217	-0.193774998188019	-0.255124997347593	-0.298450000584126	-0.319675005972385	-0.2880499958992	-0.251074999570847	-0.294624995440245	-0.250225003808737	-0.139999996870756
chrXIV:440865-441291	YNL097C-B	1.81855999231339	1.83646998405457	2.03496001958847	2.10476996898651	2.41889004707336	2.7713100194931	2.84963998794556	2.72112998962402	2.59130003452301	2.46570003032684	2.37808003425598	2.34387001991272	2.4405699968338	2.42337005138397	2.50222001075745	2.67521007061005	2.75263006687164	2.72903997898102	2.85967996120453	2.94871995449066	2.80114991664886	2.53264002799988	2.18863000869751	1.73320002555847	1.33609999418259	1.24932500720024	1.19705000519753	1.1734000146389	1.19420000910759	1.20352497696877	1.18852496147156	1.11640000343323	1.01214998960495	0.868900001049042	0.719424992799759	0.61812499165535	0.537600010633469	0.47265000641346	0.341724991798401	0.220474999397993	0.254899997264147	0.256574995815754	0.262749992311001	0.270374998450279	0.207325004041195	0.190475005656481	0.158424999564886	0.208200003951788	0.251299995929003	0.245999999344349
chrXII:522182-522607	YLR185W	0.0818899996578693	0.0918500013649464	0.201859998703003	0.577480006217957	1.15027002096176	1.79432997703552	2.311629986763	2.83055994510651	3.06345999240875	3.06927995681763	3.15235996246338	3.0978600025177	3.18946006298065	3.35533001422882	3.42531008720398	3.35722000598907	3.24003000259399	3.20344009399414	3.10264999866486	2.94098002910614	2.79319000244141	2.49812004566193	1.98307999372482	0.619489999115467	-0.434619995951653	-0.480339996516705	-0.454375001788139	-0.419349998235703	-0.355070000886917	-0.303765004873276	-0.230474999547005	-0.131090001389384	-0.0916750017553568	-0.164769998937845	-0.160470002889633	-0.0840099975466728	-0.108729999512434	-0.10113999992609	-0.14117000028491	-0.229954993724823	-0.147799998708069	-0.0270650002174079	0.0156150010414422	-0.0143800005316734	-0.0270000005140901	0.0184600001201034	-0.00874500004574657	-0.0713500009849668	-0.0992949988692999	-0.108214997313917
chrXII:636236-636659	YLR249W	-2.28802998065949	-1.95955007076263	-1.26108001470566	-0.816540020704269	-0.143900002539158	0.249839996919036	0.963030004501343	1.68481996059418	2.02314006090164	2.24544003009796	2.34155006408691	2.62670004367828	2.78490002155304	2.9815299987793	3.18058001995087	3.33382000923157	3.47558002471924	3.67334995269775	3.43783991336822	3.1769700050354	2.95410995483398	2.37049996852875	1.92156000137329	0.0427299961447716	-2.87517004311085	-3.43578510284424	-2.88442494869232	-2.40125992298126	-1.74139003157616	-1.49613499045372	-1.42293000221252	-1.32726502418518	-1.04497998654842	-0.515995010733604	-0.417435009777546	-0.454154996573925	-0.441055002808571	-0.527965003252029	-0.488910003006458	-0.498965001106262	-0.544169996678829	-0.641925007104874	-0.722249990701675	-0.644004994630814	-0.638270002603531	-0.560599994659424	-0.569804999232292	-0.55801000893116	-0.623439988493919	-0.722884997725487
chrIX:316291-316714	YIL018W	-1.23512501120567	-1.3915599822998	-1.48671498894691	-1.87108506560326	-1.10411004424095	1.79316003322601	3.00129494667053	3.38927503824234	3.56403498649597	3.58413996696472	3.65642503499985	3.61684998273849	3.46086494922638	3.44561494588852	3.32648992538452	3.31970497369766	3.13253500461578	3.11583496332169	3.12987492084503	2.97409496307373	3.04614499807358	2.9185949921608	1.9832150042057	0.623714990913868	-1.15423500388861	-2.62516996860504	-2.69197001457214	-2.21631007194519	-1.78125004768372	-1.37852001190186	-1.0461599946022	-0.685379999876022	-0.391420003771782	-0.0275300020817667	0.0907000005245209	0.0459200009703636	0.0409100003540516	-0.019060000218451	-0.0211700005456805	-0.128570004552603	-0.176530002057552	-0.168980000913143	-0.0827500008046627	-0.00855000000447035	0.0830399980768561	0.0824699997901917	-0.0793500006198883	-0.210289996862412	-0.2949099868536	-0.347489988803864
chrXIII:754261-754684	YMR242C	0.383800002932549	0.38139999806881	0.328260010480881	0.373330008983612	0.560279995203018	1.60166994333267	3.17050998210907	3.66555998325348	4.26988995075226	5.00532007217407	5.40859994888306	5.2183500289917	5.29288001060486	5.56969003677368	4.98081002235413	4.25794987678528	3.77273001670837	3.60615000724792	3.45099990367889	3.23102993965149	3.19765002727509	3.10669007301331	2.83062002658844	1.74316004514694	1.0339399933815	0.39675500690937	0.327975001931191	0.348510007560253	0.352539992332458	0.360564994812012	0.340600007772446	0.323989999294281	0.283745005726814	0.334945000708103	0.329430006444454	0.164545002952218	0.0484500001883134	-0.0135000001871958	-0.0932099986821413	-0.220549994707108	-0.394080005586147	-0.540014991164207	-0.560025009512901	-0.572675013542175	-0.533715003728867	-0.580674982070923	-0.578020003437996	-0.582775005698204	-0.38328500688076	-0.155439998954535
chrV:140330-140750	YEL009C	0.138200002722442	0.779770006984472	1.20177003741264	1.62221002578735	2.09569000601768	3.0832150220871	4.03101000785828	4.2752251625061	4.20618004798889	4.0369800567627	3.84667499065399	3.65209494829178	3.61046493053436	3.48322502374649	3.10304001569748	2.57913004159927	2.29667999744415	2.16251003742218	1.5704799592495	1.18650500178337	0.754140001535416	0.663449996709824	0.492789997160435	0.400650008022785	0.374949991703033	0.363350003957748	0.477950006723404	0.619949996471405	0.602800011634827	0.314050003886223	0.207299999892712	-0.0252499994821846	-0.199700005352497	-0.563849985599518	-1.1238499879837	-1.78709995746613	-2.89120006561279	-3.74590003490448	-4.35214996337891	-3.61339998245239	-2.80455005168915	-1.55274999141693	-1.1418000459671	-1.11799997091293	-1.02555000782013	-1.06395000219345	-1.03930002450943	-1.07160001993179	-0.989549994468689	-1.35324996709824
chrXVI:281625-282044	YPL143W	-2.99272508621216	-2.83732008934021	-2.21621001958847	-1.44197999536991	-0.144430000334978	0.913059982657433	2.41637505292892	3.61031000614166	4.05582008361816	4.34280009269714	4.35214002132416	4.2816150188446	4.34881508350372	4.39544999599457	4.2859851360321	4.02332510948181	3.96305000782013	3.89642997980118	3.51179002523422	3.38877002000809	3.21446002721787	2.74795498847961	2.34268000125885	1.76887999773026	0.929394993185997	0.0601099985651672	-0.146729998290539	-0.272910000383854	-0.393599998950958	-0.367540001869202	-0.372450003027916	-0.350750005245209	-0.354549995064735	-0.211120001971722	-0.0757199987769127	-0.0337600000202656	-0.00238000003155321	-0.0448999989195727	-0.154729999601841	-0.300399994850159	-0.405320009589195	-0.482359999418259	-0.636159992218018	-0.634299999475479	-0.403690007328987	-0.199429996311665	-0.0828400000929832	-0.155209997296333	-0.0357999997679144	0.00610000062733889
chrV:396295-396714	YER117W	0.415720002353191	0.402524997293949	0.38571499735117	0.352619989216328	0.591600008308887	1.23849497437477	2.35767002701759	3.11057997941971	3.48864997625351	3.67121999263763	3.77180000543594	3.88777998685837	3.82772495746613	3.81316994428635	3.70931506156921	3.76176505088806	3.70557503700256	3.53820993900299	3.49646996259689	3.28030992746353	3.18854992389679	3.12089995145798	2.40537002086639	1.44561504423618	0.784749990701675	0.852300006151199	0.759710019826889	0.744970011711121	0.731040000915527	0.715849989652634	0.668590003252029	0.541660004854202	0.400319993495941	0.15120000243187	0.0705400010570884	-0.000920000206679106	0.0434299994260073	0.0937100000679493	0.0248699993826449	0.10366999716498	0.214559999108315	0.271530002355576	0.26175999045372	0.249510005116463	0.145480002462864	-0.0195200014859438	-0.12578000202775	-0.196929997950792	-0.392439997196197	-0.401999998092651
chrXIV:500470-500888	YNL066W	0.827155002951622	0.818355014920235	0.797624984383583	0.767310014367104	0.769464993476868	1.03359998762608	1.67685997486115	2.01237501502037	2.58378502130508	2.69907505512238	2.97173496484756	3.17210507392883	3.44308496713638	3.62113990783691	3.4728249669075	3.81815003156662	3.76034492254257	3.66676996946335	3.39890502691269	3.0852100610733	2.59045498371124	2.44433499574661	2.28628000020981	1.77896505594254	1.43535996675491	0.903589993715286	0.295560005307198	-0.0448400001972914	-0.378300013393164	-0.748559987545013	-0.929829996824264	-1.22583004236221	-1.46508001089096	-1.43003996610641	-1.31919996738434	-1.18540999889374	-0.92124000787735	-0.727900022268295	-0.625340002775192	-0.356390002369881	0.345030003786087	0.981330007314682	1.52488005161285	1.63902997970581	1.86894003152847	2.23842997550964	2.41418998241425	2.56618001461029	2.35063004493713	1.64406001567841
chrII:89500-89914	YBL071C-B	0.231049996614456	0.226240003108978	0.226979998499155	0.310269995033741	0.369595006108284	0.850039991736412	2.45834494829178	3.13853498697281	3.12200492620468	3.36902004480362	3.26867003440857	3.30039502382278	3.48781006336212	3.56750506162643	3.67703000307083	3.77547006607056	3.83633999824524	3.84653002023697	3.89453500509262	3.8852900147438	3.83115491867065	3.61724497079849	3.1839900135994	1.7752449452877	0.669255009293556	0.478200003504753	0.3386500030756	0.29025000333786	0.291550010442734	0.269349992275238	0.294650003314018	0.204700000584126	0.196600005030632	0.0241499994881451	0.0159999998286366	0.0817499980330467	0.0729500018060207	0.0103999997954816	-0.0907499976456165	-0.198699995875359	-0.0711000002920628	-0.0394000001251698	-0.1883499994874	-0.160449996590614	-0.0745499990880489	-0.0366500001400709	-0.0924500003457069	-0.0630999989807606	-0.23955000191927	-0.209049999713898
chrXVI:339421-339833	YPL111W	1.16097999811172	1.1082700252533	1.24592999219894	1.33765996694565	1.52144001722336	1.76158999204636	2.23526999950409	2.85229995250702	3.0363000869751	3.31115999221802	3.79884994029999	3.87691996097565	3.95854992866516	3.9776300907135	3.98980996608734	4.52509007453918	4.59907989501953	4.53986001014709	4.25135998725891	4.01102004051208	3.7646999835968	3.41918001174927	2.88456997871399	1.89190999269485	0.464890007674694	0.198909999802709	0.0552250007167459	0.0046399999409914	-0.0247250002808869	-0.0477399999275804	-0.0550649998709559	0.0778349995613098	0.32238000035286	0.399294996261597	0.376060001552105	0.217360000498593	-0.0039750003721565	-0.0765400007367134	-0.0817300010472536	-0.0666800003498793	-0.139279999211431	-0.174005001038313	-0.216444998979568	-0.185984998941422	-0.168804996088147	-0.0963599998503923	-0.129200003296137	-0.190515000373125	-0.205505005270243	-0.235630004107952
chrV:362263-362674	YER102W	0.62102500796318	0.631700012087822	0.643884989619255	0.651965001225472	0.696980002522469	1.30558497011662	2.83520998954773	3.7711199760437	4.08292998075485	3.7384699344635	3.64740006923676	3.62166996002197	3.48091503381729	3.50753998756409	3.37809492349625	3.2987949848175	3.24828494787216	3.19243006706238	3.17286499738693	3.01843007802963	2.96485497951508	2.55254002809525	2.0865299642086	1.13991997689009	0.212479997053742	0.0485600009560585	0.0335600007325411	0.0950600013136864	0.101979999989271	0.12951999604702	0.150859998166561	-0.018529998511076	0.0210299994796515	0.125669997930527	0.0934800006449223	0.0104399988427758	-0.0285099996253848	-0.0437399996444583	-0.191240002214909	-0.189089998602867	-0.030760000506416	-0.0992100030183792	-0.118230000138283	-0.12652999907732	-0.199299994856119	-0.445069998502731	-0.602859997749329	-0.548120003938675	-0.530329990386963	-0.499499988555908
chrVI:54864-55275	YFL039C	0.889399990439415	0.949999988079071	1.04927498102188	1.20680001378059	1.70045000314713	2.509850025177	4.01147484779358	4.73457503318787	4.77029991149902	5.28202486038208	5.33294999599457	5.25492489337921	5.23582482337952	4.95172488689423	4.42314994335175	4.0611999630928	3.70152497291565	3.20865005254745	2.27242502570152	1.74020001292229	1.41430002450943	0.773150011897087	0.126975003629923	-0.775450021028519	-1.29040002822876	-1.26212003231049	-1.11895002126694	-0.942519998550415	-0.700049984455109	-0.412519991397858	-0.126620002090931	0.044830000307411	0.303770005702972	0.420050007104874	0.416539996862411	0.413599997758865	0.332030004262924	0.241199994087219	0.116379999741912	0.0534400001168251	-0.2342200063169	-0.595090007781982	-1.04214000701904	-1.27013002634048	-1.15657997131348	-0.821099996566772	-0.487319990992546	-0.375999993085861	-0.276929999887943	-0.117519997805357
chrXII:1028367-1028778	YLR448W	0.298330004513264	0.158410002291203	0.232074995338917	0.263700000941753	0.626935024559498	1.82906505167484	3.49894503355026	4.10130503177643	4.22618002891541	4.05386009216309	3.95239993333817	4.02057503461838	3.98108994960785	3.64728497266769	3.58861005306244	3.46829005479813	3.29474995136261	3.20737998485565	3.08448501825333	2.93822499513626	2.69433002471924	2.53257005214691	1.94073501825333	1.09782002866268	0.626514986157417	0.486769998073578	0.463360005617142	0.409499996900558	0.412749999761581	0.388509994745254	0.388639998435974	0.379979994893074	0.301040008664131	0.114070000126958	-0.0629800002090633	-0.255190005898476	-0.247289998829365	-0.278560000658035	-0.191079998016357	-0.249169999361038	-0.15220999866724	0.143050001189113	0.484719994664192	0.473370003700256	0.506459999084473	0.403609997034073	0.241519998013973	0.00492000065860339	-0.137139996141195	-0.265210005640984
chrVII:726513-726923	YGR118W	0.382669988274574	0.405550003051758	0.454640001058578	0.432719999551773	0.767400014400482	1.96938004493713	3.24499006271362	3.42505004405975	3.24400999546051	3.34841997623444	3.24219994544983	3.11332995891571	3.14128000736237	3.12785000801086	2.9880699634552	2.88103008270264	3.01801009178162	3.02343001365662	3.02592008113861	2.93559999465942	2.94993996620178	2.76534998416901	2.24606992006302	1.65890998840332	1.01727999746799	0.453604996204376	0.469104991853237	0.459939989447594	0.523400005698204	0.526420007646084	0.48587499409914	0.505465006828308	0.475084994733334	0.54306498914957	0.482390008866787	0.476454995572567	0.503134998679161	0.517669996619225	0.550535014271736	0.580174994468689	0.506155002117157	0.583484992384911	0.594370004534721	0.574900007247925	0.403410013020039	-0.0268150024116039	-0.403134998679161	-0.440730002522469	-0.518799981474876	-0.52373498082161
chrIV:221828-222238	YDL133C-A	0.706499990820885	0.708185014128685	0.732259982824326	0.826674997806549	1.10542004704475	1.44403499364853	2.26868005990982	3.54155002832413	4.02311996221542	4.26494510173798	4.27113013267517	4.26872012615204	4.55393493175507	4.38312990665436	4.30883996486664	3.73697493076324	2.98025991916656	2.705299949646	2.24681004285812	1.38490501046181	0.417695010453463	-0.0430649982765317	-0.00143500003032386	0.010149999987334	0.157830001413822	0.374630004167557	0.45309000313282	0.564499986171722	0.696969991922379	0.695320010185242	0.601630008220673	0.531659996509552	0.506780007481575	0.327140000462532	0.0236399994697422	-0.158729998767376	-0.265259999036789	-0.137630002945662	0.0217599987983704	0.311050006747246	0.540710008144379	0.707650005817413	0.857209998369217	1.0315499663353	1.18931001424789	1.52624001502991	1.64033000469208	1.78348002433777	2.02151999473572	1.93424997329712
chrXIII:124224-124633	YML073C	0.304449990391731	0.26247500628233	0.247225005179644	0.208549998700619	0.123849999159575	-0.139275003224611	0.419299982488155	1.48062497377396	2.02937498688698	2.57532495260239	2.74857503175735	2.86784994602203	3.17407500743866	3.27584999799728	3.24795001745224	3.40394991636276	3.46907496452332	3.52945005893707	3.55462497472763	3.56450003385544	3.32964998483658	2.99889993667603	2.40922498703003	1.34412497282028	0.44709999859333	0.288770005106926	0.255669996142387	0.232319997251034	0.291780003905296	0.309209990501404	0.274509990215302	0.140639997646213	0.0037899998947978	-0.0467599987983704	-0.210839998722076	-0.237380000948906	-0.270529991388321	-0.262579996883869	-0.229890006780624	-0.0557900007814169	0.0542899999767542	0.105389998853207	0.132349999248981	0.148500001430511	0.189260001480579	0.124970000237226	-0.0635099984705448	-0.283940006792545	-0.441990000009537	-0.523790001869202
chrXII:924510-924919	YLR403W	0.527020019292831	0.535510003566742	0.540059989690781	0.556290000677109	0.706689983606339	1.19772000908852	2.38685004711151	2.86652007102966	2.90063004493713	3.54758994579315	3.75879001617432	3.98601005077362	4.03299994468689	4.16964991092682	4.15282998085022	4.17875995635986	4.3082200050354	4.32818007469177	4.26288013458252	4.15674018859863	4.04192996025085	3.28522005081177	2.10431003570557	1.25396002531052	0.755670005083084	0.715800014138222	0.691284999251366	0.729055002331734	0.716809996962547	0.698124992847443	0.604505005478859	0.514340019226074	0.494184994697571	0.267834997922182	0.234434998035431	0.189110001921654	0.137575004994869	0.0920300010591745	0.0519550003111362	0.104019996896386	0.187204997241497	0.251125001162291	0.3708850055933	0.270240005850792	0.119980003684759	0.0238150003366172	0.00670500002961489	0.00460999995630118	-0.182735002884874	-0.27447000592947
chrXIII:861028-861437	YMR296C	0.562134999036789	0.55967498421669	0.555904984474182	0.528364975750446	0.456329996883869	0.813465002179146	1.79812997579575	3.51322494745254	4.08725004196167	4.42626996040344	4.77393980026245	5.04966995716095	5.03463504314423	4.92714989185333	4.76670517921448	4.59654979705811	4.42713491916656	4.46323510408402	3.82508498430252	3.25769000053406	2.56116998195648	2.11852998733521	1.55284999608994	1.3876000225544	1.03039999306202	0.920310002565384	0.904659986495972	0.865700006484985	0.856310003995895	0.809340018033981	0.762479990720749	0.687540021538734	0.310130001604557	0.0217800036072731	-0.106730000674725	-0.132069999724627	-0.142029997706413	-0.153189995884895	-0.208349998295307	-0.290940001606941	-0.424589994549751	-0.410429999232292	-0.225250001251698	-0.167169996351004	-0.0570000000298023	0.00694000006187707	0.00871999952942133	0.0196999995503575	0.175289998948574	0.254840013384819
chrXVI:328939-329347	YPL117C	-3.34914994239807	-3.71854996681213	-4.01395010948181	-3.97850000858307	-3.84784996509552	-3.89574992656708	-3.18264997005463	-2.85274994373322	-2.1756500005722	-1.67330002784729	-1.56760001182556	-0.927150040864944	0.0124000012874603	0.772850006818771	1.52524995803833	2.05105006694794	2.64625000953674	3.16409993171692	3.38064992427826	3.19574999809265	2.92195010185242	2.44564998149872	2.10599994659424	1.60874998569489	0.78049997985363	-0.233589996397495	-0.601279985904694	-0.80314000248909	-0.909340000152588	-0.944839996099472	-0.995924982428551	-1.01582995951176	-0.595570000261068	-0.109005003795028	-0.0775399999693036	-0.00509500028565526	0.0639199996367097	0.0132999992463738	-0.0151850002352148	0.0248600003393221	0.0454299988978164	0.0480099997483194	0.203420001268387	0.192359995096922	0.174409997463226	0.147670003026724	0.159360000491142	0.110100001096725	0.132020004093647	0.139394998550415
chrIV:543641-544048	YDR043C	1.27886998653412	1.18901001214981	1.14462003707886	1.17081000804901	1.26858001947403	1.38430999517441	1.53648002147675	1.63773998022079	1.90769000053406	2.33242998123169	2.49240999221802	2.56697998046875	2.5914900302887	2.65579006671906	2.79735004901886	3.00735003948212	2.98328006267548	3.0166900396347	3.14874005317688	3.11959998607635	3.14448006153107	3.05116007328033	2.72683999538422	1.93947002887726	1.45401998758316	0.352234999835491	0.0862549986690283	0.0759300012141466	0.0664899989962578	0.0727799993008375	-0.0582199992612004	-0.0437299992889166	0.0826999992132187	0.325475000962615	0.601974979043007	0.597119989991188	0.577159982919693	0.590720012784004	0.613979977369308	0.599489995837212	0.58067499101162	0.602390015125275	0.302840007841587	0.224060003459454	0.285650001466274	0.319680000841618	0.291205005347729	0.252080006152391	0.299735004454851	0.373199996352196
chrIX:99493-99900	YIL133C	0.401759994029999	0.47737999856472	0.519520002603531	0.621130001544952	0.792989981174469	1.33025000095367	2.27299993038177	3.17086997032166	3.59465003013611	3.82959005832672	3.92284007072449	3.86620998382568	3.86637988090515	4.13189988136291	4.03719987869263	3.87000992298126	3.74699995517731	3.5708699464798	3.32907001972198	3.18162002563477	2.88635001182556	2.09456007480621	1.60997003316879	1.16833997964859	0.744159984588623	0.670760005712509	0.663684991002083	0.703425005078316	0.729419982433319	0.692354986071587	0.608704993128777	0.525569999217987	0.451685008406639	0.397935006022453	0.306040002405643	0.212455003708601	0.178909999877214	0.138294998556376	0.131229998916388	0.115800001844764	-0.0735149953514338	-0.116224999725819	-0.177764997631311	-0.110714998096228	-0.133825003355741	-0.154915003478527	-0.209425001591444	-0.157735004276037	-0.148590002954006	-0.120070001482964
chrXIII:223892-224299	YML026C	-0.449089996516705	-0.48288000524044	-0.558274990320206	-0.583845004439354	-0.534614996612072	-0.0804450005292892	1.43544002622366	2.41621998548508	3.30613498687744	3.67576004266739	3.60475001335144	3.5832150220871	3.43060497045517	3.50804500579834	3.30644998550415	3.2483500123024	3.26447502374649	3.20959498882294	3.22430502176285	3.21173497438431	3.35325998067856	2.98072001934052	2.35754995346069	1.36314997673035	0.627974998950958	0.444449996948242	0.327959999442101	0.326800000667572	0.34777999818325	0.347589987516403	0.296580001711845	0.209429997205734	0.0513299997895956	-0.0527599979192018	-0.100919999927282	-0.0791000001132488	-0.158669998496771	-0.173709997534752	-0.205410002171993	-0.197119998931885	-0.0543200016021729	0.0248399997130036	0.0631699986755848	0.0868000023066998	0.124040004611015	0.150429999828339	0.18222000002861	0.120620001107454	0.0776000022888184	0.0110900000669062
chrIV:491043-491449	YDR025W	-2.90963003635407	-2.37594001293182	-2.10610995292664	-1.58471002578735	-1.07433998584747	0.112389998137951	1.52320998907089	2.49484992027283	2.96680996417999	3.02439999580383	3.0632600069046	3.32798001766205	3.44890997409821	3.97374994754791	4.17533001899719	4.11287002563477	4.12413992881775	4.02294988632202	3.82486004829407	3.59097998142242	3.43992002010345	3.19378001689911	2.27060008049011	1.29755002260208	0.694679981470108	0.482330018281937	0.399064995348454	0.424800002574921	0.407454991340637	0.379545003175735	0.313339997828007	0.0757600033190101	-0.194709995621815	-0.300894993543625	-0.49179998934269	-0.472100006043911	-0.520169988274574	-0.396384999155998	-0.296770003437996	-0.144284998252988	0.161559996381402	0.407895003259182	0.374465002119541	0.267089997977018	0.186000003665686	0.201869996637106	0.0238149994984269	-0.0894650021567941	-0.200385003909469	-0.238760001212358
chrIV:1429061-1429464	YDR487C	0.421100005507469	0.452710008621216	0.530709987878799	0.542089998722076	0.717309981584549	0.959479993581772	1.75869999527931	2.53655998706818	3.73854007720947	4.0478600025177	3.69514002799988	3.59383008480072	3.55322999954224	3.52521002292633	3.48843004703522	3.32933993339539	3.21378998756409	3.0165599822998	2.8561500787735	2.70031006336212	2.4995500087738	2.02354998588562	1.28715996742249	0.995229995250702	0.966210007667542	0.84411498606205	0.701814988255501	0.694680002331734	0.677214995026588	0.664785003662109	0.634309986233711	0.451845014095306	-0.0176649995148182	-0.327884996309876	-0.394784995913506	-0.413384999334812	-0.428770001232624	-0.414245000481606	-0.375959999859333	-0.395639996230602	-0.419040004909039	-0.349250000715256	-0.245290000736713	-0.370735006034374	-0.303705008327961	-0.225225005298853	-0.364309998601675	-0.564190022647381	-0.81001498401165	-0.827550002932549
chrIV:545994-546396	YDR044W	0.457099989056587	0.482100002467632	0.560024984180927	0.635299995541573	0.796450018882751	1.19977501034737	1.62332499027252	1.82677498459816	2.24327498674393	2.40567493438721	2.66697496175766	2.82527506351471	3.10472500324249	3.2868999838829	3.25967502593994	3.18694996833801	3.12162500619888	3.11774998903275	3.13620001077652	3.03205007314682	2.94490003585815	2.30940002202988	1.81167501211166	1.43620002269745	0.940900012850761	0.676980000734329	0.637169986963272	0.597829985618591	0.544909983873367	0.509360009431839	0.528479993343353	0.575039982795715	0.618070006370544	0.805290013551712	0.433240005373955	0.188709998875856	0.0723299995996058	0.032770000398159	0.00865000034682453	-0.0281800002790987	-0.0810199990868568	-0.118940003216267	-0.276220002770424	-0.358249995112419	-0.33982999920845	-0.36763000190258	-0.380390000343323	-0.365359997749329	-0.377590000629425	-0.396590003371239
chrVII:856638-857038	YGR180C	0.473665010929108	0.493179996311665	0.543459993600845	0.754325008392334	1.03388003110886	1.36888000965118	2.14388501048088	2.7925000667572	3.03914002180099	3.32965004444122	3.73555507659912	4.53875997066498	4.68528990745544	4.38075985908508	4.05714503526688	3.86692506074905	3.7749048948288	3.59951492547989	3.62504007816315	3.35002003908157	2.7777849316597	2.49365507364273	2.29805997014046	1.49526500105858	0.809694975614548	0.673270004987717	0.667400014400482	0.662209987640381	0.670570009946823	0.663719981908798	0.644719994068146	0.728790014982224	0.942389965057373	1.26598001718521	1.72848000526428	1.88036000728607	1.99391002655029	1.68609998226166	1.10750002861023	0.918119996786118	0.768830001354218	0.69472000002861	0.53082999587059	0.511659994721413	0.495499995350838	0.475269991159439	0.43654999434948	0.301289993524551	-0.00224999971687794	-0.042399999126792
chrXIV:559235-559635	YNL037C	1.04962999820709	1.04787000417709	1.0376500248909	1.0699199795723	1.19885001182556	1.4961599946022	1.89103996753693	2.4747899055481	3.27385995388031	3.72655003070831	4.17282009124756	4.29071006774902	4.20351996421814	4.28654999732971	4.24285001754761	4.27667989730835	4.27060990333557	4.36292004585266	4.25448007583618	4.06735005378723	3.76883997917175	3.56376001834869	1.83435994386673	0.821639996767044	0.429210004210472	0.23030000180006	0.139574997127056	0.0755750020034611	-0.0828249990008771	-0.132950002327561	-0.105150001123548	-0.0955000016838312	-0.107750000432134	0.171425001695752	0.242224995046854	0.386725001037121	0.560400001704693	0.66057500243187	0.714775010943413	0.692324981093407	0.615974992513657	0.481875002384186	0.407399997115135	0.267450001090765	0.174100000411272	0.137025000527501	0.0652499990537763	0.0104500004090369	-0.0399999991059303	-0.0458499994128942
chrVII:149023-149422	YGL189C	-0.105759997665882	-0.215749996900558	-0.2670500010252	-0.206049996614456	-0.0279199983924627	0.389620009064674	1.24764001369476	1.9685499548912	2.52950994968414	3.12697999477386	3.39514997005463	3.39985997676849	3.48740997314453	3.4539400100708	3.46813993453979	3.32442998886108	3.28304994106293	3.09080002307892	3.00455002784729	2.85411999225616	2.66025004386902	2.50109002590179	2.14326999187469	1.44880999326706	0.297309999167919	-0.631654996424913	-0.854264998435974	-0.865364995598793	-0.906679981946945	-0.917804983258247	-0.874205008149147	-0.689360013604164	-0.33360500484705	0.0158849987434223	0.243274997919798	0.312470008432865	0.236719996482134	0.115604998171329	0.039314999897033	-0.0449450018815696	-0.177050003781915	-0.462900003790855	-0.49404499232769	-0.683550012111664	-0.632319992780685	-0.409604999423027	-0.237079998850822	-0.230290006101131	-0.157535003125668	-0.123915001004934
chrXIV:349842-350239	YNL149C	0.891619995236397	0.899460011720657	0.977175015211105	1.01695497632027	1.04786499738693	1.34405002593994	2.50255998969078	3.45040501356125	3.9598649263382	4.00127998590469	4.01431001424789	4.04866497516632	3.89557999372482	3.94430996179581	3.98171494007111	4.12665503025055	4.1033599615097	4.1243700504303	4.11863013505936	3.83494505882263	3.79044001102447	3.83144495487213	3.60726993083954	2.55106001496315	1.57194004058838	1.01270999908447	0.859970009326935	0.804800003767014	0.769619989395142	0.752649986743927	0.68225000500679	0.623360002040863	0.620389997959137	0.39475000500679	0.216539992392063	0.0725299976766109	0.107500001788139	0.109669999778271	0.1214500002563	0.211220000684261	0.123130004107952	0.0150599997490644	0.0782999997958541	0.117200000584126	0.108499998599291	0.0900499984622002	0.0755400002002716	0.0686199977993965	0.0314299993216991	0.186129998415709
chrV:342423-342820	YER092W	-0.731465014815331	-0.469785006344318	-0.0975750040961429	0.166319996234961	0.444505001604557	0.945839977264404	1.23701000213623	1.48836498260498	1.71325501203537	2.18955498337746	2.77255501747131	2.9627899646759	3.18536993265152	3.32583501338959	3.58628509044647	3.48177005052567	3.63969501256943	3.81895005702972	4.04088510274887	3.73449006080627	3.13215005397797	2.95523002147675	2.55636996030807	1.98000997900963	1.16589999198914	0.723849982023239	0.397550001740456	0.326299995183945	0.276600003242493	0.263950005173683	0.170899994671345	0.00064999982714653	-0.078099999576807	-0.144299998879433	-0.0831499993801117	-0.0342999994754791	0.0126000000163913	0.0502499993890524	0.027449999935925	0.0801499988883734	0.119950003921986	0.254000000655651	0.365949988365173	0.468700006604195	0.515149995684624	0.629950016736984	0.672999978065491	0.729300022125244	1.28519999980927	2.25225007534027
chrXVI:731855-732251	YPR102C	-1.9295400261879	-1.85665996074677	-2.02119994163513	-2.25432002544403	-2.21152999401093	-1.18611996173859	0.712390023469925	2.60998005867004	3.84761011600494	4.74768018722534	5.05603003501892	5.0986198425293	5.12478981018066	4.87842001914978	4.92703013420105	4.92541012763977	5.03535008430481	4.99860010147095	4.29866991043091	3.80196003913879	3.44589998722076	3.0557900428772	2.50295994281769	1.88447000980377	1.48260000944138	0.910025000572205	0.79942499101162	0.730300009250641	0.770599991083145	0.725124999880791	0.654475003480911	0.550125010311604	0.257875002920628	0.0970500009134412	0.00944999977946281	-0.0745999999344349	-0.160249998793006	-0.136950002983212	-0.201824994757771	-0.243774998933077	-0.22147499397397	-0.11727499589324	-0.14640000090003	-0.122549995779991	-0.114024996757507	-0.149099998176098	-0.203924998641014	-0.216975003480911	-0.268225006759167	-0.165325004607439
chrVII:788221-788616	YGR148C	1.11134003400803	1.1070699930191	1.11849998235703	1.10200998783112	1.07985001802444	1.04167002439499	1.38253997564316	2.21808000802994	2.84327001571655	3.37350001335144	3.50747001171112	3.48413009643555	3.58114001750946	3.71563992500305	3.76555001735687	3.66530003547668	3.56102993488312	3.43225994110107	3.40330002307892	3.39183993339539	3.33529996871948	2.84734992980957	1.79775000810623	0.874839979410172	0.464059996604919	0.441934993863106	0.455290007591248	0.452944993972778	0.43914500027895	0.417929989099503	0.384434993565083	0.240539998561144	0.179034996032715	0.133659996837378	0.0583249989897013	0.100819999352098	0.10490999892354	0.14531500376761	0.121984998136759	0.222745005041361	0.234425000101328	0.250239991396666	0.131924995779991	0.0441199992783368	0.0241850003600121	0.0188149985857308	-0.107954999804497	-0.167490004748106	-0.150715005397797	-0.145849997550249
chrXV:901248-901641	YOR312C	-2.2109950363636	-2.83654493093491	-1.97713005542755	-1.45458500385284	-0.703749988973141	-0.124719999171793	0.650130018591881	1.23353503346443	1.71071000695229	2.23317497968674	2.60836505889893	2.92070506811142	3.12663004398346	3.32542506456375	3.40324004888535	3.18026500940323	3.07622493505478	2.92284491062164	2.90039491653442	2.78680505752563	2.78601499795914	2.74269994497299	2.2442949950695	1.3465199816972	-0.225109995529056	-0.661740010976791	-0.837639999389648	-0.84067999124527	-0.793539988994598	-0.853419983386993	-0.790729999542236	-0.616290014982223	-0.375349995493889	-0.20615000128746	-0.0109700012952089	0.0219300009310246	-0.12104000300169	-0.253999999165535	-0.463769993185997	-0.825899982452393	-1.2320500254631	-1.71994000673294	-2.22341001033783	-2.740110039711	-2.6686500787735	-2.03619993925095	-1.34614002108574	-0.634419989585876	-0.396439999341965	-0.215670008957386
chrXV:83104-83496	YOL125W	0.0219750008545816	0.0317249996587634	0.103550001047552	0.130725000053644	0.20610000193119	0.605499982833862	1.13297499716282	2.05492493510246	2.75159996747971	3.27657502889633	3.70262497663498	4.08265000581741	4.47832489013672	4.66632497310638	4.70275008678436	4.72072517871857	4.60267508029938	4.83459997177124	4.53870010375977	4.18097501993179	3.54024994373322	2.52899998426437	2.27649998664856	1.72699999809265	1.01724997162819	0.933399975299835	0.953519982099533	1.02470998764038	1.03000998497009	1.02049999237061	1.00062000751495	0.909480005502701	1.10049999952316	1.52495996952057	1.74992998838425	1.68676003217697	1.39075003862381	1.13803999423981	1.08107001781464	1.05275999307632	0.996629989147186	0.964609998464584	0.947140002250671	0.854680007696152	0.652639997005463	0.278669994324446	-0.147560001909733	-0.145340000092983	-0.129550000280142	-0.120850000530481
chrVI:74654-75043	YFL033C	0.289274998009205	0.277400009334087	0.332574993371964	0.495574995875359	0.659450009465218	0.976900026202202	1.34855002164841	2.41592499613762	3.18312501907349	3.73677504062653	3.83477503061295	3.96317505836487	4.16730010509491	4.12872505187988	4.17272484302521	4.27914988994598	4.20417499542236	3.83700001239777	3.24875003099442	3.04095005989075	2.54590004682541	2.04322496056557	1.5419499874115	1.46357503533363	1.48105001449585	1.34109002351761	1.22517997026443	1.27622997760773	1.2015200138092	1.21802999973297	1.10887997150421	0.978719997406006	0.609089982509613	0.357779994606972	0.308669996261597	0.160329996794462	0.0794300004839897	0.0656999994069338	0.0907200016081333	0.131509996578097	0.0509100014343858	-0.048369999602437	-0.153440000861883	-0.30775999724865	-0.281440004706383	-0.297159996628761	-0.307819998264313	-0.390739995241165	-0.427939999103546	-0.404869997501373
chrIV:1013695-1014084	YDR276C	1.27076998949051	1.25156996250153	1.27002000808716	1.37036001682281	1.54660999774933	1.74958003759384	2.12403007745743	2.75873997211456	2.99286992549896	3.31565992832184	3.40918006896973	3.51776003837585	3.56677005290985	3.67904007434845	3.64421000480652	3.56666996479034	3.69872999191284	3.61503000259399	3.65355997085571	3.61505002975464	3.10103003978729	2.5157900094986	2.01395001411438	1.71991000175476	1.09560002088547	0.873750001192093	0.839175000786781	0.88917501270771	0.903125002980232	0.841324985027313	0.845575004816055	0.767200008034706	0.676674991846085	0.570125013589859	0.549200013279915	0.483175002038479	0.455324999988079	0.477850005030632	0.457999996840954	0.305999998003244	0.151275001466274	-0.0173999997787178	-0.215150001924485	-0.556199997663498	-1.17217497527599	-1.76309996843338	-1.69162499904633	-1.09420001506805	-0.404799994081259	0.00287499884143472
chrXII:737661-738049	YLR304C	0.241290004551411	0.232270005345345	0.275459995865822	0.299700000882149	0.275199997425079	0.340900006890297	1.03939000964165	2.274899995327	3.08574998378754	3.6483099937439	4.0235200881958	4.08563003540039	3.94679000377655	3.98207993507385	3.9183901309967	3.70248003005981	3.56316998004913	3.06443002223968	2.76761996746063	2.11516001224518	1.66443001031876	1.40609998703003	0.963750004768372	0.732310003042221	0.441850003600121	0.205120003223419	0.0927350020036101	0.125130000524223	0.0335699991323054	-0.0479749989695847	0.0657799988985062	0.110965003073215	0.184884997457266	0.215869997441769	0.181730003282428	0.154679999873042	0.141135001182556	0.106540000811219	0.0406000001356006	-0.171055000834167	-0.227845000475645	-0.314449994266033	-0.34947000592947	-0.292089994251728	-0.386374999582767	-0.46082998663187	-0.376599995791912	-0.371730004251003	-0.440214997529983	-0.493240015208721
chrXIV:63007-63395	YNL302C	-1.48859997987747	-1.65816997289658	-1.4814000248909	-1.07521996498108	-0.582689994573593	0.0812000021338463	1.22466002702713	2.4775600194931	2.82502994537354	2.99511995315552	3.07959001064301	3.20497999191284	3.33376994132996	3.37732996940613	3.57163007259369	3.61109004020691	4.0956999540329	3.78716008663177	3.73429996967316	3.62151000499725	3.42083008289337	3.16325001716614	2.77520008087158	1.97792003154755	0.936890015006065	0.0529099956154823	-0.115460001304746	-0.200344999879599	-0.237249997258186	-0.176384998112917	-0.16453499943018	-0.158455003798008	-0.198070000112057	-0.153515001107007	-0.0212700000964105	-0.075415001064539	-0.207214999943972	-0.353404995799065	-0.464124999940395	-0.470730005204678	-0.410295009613037	-0.225535001605749	-0.166335002332926	-0.209960000216961	-0.145235005021095	-0.0196249993517995	-0.0101850004051812	-0.0436599996523	-0.121010000258684	-0.175109998136759
chrXVI:450784-451170	YPL058C	1.65202504396439	1.69027504324913	1.74697503447533	1.77905002236366	1.84227499365807	1.83862501382828	1.89297497272491	2.01564997434616	2.06970000267029	2.10057502985001	2.1659249663353	2.60497504472733	2.81312495470047	2.94010001420975	3.33139997720718	3.41487503051758	3.41012495756149	3.39907497167587	3.37495005130768	3.30187499523163	3.04917508363724	2.71840006113052	2.4732249379158	2.09214994311333	1.61160001158714	1.18424003124237	1.11046003103256	0.972630000114441	0.817969989776611	0.696370005607605	0.515160009264946	0.293169990181923	-0.1119500041008	-0.678030005097389	-1.42110998630524	-2.69080996513367	-4.2111599445343	-4.67067999839783	-4.86492009162903	-4.69876008033752	-3.9628201007843	-2.98224997520447	-2.00232006311417	-1.10462002158165	-0.70094997882843	-0.377799987792969	-0.201650004088879	-0.173629999160767	-0.0753300004638731	0.0156799996737391
chrXIV:217287-217673	YNL231C	0.368590012192726	0.397100007534027	0.389000004529953	0.341370004415512	0.443010008335114	0.79271000623703	1.31166998147964	2.27529995441437	2.66949996948242	2.85228996276855	3.10034005641937	3.34283001422882	3.61809005737305	3.89648001194	3.92964999675751	4.05635004043579	4.28919005393982	4.35544013977051	4.33101997375488	4.23411998748779	3.82666008472443	3.13932995796204	2.72690994739532	2.20943990945816	1.68359000682831	1.34125000834465	1.07008503079414	0.893479990959168	0.797370010614395	0.585575012862682	0.412289993464947	0.0888000003993511	-0.661189983040094	-1.83901501893997	-2.2619249522686	-1.71385501623154	-1.01965499222279	-0.56519999653101	-0.273745004832745	-0.118210002779961	0.0396300002932548	0.0758900012820959	0.238210004940629	0.353945001959801	0.344499999284744	0.276169999688864	0.237970001995564	0.227724998444319	0.19665499702096	0.19492000117898
chrIV:1401328-1401713	YDR471W	0.569080001115799	0.530730003118515	0.510870006680489	0.497680002450943	0.502029991149902	0.479179993271828	0.405819997191429	1.17938001155853	2.69107992649078	3.10319001674652	3.19647998809814	3.17436006069183	3.15358996391296	3.21769998073578	3.36195003986359	3.53321008682251	3.57381997108459	3.44271998405457	3.29448003768921	3.23849999904633	3.28721995353699	3.05339996814728	2.49071998596191	1.35894001722336	1.0859500348568	0.877610003948212	0.685814991593361	0.67395501434803	0.648100006580353	0.600834998488426	0.589269995689392	0.527104984223843	0.273810004815459	-0.00847000181674957	0.00975499860942364	0.0954800009727478	0.0766799993813038	0.0904349997639656	0.107120002806187	0.0107100012945011	-0.14624000415206	-0.142190000601113	-0.0437699990347028	-0.26256499774754	-0.412359994649887	-0.453525006771088	-0.400370010733604	-0.275599997676909	0.00826499965041876	0.215679991990328
chrXIV:330890-331273	YNL162W	0.471649998426437	0.513309997320175	0.553639990091324	0.604939979314804	0.590929985046387	0.651790004968643	1.05980000495911	2.41075994968414	3.36656005382538	3.96344013214111	4.19589991569519	4.40988001823425	4.310560131073	4.47600984573364	4.62200012207031	4.40612993240356	4.04131000041962	3.67149996757507	3.43129994869232	3.33051006793976	3.16937005519867	2.85000007152557	2.14446001052856	1.41514998674393	0.473229993879795	-0.145574999600649	-0.502635005116463	-0.684825015068054	-0.761359992623329	-0.766225010156631	-0.746380007266998	-0.555524991452694	-0.282209996879101	-0.117654999298975	0.0516199985984713	0.0871749989688397	0.110774998739362	0.0853650029748678	0.12068000100553	0.107915001362562	0.224660002812743	0.204269998148084	0.34353000074625	0.392435000836849	0.369739998877049	0.279779990762472	0.148360000737011	-0.0309800000861287	-0.232949993014336	-0.291550001502037
chrXII:84191-84572	YLL028W	0.586524975299835	0.560880014300346	0.60813498198986	0.647934982180595	0.847295013070106	1.17693998217583	2.06957995891571	3.02814992666244	3.44085508584976	3.96267490386963	4.19371004104614	4.23572993278503	4.24694485664368	4.17788980007172	4.07891492843628	3.90762497186661	4.04314497709274	4.04899979829788	3.6831249833107	3.01033990383148	1.92120502591133	1.01023501455784	0.236605003476143	-0.317859989404678	-0.266149991005659	-0.0671600013505667	0.0473799990490079	0.0507200010120869	0.105200001597404	0.141940000653267	0.251879990100861	0.295930007100105	0.245420004427433	0.128089998755604	-0.0372299998998642	-0.113709999620914	-0.0516600016504526	0.0460699997842312	0.0839199997484684	-0.0130300000309944	-0.16777999997139	-0.202810001373291	-0.224769991636276	-0.25480999648571	-0.283090001344681	-0.345110011100769	-0.440300005674362	-0.566200017929077	-0.56656000316143	-0.459080004692078
chrIV:1355592-1355973	YDR447C	0.610810005664825	0.62559001147747	0.608445006608963	0.584104999899864	0.597065016627312	0.7221499979496	1.02448501884937	1.31753501296043	2.20495997667313	2.69812994003296	3.49159497022629	4.04309500455856	4.26300499439239	4.20071516036987	4.19201512336731	4.00442500114441	3.91331998109818	3.66552505493164	3.47074501514435	3.19535007476807	2.86191507577896	2.46770496368408	2.01550495028496	1.36202999949455	1.08902500271797	0.747010010480881	0.640960001945496	0.59724999666214	0.623029983043671	0.652180022001266	0.510710006952286	0.417239993810654	0.274579989910126	0.302909988164902	0.332899993658066	0.221010002493858	0.227819995582104	0.118559996411204	0.0927900016307831	0.22917999625206	0.298350003361702	0.233309996128082	0.206139999628067	0.183809997141361	0.072070000320673	-0.00543999979272485	-0.0953199999406934	-0.169289999455214	-0.274789997935295	-0.33337000310421
chrXV:216216-216597	YOL060C	0.490370002388954	0.433704994618893	0.403714998066425	0.384289994835854	0.46300999969244	0.840254998207092	1.65537502765656	2.64994000196457	3.4459149479866	3.60607993602753	3.86781002283096	3.94455006122589	3.94738500118256	3.97884497642517	4.04034515619278	3.77770006656647	3.47782497406006	3.51178996562958	3.32501493692398	3.17801007032394	2.87041492462158	2.50300503969193	1.76136001944542	0.930895015597343	0.664690005779266	0.472590008378029	0.393650007247925	0.372100004553795	0.348610001802444	0.324540004134178	0.290960001945496	0.283560001850128	0.0658400000073016	-0.0976399980485439	-0.0650800000876188	-0.0817000016570091	-0.121580001711845	-0.178909996151924	-0.210959996283054	-0.184669998288155	-0.307370010018349	-0.280069997906685	-0.333759996294975	-0.413379994034767	-0.404530009627342	-0.436019995808601	-0.460499995946884	-0.628319990634918	-0.733850002288818	-0.696429985761643
chrXV:384727-385107	YOR028C	1.71728004217148	1.84200999736786	1.98795994520187	2.09127991199493	2.2154899597168	2.27303001880646	2.36456005573273	2.33723003864288	1.96889001131058	1.77075001001358	1.73373000621796	1.79202003479004	2.0755099773407	2.18408005237579	2.65741996765137	3.52028999328613	4.04455990791321	5.4141300201416	5.63484997749329	5.14684000015259	4.74179019927979	4.60289998054504	3.8950001001358	2.28835000991821	0.980569994449615	0.609799981117249	0.524195003509522	0.533349990844727	0.531515002250671	0.540945008397102	0.534684997797012	0.416770001500845	0.143335003405809	0.0530300014419481	-0.266989995539188	-0.653805011510849	-0.910595002770424	-1.06381499171257	-1.10277500152588	-0.973725014925003	-0.77391499876976	-0.690024995803833	-0.56669499874115	-0.400695000588894	-0.315469996631145	-0.266400001198053	-0.246419997513294	-0.226314999908209	-0.201574998348951	-0.21486499980092
chrVI:221437-221817	RUF23	0.149850003421307	0.105819999426603	0.163750000298023	0.19019999653101	0.23242000490427	0.302160006761551	0.358599999547005	0.40547000169754	0.429169997572899	0.496099990606308	0.59332999587059	0.804690009355545	1.23034000396729	1.52133997678757	1.66613001823425	2.13830003738403	2.59148001670837	2.97018001079559	3.3188200712204	3.55818002223968	3.46359996795654	3.57084996700287	3.63657999038696	3.37214000225067	2.97623002529144	3.00747504234314	3.0162299990654	2.97412996292114	2.97871001958847	3.00143495798111	2.93367004394531	2.93238501548767	3.1645700097084	2.72877993583679	1.51730497479439	0.699320016801357	0.252575004845858	0.173905002325773	0.201254996657372	0.20872500166297	0.22024500221014	0.133424998540431	-0.168800002988428	-0.534430016577244	-0.537390016019344	-0.445684993267059	-0.510954989492893	-0.611854979395866	-0.641175001859665	-0.745324996113777
chrVII:661667-662044	YGR090W	-3.02272995710373	-2.9105849981308	-2.82596492767334	-2.38899499177933	-2.00072500705719	-1.33556496351957	0.525229997932911	2.03511003255844	3.01998493671417	3.48383002281189	3.57317003011703	3.68352994918823	3.68758001327515	3.60916502475739	3.66743502616882	3.58015999794006	3.9181400179863	3.65946501493454	3.44503998756409	3.20618497133255	3.02269998788834	2.99682496786118	2.83670006990433	2.35000001192093	1.04664499759674	0.0933399997651577	-0.108360000699759	-0.144349997490644	-0.209520000219345	-0.192420001327991	-0.119119997322559	-0.115829998999834	-0.216979996860027	-0.66513999402523	-1.22670994997025	-1.42889997959137	-1.54276000261307	-1.6624499797821	-1.77165998220444	-1.84910001754761	-1.60428998470306	-1.18839998245239	-0.853739994764328	-0.700529992580414	-0.612900000810623	-0.55152000784874	-0.478160014748573	-0.492739996314049	-0.554230010509491	-0.60760001540184
chrIV:884282-884656	YDR211W	-2.55325001478195	-2.33887499570847	-2.23967504501343	-2.01857507228851	-1.44384998083115	-1.02400001883507	-0.129050001502037	1.58907504379749	2.42417508363724	2.9506750702858	3.20457500219345	3.40979999303818	3.57137495279312	3.55427497625351	3.83385002613068	4.08442509174347	4.3086998462677	4.28872501850128	4.12042498588562	4.30502498149872	3.93095004558563	3.91580003499985	2.79720002412796	1.40939995646477	0.842799991369247	0.527249994874001	0.369790005683899	0.398569992184639	0.422790005803108	0.440319994091988	0.404200002551079	0.230249992758036	-0.0546300008893013	-0.102769999951124	-0.0633499994874001	-0.0977600008249283	-0.129340003430843	-0.133880000561476	-0.208199994266033	-0.282600006461143	-0.353729996085167	-0.454229992628098	-0.655889993906021	-0.652689987421036	-0.599849992990494	-0.64216001033783	-0.69442999958992	-0.646010005474091	-0.612419998645782	-0.580590009689331
chrXIII:253275-253649	YML007C-A	0.0426100000739098	0.197949996590614	0.248280000686646	0.290009999275208	0.331849992275238	0.355200001597405	0.650569996237755	0.976990020275116	2.16613997220993	3.23168995380402	3.98054995536804	4.04056997299194	4.14192991256714	4.26376008987427	4.4023699760437	4.46699004173279	4.38105006217957	4.21756992340088	3.76656002998352	3.97041997909546	3.32762997150421	2.32474002838135	1.68065001964569	1.48626999855042	1.26180002689362	1.23592498898506	1.18105003237724	1.09747502207756	1.00719998776913	0.970724999904633	0.994275003671646	0.920374989509583	0.836250007152557	0.603049993515015	0.262375006452203	0.0504749976098537	-0.117899999022484	-0.35249999165535	-0.151525000110269	-0.0506249996833503	0.0677750003524125	0.206700000911951	0.23199999704957	0.177975002676249	0.0704750002187211	0.0383500003081281	0.0179749988019466	0.0117250005714595	-0.0337750003673136	-0.138699999079108
chrII:392360-392734	YBR077C	0.819675001502037	0.919520002603531	0.962359967827797	1.07327497005463	1.26310995817184	1.50706498026848	2.0608249604702	2.35607995986938	2.77999000549316	2.99031999111176	3.17253000736237	3.30483005046844	3.34003001451492	3.48247500658035	3.47711499929428	3.5381199836731	3.55452492237091	3.81401501893997	3.94560995101929	3.88413999080658	3.57866998910904	2.78120990991592	1.78357999920845	1.26710000038147	0.796300014853477	0.54415000975132	0.423050001263618	0.445250004529953	0.438749998807907	0.432249993085861	0.442149996757507	0.36175000667572	0.188199996948242	0.113400001078844	0.11854999884963	0.280150003731251	0.387050002813339	0.45100000500679	0.480700001120567	0.512500002980232	0.673299998044968	0.94225001335144	0.989949971437454	0.77454999089241	0.656649976968765	0.589100003242493	0.548449993133545	0.560649991035461	0.58134999871254	0.63044998049736
chrII:595573-595947	YBR183W	0.541030019521713	0.625840020179748	0.629320001602173	0.626930010318756	0.593050014972687	0.609750008583069	0.73834000825882	1.11424998044968	1.77486000061035	2.21801996231079	2.52259001731873	3.01762003898621	3.19357995986938	3.3066999912262	3.3629200220108	3.33026003837585	3.45036997795105	3.4993999004364	3.46642000675201	3.03024001121521	2.81720004081726	2.48945999145508	2.16157995462418	1.34027000665665	0.404329994320869	-0.104670000076294	-0.682029983401299	-1.32366001009941	-1.22504503726959	-0.855845001339912	-0.291699995100498	0.175739997625351	0.6076549872756	0.742710003256798	0.704190009832382	0.720729994773865	0.708985003829002	0.681885015964508	0.636034998297691	0.607255008816719	0.541410014033318	0.440609994530678	0.460750007629395	0.450729992985725	0.478005002439022	0.51945998519659	0.559095007181168	0.531099998950958	0.488175001740456	0.461719989776611
chrII:628487-628859	YBR203W	0.316689991950989	0.414159995317459	0.515190005302429	0.620959985256195	0.818720018863678	1.03532001376152	1.26082001924515	1.82878004312515	3.25344004631042	3.59055004119873	4.19104986190796	4.75391998291016	4.78804006576538	4.47716002464294	4.05387992858887	3.43116998672485	2.98323998451233	2.90123000144958	2.74519996643066	2.55646998882294	2.31010999679565	2.21133997440338	2.17648003101349	2.0996000289917	1.0308500289917	0.479704982042313	0.143530003447086	-0.512634995114058	-0.965869998931885	-0.962864992022514	-1.06015504896641	-1.05847504734993	-0.709079983830452	0.290790005028248	0.674820005893707	0.951609978079796	0.7292799949646	0.440970008075237	0.402285006642342	0.386339999735355	0.392674987018108	0.339385007321835	0.213734998553991	0.0769999971729703	-0.0279900007764809	-0.0257850007154047	-0.00776500077918172	-0.0520650014281273	-0.00222500036470592	0.0144599998835474
chrXVI:822041-822413	YPR145W	0.678939992189407	0.677840000391006	0.707460016012192	0.76790999174118	0.784479981660843	0.889279991388321	1.06708997488022	1.32653002738953	1.73048000335693	2.0523900270462	2.40930001735687	3.11217005252838	3.73292996883392	3.89841997623444	3.93100001811981	3.81526002883911	3.8160799741745	3.73819997310638	3.43051996231079	3.14382002353668	2.67694993019104	2.30059003829956	2.01268993616104	1.86683000326157	1.70516002178192	1.51292999982834	1.46402004361153	1.41677498817444	1.32064002752304	1.3051850259304	1.3475449681282	1.36802498698235	1.26218000054359	1.31979502439499	1.3204850256443	1.29227002859116	1.13648499548435	0.924179983139038	0.727449998259544	0.667640003561974	0.676259985566139	0.59013500213623	0.379659998416901	0.309035004675388	0.286759994924068	0.281144991517067	0.204360000789165	0.15716500133276	0.132485001534224	0.150320002436638
chrVIII:50590-50962	YHL027W	0.235620003938675	0.268819998204708	0.320505009591579	0.438864988088608	0.40888499468565	0.389860002696514	0.448169995844364	0.56306000649929	0.85722000002861	1.23548998832703	1.50163496136665	1.90314003825188	2.66242991685867	2.89064497947693	3.23394992351532	3.44083005189896	3.50319495201111	3.6497349858284	3.79309498071671	3.64233994483948	3.32994002103806	3.47048493623734	3.39697502851486	0.810389990359545	-0.959145003557205	-0.799520015716553	-0.758880007266998	-0.749460005760193	-0.718280017375946	-0.704609978199005	-0.680510014295578	-0.598409980535507	-0.244759996235371	-0.132819998264313	-0.176719996333122	-0.125660002231598	-0.155680003762245	-0.107799998670816	-0.127029998600483	-0.113810001313686	-0.147689998149872	-0.131930004060268	-0.213809998333454	-0.259739997982979	-0.243659996986389	-0.240280002355576	-0.230450002104044	-0.101450000703335	-0.219460007548332	-0.237410002946854
chrXI:108833-109204	YKL180W	-2.56733506917953	-2.48577007055283	-2.1604349732399	-2.07326496839523	-1.88462998867035	-1.47143497169018	-0.454460002481937	0.688524983823299	1.64164496064186	2.81776503324509	3.56928498744965	3.78383991718292	3.70124493837357	3.74327002763748	3.35846498012543	3.23668496608734	3.16086000204086	2.93165496587753	2.74603506326675	2.60386496782303	2.54158997535706	2.38637000322342	2.17532508969307	1.44876498579979	0.974310007691383	0.514209985733032	0.318999999761581	0.266520002484322	0.25286999642849	0.283920004963875	0.236230003833771	0.0777700010687113	-0.143750001303852	-0.345319992303848	-0.50149998664856	-0.482629999518394	-0.470880007743835	-0.521769988536835	-0.484049999713898	-0.28000999391079	-0.11564999660477	0.102989998599514	0.226470002532005	0.274109998345375	0.145190000534058	0.0893699966371059	0.0101799987256527	-0.242779999598861	-0.654789996147156	-1.07801998853683
chrII:697473-697843	YBR238C	0.822050011157989	0.800500005483627	0.805179995298386	0.795100003480911	0.799260008335114	0.738640004396439	0.733439975976944	0.971779978275299	1.39730998277664	1.85690999031067	2.62951006889343	2.99366004467011	3.57777998447418	3.61793992519379	3.29990000724792	3.32822999954224	3.32918002605438	3.27004008293152	3.22360999584198	3.08557000160217	2.90168001651764	2.65364999771118	2.12901999950409	1.28875997662544	0.663150000572205	0.267694991081953	0.0137450005859137	-0.0272299996577203	-0.0366099993698299	-0.0601149998605251	-0.0940650012344122	-0.0261600001715124	0.0247999999672174	0.103199997916818	0.230199997872114	0.274144999682903	0.258485002815723	0.222945001721382	0.206130000948906	0.175784994661808	0.100369999930263	0.0676899995654821	0.0826499998569488	0.0177899992093444	0.00529499994590879	-0.0266999990679324	-0.0424050001427531	-0.104090002551675	-0.0733549989759922	-0.13310500010848
chrXII:759056-759426	YLR312C	0.541635011136532	0.614980012178421	0.652585020661354	0.646110007166863	0.619459998607635	0.648739981651306	0.884750005602837	1.38034003973007	2.42374995946884	2.9757349729538	3.04782493114471	3.41450502872467	3.67500500679016	3.78153003454208	4.06408994197845	4.21565496921539	4.38464510440826	4.39045491218567	4.39648494720459	4.18725514411926	4.18863515853882	4.25880999565125	3.65169496536255	2.66194505095482	1.69136999845505	1.00289000272751	0.752859997749329	0.608730000257492	0.485899996757507	0.437850007414818	0.378679999709129	0.382010000944138	0.329449990391731	0.180659994482994	-0.087389998883009	-0.249719995260239	-0.289630001783371	-0.291330009698868	-0.268569999933243	-0.298430007696152	-0.345279997587204	-0.370620000362396	-0.30658999979496	-0.136789996922016	-0.0861000016331673	-0.0348799999803305	-0.0909600008279085	-0.12133000344038	-0.074389998242259	-0.224179993569851
chrIV:811712-812082	YDR174W	0.114905001595616	0.236655004322529	0.230780004709959	0.260914997756481	0.27160500138998	0.284125000238419	0.392024996876717	0.607694983482361	1.34860998392105	2.09926995635033	3.12303503751755	3.41767996549606	3.35899999141693	3.43380994796753	3.42557498216629	3.44743496179581	3.42980999946594	3.32328505516052	3.23925005197525	3.17693997621536	3.11990493535995	2.35273500680923	1.44082005620003	1.06161500811577	0.805744993686676	0.472520011663437	0.359720003604889	0.204649997502565	0.107809998095036	0.0803200025111437	0.0462100006639957	0.0279700005427003	-0.110239998996258	-0.130459997057915	-0.141640001535416	-0.170809996128082	-0.122920000553131	-0.131740000844002	-0.143650000542402	-0.12085000500083	-0.0354500013403595	0.046790000423789	0.0865500003099442	0.108749998360872	0.138699996471405	0.189159996807575	0.222950001060963	0.221930003166199	0.191940005123615	0.175060005486011
chrXIII:26476-26846	YML121W	0.166600000113249	0.168250001966953	0.185725003480911	0.184349995106459	0.185099996626377	0.1769749969244	0.317224998027086	0.715499982237816	1.14329996705055	1.26492497324944	1.34399998188019	1.26049998402596	0.890724986791611	1.57667499780655	2.18262499570847	2.51514995098114	2.21204990148544	2.17807495594025	2.33544993400574	2.23845002055168	1.8148749768734	1.09769999980927	0.721475005149841	0.657149985432625	0.403074994683266	0.351500001549721	0.302769991755486	0.293180000782013	0.296069997549057	0.372850009799004	0.486440002918243	0.356950008869171	0.179260002076626	-0.053830000013113	-0.132259996980429	-0.0926999993622303	-0.0762100003659725	-0.0921000014990568	-0.203529993444681	-0.257309994101524	-0.340459999442101	-0.263979996740818	-0.172429998219013	-0.177770003676414	-0.168250001966953	-0.172419998049736	-0.258029994368553	-0.282500001788139	-0.233780007064342	-0.295360004901886
chrXV:678854-679222	YOR182C	-0.388950001448393	-0.755324989557266	-0.954249978065491	-1.09129998087883	-1.15040001273155	-1.25962498784065	-0.864724978804588	-0.128174994140863	0.772399999201298	1.55200001597404	2.22717502713203	2.82447504997253	3.09807503223419	3.49770003557205	3.9839249253273	4.11457514762878	4.29122507572174	4.4771500825882	4.48342514038086	4.40602505207062	4.35580003261566	4.0720499753952	3.55442506074905	2.44367507100105	0.818950012326241	0.223960000276566	0.109790000319481	0.124099998176098	0.0717099994421005	0.0258100003004074	-0.0805400010198355	-0.185210001468658	-0.31288999915123	-0.623559993505478	-1.11697000265121	-1.74580001831055	-2.15146996974945	-2.29982998371124	-1.65885996818542	-1.18040996789932	-0.98782998919487	-0.831399989128113	-0.538409999012947	-0.356819999217987	-0.244550001621246	-0.191909997165203	-0.0333099998533726	0.149960002303123	0.319839990139008	0.45733999311924
chrV:270228-270596	YER056C-A	0.272035004198551	0.330849996209145	0.317785008251667	0.305300010740757	0.298534996807575	0.220239999704063	0.0211900005117059	0.298559993878007	1.14055503606796	2.26459996700287	3.1646750330925	3.71925504207611	4.15142502784729	5.00271995067596	4.93837993144989	5.06942999362946	4.96629996299744	4.78737006187439	4.56333501338959	4.46886990070343	4.32770993709564	3.92682503461838	3.11214998960495	1.4799750328064	0.789249999821186	0.468859997391701	0.50265000462532	0.517500007152557	0.53756000995636	0.58633000254631	0.635680001974106	0.774290007352829	0.725110006332397	0.751610004901886	0.720600003004074	0.625060003995895	0.636210006475449	0.32245000526309	-0.0491800010204315	-0.394620007276535	-0.788979989290237	-0.94420000910759	-1.01772999763489	-1.09943000078201	-1.15749000310898	-1.19929999113083	-0.906979978084564	-0.812099993228912	-0.674270004034042	-0.484479987621307
chrV:280892-281259	YER062C	1.10844998955727	1.13955498933792	1.09779500961304	1.07643998861313	1.06587499380112	1.01076002717018	0.979875016212463	1.10741501450539	1.2945699930191	1.44134999513626	1.68176000714302	2.08813005685806	2.24899997711182	2.74881002902985	3.41187990903854	3.68051495552063	3.90226006507874	3.96606509685516	3.90618500709534	3.91787991523743	3.87743500471115	3.82781994342804	3.70230495929718	1.93891999423504	-0.173530000448227	-0.684529995918274	-0.583239996433258	-0.514359992742538	-0.403920006752014	-0.340780001878738	-0.363939997553825	-0.268269997835159	0.366429995000362	0.482469996809959	0.499939998984337	0.434670001268387	0.43532999753952	0.368370002508163	0.320879992842674	0.293399992585182	0.105959998816252	-0.0607400001958013	-0.1040999956429	-0.266459994018078	-0.326469990611076	-0.383750006556511	-0.367530003190041	-0.423180001974106	-0.454140004515648	-0.449359998106956
chrXII:645782-646149	YLR256W	0.0169400005601347	0.0330099999904633	0.064809999242425	0.119970002770424	0.186790001392365	0.247349998354912	0.397109997272491	0.9737399995327	2.11267999410629	2.8883199930191	3.21525001525879	3.64501006603241	4.50649003982544	4.55315999984741	4.30313997268677	4.29163994789124	4.26701011657715	4.23962984085083	4.19780006408691	3.99769015312195	2.78216998577118	2.32575998306274	1.72845003604889	0.712189990282059	0.47452999651432	0.396530000865459	0.308684997260571	0.265770010650158	0.215919998288155	0.129009997099638	0.0695400016382337	-0.0164149991702288	0.0525099996943027	-0.0435049997642636	-0.052929999306798	-0.0589299997314811	-0.21944500785321	-0.462555013597012	-0.584349995851517	-0.652659994363785	-0.6872250020504	-0.759775012731552	-0.772025001049042	-0.80474000275135	-0.933195009827614	-0.993699982762337	-1.05285502672195	-1.05745500326157	-1.15472496747971	-1.05115501284599
chrIX:249107-249471	YIL057C	1.35986001491547	1.44207998514175	1.4313600063324	1.44253000020981	1.44992998838425	1.49819997549057	1.60504002571106	1.94360001087189	2.36550006866455	2.85402009487152	3.15539004802704	3.30994999408722	3.5941700220108	3.73387000560761	3.71994993686676	3.84826993942261	4.04613001346588	4.01007010936737	3.96076993942261	3.79085998535156	3.58671004772186	3.54332003593445	3.44590997695923	3.19550004005432	2.57236003875732	2.37365493774414	2.21296001672745	2.18839508295059	2.31771999597549	2.24510004520416	2.31905008554459	2.54916998147964	3.02592998743057	3.10053999423981	3.00193498134613	3.11784994602203	3.043769967556	3.02644497156143	3.03242007493973	2.92192500829697	2.60856503248215	2.16719002723694	1.31990498304367	0.797944983839989	0.59647499024868	0.483735001087189	0.349255000054836	0.290104991197586	0.220165007933974	0.0479850009083748
chrVI:223833-224197	YFR032C-B	-0.796539980173111	-1.29615001678467	-1.82860000133514	-2.10611991882324	-2.42614002227783	-2.99697995185852	-2.77475998401642	-1.72364000082016	0.381110000610352	2.1632199883461	3.28594002723694	3.55643999576569	3.96865997314453	4.19498009681702	4.20220007896423	4.06622002124786	4.07089004516602	4.03252990245819	3.76931991577148	3.80480992794037	3.51772992610931	2.94733998775482	2.31273005008698	1.60597997903824	1.01813998222351	0.765774983167648	0.702630013227463	0.650024983286858	0.652635014057159	0.651329991221428	0.649119991064072	0.557425010204315	0.394204992055893	0.328375002741814	0.292359998822212	0.26792000234127	0.246864995360374	0.202095000445843	0.182564997673035	0.235994999855757	0.220389997214079	0.135775000602007	-0.111035000532866	-0.245714998245239	-0.202739998698235	-0.0998100001364946	-0.0396399998397101	0.000965000450378284	0.00053000058978796	0.139835000410676
chrIV:465134-465497	YDR011W	0.649979996681213	0.527420017123222	0.451699993014336	0.523080009222031	0.788750010728836	1.18569999933243	1.46978001594543	1.73714998960495	2.57331006526947	3.52032001018524	3.84353003501892	3.84012997150421	3.84099006652832	3.80436000823975	3.72073006629944	3.89481997489929	3.90109004974365	3.79506003856659	3.86717007160187	3.88200001716614	3.63296005725861	3.22659003734589	2.6889999628067	2.24579999446869	1.4462100148201	1.03711504340172	0.957769995927811	1.07691003084183	1.03267001509666	0.978954976797104	0.600904999673367	0.260354997962713	0.167319995909929	0.157404997944832	0.189949994534254	0.0811900002881885	0.0694549994543195	0.0489900007843971	0.138560001924634	0.423224993795156	0.719740010797977	0.644449999928474	0.232734994404018	0.0194550005719066	-0.0670799989253283	-0.15053000189364	-0.222894997149706	-0.23187500089407	-0.219170003384352	-0.208279997855425
chrV:522722-523084	YER168C	0.722655022144318	0.775029993057251	0.81906501352787	0.826040017604828	0.826925006508827	0.813474985957146	0.729794996976852	0.938315004110336	1.73103002905846	2.93373501300812	3.39328491687775	4.05343995094299	4.48503501415253	4.81621992588043	4.85361001491547	4.68095505237579	4.44890005588532	4.50907986164093	4.44433994293213	4.22903995513916	4.0828449010849	3.86903499364853	3.53222498893738	2.01750997304916	0.595380006730556	0.169249998033047	0.170469999313354	0.166120000183582	0.157520002126694	0.146400000154972	0.139169999957085	0.0592499986290932	-0.379530005156994	-0.692660003900528	-0.820359992980957	-0.819219994544983	-0.773909997940063	-0.737849998474121	-0.768260008096695	-0.871319973468781	-0.992550033330917	-0.914820009469986	-0.772180020809174	-0.74326000213623	-0.801360005140305	-0.812639981508255	-0.825079989433289	-0.740890020132065	-0.682110005617142	-0.456909996271133
chrVII:1050123-1050483	YGR279C	1.22665996551514	1.28984996080399	1.41584995985031	1.51837997436523	1.63140995502472	1.85122997760773	2.11740999221802	2.58747003078461	3.20294997692108	3.60238995552063	3.97385995388031	4.66480994224548	4.48233003616333	3.94270000457764	3.71895005702972	3.51677007675171	3.38051002025604	3.17725994586945	3.08554000854492	2.93103992938995	2.87890992164612	2.8663200378418	2.31721000671387	1.10925000309944	-0.616729986667633	-1.89685000181198	-1.913379997015	-1.42650998234749	-1.20571999549866	-1.1029050052166	-0.965959995985031	-0.620404982566834	-0.38287500590086	-0.207470005750656	-0.101084999367595	-0.10764999948442	-0.178479997813702	-0.20905499458313	-0.241504991799593	-0.296414995193481	-0.380510002374649	-0.412115001678467	-0.499504990875721	-0.519064985215664	-0.518095004558563	-0.491875004768372	-0.417714989185333	-0.360040000081062	-0.458335013687611	-0.394335004687309
chrXI:308743-309103	YKL068W-A	0.708650016784668	0.782229995727539	0.794419986009598	0.8067999958992	0.859479987621307	0.893610006570816	1.0074599981308	1.26844998598099	1.82641004323959	2.28637998104095	2.72335999011993	3.37300004959106	3.92246994972229	3.98909993171692	4.01544005870819	3.93494000434875	4.0102000951767	3.80693001747131	3.48837997913361	3.00155999660492	2.35864999294281	1.78322998285294	1.49639002084732	1.04582999944687	0.600599989295006	0.272010001540184	0.198890001326799	0.161350004374981	0.134124994650483	0.0852249976247549	0.107565004006028	0.184255000576377	0.17405000180006	0.221594999730587	0.142439997196198	0.07609500028193	0.0999999973922968	0.0889850005507469	0.0668399982154369	0.019204999320209	-0.0530599988996983	0.0214950000867248	0.150830003991723	0.256660009175539	0.260675007104874	0.285040001571178	0.263524995744228	0.203580000251532	-0.0221099972724915	-0.605274986475706
chrIX:384197-384557	YIR017C	0.10349999666214	0.153829996287823	0.199370001256466	0.2353900000453	0.229389999806881	0.262040004134178	0.344760003685951	0.734970015287399	1.63940002918243	2.26493000984192	2.41843998432159	2.57023000717163	2.58629007339478	2.51331994533539	2.46210999488831	2.52860004901886	2.5661999464035	2.62921996116638	2.85956993103027	2.98198003768921	2.90860006809235	2.97598996162415	2.59468996524811	1.93179998397827	1.51763999462128	0.921274989843369	0.672934994101524	0.484755010902882	0.438999998569489	0.368469995260239	0.462150000035763	0.454955001175404	0.511160008609295	0.647684994339943	0.670430007576942	0.664564993977547	0.748885011672974	0.763135010004044	0.817514997720718	0.92224500477314	0.905195000767708	0.839525008201599	0.941599997878075	0.992074990272522	0.997309961915016	0.883744996786118	0.784650003910065	0.675990016758442	0.470240008831024	0.41983500123024
chrXII:921537-921897	YLR399C	0.556460011005402	0.574750006198883	0.533300012350082	0.502489992976189	0.537059992551804	0.617129993438721	1.02742998600006	2.08764998912811	3.43768990039825	4.34108991622925	4.38709011077881	4.3439600944519	4.32885994911194	4.188529920578	4.0707700252533	3.89173004627228	3.72987997531891	3.22481997013092	3.02021992206573	2.67423996925354	2.24210007190704	2.07507008314133	1.73329999446869	1.34837002754211	0.499520009756088	-0.441850003600121	-0.663590002059937	-0.737184995412827	-0.769120010733604	-0.789230006933212	-0.787600013613701	-0.796075001358986	-0.804395002126694	-0.672515001893043	-0.490225011110306	-0.23859999999404	-0.181600001081824	-0.0922799989581108	-0.172845002636313	-0.270544992387295	-0.630324992537499	-0.608509999513626	-0.605934977531433	-0.624104991555214	-0.669625023007393	-0.723369997739792	-0.744764998555183	-0.775045004487038	-0.730275005102158	-0.701960000395775
chrXIII:852142-852499	YMR291W	1.08499999046326	1.10977004766464	1.15726002454758	1.13552000522614	1.2149799823761	1.44459002017975	1.73540998697281	2.02227998971939	2.35946998596191	2.85642995834351	3.28981001377106	3.43136005401611	3.54742004871368	3.51110000610352	3.44148998260498	3.17030003070831	3.3368700504303	3.17617003917694	2.6525000333786	2.34960005283356	2.10582003593445	1.67461001873016	1.61830999851227	1.33073998689651	1.07186002731323	0.864060011506081	0.740264976024628	0.734740006923676	0.608145001530647	0.44072000682354	0.399264988303185	0.301009996980429	0.231854994595051	0.2031100012362	0.165844999998808	0.0957349989563227	0.0747500013560057	0.101109998673201	0.0103349997662008	-0.119845004286617	-0.0746350005269051	-0.0583349999040365	-0.0735600017011166	-0.0239599997410551	0.00972999969962984	-0.084345000050962	-0.160350000858307	-0.0992750011384487	-0.160859999805689	-0.225444994866848
chrV:42044-42401	YEL060C	0.0393249988555908	0.0582999996840954	0.0469749988988042	0.0235750002029818	0.000199999994947575	-0.00685000000521541	0.0400000007357448	0.400299996137619	1.2554250061512	2.44532498717308	3.45020002126694	3.90065002441406	4.0847499370575	4.12942504882812	4.15457499027252	4.32554996013641	4.27524995803833	4.31672501564026	4.10047507286072	3.80694997310638	3.49197494983673	2.94322502613068	2.54922497272491	1.889250010252	0.891924992203712	0.463799995183945	0.260119996964931	0.199550005793571	0.105290000513196	0.0844799995422363	0.0678400009870529	0.077819999307394	-0.0406900003552437	-0.159539999067783	-0.230319994688034	-0.413650000095367	-0.435350003838539	-0.405910003185272	-0.425950002670288	-0.516509985923767	-0.460370001196861	-0.383310002088547	-0.456309998035431	-0.319760006666183	-0.303570002317429	-0.368950003385544	-0.426120010018349	-0.39472000002861	-0.280730000138283	-0.250980004668236
chrXV:866668-867025	YOR293W	0.194630002975464	0.169670002162457	0.180379998683929	0.182609997689724	0.285820004343987	0.416180005669594	0.572319993376732	1.16301000714302	2.26159996986389	3.0070300579071	3.21174006462097	3.23464002609253	3.24881000518799	3.29445996284485	3.43149001598358	3.50606007575989	3.49510004520416	3.50179998874664	3.71021995544434	3.77685005664825	3.61041996479034	3.28895995616913	2.69240999221802	1.70105998516083	0.780330002307892	0.445499993860722	0.350575000047684	0.307274997234344	0.341999992728233	0.358275003731251	0.338649995625019	0.2065249979496	0.0358249992132187	-0.0446000006049871	-0.0029250000952743	0.00187499989988282	-0.00842499989084899	-0.0138250002637506	-0.0234999997264822	-0.0120749995112419	0.156974997371435	0.295224994421005	0.290524996817112	0.248925000429153	0.231099996715784	0.21212499961257	0.186300002038479	0.160399999469519	0.0430250009521842	0.0451500014169142
chrIII:90791-91148	YCL018W	-2.16955496668816	-1.76734001636505	-1.3797700047493	-0.907965007424355	-0.444739995896816	0.0461749974638224	0.41745999827981	1.18605999350548	2.36226998567581	2.83798501491547	2.88978501558304	2.71098003387451	2.6833799123764	2.67759994268417	2.71939505338669	2.69784009456635	2.66061501502991	2.43042498826981	2.34185993671417	2.33269497156143	2.5369350194931	2.57396501302719	2.38822004795074	1.90811496376991	0.98005496263504	0.247729997336864	0.081699999421835	0.0119200013577938	0.00683000031858683	-0.135049998015165	-0.402300000190735	-0.780099993944168	-0.664509999752045	-0.310570001602173	-0.586940003931522	-0.876289987564087	-1.26582000851631	-1.40498999357224	-1.53716000318527	-1.66901001930237	-1.79537998437881	-2.80035989284515	-5.78639018535614	-6.96223993301392	-6.97466998100281	-6.96760993003845	-6.96872000694275	-6.98505005836487	-6.96367001533508	-7.00872993469238
chrXIII:236128-236484	YML018C	0.122734997048974	0.224314999580383	0.231169996410608	0.23471500352025	0.235285004228353	0.233469999581575	0.149225001037121	0.608729988336563	1.59500500559807	2.60289996862411	2.88908995389938	2.98339998722076	2.98183497190475	2.95811505317688	2.93164000511169	2.76291003227234	2.73380992412567	2.70961502790451	2.07669990062714	1.80279501676559	1.7899099946022	1.73189501166344	1.41313501000404	0.954025012254715	0.369685007631779	0.0127700001001358	-0.259950004518032	-0.233709998428822	-0.46292998790741	-0.644599997997284	-0.680410003662109	-0.590559989213943	-0.285139998793602	-0.0543699990957975	0.109929995983839	0.0932499997317791	0.0742499984800816	0.0523899994790554	0.0484999999403954	0.0335700009251013	0.0319799994118512	0.0729800015687943	0.029999999050051	-0.00452999994158745	-0.00848999992012978	-0.0626000016927719	-0.124479998648167	-0.147659996151924	-0.197139999270439	-0.302290001511574
chrXVI:188641-188995	YPL189C-A	-0.175450000166893	-0.115499999374151	-0.135750002413988	-0.109069998562336	-0.115700002014637	-0.0982199981808662	-0.066279998421669	0.106379998847842	0.350919996201992	0.51241999566555	1.02377996444702	1.66794999837875	2.55798999071121	3.42354998588562	3.97792007923126	4.31222014427185	5.07863988876343	5.52951002120972	5.63543000221252	5.39365992546082	4.98692994117737	4.59680991172791	4.29061017036438	3.49694995880127	1.41336997747421	0.838285011053085	0.764325013756752	0.667265000939369	0.646129995584488	0.631374981999397	0.668335011601448	0.590475004911423	0.276739993318915	-0.15682499948889	-0.356205005943775	-0.29203999042511	-0.239210001379251	-0.216510002315044	-0.223284997791052	-0.343899993598461	-0.326140001416206	-0.233275002241135	-0.0564800003106939	0.0282350004388718	0.034459999576211	-0.00923000015318394	-0.0903249992989004	-0.241055005043745	-0.353780004382133	-0.237424997240305
chrX:268466-268820	YJL088W	0.431530003249645	0.495059989392757	0.511839991807938	0.463315005600452	0.446299996972084	0.55212500244379	0.784915000200272	1.16330001354218	1.84985999464989	3.44056997299194	3.89465509653091	3.9974600315094	4.06017496585846	4.04186496734619	4.11082520484924	4.15333995819092	4.3152800321579	4.22250995635986	3.83059995174408	3.79837501049042	3.67457504272461	3.32606002092361	3.06638991832733	2.43991994857788	1.3850250005722	0.784799993038177	0.279100000858307	0.0447500003501773	-0.0185500003863126	-0.0745499990880489	-0.0926500000059605	-0.261949993669987	-0.45720000565052	0.0759000033140182	0.278250001370907	0.459649994969368	0.458650007843971	0.426650002598763	0.394500002264977	0.375949993729591	0.370049998164177	0.246100008487701	0.1114999987185	0.180250003933907	0.100199997425079	0.0205499995499849	0.0175000000745058	-0.0377000002190471	-0.0396500006318092	-0.0890500005334616
chrXV:619225-619578	YOR153W	0.418975003063679	0.338709996640682	0.369099995493889	0.47996501326561	0.468760004639626	0.512869998812675	0.557894986867905	0.899620002508163	1.35208002924919	1.88551499247551	2.10048500299454	2.09125499725342	2.38487507104874	2.74278992414474	2.81108491420746	2.75117502212524	2.45435506105423	2.40829504728317	2.37696503400803	2.56876002550125	2.25681493282318	1.71000500321388	1.32917500138283	1.08440001010895	0.588984996080399	0.235090002417564	0.124540002644062	-0.043770001269877	-0.0793699994683266	-0.0507600005716085	-0.0896399989724159	-0.107050001621246	-0.228550000488758	-0.284390000998974	-0.349189999699593	-0.324270004034042	-0.152939999103546	-0.163290002942085	-0.235660000145435	-0.244890007376671	-0.237929990887642	-0.244819994270802	-0.538219997286797	-0.759339994192123	-0.920279991626739	-0.932289999723434	-0.905270004272461	-0.895050013065338	-0.901190012693405	-0.933400017023087
chrXV:514728-515079	YOR101W	0.526919984817505	0.536989983916283	0.605629986524582	0.599620020389557	0.584219986200333	0.580930000543594	0.585419988632202	0.66417002081871	1.02618001699448	1.76177000999451	2.39552004337311	2.8658599615097	3.34706997871399	3.51866998672485	3.61383001804352	3.55875000953674	3.46748995780945	3.3656200170517	2.6665299654007	1.64851996898651	1.12254997491837	0.816889995336533	0.634819996356964	0.555980014801025	0.471490007638931	0.347695003449917	0.423414999246597	0.394729991257191	0.329585002362728	0.301345005631447	0.241369999945164	0.179980001598597	0.143009997904301	0.0980499982833862	0.00125500001013279	-0.0567349999211729	-0.0250200006179512	0.0281850010156631	0.054865000769496	-0.0595999998738989	0.000509999343194067	-0.0281950004398823	-0.104240000061691	-0.135050002485514	-0.0922150000929833	-0.0926499996334314	-0.126960004866123	-0.0966750023886561	-0.135779997520149	-0.0764299983158708
chrII:592837-593188	YBR181C	0.576279991865158	0.682159996032715	0.613809990882874	0.549669998884201	0.471639999747276	0.417290005087852	0.391290000081062	0.47780000269413	1.14374998807907	2.70670001506805	3.55073003768921	4.00841002464294	4.02459988594055	3.88760995864868	3.93332996368408	3.98542001247406	3.92557005882263	3.86440997123718	3.67369999885559	3.6013799905777	3.50046997070312	3.39811999797821	3.03376004695892	2.08305997848511	0.952670001983643	0.750735011696815	0.660734990239143	0.556345000863075	0.487080004811287	0.471875001490116	0.43390000462532	0.34927498921752	0.00593999847769737	-0.440685007721186	-0.913950017094612	-0.916720026731491	-0.881395015120506	-0.826490023732185	-0.839809992909431	-0.768004989624023	-0.465070002153516	-0.0298050008714199	0.182250003144145	0.187159997597337	0.115064999461174	0.054530000500381	0.0387400003150105	-0.146914998814464	-0.263414996862411	-0.465704989433289
chrV:305912-306262	YER074W	-3.66730495691299	-3.8730299949646	-3.79399995803833	-3.07528003454208	-2.21748002767563	-1.64166502952576	-1.17936494648457	-0.406180007010698	0.864609975367785	3.13551000356674	3.58196994066238	3.68736001253128	3.74863995313644	3.75582495927811	3.73722498416901	3.78126493692398	3.81067003011704	3.66740499734879	3.59957003593445	3.42169997692108	3.00110999345779	2.88321008682251	2.7516150355339	1.93778499960899	1.12188999652863	0.654360020160675	0.393610003590584	0.345450001955032	0.375869998335838	0.389109998941422	0.358230003714561	0.249209999293089	-0.0641599997878075	-0.31332999765873	-0.283220000565052	-0.131450000405312	-0.2251399949193	-0.387200003862381	-0.441010010242462	-0.444880002737045	-0.344429995119572	-0.108240001648664	-0.0499199986457825	-0.145189999043942	-0.155300000309944	-0.0983599968254566	-0.0517400013282895	0.0300199994817376	0.0254200007766485	0.023760000616312
chrVIII:382813-383162	YHR141C	1.13373000621796	1.14680997133255	1.24771002531052	1.47845999002457	1.62470002174377	1.67184000015259	1.66090000867844	1.90963000059128	2.54782998561859	3.00386009216309	3.39636008739471	3.60521004199982	3.47921001911163	3.35503001213074	3.20040996074677	3.08658001422882	2.93294997215271	2.7449000120163	2.70537996292114	2.67263004779816	2.59606997966766	2.51442999839783	2.2684700012207	1.64462997317314	0.302559991180897	-0.230870004743338	-0.305650001764297	-0.262735008448362	-0.213320006430149	-0.232725001126528	-0.255365006625652	-0.344814999401569	-0.493465004861355	-0.797344985604286	-1.23142500519753	-1.61523998379707	-2.24037501811981	-2.7410249710083	-3.18235505819321	-3.47862504720688	-3.74659495353699	-4.10383503437042	-3.95544496774673	-3.12085001468658	-2.77086497545242	-2.21513996720314	-1.43172003626823	-0.980080017447472	-0.392550006508827	-0.0419150002766401
chrXV:511261-511610	YOR098C	0.519649988412857	0.52030998468399	0.663169980049133	0.793350011110306	0.861599999666214	1.10227000117302	1.32574002742767	1.57521998882294	2.00845003128052	2.33940994739532	2.92267994880676	3.23536994457245	3.72039005756378	4.32365012168884	4.31401991844177	4.24696989059448	4.54358010292053	4.68005990982056	4.67690992355347	4.47142992019653	4.08789000511169	3.67369005680084	2.81598997116089	1.63702998161316	0.227269999682903	0.0547949997708201	0.0792300004512072	0.099380000680685	0.107534997537732	0.103514998033643	0.0591900020837784	-0.000350000523030758	-0.180715000070632	-0.192700000107288	-0.282054995000362	-0.316964998841286	-0.335185007750988	-0.342269998788834	-0.335664993524551	-0.322685012221336	-0.235069999098778	0.000654999911785126	0.0270399995148182	-0.168269997090101	-0.153220001608133	-0.142489998042583	-0.162255003303289	-0.163565000891685	-0.290190000832081	-0.402434986829758
chrVII:228385-228733	YGL147C	0.104609998688102	0.303079995512962	0.41779001057148	0.423260003328323	0.407190001010895	0.394490003585815	0.399049997329712	0.511829993128777	0.724529993534088	0.81509997844696	1.02260997891426	1.66108001470566	2.07318005561829	2.72465000152588	3.21026999950409	3.56560995578766	3.69342002868652	3.67520005702972	3.44247000217438	3.02791004180908	2.58535006046295	2.42023000717163	2.00601000785828	1.3169300198555	0.659910011291504	0.373850002884865	0.270575005561113	0.176899999380112	0.0408000000752509	-0.0119749996229075	-0.0902500003576279	-0.264474999159575	-0.3610749989748	-0.383300006389618	-0.41397500783205	-0.390575006604195	-0.349175006151199	-0.372699998319149	-0.422649994492531	-0.390749998390675	-0.402849994599819	-0.359200000762939	-0.406374990940094	-0.446125000715256	-0.476025007665157	-0.427124992012978	-0.362299993634224	-0.215075001120567	0.0319000016897917	0.0240500003856141
chrVII:976782-977129	YGR241C	0.748859998583794	0.684865009784698	0.761055007576942	0.877419981360436	1.12640003561974	1.29473497271538	1.44275995492935	1.98852499127388	2.62183001041412	3.25768502950668	3.62592495679855	3.67273503541946	3.87783501148224	4.10499007701874	4.30996987819672	4.07742490768433	3.7573299407959	3.50951001644135	3.60721498727798	3.75806001424789	3.56871000528336	3.37467004060745	2.79794498682022	1.71766496300697	1.19464999437332	0.840850001573563	0.772259998321533	0.691750001907349	0.583110004663467	0.499120002985001	0.419969993829727	0.37102999985218	0.4127799898386	0.516059994697571	0.523669987916946	0.526769983768463	0.509709998965263	0.594790011644363	0.635929983854294	0.581199991703033	0.409909999370575	0.281909999251366	0.15777999907732	0.112629999220371	0.0738899998366833	0.0452000003308058	-0.0398800009861588	-0.0606899999082088	-0.0572200004011393	-0.235940004140139
chrXII:784297-784644	YLR328W	-0.313434988353401	0.0585949989967048	0.223964996635914	0.345044998824596	0.431659997999668	0.497659985721111	0.566289991140366	0.902444985508919	1.88474999070168	2.94351001977921	3.41646504402161	3.59839502573013	3.62939500808716	3.81614505052567	3.94595504999161	4.15484511852264	4.13893003463745	4.04582495689392	4.00102998018265	3.9199049949646	3.7915549993515	3.44370503425598	2.90417498350143	2.14713003635406	1.30948502421379	0.784250026941299	0.533339989185333	0.40116999745369	0.329070001840591	0.303879997134209	0.274949994683266	0.239219999313354	0.140210003685206	0.000989999668672681	0.312369998730719	0.486650002002716	0.550219988822937	0.585780000686645	0.601800006628036	0.638620001077652	0.672710007429123	0.615139991044998	0.371150004863739	0.089750000089407	-0.08553999774158	-0.186730002611876	-0.220650000870228	-0.237570007145405	-0.240180003643036	-0.241069994866848
chrXII:1012062-1012405	YLR437C	0.228159990906715	0.0918099977076054	0.052700000628829	0.000620000157505274	-0.0332649995572865	0.0252500000409782	0.0548599993810058	0.246545003354549	1.11500995308161	3.01181002855301	4.20117007493973	4.76895995140076	5.22620508670807	5.33821997642517	5.39791486263275	5.45697491168976	5.53561007976532	5.37099506855011	5.38997504711151	5.35588510036469	4.92846505641937	3.59847505092621	2.64807497262955	1.7995799779892	0.875249996781349	0.531299990415573	0.456819999217987	0.444990012049675	0.415649998188019	0.366210001707077	0.293370002508163	0.168550002574921	0.353189994394779	0.583589988946915	0.596369993686676	0.543380010128021	0.594249993562698	0.649939984083176	0.654919981956482	0.732199996709824	0.715630000829697	0.865819984674454	1.19514997005463	1.31784995794296	1.26956000328064	1.17242995500565	1.02050997018814	0.871959984302521	0.777030009031296	0.80256000161171
chrV:268275-268617	YER056C	1.29126999378204	1.57056996822357	1.91806997060776	2.18135993480682	2.33912999629974	2.54851994514465	2.73419990539551	3.11589994430542	3.4465799331665	3.79529993534088	4.31291990280151	4.17426013946533	4.07429990768433	4.12326993942261	4.06868000030518	3.93188004493713	3.54312994480133	3.19505999088287	2.5954400062561	1.50917997360229	0.772410002350807	-0.116179995238781	-0.90167002081871	-2.17949000597	-4.21906008720398	-4.87960004806519	-4.87132501602173	-4.83349990844727	-4.78489995002747	-4.40254998207092	-3.4444500207901	-2.13112500309944	-0.771650018170476	0.02614999958314	0.244049992412329	0.240325003862381	0.283425010740757	0.337625004351139	0.324525006115437	0.230850003659725	0.2609500028193	0.148000000044703	0.0829000007361174	0.170474998652935	0.174299996346235	0.160650003701448	0.151050001382828	0.163825001567602	0.232400003820658	0.204175006598234
chrV:295056-295397	YER069W	0.526190012693405	0.645760011672974	0.62668998837471	0.654840010404587	0.699220025539398	0.783620005846024	0.856530010700226	0.904590004682541	1.0603099822998	1.61792997121811	2.2058699131012	2.47429006099701	2.51828999519348	2.62602002620697	2.66006996631622	2.82908000946045	2.90371010303497	2.96187999248505	2.88289008140564	2.86095993518829	2.62058997154236	2.54894995689392	2.19049007892609	1.61843000650406	0.919600003957748	0.37024500221014	0.273224993050098	0.215474999696016	0.197514999657869	0.21134499758482	0.150974996760488	-0.0119600012898445	-0.0657600004225969	-0.00718499980866909	-0.201260001584887	-0.334874999523163	-0.30703000575304	-0.344109997153282	-0.419055005908012	-0.363800010085106	-0.267510004341602	-0.251300000399351	-0.20821500569582	-0.0892750011757016	-0.0239399998448789	-0.0297499997541308	-0.0122650000612339	-0.0606600011447881	-0.122945000603795	0.0435199994593859
chrII:280927-281267	YBR021W	-0.550169987976551	0.00705999974161386	0.190399996936321	0.310160008072853	0.355810007452965	0.393950000405312	0.437989991903305	0.531999999284744	0.648430007696152	0.948010009527206	1.78418003320694	2.40023996829987	2.69737002849579	2.93552000522614	2.82448992729187	3.02738001346588	3.53804996013641	3.64445993900299	3.29150996208191	3.05796995162964	2.87231998443603	2.67933993339539	2.32775993347168	1.53242996931076	0.536329987645149	0.271385006606579	0.289924992620945	0.306729997694492	0.244124998897314	0.200990004092455	0.256979991495609	0.348094987869263	0.371629989147186	0.458680005371571	0.442870004475117	0.451940006017685	0.417700009047985	0.515404987335205	0.517034985125065	0.410710002481937	0.278544991463423	0.0402849989011884	-0.231100003607571	-0.37933000177145	-0.407250009477139	-0.396889998018742	-0.395729996263981	-0.355145001411438	-0.417809984087944	-0.531905001401901
chrXIV:444376-444716	YNL096C	0.336615002155304	0.505360007286072	0.568390002846718	0.593580004572868	0.599979999661446	0.646225017309189	0.733910000324249	0.871440008282661	1.35643002390862	2.13666997551918	2.74948500394821	3.56667007207871	4.0380699634552	4.23897006511688	4.49270989894867	4.36066510677338	4.26925990581512	4.25103006362915	4.19196994304657	4.17834501266479	4.05260502099991	3.64096494913101	2.6943249642849	1.57692996561527	0.679200002551079	0.375180009007454	0.337059992551804	0.38425999879837	0.388849994540215	0.387160006165504	0.312309998273849	0.253679993748665	0.177310001850128	0.192260000109673	0.147780001163483	0.0214299984276295	-0.0388100009411573	-0.0285400001332164	-0.0190999999642372	0.0832000002264977	0.0697900012135506	0.121279995888472	0.160690003633499	0.168329998850822	0.180090001225472	0.10012000054121	0.0924799986183643	-0.0888800021260977	-0.233759990334511	-0.120599997416139
chrXI:589872-590211	YKR080W	0.622600018978119	0.678350001573563	0.681950002908707	0.733300000429153	0.752750009298325	0.701050013303757	0.661949992179871	0.645850002765656	0.851099997758865	1.04300004243851	1.14200001955032	1.271399974823	1.49560004472733	2.12309998273849	2.97135007381439	3.44389998912811	3.96770000457764	3.98834991455078	3.87800002098083	3.85870003700256	3.84014999866486	3.65929996967316	3.03410005569458	1.80494999885559	0.95100000500679	0.900044983625412	0.849320006370544	0.86139001250267	0.880805015563965	0.894529995322227	0.861094999313355	0.780850023031235	0.55925499945879	0.282650001347065	0.131950002908707	0.149409996718168	0.117559999227524	0.084365002810955	0.0869599975645542	0.0607849990949035	0.0909950004890561	0.105260000377893	-0.10514499694109	-0.145904999226332	-0.117659997940063	-0.115535001456738	-0.118550004065037	-0.0960100002586842	-0.0652750000357628	-0.140004996955395
chrXII:439940-440277	YLR150W	-0.35004999935627	-0.43950999379158	-0.205980002880096	-0.0996000036597252	-0.0513700012117624	-0.0136700011789799	0.0884800016880035	0.307620006799698	0.596720004081726	0.891040015220642	1.28660001754761	1.69694004058838	2.30626006126404	2.5718199968338	2.61660997867584	2.52129993438721	2.51109004020691	2.65553004741669	2.80034010410309	2.68350999355316	2.41061997413635	2.18392996788025	1.8997000336647	1.37507996559143	1.02797998785973	0.623730012774467	0.254305004328489	0.0246550012379885	-0.110129998996854	-0.260199989378452	-0.300295002758503	-0.315749990940094	-0.33938000202179	-0.328659997880459	-0.187209995090961	-0.0913099970668554	-0.0990200001746416	-0.103624999895692	-0.12261000238359	-0.116249997168779	-0.095389998331666	-0.202164998278022	-0.368009999394417	-0.558835007250309	-0.644960001111031	-0.755984991788864	-0.77040501832962	-0.837320017814636	-0.928670009970665	-1.04766499996185
chrXVI:794563-794900	YPR131C	0.592310005426407	0.650260001420975	0.705549991130829	0.745300000905991	0.751549994945526	0.769239991903305	0.849100011587143	1.00237995386124	1.327749979496	2.09115006923676	2.76333999633789	2.99609003067017	3.19830994606018	3.37845001220703	3.69120004177093	3.89000000953674	4.06342988014221	4.02405998706818	3.94797999858856	4.00244989395142	4.16655011177063	4.13733005523682	3.51729001998901	1.74129998683929	0.950839990377426	0.745735004544258	0.741590005159378	0.748264989256859	0.760569995641708	0.763399988412857	0.764414983987808	0.741174983978272	0.601890000700951	0.373074999451637	0.369199997186661	0.406849993765354	0.418214996159077	0.392244996130466	0.349059994518757	0.359190002083778	0.124115001037717	0.0781700007617474	0.0112950002774596	-0.0838450001552701	-0.0704600013792515	-0.0901450019329786	-0.047165001463145	0.0175599996931851	0.0128199985250831	0.31202000901103
chrVII:366044-366381	YGL076C	0.58492498844862	0.682724997401237	0.720575004816055	0.72010001540184	0.745800003409386	0.729250013828278	0.771325007081032	0.794974997639656	0.82922500371933	0.956475004553795	1.05175000429153	1.07597500085831	1.39225000143051	1.88977500796318	2.5910250544548	3.19987493753433	3.79755002260208	3.32942497730255	3.15904998779297	2.90435004234314	2.63255006074905	2.08557498455048	1.31252497434616	0.845274984836578	0.708124995231628	0.505269998311996	0.241310000419617	0.212660004198551	0.206449997425079	0.131989998370409	0.101310001313686	0.125090002268553	0.0070700018084608	-0.0629799978807569	0.0473100006580353	0.100449998676777	0.120269997417927	0.105820000171661	0.0889699973165989	-0.0565600018948317	-0.158770004659891	-0.0958999998867512	-0.16910999417305	-0.277539992332459	-0.368149995803833	-0.424829998612404	-0.437750008702278	-0.335820008814335	-0.218420003354549	-0.168340000510216
chrIX:382211-382547	YIR016W	0.479799997806549	0.443079996109009	0.409310004115105	0.378719994425774	0.401839992403984	0.589249980449676	0.73167000412941	0.90601002573967	1.49504997730255	2.38265998363495	3.59785003662109	4.15476989746094	4.16802997589111	4.23545994758606	4.47659006118774	4.60217018127441	4.74524998664856	4.2096700668335	4.13667001724243	3.84225006103516	3.57110004425049	3.06813995838165	1.99200000762939	1.04907001256943	0.492570003867149	0.281964997947216	0.103814998269081	0.0506600005552173	0.0305850001052022	0.0218350003502564	-0.0619000015634811	-0.120094995945692	-0.117514999210834	-0.142954998463392	-0.16840999647975	-0.166654996573925	-0.182034995406866	-0.231059999763966	-0.174165001511574	-0.068715001270175	-0.0655649989843368	0.0869350001215935	0.183260002732277	0.216804999858141	0.198420000076294	0.177780000865459	0.113980000466108	0.0739949975162744	0.091144997254014	0.141619997099042
chrXI:518952-519288	YKR042W	0.693960002064705	0.598154997825623	0.60390499830246	0.650089991092682	0.803384998440743	0.966009968519211	1.17534002661705	1.42138001918793	1.87285502552986	2.26067503094673	2.81069499254227	3.34349001646042	3.45520007610321	3.57469997406006	3.91337492465973	3.97460501194	3.8919650554657	4.0176150560379	4.04480016231537	3.88704493045807	3.45456503629684	3.10631000995636	2.71198500394821	1.74981498122215	0.768270003795624	0.616799998283386	0.450130009651184	0.310280001163483	0.271670004725456	0.203289997577667	0.159779997169971	0.0694700006395578	-0.229679997731	-0.575239992141724	-0.577129995822906	-0.222880005836487	-0.191909997165203	-0.270849993824959	-0.131000001728535	-0.0941399998962879	-0.123280005902052	-0.220630000531673	-0.2683100014925	-0.475370010733604	-0.468380013108254	-0.331990003585815	-0.312489999830723	-0.541889995336533	-0.562400007247925	-0.493539994955063
chrXII:329321-329655	YLR094C	-0.069039998203516	-0.10145999956876	-0.195250000059605	-0.206739999353886	-0.197680000960827	-0.201610006392002	-0.237889996170998	-0.379659996926785	-0.163079994916916	1.81889995485544	4.22310998439789	5.07504992485046	4.79506001472473	4.57791013717651	4.48296999931335	4.39042987823486	4.16201000213623	3.8954400062561	3.44502000808716	3.00424001216888	2.74828996658325	2.05185992717743	1.16236000061035	0.619609987735748	0.260620000958443	0.056640000268817	-0.030659999512136	-0.067404998280108	-0.0809400003403425	-0.134710005670786	-0.144555000960827	-0.120714998990297	-0.01993000023067	0.058075001463294	0.102219995856285	0.140490001440048	0.170409998297691	0.100295002013445	-0.00456500011496246	-0.158710000803694	-0.383585001528263	-0.60505001693964	-0.604944995045662	-0.594404995441437	-0.547270008921623	-0.539045011997223	-0.524224996566772	-0.46920000910759	-0.42778500020504	-0.27981498837471
chrXII:809377-809711	YLR342W	1.66979998350143	1.49195003509521	1.47724997997284	1.612399995327	1.87604999542236	1.91385000944138	1.96630001068115	1.99075001478195	2.35930001735687	2.61814999580383	3.01345002651215	3.18980002403259	3.13804996013641	3.18510007858276	3.2150000333786	3.29670000076294	2.93059992790222	2.73035001754761	2.36284995079041	1.17800003290176	0.642199993133545	0.225999999791384	0.0596000012010336	-0.0543499983614311	0.0167500004172325	-0.0553000010550022	-0.185354996472597	-0.194890002161264	-0.244945001602173	-0.324940001964569	-0.365664999186993	-0.449194990098476	-0.564464998245239	-0.720274993777275	-0.714920008182526	-0.745709991455078	-0.706655013561249	-0.624580019712448	-0.560885009169579	-0.511350011825562	-0.563450014591217	-0.647514995932579	-0.597489979863167	-0.608575019240379	-0.574575001001358	-0.66466001868248	-0.758079999685287	-0.838080024719238	-0.988284981250763	-0.968955007195473
chrXV:796912-797245	YOR246C	0.497669990360737	0.333720009028912	0.204169999808073	0.127449994906783	0.0530950002372265	0.0757950007915497	0.188794998079538	0.276274998486042	0.458084990084171	1.13028997480869	1.7702650308609	2.4283300280571	3.06077501773834	3.69644501209259	3.71556004285812	3.78418998718262	3.88726997375488	3.8378350019455	3.60433497428894	3.38007996082306	2.99305497407913	2.65087498426437	2.06213005781174	1.32658002376556	0.447344997525215	0.194580003619194	0.211669996380806	0.210870000720024	0.241379998624325	0.257009989023209	0.263829991221428	0.24731999784708	0.0372600006870925	0.0640900025144219	0.0339399997144938	0.0124199997400865	0.0268900005146861	0.0300100004300475	-0.00203999995719641	-0.0421299991197884	-0.138069998472929	-0.0435700010508299	-0.112259998545051	-0.138529998064041	-0.136759999394417	-0.134279997646809	-0.179329998791218	-0.343459992110729	-0.444319996237755	-0.574180001020432
chrV:431120-431453	snR52	-2.8218349814415	-2.85820506811142	-2.73490505218506	-2.30161001682281	-1.89825497865677	-1.64663502573967	-1.38071998953819	-0.794669979810715	0.0529449880123138	1.11370997726917	2.48764503598213	2.95738505125046	3.21324505805969	3.28082500696182	3.5330850481987	3.63766007423401	3.65343997478485	3.76668993234634	4.09103997945786	3.77060495615005	2.5551300406456	2.03102998137474	1.486510014534	1.22940003275871	1.0566899895668	1.00705000758171	0.959899991750717	0.938699990510941	0.944599986076355	0.949099987745285	0.984800040721893	1.05089998245239	0.992699980735779	1.03380000591278	0.876399993896484	0.792149990797043	0.898149996995926	0.983900010585785	1.02019995450974	1.02519994974136	1.01454997062683	1.00004997849464	0.925749987363815	1.15779995918274	1.14810001850128	0.732500016689301	0.577149987220764	0.57039999961853	0.549400001764297	0.544400006532669
chrV:423169-423501	YER131W	0.895550012588501	0.553449988365173	0.647350013256073	0.676750004291534	0.729200005531311	0.725300014019012	0.734699994325638	0.783599972724915	1.03359997272491	2.2744500041008	3.55980002880096	4.23184990882874	5.0006000995636	5.29269981384277	5.04959988594055	4.56649994850159	4.39040017127991	4.25335001945496	3.97684991359711	3.94450008869171	3.52065002918243	2.59060001373291	2.04780000448227	1.39120000600815	0.433199994266033	-0.443665009737015	-0.692554998397827	-0.669515013694763	-0.615699991583824	-0.652794989943504	-0.478869993984699	-0.237015002127737	0.0387300000526011	0.162200002372265	0.328734996914864	0.491219997406006	0.522644998133183	0.445009998977184	0.369240000844002	0.26387001350522	0.200214997678995	0.159214999526739	0.22063499763608	0.0123700018972158	-0.0928099965676665	0.0240049997344613	0.123849998041987	0.238629995286465	0.132305004447699	-0.0300300000235438
chrXIV:405657-405987	YNL118C	-0.388650004938245	0.229490007460117	0.551039999723434	0.643710023164749	0.663420015573502	0.674740010499954	0.707680016756058	0.73953999876976	0.781479984521866	1.48340997695923	3.07734999656677	3.82574000358582	4.0082398891449	4.13941993713379	4.32654995918274	4.59594016075134	5.07911992073059	5.632159948349	5.47995986938477	4.40877985954285	4.07183997631073	3.71446003913879	3.20292992591858	1.68665002584457	0.740840017795563	0.549595004320145	0.45757001042366	0.45607000887394	0.450220005214214	0.40441500544548	0.339250002801418	0.24768500328064	0.156785006448627	-0.0939799983054399	-0.234264997392893	-0.262749994546175	-0.295275002717972	-0.309614995121956	-0.321319998800755	-0.348955002427101	-0.408019997179508	-0.456329993903637	-0.358439989387989	-0.346434995532036	-0.311935000121593	-0.319515001773834	-0.268275002390146	-0.23170500472188	-0.229919995367527	-0.284049998223782
chrVII:277120-277449	YGL123W	0.546339994668961	0.731169992685318	0.903030008077621	1.03820999264717	1.10388997793198	1.0521999835968	1.01650000810623	1.09554002285004	1.48034000396729	1.93370004892349	3.12248997688293	3.98908994197845	4.26224012374878	4.9396399974823	5.60387001037598	5.25857996940613	5.13355011940002	5.51024985313416	4.97970995903015	3.91731998920441	3.33695993423462	2.67373998165131	2.2740799665451	1.82064001560211	1.21295998096466	0.840934991836548	0.598129996657372	0.512754999101162	0.410559996962547	0.21710000410676	0.166585002839565	0.102964999526739	0.0417299986816943	-0.0648050002753735	-0.0748450011014938	-0.084179999306798	-0.130054998770356	-0.113905004411936	-0.136010003462434	-0.16128999851644	-0.286690004914999	-0.440474997460842	-0.490779988467693	-0.452759997546673	-0.388729996979237	-0.398674999177456	-0.370850005745888	-0.310860003530979	-0.237100001424551	-0.183744996041059
chrIX:131843-132172	YIL121W	-0.221725003421307	-0.964260020852089	-1.56577495932579	-1.73858497738838	-1.89367500543594	-2.0251749932766	-2.041080057621	-1.94555999040604	-1.55114499032497	0.350514987111092	3.33385494947433	4.17518498897553	4.30630502700806	4.23853006362915	4.31933989524841	4.34177505970001	4.20832483768463	4.02401007413864	3.67519500255585	3.16168006658554	2.66581996679306	1.95423993468285	1.56896500587463	1.13226995766163	0.933110001683235	0.762879997491837	0.717209988832474	0.693150001764298	0.689390009641647	0.634039998054504	0.427829998731613	0.2126399949193	0.281920009851456	0.291129994392395	0.351469990611076	0.277740007638931	0.263339999318123	0.238079997897148	0.239859995245934	0.355689999461174	0.333359996974468	0.119389998912811	-0.05259999781847	-0.123809999972582	-0.125840002298355	-0.132880000770092	-0.133690001815557	-0.207700000703335	-0.336930003762245	-0.417999997735023
chrVII:974018-974345	YGR240C	1.0064600110054	0.885335001349449	0.867485004663467	0.829209986329079	0.848274996876717	0.863534978032112	0.901219993829727	0.893149992823601	0.999449989199638	1.26033000349998	1.36760500669479	1.64024000167847	1.79887497425079	1.7550449848175	1.50735495686531	1.1301249563694	1.08066499531269	0.416760005056858	-0.425644993782043	-1.13572500646114	-2.00602003931999	-2.66524498462677	-3.29493991136551	-3.09754000902176	-3.03789496421814	-2.89117999076843	-2.7990700006485	-2.86456997394562	-2.87918009757996	-2.94906005859375	-2.92728006839752	-2.87677001953125	-2.89638996124268	-2.80332000255585	-2.34614994525909	-1.83667001724243	-1.45340999364853	-1.15331000685692	-0.791279995441437	-0.615319985151291	-0.493649992346764	-0.398180010914803	-0.383110004663467	-0.407689997553825	-0.397789993882179	-0.426239988207817	-0.464760005474091	-0.526549997925758	-0.476990005373955	-0.505340003967285
chrIV:778642-778968	YDR161W	-0.433364985883236	-0.159629998356104	0.0205399997532368	0.0858200013637543	0.144504997879267	0.191835001856089	0.20610000193119	0.319419990479946	0.388660004734993	0.601034992933273	1.10570997297764	1.32257497906685	1.42148497700691	1.23107998371124	1.15714002251625	1.02536500394344	-0.281400002539158	-1.15800497829914	-0.957685020565987	-0.392710000276566	-0.319069994986057	0.0247100025415421	1.27782997488976	1.32672501206398	0.255675007402897	0.2016999989748	0.274549998342991	0.320130002498627	0.332179996371269	0.344119992852211	0.326119992136955	0.281320002675056	0.214090001583099	0.0266299992799759	-0.107670000568032	-0.234809993207455	-0.229520000517368	-0.217239998281002	-0.221340002119541	-0.183750000596046	-0.29456999450922	-0.472070005536079	-0.497990003228188	-0.50370000898838	-0.503010016679764	-0.511000004410744	-0.497720003128052	-0.544629999995232	-0.65149998664856	-0.555030015110969
chrX:157325-157651	YJL136C	0.554620003700256	0.481260001659393	0.166110000014305	0.247079993784428	0.356500005722046	0.416509994864464	0.404929998517036	0.439819997549057	0.548760008811951	0.891020023822784	2.13279999494553	3.47969007492065	3.86211004257202	3.6654500246048	3.51700999736786	3.51475992202759	3.44582991600037	3.34967002868652	3.20300004482269	3.06837000846863	2.88133006095886	2.27627007961273	1.40869002342224	0.679459995031357	0.51128001511097	0.619274988770485	0.623524993658066	0.638349995017052	0.637875005602837	0.691349983215332	0.741750001907349	0.717799991369247	0.628849998116493	0.509875006973743	0.383425004780293	0.365175008773804	0.306400008499622	0.272675007581711	0.240300003439188	0.195924997329712	0.256349999457598	0.401474997401237	0.465349994599819	0.422624997794628	0.350825011730194	0.299625009298325	0.179500002413988	0.16907500103116	0.0278500011190772	0.00825000088661909
chrXVI:227840-228165	YPL170W	0.712260013818741	0.446060001850128	0.403589999675751	0.373479998111725	0.399099999666214	0.402169993519783	0.419270002841949	0.560539990663528	0.764720004796982	1.21423000693321	1.73919001817703	2.36956996917725	2.5811999797821	2.57932994365692	2.51971998214722	2.73766002655029	3.44149007797241	3.50446000099182	3.60099003314972	3.75586998462677	3.51459991931915	3.17143993377686	2.66113991737366	1.98799998760223	1.31107003688812	1.01867499947548	0.885075002908707	0.811825007200241	0.768999993801117	0.739524990320206	0.670450001955032	0.598875001072884	0.580975010991096	0.651274979114532	0.663124978542328	0.634550005197525	0.617675006389618	0.628225013613701	0.656650021672249	0.713575005531311	0.70422500371933	0.51197499781847	0.369275003671646	0.294350005686283	0.326500006020069	0.344824992120266	0.306675001978874	0.247750006616116	0.219350002706051	0.339324988424778
chrXV:426140-426465	YOR051C	0.16039000377059	0.156370001286268	0.221439999341965	0.244480005651712	0.35263499468565	0.518890003859997	0.761514991521835	0.867249980568886	1.13022499978542	1.46805500984192	1.82294500470161	2.12844493985176	2.40470496416092	2.47876497507095	2.6297899723053	2.54947501420975	2.57883504629135	2.62732005119324	2.65035500526428	2.6179151058197	2.53766497373581	2.10169007778168	1.25211500525475	-0.080784997344017	-0.313730000704527	-0.405250012874603	-0.327150002121925	-0.271799996495247	-0.194150000810623	-0.0951999966055155	-0.0110000008717179	0.0308999996632338	-0.0268999990075827	-0.0139500009827316	-0.00325000006705523	0.0123500002082437	0.0241999998688698	-0.0311000002548099	-0.115899998694658	-0.182099997997284	-0.101049996912479	0.0367999996524304	0.134750001132488	0.248250007629395	0.2466000020504	0.215299993753433	0.226049996912479	0.181850001215935	0.127000000327826	-0.095150001347065
chrIX:129910-130234	YIL122W	-0.157400000328198	-0.450979998707771	-0.672919994592667	-0.577495017647743	-0.478245012462139	-0.331505008041859	-0.190374995395541	-0.0355249991640449	0.134404996037483	0.464279997348785	0.870799991488457	1.18556998968124	1.69232997298241	2.26871992349625	2.9600149512291	2.9496550321579	3.13201999664307	3.41568009853363	3.45574499368668	3.50321502685547	3.38031498193741	2.97881007194519	2.47859497070313	1.98319004178047	1.62422503232956	1.15464000701904	1.00626997947693	1.00545001029968	0.96712002158165	0.86457998752594	0.755079984664917	0.761169993877411	0.739189982414246	0.575349986553192	0.47398000061512	0.360870003700256	0.215480004251003	0.166350002586842	0.148360000550747	0.119049999117851	0.0611199993640184	0.0862500034272671	-0.0504099979996681	-0.112489997595549	-0.193769996613264	-0.215229997038841	-0.254899995028973	-0.280799999833107	-0.286319997906685	-0.325020006299019
chrII:159748-160072	YBL032W	0.188034998252988	0.144450003281236	0.436905001103878	0.453480003774166	0.425520004332066	0.428984990715981	0.396259994804859	0.350810004770756	0.577525007724762	1.2194099932909	2.99743504524231	3.81214997768402	4.37562508583069	4.77853503227234	4.69979496002197	4.77912006378174	4.85612506866455	4.88036012649536	4.82659487724304	4.80651009082794	4.66444494724274	4.37460513114929	4.24098016023636	3.24743499755859	1.330260014534	0.659820014238358	0.529060006141663	0.490090009570122	0.496370008587837	0.502810019254684	0.541500020027161	0.456780004501343	0.309949994087219	0.0811000008136034	0.152099995315075	0.206779998540878	0.189499998092651	0.221839998662472	0.177280001342297	0.0707299999892712	0.00910000093281269	-0.253030002117157	-0.507810008525848	-0.561930006742477	-0.568390023708343	-0.580100005865097	-0.618019992113113	-0.594389981031418	-0.623270016908646	-0.63886998295784
chrXIII:86807-87131	YML092C	0.0725099990144372	0.0437300011515617	0.159339998662472	0.229020003974438	0.269539996981621	0.264710009098053	0.235030001401901	0.249460002779961	0.150379995629191	0.17558000087738	0.0588300012052059	-0.220129996538162	-1.1734500169754	-2.3250599861145	-2.25139999389648	-2.2797899723053	-1.38696001172066	-0.622170004248619	-0.0622299950569868	1.10574001073837	1.54532998800278	1.78820999860764	1.91201004981995	1.46082997322083	0.876410013437271	0.62564497590065	0.582110002636909	0.513079997897148	0.492035001516342	0.473184989392757	0.402214989066124	0.333459993451834	0.180249997228384	0.16486999867484	0.0308950000442564	0.0876999996602535	0.076605000346899	0.0757499990984798	0.0678000001236796	0.0673300011083484	0.034480000421172	0.0520399999513756	0.0794899994507432	-0.0319850007072091	-0.0494500000029802	-0.0448499999940395	-0.0417700016871095	-0.0987200029194355	-0.11010500267148	-0.0489799985662103
chrXV:638782-639105	YOR161C	1.12415996789932	0.69655998647213	0.603430011868477	0.565435007214546	0.49598500430584	0.424784989655018	0.41980999559164	0.420035000145435	0.612945009768009	1.2812350153923	2.55068500638008	3.08891509771347	3.27022004127502	3.39081004858017	3.68716993331909	3.56737501621246	3.42684508562088	3.40049501657486	3.2330649971962	3.14100496768951	2.85866007804871	2.64537006616592	1.93796001672745	1.47535496354103	0.745014993846416	0.152689996361732	0.0483399998396635	0.0451900012791157	0.0986500009894371	0.093690001219511	-0.010419999435544	-0.0756100010126829	0.0402699999511242	0.299399997293949	0.387479996681213	0.351070001721382	0.345810005068779	0.305279996991158	0.284670001268387	0.335859993100166	0.367850008606911	0.416409999132156	0.300049993395805	0.157330000400543	0.0449099998921156	0.0454000007361174	0.0695100009441376	0.0464899998158217	-0.0877800001762807	-0.193520003557205
chrXII:282524-282847	YLR074C	0.0183249991387129	0.105049999430776	0.177249997854233	0.238674994558096	0.267449997365475	0.349200002849102	0.431925006210804	0.511525005102158	0.595750004053116	0.681724980473518	1.29349997639656	2.21317499876022	3.05982500314713	3.15969997644424	3.00940001010895	3.03042501211166	3.001325070858	3.01385003328323	2.96997493505478	2.73772495985031	2.07279995083809	1.44319996237755	1.89805006980896	1.40810000896454	0.869350016117096	0.385849994421005	0.310640001296997	0.28952000439167	0.296010008454323	0.303500005602837	0.275010001659393	0.214240001142025	0.0318799987435341	-0.284040006995201	-0.303139999508858	-0.307380002737045	-0.329659995436668	-0.388179996609688	-0.486910006403923	-0.511120003461838	-0.580619990825653	-0.591859996318817	-0.552489978075027	-0.4807000041008	-0.405210000276566	-0.31195999532938	-0.22455999404192	-0.310920003056526	-0.337429997324944	-0.200240002572536
chrXIII:209077-209399	YML035C	-0.0374300003051758	0.0694999989122152	0.106659999489784	0.166920000314713	0.175570000708103	0.172489999234676	0.186230000853539	0.281920006871223	0.45290000140667	0.628679990768433	1.29992003440857	2.34675009250641	2.5690299987793	2.59083003997803	2.32317998409271	2.23653998374939	2.45568001270294	2.42993996143341	2.37130999565125	2.36223006248474	2.29510009288788	2.24946999549866	2.10727005004883	1.99868994951248	1.27975999712944	0.578894999623299	0.590549981594086	0.555880013108254	0.521369990706444	0.517689988017082	0.529954987764359	0.539730022847652	0.332945004105568	0.415445014834404	0.149990001693368	0.111680000275373	0.127949999645352	0.170625001937151	0.131874998658895	0.026549999602139	-0.11753000356257	-0.294749993830919	-0.354584999382496	-0.346550004184246	-0.340209995210171	-0.363459996879101	-0.360949993133545	-0.355014994740486	-0.355350002646446	-0.455334997177124
chrXVI:812751-813072	YPR138C	0.613900005817413	0.521279990673065	0.412989994883537	0.406499999761581	0.412719997763634	0.381379997730255	0.301209998130798	0.526289992034435	1.06311999559402	1.66726001501083	2.32813009023666	3.25944998264313	3.6541699886322	3.59221999645233	3.57960007190704	3.47648994922638	3.44457001686096	3.4355299949646	3.43169004917145	3.22307002544403	2.95662002563477	2.75218999385834	2.67478003501892	1.78417000770569	1.27209998369217	0.892574977874756	0.882144993543625	0.89397499859333	0.873559981584549	0.8427649974823	0.835569998621941	0.865555018186569	0.772759997844696	0.839835011959076	0.808880013227463	0.649625000357628	0.619135019183159	0.615495014190674	0.497979991137981	0.473785012960434	0.526605020463467	0.579745018482208	0.633760023117065	0.669534996151924	0.708054986596107	0.621829989552498	0.467189994454384	0.358129996061325	0.250579996407032	0.267129999399185
chrVII:951216-951537	YGR229C	-0.24810499586165	0.0896100025624037	0.41292500346899	0.603964996337891	0.698485004901886	0.824669986963272	0.872720012068748	0.946500000357628	1.04230498969555	1.35669000148773	1.97468498945236	2.81564497947693	3.24365999698639	3.38838503360748	3.30049991607666	3.208485019207	3.1020399928093	2.89711502790451	2.57170001268387	2.53868995904922	2.4756200671196	1.90335003137589	1.62654504179955	1.22582502365112	1.0230200111866	0.94449999332428	0.890349978208542	0.940399986505508	0.934649986028671	0.886599987745285	0.851810002326965	0.785699993371964	0.773499983549118	0.535980015993118	0.0310200016945601	-0.405249992012978	-0.308589991927147	-0.11951000019908	-0.0422099996358156	-0.0377799995243549	-0.0562100004404783	0.0525899987667799	0.0842400001361966	0.129599998891354	-0.0311899993568659	-0.169609995931387	-0.260049995779991	-0.292030000686646	-0.298239997029304	-0.350950002670288
chrXIII:510897-511216	YMR122W-A	1.28025004267693	1.17610004544258	1.19492498040199	1.2650999724865	1.4162250161171	1.36830002069473	1.43527498841286	1.47319999337196	1.60629999637604	1.97394999861717	2.39225000143051	2.72532498836517	2.91664999723434	3.09927505254745	3.32102501392365	3.40857493877411	3.42122501134872	3.39162492752075	3.13202500343323	2.64972496032715	2.18672502040863	1.65002498030663	1.22772499918938	0.833024963736534	0.594524994492531	0.509109991788864	0.454800000786781	0.387069997191429	0.344569998979568	0.274380004405975	0.201999999582767	0.174179996550083	0.0795999992638826	-0.0565000012516975	-0.0600700015202165	-0.0864900004118681	-0.109149999171495	-0.138400001823902	-0.0712599985301495	0.00418999962275848	0.0839700024807826	0.178919994831085	0.345189991593361	0.357789993286133	0.604679995775223	0.73698000907898	0.92386999130249	1.03711000680923	1.09151997566223	1.12917997837067
chrXII:404182-404501	YLR130C	0.210630006343126	0.367190003395081	0.507609996199608	0.514719989895821	0.512429994344711	0.518784990906715	0.552564996480942	0.589990013837814	0.613594999909401	0.689640000462532	0.908304992318153	1.29663496911526	1.68675498962402	1.98018002510071	2.00683994293213	2.255894947052	2.36506493091583	2.42256994247437	2.33687003850937	2.01932504177093	1.76158004999161	1.55232998728752	1.31591000556946	1.04745996594429	0.71628500521183	0.602169984579086	0.545370006561279	0.395289999246597	0.368819996714592	0.323410001397133	0.255750000476837	0.212549994885921	0.166279998421669	0.100820000469685	-0.0067899995483458	-0.0140299996361136	-0.0902799992822111	-0.113559999316931	-0.0852600000798702	-0.00758999977260828	-0.0343799988739193	-0.1375	-0.162570002675056	-0.14181000366807	-0.122560003399849	-0.0852200016379356	-0.165179994702339	-0.261449992656708	-0.331159999966621	-0.353650006651878
chrXV:836677-836995	YOR274W	0.432089990377426	0.560369983315468	0.624449998140335	0.716459995508194	0.820240020751953	1.02798997163773	1.22423995733261	1.42103002071381	1.68719998598099	2.08323994874954	2.51679999828339	3.12104997634888	3.32149996757507	3.86499998569489	4.53129997253418	4.67335996627808	4.67998003959656	4.31918997764587	3.84337999820709	3.62913997173309	3.3441999912262	2.87309997081757	2.24213004112244	1.69689003229141	0.994249981641769	0.77947498857975	0.670649990439415	0.71374998986721	0.836775004863739	0.974125012755394	1.01049998402596	1.05785000324249	1.34252500534058	1.62720000743866	1.78077501058578	1.81145000457764	1.69385001063347	1.49737498164177	1.31052502989769	1.25387498736382	1.15452498197556	0.964949995279312	0.895675003528595	0.873850002884865	0.796149998903275	0.818899989128113	0.804849997162819	0.824699983000755	0.888125002384186	0.99167500436306
chrXIII:159022-159340	YML058W	-0.187394997477531	-0.0941700033843517	0.270764993876219	0.56139499694109	0.693800014257431	0.657405000925064	0.642669993638992	0.671184998750687	0.664410006999969	1.1098150074482	2.2420300245285	3.10592502355576	3.52952500581741	3.84807500839233	4.04382483959198	4.13415014743805	4.27410998344421	4.47076506614685	4.76693999767303	4.53087518215179	3.88325508832932	3.00896511077881	1.95639503002167	1.40242998600006	1.06164996922016	0.830300003290176	0.605599999427795	0.409800007939339	0.386799991130829	0.360199987888336	0.285349994897842	0.296149998903275	0.124300001189113	0.0713499989360571	0.16865000128746	0.168099999427795	0.137899998575449	0.0729000009596348	0.0328499991446733	0.0790499998256564	0.219249993562698	0.305800005793571	0.151349995285273	0.192249998450279	0.225649997591972	0.265599995851517	0.298450008034706	0.345799997448921	0.1418999992311	0.025350000243634
chrX:607928-608246	YJR094W-A	0.493075013160706	0.671724990010262	0.831774994730949	0.857624992728233	1.03135000169277	1.25605002045631	1.38699999451637	1.42382499575615	1.45855003595352	1.54837501049042	1.74652501940727	2.02992501854897	2.33830004930496	2.83337503671646	3.93282490968704	4.08735001087189	4.43357503414154	4.45724999904633	4.18347507715225	3.67422503232956	3.26639997959137	2.86637496948242	2.24715006351471	1.4102750569582	0.28005000622943	-0.453089999780059	-0.782179993391037	-0.973809987306595	-1.08998000621796	-0.873300004005432	-0.375760009884834	-0.195590005256236	0.126689999178052	0.286769998073578	0.38285000026226	0.351690009236336	0.399929997324944	0.407029995322228	0.215890003740788	0.156860002875328	0.0900699988007545	0.0720300003886223	0.0192999997641891	-0.00777000014204532	0.00778000000864267	0.0473800007253885	0.0305900007486343	-0.0714999981224537	-0.121429998427629	-0.0917499996721745
chrIII:137104-137421	YCR011C	0.470100007019937	1.11867500841618	1.39320001006126	1.73512503504753	1.93902504444122	2.03439995646477	2.21165001392365	2.33992493152618	2.36837500333786	2.63157504796982	2.893374979496	2.97037506103516	3.17315006256104	3.38365006446838	3.35725003480911	3.1908250451088	3.24397498369217	3.16887491941452	3.08562505245209	3.13677495718002	3.09845000505447	2.51607495546341	2.24342495203018	1.4086500108242	0.803599983453751	0.674010002613068	0.609240001440048	0.530779993534088	0.447299998998642	0.381079995632172	0.304429993033409	0.247850006818771	0.0379200026392937	-0.680610007047653	-1.04105000495911	-0.910579985380173	-0.747529989480972	-0.685969990491867	-0.657460004091263	-0.606760013103485	-0.559510013461113	-0.236880004405975	-0.0865700010210276	-0.271740001440048	-0.256890001893044	-0.260470002889633	-0.221239995956421	-0.209869998693466	-0.180150002241135	-0.0909500017762184
chrXV:69032-69349	YOL136C	0.111470000073314	0.515749996900558	0.707970014214516	0.800690004229546	0.809589979052544	0.851519995927811	0.893970009684563	0.877684995532036	0.889269989728928	0.824095007777214	1.19355998635292	1.98103003501892	2.8880850315094	2.97786508798599	2.83704000711441	3.05976499319077	3.17115995883942	3.16986004114151	3.02513496875763	2.94249005317688	2.82609994411469	2.552174949646	2.06938993930817	1.66591999530792	1.13325500786304	0.773169994354248	0.770509999990463	0.797689992189407	0.768420004844666	0.760049974918365	0.687370002269745	0.55485001206398	0.511620000004768	0.640810006856918	0.660569989681244	0.58306999206543	0.583119982481003	0.561820006370544	0.549340003728867	0.529359996318817	0.424629992246628	0.12777000144124	0.0254100008867681	0.0023400001693517	-0.054100002348423	-0.128910000622272	-0.205120000243187	-0.276329989731312	-0.289869993925095	-0.333899998664856
chrIV:1434357-1434674	YDR490C	0.180790001526475	0.410999989509582	0.693170005083084	0.822299993038177	0.798589992523193	0.80281999707222	0.755120003223419	0.681129997968674	0.763849997520447	1.0569299697876	1.8265499830246	2.57948999404907	3.19955995082855	4.13625998497009	4.42171010971069	4.62472019195557	4.74950003623962	4.94970993995666	5.16516013145447	4.99432010650635	4.15067014694214	3.28404996395111	2.52052993774414	1.54739997982979	0.597429996728897	0.443730001151562	0.4227200075984	0.376375003159046	0.33199000954628	0.316110004484653	0.270199997723103	0.0931000024080277	-0.118439998477697	-0.242439991608262	-0.345090001821518	-0.26511000469327	-0.224149997532368	-0.227819997817278	-0.292824991047382	-0.336585007607937	-0.413140000402927	-0.458890005946159	-0.515789988636971	-0.566864994168282	-0.541754986345768	-0.51050501614809	-0.557369986176491	-0.631084990501404	-0.559049999713898	-0.492375010251999
chrVIII:296854-297170	YHR096C	-0.308375004678965	-0.72647500038147	-0.479400008916855	-0.35622500628233	-0.185825005173683	-0.0715250000357628	0.0567999985069036	0.233150005340576	0.565949991345406	1.40017503499985	2.76484999060631	3.53707498311996	3.85090005397797	4.13104999065399	4.4878751039505	4.50802505016327	4.30627501010895	4.25860011577606	4.11355000734329	3.77267497777939	3.51340007781982	3.03577500581741	1.94975000619888	1.08757497370243	0.383099991828203	0.288750004768372	0.279709994792938	0.292699998617172	0.285819992423058	0.275879991054535	0.253799991309643	0.157189995795488	0.0738700002431869	-0.0735400006175041	-0.680889993906021	-0.922160005569458	-1.06743001937866	-1.19054999351501	-1.3811900138855	-1.8263899564743	-1.13753997683525	-0.463139995932579	-0.150270000100136	0.0590999994426966	0.112529999017715	0.14542999714613	0.135620000958443	0.122729999572039	-0.0184100015088916	-0.189679996669292
chrVIII:396855-397170	YHR150W	0.270795003324747	0.445579995214939	0.472990010678768	0.45198000818491	0.425350001454353	0.433284990489483	0.40382000207901	0.38721999078989	0.499955001473427	0.727430018782616	1.36418995857239	2.66123002171516	4.14758498668671	4.75237007141113	4.94226498603821	5.11988489627838	5.00432987213135	4.80137991905212	4.47987990379333	3.8165799498558	3.61456999778748	3.36108990907669	3.09316999912262	1.25291500985622	0.63646000623703	0.614800006151199	0.601999998092651	0.619499981403351	0.641400009393692	0.617500007152557	0.607450008392334	0.600199997425079	0.347799994051456	-0.0305000012740493	-0.089649997651577	-0.107900001108646	-0.113050002604723	-0.134199999272823	-0.185049995779991	-0.259749993681908	-0.324400007724762	-0.462999999523163	-0.377749994397163	-0.419350013136864	-0.387600004673004	-0.359249994158745	-0.29084999859333	-0.254600003361702	-0.0670999996364117	0.0453500002622604
chrXVI:302756-303071	YPL131W	-0.35869999229908	-0.899349987506866	-1.20139998197556	-1.51695001125336	-1.43739998340607	-1.28380000591278	-1.17224997282028	-1.04970002174377	-0.920900017023087	-0.49515001475811	0.499900013208389	2.08605003356934	3.00265002250671	3.52180004119873	3.6840500831604	3.93060004711151	3.93730008602142	3.97084999084473	3.95379996299744	3.85035002231598	3.97365009784698	3.52640008926392	2.35580003261566	1.48140001296997	1.05755001306534	0.684640002250671	0.55409000813961	0.494500012695789	0.445240008831024	0.386850006878376	0.27988000549376	0.0957550019491464	-0.0587599999736994	-0.114150000363588	-0.153399999439716	-0.283899994194508	-0.345464994013309	-0.311380000412464	-0.270079995691776	-0.285069997608662	-0.393864996731281	-0.407825000584126	-0.392835001647472	-0.355359998345375	-0.30054499655962	-0.342744992673397	-0.401054990291595	-0.333475011587143	-0.37576000019908	-0.155359998345375
chrXVI:520269-520583	YPL017C	0.808249980211258	0.95184999704361	0.998450011014938	0.986850023269653	1.0164999961853	1.00510001182556	1.03374999761581	1.17149996757507	1.28655004501343	1.51550000905991	2.51899993419647	3.30580008029938	3.31749999523163	3.53305006027222	3.74784994125366	3.8683500289917	4.08984994888306	4.19840002059937	4.38814997673035	4.41605019569397	4.42834997177124	4.54350018501282	4.42589998245239	3.82570004463196	2.54315006732941	0.979550019651651	0.0517399990465492	0.00637000002898276	0.0978949997574091	0.195409999042749	0.218164998292923	0.207800002023578	0.0671750001609325	0.05243000080809	0.164934999868274	0.22491500005126	0.14277499653399	0.0646150019019842	0.0667050018906593	0.0279899995774031	0.117585003376007	0.150785001367331	0.356979990005493	0.283229991793633	0.358860000967979	0.430920004844666	0.422394993901253	0.409810000658035	0.377549992501736	0.334684990346432
chrXV:326476-326789	YOR001W	-0.594800013303757	-0.235929999500513	0.223419995419681	0.295940002799034	0.302010011672974	0.285839992761612	0.276599994301796	0.237760001420975	0.166070002317429	0.216259999573231	0.326979997754097	0.246089997887611	-0.0263200003653765	-0.700549992918968	-1.26387997865677	-1.29799997806549	-1.29799997806549	-1.56667997837067	-1.96969997882843	-1.96969997882843	-1.45409998893738	-0.170439993590116	-0.512739996053278	-0.683670002222061	-0.409119993448257	-0.536959996819496	-0.502420005202293	-0.456729996204376	-0.437525007128716	-0.424384996294975	-0.431000009179115	-0.446189998090267	-0.681684981286526	-0.715980005264282	-0.60732499063015	-0.609889975190163	-0.653030002117157	-0.710940015316009	-0.713700008392334	-0.711715012788773	-0.588804987072945	-0.595739978551865	-0.658964994549751	-0.778830000758171	-0.834904998540878	-0.804580008983612	-0.875815013051033	-0.910870006680489	-0.917289984226227	-0.840160021185875
chrIV:217219-217530	YDL136W	0.160864998400211	0.0266749989241362	-0.11755000166595	-0.0663900034502149	0.174280000291765	0.281399990618229	0.313480009138584	0.387104991078377	0.441624985635281	0.62880000770092	1.09472000002861	2.06925995349884	2.92944499254227	3.75236494541168	3.78258496522903	4.14909504652023	4.25055508613586	4.27731001377106	4.35557999610901	4.26512982845306	4.24197499752045	3.88695998191834	3.40587999820709	2.54330499768257	1.21191000938416	0.452299997210503	0.366899996995926	0.287200003862381	0.26410000026226	0.271200001239777	0.214749999344349	0.190799996256828	0.131349999457598	-0.0160999996587634	0.038399999961257	-0.0158000001683831	0.0468000005930662	0.00364999938756227	0.0724999997764826	0.143799997866154	0.078999999910593	0.0949999988079071	0.0713500007987022	-0.0175999994389713	-0.0425500012934208	-0.0555499996989965	-0.0941999983042479	-0.271749995648861	-0.331699997186661	-0.3192999958992
chrXII:818937-819247	YLR344W	1.90236998796463	1.35849999189377	1.00297998189926	0.841210001707077	0.834080010652542	0.886449992656708	0.87755001783371	0.850799995660782	0.836390000581741	0.913619995117188	1.48249000310898	2.2624499797821	3.2551299571991	3.69556996822357	4.01916992664337	4.00420989990234	4.01129007339478	3.63599998950958	3.34054000377655	3.16053004264832	3.08961997032166	3.00805006027222	2.37529001235962	1.62266001701355	0.922769993543625	0.571815004944801	0.43113000690937	0.273905008286238	0.230099999159575	0.122940001264215	0.0177000010386109	-0.0379850006196648	-0.0860500022768974	-0.171630002558231	-0.252300000190735	-0.354069995880127	-0.358479997515678	-0.413795006275177	-0.546664994955063	-0.664034998416901	-0.657110002636909	-0.632490012049675	-0.648054981231689	-0.612310016155243	-0.585894986987114	-0.572789987921715	-0.401099990308285	-0.150589997880161	0.0638599997386336	0.0447849992662668
chrII:332470-332780	YBR048W	0.185830003023148	-0.0799050023779273	-0.473615005612373	-0.904500019550323	-1.13124497234821	-1.35521500706673	-1.26985000967979	-1.02009004056454	-0.389879985898733	0.383929990977049	2.24201494455338	3.42441004514694	4.04026998281479	4.22358989715576	4.3196549654007	4.41789515018463	4.33009498119354	4.51724498271942	4.4845600605011	4.19008990526199	3.71791492700577	2.92937489748001	2.24398002624512	1.2706149995327	0.729520016908646	0.525150001049042	0.466600000858307	0.455400004982948	0.440850004553795	0.446549996733665	0.429949998855591	0.361549988389015	0.357749998569489	0.479749992489815	0.484100013971329	0.664800018072128	0.717900007963181	0.75450000166893	0.689049988985062	0.512800008058548	0.203700006008148	-0.145500004291534	-0.238299995660782	-0.275800004601479	-0.45074999332428	-0.449349999427795	-0.373999997973442	-0.304449990391731	-0.258049994707108	-0.243900008499622
chrXII:48669-48979	YLL045C	0.268200002610683	0.321999996900558	0.320699989795685	0.375399991869926	0.392750009894371	0.396800011396408	0.408500000834465	0.419850006699562	0.407150000333786	0.467999994754791	0.594749987125397	1.5613499879837	1.94789999723434	2.46105003356934	2.52090001106262	2.47865009307861	2.51419997215271	2.54205000400543	2.97035002708435	3.27275002002716	3.55104994773865	2.90824997425079	1.61924999952316	1.06634998321533	0.793750017881393	0.590210011601448	0.513460014760494	0.511439986526966	0.534215018153191	0.452014988660812	0.268145003169775	-0.0474950008094311	-0.0772850004956126	-0.0773750005289912	-0.15079999640584	-0.190139995515347	-0.234504999220371	-0.270814999192953	-0.263644994795322	-0.272190003097057	-0.332314994931221	-0.411664989590645	-0.328925003111362	-0.291915002465248	-0.313274993002415	-0.287349995970726	-0.352069999277592	-0.42743998914957	-0.339740006625652	-0.346729999780655
chrXII:723370-723679	YLR297W	1.70371999740601	1.40304996967316	1.05644998550415	0.902349990606308	0.780349999666214	0.760100001096725	0.70706998705864	0.625880002975464	0.674390000104904	0.81081999540329	1.11891002058983	1.40506000518799	1.60124003887177	1.95310000181198	2.20347998142242	2.6809100151062	3.24541993141174	3.48168005943298	3.60261993408203	3.73970003128052	3.79541003704071	3.90158998966217	3.9254198551178	3.28915996551514	2.68998997211456	1.96062003970146	1.18563496470451	0.770464998483658	-0.130944992322475	-0.952400000393391	-1.82667997479439	-1.76572998166084	-1.01704501509666	-0.490355008840561	-0.247570000588894	-0.143985003232956	-0.00493999999016523	0.291629998572171	0.568945011496544	0.671975010633469	0.682434996962547	0.622674998641014	0.561339998245239	0.548834976553917	0.532274976372719	0.493310016393662	0.461870011687279	0.451805001497269	0.549170011281967	0.522289988398552
chrIV:155968-156277	YDL170W	-0.00164999980479479	0.068099999986589	-0.0154900003224611	-0.0841500006616116	-0.117339999973774	-0.145119997859001	-0.204050004482269	-0.393800008296967	-0.548089987039566	-0.616069984436035	-0.313109992444515	0.60460000038147	2.01967992782593	3.10460999011993	3.73089997768402	3.88166992664337	3.98473989963531	3.98446011543274	4.02467002868652	3.96053996086121	4.09051985740662	3.87311997413635	2.77196006774902	1.55368999838829	0.633179986476898	0.459189988672733	0.452350005507469	0.451764993369579	0.446234995126724	0.42467500269413	0.42218000292778	0.451065000891685	0.471949997544289	0.241249999403954	-0.0082700015977025	-0.0595700005069375	-0.093274999037385	-0.0515399994328618	-0.0620899988338351	-0.151030002906919	-0.29936999976635	-0.408865007758141	-0.519694995880127	-0.599870002269745	-0.628319999575615	-0.682000011205673	-0.698749983310699	-0.69563502073288	-0.669245004653931	-0.601509994268417
chrIV:130541-130850	YDL184C	0.0468699999153614	0.192930002510548	0.253940007090569	0.101580000668764	0.133389999717474	0.165940004587173	0.228770001232624	0.27870999276638	0.27991000264883	0.531409999728203	1.51658003926277	2.99417996406555	3.62036001682281	4.01377990245819	4.37298979759216	4.46538004875183	4.526740026474	4.54693999290466	4.21550993919373	3.93657004833221	3.71284997463226	3.44303004741669	2.57969999313354	1.74806995391846	0.658940005302429	0.184075003117323	0.134270000457764	0.13027999997139	0.116344998776913	0.118984998762608	0.058419998921454	-0.00586000001057982	-0.162630000617355	-0.272885005176067	-0.647954985499382	-1.01000498235226	-1.26830997467041	-1.35432496666908	-1.25788499116898	-1.400779992342	-1.67187500596046	-1.51991499662399	-1.41182500123978	-1.50841002464294	-1.60411996245384	-2.08907500505447	-2.8981449842453	-3.27430001497269	-1.57778999209404	-0.402854993194342
chrIX:165982-166289	YIL106W	0.275959992408752	0.148529996722937	-0.824850011058152	-1.59719001054764	-2.14919998645782	-2.58338997364044	-3.00352990627289	-4.17555012702942	-4.37748003005981	-4.01905002593994	-2.25083000659943	-0.57180001437664	0.782919978350401	1.6109799861908	1.84716999530792	2.51270005702972	2.86394002437592	2.72329998016357	3.15618004798889	3.09080002307892	2.69390001296997	2.44727990627289	1.79854998588562	0.891419994831085	-0.0560099959373474	-0.855884979665279	-1.04075002670288	-1.31016001105309	-1.45523501634598	-1.60989003777504	-1.63251497149467	-1.59817500114441	-1.37315000295639	-0.502469988167286	-0.0500949991866946	0.130225001461804	0.224454996734858	0.292419993132353	0.358005009591579	0.362825003266335	0.345819997787476	0.411244994401932	0.573815020918846	0.541980004310608	0.38899999409914	0.38614499270916	0.330794996023178	0.30438499301672	0.27080500125885	0.237699995189905
chrXIV:479225-479532	YNL079C	0.208659996837378	0.503300008177757	0.774440008401871	0.879880011081696	0.951089978218079	0.985109978914261	0.99734001159668	0.996309995651245	1.00944998860359	1.09110996723175	1.32825001478195	1.78054996728897	2.26013996601105	2.78519999980927	3.47014992237091	3.30384995937347	3.2388299703598	3.17783999443054	3.17054996490479	3.18391997814178	3.19497992992401	3.09632995128632	2.23478004932404	1.43034003973007	0.988850045204163	0.483300007879734	0.27250000461936	0.21272499859333	0.165375001728535	0.118200002238154	0.0452000014483929	-0.0683500021696091	-0.154875000938773	-0.244149997830391	-0.285199999809265	-0.363575004041195	-0.43520000576973	-0.427899993956089	-0.460799992084503	-0.416299998760223	-0.448775008320808	-0.493674993515015	-0.522924989461899	-0.46059999614954	-0.451099991798401	-0.480674996972084	-0.514674998819828	-0.571150004863739	-0.508075006306171	-0.392525009810925
chrV:242173-242479	YER046W	0.788939994573593	0.940879994630814	1.01154000759125	1.1056199669838	1.18898998498917	1.2396900177002	1.33976000547409	1.43495002985001	1.47829998731613	1.59345002174377	1.76899999380112	1.82695002555847	2.11869000196457	2.36069002151489	2.67186005115509	2.73956999778748	2.56054999828339	2.43854999542236	2.27879993915558	2.0916600227356	1.91561002731323	1.61842002868652	1.0871199965477	0.829750001430511	0.705180013179779	0.646629989147186	0.726285004615784	0.803405019640923	0.87320998609066	0.91239500939846	1.11099500656128	1.18798000216484	1.03089002072811	0.850129991769791	0.792584988474846	0.618644997477531	0.527580019831657	0.525110000371933	0.542210000753403	0.585269984602928	0.729274994134903	0.868144983053207	1.03273002207279	1.06072500944138	1.1953800201416	1.16665498614311	1.13996505141258	1.18049499392509	1.06074002385139	1.04195498228073
chrV:222255-222560	YER035W	-0.27754499912262	-0.119949999265373	0.058914996497333	0.332640002667904	0.430459998548031	0.418325002491474	0.404345001280308	0.503860002756119	0.582224982976913	0.789814999699593	1.46721000671387	2.26244007349014	2.72136498689652	2.74689493179321	2.90912492275238	3.06577997207642	3.13588508367538	3.29904006719589	3.45350496768951	3.23069503307343	2.97113506793976	2.84339009523392	2.58553490638733	1.86625006198883	1.54277001023293	1.37159997224808	1.18744999170303	1.16904997825623	1.05154997110367	0.99260002374649	0.9932000041008	1.00920003652573	0.929199993610382	0.673700004816055	0.447150006890297	0.454600006341934	0.44990000128746	0.518650025129318	0.514999985694885	0.470349997282028	0.522350013256073	0.677549988031387	0.683049976825714	0.618300020694733	0.62610000371933	0.6528500020504	0.707049995660782	0.727450013160706	0.730550020933151	0.730250000953674
chrVIII:512123-512428	YHR206W	-1.98316493630409	-3.19851498603821	-3.5450500369072	-2.58292502164841	-1.86775499582291	-1.37785001993179	-1.194135004282	-0.986394968628883	-0.715480014681816	-0.33850000873208	0.851130007952452	1.68926498889923	2.31832500696182	3.66013510227203	4.5960649728775	4.69073510169983	4.91859490871429	4.9189448595047	4.87624983787537	4.90662996768951	4.67566993236542	4.5471798658371	3.99508999586105	2.15834500193596	0.741755005717277	0.339170002937317	0.284249991178513	0.221679994463921	0.157799999415874	0.124410000443459	0.0661300010979176	-0.12632000092417	-0.51255000680685	-0.977159976959229	-1.29054999351501	-1.37510995864868	-1.43021000623703	-1.50431997776031	-1.48928000926971	-1.39579001665115	-1.15649000406265	-0.813650006055832	-0.829629993438721	-0.801649993658066	-0.78157000541687	-0.760789978504181	-0.752369993925095	-0.805060005187988	-0.78672998547554	-0.682369995117188
chrIV:1359543-1359847	YDR450W	-0.22095999866724	-0.416169995069504	-0.234889996796846	0.0389600001275539	0.302070008218288	0.532289999723434	0.706720018386841	0.951670014858246	1.19919998645782	1.4791699886322	1.920609998703	3.00004997253418	4.09804000854492	4.1766300201416	4.49345016479492	4.25120987892151	4.09695992469788	4.06212015151978	4.02123010158539	3.83577003479004	3.39082996845245	3.08883996009827	2.81290001869202	1.82098004817963	1.12052001357079	0.689485010504723	0.54081501364708	0.5027149990201	0.46297500282526	0.478374992311001	0.476494996249676	0.608094987273216	0.590380004048347	0.432119996845722	0.377644993364811	0.364189995825291	0.376765012741089	0.367390008270741	0.32178001254797	0.241480001807213	0.119260000810027	0.0989399995654821	0.189524997770786	0.1669149979949	0.130275001376867	0.126025002449751	0.105824999883771	-0.0333899989724159	-0.0551950003951788	-0.113599997758865
chrIV:1362393-1362696	YDR452W	0.905450001358986	1.05212497711182	1.03452500700951	1.03362494707108	1.08537501096725	1.11802500486374	1.21214997768402	1.30027502775192	1.36522501707077	1.45370003581047	1.90797498822212	3.31104999780655	4.12242501974106	4.26212501525879	4.18745005130768	4.21314990520477	4.27899992465973	4.22119998931885	4.17912495136261	3.82167500257492	3.13722497224808	2.56060004234314	1.77169999480247	0.380099982023239	-1.00362503528595	-0.969040006399155	-0.830909997224808	-0.753299993276596	-0.740200006961823	-0.751510006189346	-0.702530002593994	-0.605119997262955	-0.309729990363121	-0.261339992284775	-0.205680002272129	-0.263900008797646	-0.27377000451088	-0.272579997777939	-0.269000005722046	-0.233780002593994	-0.185479997843504	-0.161589997261763	-0.174270002543926	-0.143879994750023	-0.129490002989769	-0.113990001380444	-0.125539997965097	-0.17421999424696	-0.253799998760223	-0.293759995698929
chrI:92531-92834	YAL029C	-0.526620000600815	-0.288159999251366	-0.186570006608963	-0.117930001020432	-0.0521500002592802	-0.0441600002348423	-0.0574800003319979	-0.092050002515316	-0.109120000898838	-0.156799999624491	0.034280002117157	0.613739982247353	0.909289973974228	1.27144001722336	1.2229700088501	1.61096997261047	1.86964998245239	1.90790998935699	1.90629003047943	2.00543006658554	2.0636200428009	1.78922998905182	1.34970000982285	0.900519996881485	0.522460001707077	0.236540003865957	0.156260000169277	0.171460004895926	0.166859998553991	0.136339997500181	0.0853499993681908	-0.0147600006312132	-0.178999999165535	-0.285825006663799	-0.235555003583431	-0.640689986944199	-0.755189996957779	-0.684920009970665	-0.598080009222031	-0.574665004014969	-0.682764995098114	-0.729594996571541	-0.793729975819588	-0.791975000500679	-0.665450000762939	-0.615600007772446	-0.621439984440804	-0.653125008940697	-0.593880006670952	-0.435405005514622
chrXV:1028711-1029014	YOR369C	-0.135710000991821	-0.336139996349812	-0.351600003242493	-0.122250002995133	-0.032550001796335	0.0233899995218962	0.0208000001497567	0.0762500004842877	0.142499999701977	0.368229994177818	0.904520007967949	2.52380000352859	2.89944005012512	3.48614993095398	3.88747000694275	4.06343004703522	4.14410004615784	4.08800010681152	4.00352001190186	3.89680998325348	3.64544007778168	3.16730005741119	1.79399002790451	1.22704998254776	0.919169992208481	0.815335008502007	0.810165005922318	0.647439983487129	0.608550006151199	0.620200002193451	0.618835002183914	0.433704997599125	0.31202000528574	0.136720003932714	0.0615100011229515	0.0487499991431832	0.082095000334084	0.00354500021785498	-0.0682849979028106	-0.111784997396171	-0.0699799997732043	0.0681150005293603	0.197119994461536	0.318994998186827	0.345865008234978	0.364965011179447	0.405214995145798	0.506500001251698	0.533639997243881	0.636795008182526
chrII:60843-61145	YBL087C	-0.265379998087883	-0.13573000356555	-0.129499999433756	-0.281929996609688	-0.289580008387566	-0.306490007042885	-0.291050001978874	-0.215500001609325	-0.0557600006461143	0.182399998605251	0.934650021791458	2.55369005203247	3.63029997348785	3.82071006298065	3.81735007762909	3.76707003116608	3.69924001693726	3.69821002483368	3.74041998386383	3.80818998813629	3.53689994812012	3.25327994823456	2.87362997531891	2.15194003582001	1.17215999960899	0.286269997991622	-0.0612650001421571	-0.225314997881651	-0.350119997560978	-0.489279991388321	-0.564939993619919	-0.638849994540215	-0.837169989943504	-0.731184995174408	-0.222644991241395	-0.00861000046133995	0.0761250000447035	0.0944399978965521	0.0893249984830618	0.0558349987957627	0.0956050009001046	0.132225001230836	0.0993149995803833	0.0845450010150671	0.0337049997760914	-0.000720000092405826	-0.00548499998694751	-0.0199450000654906	-0.0705299980938435	-0.194459997117519
chrVI:95128-95428	YFL022C	3.81642512083054	3.24911996126175	2.4576350569725	1.94410997033119	1.53022500276566	1.4633849799633	1.3800549685955	1.29046501517296	1.27321997284889	1.33199501037598	1.4098600268364	1.79899000525475	1.99849503040314	2.086965072155	2.26192504167557	2.58635495901108	2.92357001304626	2.95614496469498	3.11490499973297	3.1553200006485	3.08695992231369	2.89002996683121	2.64985993504524	1.71048501133919	1.21207003593445	0.775050014257431	0.459809991717339	0.337800005078316	0.338419997692108	0.381579995155334	0.452159988880157	0.464240005612373	0.396089997887611	0.170439998805523	0.0238199986168183	-0.0358700003474951	-0.0892400003969669	-0.175130000710487	-0.271989995241165	-0.376440006494522	-0.493710005283356	-0.620830011367798	-0.620619988441467	-0.595449995994568	-0.550639998912811	-0.554789996147156	-0.540810006856918	-0.513519996404648	-0.506099995970726	-0.598480004072189
chrXI:428934-429233	YKL007W	0.954820001125336	0.847750002145767	0.839869999885559	0.890790015459061	0.896849989891052	1.14616004228592	1.30399998426437	1.54291000366211	1.71738003492355	1.86166001558304	2.10792999267578	2.43532993793488	2.79432995319366	3.04103989601135	3.15726997852325	3.5671199798584	3.80175001621246	3.90471003055573	3.82984004020691	3.80508999824524	3.88769993782043	3.69315004348755	3.41494994163513	2.44789998531342	1.00237998962402	0.429054996371269	0.381535005569458	0.396064987778664	0.392410005629063	0.382025010883808	0.359954996407032	0.248369997739792	0.178679999709129	0.0639399994164705	0.0344799989834428	0.013245000061579	-0.0125950000947341	-0.0425450017675757	-0.0412450007162988	-0.0284599996171892	-0.105780000053346	-0.111669998802245	0.0700899990275502	0.0386750005185604	0.0173549997620285	-0.00014999988488853	-0.0038700002245605	-0.0269150004081894	0.00591499972506426	0.0699050029739738
chrVII:107617-107916	YGL206C	-0.126109997183084	-0.0647700011730194	0.251319997012615	0.3987399995327	0.543329977989197	0.618030005693436	0.637200009822845	0.645309996604919	0.681879997253418	0.761380004882813	1.21837000846863	2.20146007537842	2.60708997249603	2.40130999088287	2.46570003032684	2.53610994815826	2.36829993724823	2.14686996936798	2.08252995014191	1.94944001436234	1.62037999629974	1.44336999058723	0.774450016021728	0.459790007583797	-0.047469998896122	-0.228724998980761	-0.22507499307394	-0.243679991364479	-0.224289997667074	-0.198124999552965	-0.161015001684427	-0.287244994193316	-0.602100010216236	-0.908010005950928	-0.887229984998703	-0.882394993305206	-0.898014989495277	-0.904520002007484	-0.954394999146462	-0.965085005760193	-0.961625000834465	-0.760039988160133	-0.727445009350777	-0.815689989924431	-0.808155006170273	-0.772700008749962	-0.795374980568886	-0.771725001931191	-0.942495000362396	-0.867244991660118
chrX:160105-160403	YJL133W	0.424169996380806	0.435530006885529	0.689070010185242	1.25466002225876	1.46542998552322	1.71132997274399	1.96176998615265	2.18292002677917	2.47339999675751	2.72417004108429	3.06074998378754	3.45299994945526	3.96192016601562	4.87616014480591	5.11701002120972	5.04811987876892	4.82953009605408	4.78374004364014	4.97609014511108	4.89665017127991	4.16036005020142	3.278600025177	2.34519999027252	1.7207600235939	1.19814997911453	0.931519994139671	0.827634990215302	0.728044989705086	0.64826999604702	0.583425009250641	0.517750011384487	0.441985002160072	0.541380007565021	0.744584998488426	0.861435014009476	0.751130005717278	0.800439995527267	0.863094988465309	0.878405004739761	0.855144995450974	0.776735013723373	0.711234998703003	0.596890011429787	0.457809999585152	0.535460002720356	0.492124991118908	0.48663499802351	0.465994994342327	0.482119995355606	0.449725006520748
chrXII:781446-781744	YLR325C	1.56260997653008	1.35454498529434	0.621964991092682	0.567359983921051	0.634304982423782	0.648550009727478	0.641115006804466	0.645405015349388	0.634869992733002	0.606654992699623	1.06074502766132	2.28437495827675	3.50683001279831	3.96568003892899	4.3846750497818	4.53123986721039	4.56551990509033	4.56305499076843	4.41709506511688	4.25275001525879	3.92358993291855	3.10226998329163	2.2926500916481	1.29564000964165	0.619465008378029	0.421979999542236	0.350130006670952	0.312479999661446	0.271119999885559	0.269630002975464	0.285810002684593	0.315439999103546	0.29326000213623	0.13487000092864	0.11813999786973	0.0950799971818924	0.0769099980592728	0.0956999987363815	0.0709600009024143	-0.116720003262162	-0.671270006895065	-1.00195997953415	-1.28736002445221	-1.7214200258255	-2.05119004249573	-2.54869992733002	-3.15203998088837	-3.70504994392395	-3.73600001335144	-3.87901999950409
chrXIII:352201-352499	YMR041C	0.772070002555847	0.807150024175644	0.732459998130798	0.630460000038147	0.636210000514984	0.608830004930496	0.599670016765595	0.661109989881515	0.741280001401901	0.805680000782013	1.22961999773979	2.09114999771118	3.17229990959167	4.502530169487	5.05625996589661	5.40183997154236	5.06063003540039	4.95544991493225	4.93648009300232	5.00021014213562	4.89162998199463	4.26923990249634	3.65481996536255	3.18382000923157	2.00544004440308	1.59194502830505	1.5003949701786	1.44082499742508	1.39298496246338	1.3765999853611	1.30988002419472	1.26292000412941	0.816889986395836	0.591544994711876	0.711475005745888	0.742920017242432	0.753460013866425	0.771445003151894	0.756649997830391	0.72673499584198	0.671995002031326	0.714190009236336	0.644005015492439	0.552024990320206	0.538184988498688	0.513424995541573	0.516214981675148	0.524860009551048	0.57673499584198	0.679104992747307
chrVI:223038-223335	YFR032C	0.222369999438524	0.1629249997437	0.000295002013444901	-0.239445003867149	-0.230519995093346	-0.117630000039935	-0.0692199997778516	0.0111950002901722	-0.0216099997982383	0.0858049999922514	0.28196499273181	0.706649991869926	0.790510016679764	0.719745001196861	0.71071999669075	0.606569987535477	0.73076499402523	0.723440009355545	0.441240004636347	-0.194500005804002	-0.928010010719299	-0.475385008007288	0.0295499972999096	0.161950001120567	0.350620003044605	0.298100003600121	0.413220000267029	0.394699999690056	0.416139993071556	0.412960001826286	0.365180003643036	0.401960006356239	0.39478999376297	0.163710001669824	-0.191100002080202	-0.331880003213882	-0.295660004019737	-0.303910002112389	-0.352240002155304	-0.395219999551773	-0.495250004529953	-0.420059996843338	-0.226690007001162	-0.0575300008058548	-0.230809997022152	-0.238030004501343	-0.247770000994205	-0.23015999943018	-0.170770001411438	-0.190900002419949
chrIV:765341-765638	YDR152W	0.212215001881123	0.282575006783009	0.502344992756844	0.667130011320114	0.630999997258186	0.67198500931263	0.718095010519028	0.72591997385025	0.751824998855591	0.844819989800453	0.857035011053085	1.30438502132893	2.61510001420975	3.54880003929138	3.7819051027298	3.81170003414154	3.86234003305435	3.81282006502151	3.90535999536514	3.80448001623154	3.30753003358841	2.85891501903534	2.05875006914139	1.26379497945309	0.591479988396168	0.45770999789238	0.329080003499985	0.315529996156693	0.273340004682541	0.233329996466637	0.14569000005722	0.0172300007194281	-0.153830003738403	-0.319110001623631	-0.426160007715225	-0.45789999961853	-0.453779989480972	-0.496280008554459	-0.508490011096001	-0.561959999799728	-0.520900011062622	-0.416729998588562	-0.425490003824234	-0.341680008172989	-0.340580007433891	-0.377569997310638	-0.404349991679192	-0.457769989967346	-0.589569997787476	-0.639910000562668
chrII:478972-479269	YBR119W	-0.499159997701645	-0.353600001335144	-0.359999993443489	-0.421479997038841	-0.409910002350807	-0.286059993505478	-0.0740800000727177	-0.0618100009858608	0.0278499994426966	0.0428500009700656	0.177049997448921	0.385079997777939	0.453429996967316	0.461590003967285	0.500669997930527	0.720080003142357	0.779280006885529	0.727129983901978	0.69258998632431	0.678239995241165	0.890550005435944	1.03521001935005	1.17817001342773	1.11363000869751	0.916240000724793	0.626200011372566	0.448754994571209	0.412139996886253	0.348814988136292	0.249085000902414	0.143679999560118	-0.0113299993798137	-0.151755003258586	-0.102869998756796	-0.0652050002478063	-0.0250399999320507	-0.00647499999031425	0.0278849991038442	0.0918599976226687	0.0837350014597178	-0.00240000015473925	-0.177884998818627	-0.278975003957748	-0.329065008461475	-0.40106999874115	-0.36910500228405	-0.385605005919933	-0.416125001013279	-0.479279996454716	-0.627239999175072
chrXIV:302318-302614	YNL178W	0.563945019245148	0.490745005011559	0.47987000644207	0.541640001535416	0.573865005373955	0.596809989213943	0.65422500371933	0.687545022368431	0.738564997911453	0.78911500275135	0.857959994673729	1.16530498862267	1.54053002595901	2.65876502990723	2.91285997629166	2.95088495016098	2.92892493009567	2.9385799407959	2.98151004314423	2.93847001791	2.83264002799988	2.62439498901367	2.25671499371529	1.53026502728462	1.02855498194695	0.50163000524044	0.255280001461506	0.151570004224777	0.152009998261929	0.0898900002241135	0.108759999275208	0.10504999756813	-0.0345599994063377	-0.147430001199245	-0.193689994513988	-0.235509994626045	-0.276319989562035	-0.250780004262924	-0.235489998757839	-0.332019990682602	-0.438240006566048	-0.487119990587234	-0.532399994134903	-0.539729988574982	-0.58652999997139	-0.588479989767075	-0.604640007019043	-0.655790019035339	-0.741570007801056	-0.699689990282059
chrXV:606236-606532	YOR147W	-0.0689450000412762	-0.0589050018228591	-0.136560005508363	0.363345004618168	0.464679996669292	0.50535499304533	0.492520001530647	0.488390012085438	0.46104499399662	0.4364849999547	0.671475006639957	1.48470999598503	2.6819550037384	3.08145991563797	3.17717496156693	3.18732000589371	2.93335510492325	2.89268000125885	2.6056199669838	2.41580500602722	2.2346350133419	1.90034995675087	1.52693001031876	0.631015008687973	0.617969995737076	0.640050011873245	0.638999998569489	0.61295999288559	0.579250007867813	0.564629977941513	0.545829999446869	0.443809992074966	0.248890003794804	-0.0463400004431605	-0.210489995777607	-0.296219992637634	-0.279879999160767	-0.274039992690086	-0.267499992251396	-0.265439994633198	-0.156559999287128	-0.174699997901917	-0.151530000567436	-0.15314000248909	-0.162350003421307	-0.145319999754429	-0.140450000017881	-0.248259994387627	-0.333389988541603	-0.339819994568825
chrVII:836752-837048	YGR169C-A	-0.431699992716312	-0.240105000883341	0.111195003241301	0.146235000342131	0.155124998092651	0.174219999462366	0.190559996664524	0.198844999819994	0.239715001732111	0.314855001866817	0.829625000059605	2.7574350476265	3.54410006999969	3.77285499572754	3.91105498075485	3.882774913311	3.79254996776581	3.70444995164871	3.66508506536484	3.19405498504639	2.36228003501892	1.47124503850937	0.274130009487271	-0.10423500649631	0.200189998745918	0.23551000058651	0.32873999774456	0.409759995341301	0.471720004081726	0.511100003123283	0.48066999912262	0.41883000433445	0.0368499998003244	-0.149470001831651	-0.19580000191927	-0.180860005319118	-0.212480002641678	-0.268749997019768	-0.28474999666214	-0.258079999685287	-0.18931999951601	-0.0377600006759167	-0.0104999997420236	-0.144559995271266	-0.208089995384216	-0.243469999730587	-0.250810001790524	-0.249500003457069	-0.22514999806881	-0.000230000168085098
chrX:617843-618139	YJR101W	1.01498998403549	1.0082600235939	0.859529995918274	0.6582200050354	0.632250022888184	0.736140012741089	0.786619991064072	0.829019993543625	0.894169998168945	0.93367001414299	1.0846900165081	1.88326001167297	2.96930999755859	3.48560993671417	3.43354992866516	3.61467995643616	3.8277899980545	4.03267002105713	4.09578990936279	4.41648001670837	4.41237015724182	3.87412004470825	3.21420001983643	2.08657999038696	1.19683001041412	0.719720003008842	0.641345000267029	0.604819998145103	0.605809989571571	0.557804995775223	0.445310002565384	0.354055000841618	0.356265003979206	0.315535002946854	0.241874998807907	0.266999998688698	0.240979991853237	0.204169998317957	0.264854995161295	0.199554999917746	0.0365350000560284	-0.0635999999940395	-0.161114998906851	-0.188089998811483	-0.141640000790358	-0.107750001549721	-0.109964997693896	-0.107504998892546	0.107965000346303	0.0486499987542629
chrXII:897787-898083	YLR388W	-0.261720007658005	-0.208070001751184	-0.0848899982869625	-0.0963599994778633	-0.10060999840498	-0.12124999910593	-0.0985800001770258	-0.0207400007173419	0.0677299983799458	0.209130002558231	0.84157001376152	2.07884004116058	3.33973999023438	3.86570997238159	4.15855016708374	4.16318006515503	4.06805014610291	4.07239995002747	3.8604499578476	3.53328003883362	3.1087299823761	2.79983994960785	2.64890997409821	2.33095993995666	1.43316999673843	0.829245004057884	0.701609990000725	0.67662498652935	0.65605999827385	0.603335016965866	0.450439989566803	0.371164998412132	0.251285004615784	0.207014993578196	0.153424998372793	0.207575005292892	0.221905001997948	0.226830000430346	0.196819999068975	0.0713249992579222	-0.0439100008457899	-0.0988850001245737	-0.0995850011706352	-0.13162500038743	-0.140775000303984	-0.158799996227026	-0.214570000767708	-0.181355003267527	-0.0964600000530481	0.151774996891618
chrII:544540-544834	YBR150C	0.132460000365973	0.561250011622906	0.759009993076324	0.738955011963844	0.753190004825592	0.765534994006157	0.795479992032051	0.804865002632141	0.77917497754097	0.751875004172325	1.45167500972748	1.83597495555878	3.13802999258041	4.2158301115036	4.35494496822357	4.51328485012054	4.48749492168426	4.49480509757996	4.35863997936249	4.3394951581955	4.12878499031067	3.70056495666504	2.82047001123428	1.62268001437187	0.484335004538298	0.00459999963641167	-0.136700000613928	-0.20075000077486	-0.201150000095367	-0.156850002706051	-0.192350000143051	-0.26944999396801	-0.278599992394447	-0.0647499989718199	0.0708499997854233	0.11005000025034	0.0786499977111816	0.064300000667572	-0.0182499999646097	0.0783499982208014	0.11089999973774	-0.135649999603629	-0.225349999964237	-0.297749996185303	-0.289499998092651	-0.278699994087219	-0.283150002360344	-0.253799997270107	-0.380100011825562	-0.392650008201599
chrXI:608473-608767	YKR090W	0.262790006399155	0.22597000002861	-0.0650300029665232	-0.583050018548965	-0.969610017538071	-1.09240999221802	-1.2037700176239	-1.27337000370026	-1.27197998762131	-1.33790000677109	-1.59109002351761	-1.17479003667831	0.70731999874115	1.8207799911499	2.57496995925903	2.97943997383118	3.1745899438858	3.20912005901337	3.13104004859924	3.11818006038666	3.16576001644135	3.03824999332428	1.94967001080513	-0.82423996925354	-3.35279002189636	-3.86588495969772	-3.89909498691559	-3.96309003829956	-4.00759998559952	-3.63517006635666	-3.15011500120163	-2.08456498980522	-1.21258498430252	-0.629234993457794	-0.40584499835968	-0.309619991481304	-0.246489994972944	-0.193179997056723	-0.194219996780157	-0.258215003460646	-0.303550000488758	-0.246570005267858	-0.14760999828577	-0.151435001939535	-0.166625005751848	-0.200874998420477	-0.197425003349781	-0.165434998273849	-0.15626999810338	-0.263709992915392
chrVII:472476-472769	YGL013C	-0.297789995372295	-0.175294997543097	-0.0492400005459785	0.0604049995541573	0.176214994490147	0.222875002771616	0.204760000109673	0.184784999489784	0.181130002439022	0.212490002065897	0.301950000226498	0.659714986383915	1.79733000397682	2.62681502103806	3.14130501747131	3.76264998912811	4.35572996139526	4.73979496955872	4.7051650762558	4.70986504554749	4.49311487674713	4.46745994091034	4.12250998020172	2.75989497303963	1.54427498579025	0.634329995512962	0.251420006155968	0.167650000751019	0.1690500035882	0.160939997434616	0.158209998905659	0.0810800015926361	-0.169889995828271	-0.592889982461929	-0.494469991326332	-0.508009999990463	-0.515550011396408	-0.533280009031296	-0.523269993066788	-0.544399988651276	-0.579919987916946	-0.578380000591278	-0.729490005970001	-0.731310003995895	-0.73782000541687	-0.723489999771118	-0.714659988880157	-0.737749981880188	-0.763990008831024	-0.822209990024567
chrXV:925219-925512	YOR326W	-0.182954993844032	-0.325190003309399	0.163129996415228	0.504054999351501	0.432524999976158	0.430384990572929	0.462059995532036	0.498764997720718	0.523015001416206	0.618830010294914	0.718615016341209	1.27317999303341	2.80344001054764	4.04793510437012	4.36908011436462	4.52744007110596	4.75211019515991	4.6452499628067	4.48237488269806	4.66143002510071	4.48117501735687	3.52132004499435	1.97361500263214	1.18156996071339	0.487770003080368	0.317289990186691	0.235960000753403	0.21472000181675	0.186060002446175	0.166079999506474	0.112079999595881	0.0256499998271465	-0.145269995182753	-0.394069996476173	-0.525179979205131	-0.435359993577004	-0.409399995207787	-0.387739995121956	-0.370570001006126	-0.487870013713837	-0.62267000079155	-0.812290012836456	-0.814410006999969	-0.881030005216598	-0.94404000043869	-0.97004998922348	-1.06630997657776	-1.09285001754761	-0.939360022544861	-0.733220022916794
chrXV:285480-285773	YOL021C	1.18626500368118	1.53332998752594	1.68934997320175	1.6721549987793	1.77021999955177	1.70166996717453	1.77710000872612	1.97405498027802	2.12969001531601	2.14818998575211	2.37058997154236	2.63779991865158	2.70766506195068	2.85789510011673	3.06105508804321	2.91799004077911	2.34393495321274	2.27728502750397	1.98464503288269	1.34070001244545	1.2095449924469	1.46897500157356	1.49103996753693	0.405189998447895	0.155119997262955	-0.0171500002034009	-0.0167500001844019	-0.00689999997848645	0.00185000005876645	-0.00950000016018748	-0.0841500014066696	-0.129099998623133	-0.262099996209145	-0.409600004553795	-0.492750003933907	-0.489699989557266	-0.486500009894371	-0.510949999094009	-0.524300009012222	-0.575949996709824	-0.559450000524521	-0.42620000243187	-0.389050006866455	-0.508700013160706	-0.52904999256134	-0.4949000030756	-0.483900010585785	-0.484650000929832	-0.47664999961853	-0.714199990034103
chrXVI:856970-857262	YPR159W	1.06405496001244	1.03857501745224	1.0331500351429	1.8302250623703	2.56795001029968	2.81255000829697	2.97699499130249	3.01048495769501	3.15580502748489	3.48706494569778	3.56834497451782	3.99156494140625	5.38945004940033	5.34723000526428	5.26564512252808	4.87218999862671	4.61977996826172	4.57380998134613	4.58928508758545	4.28065493106842	3.87837500572205	2.70596499443054	1.44883001148701	0.581205004453659	0.273490007221699	0.216940002143383	0.272959992289543	0.341160011291504	0.35127001106739	0.338949999213219	0.353110003471375	0.380189996957779	0.313839998841286	0.19294999986887	0.0238300008699298	-0.272330006957054	-0.478709995746613	-0.562120002508163	-0.629570019245148	-0.626539999246597	-0.60763002038002	-0.40395000576973	-0.297209998965263	-0.281070002913475	-0.288929998874664	-0.316120007634163	-0.32119999229908	-0.326840007305145	-0.3829499989748	-0.443659996986389
chrXIII:504815-505107	YMR119W	-2.63371994495392	-1.81505000591278	-1.00029999613762	-0.0576500032097101	0.34962999522686	0.505270001292229	0.602220010757446	0.610350000858307	0.690400010347366	0.760339999198914	0.881049996614456	1.38024001121521	2.3714099407196	2.87878003120422	3.21754007339478	3.4361200094223	3.6611200094223	3.74036996364593	3.63828003406525	3.51035006046295	3.84277000427246	3.5296900510788	2.96692998409271	1.80192999839783	0.816310003399849	-0.76173000484705	-2.08081492185593	-2.71982499361038	-3.17730997800827	-3.50254994630814	-3.5966500043869	-3.68078998327255	-2.82007998228073	-2.07196995615959	-1.31372000575066	-1.12171999812126	-1.04890998005867	-0.988169986009598	-0.841554981470108	-0.677249991893768	-0.5893649995327	-0.455774992704391	-0.350675006210804	-0.337804999947548	-0.276859997212887	-0.237970001995564	-0.275479993224144	-0.345309996604919	-0.413424998521805	-0.37963499724865
chrXV:92907-93198	YOL121C	-0.191229999065399	-0.565140008926392	-1.01018999814987	-1.25340999364853	-1.33175004720688	-1.39175000190735	-1.2890900015831	-0.987309998273849	-0.508889997005463	-0.0367299988865852	0.52720999121666	1.3121600151062	2.56195995807648	3.68768005371094	4.31451010704041	4.40080990791321	4.43178997039795	4.51974000930786	4.57678008079529	4.54949011802673	4.27385993003845	3.42427999973297	2.13960996866226	1.6720899939537	1.38239998817444	1.17936998009682	1.07588503360748	1.03826504349709	1.00914999842644	0.996105015277863	0.995795035362244	0.811555010080337	0.652260020375252	0.620840001106262	0.464825004339218	0.428434991836548	0.450414997339249	0.47978500276804	0.362920005619526	-0.00645499713718891	-0.505330008268356	-0.765780019760132	-1.02057000994682	-1.12939500212669	-1.24086500406265	-1.46929504275322	-1.48418004512787	-1.33531504869461	-1.07491002678871	-0.71016500890255
chrII:564908-565198	YBR162W-A	0.492469996213913	0.56874000877142	0.384419991075993	0.114454999193549	-0.100344996526837	-0.0636649983935058	0.201069997344166	0.433975003659725	0.651224994659424	0.901204997301102	1.08938499391079	1.73788999915123	2.5549750328064	2.77378503084183	3.05032992362976	3.14809005260468	3.3039999961853	3.33966500759125	3.45010493993759	3.54588506221771	3.35842502117157	3.23685491085052	2.57748999595642	1.87413500547409	1.10023499727249	0.999860000610352	0.94922998547554	0.962189984321594	0.880120003223419	0.869950008392334	0.802779996395111	0.535220009088516	0.471100005507469	0.520390021800995	0.593849980831146	0.61042001247406	0.600080013275146	0.607349991798401	0.564090007543564	0.776440006494522	1.39184000492096	1.77548996210098	1.45376998186111	1.36452995538712	1.0757799744606	0.950900000333786	0.905210012197495	0.921769994497299	0.91172998547554	0.849979984760284
chrXVI:404613-404902	YPL081W	3.23080996274948	2.92742995023727	2.16954500079155	0.965084993839264	0.61078999042511	0.595940002799034	0.608830001950264	0.624769985675812	0.659195017814636	0.65797498524189	0.756515011191368	0.791995000839233	1.6329699754715	2.31131001710892	3.04069501161575	3.27164000272751	3.40532001256943	3.75791000127792	3.65081502199173	3.51462994813919	3.23388503789902	2.23547499775887	1.12680997923017	-0.128915002197027	-1.20321998000145	-1.64601999521255	-1.71280001401901	-1.64148997068405	-1.67099001407623	-1.63438000679016	-1.10621998906136	-0.756920009851456	-0.494919994473457	-0.201690000668168	0.0728300034999847	0.0897700004279613	0.0750500004738569	0.217160002887249	0.146160002797842	0.165739995241165	0.251359990239143	0.322259995341301	0.232950001955032	0.248380002379417	0.408670002222061	0.500779989361763	0.505100005865097	0.508699998259544	0.476799991726875	0.327750000357628
chrII:135742-136031	YBL044W	0.677749991416931	0.709549993276596	0.606199979782104	0.550200015306473	0.721150010824203	0.802200019359589	0.828999996185303	0.966750025749207	1.14445000886917	1.22229999303818	1.62755000591278	2.41365003585815	3.35635006427765	3.60370004177094	3.6747499704361	3.47810006141663	3.51730000972748	3.5199499130249	3.28794991970062	3.2470999956131	3.13989996910095	3.14040005207062	3.36874997615814	3.21514999866486	2.61839997768402	2.32095502614975	2.32892496585846	2.34598505496979	2.34411004781723	2.3833299279213	2.38498495817184	2.3966050028801	2.70400503873825	3.19241495132446	3.24635993242264	3.16982500553131	3.08828493356705	2.36830999851227	1.63368499279022	1.53181502223015	1.46006501913071	1.17379997372627	1.05787501335144	1.03936496376991	1.0319550126791	1.00592000186443	1.11348497271538	1.05609501898289	0.935299998521805	0.922705000638962
chrXVI:566851-567140	YPR005C	0.3372200101614	0.38299999833107	0.431420001387596	0.330479994416237	0.235610000789165	0.19752000272274	0.202450004220009	0.230880001187325	0.477080011367798	0.52355001270771	0.687819981575012	1.25486004948616	1.82952001094818	2.34074003696442	2.3441300868988	2.41838006973267	2.34065997600555	2.25799996852875	2.16821994781494	1.76234999895096	1.49662001132965	1.40180000066757	1.4361899971962	1.28020000457764	0.75025999546051	0.307280002534389	0.125185000151396	-0.0755349982529879	-0.263814997673035	-0.56098500341177	-1.07235497832298	-1.41990998387337	-1.54718999266624	-1.00410996973515	-0.690840008854866	-0.55341000854969	-0.449219991266727	-0.302565005421638	-0.199659993499517	-0.0363899972289801	0.138469998538494	0.248125001043081	0.197545006126165	0.176679998636246	0.282354987412691	0.316550007462502	0.202070001512766	0.101670001447201	-0.0136149995028973	-0.269080001488328
chrXV:825715-826003	YOR268C	1.66486001014709	1.55520001649857	1.29091001749039	0.957829999923706	0.941089987754822	0.973290002346039	1.03307000398636	1.07553000450134	1.14260002374649	1.18023998737335	1.389340031147	1.97109001874924	3.04366998672485	3.4345100402832	3.62281999588013	4.27919013500214	4.92973990440369	4.94529004096985	5.09526000022888	5.11960010528564	4.9005699634552	4.80288009643555	4.24454011917114	3.84454007148743	3.3124400138855	2.73947495222092	2.33625000715256	2.0650250017643	1.80602499842644	1.66792500019073	1.41727501153946	1.24557501077652	1.12162500619888	0.960175022482872	0.936649993062019	1.03610000014305	1.01147499680519	0.978900000452995	0.971150010824203	1.03524999320507	1.09899997711182	1.18602499365807	1.2515250146389	1.01162502169609	0.631324999034405	0.509350009262562	0.635674998164177	0.659974977374077	0.693700015544891	0.735825002193451
chrXI:408144-408432	YKL015W	0.385290002822876	0.462205004692078	0.721754989027977	0.452840007096529	0.0697349986061454	-0.0316700004041195	-0.155879999697208	-0.106595000624657	-0.352905009686947	0.017560001462698	0.36924500092864	1.05846998393536	2.0511549949646	2.64071002006531	3.50704009532928	3.78693001270294	3.68432496786118	3.70692000389099	3.61271498203278	3.73159497976303	3.92713996171951	3.41087995767593	2.50301998257637	1.3423299998045	0.501735012233257	0.339090010523796	0.302059996128082	0.285680001974106	0.24785999506712	0.208580000698566	0.127850001305342	-0.0738100007176399	-0.311880004405975	-0.580610007047653	-0.641600012779236	-0.631270009279251	-0.666539996862411	-0.710699993371964	-0.753969997167587	-0.730800002813339	-0.741769987344742	-0.637729984521866	-0.630500000715256	-0.660219979286194	-0.664840006828308	-0.65557998418808	-0.627669978141785	-0.646199989318848	-0.439130002260208	-0.331310005486012
chrI:69612-69900	YAL039C	0.902690008282661	0.734180018305779	0.405270007252693	0.276720000058413	0.221725002676249	0.238639999181032	0.257245007157326	0.239025006443262	0.35785499215126	0.416104997694492	0.609565003216267	0.923755013942719	1.12404000163078	1.39290999770164	1.70565503835678	2.85233503580093	3.58078495264053	3.48599001169205	3.5537449836731	3.51377500295639	3.55201003551483	3.10545501708984	2.6530149936676	2.18034499287605	1.08288000524044	0.283070001006126	0.134400001168251	0.146739998459816	0.211389996111393	0.270120000839233	0.246399998664856	0.132290001958609	0.0367499997839332	0.1833800021559	0.348100006580353	0.334540003538132	0.248520001769066	0.0733399994671345	-0.064359999075532	-0.151640002429485	-0.209459997713566	-0.159099996089935	-0.185030002146959	-0.263339996337891	-0.16889999806881	-0.100209999084473	0.00428999997675419	-0.0671999998390675	-0.0683000006712973	-0.0486099997768179
chrX:391881-392168	YJL026W	2.73185497522354	2.08021003603935	1.70125502943993	1.37681500315666	1.27073999047279	0.988854989409447	0.837495011091232	0.777294993400574	0.811299994587898	0.879324996471405	1.00511999726295	1.42739999294281	1.8715199649334	2.43243999481201	3.15258505344391	3.63751003742218	3.92621504068375	3.91217497587204	3.6948300242424	3.5203049659729	3.41477006673813	2.90538500547409	2.20211000442505	1.66715000271797	0.900950002670288	0.616729992628098	0.590029978752136	0.537710005044937	0.482879990339279	0.437829992175102	0.404100000858307	0.329259991645813	0.423959997296333	0.711149999499321	0.524799990653992	0.398379993438721	0.287580001354218	0.222129999101162	0.186560003459454	0.210860003530979	0.203439995646477	0.0794999994337559	-0.0918399969115853	-0.209990002214909	-0.290480001270771	-0.290589991211891	-0.211389997601509	-0.219199995696545	-0.236809998750687	-0.262119992077351
chrII:45293-45580	YBL092W	1.38959999978542	2.30988504886627	3.04110001325607	2.94028998613358	3.07103999853134	3.11693496704102	3.0231850028038	2.91523499488831	2.9610750079155	2.96384497880936	2.87769001722336	3.01443004608154	3.16642997264862	2.96137509346008	2.91676497459412	3.05554502010345	3.07301498651505	2.89397993087769	2.73570491075516	2.55493000745773	2.15852500796318	1.84881001710892	1.07414000928402	0.0878800012171268	-0.202424999326468	-0.222699999809265	-0.228299997746944	-0.145700000226498	-0.103050000965595	-0.0379999997094274	0.0220999978482723	0.223549999296665	0.175349999219179	0.0943500008434057	0.214200004935265	0.240000002086163	0.272300004959106	0.311800003051758	0.325249999761581	0.236850000917912	0.337349995970726	0.534350007772446	0.375950008630753	0.4949000030756	0.353300005197525	0.191199995577335	0.117949996143579	0.00225000083446503	-0.0706499982625246	-0.0805500000715256
chrXVI:653815-654102	YPR043W	-0.447905002534389	-0.455924998223782	-0.359480002522469	-0.211940002441406	0.0913150012493134	0.206475000828505	0.214610001444817	0.207759993523359	0.193964999169111	0.225400003045797	0.35816999822855	0.680310013890266	1.92441999912262	3.03413006067276	3.51309002637863	3.89139000177383	3.98452512025833	4.10230002403259	4.14059488773346	4.1586950302124	4.07960512638092	3.97262995243072	3.60233992338181	2.16383499503136	1.14187501966953	0.930839991569519	0.780919998884201	0.77490000128746	0.756010001897812	0.743369996547699	0.740390020608902	0.717390012741089	0.749019998311997	0.522979998588562	0.410710000991821	0.374960005283356	0.416909995675087	0.375059998035431	0.326719999313354	0.282710003852844	0.138000001758337	0.0888000009581447	-0.042849999666214	-0.105870001763105	-0.117930002510548	-0.131089998781681	-0.145730003714561	-0.101080001890659	-0.120189999789	0.0198000002652407
chrIV:117305-117591	YDL191W	-0.875649988651276	-0.293699994683266	-0.1815500035882	-0.0704499930143356	0.20440000295639	0.290650010108948	0.27114999294281	0.307800009846687	0.411749988794327	0.426100000739098	0.457399994134903	0.963249981403351	2.31569993495941	3.20860004425049	3.59724998474121	3.84679996967316	3.94309997558594	3.79699993133545	3.72099995613098	3.66565001010895	3.37669992446899	3.10949993133545	2.83560001850128	2.36260008811951	1.45885002613068	0.638319998979568	0.549115017056465	0.619894990324974	0.706569999456406	0.709565001726151	0.749244990944862	0.607784998416901	0.562990021705627	0.533359998464584	0.452930003404617	0.268454999476671	0.175734996050596	0.210320002585649	0.118334999680519	0.0767749981954694	0.081940002925694	0.217665004730225	0.27632500231266	0.23377500474453	0.157100002095103	-0.0204149980098009	-0.201430004835129	-0.331185010075569	-0.440220007300377	-0.568504992127419
chrIV:1251694-1251979	YDR389W	-0.443339994549751	-0.33631999194622	-0.0259999968111515	0.0879900000989437	0.277759988605976	0.242769998311996	0.27172000259161	0.287270003557205	0.264519992470741	0.303329998254776	0.374440011382103	0.69792999625206	1.29825003147125	2.23113998174667	2.95968999862671	2.76511998176575	2.89766991138458	2.57592003345489	2.44373993873596	2.36561002731323	2.25745003223419	2.05171995162964	2.02259006500244	1.47825998067856	0.766409993171692	0.288775001466274	0.191570004075766	0.160885001718998	0.142005002498627	0.105075000971556	0.046370001649484	0.0148549993988127	0.0789100002497435	0.0508049996569753	0.13777000233531	0.121869999170303	0.0859649997204542	0.0547950003296137	0.0610800009220839	0.0666399996727705	-0.0646550001576543	-0.232185003533959	-0.306704995036125	-0.298105011880398	-0.283734990656376	-0.333275002241135	-0.353464993834496	-0.388425001502037	-0.407209992408752	-0.408875007927418
chrVIII:75062-75347	YHL016C	-0.21920500099659	-0.202459998428822	-0.167144998162985	-0.127420000731945	-0.137395003437996	-0.159640000015497	-0.171344999969006	-0.165865001827478	-0.169790000468493	-0.0943049993366003	0.022240000218153	0.160554997995496	1.30613000541925	3.23412998318672	3.8559099316597	4.21545996665955	4.55185484886169	4.58044993877411	4.66064987182617	4.64873008728027	4.58008494377136	3.33779994249344	1.84236501455307	0.806464990973473	0.62789498269558	0.661549991369247	0.67510998249054	0.692760014533997	0.702850019931793	0.754759985208511	0.75631000995636	0.625520002841949	0.488199985027313	0.455640000104904	0.461520010232925	0.545690008997917	0.583010005950928	0.628280013799667	0.674370002746582	0.82263999581337	1.09689995646477	1.19642995595932	1.29457000494003	1.42538001537323	1.45042004585266	1.50656998157501	1.64415998458862	1.61686002016068	1.45315999984741	1.50482004880905
chrVIII:115960-116245	YHR005C-A	-0.686439990997314	-0.402195003628731	0.470084995031357	0.713540008664131	0.839910015463829	0.938924992084503	0.937224999070168	0.895199981331825	0.868215003609657	0.92794001698494	1.01856503486633	1.4327700227499	2.41821994185448	2.9130049943924	3.05028501749039	3.27914502620697	3.3076849937439	3.34065502882004	3.29099998474121	3.32945493459702	3.21310994625092	2.73512498140335	1.91590498685837	1.09625501334667	0.226690000295639	0.23115000128746	0.240249998867512	0.207800000905991	0.205650001764297	0.176049999892712	0.20014999806881	0.293499991297722	0.596250012516975	0.80145001411438	0.673049986362457	0.719799995422363	0.749550014734268	0.790300011634827	0.846549987792969	0.8471499979496	0.813899993896484	0.567299991846085	0.194850005209446	-0.267500001937151	-0.690050005912781	-0.992899984121323	-1.40015000104904	-1.8872999548912	-2.12854993343353	-1.6238499879837
chrXII:179689-179974	YLR018C	-0.00340000004507601	0.14950000308454	0.424050003290176	0.500499993562698	0.461549997329712	0.529650002717972	0.564699977636337	0.612100005149841	0.633549988269806	0.699199974536896	0.620400011539459	0.808950006961823	1.71030002832413	1.59415000677109	1.39205002784729	1.15449994802475	0.973499983549118	0.369150003883988	-0.634550005197525	-1.16115003824234	-1.3775999546051	-0.486649997532368	0.36540000140667	0.679300010204315	0.618550002574921	0.429310008883476	0.47271500825882	0.520860010385513	0.548634991049767	0.631005024909973	0.605944994091988	0.488115003705025	0.111724999174476	-0.0557650009170175	-0.144214998930693	-0.180554997175932	-0.171564998477697	-0.255235004425049	-0.300124996900558	-0.381994993984699	-0.478639996051788	-0.477910010516644	-0.54410497546196	-0.585580015182495	-0.603390008211136	-0.628144997358322	-0.600009998679161	-0.717730015516281	-0.641654986143112	-0.454974989593029
chrXV:94470-94754	YOL120C	0.641599982976913	0.782234999537468	0.724210011959076	0.659715011715889	0.673324993252754	0.701274996995926	0.716605013608932	0.715319991111755	0.71270999610424	0.643859985470772	0.60563500225544	0.815749984979629	1.38567997813225	2.2631850361824	4.1802699804306	4.90462508201599	5.02570998668671	5.07433993816376	4.95599501132965	4.90609004497528	4.58604488372803	4.53066494464874	4.0154999256134	2.68513001203537	0.871740010380745	0.349700003862381	0.179150000214577	0.150399997830391	0.151050001382828	0.131149999797344	0.0775000005960464	0.0112499985843897	-0.304100006818771	-0.779350012540817	-1.05695000290871	-1.33740001916885	-1.55635005235672	-1.7718500494957	-1.52020001411438	-1.1876500248909	-0.517100006341934	-0.208450004458427	0.0342000001110137	0.138149999082088	0.235350005328655	0.26434999704361	0.263000003993511	0.27140000462532	0.196299999952316	0.393149986863136
chrXIII:70158-70442	YML101C	-0.396175000071526	-0.383994995057583	-0.363874995708466	-0.334975001215935	-0.0276350013911724	0.190579999983311	0.341934993863106	0.713930016756058	1.02129497528076	1.20161997079849	1.2749150454998	1.7376550257206	2.53284995555878	2.79964996576309	3.00597006082535	3.44330998659134	3.80896496772766	3.64728997945786	3.51194505691528	3.4241500377655	3.29576991796494	2.74545999765396	2.40898003578186	1.99725497961044	1.48738996982574	0.981249994039536	0.776679992675781	0.734879994392395	0.684869998693466	0.890790003538132	1.0622100353241	1.25043003559113	1.40585998296738	1.66544998884201	2.0245100736618	2.17677998542786	2.34775002002716	2.37350993156433	2.67158997058868	2.891139960289	2.81166005134583	2.34347008466721	1.52690000534058	0.965909993648529	0.73331001996994	0.617250001430511	0.514369991421699	0.412200003862381	0.291700002551079	0.24179999679327
chrXII:589006-589290	YLR226W	0.432849995791912	0.374470011889935	0.437124994397163	0.654224982857704	0.954599988460541	0.969674995541573	0.974420002102852	1.02346501350403	1.01564000844955	1.09254004359245	1.17786499261856	1.2193900167942	2.00609503984451	3.10879000425339	3.34490500688553	3.36600991487503	3.42796498537064	3.41285501718521	3.40328508615494	3.55955994129181	3.65449500083923	3.07300996780396	1.59067998528481	0.517424985766411	-0.0679500006139278	-0.0707999989390373	0.0373999997973442	0.0504999980330467	0.124350000172853	0.137549996376038	0.184000000357628	0.128300003707409	0.0870999991893768	-0.00610000034794211	-0.054550000699237	-0.146099999547005	-0.244300000369549	-0.321649998426437	-0.368600010871887	-0.346850007772446	-0.118149999529123	-0.0732499994337559	-0.0729999989271164	-0.0398999992758036	0.0151000004261732	0.0215500006452203	0.0371500002220273	-0.0675499988719821	-0.590799987316132	-1.03500002622604
chrII:407255-407536	YBR082C	0.199260000884533	0.304269996285439	0.414750009775162	0.366920006275177	0.366469994187355	0.558940011262894	0.58885999917984	0.583930021524429	0.556480008363724	0.514869993925095	0.56842001080513	1.09014998078346	1.83591001033783	2.87070002555847	3.67760002613068	3.91785004138947	4.08016004562378	4.13430004119873	4.06994013786316	3.92840001583099	3.86121001243591	3.57930994033813	2.02993999123573	-0.402449995279312	-1.65957995653152	-1.29965001344681	-1.08274999260902	-0.985624998807907	-0.920300006866455	-0.858549997210503	-0.704050004482269	-0.467099994421005	0.0395000036805868	0.0505250014830381	-0.0935499991755933	-0.114025000482798	-0.096925001591444	-0.0996999982744455	-0.153350001201034	-0.256299998611212	-0.351149998605251	-0.447849996387959	-0.434799998998642	-0.428900010883808	-0.437874995172024	-0.466574989259243	-0.493599988520145	-0.427700005471706	-0.334825001657009	-0.279274996370077
chrXII:187352-187632	YLR023C	0.312774996459484	0.491705007851124	0.599419996142387	0.848975023627281	1.10712998509407	1.24868503212929	1.26415503621101	1.29455496668816	1.28328499794006	1.30043498873711	1.48625001907349	1.84479498267174	2.4831899702549	3.42867990732193	4.65099015235901	4.88394010066986	4.871795129776	4.80482015609741	4.79863007068634	4.57417504787445	4.28750998973846	3.48414001464844	2.74997007846832	1.68961499929428	0.782664996385574	0.687669998407364	0.658680015802383	0.573780006170273	0.5207299888134	0.510100001096725	0.543009978532791	0.526710003614426	0.460929995775223	0.284690001606941	0.318269996345043	0.314769995212555	0.349179995059967	0.378450003266335	0.35611999630928	0.374029996991158	0.298110005259514	0.256469994783401	0.123829996585846	-0.0935100018978119	-0.124709996581078	-0.1533999979496	-0.227369996905327	-0.224260000884533	-0.289380007982254	-0.33604000210762
chrII:164173-164453	YBL030C	0.47320000231266	0.460440003871918	0.38987999856472	0.443220004439354	0.568190002441406	0.573270004987717	0.48670000731945	0.455229994654655	0.387279996275902	0.333219999074936	0.337590005993843	0.355309996008873	0.449989992380142	1.10849999189377	2.36764998435974	3.8224600315094	4.09856991767883	4.19308004379272	4.17303998470306	3.72413003444672	3.52861998081207	3.50975999832153	3.46093001365662	2.31128005981445	0.838280019164085	-0.128659995645285	-0.627099984884262	-0.871435016393661	-0.83982500731945	-0.770229998230934	-0.852805015444756	-0.708915016055107	-0.354949989914894	-0.0983299968764186	0.0907599983736873	0.100120001658797	0.117484996467829	0.0774599991738796	0.0419700002297759	0.0342150002717972	0.00763499988242984	-0.0279000011272728	-0.16450000628829	-0.29313500225544	-0.356480003893375	-0.377219997346401	-0.371635007858276	-0.402235008776188	-0.401739998161793	-0.374540002644062
chrVII:547317-547596	YGR031C-A	0.348699992895126	0.347370007634163	0.321509993076324	0.358889991044998	0.28682000041008	0.363980007171631	0.506920003890991	0.518359988927841	0.586340022087097	0.837170004844666	1.0625599861145	1.53484997749329	2.17734003067017	3.31005001068115	3.6245400428772	3.7722400188446	3.64742996692657	3.61034994125366	3.54953994750977	3.44123995304108	3.3003000497818	2.94988005161285	2.60365996360779	1.81574996709824	1.42596999406815	0.937299975752831	0.666579991579056	0.606955006718636	0.544404983520508	0.494260004162788	0.441795006394386	0.30845500016585	-0.0302000003866851	-0.203054996579885	-0.192224999517202	-0.20057999715209	-0.19825000166893	-0.166444998979568	-0.138610000908375	-0.12260499894619	0.0256549978628755	0.12394499797374	0.241080007702112	0.24816500172019	0.239209996163845	0.234425005316734	0.210840000957251	0.253655003011227	0.273679991066456	0.518509992957115
chrX:123113-123391	YJL158C	3.53825991153717	2.81832003593445	1.48545001149178	0.832429987192154	0.745340007543564	0.751119995117188	0.726910012960434	0.741130000352859	0.735429984331131	0.765249985456467	0.944170027971268	1.38702998161316	1.82772996425629	2.38725006580353	2.88050000667572	3.21760003566742	3.66645996570587	4.12662992477417	3.93152997493744	3.72067003250122	3.71413998603821	3.5979199886322	3.313370013237	2.46934995651245	1.40951000452042	0.927640002965927	0.760070011019707	0.63254499733448	0.558184999227524	0.569790008664131	0.497170014679432	0.458360002934933	0.48606999963522	0.257379998266697	0.211755000054836	0.12001500017941	0.0817699985578656	0.00800999999046326	-0.0210799995809793	-0.0708149997517467	-0.183020000904799	-0.29755499586463	-0.386325009167194	-0.355750003457069	-0.361455003917217	-0.367645001411438	-0.412860003113747	-0.409875003993511	-0.395624998211861	-0.414225010573864
chrVII:310621-310899	YGL103W	0.700340002775192	0.546789991855621	0.203370007872581	-0.627390006184578	-0.974699985980988	-0.883570003509522	-0.911229991912842	-0.941029995679855	-0.816639977693558	-0.5980399787426	-0.144060006737709	1.27207001596689	2.44807993173599	4.06137998104095	4.57162003517151	4.7073100566864	4.60385007858276	4.67672996520996	4.51499018669128	4.36601009368897	3.95860006809235	3.46040997505188	2.53570997714996	1.75585997104645	1.0411299943924	0.639024993777275	0.535430008172989	0.580619984865189	0.577315011620522	0.6532800167799	0.624055016040802	0.598755019903183	0.560349997878075	0.707755002379417	0.699784991145134	0.673210009932518	0.650494986772537	0.590360018610954	0.508589994907379	0.398274999856949	0.403394988179207	0.400145004689693	0.384144993126392	0.285404996573925	0.145569998025894	0.0359500004851725	-0.0903999999689404	-0.127675001695752	-0.120360002294183	-0.0896799992769957
chrXIII:652023-652301	snR11	0.0439000017940998	0.137850001454353	0.188850000500679	0.19990000128746	0.283400014042854	0.466950014233589	0.592250019311905	0.939999967813492	1.24395000934601	1.29799997806549	1.40240001678467	1.7119500041008	2.06460005044937	2.41299998760223	2.47899997234344	2.85959994792938	2.51610004901886	2.22694993019104	1.66824996471405	0.92425000667572	0.985899984836578	1.00090000033379	1.01649996638298	0.93274998664856	0.948300004005432	0.958565014600754	0.932569998502731	0.914369997382164	0.832579991221428	0.784020000696182	0.837499982118607	0.814844998717308	0.931840014457703	0.886014991998673	0.897569993138313	0.97296998500824	1.06322000622749	1.03853998780251	1.0379150301218	1.02233497202396	0.984964993596077	0.930434992909431	1.0359749853611	0.976715022325516	0.885914984345436	0.858615010976791	0.864809992909432	0.807350006699562	0.788909992575645	0.881534996628761
chrXV:347363-347640	YOR010C	0.464350000023842	0.62276001572609	0.721839994192123	0.765470016002655	0.728670006990433	0.685180002450943	0.682190006971359	0.738749992847443	0.756269997358322	0.8387699842453	0.917530012130737	1.14030002355576	1.22394001483917	1.50266997814178	1.81219998598099	2.03071004152298	2.59403009414673	2.6640700340271	2.73402001857758	2.97052998542786	3.12640001773834	3.09485995769501	2.70913004875183	1.95840998888016	0.899600005149841	0.380175004899502	0.356904998421669	0.324759995937347	0.281749995052815	0.253775000572205	0.222200003266335	0.15507499948144	0.178839999437332	0.264129997044802	0.0911400012671948	0.0375999994575977	0.0401649991050363	0.0898799989372492	0.0750699983909726	0.104205001704395	0.0195099990814924	-0.0675550002604723	-0.0822800025343895	0.159095004573464	0.159080000221729	0.146609996259213	0.140459996461868	0.142345003783703	0.0770200025290251	0.0827899996191263
chrXVI:572361-572638	YPR008W	-2.52980499267578	-2.27148007154465	-1.7244300365448	0.198015002161264	2.15867509245872	2.88686002492905	3.12073501348495	3.25194998979568	3.35595004558563	3.32996001243591	3.29455500841141	3.29617995023727	3.34601502418518	3.24219496250153	2.92231495380402	2.61031491756439	2.49298498630524	2.48174494504929	2.48803997039795	2.44325996637344	2.54513494968414	2.18727501630783	1.90319503545761	1.23665500283241	0.599080005288124	0.443559989333153	0.445130011439323	0.474030011892319	0.487330007553101	0.494109997153282	0.54811999797821	0.491660010814667	0.444359993934631	0.489269995689392	0.419940006732941	0.406100007891655	0.368659994006157	0.344110000133514	0.290080001950264	0.300139999389648	0.408050000667572	0.433480003476143	0.289340001344681	0.105729998648167	0.11757999882102	0.166259995102882	0.199749998748302	0.190160001814365	0.172290004789829	0.131970001757145
chrIV:930637-930913	YDR234W	0.999079990386963	1.35239003896713	1.79207003116608	2.22614991664886	2.31918001174927	2.27100999355316	2.28694005012512	2.37528998851776	2.44194006919861	2.55464999675751	2.71956994533539	2.92730000019073	3.44094007015228	3.78582999706268	4.15529990196228	4.69944000244141	5.01840996742249	5.00468988418579	4.93888006210327	4.43239998817444	4.13258993625641	3.83241999149323	3.44365005493164	2.31855998039246	1.34222002029419	1.15486001968384	1.0440600335598	1.03791505098343	1.037590020895	1.03433499932289	1.02781499624252	0.947719997167587	1.02706001400948	0.845265001058578	0.766029983758926	0.782190003991127	0.775030010938644	0.767015010118484	0.754029995203018	0.778624984622002	0.7745699852705	0.602930009365082	0.413275015726686	0.0535349983721971	-0.0295950008556247	-0.0697149988263845	-0.101134999841452	-0.122080001235008	-0.165860002487898	-0.134645000472665
chrXVI:297112-297388	YPL135W	2.06547502875328	1.84427500367165	1.51723999381065	0.909650006890297	0.565025006234646	0.463714995980263	0.40777499973774	0.370329992473125	0.390334998071194	0.403754991292954	0.464619998633862	0.868649992346764	1.70215503573418	3.08326997756958	3.71298004388809	4.12113003730774	4.60331995487213	4.9583901643753	5.07238502502441	4.89147505760193	4.58366498947144	4.39369015693665	4.07023005485535	2.75591502189636	1.50825998187065	0.663820022344589	0.528659987449646	0.478410002589226	0.476200002431869	0.442949998378754	0.383129996061325	0.245050002634525	0.239269995689392	0.213430009782314	0.0179400010034442	-0.0554899990558624	-0.115400002151728	-0.159739997982979	-0.222599996626377	-0.215450000762939	-0.276569998264313	-0.361359992623329	-0.349459999799728	-0.287780004739761	-0.281939995288849	-0.25084000825882	-0.239959999918938	-0.238100008666515	-0.339030003547668	-0.184549999237061
chrVII:229880-230156	YGL145W	0.209049999713898	0.221524998545647	0.260974999517202	0.457824997603893	0.560575008392334	0.744175001978874	0.769600003957748	0.790850013494492	0.864974990487099	0.91159999370575	0.980100005865097	1.15512499213219	2.28952497243881	3.70195001363754	4.37722492218018	4.79820013046265	4.89460015296936	4.87892508506775	4.78247511386871	4.51139998435974	4.36184990406036	4.10659992694855	2.62000003457069	0.0618250146508217	-1.95482495427132	-1.88710001707077	-1.41690001487732	-1.18337998390198	-0.958259999752045	-0.834630006551743	-0.679800003767014	-0.379630008339882	-0.310609993338585	-0.130899998545647	-0.208209998905659	-0.254930001497269	-0.309299999475479	-0.347939991950989	-0.363689997792244	-0.501719999313355	-0.542930006980896	-0.69889999628067	-0.692060005664825	-0.682440012693405	-0.688189995288849	-0.685930007696152	-0.69025998711586	-0.675079995393753	-0.705060011148453	-0.738360023498535
chrII:203145-203421	YBL011W	0.672650009393692	0.724000006914139	0.697499990463257	0.683449983596802	0.731849998235703	0.728900015354156	0.739399999380112	0.688149988651276	0.73004999756813	0.908050000667572	1.18024998903275	1.63950002193451	2.4224499464035	3.01524996757507	3.23590004444122	3.33255004882812	3.4172500371933	3.46305000782013	3.62410008907318	3.2253999710083	2.77195000648499	2.40705001354218	1.93234997987747	1.52925002574921	1.26254999637604	0.921979975700378	0.765414991974831	0.647045016288757	0.584864999353886	0.491234996914864	0.437270006537437	0.412434993684292	0.0658099979162216	-0.312809996306896	-0.54053498506546	-0.496710002422333	-0.470635008811951	-0.548839995265007	-0.522889989614487	-0.627754992246628	-0.543575005233288	-0.474144996702671	-0.479720008373261	-0.478345000743866	-0.51988500058651	-0.567375019192696	-0.609585022926331	-0.718810001015663	-0.62805999815464	-0.773259982466698
chrVII:640451-640727	YGR079W	-0.208159996569157	-0.17633999735117	-0.158509995788336	0.010479998588562	0.105629999190569	0.26370000243187	0.30440000295639	0.294869992136955	0.256409995257854	0.268250000476837	0.447720015048981	1.13277000188828	2.27600998878479	3.25197999477386	3.72416002750397	3.86177000999451	3.89127995967865	3.94267013072968	3.9229700088501	3.92437996864319	3.7800999879837	3.52706005573273	3.28232002258301	2.37371999025345	1.32379002571106	1.15186000466347	1.06250002980232	1.03915999531746	0.984694990515709	0.989754980802536	0.9872250020504	0.978449991345406	0.830910021066666	0.605055016279221	0.392004990577698	0.22228499725461	0.146695000678301	0.147409998625517	0.132979997992516	0.11411999873817	0.0173299990594387	-0.1810949947685	-0.4864899918437	-0.537604995071888	-0.512320007383823	-0.543699982762337	-0.591729998588562	-0.636149978637695	-0.611029994487762	-0.483634997904301
chrXII:673932-674208	YLR264C-A	-0.464580008387566	-0.608115002512932	-0.708134999871254	-1.01001997590065	-1.08874000906944	-0.80179001390934	-0.591159987449646	-0.363549995422363	-0.187655000388622	-0.126679996028543	-0.0487650002352893	0.33117000060156	1.11755497157574	1.95438502430916	3.03357503414154	3.78664999008179	4.13021997213364	4.3485050201416	4.44715993404388	4.10397000312805	3.68410000801086	3.03063502311707	2.41863001585007	1.20013500601053	-0.53594501465559	-0.996839964389801	-1.09905000329018	-0.970679998397827	-0.855870002508163	-0.687060016393662	-0.549460011720657	-0.403709998726845	-0.163259999454021	-0.124199996888638	-0.176329993456602	-0.175529998540878	-0.194899995625019	-0.208639998733997	-0.0749600023031235	0.0593299981206655	0.124609999358654	0.296529997885227	0.368509995937347	0.312670004367828	0.201719996333122	0.0572100009769201	-0.0799199976027012	-0.337129989266396	-0.50638000369072	-0.555340003967285
chrXIII:901353-901628	YMR314W	0.22199000120163	0.186039996892214	0.209765002131462	0.173134998977184	0.327145001292229	0.494544997811317	0.542500007152557	0.537115001678467	0.533570000529289	0.526890009641647	0.537919980287552	0.584219977259636	1.25447499752045	1.24992496073246	0.756944972276688	0.177739996090531	-0.0927900027483702	-0.0266650008969009	0.00911500742658973	0.486800009012222	0.827820011973381	1.12230497002602	1.31379499435425	1.15075000226498	0.412674990296364	0.428690007328987	0.381570002436638	0.361030006408691	0.400370007753372	0.385820001363754	0.359180000424385	0.228030002117157	0.390229998528957	0.111400000751019	0.0524799985811114	0.11171999797225	0.0814000010490417	-0.0523100003600121	-0.0801700010895729	-0.139109996706247	-0.218729993700981	-0.115220001339912	-0.0963400021195412	-0.174629999697208	-0.164770004153252	-0.136060003936291	-0.127609999477863	-0.193599995970726	-0.121899999678135	-0.141220001876354
chrV:311470-311744	YER075C	2.78761992454529	2.43637000322342	1.86095504760742	1.28516501188278	1.06965997219086	1.10100001692772	1.00865000486374	1.03212001919746	0.991130036115646	0.932195001840591	0.914525011181831	1.08787498772144	1.25161998271942	1.32592998147011	1.41146498918533	1.80891503095627	2.58157507777214	3.16990005970001	3.77535494565964	4.34811496734619	4.01826504468918	3.28114498853683	2.5122150182724	1.73094503879547	1.14992497265339	0.815650016069412	0.73565000295639	0.652700006961823	0.440699994564056	0.401300013065338	0.361950010061264	0.373150005936623	0.325950011610985	0.431199997663498	0.453299999237061	0.426400005817413	0.33024999499321	0.333949998021126	0.38289999961853	0.384199991822243	0.427100002765656	0.405499994754791	0.288450002670288	0.30715000629425	0.337050005793571	0.299849987030029	0.236700005829334	0.193549998104572	0.155899994075298	0.277400001883507
chrVIII:36064-36338	YHL033C	0.184549998492002	0.160700000822544	0.261700000613928	0.204925000667572	0.124599998816848	0.128750002011657	0.136524997651577	0.155450001358986	0.127024997025728	0.115149999037385	0.0484500024467707	-0.149274997413158	-0.116249999031425	-0.303075002506375	-0.823550000786781	-1.41912499070168	-1.82639995217323	-1.77674996852875	-0.942975006997585	0.20924998819828	0.684824988245964	0.324749995023012	0.387049991637468	0.493525005877018	0.155375000089407	0.122290000319481	0.157360002398491	0.115729999542236	0.067200000025332	0.0181299991905689	-0.0124899998307228	-0.0995500028133392	-0.0786200024187565	-0.175700004398823	-0.382490015029907	-0.452870008349419	-0.479990008473396	-0.47474000453949	-0.338510000705719	-0.288280004262924	-0.299650001525879	-0.362730002403259	-0.196810002624989	-0.14860999956727	-0.201709997653961	-0.147959998250008	-0.0971900016069412	-0.163650000095367	-0.205149994790554	-0.215899991989136
chrX:150563-150837	YJL141C	-0.184520001709461	-0.191719998419285	-0.192130000889301	-0.133269998803735	0.147059997916222	0.478720000386238	0.679700011014938	0.74210000038147	0.758490008115768	0.756859982013702	0.778879988193512	0.996440005302429	1.54983998537064	1.9719100356102	2.09997997283936	2.47879002094269	2.68442997932434	2.85713002681732	2.92044007778168	2.90888006687164	2.70341000556946	2.5577000617981	2.37237005233765	1.31929000616074	0.505079996585846	0.235349997133017	0.229850000143051	0.164415000379086	0.0952149998396635	-0.0214850006625056	-0.0928799981251359	-0.0955899979919195	-0.0164200011640787	0.0170550005510449	-0.153645001910627	-0.209445004910231	-0.184160000085831	-0.166080000251532	-0.115850001573563	-0.0802600026130676	-0.0913150001317263	-0.244285000115633	-0.275040004402399	-0.207990004867315	-0.222789999097586	-0.237110001593828	-0.267975004017353	-0.27039999961853	-0.326929996907711	-0.408410005271435
chrVII:974492-974765	YGR240C-A	-0.0852899987250566	-0.0377650003880262	0.0658900009468198	0.252020001411438	0.196509994566441	0.158249999582767	0.0466199988499284	0.0112199996015988	0.026024999609217	0.00439999992959201	0.0217150011099875	0.289509997144341	0.669829994440079	1.4642600029707	2.42719999551773	2.80778498649597	2.92065994739532	2.98961001634598	2.96456505060196	2.77972996234894	2.68705501556396	2.42416999340057	2.07988497018814	1.41105001568794	0.898220002651215	0.883480006456375	0.846029990911484	0.834879988431931	0.862449991703033	0.86972998380661	0.896459996700287	0.918699997663498	1.10550000071526	1.2895899772644	1.43379001617432	1.77702000141144	1.7321999669075	1.74065997600555	1.31173995733261	1.13764995336533	0.949170017242432	0.0384800061583519	-0.65905998647213	-1.38790002465248	-2.24241000413895	-2.98020997047424	-3.26651995182037	-3.05337002277374	-2.98010993003845	-2.86577003002167
chrXII:92459-92732	YLL025W	-1.61217500567436	-1.65142501592636	-1.69067500829697	-1.95879002213478	-2.68412501811981	-3.03303498029709	-3.23003009557724	-3.21577001810074	-3.44487000703812	-2.46269991397858	-1.40067000389099	-0.541690009087324	0.506135011464357	1.83124501109123	2.53904007673264	3.09380502700806	3.48886001110077	3.40433996915817	3.36902495622635	3.35882499217987	3.12518997192383	2.6896049618721	2.0710749566555	1.64658000469208	0.981389990448952	0.599670004844665	0.445800000429153	0.307050007581711	0.268589989840984	0.235719998180866	0.278990007936954	0.244120001792908	0.391669997572899	0.427350002527237	0.45856000483036	0.420190000534058	0.409720003604889	0.381159996986389	0.44539999961853	0.431260001659393	0.383320000767708	0.334070000052452	0.340380010008812	0.401579993963242	0.418439999222755	0.430359998345375	0.384320005774498	0.264570001512766	0.0780100021511316	-0.175540001690388
chrX:73466-73739	YJL192C	0.451859998703003	0.522064995765686	0.626354989409447	0.650529998540878	0.98182997405529	1.10441997051239	1.24974001049995	1.40555501580238	1.42989501357079	1.55224503278732	1.61709001064301	1.90371995568275	2.30368992090225	2.7054949760437	3.34271507263184	4.06587505340576	4.23424501419067	4.50041997432709	4.60649015903473	4.64414000511169	4.08019998073578	3.52373496294022	3.25812990665436	2.14686503708363	0.58126001060009	0.317899993062019	0.184139999747276	0.186500000953674	0.197060003876686	0.210590001940727	0.18340999931097	-0.0261199982836843	-0.336849999427795	-0.399229997396469	-0.519390004873276	-0.54128001332283	-0.541880005598068	-0.548690015077591	-0.562909996509552	-0.449329993128777	-0.093520001322031	0.236409997940063	0.522000014781952	0.588380002975464	0.579379993677139	0.589029979705811	0.587119990587235	0.573709988594055	0.615689986944199	0.533349993824959
chrXI:335005-335278	YKL056C	-0.0423100000247359	0.0190399996703491	0.172839995473623	0.296860001981258	0.493989989161491	0.742199993133545	0.874449998140335	0.949940007925034	0.945030009746551	0.928399986028671	0.998519998788834	1.12968996763229	1.42805999517441	2.08241001367569	2.37074995040894	2.22705993652344	2.28086006641388	2.39091999530792	2.13582005500793	1.85875995159149	0.711039979755878	-1.02160999849439	-1.97316001653671	-1.85752996206284	-1.01131001114845	-0.562774986028671	-0.400424994528294	-0.365374997258186	-0.32107499986887	-0.204550001770258	-0.0327000000979751	0.0465499984566122	0.00702499970793724	-0.143675003200769	-0.111700002104044	-0.0954500008374453	-0.0532250013202429	-0.0536499992012978	-0.10275000333786	-0.254174996167421	-0.358175002038479	-0.371324993669987	-0.341524995863438	-0.475999996066093	-0.465475000441074	-0.452975004911423	-0.469950005412102	-0.387749999761581	-0.184275003150105	-0.0924250008538365
chrII:236014-236286	YBL002W	0.536025010049343	0.151574997231364	-0.328999998047948	-1.39655001461506	-1.92807504534721	-1.86950001120567	-1.53639999032021	-1.27907499670982	-1.06269997358322	-0.929974988102913	-0.4708749987185	0.320024993270636	1.41004998981953	2.15165004134178	2.4442999958992	2.72552496194839	2.97182500362396	3.09667503833771	3.05922502279282	2.99184995889664	3.01152503490448	2.87847495079041	2.55837494134903	2.11364993453026	1.40345001220703	0.743769991397858	0.546270003914833	0.347200004756451	0.14580000191927	0.0722500005736947	-0.0448099991306663	-0.352600002288818	-0.0793700069189072	0.162589999288321	0.287250000238419	0.260649999976158	0.259560006856918	0.23285000026226	0.195560000836849	0.144459995627403	0.0991699982434511	-0.0190299999900162	-0.0765699973329902	-0.0793299976736307	-0.0912899993360043	-0.10564000159502	-0.0545400001108646	-0.0434400010854006	0.0539499998092651	0.18746000379324
chrIV:836060-836332	YDR188W	1.54030003547668	1.75686503052711	2.37791508436203	2.37168498039246	2.33376502990723	2.11042499542236	2.12629995346069	1.97668507695198	1.67298501133919	1.51666001081467	1.36899500489235	1.19168500900269	1.32578498721123	1.7666050195694	2.35428501367569	2.70238494873047	3.37237994670868	4.12304990291595	4.51283996105194	4.62249507904053	4.65236990451813	4.74106495380402	3.94403997659683	2.35584995150566	1.350480017066	0.602000015974045	0.595750004053116	0.559280014038086	0.556970000267029	0.54316999912262	0.512539994716644	0.434230004251003	0.0153900034725666	-0.356819996237755	-0.615650010108948	-0.644230002164841	-0.585349988937378	-0.623979985713959	-0.65304000377655	-0.763069975376129	-0.780469995737076	-0.488260009884834	-0.346219989657402	-0.360240003466606	-0.440970006585121	-0.471699997782707	-0.506110009551048	-0.351449997723103	-0.203680001199245	-0.0823300011456013
chrXV:58507-58779	YOL140W	0.105309998989105	0.0994299985468388	0.20341000109911	0.12958999723196	-0.0419300001114607	-0.118670000135899	-0.0985700026154518	-0.00343000018037856	-0.00256000017980114	0.0201499998569489	0.0489000000059605	0.077130002528429	0.6732900172472	1.84569000005722	2.49365997314453	2.52822003364563	2.72748997211456	3.04893999099731	2.93249001502991	2.80134000778198	2.89005999565124	2.4001100063324	2.02578995227814	1.37287001609802	0.850560009479523	0.380030001699924	0.286320005357265	0.248520001769066	0.216090004891157	0.200990001112223	0.225834998488426	0.158254995197058	0.088354998268187	0.0267699985764921	-0.0443199998699129	-0.0671799998730421	-0.0943550009280443	-0.11686999797821	-0.160490000247955	-0.236599998921156	-0.314295003563166	-0.25295000448823	-0.0346699996502139	0.0273149995482527	0.0656450014561415	0.127785000950098	0.0871300000697374	0.154955004528165	0.140054995566607	0.0769599979743361
chrX:58980-59251	YJL200C	-0.0500450015068054	-0.0304449996969197	0.14870999766863	0.164209996908903	0.0441200001165271	0.194090005382895	0.262035000324249	0.281989997625351	0.291904990375042	0.327004998922348	0.368075001239777	0.717515011131763	2.19327001869679	3.34661999940872	3.51654502153397	3.72256498336792	3.84823998212814	3.92783006429672	3.9093049287796	3.85173506736755	3.77777000665665	3.97763504981995	3.87433010339737	1.89994493126869	-0.535780012607574	-1.11649996042252	-0.991650015115738	-0.981900006532669	-0.91609999537468	-0.834299981594086	-0.743199974298477	-0.604550004005432	-0.427349999547005	-0.254699997603893	-0.119199998676777	-0.0444499999284744	0.0357999987900257	0.024500000406988	0.0288499994203448	0.00640000030398369	0.181950002908707	0.241799995303154	0.191849999129772	0.134350001811981	0.120250001549721	0.12779999896884	0.122849997133017	0.144299998879433	0.0419499985873699	-0.058899998664856
chrIX:415731-416002	YIR033W	-0.232619997113943	-0.253099997341633	-0.195275004953146	-0.288449998944998	-0.114709999319166	0.0108550000470132	0.0213599998503923	0.0526550017297268	0.0984349992126226	0.118985000625253	0.172774995863438	0.536235000193119	1.48162499666214	2.10502994060516	3.60969988107681	4.23394486904144	4.29885499477386	4.08502995967865	3.94246999025345	3.76540503501892	3.8652099609375	3.41903500556946	3.05525494813919	2.0391699641943	0.789880000054836	0.287779998779297	0.241180005669594	0.245660002529621	0.221010005474091	0.162930001318455	0.145549999177456	0.0876699986867607	0.0311100006103516	0.0495899990200996	-0.137320002913475	-0.206599998474121	-0.273800003528595	-0.307550001144409	-0.330820006132126	-0.412040001153946	-0.575479990243912	-0.60398998260498	-0.6019799888134	-0.607919979095459	-0.492289993166924	-0.464499995112419	-0.468859991431236	-0.528929993510246	-0.288910007476807	-0.219149996340275
chrVI:90664-90935	YFL024C	-0.488525003194809	-0.49685001373291	-0.384824998676777	-0.0312249973649159	0.263449994847178	0.33517500013113	0.441600002348423	0.498400002717972	0.508025005459785	0.537974998354912	0.543500006198883	0.739500015974045	1.58482503890991	3.23749995231628	4.32705008983612	4.97130000591278	5.27525007724762	5.36322510242462	5.26590001583099	5.11355006694794	4.93157494068146	4.40512478351593	3.8885749578476	2.48892498016357	1.30595001578331	1.08858000040054	1.18231000900269	1.23920001983643	1.25248000621796	1.27224999666214	1.30154999494553	1.33309004306793	1.549129986763	1.97846002578735	2.63633997440338	2.07749998569489	1.6876500248909	1.31930003166199	0.784900003671646	0.45736999809742	0.30174999833107	0.281499999761581	0.352149999141693	0.414479994773865	0.416889995336533	0.399379998445511	0.368139997124672	0.304709994792938	0.211739998310804	0.14818000048399
chrII:336900-337171	YBR049C	0.511970007419586	0.523110005259514	0.24267999753356	0.145789995416999	0.0657950010150671	0.119014998152852	0.154990001767874	0.178539994359016	0.166880003362894	0.143895000219345	0.139385005831718	0.386924990266562	1.4671400398016	2.93901996612549	3.38979502916336	3.8240548491478	4.26764497756958	4.17625496387482	4.0532648563385	3.41169495582581	2.641554915905	1.996914935112	1.56637001037598	1.01238999068737	0.524935004115105	0.323249995708466	0.274749994277954	0.2423500046134	0.255050003528595	0.263199999928474	0.33644999563694	0.34850001335144	0.288149997591972	0.313649997115135	0.321799993515015	0.308899998664856	0.261849991977215	0.139599997550249	0.0583000008773524	0.0468000015243888	0.193999994546175	0.339749991893768	0.32030001282692	0.288599997758865	0.274449989199638	0.302600011229515	0.281649999320507	0.181749999523163	0.0947999991476536	0.140650000423193
chrVII:95421-95691	YGL209W	0.772600024938583	0.770799994468689	0.663599997758865	0.557299971580505	0.441249996423721	0.468799993395805	0.511850014328957	0.512550011277199	0.523249983787537	0.53669998049736	0.62474998831749	0.854699999094009	1.25074994564056	2.02365005016327	2.60860002040863	3.27009999752045	3.2364000082016	3.37274992465973	3.39039993286133	3.11520004272461	2.54865002632141	2.1414999961853	1.80610001087189	1.4961000084877	0.983049988746643	0.666560009121895	0.570189988613129	0.540950007736683	0.454155008494854	0.44422000348568	0.399279987812042	0.389214992523193	0.307670001685619	0.162505002319813	0.108565003797412	0.0114050001837313	-0.0219799998681992	-0.0139100001659244	-0.084510001912713	-0.14378500431776	-0.11492500398308	0.0151850014925003	0.0103750001406297	-0.0452049994841218	-0.0981150034815073	-0.098225000500679	-0.120730001479387	-0.0967849992215633	-0.113704998418689	-0.14876499697566
chrVII:516348-516617	YGR014W	0.24525999724865	0.483809995651245	0.502580007910728	0.454250007867813	0.34909000992775	0.351579993963242	0.396269997954369	0.37138999402523	0.469700017571449	0.520170015096664	0.733830004930496	1.00878997445107	1.60245997905731	3.059019947052	3.70879001617432	3.89830005168915	3.957990026474	3.93333003520966	3.83037993907928	3.70809998512268	3.49039998054504	3.18612992763519	2.2466500043869	1.08823000192642	-0.823230028152466	-1.95497003793716	-2.17063997983932	-1.76927000284195	-1.56121004223824	-1.49352501034737	-1.3383100271225	-1.07485001087189	-0.648855005204678	-0.188145003467798	-0.0746000006794929	-0.114815002679825	-0.222190003842115	-0.175614999234676	-0.175550001114607	-0.200594997406006	-0.30800998955965	-0.618599995970726	-0.7117899954319	-0.752590018510819	-0.791804999113083	-0.862450009584427	-0.874774986505508	-0.878624984622002	-0.964964997768402	-1.18993498682976
chrXVI:526988-527257	YPL015C	0.311379998922348	0.359434999525547	0.412060011923313	0.432550001144409	0.489465001225471	0.587214979529381	0.739344981312752	0.876124992966652	0.946080002188683	1.0905649960041	1.20065498352051	1.43018500804901	1.82716002464294	2.94471504688263	3.58303498029709	4.04846488237381	4.18760485649109	4.15496008396149	3.98135492801666	4.04321993589401	3.92642997503281	3.71627494096756	2.87405507564545	1.79944503903389	1.00946999788284	0.677869999408722	0.593579983711243	0.558070015907288	0.535340011119843	0.508210006356239	0.472709998488426	0.508449989557266	0.467449995875359	0.439530009031296	0.463899990916252	0.433759993314743	0.417270004749298	0.42737999856472	0.501250010728836	0.481659996509552	0.426479998230934	0.40944000184536	0.306740008294582	0.0566999986767769	-0.00730999950319529	0.00449000056833029	-0.0309900004416704	-0.0479499999433756	-0.00325999967753887	0.0832000002264977
chrIII:178264-178533	YCR031C	0.866875007748604	0.852099999785423	0.783399999141693	0.549750007688999	0.291649989783764	0.241324998438358	0.419925004243851	0.446149997413158	0.470050007104874	0.566999986767769	0.674999997019768	1.30042500793934	2.51579996943474	3.35030001401901	3.69987499713898	3.91629999876022	3.9580249786377	3.90877503156662	3.89287501573563	4.02772516012192	3.82740008831024	3.12654995918274	2.34869992733002	1.3716249614954	0.692199990153313	0.563989990949631	0.53643000125885	0.555830001831055	0.57185999751091	0.578949987888336	0.543480002880096	0.497680008411407	0.341570010781288	0.31515000462532	0.285639990866184	0.165379999577999	0.106079999357462	0.029100000706967	0.0659299981081858	0.0115999996101891	0.0747699993662536	0.0849400013685226	0.0691200007684529	0.0196399996057153	0.0109599996358156	-0.0885900005698204	-0.257340003550053	-0.421169999241829	-0.487380000948906	-0.548299992084503
chrXVI:695034-695302	YPR074C	1.71645000576973	2.29999995231628	1.81675001978874	1.14900001883507	1.05202496051788	1.08402502536774	1.05747503042221	1.03115001320839	1.01169998943806	0.98335000872612	0.971149995923042	1.12257498502731	1.51219999790192	2.16730004549026	2.80837494134903	3.5617750287056	3.78840005397797	3.79970002174377	3.70527505874634	3.75837498903275	3.6174750328064	3.29029995203018	2.57182496786118	1.70037496089935	0.87007500231266	0.712460005283356	0.668989998102188	0.626199990510941	0.477860009670258	0.385079991817474	0.432760000228882	0.502549988031387	0.287230005860329	0.118510003015399	-0.0518100008368492	-0.197470004856586	-0.21452000439167	-0.179240003228188	-0.243079997599125	-0.306660002470016	-0.353360003232956	-0.365580001473427	-0.423959997296333	-0.440729996562004	-0.471759992837906	-0.529050010442734	-0.545540010929108	-0.553509992361069	-0.524960005283356	-0.494559982419014
chrII:504459-504727	YBR133C	-0.0638000015169382	-0.0678999982774258	-0.0109499997925013	-0.0198999997228384	0.0559500008821487	0.203900001943111	0.231550000607967	0.239649996161461	0.218299999833107	0.264800012111664	0.290950000286102	0.521000012755394	1.85900002717972	3.34590005874634	4.78970003128052	5.32279992103577	5.31089997291565	5.27884984016418	5.33765006065369	5.32854986190796	5.16715002059937	5.12660002708435	4.92175006866455	1.84499996900558	1.07670003175735	0.816364991664887	0.735519978404045	0.732849982380867	0.73426501750946	0.728110006451607	0.713775005936623	0.808940005302429	0.479845014214516	0.224520004913211	0.108084998652339	0.0846200007945299	0.0557299995794892	0.0581099992617965	0.0790150009095669	0.0733349982649088	0.0355100009590387	-0.0838000036776066	-0.0821399983018637	-0.0392749996855855	-0.039019999653101	-0.0308600006625056	-0.0973350010812283	-0.13479500003159	-0.153829994797707	-0.0964850012212992
chrV:53264-53532	YEL054C	2.55255004763603	2.45180004835129	2.02997502684593	1.6635499894619	1.33577501773834	1.18277499079704	1.12689995765686	1.07660001516342	1.03287498652935	0.981349989771843	1.11345002055168	1.4227499961853	1.84972494840622	2.31075000762939	2.69730001688004	2.85872501134872	2.88585007190704	2.89025002717972	2.83087503910065	2.58807504177094	2.33290004730225	2.01190006732941	1.41297498345375	1.01095001399517	0.636749997735023	0.562870007753372	0.550460004806519	0.544749993085861	0.500499990582466	0.37671000957489	0.326460009813309	0.175560003519058	0.0668099995702505	-0.0244400001130998	-0.143239998817444	-0.212459999322891	-0.172529996931553	-0.183279998600483	-0.198960000276566	-0.204839998483658	-0.206870000064373	-0.2606399923563	-0.204820001125336	-0.157530003041029	-0.123380002379417	-0.0646399994380772	0.0781300010159612	0.189340001344681	0.357169991731644	0.393779993057251
chrXII:1018970-1019237	YLR441C	-0.0765350013971329	0.0230350021272898	0.0972449986031279	0.0592000003671274	-0.0696100015193224	-0.0378800000064075	0.00383000001311302	-0.0419399997685105	-0.0126900000730529	0.00354999976698309	-0.0191999999573454	0.263429995602928	1.36230497211218	3.30640503168106	4.81227501630783	5.497310090065	6.0421600818634	6.05023999214172	6.06280510425568	6.34603009223938	6.17205495834351	5.47394490242004	4.34246500730515	1.86027498841286	0.483710005879402	0.281350001692772	0.138849999755621	0.110499996691942	0.117000002413988	0.137350000441074	0.0872999988496304	0.00135000003501773	-0.165450006723404	-0.248849995434284	-0.282700002193451	-0.261200003325939	-0.258849993348122	-0.319000005722046	-0.355399996042252	-0.336500003933907	-0.296249993145466	-0.227449990808964	-0.141350001096725	-0.203950002789497	-0.230600006878376	-0.288949996232986	-0.326949998736382	-0.438899993896484	-0.35325001180172	-0.224849991500378
chrII:561046-561312	YBR161W	0.213264998048544	0.268029990792274	0.300559993833303	0.344854993373156	0.600885003805161	0.776874986290932	0.941479974985123	0.971594989299774	0.968660008907318	0.985784983634949	0.961630007624626	1.1051699757576	1.25314500927925	1.59410998821259	2.08659000396729	2.62841000556946	3.04724494218826	3.01368991136551	3.00570495128632	3.26354497671127	2.78480993509293	2.45328503847122	2.0411350607872	1.95429002642632	1.61869494915009	1.5506399512291	1.57188996076584	1.59918999671936	1.62718003988266	1.67289999723434	1.75622000694275	1.67102999687195	1.64789000749588	1.6724100112915	1.59913998842239	1.49915996789932	1.30698999762535	1.00722997188568	0.998800003528595	0.968389987945557	0.970150017738342	0.817679989337921	0.718109995126724	0.519900000095367	0.381659999489784	0.393550002574921	0.219630002975464	0.250380000472069	0.188980001211166	0.182569999992847
chrV:212048-212314	YER028C	0.0206900000106543	-0.115754996519536	-0.337514997273684	-0.00912000015377998	0.406304986774921	0.527579987049103	0.570454993844032	0.563014996051788	0.582954996824265	0.63432000875473	0.814565020799637	1.00072500407696	1.12427998781204	1.52855498790741	2.33841500282288	2.58893502950668	3.18545001745224	3.48868989944458	3.36423996686935	2.9404300570488	2.40754001140594	2.29382996559143	1.72622500061989	1.31805998682976	0.957840010523796	0.822859978675842	0.79067000746727	0.808520001173019	0.790960013866425	0.728650009632111	0.680799984931946	0.56917000412941	0.500520014762878	0.564690008759499	0.505090010166168	0.548499998450279	0.483059993386269	0.534879994392395	0.539849996566772	0.527100014686585	0.557679986953735	0.526909989118576	0.438159993290901	0.219229997694492	0.160210002958775	0.247149991989136	0.236039996147156	0.218669998645782	0.203000001609325	0.230140002071857
chrXV:989468-989734	YOR349W	2.33113503456116	2.42544008493423	2.2520849943161	1.93098999261856	1.58270497322083	1.36929998397827	1.38358002901077	1.35116501450539	1.35741499662399	1.44568004012108	1.63285501599312	1.71854495406151	1.9382600069046	2.45886499881744	2.76700999736786	2.87241492271423	2.85492000579834	2.75201491117477	2.50734497308731	2.43267498016357	2.51942501068115	2.40529499053955	2.17958503961563	1.52192497253418	1.16324000954628	1.01817002296448	1.00477998256683	0.93260999917984	0.921729987859726	0.868799984455109	0.804100012779236	0.65770001411438	0.146700000762939	-0.0897900000214577	-0.21547000259161	-0.232410003244877	-0.268129995465279	-0.278429996967316	-0.279530009627342	-0.337449997663498	-0.162459996412508	0.106639996811282	0.161099998652935	0.217989997565746	0.227660001814365	0.214690002799034	0.180709999799728	0.192910000681877	0.235490003228188	0.268470001220703
chrXV:931235-931500	YOR327C	0.122969999164343	0.0885899998247623	0.140740001946688	0.319660001993179	0.266980001330376	0.186409996449947	0.287109999358654	0.340159994363785	0.335180002450943	0.325059995055199	0.354260006546974	0.294939997792244	0.576549988985062	1.86763997077942	2.95288007259369	3.25877995491028	3.40105006694794	3.49907994270325	3.61169004440308	3.32043998241425	3.01469006538391	2.82616000175476	2.58499000072479	2.04076999425888	1.72059998512268	1.34982496500015	1.21757501363754	0.999224990606308	0.895750015974045	0.875000014901161	0.813375011086464	0.799949988722801	0.697850003838539	0.493724994361401	0.0643999986350536	-0.0731250010430813	-0.0742250010371208	-0.0744500029832125	-0.0941000021994114	-0.125199997797608	-0.166724998503923	-0.0704999989829957	0.224775001872331	0.674950011074543	0.773249983787537	0.780875012278557	0.759775027632713	0.766200020909309	0.782049998641014	0.783574998378754
chrVIII:488290-488555	YHR193C	0.316135013103485	0.368019998073578	0.405085006356239	0.497484992444515	0.563575001060963	0.651589983701706	0.670135015249252	0.704179987311363	0.715975019335747	0.700155025720596	0.678609985113144	0.709564998745918	1.29483000040054	1.45264003872871	1.8012450158596	1.96313003897667	1.61441501379013	1.19776999950409	1.07295000553131	1.5258299767971	2.10859000682831	1.923644977808	1.68522000312805	1.13812499344349	0.0915649995207787	-0.119249995797873	-0.0612499993294477	-0.0367499999701977	-0.0985000021755695	-0.09375	-0.1072500012815	-0.171599999070168	-0.140100002288818	0.173000000417233	0.00315000023692846	-0.032600000500679	-0.0527499988675117	-0.0693000014871359	-0.101449999958277	-0.121149998158216	-0.139400001615286	-0.227600008249283	-0.151799995452166	-0.0756000019609928	-0.0738500002771616	-0.0512499995529652	0.00480000011157244	-0.0203499998897314	0.0999500006437302	0.286050006747246
chrII:681908-682172	LSR1	-0.279460000991821	-0.283360001444817	-0.340440004318953	-0.154319997876883	0.293239998817444	0.379290002584457	0.454539988934994	0.432810005545616	0.43583000600338	0.43843000382185	0.453920011222363	0.68315002322197	1.09602003395557	1.86637499332428	3.21324995756149	3.66910004615784	3.98252489566803	4.00857506990433	3.76709507703781	3.78106501102448	3.72247990369797	3.59646499156952	2.89341998100281	1.713345053792	0.793854987621307	0.471899998188019	0.379480004310608	0.302500000596046	0.278380000591278	0.241469995677471	0.158769999444485	0.047549999691546	0.20629999935627	0.263099998235703	0.299589997529983	0.354259994626045	0.369700011610985	0.391070005297661	0.42514001429081	0.589389997720718	0.655939996242523	0.719029986858368	0.776040011644363	0.764450001716614	0.744810020923614	0.642339998483658	0.645929980278015	0.513319993019104	0.397500002384186	0.447850006818771
chrVII:84317-84581	YGL219C	-0.351830005645752	-0.436370006203651	-0.294790007174015	-0.171699997782707	-0.0826899986714125	0.0776500009000301	0.105029998719692	0.125349998474121	0.166790004074574	0.168670004606247	0.212460002303123	0.246899998188019	0.544819992780685	0.991509991884232	1.7420599937439	2.27106003761291	2.49446997642517	2.55123002529144	2.46118991374969	2.42059998512268	2.52405996322632	2.53453998565674	2.21229004859924	1.96866990327835	0.92433996796608	0.465049996972084	0.391650004684925	0.416985003650188	0.417679995298386	0.396774998307228	0.368845008313656	0.266710006073117	0.0975150000303984	0.0378400008266908	0.00928000027925009	-0.00465000018011779	-0.0062300002144184	0.00534499991335906	0.0162899998016655	0.0154849998652935	0.0279050010256469	-0.00751500120386481	0.102534999325871	0.0404600001871586	0.0483199994079769	0.0159300003666431	-0.00592000023461878	-0.0409400007687509	-0.153815000504255	-0.35008000433445
chrIV:341278-341542	YDL061C	0.267244997620583	0.253674997389317	0.208274998515844	0.0666400018148124	-0.0295700004324317	-0.0164800002239645	0.0967700002714992	0.164150004833937	0.153020001202822	0.166969999670982	0.274205000698566	0.592870010435581	1.45216501951218	2.89697005748749	3.86493991613388	4.33833494186401	4.60243999958038	4.64441504478455	4.63649504184723	4.6859297990799	4.84302005767822	4.85809013843536	4.58180999755859	3.0943549156189	0.993464982509613	0.663640004396439	0.568579989671707	0.581240010261536	0.535679998993874	0.517939984798431	0.533880001306534	0.495809996128082	0.532079994678497	0.660689979791641	0.680540001392364	0.670579993724823	0.633409988880157	0.62878999710083	0.507610002160072	0.360129989683628	0.208280005306005	0.0193200005218387	-0.245360004901886	-0.484980005025864	-0.51530000269413	-0.433719998598099	-0.25643999800086	0.0239399991929531	0.24527000784874	0.528219991922379
chrXVI:106817-107080	YPL232W	0.31310500651598	0.283910006284714	0.347015011310577	0.143644996848889	0.167755001713522	0.174720002710819	0.205735000222921	0.193604994565248	0.180024994909763	0.163874999433756	0.118010001257062	0.151705000177026	0.407565001398325	0.79498001486063	1.50376003980637	1.93114505410194	2.24411494731903	2.47431489229202	2.64505496025085	2.43274501562119	2.32667502164841	2.28500506877899	2.15420506000519	1.65338999032974	1.05324499309063	0.631350010633469	0.384700000286102	0.388799995183945	0.307300001382828	0.252399995923042	0.178050003945827	0.139999993145466	-0.00460000010207295	0.0355999993626028	0.167599998414516	0.138800002634525	0.124700002372265	0.163800001144409	0.163099996745586	0.155949994921684	0.0428000015672296	-0.233550004661083	-0.513650014996529	-0.652400016784668	-0.726799994707108	-0.68299999833107	-0.629000008106232	-0.631500005722046	-0.63289999961853	-0.46289998292923
chrVIII:375344-375607	YHR137W	1.07791999578476	1.22377001047134	1.14691998958588	0.869210004806519	0.828000003099442	0.842129993438721	0.83539000749588	0.856000024080277	0.850819998979569	0.805339992046356	0.782530015707016	0.940420007705688	1.28434997797012	2.1600900053978	3.92740006446838	4.47360992431641	4.68166003227234	4.88174991607666	5.1031599521637	4.92768001556396	5.07675986289978	4.75691990852356	4.41487998962402	3.11987001895905	1.48254998922348	0.56288498044014	0.305095003545284	0.321074992418289	0.259995003789663	0.218029998987913	0.143029999732971	0.103729998320341	0.123554999381304	0.0273949998198077	-0.00217999995220453	-0.0306599993258715	-0.0398999998345971	-0.0426349993795156	-0.0512399999424815	-0.00240499977953732	-0.0927699990104884	-0.000759997591376305	0.18578999787569	0.244244994968176	0.244599992781878	0.199369996041059	0.227970001101494	0.27124500349164	0.2069499976933	-0.00156000033020973
chrIX:139349-139612	YIL118W	0.567275014519691	0.626254987716675	0.745925006270409	0.89457500576973	1.47590003013611	2.34858510494232	2.55372006893158	2.54748991727829	2.62061002254486	2.74378000497818	2.68491996526718	2.68132495880127	2.76479009389877	2.62858499288559	2.55267498493195	2.64369500875473	2.43248999118805	2.37105000019073	2.31741009950638	2.15683500766754	2.15220502614975	1.26070998236537	-0.0271549977362156	-0.803330010175705	-1.75861499905586	-1.37832003831863	-1.20286999940872	-1.09778001308441	-1.00931001901627	-0.846320003271103	-0.655529996752739	-0.415769997239113	-0.11932000014931	-0.00892999991774559	0.039470000192523	0.0477500014007092	0.0660900011658669	0.0683200009167194	0.0795399978756905	0.12761999964714	0.145629999786615	0.242339998483658	0.369080001115799	0.378199994564056	0.339250001311302	0.33798999786377	0.348460009694099	0.21205999776721	0.0264899999368936	-0.0223899982869625
chrIII:262678-262941	YCR084C	0.801624995470047	0.831505009531975	0.74322999715805	0.863714990019798	0.991760012507439	1.11537498831749	1.13402000069618	1.11683500409126	1.05962002873421	1.01567500829697	1.0659500002861	1.19192000627518	1.52402002215385	2.98616497516632	3.66939508914948	4.05751006603241	4.15461008548737	4.33531486988068	4.34485492706299	4.39424996376038	4.48675000667572	4.4682300567627	3.90433511734009	2.75565501451492	1.28446500748396	0.363040012121201	0.295040011405945	0.298239997029304	0.308720004558563	0.296930000185966	0.279429993033409	0.224809995293617	0.115449996292591	0.0264100015163422	-0.208280000090599	-0.364910009503365	-0.399920010566711	-0.386239996552467	-0.391309997439384	-0.447349992394447	-0.519539994001389	-0.725009995698929	-0.937069976329803	-1.08321996927261	-1.02664000988007	-1.06391003131866	-1.07322000265121	-1.06258999109268	-1.08985999822617	-1.12421997785568
chrIV:1450919-1451181	YDR500C	-0.288949996232986	-0.292150005698204	-0.283350005745888	-0.141949997283518	-0.0132500003091991	0.147399999201298	0.165150001645088	0.261999994516373	0.309149995446205	0.360599994659424	0.384650006890297	0.534250006079674	1.00989997386932	2.20895004272461	3.19725000858307	5.55034995079041	5.81034994125366	5.92379999160767	6.00209999084473	6.04834985733032	6.06769990921021	6.06210017204285	5.39404988288879	2.90235006809235	0.917199999094009	0.171064992621541	0.11103999838233	0.110784998163581	0.146929997578263	0.0789600003510714	0.0652900010347366	0.0918500002473593	0.368590009212494	0.610975018143654	0.690654990077019	0.610255017876625	0.554630011320114	0.647474977374077	0.584899988770485	0.595854985713959	0.594374993443489	0.584945011138916	0.53730999827385	0.496169999241829	0.463060009479523	0.281359996646643	0.151325000822544	0.194405000284314	-0.0145849992986768	-0.0175799997057766
chrVII:76540-76802	YGL225W	0.148054996132851	0.16569499373436	0.156740003079176	0.152400001138449	0.430479998886585	0.420555001497269	0.509229992330074	0.545394998788834	0.551824995875359	0.546284991502762	0.534635013341904	0.55701499581337	0.559689977765083	1.52878499627113	3.00001006126404	3.53673995733261	3.39587494134903	3.49119007587433	3.50743497610092	3.58721497058868	3.53533003330231	3.39253996610641	3.00047000646591	1.77389998435974	1.27069000005722	1.16006999015808	1.10469000339508	1.06270999908447	1.0502799987793	1.04861996173859	0.995629990100861	0.891430014371872	0.755800014734268	0.528249999880791	0.329950004816055	0.319279998540878	0.309720003604889	0.317539995908737	0.234890003502369	0.214150004088879	0.167200003564358	0.0505399996414781	0.0467499997466803	0.0480400001630187	-0.000939999613910913	-0.0516800001263618	-0.138969999551773	-0.15728999748826	-0.189270001649857	-0.255520007014275
chrII:760928-761189	YBR279W	0.453210002183914	0.48337000310421	0.424639999866486	0.471879985928535	0.677619981765747	0.803100001811981	0.783330005407333	0.822629994153976	0.816529995203018	0.811140006780624	0.783249980211258	0.896950000524521	1.25257996916771	1.19841997623444	1.24841002225876	0.975219976902008	0.836890006065369	0.653580009937286	0.427660006284714	0.399100005626678	0.274020004272461	-0.658070017397404	-0.940079998970032	-0.37292999625206	0.05264000184834	-0.042170000821352	-0.031880000570527	0.102619999071612	0.124130003154278	0.14988499879837	0.220600001513958	0.25359500348568	0.265235001593828	0.0518849994987249	0.0938249997794628	0.0081750001758337	-0.0433750002644956	-0.0164599998272024	-0.0129400001256727	-0.0330500015988946	-0.360579998791218	-0.358324994146824	-0.375815001130104	-0.235454998165369	-0.221769997477531	-0.222070004791021	-0.241764997690916	-0.287370004504919	-0.303704999387264	-0.245660001784563
chrV:33719-33980	YEL063C	0.537999987602234	0.589049994945526	0.68325001001358	0.65870001912117	0.703799992799759	0.724049985408783	0.755300015211105	0.791150003671646	0.838250011205673	0.845999985933304	0.803149998188019	0.773499995470047	1.60829997062683	3.16974997520447	3.97159993648529	4.03579998016357	4.0631000995636	4.04069995880127	3.96740007400513	3.9412499666214	3.89345002174377	3.65085005760193	2.91740000247955	2.0731999874115	1.59999996423721	0.941319993138313	0.784645000100136	0.733095008134842	0.664794996380806	0.567580020427704	0.481959998607635	0.315575011819601	0.0502699986100197	-0.133399997837842	-0.0323450007941574	-0.0371250003576279	0.0802800022065639	0.135794998332858	0.162179999798536	0.216359996050596	0.246054998040199	0.274974997341633	0.194049990922213	0.138620003312826	0.0641199994366616	-0.00887500015087426	-0.0426949994638562	-0.0573999997228384	-0.150725000351667	-0.18377500474453
chrXII:514824-515085	YLR179C	-0.39275000244379	-0.343399994075298	-0.311400003731251	-0.250149995088577	-0.146250002086163	-0.180300002917647	-0.0813750000670552	0.0105249993503094	0.0251749996095896	0.128649999387562	0.41177499294281	0.816875025629997	1.60195001959801	2.57552498579025	3.08527499437332	3.44007498025894	3.75907492637634	3.91297495365143	4.0656750202179	4.52862501144409	4.79232513904572	4.19149994850159	3.02222502231598	2.48725003004074	1.62240001559258	1.05598001480103	0.969089996814728	0.923019993305206	0.855870002508163	0.8235700070858	0.860379999876022	0.728299993276596	0.221359997615218	0.121639997512102	0.103590001910925	0.0610699996352196	0.0519099995493889	0.0400399994105101	0.00753999836742878	-0.0785900019109249	-0.0105099998414516	0.165949999541044	0.246210001409054	0.280259996652603	0.236129999160767	0.206940001249313	0.150959998369217	0.125419998914003	0.148459999263287	0.173859997093678
chrXV:377876-378137	YOR023C	0.0248549997108057	-0.035914999502711	-0.124999999813735	0.265890001319349	0.577045005559921	0.743444985151291	0.808014994859695	0.851625001430511	0.849210000038147	0.887660008668899	0.963389992713928	0.898369982838631	0.856600001454353	1.4432049870491	2.18607500195503	2.420924949646	2.77080999612808	2.98789005279541	3.13310005664825	3.00898504257202	2.89551500082016	2.79366998672485	2.70101001262665	2.0655849635601	0.879950004816055	0.454729989171028	0.323149999976158	0.217119996249676	0.138780001550913	0.0701899997889996	0.00226000007241964	-0.104949999600649	-0.0608799992129207	-0.0777799984440208	-0.0492000007070601	-0.0972799994051456	-0.158659999072552	-0.136550004780292	-0.124570002406836	-0.0940700016915798	-0.102719999104738	-0.111190002411604	-0.135500001907349	-0.136659998446703	-0.097510003298521	-0.0616900008171797	-0.0967999994754791	-0.114499999582767	-0.082209999859333	-0.0470799989998341
chrVII:206274-206533	YGL158W	-0.0484600003808737	-0.0726799992844462	0.0618600018322468	0.154449997842312	0.191630001366138	0.212170001864433	0.18377999663353	0.237149998545647	0.353649994730949	0.514240002632141	0.525919985771179	0.566029983758926	0.776180022954941	0.955550003051758	1.35384998321533	1.88654003143311	2.28637001514435	2.50580997467041	2.85046989917755	2.95803995132446	2.82853996753693	2.8419600725174	2.77157003879547	2.55768005847931	2.01569002866745	1.50366002321243	1.39534997940063	1.33204001784325	1.2740149974823	1.21488003134727	1.11332502961159	0.960349994897842	0.700319984555244	0.573389980196953	0.520664994418621	0.442499999701977	0.443224993348122	0.425559994578362	0.3839300096035	0.365430001914501	0.404104995727539	0.350844998657703	0.110664997436106	0.0293249996379018	0.0845000011846423	0.121219999715686	0.140484999865294	0.152094998210669	0.115140000358224	0.13533499725163
chrIV:579144-579403	YDR064W	-0.0604499988257885	-0.047159998677671	0.058550001680851	0.201270005106926	0.402520006895065	0.54212002158165	0.498670014739037	0.332060006260872	0.312509992718697	0.282730007171631	0.210379999876022	0.112450003623962	0.191579996049404	0.875349986553192	2.4294499874115	3.33050003051758	3.74151000976563	3.75455002784729	3.69029998779297	3.69840998649597	3.6214099407196	3.44165997505188	3.01618002653122	1.38578001260757	0.906870019435883	0.697310018539429	0.642394986748695	0.667544999718666	0.681239998340607	0.623825019598007	0.58036000430584	0.536399999260902	0.501425006985664	0.432665005326271	0.366184994578362	0.313425001502037	0.270664988458157	0.3099549934268	0.285420010983944	0.214389999955893	0.306604994088411	0.445190009474754	0.537595018744469	0.482775004208088	0.454705007374287	0.343269997090101	0.126944999396801	0.080774999782443	0.0475050002336502	-0.200535004213452
chrVIII:388803-389061	YHR144C	-2.23010994195938	-1.68075997829437	-1.35413995981216	-0.843779981136322	-0.110229999572039	0.33908998966217	0.567579996585846	0.742700010538101	0.834239995479584	0.926120007038116	0.957990008592606	1.04906997680664	1.60800995826721	2.47792000770569	2.76887998580933	3.10202000141144	3.26468999385834	3.57970998287201	3.90140006542206	4.08866009712219	4.15832009315491	4.17434000968933	3.92019000053406	3.16501996517181	1.82300000190735	1.07722998559475	0.758100003004074	0.68257999420166	0.643709981441498	0.586555019021034	0.550879994034767	0.470904988050461	0.292034995555878	-0.137425005063415	-0.53269998729229	-0.559470009803772	-0.594380009174347	-0.56758998632431	-0.564265006780624	-0.545734983682632	-0.47644000351429	-0.101409998722374	0.204855003021657	0.234409999102354	0.250224997103214	0.270780003815889	0.232760003954172	0.237590000778437	0.218364999443293	0.148294994980097
chrXIII:334876-335134	YMR031C	-0.0091399998520501	-0.014634999865666	-0.0938550002872944	-0.110089997574687	0.0462750021368265	0.319195000827312	0.408795009553432	0.481079997122288	0.485880011320114	0.500909999012947	0.615709990262985	0.813579988479614	1.10607002079487	1.68987499475479	3.24405996799469	4.62878518104553	4.72465007305145	4.45591990947723	4.37087004184723	4.14329496622086	3.76668498516083	3.05734493732452	2.45713500976562	1.89372002482414	1.05714500248432	0.67477999329567	0.586159998178482	0.550859993696213	0.49922998547554	0.40835000872612	0.407829999923706	0.442870005965233	0.402650001645088	0.29697999805212	0.0250999998301268	0.0373599994927645	0.0227900003548712	-0.00477999991271645	-0.023110000421002	-0.166179998964071	-0.34684000313282	-0.49883000254631	-0.429159998893738	-0.389169999957085	-0.380809995532036	-0.368820005655289	-0.360509994626045	-0.355480006337166	-0.352369993925095	-0.315359991788864
chrXI:245596-245854	YKL104C	0.133229998871684	0.0233800010755658	-0.102095002494752	-0.114250001311302	0.204399997740984	0.269960004091263	0.30015499740839	0.380409997701645	0.454430004954338	0.537330007553101	0.662329992651939	0.803980004787445	1.06811502873898	1.54323500990868	2.51192501783371	2.93505499362946	2.99804005622864	3.26303499937057	3.22816995382309	3.01130002737045	2.471894967556	1.71947503089905	1.41038000583649	1.17009500265121	0.931175026297569	0.745150017738342	0.635029995441437	0.607640010118484	0.571900016069412	0.53691001534462	0.321630010008812	0.171670001372695	-0.0336900001391768	-0.14700999930501	-0.179849997162819	-0.200550000369549	-0.199700000882149	-0.157239998877048	-0.173669996857643	-0.21742999702692	-0.191539998352528	-0.217809996008873	-0.282829995453358	-0.334070003032684	-0.346809995174408	-0.394890001416206	-0.440039995312691	-0.47632999420166	-0.447340002655983	-0.401979997754097
chrXII:796404-796662	YLR333C	-2.50792497396469	-1.78407496213913	-0.791199997067451	0.0114999986253679	0.0725249997340143	0.26774999499321	0.509899988770485	0.646649986505508	0.765850007534027	0.864924997091293	0.960175007581711	1.06357499957085	1.52760002017021	2.49160000681877	3.34132498502731	3.66639995574951	3.59007501602173	3.42404997348785	3.17094999551773	3.16310000419617	2.94707500934601	2.2736499607563	1.72422495484352	1.49724999070168	1.0888000279665	0.880370020866394	0.730570012331009	0.698879998922348	0.664190000295639	0.676349997520447	0.766209989786148	0.724500018358231	0.562849992513657	0.469300004839897	0.349630001187325	0.424720004200935	0.412999990582466	0.343730002641678	0.239529995620251	0.115979997441173	0.0346999995410442	-0.0527000002563	-0.104179999232292	-0.176410000026226	-0.267530006170273	-0.302229997515678	-0.357620000839233	-0.46591999232769	-0.445710006356239	-0.417870002985001
chrIII:246660-246918	YCR073C	-0.725450006127357	-0.736745002865791	-0.687265002727509	-0.696399995684624	-0.567579992115498	-0.0972599975764751	-0.000800000014714897	0.0243950004223734	0.044315000064671	0.0568250009790063	0.0637499988079071	0.160954998061061	0.65740500614047	2.03624497056007	3.68316490650177	3.8182200551033	3.90104495286942	3.92242994308472	3.94602990150452	4.03573999404907	3.96688497066498	3.82174501419067	2.6889900624752	1.52559500932693	0.231484995782375	0.00769999995827675	-0.0330000007525086	-0.0522499997168779	-0.0784000009298325	-0.0775000005960464	-0.0582999996840954	-0.159099999815226	-0.351300001144409	-0.439050003886223	-0.467099994421005	-0.472949996590614	-0.487949997186661	-0.477050006389618	-0.549850016832352	-0.46204999089241	-0.551149994134903	-0.594599992036819	-0.546700000762939	-0.545049995183945	-0.554499983787537	-0.547600001096725	-0.514899998903275	-0.546649992465973	-0.554700002074242	-0.439850017428398
chrXIII:605763-606021	YMR172W	1.10900002717972	1.13324999809265	1.07315000891685	0.658800005912781	0.522199988365173	0.704100012779236	0.784700006246567	0.796900004148483	0.815650016069412	0.838600009679794	0.849999994039536	0.919550001621246	1.35420000553131	2.1750500202179	3.7389999628067	4.82789993286133	5.0353000164032	4.78815007209778	4.80454993247986	4.79200005531311	4.81900000572205	4.60804986953735	3.97274994850159	2.71055006980896	1.36605000495911	0.187850005098153	0.000555000000167638	0.00540499998023733	-0.00284999987343326	-0.0307199999690056	-0.0563449984416366	-0.09501500017941	-0.135675001889467	-0.126905004307628	-0.0942700017243624	-0.13998000100255	-0.135905002057552	-0.163919996470213	-0.218460004776716	-0.270045003294945	-0.356825007498264	-0.331879998743534	-0.241160000115633	-0.153085002303123	-0.149685000628233	-0.118255001679063	-0.0237850002478808	-0.0118199998978525	0.0153100002557039	0.109720000997186
chrXII:164100-164357	YLR007W	-0.682900017499924	-0.686409997940064	-0.684250003099442	-0.637079983949661	-0.188999992609024	0.435230004787445	0.407860004901886	0.377899989485741	0.375809997320175	0.385640001296997	0.409200003743172	0.473410004377365	0.587489998340607	1.12414997816086	2.82548000812531	3.88871998786926	4.07295999526978	4.03832001686096	4.0483699798584	3.85044994354248	3.83603994846344	3.38950002193451	2.44386994838715	1.26015002727509	0.665880012512207	0.651699978113174	0.658919993042946	0.666019999980927	0.676295006275177	0.673934990167618	0.649024990200996	0.625354984402657	0.353359995782375	-0.140370000898838	-0.206379997730255	-0.131239997595549	-0.105610000342131	-0.0775350011885166	-0.0576000029221177	-0.0420150002464652	-0.0506099985912442	0.0100950011983514	0.0483649997506291	-0.0740500010084361	-0.121044997125864	-0.159769995510578	-0.16820499971509	-0.158579998463392	-0.157515004277229	-0.210084996372461
chrXIV:651762-652019	YNR013C	2.76352999210358	2.97056502103806	3.22024501562119	3.07872500419617	3.0020500421524	2.92228001356125	2.7905100107193	2.69681003093719	2.61066004037857	2.55009996891022	2.51482000350952	2.5105949640274	2.57467496395111	2.54088994264603	2.76938004493713	3.15276002883911	3.20265003442764	3.1943599820137	3.08342002630234	2.81651000976562	2.49584506750107	1.88792999386787	1.44592001438141	0.948469978570938	0.59893998503685	0.466310003399849	0.468250006437302	0.458219987154007	0.470290005207062	0.463070005178452	0.315760001540184	0.150389997661114	0.10406000316143	-0.0480699986219406	-0.11710999533534	-0.138040001690388	-0.144090002775192	-0.161050002276897	-0.138510002195835	-0.26686999797821	-0.547820007801056	-0.712009996175766	-0.768560004234314	-0.712739998102188	-0.664840012788773	-0.616729998588562	-0.671909976005554	-0.710820013284683	-0.727260005474091	-0.771039986610413
chrXII:202651-202908	YLR029C	-3.29247000217438	-2.75735995769501	-1.67783001661301	-0.384839993715286	0.369080002605915	0.750570014119148	0.884699988365173	0.90589000582695	0.901389986276627	0.900669997930527	0.886910021305084	0.827470010519028	0.817370003461838	1.38183001279831	1.3980800151825	1.88657999038696	2.60745000839233	2.91792995929718	2.93902990818024	2.77544000148773	2.60894002914429	2.3311999797821	2.12525000572205	1.79047996997833	1.21812000274658	0.702785009145737	0.359385000169277	0.240684991329908	0.138875002786517	0.115704998746514	0.0391450005117804	-0.0291850003879517	-0.120730003714561	-0.248534990102053	-0.24926999360323	-0.256879998743534	-0.250140000879765	-0.244145004451275	-0.245190006494522	-0.277185003459454	-0.196795005351305	-0.118235001713037	-0.165310000628233	-0.144599997997284	-0.150134997069836	-0.218965002149344	-0.278420004248619	-0.224489995837212	-0.242069996893406	-0.13999999910593
chrIV:1301302-1301559	YDR418W	3.18918008804321	3.80553004741669	3.59321002960205	2.98355002403259	2.08910002708435	1.66254000663757	1.37878003120422	1.22177000045776	1.16588000059128	1.10420998334885	1.03261997699738	1.06383996009827	1.51104998588562	2.15809998512268	2.57345006465912	3.24807000160217	3.7645200252533	4.22618999481201	4.12681007385254	4.09410996437073	3.88849000930786	3.24038000106812	2.70859005451202	1.9293199300766	1.09627997875214	0.821689996123314	0.652809992432594	0.660945010185242	0.671279993653297	0.691454979777336	0.667350000143051	0.584444999694824	0.341700004041195	0.183995003625751	0.156354999914765	0.0650200011208653	-0.0434699986129999	-0.0698850017040968	-0.12100000269711	-0.157805003225803	-0.146334999799728	-0.0904300021007657	-0.0226399998180568	0.0677300005219877	0.0437500018626451	0.0336549997329712	-0.041399999242276	-0.0624050009064376	0.0117000000551343	0.0502900000661612
chrIV:1489060-1489317	YDR524C	-0.228504998236895	-0.649750013649464	-1.11209000349045	-2.58473500609398	-3.40548497438431	-3.59843000173569	-3.70752996206284	-3.70096505880356	-3.76260505914688	-3.71711995601654	-3.63591989278793	-3.43589999675751	-2.72367004156113	-1.30564997792244	0.945860016345978	1.50885998010635	1.9018700003624	2.1222450196743	2.92226494550705	3.29049497842789	2.86890000104904	2.61440992355347	1.90135499238968	1.49815498590469	1.07678996920586	0.935599982738495	0.851300001144409	0.751049995422363	0.676950007677078	0.719599992036819	0.534099996089935	0.504799991846085	0.51800000667572	0.473800003528595	0.477449998259544	0.460350006818771	0.553700000047684	0.471699997782707	0.464049994945526	0.352400004863739	0.235350005328655	0.125700000673532	0.127450000494719	0.118500001728535	0.0892000012099743	0.048200000077486	0.0110499998554587	-0.136349998414516	-0.181650005280972	-0.194449998438358
chrVII:904951-905208	YGR203W	0.630560001730919	0.611314991116524	0.629605001211166	0.621449998021126	0.453620000183582	0.231949996948242	-0.0591599989682436	-0.150309997797012	-0.282829992473125	-0.318865002691746	-0.401890011131763	-0.424035012722015	-0.19353000348201	0.316674998507369	1.13991499245167	2.01202498674393	2.29417500495911	2.39091991186142	2.46063500642776	2.46392003297806	2.43378499746323	2.22278007268906	2.12273498773575	1.83692496418953	1.34683501124382	1.13896996974945	1.0729000210762	1.02850999832153	1.05350999832153	1.07678002119064	1.09523001909256	1.09668997526169	1.14412000179291	1.25742999315262	1.47488000392914	1.99295996427536	2.60632996559143	3.09788997173309	3.37151005268097	3.64739000797272	3.9895899772644	4.43436989784241	4.52262992858887	4.52816014289856	4.81211004257202	4.75959005355835	4.72955989837646	4.686470079422	4.40233001708984	3.69939997196198
chrXI:487451-487707	YKR025W	0.01512999990955	0.0117400001734495	0.0615500010550022	0.0622800018638372	-0.00489000007510185	0.0518799990415573	0.112229998409748	0.111509999632835	0.0831000007688999	0.079789999127388	0.0520999995991588	-0.00990000013262033	0.101750003919005	0.330240008234978	0.632679998874664	0.169989997893572	0.032209999486804	-0.118890001438558	0.0835599984973669	0.36884999871254	0.683399993181229	0.766279995441437	1.18826998472214	2.02011997699738	1.15042000412941	0.710920017957687	0.664079999923706	0.67924998998642	0.684040009975433	0.684320005774498	0.662730002403259	0.57328000664711	0.543370014429092	0.294985001534224	0.204314996302128	0.115289999544621	0.110705001652241	0.106890002265573	0.110015001147985	0.113695001229644	0.0867699988186359	-0.157250003889203	-0.135409997776151	-0.118150002881885	-0.0466400008648634	-0.0709599990397692	-0.0688899986445904	-0.0586100010201335	-0.0277250007275143	0.171385005388584
chrIII:313632-313888	YCR107W	-0.365990011394024	-0.466455003619194	-0.517290014028549	-0.470590005815029	-0.487279994785786	-0.405254998803139	-0.338319991528988	-0.35106498748064	-0.384959995746613	-0.347334991395473	-0.304870004951954	-0.287689998745918	-0.285220000892878	-0.307739999145269	-0.3191649928689	-0.360044990479946	-0.322564995288849	-0.219219996035099	-0.264420002698898	-0.405720001459122	-0.404240000247955	-0.360109999775887	-0.498904995620251	-0.65767497420311	-0.65435499548912	-0.736239987611771	-0.770330011844635	-0.745089995861054	-0.679349988698959	-0.71191999912262	-0.804739999771118	-0.713670003414154	-0.778059989213943	-0.714649987220764	-0.711409997940063	-0.698689997196198	-0.780590015649796	-0.821949994564056	-0.522059988975525	-0.362890002131462	-0.286779999732971	-0.233910000324249	-0.258410003781319	-0.402560007572174	-0.388510003685951	-0.373740002512932	-0.419609993696213	-0.578320014476776	-0.598029983043671	-0.591019999980926
chrXII:730507-730763	YLR301W	0.13955000191927	0.1745899990201	0.104289998486638	-0.0923199988901615	-0.651550006866455	-1.45928000211716	-1.99526002407074	-2.51446990966797	-3.26928005218506	-4.03648014068604	-4.92319989204407	-4.12301003932953	-1.77150996923447	0.472940015792847	1.7958300113678	3.05277998447418	3.45631005764008	3.20169999599457	3.12163996696472	3.20063996315002	3.23000009059906	3.2758800983429	2.79792008399963	1.74308001995087	0.877899998426437	0.435015004873276	0.260119993239641	0.198519997298717	0.197795002162457	0.15430000051856	0.115504998341203	0.0347549990750849	-0.121609999611974	-0.195614996552467	-0.295065006613731	-0.323035000264645	-0.368819998204708	-0.405054990947247	-0.423825006186962	-0.42634499669075	-0.466030007600784	-0.504039996862412	-0.570465016365051	-0.556814992427826	-0.533029997348785	-0.566709995269775	-0.559940010309219	-0.546140015125275	-0.565224993228912	-0.571875
chrXI:127084-127340	YKL171W	-0.67198500931263	-0.66725500524044	-0.688285005092621	-0.729349988698959	-0.495534990727901	-0.333915008604526	0.0388400007039309	0.11873000189662	0.1974500015378	0.251229993999004	0.22523499801755	0.299464999884367	0.520490011572838	1.25149000883102	2.94233494400978	3.48038001060486	3.63327004909515	3.77764003276825	3.72027992010117	3.86217000484467	3.56081000566483	2.96756503582001	2.26122007369995	1.32483001351357	0.648395000398159	0.258250005543232	0.240599997341633	0.248850002884865	0.200950004160404	0.215700000524521	0.133250001817942	-0.0775000005960464	-0.158149994909763	-0.1824000030756	-0.192450001835823	-0.218850001692772	-0.23735000193119	-0.270750001072884	-0.338899999856949	-0.41889999806881	-0.432850003242493	-0.398249998688698	-0.26630000025034	-0.324650004506111	-0.30179999768734	-0.254800006747246	-0.304949998855591	-0.324750006198883	-0.267000004649162	-0.216649994254112
chrVI:210590-210845	YFR029W	0.333839997649193	0.320300003886223	0.226699997484684	0.16765999943018	0.334200006723404	0.558959996700287	0.60385000705719	0.656270003318787	0.719029998779297	0.735169994831085	0.810700017213821	1.06175001859665	1.47983002662659	2.08095002174377	2.39736003875732	2.91615993976593	3.16572995185852	3.19966006278992	3.17404003143311	3.12807991504669	2.95634999275208	3.02819001674652	2.56916992664337	1.91193002462387	1.05465998649597	0.663925006985664	0.586725011467934	0.576375007629395	0.572400018572807	0.557050004601479	0.539224997162819	0.423299998044968	0.181275002658367	-0.171524997800589	-0.205599997192621	-0.203750003129244	-0.23590000346303	-0.274700000882149	-0.27309999987483	-0.152150001376867	-0.234299998730421	-0.267500001937151	-0.205324999988079	-0.239824999123812	-0.256449997425079	-0.233574997633696	-0.252000000327826	-0.330924995243549	-0.411875002086163	-0.458524994552135
chrII:586246-586501	YBR177C	0.115280000120401	0.100395001471043	-0.0372300006449223	-0.535050001740456	-1.15973498821259	-1.93436996936798	-2.81222494840622	-3.37391000986099	-3.47218999862671	-3.44561504125595	-3.29023506641388	-2.79770489931107	-1.61166998445988	-0.0986050000414252	1.0797050178051	2.35296993255615	3.10570501089096	3.44745004177094	3.46343997716904	3.43475004434586	3.50750503540039	3.53194998502731	3.52798494100571	2.65444508194923	1.50444995760918	0.672219979763031	0.530989986658096	0.483430004119873	0.472029998898506	0.464770004153252	0.446189999580383	0.409949994087219	0.462170007824898	0.433559995889664	0.200610001385212	0.0777899980545044	0.118539998680353	0.104199999570847	0.102099999040365	0.0935900017619133	0.0164600006304681	-0.0888300038874149	-0.0817999988794327	-0.104179997742176	-0.105449999123812	-0.125999999791384	-0.103360000997782	-0.141590002924204	-0.0742599997669458	-0.0706300016492605
chrVIII:98118-98373	YHL007C	2.62030497789383	3.09548494815826	2.73446494340897	2.11613504290581	1.49000498652458	1.15672495365143	1.11210500001907	1.1096499979496	1.12997000813484	1.12358500957489	1.02575500905514	0.979179990291595	1.03803497850895	1.52223996520042	3.208880007267	3.31537510156631	3.65394995212555	4.14473493099213	4.17863986492157	4.16417012214661	4.05968004465103	3.98241001367569	3.74255998134613	2.70946994423866	1.72955001592636	1.1598000228405	0.835820019245148	0.625279986858368	0.578619992733002	0.537769997119904	0.49512000977993	0.487530013918877	0.530079987645149	0.319229997135699	-0.041380000859499	-0.130820003151894	-0.153890000283718	-0.175159995257854	-0.143650002777576	-0.139609996974468	-0.14709999859333	-0.213370005786419	-0.220910006761551	-0.178329998254776	-0.193640001118183	-0.176899997889996	-0.211070004105568	-0.200220002233982	-0.149630002677441	-0.196889993548393
chrXIV:310230-310484	YNL172W	0.416054999828339	0.425510005652905	0.392814998328686	0.289854993671179	-0.0398900009691715	-0.475685001909733	-0.330404993519187	-0.0888799998909235	-0.0388300015591085	0.110855004284531	0.410125005245209	0.748545014858246	1.10627500116825	2.05954505205154	2.8481750369072	2.89308000802994	3.00565999746323	3.06398507356644	2.85629007816315	2.85785999298096	2.7234799861908	2.57132995128632	2.50988498926163	1.36552999019623	0.715244999527931	0.366560012102127	0.189650003612041	0.195339998602867	0.19125000089407	0.165279997885227	0.126009997725487	0.0870999997481704	0.00967000015079975	-0.0515999987255782	-0.0374699998646975	-0.11013999953866	-0.139340001344681	-0.13359000235796	-0.140009999275208	-0.1549600020051	-0.268789999186993	-0.424949997663498	-0.408280006051064	-0.396530002355576	-0.351889994740486	-0.343180000782013	-0.382210001349449	-0.392080000042915	-0.338059994578362	-0.315230000019073
chrXIII:171243-171496	YML051W	-0.23285000026226	-0.220349997282028	-0.302075006067753	-0.281799994409084	-0.31317500025034	-0.387850008904934	-0.478825002908707	-0.438525006175041	-0.38544999808073	-0.324774995446205	-0.18992499448359	0.0593999978154898	0.312424998730421	0.72657498717308	1.08447502553463	1.1533750295639	1.17609998583794	1.22595003247261	1.28082501888275	1.33642500638962	1.34400001168251	1.3428750038147	1.28359997272491	1.25637499988079	0.594800002872944	0.429569998383522	0.341369998455048	0.395450004935265	0.374370005726814	0.340349996089935	0.32508000433445	0.210549993813038	-0.0422200001776218	-0.0359600004740059	-0.0029399998486042	-0.0413599994033575	-0.0314999995753169	-0.0124600001610816	-0.00327000003308058	-0.0431499997153878	-0.148680000007153	-0.0456200014799833	-0.0523699989542365	-0.0200599995907396	0.00818000007420778	0.0265399998053908	-0.0231200007721782	-0.0169500004500151	0.141720005124807	0.274800004065037
chrXIII:558601-558854	YMR146C	0.803390002250671	0.769749999046326	0.364629998803139	0.315900012850761	0.41604999601841	0.579759994149208	0.586700016260147	0.658050000667572	0.713229984045029	0.734899973869324	0.750319987535477	0.73429000377655	0.804940021038055	0.772200012207031	0.802180004119873	0.8492899954319	0.870609980821609	1.14519999623299	1.80533004999161	2.64339997768402	2.71703991889954	2.80511999130249	3.00299000740051	2.27055003643036	1.12489997148514	0.576319998502731	0.417214994132519	0.358634987473488	0.338845001161099	0.299710001051426	0.307509994506836	0.196455003321171	0.0785650003701448	0.0838899981230497	0.0861449995078147	0.0247500001452863	0.00144500012975186	0.0201650005532429	0.0261000002734363	0.00131999994628131	0.0561249997932464	0.217709997110069	0.323680008947849	0.321809999644756	0.288919997215271	0.254955001175404	0.229919999837875	0.192905004322529	0.100564997643232	0.184040002524853
chrVII:433219-433471	YGL035C	0.849900007247925	0.88154998421669	0.903149992227554	0.905750006437302	0.858950018882751	0.714349985122681	0.60495001077652	0.535250008106232	0.509499981999397	0.58380001783371	0.627149999141693	0.869150012731552	1.17975002527237	1.58224999904633	2.14020001888275	2.93790006637573	3.37110006809235	3.51980006694794	3.55034995079041	3.69784998893738	3.79645001888275	3.41945004463196	2.97580003738403	2.17074996232986	1.42930001020432	1.01013498008251	0.944199997186661	0.804754999279976	0.600800025463104	0.453429993987083	0.385149994492531	0.293290001153946	0.207555002719164	0.129959998931736	-0.0167499999515712	-0.0632999997586012	-0.0478200007462874	0.0176249999320135	0.00984000000171363	-0.0174600001657382	0.0246700004441664	0.0120499992743134	-0.0181900007650256	0.0412049995735288	0.0649599993601441	0.0799999980255961	0.0187899999320507	0.0236350007355213	0.0981899973005056	0.0950649984180927
chrXV:228256-228508	YOL054W	-4.08998990058899	-4.1136500120163	-4.11267001628876	-4.12198011875153	-4.22280013561249	-4.39922003746033	-4.19240508079529	-4.08355996608734	-3.98809998035431	-3.10958497524261	-1.9386300265789	-1.03970501422882	0.290364994108677	1.97915503382683	2.60592494010925	3.0624699473381	3.08519507646561	3.20541009902954	3.34442509412766	3.49670507907867	3.64116992950439	3.52443497180939	3.45053000450134	2.39530998468399	1.75671002268791	1.35522001981735	1.10655001401901	1.06825000047684	1.04429003000259	0.986199998855591	0.964199990034103	0.868999993801117	0.711369997262955	0.263459995388985	0.0656099986284971	0.0977500006556511	0.0627699993550777	0.086779997497797	0.0524600014090538	0.0115000000223517	-0.111380001436919	-0.292490009963512	-0.445020002126694	-0.574379998445511	-0.588930004835129	-0.626509988307953	-0.67470999956131	-0.702149987220764	-0.676520013809204	-0.300869998335838
chrVII:801911-802163	YGR157W	0.699539989233017	0.739680016040802	0.761520010232925	0.835079991817474	0.844900012016296	0.861540019512177	0.946499991416931	0.986390006542206	0.952999991178513	1.00879001617432	1.02384997606277	1.03500000238419	1.15002998113632	1.37724001407623	1.68488999605179	2.06212003231049	2.55144999027252	2.76764993667603	2.9493800163269	3.02597997188568	2.91176993846893	2.54033999443054	2.2910200715065	1.50223996639252	0.657099990546703	-0.107119996100664	-0.763850000500679	-1.75087998509407	-2.38432494401932	-2.94997997283936	-3.19900991916656	-2.60473501682281	-1.7150250017643	-1.28823000788689	-1.02057498395443	-0.86568500995636	-0.773800021409988	-0.625825011730194	-0.572490009665489	-0.55825999379158	-0.520060007274151	-0.476889991760254	-0.496169997751713	-0.481324997544289	-0.416704992949963	-0.340505003929138	-0.247964998334646	-0.175835004448891	-0.164494996517897	-0.23274499848485
chrXV:417860-418112	YOR047C	0.870084998011589	1.05094999372959	1.13842997550964	0.99027002453804	1.0361849963665	0.922345000505447	0.849934989213944	0.811910006403923	0.797040003538132	0.774719980359077	0.84075500369072	0.947055011987686	1.04728499650955	1.33760501742363	1.69699001908302	2.03919502496719	2.57302494049072	3.12247998714447	3.26674996614456	3.15835996866226	3.27752494812012	2.79902495145798	2.37714496850967	1.5508249938488	1.00709500908852	0.688100010156631	0.637999981641769	0.638050019741058	0.668449997901917	0.653650015592575	0.645850002765656	0.597849994897842	0.340300008654594	-0.00770000088959932	0.00904999964404851	0.00985000026412308	-0.02970000077039	-0.0417999997735023	-0.0522499997168779	-0.0957500003278255	-0.0986000001430511	-0.109700001776218	-0.159299999475479	-0.166050001978874	-0.143100000917912	-0.148749999701977	-0.16355000436306	-0.221400000154972	-0.255549997091293	-0.163900002837181
chrXIII:872698-872949	YMR302C	0.359189996123314	0.389315003156662	0.396364995837212	0.349789994768798	-0.0305750006809831	-0.185809998959303	-0.166395001485944	-0.10809000171721	-0.122305001318455	-0.149034994095564	-0.158804998546839	-0.143959996849298	0.0779250025749207	0.94564995765686	2.47586494684219	3.94672507047653	4.01817005872726	4.00380508899689	3.89969992637634	3.93969002962112	3.86035997867584	3.69449000358582	3.48319004774094	2.36078499555588	0.581209985911846	0.261679999530315	0.192860001325607	0.182460001111031	0.20382000207901	0.225219997763634	0.190469998121262	0.0653299987316132	-0.242920005321503	-0.4237399995327	-0.424460002779961	-0.444710001349449	-0.463049998879433	-0.508689999580383	-0.50545999109745	-0.50234999358654	-0.453500005602837	-0.555290007591248	-0.443690001964569	-0.39607999920845	-0.393610003590584	-0.427670001983643	-0.453679999709129	-0.495340001583099	-0.590329986810684	-0.614620018005371
chrIX:102351-102602	YIL131C	-0.512160015106201	-0.492059993743896	-0.504259991645813	-0.469340008497238	-0.418600007891655	-0.226269997656345	-0.0811399973928928	-0.0576300017535687	-0.00464999992400408	0.0279599997214973	0.0878299977630377	0.184109995514154	0.643879996240139	1.38962998986244	1.82877000570297	2.16710002422333	2.07911005020142	2.01365002393723	1.90925000905991	1.93145002126694	1.60640000104904	1.500100004673	1.29247002601624	1.27205003499985	0.744310015439987	0.42453498840332	0.374669997394085	0.394630008935928	0.400990007817745	0.412299996614456	0.412405003607273	0.334454987943172	0.0798050018027425	-0.232580005936325	-0.275435002148151	-0.317695005238056	-0.352579995989799	-0.364175000786781	-0.391770002245903	-0.426650004088879	-0.437505002319813	-0.547845010459423	-0.537579998373985	-0.577904999256134	-0.604704976081848	-0.569129976630211	-0.541560006141663	-0.491585011780262	-0.44863498955965	-0.478939992189407
chrVII:534849-535100	YGR027C	-1.2676500082016	-1.23339998722076	-1.13375002145767	-1.04865002632141	-1.56309998035431	-1.68655002117157	-1.65189999341965	-1.26120001077652	-1.22734999656677	-1.21935003995895	-1.14969998598099	-1.09589999914169	-0.762099981307983	0.414050013525411	1.88519996404648	3.21165001392365	4.56095004081726	4.71170020103455	4.70434999465942	4.67350006103516	4.66195011138916	4.23140001296997	3.74580001831055	2.95675003528595	1.9240500330925	0.849654996395111	0.639825001358986	0.588104996085167	0.518660013377666	0.475485002994537	0.466329996287823	0.404410004615784	0.375450003147125	0.335334998369217	0.393414998054504	0.335465003550053	0.301945006847382	0.275135001540184	0.21846499890089	0.237499998509884	0.307824996113777	0.285794995725155	0.219649998098612	0.208209993690252	0.365689998865128	0.388504998385906	0.385630004107952	0.298049996048212	0.127359995618463	0.120765000209212
chrVIII:103971-104221	YHL001W	-0.0567499995231628	-0.0253999996930361	-0.0189499999396503	0.112550000660121	0.115349996834993	0.0500499997287989	0.0288500003516674	0.0185499996878207	0.0209500007331371	0.00774999987334013	0.00135000003501773	-0.00369999994290993	-0.100549999624491	1.03479999303818	2.73334991931915	3.74779999256134	4.2335000038147	4.27915000915527	4.05769991874695	4.01480007171631	4.00335013866425	3.86549997329712	3.31079995632172	2.01250004768372	0.780550003051758	0.370845001935959	0.341119998693466	0.350064992904663	0.362630006670952	0.378300006687641	0.360504992306232	0.310524997860193	0.086609997972846	-0.0398850010707974	-0.0638100014999509	-0.0431849987013265	-0.0745699997991323	-0.0782499995082617	-0.107445004209876	-0.0785299986600876	-0.0913300013169646	-0.0100950006395578	0.0656049985438585	0.164869999885559	0.160315001755953	0.0636599987410591	0.00889999985374743	-0.0761200003325939	-0.0999550006352365	-0.0117549998103641
chrXII:950203-950452	YLR412C-A	1.09375002384186	1.03187001943588	0.908420014381409	0.602300009131432	0.22194000184536	0.0894200026988983	0.0273000009357929	0.190500000119209	0.263259996473789	0.284000000357628	0.351460009813309	0.478339990973473	0.851469993591309	1.31593998670578	1.680379986763	2.37890994548798	2.91536004543304	3.29492001533508	3.4710399389267	3.47442994117737	3.16595997810364	2.86742997169495	2.51402006149292	2.00600003004074	1.38792001008987	1.10121999979019	1.15325501561165	1.15274999141693	1.18296999931335	1.1796599984169	1.18054001927376	1.14377003312111	1.07440503835678	1.0799250125885	1.0657999932766	0.873599979281426	0.800629988312721	0.780715003609657	0.766420012712479	0.678230011463165	0.637604981660843	0.636115005612373	0.603429993987083	0.592239999771118	0.58898498415947	0.617914989590645	0.594160002470016	0.641759991645813	0.775760009884834	0.94836999475956
chrXIII:880553-880802	YMR305C	0.228249998390675	0.512399989366531	0.801699984073639	0.880589991807938	0.639750009775162	0.636249989271164	0.620490002632141	0.568990010023117	0.537220007181168	0.531879979372025	0.519879990816116	0.487870001792908	0.728169983625412	1.14967002868652	2.28944008350372	3.49125998020172	4.13078002929687	4.41062998771667	4.59732012748718	4.52063007354736	4.58722009658814	4.61485004425049	3.90353991985321	2.21704001426697	1.42451996803284	0.872220012545586	0.796809992194176	0.72933999300003	0.642835000157356	0.56105500459671	0.512700010836124	0.361720003187656	0.24804000556469	-0.146119998767972	-0.65453499853611	-0.767304986715317	-0.7541000187397	-0.820015016198158	-1.00195502638817	-0.925630006194115	-0.718179997801781	-0.359489998221397	-0.317215003073215	-0.304499997198582	-0.327084994316101	-0.378200006484985	-0.332029999792576	-0.357404997944832	-0.415375003218651	-0.623830004036427
chrXII:839412-839661	YLR355C	1.04590998888016	1.22913001179695	1.31314000487328	1.25287000536919	0.983505004644394	0.785025009512901	0.685150003433228	0.589139980077743	0.441469997167587	0.137984998524189	0.0137900002300739	-0.0925099991261959	0.153224997408688	1.02959500849247	1.82520499229431	2.58295996189117	3.28335000276566	3.58296505212784	3.85499002933502	3.91772006750107	3.75783500671387	3.40335501432419	2.87522006034851	2.33844004273415	1.06187496483326	-0.269570004940033	-0.627660000324249	-0.88057000041008	-1.02925999760628	-1.07566002607346	-0.900339996814728	-0.717200011014938	-0.642919993400574	-0.823579978942871	-0.894509994983673	-0.982209998369217	-1.01791001558304	-1.04191999435425	-1.03507001399994	-1.13715997934341	-1.1935600399971	-1.16323997974396	-0.984359979629517	-0.882939982414246	-0.77134997844696	-0.658029997348785	-0.502300000190735	-0.617789995670319	-0.653089994192123	-0.568669998645782
chrXIII:296833-297082	YMR013C	-3.97881991863251	-3.52431995868683	-2.89095001220703	-2.54322998523712	-2.26899993419647	-1.92018002271652	-1.75735001564026	-1.37632998228073	-1.26869000196457	-1.23338998556137	-1.27848001718521	-1.20531001091003	-0.703679996728897	0.297399996221065	1.69151998758316	2.88395001888275	3.41678006649017	3.94804995059967	4.1577100276947	4.24104008674622	4.24682011604309	4.02408010959625	3.17549993991852	1.48688000440598	0.617950013279915	0.0586300015449524	-0.0105650001205504	-0.0095899996580556	-0.0295999994501472	-0.0421800009906292	-0.173430003225803	-0.211479997634888	-0.110170000046492	-0.0211849996820092	0.011335001885891	-0.0928999993950129	-0.0864950001239777	-0.112429997324944	-0.137655001506209	-0.136535000428557	-0.252779994904995	-0.38515000641346	-0.518475005030632	-0.466769988834858	-0.461770002543926	-0.446610002219677	-0.43188000023365	-0.408929997682571	-0.336685009300709	-0.258635000884533
chrXIV:209899-210148	YNL234W	0.205050000548363	0.245415006577969	0.316115006804466	0.292444996535778	0.259779995679855	0.351164998114109	0.394215001165867	0.438109995424747	0.407860000431538	0.384065006673336	0.354604993760586	0.328125001490116	0.441670009493828	0.777004997432232	1.57606000304222	2.35009505152702	2.88236998319626	3.03993490934372	3.06538002490997	3.17103502750397	3.18574510812759	2.97259999513626	2.52386507987976	1.85184004306793	0.8086649954319	0.452790006995201	0.417170006036758	0.442440003156662	0.434389996528625	0.423269999027252	0.419090002775192	0.373210000991821	0.227650000154972	0.0976100020110607	0.0248100001364946	-0.0592800009995699	-0.108659999072552	-0.0899300009012222	-0.0687200017273426	-0.0812199980020523	0.053910000808537	0.177659997344017	0.134390000998974	0.156610000878572	0.187250001728535	0.212820000946522	0.191050000488758	0.172949999570847	0.0374200001358986	-0.150609998777509
chrXI:578898-579147	YKR074W	0.514040017127991	0.552460014820099	0.583939999341965	0.581519997119904	0.555099993944168	0.671039998531342	1.00303999185562	1.33145996332169	1.45133998394012	1.54130998849869	1.68669998645782	1.74274002313614	1.94815005064011	2.50645000934601	3.01931004524231	3.40765993595123	3.6381799697876	3.7782299041748	3.79160997867584	3.84924998283386	4.09482007026672	4.31204991340637	3.77931997776032	2.38488001823425	1.5791799902916	1.18679501414299	1.09537498354912	1.06622000932693	1.05526503324509	1.04621003866196	1.02130998969078	0.989800012111664	0.706910011172295	0.464670011401176	0.439375001192093	0.395904994010925	0.404194992780685	0.410615004599094	0.414129994809628	0.419044998288155	0.344179999083281	-0.00931499749422073	-0.143649996817112	-0.0812149979174137	-0.0652449993416667	-0.0346649995073676	-0.0122549996711314	-0.0432350014336407	-0.131219999119639	-0.0987399976700544
chrIV:573834-574082	YDR061W	0.289484995603561	0.352654995024204	0.355039989948273	0.301860009133816	0.173459996283054	0.125325002102181	-0.0081900002900511	0.113329999148846	0.169840001314878	0.198985002189875	0.225715002417564	0.343315000832081	0.498099999129772	0.867940005660057	1.53533000349998	1.77985500097275	1.8860249876976	1.96363998055458	2.14610008001328	2.04181998968124	2.12885996103287	2.35244008302689	1.68567005097866	0.721024999022484	0.49223500341177	0.415739995241165	0.381660002470016	0.385780003666878	0.345350003242493	0.389959993958473	0.488830006122589	0.670570009946823	0.642299991846085	0.488320004940033	0.240989999473095	0.0675399985164404	0.0419999994337559	0.0258300005458295	-0.0308700006455183	-0.137430003285408	-0.132370003312826	-0.173370003700256	-0.161060000211	-0.0936599984765053	-0.127490001916885	-0.129640002548695	-0.143619997799397	-0.130339998006821	-0.0458299994468689	-0.023709998614504
chrIV:1461638-1461886	YDR506C	-3.97829014062881	-3.73358988761902	-3.1539649605751	-3.13287497758865	-3.97190008163452	-3.69857494831085	-3.39558491706848	-3.03452998399734	-2.66270009279251	-1.91691497564316	-1.50869497060776	-0.969814974069595	-0.197424992918968	1.38109496831894	2.28222498893738	2.93223003149033	3.20104994773865	3.45628499984741	3.46934996843338	3.41427495479584	3.48293005228043	3.68315498828888	3.38383496999741	2.05120003819466	1.05470998883247	0.672610014677048	0.575630015134811	0.52745001912117	0.511779999732971	0.490519988536835	0.430209991335869	0.403899997472763	0.469220000505447	0.320299991965294	0.192899999022484	0.160550001263618	0.144300003349781	0.14619999974966	0.140180000662804	0.131939999759197	0.090760001540184	-0.00428999826544896	-0.382499998807907	-0.33877999484539	-0.371240001916885	-0.373379996418953	-0.373390009999275	-0.357690009474754	-0.34345999956131	-0.372960004210472
chrII:145824-146072	YBL039C	0.132825000211596	0.11557500064373	0.151225000619888	0.188099998980761	0.306525003165007	0.477699995040894	0.469250001013279	0.444750010967255	0.439850002527237	0.447950005531311	0.470949992537498	0.504375003278255	0.614149987697601	1.24317497014999	2.26015001535416	3.3900750875473	3.91992497444153	3.94162499904633	4.10789996385574	4.36105012893677	4.2870500087738	3.91469991207123	2.69780004024506	1.22292502596974	-0.00617500022053719	-0.142940001189709	-0.0841599989682436	-0.0646099999547005	-0.0511000003665686	-0.0358499998226762	-0.0636700004339218	-0.148439998924732	-0.37009000480175	-0.372029992938042	-0.424360004067421	-0.493790018558502	-0.455549997091293	-0.479239997267723	-0.475939989089966	-0.463469997048378	-0.308549992740154	-0.281690007448196	-0.209840002655983	-0.10509000197053	-0.0929800003767014	-0.122979997843504	-0.128029998391867	-0.188149997591972	-0.319819995760918	-0.325659999251366
chrXVI:172823-173071	YPL199C	-0.321399995684624	-0.120270004868507	0.240759998559952	0.43296999335289	0.64239998459816	0.716119998693466	0.827040004730225	0.899119991064072	0.991670006513596	1.07033002376556	1.06457003355026	1.14158999919891	1.30154001712799	1.86343004703522	2.78896000385284	3.09268000125885	3.32773008346558	3.4666300535202	3.49527003765106	3.55864992141724	3.5640899181366	3.86723005771637	3.46793007850647	2.16701998710632	1.14743997454643	0.835525017976761	0.725870004296303	0.62682498395443	0.579994988441467	0.546879985928535	0.499904997646809	0.413534997403622	0.400265005230904	0.252395004034042	-0.148000002652407	-0.161349996179342	-0.150310001522303	-0.141699999570847	-0.135135002434254	-0.155150004476309	-0.203055001050234	-0.278200007230043	-0.225150005891919	-0.260140002146363	-0.351995004713535	-0.350990009307861	-0.381944991648197	-0.353414991497993	-0.338115009665489	-0.394584998488426
chrXVI:404218-404466	YPL082C	3.25764001607895	2.99688500165939	2.22769001126289	1.55739998221397	0.753859999775887	0.749775010347366	0.65496498644352	0.657935017347336	0.621654984354973	0.606785005331039	0.598730000853539	0.60994499027729	1.07406499087811	2.26210500001907	2.98051995038986	3.24700996875763	3.45435501337051	3.36023006439209	3.39446997642517	3.50445997714996	3.5447949886322	3.11209002733231	2.49435002803803	2.19601999521255	1.89509999752045	1.05447998642921	0.646189993619919	0.463930013775825	0.332500001788139	0.106119997426867	0.0112699997844175	0.0372200002893806	-0.0258099984377623	-0.276979996263981	-0.778849995136261	-0.761619991064072	-0.73672000169754	-0.735259997844696	-0.728749984502792	-0.893980014324188	-1.06782002449036	-1.0042200088501	-0.794280016422272	-0.741619992256165	-0.772530001401901	-0.789880013465881	-0.816939979791641	-0.745000004768372	-0.668950003385544	-0.619400006532669
chrXVI:108292-108539	YPL231W	0.18924999833107	0.192170000076294	0.183310000598431	0.110840001702309	0.0109100006520748	-0.264930001273751	-0.423380002379417	-0.398190003633499	-0.32854999601841	-0.284579998254776	-0.278619989752769	-0.329839989542961	-0.185510002076626	0.312000009417534	1.83470002412796	3.19644999504089	3.55266008377075	3.66480000019074	3.66199998855591	3.65781009197235	3.32935998439789	2.91474003791809	2.11152999401093	1.21177997589111	0.605120009183884	0.277850000560284	0.114510001987219	0.0530900022014976	-0.0227649999782443	-0.102910000085831	-0.143330001831055	-0.197080001235008	-0.234785005450249	-0.380214992165565	-0.308465002477169	-0.293329998850822	-0.296200001239777	-0.294275008141994	-0.282840000092983	-0.287119998037815	-0.199535002559423	-0.226269998401403	-0.57367001324892	-0.788900011777878	-0.741935017704964	-0.798410004377365	-0.901175013184547	-1.02015497386456	-0.997584998607635	-1.08229997158051
chrXV:494486-494733	YOR092W	0.308779990673065	0.421549996733665	0.845309990644455	1.04954998493195	0.898650026321411	0.849300020933151	0.886040014028549	0.916760009527206	0.940329992771149	0.929610002040863	0.832339978218079	0.680939984321594	0.710510009527206	1.05468002557755	2.45874996185303	3.11647989749908	3.58724999427795	3.65360991954803	3.55682001113892	3.33942999839783	3.28421995639801	3.38247008323669	3.09341006278992	2.37264000177383	1.66976002454758	1.29252000451088	1.22745000720024	1.22675999999046	1.29683499336243	1.37964500784874	1.36437001228333	1.27466997504234	1.26108998656273	1.41475495696068	1.44957500696182	1.42423498630524	1.25921495258808	0.909934991598129	0.806570002436638	0.968490016460419	1.02087995111942	0.845045006275177	0.66527501642704	0.612840002775192	0.644909995794296	0.636920011043549	0.614035016298294	0.531320007145405	0.309020008146763	0.14299999922514
chrX:402512-402759	YJL020C	-0.123485000431538	-0.126750001683831	-0.121439996361732	-0.0699699999764562	-0.0874400032684207	0.170219998806715	0.425795001536608	0.473080004751682	0.475439994037151	0.477970005571842	0.453575003147125	0.433745005726814	0.506424996256828	0.714830002188683	1.06055499017239	0.436419997364283	-0.12903999760747	-1.07131499648094	-1.33395501673222	-0.40610498264432	0.434440016001463	0.793055009841919	1.08049498200417	0.644345010817051	0.218419998139143	0.0371099991723895	0.0661199994385242	0.0916999988257885	0.0851899996399879	0.071679999679327	0.0343699995428324	-0.0146400007419288	-0.187840006500483	-0.125130002200603	-0.25346999540925	-0.322479999065399	-0.310660007596016	-0.351360002160072	-0.37786999642849	-0.422280004620552	-0.501080006361008	-0.577450007200241	-0.560730010271072	-0.514739996194839	-0.519229999184608	-0.523989999294281	-0.441790002584457	-0.494140005111694	-0.533330008387566	-0.524429988861084
chrIV:1189735-1189982	YDR357C	-0.496459993720055	-0.468809995055199	-0.409270003437996	-0.417260000109673	-0.280630002915859	0.0271600008010864	0.117150001227856	0.205250003933907	0.21281999796629	0.181530001759529	0.110320000350475	0.0701999988406897	0.093520000576973	0.122729999572039	0.5434700101614	1.0490600168705	1.63862001895905	2.23839997053146	2.58473002910614	2.65553998947144	2.52092001438141	2.66440007686615	2.63894000053406	2.0387199640274	1.53138998746872	1.08174999058247	0.798824995756149	0.686274990439415	0.618399992585182	0.550849989056587	0.499524988234043	0.421000003814697	0.344450004398823	0.498574987053871	0.6300999969244	0.659899994730949	0.644899979233742	0.531525000929832	0.323825009167194	0.304400011897087	0.352800004184246	0.426725000143051	0.450949996709824	0.375624999403954	0.330699995160103	0.353474996984005	0.461225003004074	0.491874985396862	0.353624999523163	0.0875250063836575
chrXII:1071785-1072031	YLR466C-B	0	0	0	0	0	0	0	0	0	0	0	0	0	0	0	0	0	0	0	0	0	0	0	0	0	0	0	0	0	0	0	0	0	0	0	0	0	0	0	0	0	0	0	0	0	0	0	0	0	0
chrV:100426-100672	YEL027W	2.65790506601334	2.64244500398636	2.762419962883	2.56441004872322	1.41114998911507	-0.210495008109137	-0.97127003967762	-1.28247498869896	-1.9315650165081	-1.65605498552322	-1.22458503246307	-0.872275000810623	-0.385560005903244	0.50706000328064	1.24699001908302	1.86956998109817	2.0406750023365	2.50659003257751	3.06842999458313	3.50592498779297	3.49926003217697	2.64659008383751	1.4965800344944	0.209855002909899	-0.373664992675185	0.0141299992799759	0.0399699997156858	0.0747400015592575	0.0939800016582012	0.200549992918968	0.31410000026226	0.381409999728203	0.395180009305477	0.0998199995607138	-0.0648899998515844	-0.0824700012803078	-0.105310001969337	-0.115479998290539	-0.225370001792908	-0.265750002861023	-0.40378999710083	-0.388810002803803	-0.294880002737045	-0.262959997355938	-0.241969998180866	-0.265290004014969	-0.289849990606308	-0.352349999547005	-0.312960004806519	-0.278659997880459
chrIV:229563-229809	YDL130W	0.190179999172688	0.216859997808933	0.237669996917248	0.290370011329651	0.488110011816025	0.448179998993874	0.49295000731945	0.523880010843277	0.608310002088547	0.617469990253449	0.642279982566833	0.689229995012283	0.948559987545013	1.83493002653122	2.6668399810791	3.48673005104065	4.0553601026535	4.3278401851654	4.46931009292603	4.28386998176575	4.15894999504089	4.25835995674133	3.39807996749878	2.50857994556427	0.999780005216598	0.611604997515678	0.519890008866787	0.417695002257824	0.366125003993511	0.326679991185665	0.330255000293255	0.323600006103516	0.256034997105598	0.218710000813007	0.129139999300241	0.133959997445345	0.191889996826649	0.221274998784065	0.214825000613928	0.0893250005319715	0.120385001786053	0.0777449999004602	0.200625002756715	0.112694999575615	0.0603249998763204	-0.0234499998390675	-0.0557299999520183	-0.108294999226928	-0.0781900011003017	0.0175699952989817
chrXV:444387-444632	YOR063W	0.600020003318787	0.550724998116493	0.519169995188713	0.473470005393028	0.587390014529228	0.63066500723362	0.597670003771782	0.686699998378754	0.710514995455742	0.739450007677078	0.797034984827042	0.816370022296905	1.01300998330116	1.169629997015	1.92615002393723	2.59191497564316	2.68949505090713	2.53141502141953	2.21088001728058	2.07570006847382	1.94514002203941	1.38428999185562	0.756024996936321	0.332655005529523	-0.0469349998980761	-0.202949999272823	-0.218409998714924	-0.237370000779629	-0.25558999478817	-0.264859992265701	-0.269110000133514	-0.415390002727509	-0.436290007829666	-0.585979998111725	-0.581499999761581	-0.599620002508163	-0.606000006198883	-0.598309981822968	-0.663010001182556	-0.631979990005493	-0.630280005931854	-0.558700007200241	-0.576410019397736	-0.588980013132095	-0.557309997081757	-0.587480008602142	-0.543540006875992	-0.646060001850128	-0.625989997386932	-0.623840007185936
chrXVI:455016-455261	YPL055C	0.208364996314049	0.101049997657537	0.246604996174574	0.237384994141757	0.0573399988934398	0.318050003796816	0.454885005950928	0.595014998316765	0.733745002746582	0.873639982938766	1.0705149769783	1.23083500862122	1.37695999741554	1.9025700211525	2.89660507440567	4.06030995845795	4.25335485935211	4.35857489109039	4.24572491645813	4.18971982002258	4.06671984195709	4.07764490842819	3.51397504806519	2.4159400165081	1.35481500923634	0.974689996242523	0.961719989776611	0.922709995508194	0.907500004768372	0.910209977626801	0.852160006761551	0.761529988050461	0.553910005092621	0.33391999900341	0.117940000444651	0.0772300012409687	0.0601299986243248	0.0445900000631809	0.0566299989819527	0.0332399995997548	0.00259999940171838	-0.0739700000733137	-0.222380002588034	-0.4122299939394	-0.340509992837906	-0.262590000033379	-0.254509992897511	-0.275139996409416	-0.227760002017021	-0.192519995570183
chrIV:1135496-1135741	YDR334W	0.0348500004038215	-0.004250000230968	-0.0347999986261129	-0.0689999982714653	0.0892999991774559	0.0452500060200691	0.318199992179871	0.329299986362457	0.4028500020504	0.42765000462532	0.471450001001358	0.509300008416176	0.45804999768734	1.15465003252029	1.46929997205734	2.23679995536804	1.65434998273849	1.79159998893738	1.81974995136261	1.92170006036758	2.723100066185	2.74695003032684	2.67425000667572	1.94660001993179	0.822350032627583	-0.0587249998003244	0.0184299995191395	-0.00938999960198999	-0.149225003831089	-0.340020011365414	-0.429499997198582	-0.5151850014925	-0.549474989436567	0.237495003081858	0.276859997957945	0.212369995564222	0.227559998631477	0.233445000648499	0.197725000232458	0.145194999501109	0.118034996464849	0.0739999996032566	-0.148615007009357	-0.298449996113777	-0.340100002288818	-0.357475003600121	-0.361820009350777	-0.349864999949932	-0.378835007548332	-0.477339996397495
chrX:633224-633468	YJR110W	-0.239915005862713	-0.228470002114773	-0.103749998658895	0.313259988278151	0.528554992377758	0.67247499525547	0.691530013084412	0.679134979844093	0.705190014839172	0.782910007238388	0.845884993672371	0.827250015735626	0.878030014038086	1.26004002392292	2.01837997436523	2.43649498224258	2.74842993021011	2.80520997047424	2.78238495588303	2.60258496999741	2.21444503068924	1.71693000197411	1.0562800347805	0.532044999301434	0.190224994346499	0.249419999867678	0.30694999396801	0.356340000033379	0.416580003499985	0.452690008282661	0.397350007295609	0.0833999998867512	-0.0806800000369549	-0.191490000486374	-0.336439993977547	-0.365029999613762	-0.403300002217293	-0.429020005464554	-0.4483000010252	-0.371169999241829	-0.338289999961853	-0.35419000685215	-0.437860000133514	-0.506540009379387	-0.51836000084877	-0.510929995775223	-0.485080000758171	-0.384489995241165	-0.402889993786812	-0.320480000972748
chrXII:447675-447919	YLR153C	0.00722000002861023	0.021229999139905	0.0116899985820055	0.142500000447035	0.376880003511906	0.471820005774498	0.497450006008148	0.584730005264282	0.622709977626801	0.648149979114532	0.782730001211166	1.0529199898243	1.26969000101089	1.89536004066467	2.91724004745483	3.44598002433777	3.36849999427795	3.33386001586914	3.34611003398895	3.17376997470856	2.91518001556396	2.14429993629456	1.40628997087479	0.587590001896024	-0.10357999894768	-0.0882999990135431	-0.0391749986447394	0.0647999993525445	0.0198999999847729	-0.0286000007763505	0.0561499996110797	-0.0476499991491437	-0.0628500003367662	-0.131800003349781	-0.1883499994874	-0.238049998879433	-0.31692498922348	-0.390099994838238	-0.473449997603893	-0.588375002145767	-0.71220001578331	-0.771125003695488	-0.80527500808239	-0.83134999871254	-0.829424977302551	-0.807124987244606	-0.840075001120567	-0.868650004267693	-0.882249996066093	-0.909375011920929
chrIV:42384-42628	YDL231C	-0.600149989128113	-0.544625006616116	-0.421649992465973	-0.326549991965294	-0.109999999403954	0.366824992001057	0.594500005245209	0.634549990296364	0.646174997091293	0.642550006508827	0.592150017619133	0.546375021338463	0.604825004935265	1.1003999710083	1.53594997525215	2.29562506079674	2.74357497692108	2.83037495613098	2.82865005731583	2.75422501564026	2.77289998531342	2.84152495861053	2.62717497348785	2.0460749566555	0.913224995136261	0.461839997768402	0.399140003323555	0.383049994707108	0.357979997992516	0.361589992046356	0.340299996733665	0.297909998893738	-0.270799997448921	-0.612300002574921	-0.642499983310699	-0.711219996213913	-0.714630001783371	-0.722480005025864	-0.757580006122589	-0.792999994754791	-0.708599999547005	-0.317270001769066	-0.30809999704361	-0.317259994149208	-0.328890007734299	-0.35969999730587	-0.405140006542206	-0.430239999294281	-0.404700008034706	-0.459349989891052
chrX:554887-555130	YJR063W	-0.305044992268085	-0.309390008449554	-0.302604998648167	-0.313989998400211	-0.20927500128746	-0.18904499784112	-0.021454999409616	0.154330001212656	0.222764993458986	0.278625001758337	0.31074500232935	0.31570001244545	0.3583899974823	0.546364989876747	1.37965003252029	1.94642999768257	2.30264995098114	1.91983498334885	1.31755004525185	1.28075497746468	1.44454500675201	1.69690498113632	1.80397500991821	1.87391502261162	0.781420001387596	0.370250001549721	0.201300002634525	0.180399999022484	0.180249996483326	0.195749998092651	0.145200002938509	0.0157499983906746	-0.109349995851517	-0.0989999994635582	0.218099992722273	0.509300008416176	0.586800009012222	0.57175001502037	0.476900011301041	0.419500008225441	0.401250004768372	0.435949996113777	0.448849990963936	0.482849985361099	0.391949996352196	0.323550000786781	0.21424999833107	0.0859999991953373	-0.162049997597933	-0.368149995803833
chrXIV:174603-174846	YNL251C	0.181329999864101	0.189639998972416	0.247769998013973	0.320990005135536	0.34408999979496	0.426980003714561	0.527700018882751	0.605679988861084	0.666100001335144	0.689139997959137	0.692049992084503	0.679990005493164	0.972250014543533	1.87241002321243	2.66209995746613	3.47736001014709	3.82979996204376	3.77059996128082	3.66618995666504	3.63535995483398	3.51899995803833	3.0085599899292	2.13568999767303	1.78987001180649	1.47966001033783	0.945864999294281	0.733809998631477	0.661124995350838	0.567289987206459	0.414005003869534	0.45540499985218	0.462160006165504	0.371090005338192	0.318924996256828	0.510609999299049	0.671490004658699	0.768410009145737	0.74332999587059	0.774480003118515	0.831660011410713	0.912500011920929	0.788029983639717	0.594824996590614	0.407984994351864	0.191200000047684	0.154124999046326	0.153134999424219	0.00942000187933445	-0.1564099971205	-0.0683199994527968
chrXV:631842-632085	YOR157C	-0.143455001711845	-0.118984996527433	-0.141764999181032	-0.176930001378059	0.128475003689528	0.341410003602505	0.344744990766048	0.367874996364117	0.36651499569416	0.398410001397133	0.435969994962215	0.525734993815422	0.797689992189407	1.82172498106956	3.05438505411148	3.73012493848801	3.96723996400833	4.02594985961914	4.02948000431061	4.00561501979828	4.04441480636597	4.05821001529694	3.4003600358963	2.16733499765396	1.35497497320175	0.965030014514923	0.777439987659454	0.737000018358231	0.697620010375977	0.657009994983673	0.692210018634796	0.512639999389648	0.183950001001358	0.0897500023245811	0.169319996237755	0.245679998397827	0.262369999289513	0.231960000097752	0.209319995343685	0.161779998242855	0.121109998971224	0.275209990143776	0.360640004277229	0.285810002684593	0.176099997758865	0.135339996218681	0.0951400011777878	-0.116290001571178	-0.304900006949902	-0.506029990315437
chrXII:262889-263132	YLR061W	-0.489129987359047	-0.440335002541542	-0.466544994711876	-0.368849991261959	-0.471369998157024	-0.488689987361431	-0.391750000417233	-0.712449997663498	-1.0502050280571	-1.46612998247147	-1.8015250146389	-2.01568496227264	-1.10671497583389	1.04105998277664	2.32811503410339	2.96338995695114	3.48295994997025	3.52002002000809	3.37500501871109	3.39418005943298	3.47214993238449	3.36835004091263	2.86385000944138	1.55094501674175	0.846984997391701	0.659170001745224	0.56710998415947	0.582269990444183	0.587120002508163	0.552389985322952	0.509649983048439	0.364599993824959	0.0171699978411198	-0.67603999376297	-1.17964999675751	-1.38387001752853	-1.57739000320435	-1.34589000940323	-1.28791998624802	-1.22121998071671	-1.08567001223564	-0.704829984903336	-0.386630007624626	-0.29311999976635	-0.291910007596016	-0.233039999008179	-0.435990011692047	-0.493400007486343	-0.488940015435219	-0.319289997220039
chrXIII:751324-751566	YMR240C	1.38327500224113	1.36305004358292	1.23272499442101	1.14525002241135	1.09437504410744	1.02497501671314	0.956450015306473	0.87422502040863	0.874349996447563	0.876550003886223	0.96832500398159	1.13612499833107	1.40409997105598	2.13222494721413	3.55850005149841	4.24917507171631	4.51115000247955	4.90234994888306	5.02330017089844	5.0469001531601	4.81057488918304	4.58345007896423	3.71700000762939	2.14844995737076	0.904874980449677	0.581999987363815	0.528489989042282	0.535439997911453	0.577190011739731	0.614530003070831	0.589919996261597	0.47593999505043	0.231720000505447	0.0353799998760223	0.0505199994891882	0.0749899998307228	0.056139999628067	0.0196999999228865	0.0111899999435991	0.0575600016862154	0.0644600000232458	-0.0415700010955334	-0.232890003919601	-0.33719998896122	-0.346820002794266	-0.377519997954369	-0.414210006594658	-0.434829998016357	-0.57671000957489	-0.649440014362335
chrVIII:227217-227458	YHR064C	-0.0605999998748302	-0.0681499987840652	-0.0978100016713142	-0.013910000026226	0.225680002570152	0.335069999098778	0.298420006036758	0.299949991703033	0.292539989948273	0.323069995641708	0.315660002827644	0.298789992928505	0.24070999994874	0.0457799997646362	0.310130003094673	1.29818997383118	2.5865199804306	2.90097997188568	2.8163599729538	2.8256199836731	2.75577998161316	2.6223799943924	2.52714006900787	1.79238996505737	0.646529982239008	0.0816600002348423	0.0585150007158518	0.109654999896884	0.118720000609756	0.128280002251267	0.132009998708963	0.134324997663498	0.089095001667738	0.161610002070665	0.134070000052452	0.0882699988782406	0.150249998271465	0.145485002920032	0.131705001741648	0.0405449996236712	-0.0670850011985749	-0.147895000502467	-0.0765750013291836	-0.130760001018643	-0.234234997630119	-0.320115001499653	-0.311779995262623	-0.298800005018711	-0.241455000638962	-0.277420005202293
chrVII:147973-148214	YGL190C	-0.0495200000703335	-0.0788900010287762	-0.0810999996960163	0.0986499980092049	0.237100000679493	0.27997000515461	0.304960009455681	0.325500005483627	0.395659995079041	0.304859992861748	0.273230001330376	0.25701999515295	0.179089998453856	0.177190003544092	0.0359099987894297	-0.10687999650836	-0.738709992170334	-1.49275997877121	-2.10244005918503	-2.01264001131058	-1.35463997125626	-1.07317999601364	-0.136759987473488	0.712339997291565	1.10546002388	1.34434502720833	1.30251504182816	1.29979000091553	1.35396000146866	1.4558600127697	1.5738599896431	1.56566501259804	1.53893501162529	1.276730042696	1.12715997695923	1.12052002549171	0.923034995794296	0.614329993724823	0.52677998393774	0.441474996507168	0.474660003185272	0.452269993722439	0.471699999272823	0.463569994270802	0.396690002083778	0.301605010032654	0.210199999809265	0.199749998748302	0.209139999747276	0.0857850026339293
chrVIII:201393-201634	YHR047C	0.148680002987385	0.155929996073246	0.169609996676445	0.131409998238087	0.117770002409816	-0.165180004388094	-0.330759999155998	-0.375499999523163	-0.341709989309311	-0.321119996905327	-0.246320000290871	-0.176140003651381	-0.0360400007106364	0.543179992772639	1.58920001983643	2.59054005146027	2.81239998340607	2.8569899559021	2.85192005634308	2.75968005657196	2.76726999282837	2.92962002754211	2.67102999687195	1.85180999040604	1.21797997951508	0.6599299877882	0.571700006723404	0.568019992113113	0.595729985833168	0.579680007696152	0.52770499587059	0.465790012478828	0.103060003370047	-0.301624993234873	-0.404214997589588	-0.375475010275841	-0.367920005321503	-0.352189987897873	-0.320964993536472	-0.308384989202023	-0.405304998159409	-0.387620009481907	-0.247140005230904	-0.270164993405342	-0.275965006649494	-0.277090004086494	-0.274254994094372	-0.309305001795292	-0.336549998819828	-0.383709996938705
chrVII:1052267-1052507	YGR281W	0.46177000105381	0.420119994878769	0.361199998855591	0.310469993948936	0.369200000166893	0.488359996676445	0.478330007195473	0.576200020313263	0.607979995012283	0.656049996614456	0.6930399954319	0.738449984788895	0.871989989280701	1.05184001922607	1.97230999469757	2.815149974823	3.08886003494263	3.24003992080688	3.33186001777649	3.62498004436493	3.54182991981506	3.25872993469238	2.91907999515533	2.34728004932404	1.79535003900528	1.50237496495247	1.27955502271652	1.1174299955368	0.932914993166924	0.83676500916481	0.856980004906654	0.811720013618469	0.798245021700859	0.806125006079674	0.756149986386299	0.637055018544197	0.566240005195141	0.519585008919239	0.498780003190041	0.483165010809898	0.526575013995171	0.473854993283749	0.40766499787569	0.231960000097752	-0.173035003244877	-0.225989999622107	-0.236570003628731	-0.252175001055002	-0.276460003852844	-0.333930008113384
chrII:360351-360591	YBR059C	0.155310006439686	0.167809998989105	0.153050003945827	0.197889997065067	0.329350000619888	0.715469998121262	0.998359990119934	1.01297997236252	0.997779977321625	1.01212998628616	1.04805998802185	1.05160998106003	1.04249000549316	1.24749997854233	2.09141998291016	2.80851006507874	3.19320001602173	3.24002006053925	3.19482996463776	3.1935800075531	3.16701002120972	3.03988003730774	2.66139001846313	2.03691999912262	1.19474000930786	0.839200004935265	0.803390005230904	0.816789999604225	0.823029980063438	0.81494000852108	0.788065010309219	0.689524981379509	0.567515000700951	0.52953999042511	0.557119986414909	0.494264990091324	0.472075003385544	0.453585010766983	0.381245006620884	0.267025004327297	0.162834999710321	0.069149998947978	-0.116879997774959	-0.132889999076724	-0.0886900003999472	-0.0779250003397465	-0.0684150017797947	0.0345949995564297	0.0404600003035739	0.0267200015485287
chrVIII:151314-151554	YHR022C-A	-0.10755000077188	-0.0788499992340803	-0.102724999189377	-0.120299998670816	-0.105374998413026	-0.000999999232590199	0.0384500008076429	0.156199998222291	0.213975004851818	0.241399999707937	0.25687500089407	0.294599995017052	0.345174990594387	0.427375003695488	0.830899998545647	1.2681500017643	1.42632499337196	1.87562495470047	2.11657500267029	2.02872502803802	2.12480002641678	2.13207495212555	1.88062503933907	1.48697501420975	1.25184997916222	1.16940997838974	1.04758998155594	0.990739995241165	1.0040599822998	1.011549949646	1.00620001554489	0.962870007753372	0.907769984006882	0.856219989061356	0.970650005340576	1.12513002157211	0.921159988641739	0.910839998722076	0.92956999540329	1.04082999229431	1.2289999961853	1.31091996431351	1.39256998300552	1.55216999053955	1.98819998502731	2.31744003295898	2.46356008052826	2.3146999835968	2.1537100315094	1.76786004304886
chrX:647122-647360	YJR120W	0.338394990563393	0.298050005733967	0.244060000777245	0.292785003781319	0.373634991049767	0.381579998135567	0.451850003004074	0.65248498916626	0.619679990410805	0.66047001183033	0.717435014247894	0.759519994258881	0.846240019798279	1.06700000464916	2.4851700425148	4.4896999835968	4.81981999874115	4.91550505161285	4.78449499607086	4.47687492370605	4.24312493801117	3.56465497016907	2.69875005483627	1.25658500492573	0.602350008487701	0.373950004577637	0.153049997985363	0.181400001049042	0.194499999284744	0.192249998450279	0.118949998170137	0.0441000005230308	0.106099996715784	0.181250005960464	0.213849999010563	0.185899995267391	0.149750001728535	0.125700000673532	0.273800000548363	0.233800001442432	0.219800002872944	0.20184999704361	0.173199996352196	0.179099999368191	0.124450001865625	0.0957500003278255	0.0460000005550683	0.0341500006616116	-5.00008463859558e-05	-0.0132499998435378
chrIV:239858-240096	YDL125C	0.288154990971088	0.364719997346401	0.42005500793457	0.47234501093626	0.566225004196167	0.770734983682632	0.858265009522438	0.867334994673729	0.911999976634979	0.948820003867149	1.04128501117229	1.17059500813484	1.35410504341125	1.51880502104759	1.96649995446205	2.24400995969772	2.53590998649597	2.44290995597839	2.48599499464035	2.33510993719101	2.06109500527382	1.83751000761986	1.72120999097824	1.54387997984886	1.22075004577637	1.00881000757217	0.870940017700195	0.8480200111866	0.812939995527267	0.840010005235672	0.854659986495972	0.888749998807907	1.02660000324249	1.2215499997139	1.17326999902725	1.03928999900818	0.868879997730255	0.886010015010834	0.905439990758896	0.884520012140274	0.836870014667511	0.761210006475449	0.700390022993088	0.586689999699593	0.473230001330376	0.33304001018405	0.123099999129772	0.258179998397827	0.272260001301765	0.214499999582767
chrXII:866897-867135	YLR372W	0.185700003802776	0.148770001530647	0.170280002057552	0.291090008616447	0.323230004310608	-0.00737000405788422	-0.316650006175041	-0.543669989705086	-0.700599980354309	-0.716800004243851	-0.762769997119904	-0.933409988880157	-1.5192599773407	-1.23996002674103	0.689610016345978	2.02184994220734	2.76844997406006	2.99312996864319	3.07408003807068	3.05674002170563	2.98303000926971	2.69846999645233	1.84091002941132	1.08447998762131	0.588519987463951	0.166725002229214	0.169250000268221	0.219724997878075	0.207824997603893	0.190350003540516	0.197450000792742	0.235325004905462	0.169599998742342	0.123550001531839	0.0278250002302229	-0.118649996351451	-0.104949997738004	-0.0415999991819263	-0.000825000228360295	0.0783500024117529	0.167624998837709	0.156100001186132	0.0515999991912395	0.0404500004369766	0.0440500001423061	-0.0278500006534159	-0.0360250002704561	0.00322499987669289	0.0349250009749085	0.153474999591708
chrII:604217-604455	YBR189W	0.447299998998642	0.403200000524521	0.344020000100136	0.364740002155304	0.205549998581409	0.037839999049902	0.06993000023067	0.0913399994373321	0.0800699979066849	0.111950000375509	0.163800004124641	0.190420001745224	0.303819999098778	0.876500001549721	2.56389002799988	3.43965997695923	3.56951999664307	3.63306992053986	3.68981997966766	3.81968998908997	3.86290001869202	3.70431997776031	2.98746995925903	1.59323996305466	0.472809988260269	0.188524998724461	0.149225000292063	0.1630499958992	0.156775001436472	0.139625001698732	0.109525000676513	-0.00764999957755208	-0.0509250004542992	-0.0533500004094094	0.117075000191107	0.104850000701845	0.0336500003468245	0.0304000012110919	0.0399750005453825	0.0676750000566244	0.142099998891354	0.187375001609325	0.172875005751848	0.111275000497699	0.147874997928739	0.242150004953146	0.222800001502037	-0.0630249995738268	-0.187475001439452	-0.207924999296665
chrVI:233687-233925	YFR039C	-0.0136099996976554	0.00419999994337559	0.00652000020272681	-0.0549400009214878	-0.146390001475811	-0.404449996352196	-0.304810008406639	-0.215259999036789	-0.164449994266033	-0.144759996235371	-0.144180001318455	-0.128660000115633	-0.114109998941422	0.138630000501871	1.14216001033783	1.17232004404068	0.966570019721985	0.823399996757507	0.714630007743835	0.779930001497269	0.767500025033951	0.79663000702858	0.707499980926514	0.572670006752014	0.197109996527433	0.0499949980527163	0.113129999116063	0.123974998295307	0.0847400011494756	0.0397050010040402	0.023694999422878	-0.0385650012642145	-0.0671500007621944	-0.0249349988764152	0.00558499982580543	-0.0578900000080466	-0.0461199993267655	-0.0472050007432699	-0.0612299989908934	-0.0404249993152916	-0.0254749999381602	-0.117064998857677	-0.297814990580082	-0.335444986820221	-0.329810002446175	-0.334120002388954	-0.34064499437809	-0.398575001955032	-0.484765005111694	-0.468690013885498
chrVII:555489-555727	YGR034W	3.29648003578186	3.22405993938446	3.11202998161316	2.84560995101929	2.37089998722076	1.97375996112823	1.65093998908997	1.19175003767014	1.03838000297546	0.940890002250671	1.01589000225067	1.43239997625351	2.00261998176575	2.62897996902466	3.09253997802734	3.43630001544952	3.64579997062683	3.52005004882812	3.45318999290466	3.29489004611969	2.88984999656677	2.51886994838715	1.98056001663208	1.34471998214722	0.947960025072098	0.737920016050339	0.709605008363724	0.700649982690811	0.682055002450943	0.628985005617142	0.596485006809235	0.545069991052151	0.387690001726151	0.167455003596842	-0.172164998017251	-0.462770000100136	-0.186659999936819	-0.107230000942945	-0.116310001164675	-0.320209991186857	-0.179984997957945	-0.051339999306947	0.0425050000660121	0.0408399981912225	-0.0916700009722263	-0.190240003168583	-0.181639998406172	-0.0350000012665987	0.0828150022774935	0.104430000111461
chrIV:264184-264422	YDL111C	-0.102375000715256	-0.146449998021126	-0.119149999693036	-0.095600001513958	-0.075849998742342	-0.0875000022351742	0.153874998912215	0.538299985229969	0.522474989295006	0.492399990558624	0.452650003135204	0.407124996185303	0.435025006532669	0.515675000846386	0.749600008130074	0.54169999808073	0.519475005567074	1.21985000371933	1.85452499985695	2.17362505197525	2.33902502059937	2.50082492828369	2.03297498822212	1.21965000033379	0.487625010311604	0.357549992203712	0.361679995059967	0.340890002250671	0.32085999250412	0.30344999730587	0.30372998714447	0.161649993062019	0.0202099996618927	-0.110900000296533	-0.339950007200241	-0.341380006074905	-0.319250011444092	-0.333840000629425	-0.3182000041008	-0.291140002012253	-0.179169999063015	0.080969999730587	0.177060002088547	0.198779998719692	0.183979994058609	0.188529995083809	0.177689999341965	0.103289999440312	-0.0120499990880489	-0.165430003404617
chrXIII:837858-838095	YMR284W	-3.79949998855591	-3.84893999099731	-3.87842996120453	-3.83933002948761	-3.76343007087708	-2.58657002449036	-1.82142999172211	-1.36447999477386	-0.852940028905869	-0.541410002112389	-0.245050002634525	-0.0160200003534555	0.116860000789166	0.990099988877773	2.4545300245285	3.25354995727539	3.41028001308441	3.58524997234345	3.77137002944946	3.88765995502472	3.73928000926971	3.31191997528076	2.2421199798584	1.4372700214386	0.853480023145676	0.570124998688698	0.467774994671345	0.408275000751019	0.367124997079372	0.381524994969368	0.405699990689754	0.368874996900558	0.230850003659725	0.138475002720952	0.118224998936057	0.115299999713898	0.0985249988734722	0.0877999980002642	0.0679500000551343	0.0232500006677583	-0.0505000007105991	-0.0658000009134412	-0.0871499981731176	-0.10529999807477	-0.161999996751547	-0.16737499833107	-0.161200001835823	-0.228000000119209	-0.157574997283518	-0.0351749998517334
chrV:422582-422819	YER130C	0.687250003218651	0.655840009450912	0.565284994244575	0.830435007810593	0.975629991292953	0.966924992203712	0.766414985060692	0.765634977817535	0.786424994468689	0.786109998822212	0.809789991378784	0.829245012998581	0.916319984197617	1.05680499374866	1.46833997368813	1.99020001888275	2.4713650226593	2.75539003610611	2.98133500814438	2.84296495914459	2.86930501461029	2.95717995166779	2.6957700252533	2.12705992460251	0.935369977355003	0.483929991722107	0.44057999253273	0.460570001602173	0.45406000316143	0.459960004687309	0.465550005435944	0.466569998860359	0.238260000944138	0.0864700030535459	0.105260001122952	0.0497000008821487	0.0278900004923344	0.000380000025324989	0.0230100003536791	-0.0233799998182803	0.112159999459982	0.289559997618198	0.395550006628037	0.467209988832474	0.460239997506142	0.515099999308586	0.494749999046326	0.503399980068207	0.660669982433319	0.735090005397797
chrVI:167322-167559	YFR011C	-2.82194509506226	-2.8325500369072	-2.81173499822617	-2.93110498189926	-3.3767800450325	-3.38622008562088	-2.91343505382538	-1.97449999451637	-1.25429499745369	-0.778495007753372	-0.50956501364708	-0.326125002652407	0.00220500081777573	1.07725499272346	2.21243004798889	2.63260499238968	2.7228299498558	2.93549996614456	2.99461995363235	3.02442997694016	3.05624002218246	2.97872005701065	2.20260007977486	1.25332504212856	0.714639985561371	0.305669996142387	0.108810000121593	0.106629998981953	0.116689997911453	0.126519995182753	0.0415399998426437	0.00295000076293945	-0.015909999795258	-0.125410000607371	-0.0699599981307983	-0.0352399999275804	-0.0554499998688698	-0.0668500013649464	-0.0551499992609024	-0.0591399997472763	0.0602299991995096	0.199789993464947	0.40390000641346	0.422110000252724	0.45035999417305	0.466330000758171	0.489560011029243	0.431220003962517	0.304739999771118	0.320230001211166
chrVII:648993-649230	YGR085C	-2.90585999488831	-3.16710999011993	-3.4031800031662	-3.34842004776001	-3.48175003528595	-3.70908002853394	-3.92031996250153	-3.76490998268127	-3.41729006767273	-3.11482996940613	-2.46422998905182	-2.24613001346588	-2.02347000837326	-1.18358999490738	1.53054002523422	2.94508001804352	3.91968996524811	4.25017986297607	4.45862989425659	4.69644002914429	4.57295002937317	4.74116988182068	4.18353002071381	2.54253994226456	0.784249994158745	-0.000660001195501536	0.0800600003101863	0.118434997648001	0.121920001506805	0.114914998039603	0.136939995363355	0.13510499894619	0.108304999023676	0.213455002009869	0.137644996494055	-0.0554200012236834	-0.0878150001168251	-0.0886099983006716	-0.091584999859333	-0.245760005712509	-0.392689996957779	-0.409395009279251	-0.360639990866184	-0.38062499165535	-0.357190001010895	-0.42722499370575	-0.521624998748302	-0.605875006318092	-0.54926001727581	-0.41191500723362
chrX:639037-639274	YJR113C	3.29784004688263	3.26669991016388	3.15942003726959	2.96755998134613	2.11925005912781	1.19433000683784	0.65132999420166	0.573479998111725	0.638089990615845	0.64718000292778	0.684010004997253	0.725560003519058	0.76735001206398	0.960339993238449	1.5110299706459	2.00000998973846	2.18370997905731	2.19273009300232	2.37172998189926	1.90287997722626	2.06462006568909	2.11353001594543	1.88187993764877	1.1913300037384	0.82632999420166	0.648170018196106	0.604950019717217	0.529179993271828	0.450584988296032	0.29512499794364	0.187585001066327	0.00344000153709203	-0.315684993565083	-0.525824990868568	-0.628075009584427	-0.628905001282692	-0.561254999041557	-0.543834999203682	-0.494969993829727	-0.373099999129772	-0.314634995162487	-0.342739999294281	-0.361645004153252	-0.356714999675751	-0.376090009510517	-0.392030000686646	-0.40595999956131	-0.436614994704723	-0.401509998738766	-0.0604099998250604
chrXIII:810862-811099	YMR272W-B	0.242360000312328	0.185860000550747	0.193500004708767	0.249169999361038	0.330799996852875	0.421119996905327	0.384539991617203	0.379749989509582	0.411159998178482	0.443370002508163	0.487050005793571	0.494759985804558	0.506569990515709	0.757590013742447	1.72718005776405	3.21255009174347	4.07565994262695	4.21878008842468	4.39320015907288	4.38435001373291	4.29269008636475	4.19481997489929	3.42711000442505	2.14714004993439	0.79313001036644	0.354880008101463	0.28674999922514	0.282289989292622	0.288334995508194	0.256749996542931	0.22547999843955	0.156329994648695	0.252675000578165	0.177299997210503	0.105075000226498	-0.0691499993205071	-0.160329999774694	-0.196205005794764	-0.260659999400377	-0.357565005123615	-0.446069997549057	-0.385924997925758	-0.42243500649929	-0.45531000494957	-0.409745010733604	-0.457724995911121	-0.469979996979237	-0.473895001411438	-0.431095001101494	-0.557850003242493
chrX:120022-120258	YJL159W	0.721245017647743	0.828464987874031	1.02507501244545	1.06261495947838	1.0132050037384	1.12635000348091	1.30203003287315	1.41164497733116	1.44060499668121	1.47567501664162	1.46419497728348	1.45003004074097	1.48915000557899	1.6034049987793	2.05198505520821	2.77677001953125	3.05458506345749	3.04322007894516	2.96549495458603	2.9179899930954	2.8359600186348	2.443689930439	2.22718496322632	1.42667000293732	0.850925022363663	0.313850000500679	0.171360000967979	0.0703999996185303	-0.000569999712752178	-0.03091000020504	-0.182919999957085	-0.197399994730949	-0.141640000790358	0.0272000007331371	-0.0236900005489588	0.0296599999070168	0.0856100020930171	0.126240000128746	0.0706900022923946	0.00195000020321459	-0.158369998540729	-0.298259992897511	-0.322509995102882	-0.363039997220039	-0.435010001063347	-0.596799984574318	-0.610420000553131	-0.65016998052597	-0.66104000210762	-0.583389991521835
chrXI:340579-340815	YKL052C	1.64429998397827	2.17630004882812	2.18575000762939	2.06790000200272	1.6941499710083	1.10799998044968	0.807199984788895	0.815349996089935	0.78914999961853	0.812949985265732	0.834450006484985	0.821200013160706	0.888350009918213	1.2228000164032	1.95615005493164	3.13109993934631	3.4256500005722	3.41280007362366	3.45074999332428	3.54535007476807	3.36710000038147	3.16264998912811	2.61259996891022	0.980749994516373	0.521300002932549	0.390180008113384	0.371259994804859	0.358320000767708	0.342655004560947	0.313839995861053	0.300615005940199	0.199700000882149	0.209130003303289	0.109109999611974	-0.111325000971556	-0.0994299996644259	-0.08412000015378	-0.0561650011688471	-0.0464200004935265	-0.101270000450313	-0.00627500042319298	0.0431800002115779	0.340514995157719	0.377274997532368	0.374984990060329	0.362184987962246	0.324269995093346	0.354939988255501	0.323530010133982	0.146064995601773
chrXIII:252892-253128	YML008C	3.99038498401642	3.18908997774124	2.15437002778053	1.64825002551079	1.44930999875069	1.25107501745224	1.23079499602318	1.18067002892494	1.07982502579689	1.00477998554707	0.970274996757507	0.994205003976822	0.905084991455078	0.833430004119873	0.556589996814728	0.240685005113482	0.0288449980318546	-0.138339998573065	-0.356059992313385	-0.12567499987781	-0.0411349997855723	0.0819250005297363	0.212580000609159	0.228939997404814	0.17340500280261	0.0486799996811897	0.0472900000517257	0.00232999883592129	0.0227800007909536	-0.0475900003686547	-0.156069999188185	-0.163139998912811	-0.100209999457002	-0.080680001527071	-0.150480002164841	-0.162370002269745	-0.225169995427132	-0.276699995994568	-0.254160000383854	-0.245289991796017	-0.30419000685215	-0.337660002708435	-0.332030001282692	-0.352790012955666	-0.302499997615814	-0.306459990143776	-0.237209996581078	-0.228790000081062	-0.238570004701614	-0.217119999229908
chrXVI:789619-789854	YPR127W	0.247135001420975	0.236794997751713	0.224815002828836	0.221310000121593	0.343980003148317	0.971789997816086	1.15499996542931	1.18760499358177	1.3228550195694	1.40720002055168	1.42401000261307	1.45141502022743	1.57421998977661	1.73944003582001	1.89024995565414	2.3962849855423	2.80269994735718	2.87880005836487	2.96825504302979	3.14782000780106	3.11396501064301	3.08452000617981	3.08027008771896	2.77853006124496	2.01055501103401	1.13476998806	0.889049994945526	0.729269993305206	0.451170003414154	0.283010002970696	0.179550002515316	-0.0352300006430596	-0.561350011825562	-0.45091000944376	0.206970001012087	0.464699995517731	0.566930013895035	0.627410000562668	0.615610009431839	0.597800010442734	0.559279984235764	0.54770998954773	0.507820004224777	0.355449995398521	0.212190003693104	0.0734700011089444	-0.0197899995371699	-0.00893999999389052	0.0310500001301989	0.0814400009810925
chrXI:393438-393673	YKL023W	-0.165679995715618	-0.131430003046989	-0.0865499999374151	-0.0724200002849102	0.0132499992847443	0.306230002641678	0.596360015869141	0.677930015325546	0.658530014753342	0.677610003948212	0.68264998793602	0.712330007553101	0.700699973106384	0.745519995689392	1.39733002185822	1.48900001049042	1.41273002624512	1.27606998682022	1.3472000002861	1.27142997980118	0.945669984817505	0.845020008087158	0.874280005693436	0.559530007839203	0.593880006670952	0.342590007185936	0.309195010364056	0.320249995589256	0.331340003013611	0.352860002219677	0.342005003988743	0.343464994430542	0.286174991726875	0.273584996163845	0.362190011143684	0.327090008556843	0.336900001764297	0.355490003526211	0.34223999530077	0.340960000455379	0.240509997680783	0.0506649993360043	-0.018784999428317	0.00522500011138618	-0.0243799991905689	-0.0418100003153086	-0.0867799991741776	-0.143119999021292	-0.233255006372929	-0.367059999704361
chrX:663530-663765	snR3	3.08800995349884	2.63633000850677	2.0805300116539	1.8175900220871	1.65727999210358	1.575119972229	1.44229999780655	1.41812003850937	1.33584002256393	1.31538997888565	1.33280997276306	1.24951002597809	1.20098999738693	1.17459002733231	1.44135999679565	1.60801995992661	2.05246007442474	2.31879005432129	2.24687006473541	2.18200993537903	2.10313003063202	1.94831999540329	1.68313997983932	1.39297000169754	1.25174001455307	0.983650013804436	0.962400004267693	0.949149996042252	0.917324990034103	0.881775006651878	0.852300003170967	0.806149989366531	0.806074991822243	0.875850006937981	0.870900005102158	0.787299990653992	0.656800001859665	0.573049992322922	0.527325011789799	0.491850003600121	0.504374995827675	0.462249994277954	0.440775007009506	0.415650002658367	0.480024993419647	0.474374994635582	0.48454999178648	0.506774999201298	0.531774997711182	0.519649997353554
chrXI:618803-619038	YKR094C	0.614370012283325	0.769110012054443	0.759159994125366	0.728600013256073	0.601379990577698	0.476549991965294	0.481329992413521	0.59488999247551	0.606899988651276	0.611650013923645	0.715620005130768	0.914159995317459	1.42248996496201	2.20580005645752	3.35524997711182	4.08646988868713	4.1989800453186	4.1569100856781	4.12710008621216	4.3644898891449	4.29606990814209	3.45275995731354	2.48934009075165	1.77790002822876	1.24287000894547	0.776099997758865	0.696345004439354	0.686875000596046	0.648084995150566	0.574014979600906	0.498734995722771	0.379159998893738	0.220189995318651	0.191825001686811	0.307760001718998	0.329809992015362	0.325780002772808	0.361454993486404	0.310785001516342	0.323664991557598	0.40273499339819	0.684515003859997	0.690409991145134	0.614919990301132	0.628065010905266	0.674135002493858	0.619479995965958	0.376619995385408	0.0508999990299344	-0.0955399999395013
chrXVI:901609-901843	YPR184W	-0.151130000129342	-0.0425499999895692	-0.0407700005918741	-0.104499996826053	0.0981499992311001	0.145450001955032	0.208069998025894	0.132490000873804	0.112120002508163	0.148700001835823	0.16594999730587	0.220600003004074	0.294289994239807	0.49651999771595	1.2921799659729	2.4404500246048	3.38079996109009	3.6264399766922	3.72155992984772	3.84376995563507	3.89653995037079	4.09892001152039	4.35716009140015	3.66290004253387	2.25981998443604	1.75353003740311	1.44368504285812	1.1156399846077	0.911394998431206	0.829119989275932	0.681269982457161	0.590225005149841	0.478225012123585	0.359105004370213	0.12104499861598	-0.0181200003018603	-0.0101050001103431	-0.0677749993279576	-0.104904997721314	-0.100194998458028	-0.258595009148121	-0.328860008716583	-0.360885010659695	-0.384310004115105	-0.477630001306534	-0.426639999449253	-0.477860000729561	-0.477985011041164	-0.528470009565353	-0.505964985489845
chrXIV:289044-289277	YNL186W	-0.167669996619225	-0.159459997713566	-0.208400002121925	-0.200999999046326	-0.219880001246929	-0.230370000004768	-0.177790001034737	-0.100129998475313	-0.000799999735318124	0.0405900001525879	0.0538200009614229	0.0665700003504753	0.108340001106262	0.510720005631447	1.30259002447128	2.89147002696991	3.88425996303558	4.00371994972229	4.10824999809265	4.16448993682861	3.98684995174408	3.75441999435425	3.18062007427216	1.69286003112793	0.849419987201691	0.74769498705864	0.660985007882118	0.643854987621307	0.604560008645058	0.607945001125336	0.610300001502037	0.559594985842705	0.523519994318485	0.41187999099493	0.462810000777245	0.548345017433167	0.652269986271858	0.659489992260933	0.633465000987053	0.699614995718002	0.93763499557972	1.30210001468658	1.26559500694275	0.934420019388199	0.616050019860268	0.585040003061295	0.60353499352932	0.605509978532791	0.558324971795082	0.469544987380505
chrIV:56734-56967	YDL224C	-0.473074994981289	-0.555250003933907	-0.674175009131432	-0.841700002551079	-1.3753250092268	-2.37280005216599	-2.9482250213623	-2.87327498197556	-2.84322494268417	-2.84407496452332	-2.7659250497818	-2.6912750005722	-2.6638999581337	-1.28577497601509	0.302150011062622	1.4507749825716	2.02964994311333	2.1531999707222	2.24500000476837	2.21132498979568	2.18512499332428	2.27237492799759	2.4499499797821	1.89187502861023	0.882200017571449	0.497370001673698	0.546589988470078	0.549180001020432	0.535459983348846	0.530550003051758	0.419080013036728	0.204440004378557	-0.101939998939633	-0.608929991722107	-0.989370006322861	-1.14052999019623	-1.04335999488831	-1.01398997306824	-0.915839982032776	-0.650509989261627	-0.618719989061356	-0.538249987363815	-0.415119996666908	-0.45825999379158	-0.490320006012917	-0.478280007839203	-0.514410009980202	-0.59245999455452	-0.693260008096695	-0.509569990634918
chrVII:894380-894613	YGR198W	0.542299997806549	0.579169982671738	0.565520003437996	0.530889993906021	0.611720019578934	0.609159994125366	0.799689996242523	0.959660011529923	0.995260012149811	1.02132000923157	1.03074001073837	1.03480998873711	0.995290005207062	1.33994995355606	1.75752996206284	2.02725994586945	2.17957005500793	2.3246800661087	2.30104997158051	2.25347003936768	2.42819001674652	2.1796799659729	1.86400997638702	1.19976000189781	0.530249984562397	0.144384997338057	0.12415499985218	0.168645002692938	0.172794998437166	0.175635001063347	0.147244994342327	0.0874899972230196	-0.105234998092055	-0.145795000717044	-0.111085001006722	-0.208415000885725	-0.240959995985031	-0.275540001690388	-0.278560000658035	-0.38642500191927	-0.395144994556904	-0.206499995663762	-0.0785300008952618	-0.114940001070499	-0.121819997951388	-0.126959996670485	-0.126269997656345	-0.155490001151338	-0.0397550005931407	-0.162785005569458
chrXII:672849-673082	YLR264W	-0.477994994819164	-0.52036999464035	-0.86074001789093	-0.829234984517097	-0.38622499871999	0.056849998049438	0.390664990246296	0.517544990777969	0.555760008096695	0.577750018239021	0.595165011286735	0.609194990992546	0.626260012388229	0.624495005607605	1.01868000328541	2.07410498261452	2.90831999778748	3.13120505809784	2.99811999797821	2.85987001657486	2.82508500814438	2.61684503555298	2.34847510457039	1.43368499279022	0.487180014699698	0.160209998046048	0.0309199993498623	0.0920600026845932	0.177449998259544	0.150510001927614	0.0785699993371964	0.0618099998682737	0.0936199985444546	0.225740003585815	0.235000003874302	0.20382000207901	0.0938199990428984	-0.0489899998530745	-0.082880000025034	-0.364790004491806	-0.608730012178421	-0.605069994926453	-0.580980002880096	-0.545640003681183	-0.458749997615814	-0.191929991543293	0.0129999998956919	0.118680000305176	0.243939995765686	0.355330008268356
chrVIII:521910-522142	YHR210C	0.0212849999777973	0.121554997190833	0.149059999734163	0.201124994456768	0.217544996738434	0.258209992945194	0.266665004193783	0.37163999825716	0.477345012128353	0.482620000839233	0.516894978284836	0.514874997735024	0.500410008430481	0.788745015859604	1.45889004468918	2.57364000082016	2.82782999277115	3.04067003726959	3.11320998668671	3.17131005525589	3.12383502721786	2.83005504608154	2.23857492804527	1.24043499827385	1.09342997670174	0.927850008010864	0.864500015974045	0.868550002574921	0.853900015354156	0.854849994182587	0.793649971485138	0.717500001192093	0.375750005245209	0.322750002145767	0.14554999768734	0.181749999523163	0.213100001215935	0.20745000243187	0.201499998569489	0.18299999833107	0.1114999987185	0.17960000038147	0.0862499997019768	0.0218000002205372	-0.0263000009581447	-0.0593500006943941	-0.0706500001251698	-0.0965999998152256	-0.109099999070168	-0.164850005879998
chrXI:158327-158559	YKL156W	-0.114160004258156	-0.0738800004124641	-0.0563899986445904	0.0400899989996105	0.193439998477697	0.415370008349419	0.567479994893074	0.634030020236969	0.69316999912262	0.672310000658035	0.693049997091293	0.705669987201691	0.717980015277863	0.74349000453949	1.54960000514984	2.39167006015778	2.77212007045746	3.06420996189117	3.22161993980408	3.30169003009796	3.15852994918823	3.11742000579834	2.88401002883911	2.08554003238678	1.21227996349335	0.797559973597527	0.791835007071495	0.712600007653236	0.691565009951592	0.660515001416206	0.673235017061234	0.559859997034073	0.496370017528534	0.39653500020504	0.194320002943277	0.18339000120759	0.247449998557568	0.254299998283386	0.28595499843359	0.273554998636246	0.26952500641346	0.561349980533123	0.662029990553856	0.654979985952377	0.53353499174118	0.474909995496273	0.309560005366802	0.107160001434386	0.0537400020286441	0.0157700004987419
chrIV:43757-43988	YDL229W	-0.455205005407333	-0.471494995057583	-0.419265002012253	-0.337334994971752	-0.300770001113415	-0.262645006924868	0.0486200008541346	0.080859999731183	0.132685005664825	0.161474996805191	0.159959997236729	0.103439999744296	0.0445650005713105	0.102175001241267	1.32803500890732	2.52868999838829	2.78225494623184	2.73575501441956	2.69411996603012	2.55531494617462	2.77206003665924	2.75139490365982	1.95685994625092	0.670994998514652	0.0438099988270551	0.121099996566772	0.132100003957748	0.11157999932766	0.158319999277592	0.188129997253418	0.202800004184246	0.091380001604557	-0.105429998785257	-0.228569996356964	-0.45082999765873	-0.471259990334511	-0.504499980807304	-0.568449985980988	-0.635750007629394	-0.653180015087128	-0.524160015583038	-0.569159996509552	-0.527480006217957	-0.430519992113113	-0.428079998493195	-0.422820007801056	-0.400929993391037	-0.361010003089905	-0.380129992961884	-0.306150004267693
chrV:409403-409634	YER125W	0.519624996185303	0.578025016188622	0.565150007605553	0.593710017204285	0.605009996891022	0.421014985442162	0.287184995412827	0.344809997081757	0.343555003404617	0.355155006051064	0.350810007750988	0.348744997382164	0.35302499383688	0.406190007925034	0.898475003242493	1.8470300078392	2.61162997484207	3.22487497329712	3.45628497600555	3.49164007902145	3.70418499708176	3.72880996465683	3.40817492008209	2.58709001541138	1.36077499687672	0.492190000414848	0.440280005335808	0.453749993443489	0.39040000140667	0.393859988451004	0.393150001764297	0.344550001621246	0.248149996995926	0.343979993462563	0.248920004069805	0.10610000193119	0.0692700006067753	0.0583900012075901	0.0290199998766184	-0.0600999986752868	-0.0738800004124641	-0.189059999585152	-0.185149995982647	-0.252000008523464	-0.251450002193451	-0.35217000246048	-0.389870008826256	-0.442840003967285	-0.530479991436005	-0.44412000477314
chrXV:274628-274858	YOL025W	0.413084998726845	0.434260003268719	0.70701500326395	0.93656499683857	1.0688099950552	1.44765496253967	1.64105000495911	1.89547501206398	1.92782502174377	1.9305049598217	2.01019003391266	2.10121496915817	2.29107501506805	2.58165508508682	3.02432004213333	3.29465000629425	3.34539006948471	3.53502495288849	3.69542503356934	3.64674500226974	3.66846008300781	3.64230502843857	2.93856997489929	1.52262996435165	0.780004990100861	0.427879998087883	0.329159998893738	0.282689991593361	0.276650002598762	0.283630004525185	0.28018000125885	0.211260004341602	0.169930000603199	0.0724399995058775	0.0483399985358119	0.0204600006807595	0.0154200005345047	0.0047299997182563	-0.0485299996100366	-0.147190000116825	-0.209629994630814	-0.313260006904602	-0.27909000813961	-0.292039999365807	-0.347529995441437	-0.360500001907349	-0.274160003662109	-0.157390004396439	0.00873000007122755	0.0927600031718612
chrXV:877794-878024	YOR298C-A	0.687674999237061	0.978700026869774	1.05689999461174	1.08115002512932	1.0058000087738	0.745475009083748	0.514575004577637	0.437250003218651	0.456550002098083	0.444949999451637	0.430200003087521	0.405199997127056	0.39707500487566	0.478424988687038	0.918499991297722	1.84949997067451	2.71632498502731	3.17697501182556	3.43352502584457	3.55707508325577	3.23000001907349	2.72262489795685	2.4922000169754	2.0867999792099	1.45929998159409	1.05842002630234	0.623159998655319	0.547769993543625	0.504159989953041	0.481930008530617	0.366429999470711	0.316290000081062	0.17652999907732	0.10158000215888	0.0744599990546703	-0.0506799986120313	-0.193800002336502	-0.190219996869564	-0.122450003772974	-0.0228699998930097	-0.156790003180504	-0.120990002574399	-0.0493300001136959	-0.029619999229908	0.0315500004217029	-0.0135599993169308	0.0161899995058775	0.0542500000447035	0.123570001870394	0.195359997451305
chrVII:1069228-1069457	YGR287C	0.601834991574287	0.64309997856617	0.657819986343384	0.678039997816086	0.670104989409447	0.607455000281334	0.619485002756119	0.649969974160194	0.641919985413551	0.730045011639595	0.802459985017776	0.862585011124611	0.95562998354435	1.034740036726	1.29183000326157	1.67655996084213	1.99345001578331	1.97620996236801	1.79461995959282	1.53547996282578	1.37907002568245	1.20350999832153	1.12893500328064	0.830250000953674	0.643004995584488	0.540950012207031	0.498050013184547	0.457510003447533	0.357849994301796	0.272940005362034	0.179229997098446	0.109940001368523	0.0348899997770786	0.0234499987214804	0.053080000076443	-0.0232400005683303	-0.0155399998649955	-0.0197100000455976	-0.0286900002509356	-0.0822899997234345	-0.0934499971568584	-0.2005499958992	-0.239180003106594	-0.188729999959469	-0.130950005352497	-0.101280000060797	-0.0967299975454807	-0.107649998366833	-0.115089995414019	-0.143609996140003
chrVIII:462098-462327	YHR179W	0.553740006685257	0.713989979028702	0.75078998208046	0.740280002355576	0.723309987783432	0.728969991207123	0.734569990634918	0.827280002832413	0.857820016145706	0.870140016078949	0.797879987955093	0.806610018014908	0.792780011892319	0.922090011835098	1.21006001234055	1.88396999835968	2.24066998958588	2.39889996051788	2.62913000583649	2.96959993839264	2.97630996704102	2.82178990840912	2.77309994697571	2.3792799949646	1.73915001153946	1.26313501596451	0.947170010209084	0.418294997513294	0.132664999552071	-0.0323600014671683	-0.349490007013083	-0.614224991202354	-0.884014984965324	-0.63808000087738	-0.333929988741875	-0.159369999915361	-0.0582099987193942	0.0013250001706183	0.0232900006696582	-0.0154900004621595	-0.0177150009199977	-0.146745000220835	-0.197325004637241	-0.294429996609688	-0.337250009179115	-0.31919499784708	-0.314759990572929	-0.276559995114803	-0.302890004217625	-0.174879999412224
chrXIII:483576-483805	YMR108W	0.534760004281998	0.453369995951653	0.340140005946159	0.15603000074625	-0.0549899995326996	-0.470529998838902	-1.47108997106552	-1.79704996347427	-1.64006000757217	-1.14249997138977	-0.594510012865067	0.195340000092983	1.05314997434616	1.58009996414185	2.27145000696182	2.81144008636475	3.20725998878479	3.64142000675201	3.95278995037079	4.23379993438721	4.35965003967285	3.9305700302124	2.71186993122101	0.796280002593994	-1.27409999966621	-1.90657502412796	-1.17542503774166	-0.685149982571602	-0.566925004124641	-0.48310000449419	-0.416124999523163	-0.345800001174212	-0.182475002482533	-0.131975000724196	-0.218425005674362	-0.400349996984005	-0.409699998795986	-0.395199991762638	-0.403549998998642	-0.45372499525547	-0.643474996089935	-0.639499992132187	-0.512349992990494	-0.491999998688698	-0.515575006604195	-0.518874987959862	-0.538525015115738	-0.552300006151199	-0.445025004446507	-0.235525000840425
chrIV:1201842-1202071	YDR363W-A	-2.64904999732971	-2.5786999464035	-2.48504996299744	-2.29439997673035	-1.65649998188019	0.194249987602234	1.74775004386902	2.74550008773804	3.04044997692108	3.08449995517731	3.18180000782013	3.26660001277924	3.09829998016357	2.99355006217957	2.8252500295639	2.72924995422363	2.1438000202179	1.82704997062683	1.78939998149872	1.57394999265671	1.52564996480942	1.66039997339249	1.47519999742508	1.25809997320175	0.989149987697601	0.828665024042129	0.760044994950295	0.808710011839867	0.826109975576401	0.791700005531311	0.772954994440079	0.706909973919392	0.399205000698566	0.267159998416901	0.338659997284412	0.314279994368553	0.278610004484653	0.267210009694099	0.257020012289286	0.194224999751896	0.0399749997071922	-0.00976999993436039	-0.648450012505055	-1.40105999112129	-2.00187003612518	-2.38062006235123	-2.56019005775452	-2.17507004141808	-1.61412500143051	-0.84886499941349
chrXII:534489-534718	YLR189C	-0.0614000018686056	-0.0530999994371086	-0.0917000006884336	-0.16245000064373	-0.206250004470348	-0.322900012135506	-0.230650000274181	-0.193650007247925	-0.0756500009447336	-0.00340000074356794	0.0916499979794025	0.265150003135204	0.495899990200996	0.866750001907349	1.68604999780655	2.6267501115799	3.05914998054504	3.20135009288788	3.1081999540329	3.32510006427765	3.1923999786377	2.65495002269745	1.68615001440048	0.935100018978119	0.432900011539459	-0.0287050016224384	-0.161709997802973	-0.186185003072023	-0.220655005425215	-0.240459994971752	-0.317130008339882	-0.341800007224083	-0.440494994819164	-0.733469986915588	-0.753710007667541	-0.775090026855469	-0.750999999046326	-0.760709995031357	-0.767559993267059	-0.818984985351562	-0.909255003929138	-0.893254995346069	-0.911534979939461	-0.97362999022007	-0.908879998326302	-0.92846499979496	-0.896129995584488	-0.877050003409386	-0.891240009665489	-0.827654993534088
chrX:598393-598622	YJR091C	-0.256980007886887	-0.174099999666214	-0.165719997882843	-0.0822700001299381	0.0215700000524521	0.141610003262758	0.299659991264343	0.347160002589226	0.400740000605583	0.357450005412102	0.395220011472702	0.493930017948151	0.592199999094009	0.662730008363724	0.962580019235611	2.50141000747681	3.36701002120972	3.37096002101898	3.67168004512787	3.97315001487732	3.95864999294281	3.64580998420715	3.07867999076843	1.81775996685028	0.707689994573593	0.466670000553131	0.421579998731613	0.413860000669956	0.374900011718273	0.343780012428761	0.295265005528927	0.213759999722242	-0.15394000634551	-0.425759994983673	-0.505384996533394	-0.565320011973381	-0.57868999838829	-0.567739990353584	-0.530019992589951	-0.453969991207123	-0.49210000038147	-0.431269997358322	-0.336680009961128	-0.333065003156662	-0.326889996230602	-0.335555014014244	-0.372020003199577	-0.350920008122921	-0.414255006611347	-0.354670004546642
chrXV:832140-832369	snR8	0.240489998459816	0.27014000415802	0.234229999780655	0.370840001106262	0.277609999477863	0.264299994707108	0.322059991955757	0.460660007596016	0.48759999871254	0.497060003876686	0.530670017004013	0.565750008821487	0.660810005664825	1.02044000029564	1.96377002000809	2.73713004589081	2.92884006500244	2.98584005832672	2.90789003372192	2.78968005180359	2.4853800535202	2.15980997085571	1.78907999992371	1.46174999475479	1.20389000177383	1.13535999059677	1.03582001328468	1.06109500527382	1.10009503364563	1.05748000741005	1.09145500063896	1.09095499515533	1.06611497402191	1.23697000145912	1.94586497545242	2.48774000406265	2.5755849480629	3.23542495965958	3.52870004177093	3.20834493637085	2.69524500370026	1.71842502951622	0.73358499109745	0.450454999506474	0.403545005619526	0.374085006117821	0.349954994022846	0.337580001354218	0.348604997992516	0.211284998804331
chrXV:288072-288300	YOL019W-A	0.285734994709492	0.255810000002384	0.243975003063679	0.319639991223812	0.355484990775585	0.270690006762743	-0.062894999794662	-0.42416500672698	-0.626739993691444	-0.833104982972145	-1.00893500447273	-1.57219497561455	-1.36041502356529	-0.38293500803411	0.357420011609793	1.24624502956867	1.81475001573563	2.29352998137474	2.47052998542786	2.67312005758286	2.76902005672455	2.93419007062912	2.85801498889923	2.56010998487473	2.20625996589661	1.64174997806549	1.32975000143051	1.23869997262955	1.31894999742508	1.33534997701645	1.37139999866486	1.55090004205704	1.69954997301102	2.06064993143082	2.95230007171631	2.82614994049072	2.71714997291565	2.05250000953674	1.14784997701645	0.791150003671646	0.758000016212463	0.723600000143051	0.711899995803833	0.697800010442734	0.714850008487701	0.657749980688095	0.762699991464615	0.923700004816055	0.703550010919571	0.517599985003471
[truncated: 3,177,396 more chars]
