# Supplementary material for: Specialization of the chromatin remodeler RSC to mobilize partially-unwrapped nucleosomes
Source: eLife. 2020 Jun 4;9:e58130. doi: 10.7554/eLife.58130 (PMC7308085; doi:10.7554/eLife.58130)
Supplement: Figure 5—source data 1. [file elife-58130-fig5-data1.zip › Fig5_supplemental_files/NDR_promoter150.unique.sorted.Rsc2.txt]

# Program /Users/tim/perl5/perlbrew/perls/perl-5.28/bin/get_relative_data.pl, v 1.63
# Database Parsed:NDR_promoter150.unique.sorted.bed
# Feature region
# Column_2 name=-500..-481;dataset=file:Rsc2.log2FE.bw;method=mean;relative_position=3prime_end;start=-500;stop=-481;window=20
# Column_3 name=-480..-461;dataset=file:Rsc2.log2FE.bw;method=mean;relative_position=3prime_end;start=-480;stop=-461;window=20
# Column_4 name=-460..-441;dataset=file:Rsc2.log2FE.bw;method=mean;relative_position=3prime_end;start=-460;stop=-441;window=20
# Column_5 name=-440..-421;dataset=file:Rsc2.log2FE.bw;method=mean;relative_position=3prime_end;start=-440;stop=-421;window=20
# Column_6 name=-420..-401;dataset=file:Rsc2.log2FE.bw;method=mean;relative_position=3prime_end;start=-420;stop=-401;window=20
# Column_7 name=-400..-381;dataset=file:Rsc2.log2FE.bw;method=mean;relative_position=3prime_end;start=-400;stop=-381;window=20
# Column_8 name=-380..-361;dataset=file:Rsc2.log2FE.bw;method=mean;relative_position=3prime_end;start=-380;stop=-361;window=20
# Column_9 name=-360..-341;dataset=file:Rsc2.log2FE.bw;method=mean;relative_position=3prime_end;start=-360;stop=-341;window=20
# Column_10 name=-340..-321;dataset=file:Rsc2.log2FE.bw;method=mean;relative_position=3prime_end;start=-340;stop=-321;window=20
# Column_11 name=-320..-301;dataset=file:Rsc2.log2FE.bw;method=mean;relative_position=3prime_end;start=-320;stop=-301;window=20
# Column_12 name=-300..-281;dataset=file:Rsc2.log2FE.bw;method=mean;relative_position=3prime_end;start=-300;stop=-281;window=20
# Column_13 name=-280..-261;dataset=file:Rsc2.log2FE.bw;method=mean;relative_position=3prime_end;start=-280;stop=-261;window=20
# Column_14 name=-260..-241;dataset=file:Rsc2.log2FE.bw;method=mean;relative_position=3prime_end;start=-260;stop=-241;window=20
# Column_15 name=-240..-221;dataset=file:Rsc2.log2FE.bw;method=mean;relative_position=3prime_end;start=-240;stop=-221;window=20
# Column_16 name=-220..-201;dataset=file:Rsc2.log2FE.bw;method=mean;relative_position=3prime_end;start=-220;stop=-201;window=20
# Column_17 name=-200..-181;dataset=file:Rsc2.log2FE.bw;method=mean;relative_position=3prime_end;start=-200;stop=-181;window=20
# Column_18 name=-180..-161;dataset=file:Rsc2.log2FE.bw;method=mean;relative_position=3prime_end;start=-180;stop=-161;window=20
# Column_19 name=-160..-141;dataset=file:Rsc2.log2FE.bw;method=mean;relative_position=3prime_end;start=-160;stop=-141;window=20
# Column_20 name=-140..-121;dataset=file:Rsc2.log2FE.bw;method=mean;relative_position=3prime_end;start=-140;stop=-121;window=20
# Column_21 name=-120..-101;dataset=file:Rsc2.log2FE.bw;method=mean;relative_position=3prime_end;start=-120;stop=-101;window=20
# Column_22 name=-100..-81;dataset=file:Rsc2.log2FE.bw;method=mean;relative_position=3prime_end;start=-100;stop=-81;window=20
# Column_23 name=-80..-61;dataset=file:Rsc2.log2FE.bw;method=mean;relative_position=3prime_end;start=-80;stop=-61;window=20
# Column_24 name=-60..-41;dataset=file:Rsc2.log2FE.bw;method=mean;relative_position=3prime_end;start=-60;stop=-41;window=20
# Column_25 name=-40..-21;dataset=file:Rsc2.log2FE.bw;method=mean;relative_position=3prime_end;start=-40;stop=-21;window=20
# Column_26 name=-20..-1;dataset=file:Rsc2.log2FE.bw;method=mean;relative_position=3prime_end;start=-20;stop=-1;window=20
# Column_27 name=1..20;dataset=file:Rsc2.log2FE.bw;method=mean;relative_position=3prime_end;start=1;stop=20;window=20
# Column_28 name=21..40;dataset=file:Rsc2.log2FE.bw;method=mean;relative_position=3prime_end;start=21;stop=40;window=20
# Column_29 name=41..60;dataset=file:Rsc2.log2FE.bw;method=mean;relative_position=3prime_end;start=41;stop=60;window=20
# Column_30 name=61..80;dataset=file:Rsc2.log2FE.bw;method=mean;relative_position=3prime_end;start=61;stop=80;window=20
# Column_31 name=81..100;dataset=file:Rsc2.log2FE.bw;method=mean;relative_position=3prime_end;start=81;stop=100;window=20
# Column_32 name=101..120;dataset=file:Rsc2.log2FE.bw;method=mean;relative_position=3prime_end;start=101;stop=120;window=20
# Column_33 name=121..140;dataset=file:Rsc2.log2FE.bw;method=mean;relative_position=3prime_end;start=121;stop=140;window=20
# Column_34 name=141..160;dataset=file:Rsc2.log2FE.bw;method=mean;relative_position=3prime_end;start=141;stop=160;window=20
# Column_35 name=161..180;dataset=file:Rsc2.log2FE.bw;method=mean;relative_position=3prime_end;start=161;stop=180;window=20
# Column_36 name=181..200;dataset=file:Rsc2.log2FE.bw;method=mean;relative_position=3prime_end;start=181;stop=200;window=20
# Column_37 name=201..220;dataset=file:Rsc2.log2FE.bw;method=mean;relative_position=3prime_end;start=201;stop=220;window=20
# Column_38 name=221..240;dataset=file:Rsc2.log2FE.bw;method=mean;relative_position=3prime_end;start=221;stop=240;window=20
# Column_39 name=241..260;dataset=file:Rsc2.log2FE.bw;method=mean;relative_position=3prime_end;start=241;stop=260;window=20
# Column_40 name=261..280;dataset=file:Rsc2.log2FE.bw;method=mean;relative_position=3prime_end;start=261;stop=280;window=20
# Column_41 name=281..300;dataset=file:Rsc2.log2FE.bw;method=mean;relative_position=3prime_end;start=281;stop=300;window=20
# Column_42 name=301..320;dataset=file:Rsc2.log2FE.bw;method=mean;relative_position=3prime_end;start=301;stop=320;window=20
# Column_43 name=321..340;dataset=file:Rsc2.log2FE.bw;method=mean;relative_position=3prime_end;start=321;stop=340;window=20
# Column_44 name=341..360;dataset=file:Rsc2.log2FE.bw;method=mean;relative_position=3prime_end;start=341;stop=360;window=20
# Column_45 name=361..380;dataset=file:Rsc2.log2FE.bw;method=mean;relative_position=3prime_end;start=361;stop=380;window=20
# Column_46 name=381..400;dataset=file:Rsc2.log2FE.bw;method=mean;relative_position=3prime_end;start=381;stop=400;window=20
# Column_47 name=401..420;dataset=file:Rsc2.log2FE.bw;method=mean;relative_position=3prime_end;start=401;stop=420;window=20
# Column_48 name=421..440;dataset=file:Rsc2.log2FE.bw;method=mean;relative_position=3prime_end;start=421;stop=440;window=20
# Column_49 name=441..460;dataset=file:Rsc2.log2FE.bw;method=mean;relative_position=3prime_end;start=441;stop=460;window=20
# Column_50 name=461..480;dataset=file:Rsc2.log2FE.bw;method=mean;relative_position=3prime_end;start=461;stop=480;window=20
# Column_51 name=481..500;dataset=file:Rsc2.log2FE.bw;method=mean;relative_position=3prime_end;start=481;stop=500;window=20
Primary_ID	Name	-500..-481	-480..-461	-460..-441	-440..-421	-420..-401	-400..-381	-380..-361	-360..-341	-340..-321	-320..-301	-300..-281	-280..-261	-260..-241	-240..-221	-220..-201	-200..-181	-180..-161	-160..-141	-140..-121	-120..-101	-100..-81	-80..-61	-60..-41	-40..-21	-20..-1	1..20	21..40	41..60	61..80	81..100	101..120	121..140	141..160	161..180	181..200	201..220	221..240	241..260	261..280	281..300	301..320	321..340	341..360	361..380	381..400	401..420	421..440	441..460	461..480	481..500
chrXV:779461-780057	YOR234C	2.60798001289368	2.66808009147644	2.86063003540039	2.7133499622345	2.56082997322083	2.3677099943161	2.24165000915527	2.48151001930237	2.41368997097015	2.60496997833252	2.43381993770599	2.36763002872467	2.34256000518799	2.32991993427277	2.33953995704651	2.2069500207901	1.99939999580383	1.86164999008179	1.68840997219086	1.57719999551773	1.25100003480911	1.06303000450134	0.815909999608994	0.695869988203049	0.338970005512238	0.390524999797344	0.383509999513626	0.420809999108315	0.407009993493557	0.402879999577999	0.386679992079735	0.379429996013641	0.460785005986691	0.438554994761944	0.379750010371208	0.32395501434803	0.322240000963211	0.348119996488094	0.349149999022484	0.450030001997948	0.540805000066757	0.500220000743866	0.596434989571571	0.613970023393631	0.542735010385513	0.319245010614395	0.0962350025773048	0.164609997719526	0.129395002126694	0.0615350008010864
chrXIII:551261-551853	YMR143W	2.24143002033234	2.44549994468689	2.58191006183624	2.65780999660492	2.5388799905777	2.59361999034882	2.59651997089386	2.73243002891541	3.08808002471924	3.06246998310089	2.93471999168396	3.09835004806519	3.4708000421524	3.69235994815826	3.42614996433258	3.33312993049622	2.99218997955322	2.84891996383667	2.70342998504639	2.47795994281769	2.24059000015259	1.81697007417679	1.12643002867699	0.688770008087158	0.406710016727447	0.307929989695549	0.262999998033047	0.251680001616478	0.241324999183416	0.226674997806549	0.231169999390841	0.256120000034571	0.0802199982106686	-0.138745002634823	-0.18213000074029	-0.24263000190258	-0.222220000624657	-0.219145002216101	-0.194760004431009	-0.177865003049374	-0.0984850004315376	0.189734999835491	0.203800000995398	0.133449999243021	0.130410005524755	0.0406549993902445	-0.093189999461174	-0.146189998835325	-0.163494994491339	-0.299399998784065
chrV:85037-85605	YEL034W	1.43511999845505	1.71234999895096	1.99766000509262	2.17923007011414	2.53285999298096	2.69404001235962	3.16108999252319	3.25288004875183	3.37030000686646	3.09223992824554	2.83662996292114	2.70664999485016	2.58639001846313	2.56827001571655	2.30466003417969	1.93244004249573	1.78509002923965	1.86819001436234	1.97075998783112	1.8246999502182	1.50875000953674	1.24200999736786	0.612169998884201	0.473600000143051	0.392550006508827	0.269574992358685	0.238024994730949	0.150499999523163	0.11235000193119	0.0250249998643994	0.00475000031292439	-0.113824998959899	-0.306874990463257	-0.308349996805191	-0.292649999260902	-0.325849995017052	-0.228750005364418	-0.35537500679493	-0.408924996852875	-0.339874997735023	-0.305900000035763	-0.39852499961853	-0.534425005316734	-0.468775004148483	-0.465900003910065	-0.474025003612041	-0.427125006914139	-0.464350007474422	-0.496474996209145	-0.373749993741512
chrIX:254155-254721	YIL055C	3.20046999454498	3.46051998138428	3.17808995246887	2.86186006069183	2.82266998291016	2.68391005992889	2.35835001468658	2.05429997444153	2.06852000951767	2.09618003368378	2.26126005649567	2.67586002349854	2.66953001022339	2.67653992176056	2.70964994430542	2.72467000484467	2.67210004329681	2.57221999168396	2.68458006381989	2.56422998905182	2.13214995861053	1.98604006767273	1.55024002790451	0.671690008044243	0.156969997659326	-0.018574999528937	0.078150000073947	0.147175000980496	0.175674997270107	0.17425000295043	0.150850001722574	0.200649999082088	0.226825002580881	0.287349995225668	0.192899994552135	0.119725001975894	0.0987749993801117	0.0958250015974045	0.127050003036857	0.139750003814697	0.190799999982119	0.353125005960464	0.259500004351139	0.273325003683567	0.177324999123812	0.132674999535084	0.103899996727705	0.115724999457598	0.13162500038743	0.0468750018626451
chrX:651307-651870	YJR123W	2.40807996988296	2.37766997814178	2.38310997486114	2.74425992965698	2.70772495269775	2.73991495370865	2.68189491033554	2.3951949596405	2.50500502586365	2.62220492362976	2.52867999076843	2.35824500322342	2.332495033741	2.22023501396179	2.17021998167038	2.16290500164032	2.00184498429298	1.92324504852295	1.96400499343872	1.80568000078201	0.910354995727539	0.528255015611649	0.227705003321171	0.0555699983611703	0.0699599990621209	-0.0195999993011355	-0.0941000021994114	-0.160649999976158	-0.16780000180006	-0.253850005567074	-0.310300007462502	-0.45830000936985	-0.583249986171722	-0.647599995136261	-0.607850015163422	-0.589850008487701	-0.551999986171722	-0.574450016021729	-0.495350018143654	-0.502750009298325	-0.454849988222122	-0.44200000166893	-0.477999985218048	-0.424199998378754	-0.282500006258488	-0.283099994063377	-0.311850003898144	-0.343800008296967	-0.344150006771088	-0.284949988126755
chrXV:253657-254218	YOL039W	1.73817504048347	2.20780491828918	2.35491998195648	2.38312004804611	2.35184001922607	2.52289499044418	2.51336498260498	2.50145999193192	2.35868505239487	2.13086497783661	2.06276998519897	2.03194999694824	2.32761499881744	2.4695500254631	2.57898997068405	2.68592995405197	2.67247000932693	2.71282991170883	2.66888494491577	2.59684499502182	2.36800500154495	1.82396003603935	1.5041000187397	1.22918000221252	1.02763499617577	0.805390024185181	0.727710008621216	0.644019997119904	0.546560019254684	0.486800003051758	0.407940003275871	0.294759997725487	0.161989997327328	0.148490000516176	0.0644900016486645	0.0231399997137487	-0.0250099997967482	-0.142640001513064	-0.0941099993884564	-0.138749998062849	-0.154959997534752	-0.259280003607273	-0.282660001516342	-0.273959988355637	-0.0663099996745586	0.122420000657439	0.167290000617504	0.186680001020432	0.183430001139641	0.326549997925758
chrIV:1080373-1080924	YDR309C	0.640310001373291	0.918109983205795	1.05766000747681	1.18025997877121	1.19061999320984	1.39302002191544	1.73381000757217	2.17122004032135	2.78604001998901	2.9832599401474	3.38592004776001	3.23928995132446	3.09191000461578	2.8836699962616	2.75809998512268	2.55836005210876	2.44263002872467	2.34035000801086	2.36444001197815	1.77584999799728	1.34647001028061	0.992110013961792	0.651959997415543	0.372569994628429	0.113079997524619	0.0550099996849895	0.105655000731349	0.114305002987385	0.178049997240305	0.176010000705719	0.173430002480745	0.149824997782707	0.134915000200272	0.178314998745918	0.0758799985051155	0.0388950020074844	-0.0246099995449185	-0.00984000032767653	-0.0130750003270805	-0.00670999977737665	-0.0528499982319772	-0.0825399991124868	-0.300345001742244	-0.333279995620251	-0.422650009393692	-0.40830500125885	-0.443180002272129	-0.402179998159409	-0.313369996845722	-0.370360004901886
chrXV:505153-505698	YOR096W	1.85589500069618	2.26854999065399	3.01478998661041	3.67207995653152	3.73267004489899	3.75613503456116	3.97623504400253	3.47801996469498	3.04579503536224	2.71133998632431	2.53886004686356	2.41678504943848	2.25946500301361	2.21570991277695	2.41512993574142	2.48849498033524	2.60291501283646	2.63657995462418	2.63440492153168	2.3868749499321	2.39970498085022	2.31849502325058	1.45483003258705	0.744160011410713	0.537250006198883	0.390670004487038	0.354080003499985	0.343580001592636	0.273260003328323	0.222490003705025	0.178359997272491	0.130520002543926	0.105499998852611	-0.0676800006069243	-0.152069997042418	-0.176399999856949	-0.278220003843307	-0.258459988236427	-0.207120004296303	-0.150330004096031	-0.188499999046326	-0.162859998643398	-0.15785000026226	-0.0866700023412705	-0.0219500005245209	-0.0332599988207221	-0.0854999989271164	-0.101579999178648	0.0407100007403642	0.135860002785921
chrVII:919962-920505	YGR214W	1.50857003927231	2.11660997867584	2.60352001190186	3.26636996269226	3.49091999530792	3.51292996406555	3.15034995079041	3.04562001228333	2.68899998664856	2.46721994876862	2.47800002098084	2.3171799659729	2.25296001434326	2.22365996837616	2.26343998908997	2.22146992683411	2.26409003734589	2.11181001663208	1.84970999956131	1.56329002380371	1.30829000473022	1.05980997085571	0.744339990615845	0.389370012283325	0.249150004982948	0.205025002360344	0.264424998313189	0.318124994635582	0.344524994492531	0.317799992859364	0.32872499525547	0.351800002157688	0.262924998998642	0.189999995753169	0.0617249989882112	0.0483249993994832	0.0132750001503155	0.0117749996716157	0.0476749986410141	0.0932000018656254	0.172100003808737	0.192049998790026	0.209350001066923	0.174149999395013	0.0965999998152256	0.0954250004142523	0.0392750003375113	-0.07707499852404	-0.10402500256896	-0.110799999907613
chrXII:931884-932421	YLR406C-A	1.77602499723434	2.28822505474091	2.84552490711212	3.34047496318817	3.7226750254631	3.78145003318787	3.63514995574951	3.52525001764297	3.34247499704361	3.50964999198914	3.39805006980896	2.86965000629425	2.51497507095337	2.39517503976822	2.50714999437332	2.48332500457764	2.35330003499985	2.21290004253387	2.0480500459671	1.8909749686718	1.82592499256134	1.43099996447563	1.174624979496	0.874049991369247	0.516699999570847	0.335889995098114	0.240740004181862	0.231630001962185	0.253419998288155	0.235140000283718	0.169670002162457	0.160819999873638	0.162839998304844	0.1471499979496	0.096229999512434	0.0321900010574609	-0.030730000231415	-0.0682500001043081	-0.0554200002923608	-0.0317799991229549	-0.0556299982126802	-0.0522599986754358	-0.115240000933409	-0.0321400003507733	-0.0302100010216236	-0.0375300008803606	-0.0333500005304813	-0.0189000001177192	-0.0365800004452467	-0.0224900003522635
chrII:164941-165465	YBL029C-A	0.802430003881454	1.13336998224258	1.62358999252319	1.93252002000809	2.1281200170517	2.66228001117706	2.9208399772644	3.0326099395752	3.18193004131317	2.8827999830246	2.69760999679565	2.85455994606018	2.93726994991302	2.97603001594543	2.90563998222351	2.82225000858307	2.59127006530762	2.59567999839783	3.11848993301392	3.07502999305725	2.80069992542267	2.39599995613098	1.80978999137878	1.13042998313904	0.696660000085831	0.505219985544682	0.485114999115467	0.52628498673439	0.54088998734951	0.509895008802414	0.505259989202023	0.511100007593632	0.571990004181862	0.585420010983944	0.520974992215633	0.449279989302158	0.290444999933243	0.232779996097088	0.283914993703365	0.305679999291897	0.286914995312691	0.26526999771595	0.41804500669241	0.607035008072853	0.584855002164841	0.582130005955696	0.562710008025169	0.530319985747337	0.539629995822906	0.73013998568058
chrII:555620-556144	YBR157C	0.580205021798611	0.70931499004364	0.869764995574951	0.955159986019135	1.15916499197483	1.32249998450279	1.40412997603416	1.71608000397682	2.00013999938965	2.19548009634018	2.36336500644684	2.3688750743866	2.45112502574921	2.52178498506546	2.52796003818512	2.39937003850937	2.14737490415573	2.02711999416351	1.79718499183655	1.71931501626968	1.6374399960041	1.5411600112915	1.3881450176239	1.18148501515388	1.08504503369331	1.06290000677109	1.05615001916885	1.03775000572205	1.06339997053146	1.13824999332428	1.23274999856949	1.29549998044968	1.33069998025894	1.50234997272491	1.48700004816055	1.64515000581741	1.66049998998642	1.38120001554489	1.24585002660751	1.04765000939369	1.00835001468658	0.932199984788895	0.779650002717972	0.725400000810623	0.553749978542328	0.572300016880035	0.664499998092651	0.7432000041008	0.722000002861023	0.685799986124039
chrX:173029-173543	YJL130C	0.0743999984115362	0.518599987030029	0.774699985980988	1.12959998846054	1.1071999669075	1.20190000534058	1.51089996099472	1.85679996013641	1.98479998111725	2.25329995155334	2.49224996566772	2.79605007171631	3.20429992675781	3.494500041008	3.58434998989105	2.6143000125885	2.52209997177124	2.43240010738373	2.24100005626678	2.23775005340576	2.09105002880096	1.80634999275208	1.54430001974106	0.98429998755455	0.398749984800816	0.109124997630715	0.0655850008595735	-0.0706349998246878	-0.365264998376369	-0.399399994313717	-0.443050013482571	-0.424285012483597	-0.392265009880066	-0.170335002988577	-0.107675003958866	0.00919500016607344	0.0835200030356646	0.174620000272989	0.286460001021624	0.286380004137754	0.232319999486208	0.269584999978542	0.183900003321469	-0.0660400016233325	-0.295189997553825	-0.396940006315708	-0.634065002202988	-0.716174998879433	-0.489800017233938	0.0522950016893446
chrXVI:829156-829669	YPR149W	0.723909974098206	1.8598299741745	2.43943996429443	2.74849007129669	3.0034300327301	3.0236100435257	3.06016008853912	2.96299006938934	2.89708003997803	2.68287992477417	2.35379998683929	2.04969997406006	1.77722004652023	1.4798700094223	1.40898001194	1.28710000514984	1.19024000167847	0.971849995851517	0.861419999599457	0.776819998025894	0.76207999587059	0.550929987430573	0.349559995532036	0.179330000281334	0.0969799995422363	0.0631299994885921	0.093765003234148	0.0658599995076656	0.026630000025034	0.0329449996352196	0.0122599998489022	0.0718349985778332	0.100750001892447	0.0205100001301616	0.087695001764223	0.141580000519753	0.194385001063347	0.0860149992629886	-0.00404000033158809	0.0236249997047707	0.0132800003513694	-0.118815001659095	-0.276749996840954	-0.445320011675358	-0.500319990515709	-0.441975010931492	-0.414835003018379	-0.432815000414848	-0.510499991476536	-0.507349991798401
chrX:75372-75884	YJL189W	0.880875009298325	1.55235003232956	2.11694997549057	2.83809995651245	3.06074501276016	3.06063499450684	3.03257499933243	3.20806504487991	3.33476495742798	3.30634492635727	3.08682494163513	2.68297997713089	2.43762499094009	2.52103496789932	2.67135500907898	2.58868005275726	2.45921508073807	2.38277994394302	2.34061994552612	2.14822500944138	2.28915499448776	1.72337000966072	1.06185998022556	0.730719991028309	0.305364990234375	0.503699991106987	0.627029985189438	0.684570002555847	0.660560005903244	0.616300004720688	0.553409987688065	0.38775999546051	0.372509995102882	0.255449993908405	-0.12834000363946	-0.324719998240471	-0.323120003938675	-0.230259993672371	-0.249630002677441	-0.295780009031296	-0.291200000047684	-0.367719998955727	-0.360000002384186	-0.388139998912811	-0.475009992718697	-0.553279983997345	-0.528069984912872	-0.481680005788803	-0.49176000058651	-0.305819998681545
chrX:662871-663383	YJR127C	1.44355000257492	1.48526998758316	1.59205001592636	1.83700000047684	2.18587007522583	2.62446999549866	2.77083995342255	2.72855997085571	2.63722991943359	2.59471998214722	2.58214004039764	2.64205002784729	2.51809003353119	2.4639999628067	2.4734500169754	2.58798999786377	2.53494002819061	2.37952995300293	2.22216992378235	2.13645002841949	2.10885999202728	2.17306005954742	1.67658998966217	0.951609981060028	0.627689987421036	0.486029995977879	0.436695003509522	0.39680000692606	0.376369993388653	0.3735799908638	0.347934992611408	0.254425001889467	0.226044993847609	0.215154995769262	0.126135000959039	0.0745600014925003	-0.0755650009959936	-0.196190000325441	-0.195104995369911	-0.197084999829531	-0.241724995523691	-0.333459988236427	-0.363125002384186	-0.301415003836155	-0.329249998927116	-0.288584998250008	-0.291609993577003	-0.310075007379055	-0.343234997987747	-0.184470000490546
chrIV:307847-308358	YDL082W	0.469255009293556	1.22474502921104	1.67349500060081	1.9551849603653	2.2502499461174	2.42291001081467	2.72115494012833	2.94692003726959	3.07229000329971	3.07025498151779	3.14151004552841	3.66120995283127	3.91822504997253	4.04295506477356	3.95302501916885	3.93017506599426	3.93721994161606	4.36052002906799	4.62329006195068	4.20170011520386	3.44062502384186	2.1694150686264	1.62587500810623	1.15503495931625	0.623995000123978	0.422600001096725	0.386140009760857	0.347330003976822	0.331760001182556	0.307959997653961	0.321850001811981	0.247020009160042	0.0659700006246567	0.0199099984019995	0.124639996886253	0.0721300005912781	0.0480600014328957	0.0579199999570847	0.0720099978148937	0.0983299978077412	0.151820002496243	0.0943399969488382	-0.274710000958294	-0.298980006575584	-0.254730004072189	-0.224189998209476	-0.2966000020504	-0.413890001177788	-0.477239990234375	-0.511729991436005
chrV:141038-141546	YEL007W	1.02047498524189	1.17332500219345	1.12367498874664	1.15920001268387	1.58542501926422	1.72390002012253	1.65754997730255	1.5699500143528	1.69625005125999	1.63802501559258	1.56159999966621	1.51132503151894	1.45329999923706	1.39095002412796	1.24734997749329	0.773674994707108	0.756225004792213	0.767875015735626	0.954225033521652	0.996849998831749	0.964850008487701	0.982850015163422	1.0806500017643	1.223149985075	1.22702500224113	1.01805999875069	0.899419987201691	0.555619987845421	0.278729999065399	0.0401999989524484	-0.0820200003683567	-0.139280001819134	-0.191929998993874	-0.112609997391701	-0.16455000191927	-0.154200002551079	-0.127690000832081	-0.127829997986555	-0.17405000180006	-0.361120000481606	-0.42333000600338	-0.529369986057281	-0.591919976472855	-0.610879981517792	-0.625439977645874	-0.605019992589951	-0.616830015182495	-0.466510012745857	-0.444449996948242	-0.415829995274544
chrIV:591521-592028	YDR072C	1.39530999660492	1.78749998807907	1.99450999498367	2.01920998096466	2.1645099401474	2.57859995365143	2.61052992343903	2.80130004882812	3.22483999729157	3.24099004268646	3.17321999073029	3.34311995506287	3.36574997901916	3.22788000106812	3.09432995319366	3.15609993934631	2.99221997261047	2.95670993328095	2.93779001235962	2.46362993717194	1.65201996564865	1.17117000818253	0.946740007400513	0.868249988555908	0.944859999418259	0.915460005402565	0.852915006875992	0.75128501355648	0.772914990782738	0.72378998696804	0.699194985628128	0.661334988474846	0.457809996604919	0.303060005605221	0.269019995629787	0.366030003130436	0.366370002925396	0.312495005130768	0.31485999673605	0.319984990358353	0.294125007092953	0.271055011451244	0.259695006906986	0.32520500421524	0.391950005292892	0.499464994668961	0.599660009145737	0.612294992804527	0.524129995703697	0.557049977779388
chrII:415329-415835	YBR084C-A	0.168349999934435	0.647799998521805	1.16350001096725	1.85424995422363	2.41805005073547	2.93315005302429	2.78580009937286	2.85609996318817	2.99459993839264	2.99380004405975	2.9710499048233	2.90074992179871	2.78004992008209	2.5518000125885	2.43684995174408	2.47409999370575	2.52570009231567	2.2422000169754	2.05654990673065	1.98989993333817	1.89169996976852	1.66339999437332	0.970149993896484	0.571950018405914	0.184400003403425	0.0403849998489022	-0.0464500008150935	-0.0534449990838766	-0.0877900008112192	-0.0890199992805719	-0.115904999524355	-0.211349998414516	-0.302715004980564	-0.304119993746281	-0.289145003259182	-0.288624992966652	-0.308954989910126	-0.288004998862743	-0.306144999712706	-0.212400000542402	-0.275794997811317	-0.202775005251169	-0.200799997150898	-0.234029992669821	-0.229860003292561	-0.206715004146099	-0.216284996271133	-0.302859991788864	-0.345595008134842	-0.430795006453991
chrV:545094-545598	YER177W	1.01844998896122	0.935825002193451	1.28366996943951	1.74553998708725	2.19554997682571	2.44972499608994	2.61291500329971	2.85852001905441	3.04082998037338	2.9884999871254	2.64905496835709	2.55120996236801	2.61816000938416	2.62705994844437	2.47491499185562	2.19045004844666	2.06473500728607	1.95616500377655	1.56808495521545	1.08226997554302	0.974444997310638	0.873000013828278	0.686985006928444	0.67064001262188	0.58984000980854	0.542249995470047	0.518590015172958	0.439919999241829	0.440759989619255	0.367969989776611	0.351949992775917	0.270360001921654	0.211390006542206	0.038170001283288	-0.0561100007966161	-0.0240999998524785	-0.0552199988160282	-0.120250002294779	-0.133719999343157	-0.160169994831085	-0.126779998838902	-0.178879994899035	-0.196729999780655	-0.233589999377728	-0.147589994966984	-0.0714299995452166	-0.138109999150038	-0.147549997270107	-0.118560001254082	-0.106990001350641
chrVII:598802-599305	YGR055W	0.216480000317097	0.505889999866486	1.33510996103287	2.55663001537323	3.15873005390167	3.64131994247437	3.7892199754715	3.8237500667572	4.08423004150391	4.22781004905701	4.22703986167908	3.9969699382782	3.62611002922058	3.54388999938965	3.29072992801666	2.9486799955368	2.6574000120163	2.4425999879837	2.21875994205475	1.48075000047684	0.71207001209259	0.501729989051819	0.394979992508888	0.348569995164871	0.253369991481304	0.21382499858737	0.251825004816055	0.277500003576279	0.355674989521503	0.266274992376566	0.232725001871586	0.173250000923872	0.157924994826317	0.0439999997615814	-0.184649998322129	-0.202674999833107	-0.155774999409914	-0.211125001311302	-0.209024999290705	-0.205175001174212	-0.187399998307228	-0.170374996960163	-0.0521999987540767	0.0385499998228624	0.0400999998673797	0.0981250004842877	0.241400003433228	0.319499999284744	0.233249999582767	0.208099994808435
chrXIV:355273-355775	YNL144C	1.77732999324799	2.1448499917984	2.62607998847961	3.0725400686264	3.25206000804901	3.46092002391815	3.83873996734619	3.84153003692627	3.49264998435974	3.15435004234314	3.07824003696442	2.97487006187439	2.65614004135132	2.26060004234314	2.00619004964828	1.81899001598358	1.73468998670578	1.72583001852036	1.65528999567032	1.68346999883652	1.7269899725914	1.77407999038696	1.58434996604919	1.17912996411324	0.886050015687943	0.74930998980999	0.675854986906052	0.604759994149208	0.579324996471405	0.561639997363091	0.53346500992775	0.499419996142387	0.49149499386549	0.356845006346703	0.289169998466969	0.277090004086494	0.194439994543791	0.142609996721148	0.112420001626015	0.118740003183484	0.0902750018984079	0.144990000501275	0.180110002309084	0.113254997506738	0.138275002688169	0.0604850010946393	0.0771449996158481	0.0524200011044741	0.0491199996322393	0.130069999396801
chrXV:520480-520982	YOR107W	0.864424994587898	0.979429993033409	1.33276498913765	1.17894998788834	1.25716498494148	1.47733498811722	1.72832497358322	1.91742995977402	2.06394491195679	2.31812505722046	2.66299498081207	3.25435494184494	3.61910500526428	3.48345000743866	3.28729004859924	2.9805299282074	2.81848002672195	2.91455005407333	2.84770002365112	2.6892749786377	2.5301299571991	2.46439491510391	2.063460034132	1.50977995991707	1.14327499866486	0.9167799949646	0.86185000538826	0.906039977073669	0.859720015525818	0.838520008325577	0.76667999625206	0.683860015869141	0.647270011901856	0.571200007200241	0.505280011892319	0.307109999656677	0.304209998250008	0.36411999464035	0.391650006175041	0.466309997439384	0.502989998459816	0.499930009245872	0.289969995617867	0.317899999022484	0.193680001050234	0.0720499984920025	0.0310500010848045	0.0230400001630187	0.0147200002335012	-0.029619998857379
chrXIV:281605-282107	YNL190W	0.15352999791503	1.13724999427795	1.94198999404907	2.72922992706299	3.16222991943359	3.36380996704102	3.69872999191284	3.58784999847412	3.35218005180359	2.91747004985809	2.78793995380402	2.54674005508423	2.50838003158569	2.46762998104095	2.33497004508972	2.28254008293152	2.14026005268097	1.87714002132416	1.34915000200272	0.977290004491806	0.773849993944168	0.572100004553795	0.381039994955063	0.422440001368523	0.525720006227493	0.550754994153976	0.562404996156692	0.503750011324883	0.48568000048399	0.475540000200272	0.49372500628233	0.445274996757507	0.253090000897646	0.0784650005400181	0.00496999993920326	-0.0290100013371557	-0.0400899998378009	-0.111804999038577	-0.131044999137521	-0.0454100009519607	-0.0167800002265722	-0.0145050001330674	-0.0686949997209012	-0.182245001941919	-0.169264999032021	-0.17748000100255	-0.213460001349449	-0.318344988673925	-0.396870000660419	-0.364329989254475
chrXI:327584-328080	YKL060C	0.587575003504753	0.693375006318092	1.82444998621941	3.09962499141693	3.86857497692108	3.85787504911423	3.70762503147125	3.54997497797012	3.4991500377655	3.38819998502731	3.02950006723404	2.78289997577667	2.20799997448921	1.87247502803802	1.68392503261566	1.56090000271797	1.44160002470016	1.29944998025894	1.3371000289917	1.40267500281334	1.30622500181198	1.28840002417564	1.29667502641678	1.23675003647804	0.902899995446205	0.848729997873306	0.888830000162125	0.792589992284775	0.678479981422424	0.594300013780594	0.443240001797676	0.30463999658823	0.16393000036478	0.0672100026160479	-0.120410002022982	-0.215200005471706	-0.234080000221729	-0.322110003232956	-0.356220003962517	-0.31229000389576	-0.241950005292892	-0.224590002000332	-0.148970000445843	-0.103990001231432	-0.158060002326965	-0.140750002861023	-0.114930000156164	-0.110629998892546	-0.198019997775555	-0.225799995660782
chrIV:1011446-1011941	YDR275W	0.896350026130676	1.38989996910095	1.66434997320175	1.92539995908737	2.23254990577698	2.53090000152588	2.94099998474121	2.94714999198914	3.03690004348755	3.14645004272461	3.16414999961853	3.09994995594025	2.92604994773865	2.77415001392365	2.66530001163483	2.85025000572205	2.74644994735718	2.61365008354187	2.50855004787445	2.54904997348785	2.52625000476837	2.5749499797821	2.56420004367828	2.07245004177094	1.1414999961853	0.49875001013279	0.353055000305176	0.227270002663136	0.225044990330935	0.239634998887777	0.235310001671314	0.273079988360405	0.347435000538826	0.658935010433197	0.963769963383675	0.89896499812603	0.75531998872757	0.504305011034012	0.359155008196831	0.309984999895096	0.236520001292229	0.237529999762774	0.202715005725622	0.181059997528791	0.160664999485016	0.14677000567317	0.0947200005874038	0.0385899995453656	0.016905000153929	0.0590499997138977
chrV:490923-491416	YER158C	0.612570005655289	0.791400015354156	1.13906999826431	1.6516099691391	1.88722997903824	2.31380994319916	3.23294003009796	3.6324099779129	3.27140004634857	3.22824008464813	3.14711000919342	3.05912005901337	2.96284995079041	2.52231993675232	2.38475992679596	2.32608997821808	2.53884000778198	2.50184001922607	2.26401991844177	1.94758996963501	1.79941998720169	1.59065997600555	1.38464000225067	1.19629999399185	0.887739992141724	0.686279991269112	0.634644982218742	0.633450013399124	0.629490020871162	0.599645015597343	0.590389999747276	0.604595011472702	0.549314996600151	0.621164989471436	0.548039996623993	0.456794995069504	0.34043999761343	0.248290005326271	0.117774999048561	-0.112400001753122	-0.13733499571681	-0.182825004309416	-0.277185009419918	-0.290984998643398	-0.256064996868372	-0.265240006893873	-0.300025001168251	-0.197250003367662	-0.137120000272989	-0.0317500009201467
chrXVI:645264-645754	YPR036W-A	0.507880006730556	0.780810004472733	1.22288000285625	1.54340498447418	1.55400002002716	1.77240499258041	1.99548000097275	2.04951496124268	2.06783009767532	2.13903002738953	2.29902999401093	2.58701008558273	2.55017502307892	2.48855501413345	2.41611996889114	2.27913997173309	2.36476001739502	2.36987491846085	2.36004492044449	2.15704004764557	2.02739498615265	2.06058002710342	1.64464997649193	0.968464997410774	0.442170013487339	0.251839998364449	0.238440003991127	0.269729989767075	0.285499995946884	0.226569998264313	0.145419998466969	0.156039999425411	0.090090000256896	-0.0878299983218312	-0.168929997086525	-0.234059996902943	-0.288840001821518	-0.231489999592304	-0.189980001747608	-0.160600005090237	-0.159410002827644	-0.0416200005915016	0.124179999227636	0.165839998424053	0.245570002496243	0.215009996294975	0.271009999513626	0.296470004320145	0.350360009074211	0.406140005588531
chrVII:397734-398223	YGL056C	1.17925000190735	1.33207502961159	1.70004996657372	2.30822497606277	2.59499996900558	2.48549997806549	2.56367498636246	2.66600000858307	2.76384997367859	2.78412503004074	2.7529000043869	2.78635001182556	2.73145008087158	2.76990002393723	2.72210001945496	2.64735001325607	2.66414999961853	2.83232498168945	2.9544250369072	2.74472504854202	2.48185008764267	2.45179998874664	2.17615008354187	1.83795002102852	0.812174990773201	0.381309995055199	0.416419985890388	0.411139994859695	0.417959997057915	0.421670001745224	0.434430000185967	0.387589997053146	0.29549999833107	0.168010000325739	-0.0193800002336502	-0.0263600011821836	-0.0257000005804002	-0.0469400007277727	-0.0732699990272522	-0.067509999871254	-0.157459998130798	-0.213400001823902	-0.118099998682737	-0.235099999606609	-0.309319996833801	-0.294440013170242	-0.296109998226166	-0.268889999389648	-0.280329994857311	-0.150740000605583
chrVII:905355-905842	YGR204W	1.00820001959801	1.02135499119759	1.18084497451782	1.32683500051498	1.74673501253128	2.11767003536224	2.45471494197845	2.69677504301071	2.86667505502701	3.19255509376526	3.30199506282806	3.37340507507324	3.50468505620956	3.65327998399734	3.60998995304108	3.63347998857498	3.51192004680634	3.13171503543854	2.78767991065979	2.50794495344162	2.23554500937462	1.62717998623848	1.22029501199722	0.917614990472794	0.922629988193512	0.852739983797073	0.772679990530014	0.770559990406036	0.759489995241165	0.786319988965988	0.808090007305145	0.773169982433319	0.716969993710518	0.331789997220039	0.330600008368492	0.276080003380775	0.305189990997314	0.321020007133484	0.282189998030663	0.272349998354912	0.277800005674362	0.265260007977486	0.316349995136261	0.263939994573593	0.387039992213249	0.30837000310421	0.354809999465942	0.343510004878044	0.22640999853611	0.14362999945879
chrXV:742217-742703	YOR212W	0.488880008459091	0.63982001543045	0.897770005464554	1.21311000585556	1.47436002492905	1.91196000576019	2.36610999107361	2.38798005580902	2.51992998123169	2.74536998271942	2.675870013237	2.75711996555328	2.84792001247406	2.72058000564575	2.61423006057739	2.33670001029968	2.09743001461029	1.7888000369072	1.70006002187729	1.46664999723434	1.12992001771927	1.00427004098892	0.992339980602264	0.934289985895157	0.766730010509491	0.730884984135628	0.745605006814003	0.753560000658035	0.699675005674362	0.67540000975132	0.663540002703667	0.593935006856918	0.484085012972355	0.371135006844997	0.304275009036064	0.271965007483959	0.175160004943609	0.0470900012180209	0.00574500014772639	-0.0757199984043837	-0.0267049992457032	0.0493249990977347	-0.0398400000296533	-0.138220001757145	-0.179325000196695	-0.233714999258518	-0.255764997005463	-0.264229995012283	-0.261779998242855	-0.333795002102852
chrVII:438470-438954	YGL031C	0.750444981455803	0.827805000543594	0.999350029230118	1.19036000072956	1.47728500366211	1.40701000094414	1.70893504023552	1.98989998102188	2.02904504537582	2.01761989593506	2.01730999946594	1.98392001390457	1.96830500364304	2.07006006240845	2.19779499769211	2.3430100440979	2.27251006364822	2.33239997625351	2.21583995819092	2.07073495388031	1.93724498748779	1.78567996025085	1.64952500462532	1.35595501065254	1.22417499423027	1.19690001010895	1.18519997596741	1.09270000457764	1.0730499625206	1.03420001268387	1.01655000448227	0.894149988889694	0.653600007295609	0.39554999768734	0.158250004053116	0.197899997234344	0.148649998009205	0.135599996894598	0.201200000941753	0.384399995207787	0.441100001335144	0.311000004410744	0.230999998748302	0.127400003373623	0.0722000002861023	0.105250000953674	0.125699996948242	-0.109200002625585	-0.231099992990494	-0.216950006783009
chrVIII:125995-126478	YHR010W	0.772380000352859	1.10927000641823	2.0765000641346	2.92521003484726	3.31336002349853	3.41174501180649	3.6643000125885	3.83691500425339	3.73224002122879	3.45366500616074	2.99038506746292	2.72531000375748	2.32992500066757	2.27465491294861	2.26367498636246	2.18365497589111	2.14363001585007	2.02259500622749	1.99875997900963	1.9683249771595	1.79969003200531	1.12188503146172	0.71104998588562	0.272025000303984	0.105939998477697	0.12503000125289	0.169689998030663	0.181159996986389	0.216750003397465	0.171529994904995	0.0457099992781878	-0.0274100003764033	-0.0833100013434887	-0.194130003452301	-0.308640004694462	-0.384960001707077	-0.432290008664131	-0.440399998426437	-0.314310002326965	-0.152910001575947	0.0936199977993965	0.246519994735718	0.20935999751091	0.0960299983620644	-0.0338599994778633	-0.0565899999346584	-0.0929499998688698	0.0893499977886677	0.0611899986863136	-0.0416000010445714
chrXI:431355-431836	YKL006W	0.512000001966953	0.645624995231628	0.726099982857704	0.799649998545647	1.0611750036478	1.38242498040199	1.87237495183945	2.67412495613098	2.98339998722076	2.87999999523163	2.69322502613068	2.55277502536774	2.45770001411438	2.27430003881454	2.20452505350113	2.14995008707047	2.15397500991821	2.20287495851517	2.19417506456375	2.1866250038147	2.12637507915497	1.91515001654625	1.67197498679161	1.07362498342991	0.317050002515316	-0.00159000009298325	-0.110350000858307	-0.134769996255636	-0.205929996073246	-0.18822999894619	-0.213430000841618	-0.252320004999638	-0.217090000212193	-0.110389999300241	0.0154600009322166	0.0481899999082088	0.057480001449585	0.0232900004833937	-0.0308200009167194	-0.0470099983736873	-0.0131199997849762	0.0144800014793873	-0.130930001288652	-0.307480004429817	-0.365610003471375	-0.280579999089241	-0.207020004093647	-0.182700002193451	-0.215519998967648	-0.359719997644424
chrVII:23365-23843	YGL253W	0.477570000290871	0.77820001244545	2.12383999824524	3.87147002220154	4.06421995162964	4.13908987045288	3.97620992660522	3.83942000865936	3.71428003311157	3.29149010181427	3.00317006111145	2.34606990814209	2.09361999034882	1.90009998083115	1.8119500041008	1.72455999851227	1.63741998672485	1.80391001701355	1.82479997873306	1.71352999210358	1.70465003252029	1.58772999048233	1.24104999899864	0.805489999055862	0.597210016846657	0.398640003800392	0.316189996898174	0.257415004819632	0.169304996356368	-0.0227500010281801	-0.0750399991869926	0.00344500001519918	0.00216000024229288	-0.153375004604459	-0.266529995203018	-0.270265005528927	-0.294260001182556	-0.260479994118214	-0.198350001871586	-0.174899998307228	-0.167074999958277	-0.103899998690758	0.0190599995185039	-0.0233600002713501	-0.030489999614656	-0.0396549999713898	-0.104959999024868	-0.187705001980066	-0.289534998685122	-0.346255004405975
chrI:45240-45718	YAL053W	0.925304991006851	1.00667499303818	1.20771001577377	1.68909499645233	2.38700006008148	2.49990998506546	2.53886497020721	2.61755993366241	2.69204494953156	2.80651001930237	2.91987507343292	2.87067509889603	2.79480000734329	2.74519497156143	2.65383496284485	2.37344001531601	2.28491501808166	2.35406502485275	2.30902495384216	2.12034995555878	2.10220504999161	2.03637008666992	1.87106500267982	1.47577000260353	1.51959000825882	1.6413800239563	1.58308000564575	1.52042999267578	1.54736001491547	1.53938001394272	1.51270996332169	1.49473999738693	1.12666999101639	0.672040003538132	0.475400003790855	0.378989991545677	0.36005999147892	0.353339990973473	0.36700000166893	0.374309998750687	0.355790001153946	0.294439995288849	-0.0215500013902783	-0.0976500026881695	-0.102980001270771	-0.0941599994897842	-0.0933899983763695	-0.107470001280308	-0.112820000201464	-0.184190000593662
chrI:141644-142122	YAL005C	-0.284600000828505	-0.231424998492002	0.00359999784268439	0.459574989974499	0.838324978947639	0.999050006270409	1.03632497787476	1.28319999575615	1.61329999566078	1.60630002617836	1.58775001764297	1.78220000863075	2.14270001649857	2.39442503452301	2.51919996738434	2.61199992895126	2.61272495985031	2.89777499437332	2.8534500002861	2.52340006828308	2.06750005483627	1.42212499678135	0.652900002896786	0.376575004309416	-0.042900001630187	-0.315970000624657	-0.377930003404617	-0.284539997577667	-0.27151999771595	-0.288920000195503	-0.360950005054474	-0.533889997005463	-0.514929991960525	-0.406460008025169	-0.524390012025833	-0.614689993858337	-0.624819999933243	-0.555200004577637	-0.515789985656738	-0.517960000038147	-0.499619987607002	-0.528150007128716	-0.538900005817413	-0.604239982366562	-0.718389987945557	-0.777610003948212	-0.818929982185364	-0.824339985847473	-0.85084000825882	-0.941439998149872
chrVII:428064-428539	YGL036W	1.31798002719879	1.49673999547958	1.69898995161057	2.02488003969192	2.12796001434326	2.36845004558563	3.0927099943161	3.50205998420715	3.61222991943359	3.79180002212524	3.8552499294281	3.79205994606018	3.72988002300262	3.76677002906799	3.37122001647949	3.08015999794006	2.68390002250671	1.74603000879288	0.608350014686584	0.608499988913536	0.788470005989075	0.952569991350174	1.13956995010376	0.793700003623962	0.304490000009537	0.158440005779266	0.142870002985001	0.130625001341104	0.113445001840591	0.10053500123322	0.0847600001841784	0.0517349993810058	-0.202810001187026	-0.242115000635386	-0.201880001276732	-0.172234999388456	-0.166979996860027	-0.143114998191595	-0.132010002434254	-0.166154997050762	-0.189439997076988	-0.0952049978077412	-0.339355006814003	-0.408280012011528	-0.421979999542236	-0.440835008025169	-0.433249989151955	-0.404560007154942	-0.450850006937981	-0.455770002305508
chrII:140396-140870	YBL042C	0.483564995229244	0.65687001645565	1.12880500555038	1.98692997694015	2.29866504669189	2.44769504070282	2.5966400384903	2.74948000907898	2.91896502971649	3.05759508609772	3.33459004163742	3.2222799539566	3.17709995508194	3.13725506067276	2.93707499504089	2.65246504545212	2.66288504600525	2.36827008724213	1.86083000302315	1.2126749932766	0.595350012183189	0.322444989532232	0.230775009840727	0.334595005214214	0.307194998860359	0.290460002422333	0.37731000483036	0.453039991855621	0.564959999918938	0.611110019683838	0.517340010404587	0.283519996702671	0.193210002779961	0.022630000859499	-0.0289500003680587	-0.0620500024408102	-0.0964899986982346	-0.0986499980092049	-0.100179998576641	-0.0139400002546608	-0.0340900015085936	-0.0348999998066574	-0.04198000037577	-0.0539499994367361	-0.0734900012612343	-0.160129998624325	-0.278569991886616	-0.306779989600182	-0.178879997879267	-0.0776500005275011
chrXI:99624-100098	YKL182W	0.779514989256859	0.75497000515461	0.788849997520447	0.920595002174377	1.10124004781246	1.81782997250557	2.87648994922638	3.00544500350952	3.16309999227524	3.19350498914719	3.1176499247551	3.19276502132416	3.1897400021553	3.04962002038956	2.82818001508713	2.7675599694252	2.75650997161865	2.74606499671936	2.7564000248909	2.52390502691269	2.40671503543854	2.23817503452301	1.62179997563362	1.15002998709679	0.857629987597466	0.701379984617233	0.629529988765717	0.606160008907318	0.540429997444153	0.478590008616447	0.408120012283325	0.400860008597374	0.436700001358986	0.464579990506172	0.507020002603531	0.483450001478195	0.256930002570152	0.176350003480911	0.132550004124641	0.151790003478527	0.0794399999082089	0.0274699991568923	-0.0512100009247661	-0.197920005768538	-0.173079998791218	-0.100019998848438	-0.140250000357628	-0.062049999833107	-0.260219993814826	-0.309119993448257
chrXIV:503090-503563	YNL065W	0.442139995098114	0.565500026941299	0.698070007562637	0.772119981050491	0.806240010261536	0.864419996738434	1.28756000995636	1.44325000047684	1.59174998998642	1.70891003608704	1.64924001693726	1.85679997205734	2.1971599817276	2.37205002307892	2.32614996433258	2.30845000743866	2.45188999176025	2.43089001178741	2.30722999572754	2.34362001419067	2.09942003488541	1.95001001358032	1.62044004201889	1.09307001233101	0.286640006303787	0.168135003000498	0.279635000228882	0.305464999377728	0.322775003314018	0.339490006864071	0.304745005071163	0.127990000043064	-0.149389996379614	-0.342609986662865	-0.481120002269745	-0.485044993460178	-0.51383498609066	-0.53824500143528	-0.556429982185364	-0.556904987990856	-0.356795001775026	-0.22765000090003	-0.450584994256496	-0.477119997143745	-0.484889997541904	-0.504850009083748	-0.489754986763	-0.533924993872642	-0.584850001335144	-0.680714997649193
chrXVI:700049-700522	YPR080W	-0.0230450008253683	0.0908049995079637	0.742344996333122	1.90155003666878	2.83350503444672	3.26885004043579	3.31514002084732	3.61008502244949	3.59627993106842	3.68520996570587	3.56665499210358	3.14295506477356	3.21747002601624	2.77523506879807	2.83279000520706	2.54362003803253	2.3801250576973	2.14571003913879	1.78566504716873	1.80293498039246	1.71411997675896	1.51029997467995	1.17347998321056	0.0669550064951181	-0.100589997693896	-0.133700002729893	-0.190789999067783	-0.191199998557568	-0.209139999747276	-0.175160004198551	-0.213189999759197	-0.315399996936321	-0.265159997344017	-0.420719990134239	-0.463909992575645	-0.486550006270409	-0.540580010414124	-0.637369978427887	-0.749290013313293	-0.682879996299744	-0.670479995012283	-0.647179991006851	-0.798539996147156	-0.875169998407364	-0.940210008621216	-0.863009995222092	-0.857779991626739	-0.867530024051666	-0.98212998509407	-1.02973001003265
chrVI:106321-106785	YFL016C	0.123920000344515	0.295510002970696	0.716659983992577	1.84255005717278	2.51789002418518	2.9295800447464	3.07912991046906	3.20784995555878	3.10348000526428	3.12337999343872	2.89605991840363	2.92231004238129	2.77967998981476	2.56194994449615	2.48571007251739	2.32000002861023	2.11256005764008	2.10064995288849	2.00563998222351	1.95620996952057	1.81946001052856	2.0092299580574	1.82510999441147	1.382990026474	1.21624999046326	1.38263999223709	1.33487500548363	1.32628999352455	1.33146002292633	1.29525997638702	1.2640100300312	1.24169001579285	1.19144999980927	0.392175009846687	0.0691399987787008	0.0630199991166592	0.0437200013548136	0.0255800012499094	0.0240500006824732	0.0203250003047287	0.0149950004182756	0.0943149997852743	0.115194997447543	-0.197605002229102	-0.250140006840229	-0.270344994962215	-0.277194999158382	-0.280044996738434	-0.294765001535416	-0.42705000191927
chrXV:443610-444074	YOR062C	0.259764998406172	0.290034994482994	0.315510001778603	1.03180500864983	1.71726003885269	2.3215400159359	2.8989149928093	2.98360005617142	3.11683503389359	2.80928503274918	3.01499003171921	2.83111499547958	2.69361997842789	2.57198004722595	2.4248650431633	2.05389503836632	1.72061502933502	1.42881495952606	1.16941999197006	0.744750016927719	0.595414993166923	0.566354990005493	0.579294991493225	0.552205017209053	0.763655012845993	0.8055499792099	0.841350018978119	0.854299992322922	0.850600004196167	0.826499998569489	0.818800002336502	0.877900004386902	0.863600015640259	0.792350023984909	0.700800001621246	0.704199999570847	0.714300006628036	0.754299998283386	0.754649996757507	0.725149989128113	0.560750007629395	0.344600006937981	0.331399992108345	0.319999992847443	0.289649993181229	0.299950003623962	0.285349994897842	0.170099996030331	0.0993500016629696	-0.0654499989468604
chrX:90141-90604	YJL178C	0.862970000505447	1.04843999147415	1.38692003488541	1.74496002197266	1.96139999628067	2.08653004169464	2.31308002471924	2.39798004627228	2.43588004112244	2.43281004428864	2.23609993457794	2.27528991699219	2.55464005470276	2.726740026474	2.88409998416901	2.92136993408203	2.85625998973846	2.87415001392365	2.93994002342224	2.91219003200531	2.61640005111694	2.39087009429932	2.19441998004913	1.60950999259949	0.622659999132156	0.306350004673004	0.299235007166862	0.294345000386238	0.301555007696152	0.329980008304119	0.309800001978874	0.292964994907379	0.223174998909235	0.300419999659061	0.149275004863739	0.157155002653599	0.191429999470711	0.177150002866983	0.143575002998114	0.120240000635386	0.193779997527599	0.279545000940561	0.455595009028912	0.490705008804798	0.437630005180836	0.414124998450279	0.43809499591589	0.450965005159378	0.286920008063316	0.129915001243353
chrII:167898-168360	YBL028C	0.596025004982948	0.713589987158775	0.827300000190735	0.883574995398521	1.17331500649452	1.7036400437355	2.27741998434067	2.37018992900848	2.35309002399445	2.41673498153687	2.56009492874146	2.32980002164841	2.37029498815536	2.16989998817444	1.99364002346992	2.01894505620003	2.18189507722855	2.15479496717453	1.97000004053116	2.0725750207901	2.05123001337051	1.96613001227379	1.80924000144005	0.949845018982887	0.443424999713898	0.422259998321533	0.428370001912117	0.436699989438057	0.445079988241196	0.430590003728867	0.424570000171661	0.418170008063316	0.327630003169179	-0.0612499989569187	-0.207450000941753	-0.306540006399155	-0.349569997191429	-0.358299997448921	-0.345019996166229	-0.330810004472733	-0.322529993951321	-0.251510006189346	-0.204789996147156	-0.113049998134375	0.0525600001215935	0.143549996614456	0.228420007228851	0.299619996547699	0.357539999485016	0.348419994115829
chrXIII:886477-886936	YMR307W	0.140599999576807	0.170375004410744	0.264275010675192	0.280450001358986	0.395750001072884	0.653125017881393	1.05004997551441	1.37902501225471	1.73460000753403	1.97310000658035	2.32649999856949	2.62955003976822	2.93627500534058	2.91657501459122	2.89742505550385	2.4433000087738	1.99332502484322	1.85824999213219	1.45847499370575	1.08387500047684	0.531024999916553	0.170449998229742	0.120674999430776	0.0483000008389354	-0.0627250010147691	-0.298010006546974	-0.406580004096031	-0.516500008106232	-0.450620004534721	-0.410230004787445	-0.40518000125885	-0.43357999920845	-0.584899997711182	-0.709659993648529	-0.727899986505508	-0.680549997091293	-0.612129998207092	-0.660780000686646	-0.716080009937286	-0.784279996156693	-0.913709986209869	-0.965949988365173	-0.845519995689392	-0.761269986629486	-0.793539988994598	-0.843489992618561	-0.849589985609055	-0.912759977579117	-0.939160013198853	-0.730690014362335
chrII:477164-477622	YBR118W	0.614675016701221	1.01746501326561	1.57266502380371	2.33466492891312	2.8543600320816	2.91011996269226	2.92444007396698	2.96570003032684	2.97342998981476	2.97386991977692	2.75788502693176	2.61302503347397	2.27516490221024	2.22174504995346	2.09742996692657	1.79040997624397	1.37063500881195	1.35830003023148	1.42195002436638	1.21267504394054	0.934209984540939	0.740629994869232	0.463570001721382	0.506024999916553	0.135939995571971	-0.191680000722408	-0.280989995598793	-0.31309999525547	-0.36042999625206	-0.373499998450279	-0.458819997310638	-0.583820003271103	-0.759179991483688	-0.81813999414444	-0.789830011129379	-0.985679984092712	-0.950609993934631	-0.980120003223419	-0.993309992551804	-1.01068000793457	-1.13928002119064	-1.22810001373291	-1.25056998729706	-1.18056995868683	-1.01632997393608	-0.970290011167526	-0.9521499812603	-0.997149968147278	-1.00737001895905	-0.889320021867752
chrIX:257158-257610	YIL052C	0.906109982728958	0.988885015249252	0.932064986228943	0.992414981126785	1.82342997789383	2.6914649605751	2.77061499357224	2.82157989740372	2.73603492975235	2.68756502866745	2.71573001146317	2.71269001960754	2.62882000207901	2.7718150138855	2.76612507104874	2.69790991544724	2.65113508701324	2.53872994184494	2.38779493570328	2.2502849817276	2.03773505091667	1.77739501595497	1.10000997185707	0.652504992485046	0.665499997138977	0.606840002536774	0.61453999876976	0.640040004253387	0.647919988632202	0.641620010137558	0.647939997911453	0.671690011024475	0.573319992423058	0.35859000235796	0.225460001826286	0.19401999861002	0.178189998865128	0.173409998416901	0.0907100010663271	0.0520999997854233	-0.0386199999600649	-0.0611999981105328	-0.0847899980843067	-0.082820001244545	-0.117799998819828	-0.121409997344017	-0.084400001168251	-0.134650003910065	-0.131320000439882	-0.137629997730255
chrXII:253166-253617	YLR055C	0.483384992182255	0.376289989054203	0.517639994621277	1.20579500496387	1.88883503675461	2.46954503059387	3.08682501316071	3.2543249964714	3.28921502828598	3.37806497812271	3.19514994621277	3.22508994340897	3.20402497053146	3.20691004991531	3.09475499391556	2.85686506032944	2.94326999187469	2.92648495435715	3.10388008356094	3.03643498420715	2.80622999668121	2.38422000408173	2.01931495070457	1.3594399780035	0.506020002812147	0.108550000935793	0.0834899984300137	0.0212499995715916	0.000240000170015264	-0.0442900003865361	-0.0817999996244907	-0.00952999908477068	0.0809800013899803	-0.227489999309182	-0.561210003495216	-0.669019997119904	-0.693950021266937	-0.685969996452332	-0.676220017671585	-0.773470014333725	-0.914750003814697	-0.924290013313293	-0.487399998307228	-0.344060003757477	-0.262430009245873	-0.219249999523163	-0.206969997286797	-0.179340000450611	-0.189430001378059	-0.204609999060631
chrXIII:145975-146425	YML064C	0.642420017719269	0.637489992380142	0.684310001134872	0.777640008926392	1.00396997332573	1.44851003885269	1.87391999959946	2.17783997058868	2.42786004543304	2.49899005889893	2.56177008152008	2.732000041008	2.6715399980545	2.25319995880127	2.1944700717926	2.25744998455048	2.34179003238678	2.41079003810883	2.40148994922638	2.25968997478485	2.12903001308441	2.23942995071411	1.76784999370575	0.858029967546463	0.328029999136925	-0.00635000038892031	-0.197575002908707	-0.225175004452467	-0.221175003796816	-0.209075003862381	-0.198325000703335	-0.164225000888109	-0.121974999085069	-0.261699996888638	-0.199149999767542	-0.213949996978045	-0.181924998760223	-0.206925000995398	-0.224050000309944	-0.278975006192923	-0.282500008121133	-0.134324995800853	-0.153849996626377	-0.127474997192621	-0.10317499935627	-0.0964749995619059	-0.0926000010222197	-0.0796499997377396	-0.0831249989569187	-0.135524997487664
chrV:461826-462275	YER145C	0.828925004601479	0.653410007059574	0.541410003602505	0.842219993472099	1.11378002166748	1.22077499628067	1.42612999677658	1.50183997154236	1.69014998078346	1.87881001234055	2.04749503731728	2.32745496034622	2.63323003053665	2.83376996517181	2.97378495931625	3.16781002283096	3.46240005493164	3.1736000418663	3.01940997838974	2.72305504083633	1.9886300265789	1.53885499835014	1.18999995589256	0.939845007658005	0.746389999985695	0.670819991827011	0.606889981031418	0.597599995136261	0.54566000699997	0.473820000886917	0.438449999690056	0.46003999710083	0.491479986906052	0.416820004582405	0.336449998617172	0.327860003709793	0.349150004982948	0.387700012326241	0.374080008268356	0.370329999923706	0.325600007176399	0.258990000188351	0.239959993958473	0.362649995088577	0.435789999365807	0.446729996800423	0.417719992995262	0.374630004167557	0.338490009307861	0.304989993572235
chrII:378606-379054	YBR069C	0.512224985659122	0.429615005850792	0.430695009231567	0.640654997527599	0.868770018219948	1.09426000714302	1.4632799744606	1.84566496014595	2.38494000434875	2.95940994024277	3.2138600230217	3.28647999763489	3.25281002521515	3.30141998529434	3.16993001699448	3.04773000478745	2.2264700114727	1.69681498408318	1.21483999788761	0.64372501373291	0.60272998213768	0.592925006151199	0.588189992308617	0.53640498816967	0.523899981379509	0.545659983158112	0.542559993267059	0.635919994115829	0.624020010232925	0.507360011339188	0.469640004634857	0.454020011425018	0.315320006012917	0.21455000191927	0.164319998025894	0.149680000543594	0.114880003780127	0.0653399996459484	-0.0236799995414913	-0.236209996044636	-0.236460004746914	-0.190739999711514	-0.210530000925064	-0.199329997599125	-0.212670004367828	-0.210439999401569	-0.227580001950264	-0.209210002422333	-0.222959996759892	-0.197389999032021
chrIII:50300-50746	YCL042W	0.215550005435944	0.342775009572506	0.421625003218651	0.493775002658367	0.881174996495247	1.74359998106956	2.43782502412796	2.75932496786118	2.94047498703003	3.08612501621246	3.0881000161171	3.24314999580383	3.17450004816055	3.15294998884201	3.15105003118515	3.06360000371933	3.39610004425049	3.53515005111694	3.53525006771088	3.34465003013611	3.05372500419617	2.19282495975494	1.67544999718666	1.52869999408722	1.03660000860691	0.324380002915859	0.226929996907711	0.182619994878769	0.0528999991714954	-0.0360999993979931	-0.0926300019025803	-0.175800003111362	-0.211220000684261	-0.273639997839928	-0.275850000977516	-0.316210007667541	-0.360900011658669	-0.386230000853539	-0.382839995622635	-0.301129999756813	-0.288499999046326	-0.274019999802113	-0.20419999808073	-0.200049996376038	-0.167909996211529	-0.152029997855425	-0.218429999053478	-0.273050007224083	-0.315500000119209	-0.334610000252724
chrXII:241718-242163	YLR048W	-0.0092399999499321	-0.00159000002313405	0.0886399999260902	0.333549997210503	1.16035000085831	1.85901997089386	2.38410995006561	2.63020002841949	2.58179998397827	2.59623003005981	2.50759999752045	2.39891998767853	2.10881000757217	1.97036997079849	2.05252006053925	2.03691002130508	1.88141002655029	1.86551998853683	1.84702998399734	1.77631002664566	1.51845002174377	1.14524002075195	0.713490000367165	0.362260001897812	0.328840002417564	0.429559990763664	0.420215004682541	0.356809996068478	0.371110007166862	0.402934993803501	0.372915002703667	0.306329996883869	0.13138499930501	-0.0127249989658594	0.0143950011581182	0.0301550010219216	0.0123100000433624	-0.0678500004112721	-0.336130002140999	-0.362270008027554	-0.300499990582466	-0.255855000019073	-0.417669999599457	-0.565955013036728	-0.552629995346069	-0.4277149990201	-0.347135005891323	-0.302229996025562	-0.406045001745224	-0.496905006468296
chrVIII:505607-506052	YHR203C	1.02458999156952	1.04968003034592	1.08423001766205	1.2809700012207	1.60074999332428	2.11862001419067	2.32999002933502	2.54157004356384	2.82086999416351	2.73293998241425	2.60184998512268	2.6093900680542	2.117799949646	1.95452998876572	2.02084999084473	1.88299998044968	1.77924998998642	1.78084999322891	1.73193000555038	1.56081998348236	1.27127002477646	1.06300000548363	0.779440009593964	0.549659991264343	0.500220000743866	0.466724999248981	0.451745000481606	0.50013499557972	0.51025999635458	0.4761500030756	0.421184998750687	0.277810002863407	0.234899997711182	0.295094995200634	0.289639998972416	0.27336999848485	0.238804998248816	0.288200002163649	0.0833499988308176	0.0308549994602799	0.0254250014433637	-0.118964998424053	-0.255360006541014	-0.339054994285107	-0.30329000800848	-0.329599997401237	-0.265765001997352	-0.080994999781251	-0.178009997308254	-0.293980004638433
chrXI:382064-382508	YKL032C	-0.0311249978840351	0.323125004768372	0.409950003027916	0.704274997115135	1.17464998364449	1.40274998545647	1.67884999513626	2.06519997119904	2.42562502622604	2.52872502803802	2.79495000839233	2.99035000801086	2.97749996185303	3.03177499771118	3.00992500782013	3.0995500087738	2.85445004701614	2.71375000476837	2.62625002861023	2.56502503156662	2.41027504205704	2.37787503004074	2.09664997458458	1.73000001907349	1.32989999651909	1.12528001070023	1.07806003093719	0.983819985389709	0.887479996681213	0.743350005149841	0.612650001049042	0.556730002164841	0.468240007758141	0.346139997243881	0.288749995827675	0.277120001614094	0.269339996576309	0.307539996504784	0.337420001626015	0.344230002164841	0.269040006399155	0.206099998950958	0.109489998966455	0.0514000009745359	0.0794399991631508	0.0202900004573166	-0.065289999730885	-0.074609998613596	-0.0272199992090464	0.0374100000597537
chrXIV:495043-495487	YNL069C	0.107110001146793	0.16622000336647	0.310909992456436	0.552149993181229	1.55216002464294	1.94120997190475	2.07708992958069	2.2802699804306	2.42481002807617	2.4818900346756	2.51175005435944	2.5201299905777	2.37719006538391	2.27718002796173	2.3116500377655	2.29601998329163	2.28290991783142	2.18909993171692	2.00494999885559	1.86254000663757	1.86663999557495	1.59143995046616	0.908679991960526	0.58147000670433	0.569619983434677	0.518900009989739	0.52470498085022	0.528155013918877	0.495495004951954	0.485289992392063	0.529594990611076	0.506410017609596	0.30857500359416	0.0645649997517466	0.0419400002807379	0.0519150000065565	0.0292050002142787	0.0440799999982119	0.0392450005747378	-0.0138749996200204	0.0372199988923967	-0.076005001552403	-0.0405600003898144	-0.0815900024026632	-0.0869000006467104	-0.0259700008668005	-0.0525450009852648	-0.0225700005888939	-0.26397000271827	-0.4955850020051
chrIX:232463-232906	YIL069C	0.246460004150867	0.302359998226166	0.403100007772446	0.647350007295609	1.28672001361847	1.68248995542526	2.02721998691559	2.13699004650116	2.17360002994537	2.10790996551514	2.1667599439621	2.11020004749298	2.15361003875732	2.19677002429962	2.07847995758057	2.04976994991303	2.10546004772186	2.18198997974396	1.93963997364044	1.56197000741959	1.24182997941971	0.768899995088577	0.555980014801025	0.426310002803802	0.34247000515461	0.384624990820885	0.409769988059998	0.462414993345737	0.523575004935265	0.585114988684654	0.568004986643791	0.526309995353222	0.507270000874996	0.471309994161129	0.379290002584457	0.343955007195473	0.279379995167255	0.256325002014637	0.302434998750687	0.122694997861981	0.0454950005747378	-0.0951299986802042	-0.152850000560284	-0.213889997452497	-0.241804998368025	-0.314789993315935	-0.285065002739429	-0.20989499874413	-0.102765003219247	-0.05178999947384
chrII:613970-614411	YBR196C-A	0.571865010261536	0.500354996323585	0.569600003957748	0.763825014233589	1.11339002549648	1.36788501739502	1.71462001800537	2.06419508457184	2.11633001565933	2.32534500360489	2.36171500682831	2.38120498657227	2.06961495876312	1.73029497861862	1.56952996850014	1.37352997660637	1.1262149989605	1.07813997864723	1.07457999587059	1.02736499905586	0.950224986672401	0.91159500181675	0.82942498922348	0.454029999673367	0.293744996190071	0.221749998629093	0.138900000602007	0.117649998515844	0.114799998700619	0.122950002551079	0.0415000005159527	-0.076349999755621	-0.167050000280142	-0.418300002813339	-0.497649997472763	-0.462249994277954	-0.517800003290176	-0.597749978303909	-0.570749998092651	-0.555500000715256	-0.460550010204315	-0.472450003027916	-0.451399996876717	-0.521600008010864	-0.59264999628067	-0.506600007414818	-0.494949981570244	-0.515850007534027	-0.63289999961853	-0.581250011920929
chrXI:67700-68140	YKL201C	-0.0481249995529652	0.0386300008744001	0.198010001704097	0.47677500769496	0.724704986810684	1.10648500621319	1.2127600312233	1.47303500175476	2.29174501299858	2.84382501840591	3.56840001344681	3.69847505092621	3.69999508857727	3.64557498693466	3.37223492860794	3.26843996047974	3.25160998106003	3.12763508558273	2.75591999292374	2.38930007219315	1.87809501290321	1.70654500126839	1.72236003875732	1.05697999596596	0.682775014638901	0.586899995803833	0.482450008392334	0.427849993109703	0.503950014710426	0.475050002336502	0.379350006580353	0.436949998140335	0.520600005984306	0.344750002026558	0.350499987602234	0.265399999916553	0.0901000024750829	0.0860999971628189	0.102300003170967	0.139699995517731	0.0653500016778708	0.118149999529123	0.0665499977767467	0.0650000013411045	0.0164499999955297	-0.0179500002413988	-0.0269500007852912	-0.0649999994784594	-0.0884999968111515	-0.119950000196695
chrVIII:236128-236568	YHR071W	0.409160004556179	0.476484999060631	0.577145004272461	1.02162999212742	2.16086491346359	2.74559005498886	2.88729509115219	2.81603506803513	2.84160509109497	3.05089505910873	3.07506992816925	3.07679994106293	3.02088997364044	3.0290749669075	3.19601993560791	3.38254497051239	3.48852999210358	3.47876005172729	3.49836502075195	3.28040997982025	3.01414008140564	2.86886496543884	2.58995003700256	1.78133001923561	1.34538498520851	1.217760014534	1.10772001743317	1.08545000553131	1.11334997415543	1.02358001470566	0.926889997720718	0.860490000247955	0.834509998559952	0.788819998502731	0.63299999833107	0.539000004529953	0.482729995250702	0.477649998664856	0.442869994044304	0.401779991388321	0.302920001745224	0.0338300004601479	-0.103029998391867	0.0169600002467632	0.0613900005817413	0.00349000040441751	-0.150499998778105	-0.0163999984040856	-0.0724400002509356	0.00377000011503696
chrV:225291-225730	YER036C	0.00167000219225883	-0.270430003106594	-0.738340002298355	-0.816719973087311	0.96523996591568	2.11802003383636	2.43893003463745	2.57167007923126	3.01523997783661	3.75971999168396	4.18873996734619	4.22888989448547	4.01846995353699	3.2492399930954	3.00768995285034	2.79193997383118	2.58919005393982	2.19751002788544	2.09530999660492	1.97119998931885	2.01955001354218	1.83570001125336	1.52601999044418	0.875539994239807	0.700129991769791	0.587390008568764	0.483040006458759	0.464099995791912	0.44674000442028	0.403670012950897	0.359699998795986	0.281039996445179	0.0297949969768524	-0.216455000638962	-0.189764997363091	-0.166430000960827	-0.142699996381998	-0.159065002948046	-0.153794996440411	-0.252185002714396	-0.431469997763634	-0.50424499809742	-0.47644500285387	-0.501539999246597	-0.514200007915497	-0.501384995877743	-0.496150001883507	-0.505275020003319	-0.299260003864765	-0.18980999737978
chrII:452156-452595	YBR106W	0.592650008201599	0.587020021677017	0.570799994468689	0.609239989519119	1.01753001213074	2.74199004173279	3.96597993373871	4.18096990585327	4.14473996162415	3.8846498966217	3.83236999511719	3.83984997272491	3.83193998336792	3.75932998657227	3.28236997127533	2.89604003429413	2.90234999656677	2.96353006362915	3.01605010032654	3.02123003005981	2.99008996486664	2.99968004226685	2.79490003585815	1.68473001718521	1.16333999633789	1.14202499389648	1.08867502212524	1.07019996643066	1.05807501077652	1.03592503070831	0.918950006365776	0.835574999451637	0.523874998092651	0.0134499985724688	-0.136825000867248	-0.178000003099442	-0.184899996966124	-0.193074997514486	-0.179900001734495	-0.231949999928474	-0.219974994659424	-0.150399997830391	-0.124525001272559	-0.0744249988347292	-0.0647249994799495	-0.054500000551343	-0.0124999997206032	0.0724250022321939	0.116250002756715	0.0133749993983656
chrX:703110-703546	YJR145C	0.39083499610424	0.348955002427101	0.279964989423752	0.48781500607729	1.21204001009464	1.86853499412537	1.96533498764038	2.09965006113052	2.22412996292114	2.19148005247116	2.26592500209808	2.25354496240616	2.22760506868362	2.2551500916481	2.68754996061325	2.66482502222061	2.45484492778778	2.28759506940842	2.24047499895096	2.25047998428345	2.18731002807617	1.57561497092247	1.0556900113821	0.781075012683868	0.593034988641739	0.310699991881847	0.269600003957748	0.284250006079674	0.29365000128746	0.287249997258186	0.235499992966652	0.10809999704361	-0.0685500018298626	-0.197249993681908	-0.0866499990224838	-0.151099994778633	-0.203950002789497	-0.255899995565414	-0.290800005197525	-0.320599988102913	-0.304549992084503	-0.346200004220009	-0.292899996042252	-0.271999999880791	-0.320000007748604	-0.347499996423721	-0.318999990820885	-0.324399992823601	-0.410850003361702	-0.378799989819527
chrV:68972-69407	YEL044W	0.410839998722076	0.499790000915527	0.529089987277985	0.333210000395775	0.247040003538132	0.872789984941483	0.866300004720688	1.03866001963615	1.51438999176025	1.90770998001099	2.02653000354767	2.03125998973846	2.19446003437042	2.30663003921509	2.3736799955368	2.41593999862671	2.34416995048523	2.24485001564026	2.07085002660751	2.27899994850159	2.61054000854492	2.27781000137329	2.18951997756958	2.16097002029419	1.70039002895355	1.49980999231338	1.51463500857353	1.54187000989914	1.28224496245384	1.15798498988152	1.09713999629021	1.00599996745586	1.03702499568462	1.09706498980522	1.08852998018265	1.15316000580788	1.20257499217987	1.30305003523827	1.24509998559952	1.1833800137043	1.01522499322891	0.799489998817444	0.830569994449615	0.799639999866486	0.778079980611801	0.765100008249283	0.757359999418259	0.690339994430542	0.657409995794296	0.552005013823509
chrXV:908842-909276	YOR317W	-0.0198500000406057	0.0201750004198402	-0.00515000009909272	0.121375003829598	0.556725010275841	1.20062500238419	1.52854999899864	2.06735000014305	2.56110006570816	3.25990003347397	3.54249995946884	3.98049998283386	3.98682504892349	3.60957509279251	3.33462506532669	3.30035006999969	3.23012506961823	2.77869999408722	1.90850001573563	1.31412500143051	0.718350008130074	0.66032500565052	0.61259999871254	0.384975008666515	0.23930000141263	0.226770001649857	0.249309998750687	0.255120003223419	0.344469991326332	0.377150005102158	0.363899990916252	0.340629997849464	0.341830000281334	0.276219995319843	0.162030000239611	0.0174199996748939	-0.0388000002596527	-0.137559998780489	-0.184900003671646	-0.197150002419949	-0.238410003483295	-0.208260001242161	-0.210839998722076	-0.237880004942417	-0.246970008313656	-0.224240002036095	-0.237309995293617	-0.151590003818274	-0.0998400002717972	-0.0938300006091595
chrXII:789823-790257	YLR332W	0.0428899993887171	0.0852199979126453	0.0978499978780746	0.153240000456572	0.448729993402958	1.13508996963501	1.82481999397278	1.8694100022316	2.54899001121521	2.91714000701904	2.76827003955841	2.45200002193451	2.36423001289368	2.63485999107361	2.74757006168365	2.80662000179291	2.53433001041412	2.27144999504089	2.0337100148201	1.57075997591019	1.18210000991821	0.682870006561279	0.400769999623299	0.266010002791882	0.296700000762939	0.271240006387234	0.287335002422333	0.31148499250412	0.35738500058651	0.376509994268417	0.350405000150204	0.325425004959106	0.220875005424023	0.0909150008112192	0.0295100001618266	0.0650400001555681	0.11927000079304	0.171919994801283	0.185385001450777	0.155664995312691	0.159265003353357	0.193820003420115	0.177214998751879	0.150365000963211	0.107665000855923	0.0473750004544854	0.0192349997814745	0.0761699998751283	-0.0695550002157688	-0.120285000652075
chrVII:650768-651201	YGR086C	0.25718000754714	0.254974996298552	0.309549993276596	0.347895000874996	0.558195009827614	0.786695000529289	0.900354990363121	1.09354001879692	1.37582502961159	1.8571649491787	2.12563494443893	2.23023506402969	2.2477599978447	2.24345508813858	2.55685999393463	2.60372997522354	2.65046002864838	2.58370496034622	2.59099996089935	2.5296250462532	2.3915450334549	2.3110100030899	2.19073493480682	1.68965004086494	1.27285500466824	0.881599980592728	0.68263002038002	0.637209987640381	0.627900010347366	0.540200006961822	0.512390014529228	0.425629991292953	-0.0476700007915497	-0.2992899954319	-0.387149992585182	-0.476940006017685	-0.578289997577667	-0.546729999780655	-0.536090004444122	-0.516150027513504	-0.565310019254684	-0.602319994568825	-0.403250002861023	-0.38466000854969	-0.299339999258518	-0.242039994895458	-0.244609993696213	-0.347170010209084	-0.458669993281364	-0.524289983510971
chrXIII:540116-540547	YMR135C	1.41733499765396	1.63804501891136	1.75877994894981	1.86667001247406	2.21683504581451	2.39595504999161	2.53196501731873	2.58552005290985	2.42134499549866	2.3741449713707	2.55458500385284	2.64522001743317	2.65380501747131	2.66030502319336	2.78921006917953	2.82501993179321	3.14970498085022	3.29364503622055	3.04070999622345	2.80416997671127	2.78574995994568	2.79067493677139	2.47550505399704	1.91916994452476	0.998959964513779	0.751539975404739	0.658649986982346	0.677679997682571	0.685589998960495	0.683060002326965	0.67150000333786	0.550699990987778	0.2840700045228	0.141839997470379	0.102789996564388	0.0680500011891127	0.0282000007107854	-0.000959999911719933	0.00023999942059163	-0.0618800017982721	-0.0550799990305677	-0.00202000023564324	-0.060979999601841	-0.103030002117157	-0.140780000388622	-0.15297000259161	-0.148979999125004	-0.162109999358654	-0.299089993536472	-0.412880000472069
chrIX:138143-138572	YIL119C	0.260929997265339	0.386649996042252	0.387639996409416	0.370719996094704	0.652649986743927	1.30442000627518	2.03196002244949	2.65522994995117	2.66353001594543	2.36104001998901	2.33445000648499	2.16201996803284	2.17123997211456	2.13705005645752	1.92167997360229	1.82892996072769	1.62866997718811	1.73697000741959	1.77088997364044	1.51703000068665	1.42365999221802	1.28792997598648	1.067879986763	0.756560015678406	0.513480004668236	0.36834000647068	0.278559994697571	0.260034994781017	0.213304998725653	0.064364998973906	-0.0673650002107024	-0.206625001877546	-0.284834991395473	-0.306289994716644	-0.301690009236336	-0.373200003802776	-0.40762000232935	-0.392805001139641	-0.446610002219677	-0.521815010905266	-0.440655006468296	-0.397535003721714	-0.401035009324551	-0.309795009344816	-0.22854500412941	-0.209319998323917	-0.257469999790192	-0.188364999741316	-0.164870002865791	-0.327175009250641
chrV:191905-192332	YER017C	0.360199996829033	0.465039995312691	0.607879996299744	0.636619997024536	0.707530009746552	0.938880014419556	1.1422899723053	1.44654000997543	1.90742995738983	2.37928993701935	2.9338700056076	3.17231993675232	3.53853006362915	3.21727006435394	3.33674001693726	3.24673004150391	3.11131997108459	3.07643001079559	2.8797999382019	2.6847100019455	2.74814999103546	2.54082999229431	1.98324997425079	1.50590000152588	1.1196600317955	0.991999998688698	1.00975002348423	1.04820001125336	1.01182499527931	1.00284999608994	0.829474985599518	0.66865000128746	0.46577499806881	0.305775001645088	0.164675001055002	0.113749999552965	0.126799996942282	0.105450000613928	0.0764499977231026	0.0699249999597669	0.016525000333786	0.0259250004310161	0.0992000019177794	0.116275001317263	0.122675003483891	0.153400000184774	0.191375002264977	0.112950000911951	0.0498250005766749	-0.0267749996855855
chrXIV:440865-441291	YNL097C-B	1.77736003398895	1.82729001045227	2.04090001583099	2.04525003433228	2.16767997741699	2.36100995540619	2.25287997722626	1.97437996864319	1.83830997943878	1.7120099902153	1.60061002969742	1.5499400138855	1.61351996660233	1.64069998264313	1.72756997346878	1.88572001457214	1.94421999454498	1.88845999240875	2.03267995119095	2.1099000453949	2.05168995857239	1.81363999843597	1.56104000806808	1.21582998037338	0.91829000711441	0.903099998831749	0.902700021862984	0.929200008511543	0.952900007367134	0.953875005245209	0.950649991631508	0.868750005960464	0.870624989271164	0.822449997067451	0.726675018668175	0.579450003802776	0.47647500783205	0.436850003898144	0.358475007116795	0.289899997413158	0.282450005412102	0.237775001674891	0.219074998050928	0.226674996316433	0.201124999672174	0.178999997675419	0.137500002980232	0.189225003123283	0.229850001633167	0.263100001960993
chrXII:522182-522607	YLR185W	-0.337280008196831	-0.341999995708466	-0.252289995551109	0.00513999946415424	0.426509994268417	0.995090007781982	1.36881999969482	1.89891998767853	2.09437999725342	2.16068999767303	2.22183997631073	2.14897000789642	2.15669000148773	2.32046992778778	2.34803993701935	2.308149933815	2.25404996871948	2.21812996864319	2.11520999670029	1.94737995862961	1.87075999975204	1.64291000366211	1.47675995826721	0.908809995651245	0.375820010900497	0.163464997708797	0.203274999558926	0.206045001000166	0.181185006350279	0.21661499813199	0.17992000207305	0.0896200019866228	-0.074609998986125	-0.171339999139309	-0.195735001564026	-0.157720002532005	-0.194525002688169	-0.239625007659197	-0.304730004072189	-0.35465499907732	-0.285615006834269	-0.169754996150732	-0.202409999072552	-0.329014997184277	-0.410584996640682	-0.35083000510931	-0.291510002315044	-0.300530003011227	-0.322990000247955	-0.424504998326302
chrXII:636236-636659	YLR249W	0.0195999994874001	0.0326999995857477	0.0821399997919798	0.148270000517368	0.320729994773865	0.319499999284744	0.520710006356239	0.843549978733063	1.04556999206543	1.2011500120163	1.33572000265121	1.58540003299713	1.69206002950668	1.80116000175476	2.05621995925903	2.25871992111206	2.40290002822876	2.63897001743317	2.47613000869751	2.26610994338989	2.17639989852905	1.94754000902176	1.70915999412537	0.681770026683807	-0.142040005326271	-0.308499994874001	-0.321915000677109	-0.466235001385212	-0.465624997019768	-0.491384990513325	-0.542284986376762	-0.56152999997139	-0.591424995660782	-0.577095004916191	-0.672545021772385	-0.699870017170906	-0.671129995584488	-0.809719997644424	-0.714880022406578	-0.701610013842583	-0.733794981241226	-0.748570013046265	-0.858015006780624	-0.816424986720085	-0.828690010309219	-0.781419998407364	-0.782935005426407	-0.822090011835098	-0.866904982924461	-0.931020003557205
chrIX:316291-316714	YIL018W	0.159529998898506	0.155220001935959	0.175944998860359	0.200765002518892	0.534270003437996	1.44049001634121	2.12691497802734	2.303044962883	2.37375005483627	2.38146501779556	2.41602991819382	2.33254504203796	2.18367505073547	2.12025998234749	1.98731498122215	2.07298989295959	2.0537849187851	2.07530008554459	2.1109900355339	2.0131250500679	2.1265949845314	2.07362993955612	1.50164496302605	0.881274995207787	0.645485019683838	0.359559997916222	0.354050007462502	0.369529995322227	0.315470010042191	0.245829996466637	0.161110000312328	0.165890002250671	-0.0045800007879734	-0.209529998898506	-0.274750000238419	-0.332930001616478	-0.303080004453659	-0.345749998092651	-0.372300007939339	-0.400789999961853	-0.417030009627342	-0.419949996471405	-0.386779993772507	-0.413510009646416	-0.426769998669624	-0.402200010418892	-0.464570009708405	-0.530800002813339	-0.576169991493225	-0.616179984807968
chrXIII:754261-754684	YMR242C	0.339860007166862	0.315999999642372	0.287000012397766	0.370499995350838	0.443589988350868	0.91316003203392	1.7805800318718	2.07992000579834	2.63516001701355	3.41000006198883	3.87131996154785	3.75180995464325	3.84695999622345	4.14330997467041	3.7167400598526	3.22644002437592	2.80348997116089	2.61550996303558	2.50749001502991	2.3405900478363	2.29596002101898	2.24301996231079	1.94795000553131	1.06220999956131	0.733489996194839	0.444275009632111	0.395955005288124	0.368654997646809	0.357785002887249	0.356220009922981	0.343090000748634	0.366559997200966	0.303894995898008	0.173115000128746	0.124370000697672	-0.0240900003060233	-0.0745799988508224	-0.118190002813935	-0.167335000634193	-0.258080003410578	-0.381665000319481	-0.421409994363785	-0.457510003447533	-0.481749998033047	-0.427895005047321	-0.456164993345737	-0.425590008497238	-0.382354997098446	-0.429949998855591	-0.38948999941349
chrV:140330-140750	YEL009C	-0.0591849994845688	0.28692499762401	0.583530010282993	0.877794992923737	1.29114499092102	2.12665998339653	3.03892498016357	3.25112999677658	3.14477496147156	2.99103003740311	2.81163508892059	2.63946000337601	2.61465007066727	2.55308499336243	2.18128494024277	1.88105997443199	1.82897002100945	1.84892997145653	1.4327750146389	1.26844499707222	1.16940501928329	1.06926001310349	0.976135009527206	0.703099998831749	0.251804995536804	-0.0828499961644411	-0.155799999833107	-0.141200002282858	-0.269650004804134	-0.550150007009506	-0.658100008964539	-0.867150008678436	-0.99729996919632	-1.31835001707077	-1.43840003013611	-1.71135002374649	-2.07960003614426	-2.3047000169754	-2.41600000858307	-1.62409996986389	-1.23774999380112	-0.936949998140335	-0.799549996852875	-0.772699981927872	-0.596849977970123	-0.604250013828278	-0.566949993371964	-0.627499997615814	-0.662849992513657	-0.801400005817413
chrXVI:281625-282044	YPL143W	0.610399994254112	0.638185003399849	0.665374997258186	0.756580007076263	1.03119998574257	1.22121497988701	1.89299499988556	2.74400995969772	3.06243996620178	3.34634493589401	3.37053501605988	3.26673505306244	3.27382009029388	3.33537007570267	3.25008996725082	3.01615998744965	3.00933492183685	2.92175005674362	2.51412996053696	2.40447000265121	2.22025990486145	1.7121199965477	1.31780000329018	0.894650015234947	0.360300006531179	0.0452800005674362	0.0596400015056133	0.0619500003755093	0.0241999993100762	0.0630999989807606	0.0899599984288216	0.0367799993604422	-0.0348200000822544	0.0172300001606345	-0.043320002220571	-0.0707200013101101	-0.031759999867063	0.00232000001706183	0.0369999992661178	0.0562200009822845	0.0963300008326769	0.0647900003939867	0.0786600017920136	0.156169998645782	0.14556999951601	0.157559995353222	0.0334500014781952	-0.217409999668598	-0.244980002939701	-0.263480000197887
chrV:396295-396714	YER117W	0.590545010566711	0.585899990797043	0.579925018548965	0.600140005350113	0.652974990010261	0.917780011892319	1.71367499828339	2.30235998630524	2.57943009138107	2.72949503660202	2.8456200838089	2.90688000917435	2.76497497558594	2.72794493436813	2.61307994127274	2.56901997327805	2.55508506298065	2.39066004753113	2.29534507989883	1.99439502954483	1.92453001737595	1.91044502854347	1.26224499344826	0.887139976024628	0.831155014038086	0.882029980421066	0.794539999961853	0.768369990587235	0.73575000166893	0.677709990739822	0.586629992723465	0.421420004963875	0.163139997422695	-0.148619997501373	-0.33597999215126	-0.381159994006157	-0.295069998502731	-0.228290000557899	-0.237260004878044	-0.143409999087453	0.0282599998638034	0.103239999711514	0.0307300013490021	0.0389599989634007	0.0107399989850819	0.00573999956250191	0.00554999988526106	0.100420002266765	0.0223499992163852	-0.0668300000950694
chrXIV:500470-500888	YNL066W	0.0127399995457381	0.024339999910444	0.0480350007303059	0.121340001933277	0.302185010910034	0.681370016932487	1.31230001449585	1.56741501092911	2.14413505792618	2.25336502790451	2.48085992336273	2.56078494787216	2.56634999513626	2.60838994979858	2.5840700507164	3.00330506563187	2.90673000812531	2.62918506860733	2.1571799993515	1.82897501587868	1.45416996479034	1.36838000416756	1.31212999820709	1.01403500437737	0.804695013165474	0.46676000058651	0.305629995465279	0.247089998424053	0.147540001571178	-0.00895999954082072	-0.00672999992966652	-0.00697000026702881	-0.130689995735884	0.0487199991941452	0.0990099996328354	0.0633200000971556	-0.00968999937176704	0.0659899997524917	0.0731799997389317	-0.0718600027263165	0.119249999523163	0.350740011036396	0.623149991035461	0.686609989404678	0.882600027322769	1.14733998775482	1.24772999286652	1.4514799952507	1.32703998088837	0.870399981737137
chrII:89500-89914	YBL071C-B	0.252139993011951	0.26076500043273	0.256720006465912	0.288005001842976	0.272059994935989	0.520710001885891	1.68193501532078	2.24835993051529	2.25606000423431	2.4840749502182	2.34441999197006	2.34857498407364	2.43072503805161	2.4075150847435	2.39168504476547	2.53571494817734	2.54407503604889	2.53716990947723	2.58468000888824	2.54767000675201	2.52192997932434	2.40655006170273	1.99649502635002	0.98196496963501	0.163374996930361	0.156300000846386	0.0978499986231327	0.0694500003010035	0.0808999985456467	0.0685499981045723	0.065700002014637	-0.0220500007271767	-0.116800002753735	-0.305849999189377	-0.32990001142025	-0.330799996852875	-0.324399992823601	-0.367400005459785	-0.388099998235703	-0.487849995493889	-0.264249995350838	-0.248450003564358	-0.48479999601841	-0.490349993109703	-0.437150001525879	-0.393350005149841	-0.435400009155273	-0.306199997663498	-0.354749992489815	-0.333700001239777
chrXVI:339421-339833	YPL111W	0.531050008535385	0.497530007362366	0.576939988136292	0.631069988012314	0.761919993162155	0.861749994754791	1.17695999145508	1.67487001419067	1.88663001060486	2.10353000164032	2.53056993484497	2.62568998336792	2.65206000804901	2.71035997867584	2.72810995578766	3.30495998859406	3.49829998016357	3.43163001537323	3.17591993808746	2.94329996109009	2.71386001110077	2.41678998470306	1.87854002714157	1.07697998285294	0.0220800004899502	-0.148634999245405	-0.242244993895292	-0.276615001261234	-0.264695006608963	-0.268010000884533	-0.253734999895096	-0.158814999461174	-0.0858549997210503	-0.0952149989549071	-0.0216849998105317	-0.0654150001704693	-0.138535004854202	-0.121850001066923	-0.132904999703169	-0.12660999968648	-0.130725000426173	-0.138194999471307	-0.157285001128912	-0.145714997500181	-0.213585002720356	-0.191610001027584	-0.240615000575781	-0.250320003926754	-0.205619999021292	-0.239475000649691
chrV:362263-362674	YER102W	0.896684989333153	0.921385017037392	0.910575011372566	0.897515007853508	0.912010014057159	1.22057498991489	2.31386503577232	2.93695497512817	3.12092001438141	2.68086003065109	2.54194991588593	2.58766992092133	2.48337490558624	2.50264493227005	2.38628491163254	2.35488504171371	2.39512506723404	2.37795493602753	2.42740495204926	2.37641508579254	2.25498993396759	1.78379999399185	1.32255997657776	0.65984500348568	0.137144997809082	-0.00817999970167875	0.0664999978616834	0.101109997928143	0.104249998927116	0.140799999982119	0.166670003533363	-0.00562000125646591	-0.0947599995881319	-0.0493100005201995	-0.149950002878904	-0.264580005407333	-0.213539999723434	-0.212749999761581	-0.317280006408691	-0.239329998195171	-0.0128700004890561	0.00664000026881695	-0.0635800000280142	-0.180670000612736	-0.368050003051758	-0.625950002670288	-0.726509994268417	-0.757959991693497	-0.733489984273911	-0.753459995985031
chrVI:54864-55275	YFL039C	0.498449996113777	0.600249990820885	0.739775016903877	0.886374995112419	1.18507497012615	1.71332496404648	3.23037499189377	3.9519499540329	3.91384994983673	4.32472503185272	4.2566751241684	4.14445000886917	4.10507494211197	3.79927498102188	3.22389996051788	2.84499996900558	2.49672496318817	2.10972499847412	1.47054997086525	1.16879996657372	1.08175000548363	0.821874991059303	0.730975016951561	0.542899996042252	0.334524989128113	0.314190000295639	0.378769999742508	0.410239994525909	0.398840001225471	0.442630010843277	0.434160009026527	0.373320007324219	0.354649993777275	0.354350006580353	0.2349200040102	0.201630002260208	0.154430003464222	0.130720000714064	0.0895199991762638	0.0912300013005733	0.0570299999788404	0.113469999656081	0.497640007734299	0.523339995741844	0.230349998176098	-0.0682300001382828	-0.205220000445843	-0.305229997634888	-0.333100003004074	-0.320059996843338
chrXII:1028367-1028778	YLR448W	0.764005014300346	0.733295014500618	0.780645003914833	0.814385005831718	0.970134988427162	1.46145499944687	2.64570504426956	3.05716997385025	3.18346508741379	3.02484005689621	2.94916005134583	3.06372501850128	3.03207995891571	2.78706492185593	2.79073492288589	2.7506450176239	2.59549003839493	2.47166002988815	2.37972503900528	2.21758004426956	1.99022497534752	1.81952001452446	1.27415002584457	0.559964996576309	0.245065005123615	0.162709999084473	0.199769996106625	0.163700000941753	0.131129997968674	0.0737499989569187	0.0111299999058247	-0.0234399997163564	-0.0773799978196621	-0.188870001584291	-0.256720000505447	-0.391359999775887	-0.335949996113777	-0.30320999622345	-0.255700001120567	-0.158040001988411	-0.0344400001500617	0.136300001293421	0.282120004296303	0.175790004432201	0.133279998600483	0.0417099993675947	0.0679499998688698	-0.0826399996876717	-0.208319994062185	-0.431680005788803
chrVII:726513-726923	YGR118W	0.0187800005078316	0.0321000002324581	0.0388800010085106	0.0349999994039536	0.202099999785423	0.768160003423691	1.74059997797012	1.95559002161026	1.82231996059418	1.96489999294281	1.88174003362656	1.84980999231339	1.90484998226166	1.9361999630928	1.87524999380112	1.84350999593735	2.01412999629974	2.02356998920441	2.06924993991852	2.0480899810791	2.067129945755	1.93978004455566	1.56605001688004	1.1394100189209	0.659049999713898	0.40410999506712	0.419125001132488	0.409350000321865	0.45705501139164	0.461349993944168	0.428379988670349	0.403119999170303	0.316089999675751	0.27512498870492	0.119559999369085	0.00461500007659197	-0.0298500000499189	-0.106800000742078	-0.113669998757541	-0.0455050004646182	-0.0508300013840199	-0.066339997202158	-0.221259994059801	-0.180549997836351	-0.340894997119904	-0.552785006165504	-0.684640005230904	-0.678575003147125	-0.763814988732338	-0.756084987521172
chrIV:221828-222238	YDL133C-A	0.355719992518425	0.348889996111393	0.356515005230904	0.428304998576641	0.641470009088516	0.864085003733635	1.42114997506142	2.42737989425659	2.77844492197037	2.99870501756668	3.00392490625381	2.95875506401062	3.21666001081467	3.01291500329971	2.92536001205444	2.43259992599487	1.83854001760483	1.69541003704071	1.44734002351761	1.01509500443935	0.535195012390614	0.53695001155138	0.616140002012253	0.532120011746883	0.526529996097088	0.561959987878799	0.525770002603531	0.489160004258156	0.473219999670982	0.42209999859333	0.350780004262924	0.327919998764992	0.334040001034737	0.229590000212193	0.134580001235008	0.425089991092682	0.841920012235642	0.986030012369156	1.00863997936249	1.01784000396729	0.954670000076294	0.972839975357056	0.994959986209869	1.00559998750687	0.798140019178391	0.824010002613068	0.822789990901947	0.898429983854294	1.18900002241135	1.26688997745514
chrXIII:124224-124633	YML073C	-0.15692500025034	-0.112399999052286	-0.095550000667572	-0.077199999243021	-0.0881749987602234	0.0661249971017241	0.616600014269352	1.01480001211166	1.24625000357628	1.57084998488426	1.60534998774529	1.66540002822876	1.93825000524521	1.9662249982357	1.96814998984337	2.15739998221397	2.26882499456406	2.34455001354218	2.42552495002747	2.47527503967285	2.26539993286133	2.13587492704391	1.7339999973774	0.919700004160404	0.3108000010252	0.231080004572868	0.189400006830692	0.150310000777245	0.168520006537437	0.169950000941753	0.129650004953146	0.0602400008589029	0.0373999992385507	0.0975599989295006	0.00752000054344535	0.0196499994024634	0.044649999588728	0.0701700009405613	0.111100002378225	0.204790003597736	0.198069998621941	0.12815999686718	0.0957399994134903	0.139619997143745	0.149909996986389	0.0695800008252263	-0.104860002174973	-0.381520000100136	-0.512089991569519	-0.583510005474091
chrXII:924510-924919	YLR403W	0.28646999001503	0.283810004591942	0.292330002784729	0.303579998016357	0.322039988636971	0.566170001029968	1.38847998380661	2.00576000213623	2.21293992996216	2.5300300359726	2.69818000793457	2.83793001174927	2.87383005619049	3.05088996887207	3.06670999526978	3.08239006996155	3.18805994987488	3.22061007022858	3.19304001331329	3.1338700056076	3.09079990386963	2.31110000610352	1.22772001028061	0.874409997463226	0.684160000085831	0.733404985070229	0.739444988965988	0.751384979486465	0.739554992318153	0.719820010662079	0.691160002350807	0.599664989113808	0.564684996008873	0.358994993567467	0.301674996316433	0.386275002360344	0.405599994957447	0.409184993803501	0.393554997444153	0.37577500641346	0.347809989750385	0.343904994428158	0.381085009872913	0.18674000389874	-0.0885149993002415	-0.147325000539422	-0.157570003718138	-0.0595750002190471	0.0348049996886402	0.102365000918508
chrXIII:861028-861437	YMR296C	0.454700008034706	0.460399994254112	0.459209990501404	0.452130004763603	0.440585005283356	0.61720999032259	1.1830749630928	2.56191494464874	3.27856502532959	3.65307010412216	3.94175016880035	4.16461493968964	4.11399984359741	4.00423499345779	3.84006005525589	3.70817497968674	3.53596501350403	3.46687000989914	2.74860997200012	2.29162994623184	1.97490499615669	1.84866997599602	1.4707050204277	1.29263002276421	0.897300031781197	0.729230004549027	0.68989000916481	0.622680002450943	0.609179997444153	0.54893000125885	0.471160000562668	0.420639999210835	0.0722099980339408	-0.0748700022697449	-0.169039998948574	-0.175059998035431	-0.174720005691051	-0.196790000796318	-0.226760001480579	-0.26243000626564	-0.267330007255077	-0.237309992313385	-0.155819995701313	-0.130879997462034	-0.0681599992327392	-0.0212300002574921	-0.041639999859035	-0.0365300018340349	-0.00851000091060996	0.0336199998855591
chrXVI:328939-329347	YPL117C	-0.114050000905991	-0.0993000008165836	-0.0880500003695488	0.0479500005021691	0.25195001065731	0.57634998857975	1.11675003170967	1.50095003843307	2.08754998445511	2.27149999141693	2.45300006866455	2.69749999046326	2.65620005130768	2.68204998970032	2.7059999704361	2.6484500169754	2.37970006465912	2.30250000953674	2.36854994297028	2.17159998416901	1.87704998254776	1.39939999580383	1.13445001840591	0.832199990749359	0.55145001411438	0.32989499270916	0.26274500861764	0.227485001087189	0.273780000954866	0.351925007998943	0.373175010085106	0.238880009949207	0.20752500295639	0.121564998105168	0.0406349997967482	0.0533050019294024	0.077240000735037	-0.0105850002961233	-0.050144998729229	-0.0360799988731742	-0.0127050001174212	-0.0494149994105101	0.0200699995271862	0.00428499965928495	-0.0339800001587719	-0.0358949992805719	-0.0167999994941056	-0.0224400001578033	0.0289800006896257	0.0224600004497916
chrIV:543641-544048	YDR043C	0.657119995355606	0.523019981384277	0.466469994187355	0.498500010371208	0.619599997997284	0.706599998474121	0.88914999961853	0.907269984483719	1.09499000310898	1.46839001178741	1.61464998722076	1.66581000089645	1.63061999082565	1.64455003738403	1.75140997171402	1.92403000593185	1.96797001361847	2.09253997802734	2.24561002254486	2.21043999195099	2.26398000717163	2.19979999065399	1.89264994859695	1.25928997993469	1.07917000055313	0.911974984407425	0.892070004343987	0.912954989075661	0.860765010118484	0.803865000605583	0.744160002470016	0.729185020923614	0.684590005874634	0.407854987680912	0.229729999601841	0.157270000874996	0.131005001068115	0.156745001673698	0.172589998692274	0.17014499977231	0.206559997051954	0.187390001118183	-0.0769399994984269	-0.073484998755157	-0.0384400001727045	0.0218150000087917	-0.0197500001639128	-0.0242600002326071	0.0178200001828372	0.0442350003868341
chrIX:99493-99900	YIL133C	0.416890007257462	0.43235000371933	0.426299995183945	0.438750007748604	0.497490003705025	0.803480005264282	1.45889003276825	2.26373999118805	2.59050996303558	2.78993997573853	3.03413004875183	3.04278995990753	3.03920996189117	3.24332990646362	3.15427997112274	3.01161000728607	2.95187997817993	2.8771799325943	2.66033003330231	2.48522999286652	2.22841000556946	1.64421001672745	1.27598997354507	0.986029976606369	0.718620008230209	0.662359994649887	0.611584994196892	0.578355008363724	0.553534990549088	0.512384989857674	0.372694998979568	0.265930003672838	0.151400000602007	0.0118899989873171	-0.0877500016242266	-0.151264997571707	-0.132635000348091	-0.112670000270009	-0.0447449992410839	0.0322549997828901	-0.0534450005739927	-0.0965650014579296	-0.115815003588796	-0.090004999935627	-0.139964997395873	-0.20227999612689	-0.308884997665882	-0.313864998519421	-0.401765006780624	-0.467030005156994
chrXIII:223892-224299	YML026C	-0.475669991970062	-0.472719994187355	-0.471444995701313	-0.427399994432926	-0.31684999614954	0.113195003941655	0.948484992980957	1.61840503811836	2.30644004940987	2.62950495481491	2.5057799577713	2.46741000413895	2.26090500354767	2.3657600402832	2.23904006481171	2.22852510213852	2.27821493148804	2.24942500591278	2.26950500011444	2.29168003797531	2.49998503923416	2.19590499401093	1.82700502276421	0.966434997320175	0.480729991197586	0.429780003428459	0.374649995565414	0.395160007476807	0.399219998717308	0.383900010585785	0.332789996266365	0.184230002760887	0.0529699996113777	-0.101470001041889	-0.28461000174284	-0.351430004835129	-0.416779991984367	-0.399150007963181	-0.451019993424416	-0.538149997591972	-0.337370008230209	-0.279880003631115	-0.235040003061295	-0.227589997649193	-0.229670000076294	-0.232869997620583	-0.178410002589226	-0.108799999952316	-0.0936699979007244	-0.203130000829697
chrIV:491043-491449	YDR025W	-0.0136599998921156	0.0666200006380677	0.0845600016415119	0.0729400008916855	0.130320003628731	0.557519994676113	1.23489001393318	1.85815004110336	2.21777002811432	2.18616001605988	2.2055999994278	2.44747006893158	2.55075995922089	2.92293000221252	2.92435998916626	2.90350003242493	2.93791000843048	2.86178998947144	2.68251001834869	2.40985991954803	2.3186199426651	2.098220038414	1.41486999988556	0.768930006027222	0.315870007872581	0.213614996522665	0.155719997733831	0.164985001087189	0.148285000771284	0.125899996608496	0.101724999025464	-0.0159100003540516	-0.0703999996185303	-0.0523450009524822	-0.134204999729991	-0.0690599991008639	-0.111309999041259	-0.0787050016224384	-0.0338950010016561	-0.0623700000345707	0.0255900003947318	0.153600004222244	0.1049549985677	0.0446899983566254	0.027464998094365	0.0757850007154048	-0.163880002778023	-0.1978600025177	-0.306880000978708	-0.402734996378422
chrIV:1429061-1429464	YDR487C	0.0124300002586097	0.0452199999243021	0.0890499994158745	0.113899998366833	0.242710003256798	0.345500004291534	0.944440019130707	1.58527001142502	2.55659995079041	2.91858003139496	2.66966996192932	2.61836998462677	2.62956004142761	2.60741000175476	2.52454996109009	2.38686001300812	2.35164003372192	2.20378005504608	2.03173000812531	1.90209003686905	1.68402000665665	1.23056004047394	0.954029995203018	1.04845995903015	1.02823001146317	0.964519995450974	0.815459987521172	0.785279980301857	0.75881000161171	0.737789988517761	0.660534977912903	0.435825005173683	0.0324999999254942	-0.278915002942085	-0.296699987351894	-0.292285008728504	-0.302320009469986	-0.277840007841587	-0.27219500541687	-0.220885004848242	-0.150145000219345	-0.144139998033643	-0.118650003150105	-0.190609996765852	-0.176354996114969	-0.179854997247458	-0.289849999547005	-0.364325000345707	-0.584870012104511	-0.528184998035431
chrIV:545994-546396	YDR044W	0.176649995148182	0.222750000655651	0.283974997699261	0.354600004851818	0.460149995982647	0.731949985027313	1.0127749890089	1.13674998283386	1.52397501468658	1.63852497935295	1.89014995098114	2.04747503995895	2.27042496204376	2.38774996995926	2.45597505569458	2.48410004377365	2.40372502803802	2.39102500677109	2.43290001153946	2.31192499399185	2.19484999775887	1.64637500047684	1.18730001151562	0.830950006842613	0.38884999230504	0.311089998483658	0.342500007152557	0.344100001454353	0.341680002212524	0.323339992761612	0.336749997735024	0.382349991798401	0.439439997076988	0.554159992933273	0.0479500008746982	-0.14798999838531	-0.256840001046658	-0.264709997177124	-0.237289999425411	-0.246969999372959	-0.282529991865158	-0.288030004501343	-0.227090001106262	-0.176769998669624	-0.113169999420643	-0.0965500026941299	-0.151350001990795	-0.15438000112772	-0.142339998483658	-0.118420001119375
chrVII:856638-857038	YGR180C	-0.173439997062087	-0.110650001466274	-0.0518900005146861	0.124725002422929	0.317330001294613	0.483869987726212	1.21652001142502	1.88499999046326	2.20269010066986	2.51688500642776	2.87020998001099	3.41388499736786	3.59421501159668	3.29433498382568	2.99263496398926	2.79971498250961	2.70412991046906	2.51776502132416	2.53373491764069	2.35913999080658	1.88032501339912	1.56173999905586	1.38402497470379	0.708740013837814	0.222010001540184	0.061939998716116	0.0199099997989833	0.0041399999987334	-0.0151600003242493	-0.0303600009065121	-0.0103200003504753	0.0636299982666969	0.189099995791912	0.380820006132126	0.797420001029968	0.898329997062683	1.03805997371674	0.984050023555756	0.609600013494492	0.4466099858284	0.289809995889664	0.251590000092983	0.144760002195835	0.172020001709461	0.17786999642849	0.167890000343323	0.153850001841784	0.0497599989175797	-0.161239998042583	-0.200009998679161
chrXIV:559235-559635	YNL037C	0.825549989938736	0.847620010375977	0.845160001516342	0.881400012969971	0.928980028629303	1.12703001499176	1.33270003795624	1.86010000705719	2.64619002342224	3.05368993282318	3.49760000705719	3.59596998691559	3.46796004772186	3.60761008262634	3.54860999584198	3.55410997867584	3.48720993995666	3.53801004886627	3.41068000793457	3.19709997177124	3.01155996322632	2.87411992549896	1.63064000606537	1.39646998643875	1.40927000045776	1.36844995617867	1.37294998764992	1.32449996471405	1.15272501111031	1.13042497634888	1.17190000414848	1.17842501401901	0.973924994468689	0.714499980211258	0.441650003194809	0.370775006711483	0.41057500988245	0.41245000064373	0.410824991762638	0.360325008630753	0.319799996912479	0.252824999392033	0.234325010329485	0.11497500166297	0.0854750014841557	0.090124998241663	0.055875001475215	0.0388500007102266	0.00947500031907111	0.0660750006791204
chrVII:149023-149422	YGL189C	-0.0025599991902709	0.0854499988257885	0.114819999784231	0.157389998435974	0.264020001888275	0.393220004439354	0.780379992723465	1.16814999580383	1.54357001781464	1.87811996936798	2.04492001533508	2.05126001834869	2.14612004756927	2.15935003757477	2.22270002365112	2.19036998748779	2.16623003482819	1.99103004932404	1.9622700214386	1.84761000871658	1.7105800151825	1.6049999833107	1.38563996553421	1.05111998319626	0.768430018424988	0.629214999079704	0.672670015692711	0.720799991488457	0.709880006313324	0.651494982838631	0.598524996638298	0.62945998609066	0.487054994702339	0.338294993340969	0.129865001514554	0.0192799998447299	-0.00624000038951635	-0.0662150003015995	-0.0287999992258847	-0.0239849993959069	-0.0311350000090897	-0.0243900004308671	0.128600003058091	-0.113144997879863	-0.277440002560616	-0.295420007407665	-0.231700006872416	-0.371129999309778	-0.453055004775524	-0.518380025029182
chrXIV:349842-350239	YNL149C	0.667365017533302	0.692029991745949	0.780490010976791	0.786085003614426	0.850495001673698	1.0417200088501	1.89960998892784	2.7631500005722	3.2643899679184	3.31727994680405	3.30613000392914	3.30478502511978	3.12594001293182	3.20483503341675	3.18272005319595	3.1809800863266	3.10524492263794	3.06752992868423	2.99145497083664	2.66770002841949	2.64892501831055	2.71755501031876	2.50300499200821	1.73637998700142	0.998120018839836	0.751829987764358	0.625399976968765	0.594979977607727	0.564399987459183	0.531829994916916	0.484200000762939	0.436120000481606	0.427590000629425	0.181479993090034	-0.0571299997158349	-0.157000003755093	-0.150160001218319	-0.140939998626709	-0.140559996664524	-0.00478000044822693	-0.0256200005766004	-0.0739599995315075	-0.00952999982982874	0.0593900000676513	0.0571900002658367	0.0595599997788668	0.0670800004154444	-3.72529029846191e-10	-0.0671300005167723	0.126470002532005
chrV:342423-342820	YER092W	0.568270021677017	0.474924992024899	0.493595011532307	0.519945019483566	0.590924993157387	0.714630004763603	0.719864997267723	0.871179986000061	1.03510500490665	1.42324000597	1.97301496267319	2.20894498825073	2.41317495107651	2.46868994235992	2.65230000019073	2.5204300403595	2.68235490322113	2.90803500413895	3.15019005537033	2.83044500350952	2.2080350279808	2.04716000556946	1.73247998356819	1.39683499336243	0.77963000535965	0.449999988079071	0.177949998527765	0.124049998819828	0.116549998521805	0.121199999004602	0.0934499986469746	-0.0302000010851771	-0.190750002861023	-0.26884999871254	-0.25144999474287	-0.209100000560284	-0.177450001239777	-0.158349998295307	-0.205349996685982	-0.116699999198318	-0.0228500002995133	0.112850002944469	0.238600008189678	0.290400013327599	0.323550000786781	0.424950003623962	0.468449994921684	0.540149986743927	0.932550013065338	1.7854500412941
chrXVI:731855-732251	YPR102C	0.881819999217987	0.898910027742386	0.906319999694824	0.920080000162125	0.904829984903336	1.03879000544548	1.53387998342514	2.3746199965477	3.29885005950928	3.97070009708405	4.12559003829956	4.09827003479004	4.08347992897034	3.79223992824554	3.7214700460434	3.6105400800705	3.71971001625061	3.72185995578766	3.1461199760437	2.80605993270874	2.50969002246857	2.2091400384903	1.72459999322891	1.33825998306274	1.11805000305176	0.7119500041008	0.560349993407726	0.477349989116192	0.576824977993965	0.55749998986721	0.517724990844727	0.39962500333786	0.0518249990418553	-0.128599999472499	-0.136549999937415	-0.206849996000528	-0.323324989527464	-0.338224992156029	-0.418299995362759	-0.471824996173382	-0.343625005334616	-0.190749995410442	-0.301175002008677	-0.268725000321865	-0.260600000619888	-0.292150005698204	-0.341925002634525	-0.343274995684624	-0.376275010406971	-0.395399995148182
chrVII:788221-788616	YGR148C	1.05083999633789	1.06641001701355	1.0783900141716	1.07720999717712	1.06194001436234	1.00109997987747	1.11844998598099	1.70602004528046	2.13662996292114	2.51298000812531	2.58418991565704	2.48227000236511	2.57740998268127	2.63407998085022	2.63590996265411	2.49259009361267	2.37767999172211	2.24291996955872	2.24036996364593	2.2531599521637	2.19911999702454	1.70174999237061	1.01164999008179	0.543980008363724	0.734610003232956	0.787640011310577	0.777649995684624	0.782150021195412	0.763669994473457	0.738064989447594	0.709205004572868	0.614795008301735	0.522270002961159	0.29030000269413	0.179680003970861	0.112984997406602	0.0347949995659292	0.0705549999140203	0.0499449983704835	0.133255000831559	0.0487000009045005	-0.0368350000120699	-0.196684995200485	-0.234544998407364	-0.246910002827644	-0.22129499912262	-0.292209991812706	-0.30684500336647	-0.287680009007454	-0.344059996306896
chrXV:901248-901641	YOR312C	0.619164988398552	0.490139999985695	0.539934992790222	0.511774995923042	0.518640002608299	0.533399993181229	0.568974989652634	0.586615008115768	0.770475006103516	1.06532497107983	1.38587002754211	1.63150500059128	1.87763997912407	2.09732999801636	2.22713493108749	2.10572506189346	2.0340500831604	1.88632501363754	1.86043503284454	1.82157997488976	1.84543504714966	1.81777498722076	1.5122100353241	0.986574986577034	0.476799991726875	0.483059999346733	0.449920001626015	0.432449993491173	0.42694000005722	0.420719993114471	0.438970002532005	0.407289987802505	0.308870001137257	0.172900001704693	0.0794899996370077	0.0756999984383583	0.0102699996903539	-0.0547700002789497	-0.13699000030756	-0.179149997234344	-0.245600003004074	-0.239799997210503	-0.235009998083115	-0.341960000991821	-0.407829999923706	-0.348940005898476	-0.387890002131462	-0.401210007071495	-0.513650006055832	-0.447330003976822
chrXV:83104-83496	YOL125W	0.651350006461143	0.707325011491776	0.730475008487701	0.741525009274483	0.805224984884262	1.00120003521442	1.25307497382164	1.66769996285439	2.12492501735687	2.54704999923706	2.79404997825623	3.13232505321503	3.51942497491837	3.73454999923706	3.73965001106262	3.73864996433258	3.57942491769791	3.77737498283386	3.50470000505447	3.2323249578476	2.66790002584457	1.61915004253387	1.3627749979496	1.43844997882843	1.0219250023365	0.925870025157928	0.92172999382019	0.941900008916855	0.925689995288849	0.914659976959229	0.932669991254807	0.820819991827011	0.764599996805191	0.892790019512177	1.08476005792618	1.16098998785019	1.04943000674248	0.92163999080658	0.872830009460449	0.823479998111725	0.762190026044846	0.74436000585556	0.719530016183853	0.630420005321503	0.461200001835823	0.11635999828577	-0.20959999859333	-0.171739998459816	-0.135739997774363	-0.102899999171495
chrVI:74654-75043	YFL033C	0.0159249994903803	0.0289000002667308	0.0754750017076731	0.168800001963973	0.314124990254641	0.592199988663197	0.851250007748604	1.40657499432564	2.18535003066063	2.69809997081757	2.85259997844696	3.01539999246597	3.20704996585846	3.15574991703033	3.17484992742538	3.29065001010895	3.24055004119873	2.87347495555878	2.29817497730255	1.9583999812603	1.41884997487068	1.00472497940063	0.715074986219406	0.76120001077652	0.893800020217896	0.810399985313416	0.727020001411438	0.8056900203228	0.755930024385452	0.760560023784637	0.694199985265732	0.577579984068871	0.163839996978641	-0.0559900008141994	-0.0469800010323524	-0.126239999383688	-0.152359998226166	-0.140419998019934	-0.105699999630451	-0.026740000769496	-0.00808999994769692	0.0335899996338412	-0.0629700004588813	-0.166529999673367	-0.18394999653101	-0.215289995074272	-0.237829996645451	-0.267179992794991	-0.319349998235703	-0.311609995365143
chrIV:1013695-1014084	YDR276C	1.1292100071907	1.05552998781204	1.06192001104355	1.14151998758316	1.25060999393463	1.34916000366211	1.53266996145248	1.88924998044968	2.02812002897263	2.31473994255066	2.39496002197266	2.51021995544434	2.59218001365662	2.7629200220108	2.73959007263184	2.63721005916595	2.78855993747711	2.70207991600037	2.77795994281769	2.71836993694305	2.2273099899292	1.71155999898911	1.20424002408981	0.956659996509552	0.653929990530014	0.507249996066093	0.568175002932549	0.594374984502792	0.557199999690056	0.425474993884563	0.426475010812283	0.39665000140667	0.269850004464388	0.160399999469519	0.130924999713898	0.0668500009924173	0.0684749986976385	0.165199995040894	0.237900003790855	0.179999995976686	0.155499998480082	0.226625002920628	0.26519999653101	0.288249999284744	0.249374993145466	0.231300000101328	0.143249999731779	0.184050001204014	0.345775000751019	0.377249993383884
chrXII:737661-738049	YLR304C	-0.194879996776581	-0.202219997346401	-0.181699997186661	-0.175220002233982	-0.219400000572205	-0.218179997801781	0.296749992668629	1.16879997849464	1.87302994728088	2.4199499130249	2.82025001049042	2.84692997932434	2.71601006984711	2.72610003948212	2.59021995067596	2.44176001548767	2.35884997844696	1.95025000572205	1.592879986763	1.04861000776291	0.743590009212494	0.582849979400635	0.404419991374016	0.306379994750023	0.190500000119209	0.109100002795458	0.00173999955877662	-0.000974999275058508	0.0509600000455976	-0.00925000086426735	-0.0110000001499429	-0.0466699984157458	-0.148585001565516	-0.176790001243353	-0.209350000321865	-0.197505000978708	-0.277145005017519	-0.351425008475781	-0.397679990530014	-0.510174986720085	-0.527704989910126	-0.633129999041557	-0.657634994387627	-0.608914989233017	-0.697594991326332	-0.691880020499229	-0.688360014557838	-0.69125000834465	-0.809689983725548	-0.848640015721321
chrXIV:63007-63395	YNL302C	-0.102820000052452	-0.112289998680353	-0.0647299986332655	-0.0290499990973331	0.0466499998496147	0.196390004456043	0.703250014781952	1.46350001096725	1.74909003973007	1.87733999490738	1.98048005104065	2.1672999382019	2.27991003990173	2.34983007907867	2.52795007228851	2.60674998760223	3.12747006416321	2.89128003120422	2.8803299665451	2.74649999141693	2.57383003234863	2.34181005954742	1.99170000553131	1.4755499958992	1.04202001094818	0.677165004611015	0.503979988396168	0.44143999516964	0.403330005705357	0.405214995145798	0.418109987676144	0.409599995613098	0.251275001466274	0.0391549966763705	0.0220599993597716	0.00407999970484525	-0.0438799994066358	-0.0544649999588728	-0.0999200012534857	-0.17676500454545	-0.160589994676411	-0.074859999679029	-0.0410000003874302	-0.112100001052022	-0.132740002125502	-0.0845600020140409	-0.165299996361136	-0.212400005012751	-0.277899995446205	-0.363855011761189
chrXVI:450784-451170	YPL058C	1.28489997982979	1.30394998192787	1.33802500367165	1.35372498631477	1.38567498326302	1.31772500276566	1.32379999756813	1.40155002474785	1.46905001997948	1.46455001831055	1.5531750023365	1.98254999518394	2.24027502536774	2.33747500181198	2.72595006227493	2.81822502613068	2.79050004482269	2.80202496051788	2.75602501630783	2.59842497110367	2.25312507152557	1.94742500782013	1.67735004425049	1.31730002164841	0.935000002384186	0.557580000162125	0.501329985260963	0.4375	0.37695001065731	0.384999999403954	0.330820003151894	0.24341000020504	0.116340001672506	0.105900000035763	0.134730000048876	0.168430000543594	0.26070000231266	0.270459997653961	0.236110000312328	0.231200003623962	0.182780002057552	0.121369998902082	0.0415700003039092	-0.113289997261018	-0.262800000607967	-0.296410006284714	-0.270089998841286	-0.273240008950233	-0.253709998726845	-0.12483000010252
chrXIV:217287-217673	YNL231C	0.3191899985075	0.364750003814697	0.358750000596046	0.330750006437302	0.403260004520416	0.613339996337891	1.01098999977112	1.62555999755859	1.82887996435165	1.94957995414734	2.28810000419617	2.56167001724243	2.78341002464294	3.01287007331848	2.96579999923706	3.03657999038696	3.25710997581482	3.33789999485016	3.28394002914429	3.17121000289917	2.80892004966736	2.16617003679276	1.90301998853683	1.67367000579834	1.55229001045227	1.49620500206947	1.46108999848366	1.45140501856804	1.43036996722221	1.40751498937607	1.37081496119499	1.2706749856472	1.18539500236511	0.910080006718636	0.58197999894619	0.547055017948151	0.630005007982254	0.690169996023178	0.609685015678406	0.573279997706413	0.473295015096664	0.332769998908043	0.338315008580685	0.36360999494791	0.291804997622967	0.141665000095963	0.11022999919951	0.190310001373291	0.259939988702536	0.318474993109703
chrIV:1401328-1401713	YDR471W	0.751040011644363	0.775469982624054	0.798960000276566	0.813199990987778	0.84271000623703	0.927670013904571	1.14705001115799	1.60215998888016	2.20816996097565	2.41586995124817	2.40328998565674	2.35121998786926	2.29939000606537	2.28803000450134	2.38126001358032	2.48493001461029	2.61359004974365	2.5255199432373	2.37647995948792	2.34664001464844	2.39241006374359	2.22953004837036	1.80407998561859	1.06029999256134	1.0377899825573	0.967785009741783	0.809599977731705	0.80008998811245	0.792290011048317	0.757385006546974	0.746090006828308	0.676625010371208	0.358219989389181	0.0258999996818602	-0.0128800000064075	0.00252500013448298	-0.0329800000414252	-0.0281149989925325	-0.0205600000917912	-0.0817099990323186	-0.125419996678829	-0.129619996622205	-0.0911849979311228	-0.153329998254776	-0.212055003643036	-0.271624997258186	-0.233275001868606	-0.0453849993646145	-0.0395749997347593	-0.0158350000390783
chrXIV:330890-331273	YNL162W	0.45707999765873	0.471439996361733	0.48890999853611	0.512200009822845	0.514510005712509	0.576859980821609	0.890249985456467	1.80363997220993	2.39737002849579	2.83984999656677	3.03289000988007	3.21493999958038	3.14169998168945	3.29229996204376	3.37808003425598	3.19719007015228	2.9285900592804	2.61675000190735	2.41408998966217	2.34618000984192	2.24261996746063	1.97387006282806	1.51998997926712	1.13089997172356	0.736369985342026	0.722424992918968	0.748045015335083	0.719934982061386	0.705319997668266	0.671404999494553	0.581514981389046	0.501150013506413	0.339300009608269	0.236830000579357	0.138399999588728	0.0710849981755018	0.0608699984848499	0.0337650001049042	0.0725249983370304	0.0783199988305569	0.140809999406338	0.0946099974215031	0.133625002577901	0.132110002636909	0.114024997875094	0.106845000758767	0.0735600009560585	0.0128250003239373	-0.114700002223253	-0.180950003117323
chrXII:84191-84572	YLL028W	0.223919995129108	0.151360001415014	0.15649000108242	0.148774997889996	0.231454997509718	0.45507501065731	1.2582399725914	2.10980497598648	2.470015001297	2.9532751083374	3.15458496809006	3.20352008342743	3.24378497600555	3.17864999771118	3.0050200343132	2.77935503721237	2.89961498975754	2.90844997167587	2.58105002641678	2.05901000499725	1.09363497793674	0.707875010371208	0.359414989501238	0.160560000687838	0.160930001735687	0.160700003802776	0.173920001089573	0.139170000702143	0.128069995343685	0.0785999994724989	0.0979499995708466	0.124609999358654	0.0372300002491102	-0.144380001723766	-0.341330000758171	-0.310490000247955	-0.219060000777245	-0.153219999372959	-0.138899998366833	-0.235820007324219	-0.396310010552406	-0.43313000202179	-0.421959999203682	-0.413120004534721	-0.438129997253418	-0.453809997439384	-0.473390001058578	-0.540719985961914	-0.467449995875359	-0.382870006561279
chrIV:1355592-1355973	YDR447C	0.336674997210503	0.368859998881817	0.355830006301403	0.36915999352932	0.39940500408411	0.471159991621971	0.748934987187386	0.817075020074844	1.53896999657154	1.9819299519062	2.66190497875214	3.05998998880386	3.17652499675751	3.15306504964828	3.21637996435165	3.00052001476288	2.9128049492836	2.66793998479843	2.46399993896484	2.23174494504929	2.00223492980003	1.70324501991272	1.33470498919487	0.718345004320145	0.67926499247551	0.404690000414848	0.307960003614426	0.28668999671936	0.226200000941753	0.248570005595684	0.115310002863407	0.0809000007808209	0.0379199992865324	0.0427199989557266	0.135069996118546	0.0866799987852573	0.153440001606941	0.119179999828339	0.0693499988876283	0.196320004761219	0.168920001387596	0.0438299987465143	0.00138000035658479	-0.0668100003153086	-0.175810000300407	-0.25774000287056	-0.281470000743866	-0.294090002775192	-0.385489997267723	-0.346760001778603
chrXV:216216-216597	YOL060C	0.415130008757114	0.354094994068146	0.341149996221066	0.318239998817444	0.329730001091957	0.463285005092621	0.919560012221336	1.71016504764557	2.43117500543594	2.55871000289917	2.81845494508743	2.89419496059418	2.91810995340347	2.98328998088837	3.02520506381989	2.68234504461288	2.4423149228096	2.4864999294281	2.3597799539566	2.21345994472504	1.94303998947144	1.6308749973774	1.06745497584343	0.526569989323616	0.425775007903576	0.343869999051094	0.321510002017021	0.313659992814064	0.302209994196892	0.284089997410774	0.272509995102882	0.312790009379387	0.139400002174079	-0.0704999989829957	-0.119469998776913	-0.163690003752708	-0.220620004832745	-0.235139998793602	-0.225089998543262	-0.307739990949631	-0.34033999145031	-0.247050005197525	-0.253639999032021	-0.280020004510879	-0.255400007963181	-0.249620002508163	-0.308749994635582	-0.331359994411469	-0.483090001344681	-0.532559996843338
chrXV:384727-385107	YOR028C	1.06526001691818	1.16182997226715	1.28565998077393	1.36028999090195	1.44894003868103	1.52003999948502	1.63762999773026	1.59104998111725	1.17081997990608	0.942549979686737	0.87240999341011	0.937309992313385	1.19223997592926	1.2408300280571	1.4588100194931	2.23944997787476	2.74275004863739	4.14730987548828	4.35178999900818	3.81491003036499	3.43730998039246	3.27874999046326	2.62228003740311	1.3149299800396	0.537250012159348	0.361985002458096	0.334265001118183	0.386895005404949	0.420765000581741	0.427605000138283	0.461270000040531	0.448124998807907	0.318430005013943	0.316530001163483	0.127595001086593	0.0124650004319847	-0.0410499983467162	-0.0821099994704127	-0.148830002173781	-0.167515001446009	-0.187420001626015	-0.278920003026724	-0.407739995419979	-0.408170005679131	-0.606804993748665	-0.607075020670891	-0.595289993286133	-0.539214998483658	-0.521034988760948	-0.488164995610714
chrVI:221437-221817	RUF23	0.0742900006473064	0.113740000128746	0.166520000994205	0.176950000226498	0.252979996800423	0.349710002541542	0.43220000565052	0.471520000696182	0.410159993171692	0.328980004787445	0.321129992604256	0.508010011911392	0.758639985322952	0.859390008449554	0.917400002479553	1.1926500082016	1.44808002710342	1.7769899725914	2.08164992332458	2.31924002170563	2.17876000404358	2.22816007137299	2.28005993366241	1.98483998775482	1.67555000782013	1.71122000217438	1.624129986763	1.50306497812271	1.48214498758316	1.50568496584892	1.44612999558449	1.47036498188972	1.68268498778343	1.24938000440598	0.505899987369776	0.146744999103248	-0.12636999655515	-0.197549999505281	-0.228280003368855	-0.281374993175268	-0.301285007596016	-0.389469993114471	-0.606545008718967	-0.779850006103516	-0.801845017075539	-0.685684987902641	-0.669349983334541	-0.635635009407997	-0.612330013513565	-0.652750006318092
chrVII:661667-662044	YGR090W	0.122869998216629	0.266774989664555	0.273379994928837	0.26907998919487	0.301309996843338	0.368930000066757	0.775894990563393	1.27108999490738	1.85232499837875	2.15609503984451	2.19315494298935	2.25259003639221	2.2491449713707	2.14599502086639	2.13600005507469	1.9913549721241	2.33815499544144	2.22669498920441	2.10174494981766	1.88873997926712	1.72390000224113	1.6853799700737	1.54312995672226	1.28314999938011	0.560955005884171	0.0394000020809472	-0.116069995611906	-0.142669998109341	-0.157209998369217	-0.162960001826286	-0.111780002713203	-0.132370001077652	-0.211800001561642	-0.28739999383688	-0.384130004048347	-0.429529994726181	-0.405000001192093	-0.410189989209175	-0.437190002202988	-0.48495000898838	-0.435660004615784	-0.556509989500046	-0.796039980649948	-0.778939986228943	-0.732910001277924	-0.715000009536743	-0.654860013723373	-0.7042799949646	-0.716409993171692	-0.804869997501373
chrIV:884282-884656	YDR211W	0.120024999603629	0.0881500001996756	0.0249999996740371	-0.0326999996323138	0.0164749997202307	0.0773000009357929	0.338274993002415	1.12522500753403	1.61242499947548	1.63340002298355	1.65292501449585	1.74592500925064	1.78254997730255	1.69444999098778	1.82157498598099	2.00214999914169	2.16874992847443	2.15324997901917	2.05724996328354	2.2078749537468	1.85199999809265	1.88265001773834	1.31290000677109	0.942599982023239	0.612799987196922	0.325389997661114	0.198190000653267	0.185330002009869	0.141389997303486	0.12337000221014	0.0663100011646748	-0.12864999845624	-0.422740003466606	-0.500709995627403	-0.56913999915123	-0.655939996242523	-0.660780012607574	-0.633270001411438	-0.626709997653961	-0.56110001206398	-0.504159995913506	-0.518459987640381	-0.55654998421669	-0.529820013046265	-0.495100006461143	-0.506230002641678	-0.52464998960495	-0.539659994840622	-0.580009979009628	-0.548949998617172
chrXIII:253275-253649	YML007C-A	0.196780001185834	0.299120000004768	0.311950001120567	0.345430007576942	0.360300004482269	0.359339991211891	0.461659997701645	0.535580003261566	1.18610000610352	2.17842997312546	3.07059004306793	3.14479997158051	3.27782995700836	3.38444006443024	3.51584994792938	3.6048600435257	3.56896007061005	3.39694998264313	2.87535994052887	2.95521998405457	2.23550999164581	1.48865998983383	1.08318002223969	0.955940020084381	0.837590020895004	0.908875003457069	0.951999992132187	0.979100003838539	0.963449999690056	0.965499997138977	1.07622501254082	1.10829997062683	1.17479997873306	1.13464996218681	1.1054499745369	0.949199989438057	0.788050010800362	0.649274989962578	0.506225012242794	0.406350001692772	0.421825006604195	0.426874995231628	0.338625006377697	0.191899999976158	0.146099995821714	0.16032500192523	0.12694999948144	0.0893499981611967	0.0220999997109175	-0.0210250006057322
chrII:392360-392734	YBR077C	0.118239997327328	0.173344996571541	0.223110002279282	0.340000005066395	0.491830013692379	0.652359992265701	1.23851500153542	1.51207999587059	1.85826503634453	2.01068996787071	2.27776004076004	2.35668991804123	2.35730993747711	2.51843500137329	2.46474995613098	2.44902998209	2.49493995904922	2.81051491498947	2.84371995925903	2.69046497344971	2.56218498945236	1.91763498187065	1.17313996553421	1.06798999905586	0.816535007953644	0.612199991941452	0.4653500020504	0.480099990963936	0.460149988532066	0.427149996161461	0.416899994015694	0.349299997091293	0.177749998867512	0.0208000000566244	0.124850001651794	0.258249998092651	0.289250001311302	0.342999994754791	0.376249998807907	0.420499995350838	0.574349999427795	0.739500015974045	0.56904998421669	0.186350002884865	0.351949989795685	0.481549993157387	0.464800000190735	0.458449989557266	0.441249996423721	0.477899998426437
chrII:595573-595947	YBR183W	0.103140000998974	0.155870001018047	0.14002999663353	0.107250000536442	0.097180001437664	0.10202000066638	0.203319998085499	0.522470009326935	0.99766001701355	1.36875997781754	1.65145002603531	2.03312003612518	2.2273500919342	2.36809000968933	2.48619003295898	2.47819995880127	2.58568000793457	2.65311992168427	2.63695993423462	2.29795000553131	2.21886999607086	2.05209002494812	1.90866000652313	1.50692002773285	1.23752001523972	1.09591001272202	0.87454499900341	0.782829996943474	0.759369999170303	0.601444977521896	0.580054992437363	0.664260011911392	0.691079983115196	0.606835004687309	0.549210000038147	0.551560011506081	0.513174988329411	0.487229999899864	0.50938998311758	0.483699995279312	0.386790004372597	0.295184993743897	0.305159993469715	0.344850005209446	0.433860005438328	0.479105001688004	0.488779996335506	0.49273000061512	0.549224990606308	0.577955013513565
chrII:628487-628859	YBR203W	-0.240759998559952	-0.189499996602535	-0.158870002627373	-0.0803700007498264	0.123289997503161	0.247489999234676	0.48921999335289	0.903020012378693	2.07679007053375	2.27319993972778	2.91905996799469	3.51649000644684	3.55457992553711	3.33904991149902	2.8512699842453	2.2158100605011	1.81008998155594	1.74395003318787	1.69563999176025	1.54446001052856	1.37582000494003	1.24254001379013	1.19726001024246	1.27532000541687	0.922109985351563	0.849369987845421	0.755700001120567	0.732845014333725	0.772299990057945	0.784555006027222	0.792820003628731	0.762590011954308	0.859005004167557	1.04817498326302	0.919469997286797	0.986195039749145	0.649465021491051	0.368074996769428	0.339084994792938	0.320555004477501	0.326354995369911	0.292119999229908	0.211469998955727	0.15538499802351	0.0301250008866191	-0.0504800011403859	-0.0341999991796911	-0.0545549990609288	-0.0470000002533197	-0.0536049999296665
chrXVI:822041-822413	YPR145W	0.162909997999668	0.212650004029274	0.298909997940063	0.391490003466606	0.398009994626045	0.443389999866486	0.550599986314774	0.759639996290207	1.10243997573853	1.37410002946854	1.66227997541428	2.188489985466	2.65264008045197	2.79734997749329	2.82537004947662	2.72093997001648	2.80637993812561	2.78969004154205	2.48751993179321	2.24239003658295	1.97128998041153	1.78982001543045	1.52317999601364	1.46624000072479	1.36299002170563	1.12350505590439	1.11603004336357	1.15889500379562	1.10647500157356	1.10189998745918	1.15346502661705	1.16890001893044	1.01958999037743	1.00140001177788	0.947495001554489	0.861200013756752	0.724850001931191	0.520589983463287	0.396574997901917	0.375089997053146	0.390035001933575	0.380564993619919	0.313275003433228	0.291160009801388	0.305030007660389	0.341329997777939	0.318479999899864	0.318735006451607	0.349884997308254	0.342130002379417
chrVIII:50590-50962	YHL027W	-0.0486049995757639	-0.062164999730885	-0.0197899997700006	0.0888650018721819	0.0864350015297532	0.0434200013056397	0.0217100000008941	-0.0519699990749359	0.143569999933243	0.494385017454624	0.846779999136925	1.17905502319336	1.78240998387337	1.92743999958038	2.26245008707046	2.48601007461548	2.51406499147415	2.67329496145248	2.80316495895386	2.60894000530243	2.31813504695892	2.53227508068085	2.5114150762558	0.802864978462458	0.169769996590912	0.0544499999843538	0.0017899997998029	0.0148700000718236	0.0237999999895692	0.0266400001943111	0.00799000016413629	-0.0579199995845556	-0.209429995715618	-0.356159994006157	-0.418789994716644	-0.390489989519119	-0.428169995546341	-0.420130005478859	-0.428299993276596	-0.407209992408752	-0.418369996547699	-0.303620001673698	-0.350500002503395	-0.368760007619858	-0.348690009117126	-0.347599998116493	-0.316670006513596	-0.210559995472431	-0.222139997780323	-0.253290006518364
chrXI:108833-109204	YKL180W	0.0899850014597177	0.139449994266033	0.127015000581741	0.119330000132322	0.0929550006985664	0.0799600012600422	0.172279999032617	0.568724989891052	1.12652500867844	1.96208001375198	2.60502496957779	2.7740149140358	2.66616994142532	2.70695997476578	2.35490998029709	2.22349002361298	2.14521999359131	1.88511499166489	1.69190996289253	1.60852499604225	1.60760000348091	1.52765001654625	1.32370000779629	0.740525004267693	0.52422499358654	0.409589999914169	0.371860009431839	0.338289999961853	0.30519999563694	0.316589993238449	0.296030005812645	0.202120001614094	-0.00330999996513128	-0.209440003335476	-0.463079991936684	-0.575400018692017	-0.642480003833771	-0.690959972143173	-0.682559996843338	-0.512130010128021	-0.446540012955666	-0.395150002837181	-0.366359999775887	-0.327809995412827	-0.325110006332397	-0.318409994244576	-0.294909992814064	-0.332660007476807	-0.334170001745224	-0.254950000345707
chrII:697473-697843	YBR238C	0.651170009374619	0.647330015897751	0.654400014877319	0.659369993209839	0.665600007772446	0.626039999723434	0.618620008230209	0.595620012283325	0.878880000114441	1.22037000656128	1.79902001619339	2.14232006072998	2.63039996623993	2.5936399936676	2.32252995967865	2.34235992431641	2.31877992153168	2.282000041008	2.25738003253937	2.11820995807648	1.86445000171661	1.72070995569229	1.35377000570297	0.683879995346069	0.430780005455017	0.335794995725155	0.230694999545813	0.208300001174211	0.21252499371767	0.208519999682903	0.167065002769232	0.233594996482134	0.262614995986223	0.24113499596715	0.269355003535748	0.340795008838177	0.338870012760162	0.306900003552437	0.324900004267693	0.387625002861023	0.385419994592667	0.400629998743534	0.393535003066063	0.292149995267391	0.207809995859861	0.179675000160933	0.183960001915693	0.0819400008767843	0.0642050004564226	-0.013744999980554
chrXII:759056-759426	YLR312C	0.766679993271828	0.817354986071587	0.862710002064705	0.847350001335144	0.829819989204407	0.846209985017776	0.936540007591248	1.12068501114845	1.84910001754761	2.21685000658035	2.22754493951797	2.53723493814468	2.78485496044159	2.854409968853	3.12527993917465	3.23574503660202	3.34119495153427	3.31078001260757	3.3221950173378	3.17296998500824	3.20552496910095	3.29783000946045	2.72823997735977	1.82497000098228	1.00411003232002	0.531279999017715	0.493509992957115	0.409750008583069	0.296150010824204	0.270539996027946	0.250230000913143	0.248749995231628	0.209520003199577	0.0390599988400936	-0.294450008869171	-0.452360001206398	-0.459559994935989	-0.456540006399155	-0.473750007152557	-0.489559999108314	-0.516769999265671	-0.554289984703064	-0.376570004224777	-0.184479999542236	-0.138860002160072	-0.0904300026595592	-0.123429998010397	-0.115719998627901	-0.118869997560978	-0.186420001089573
chrIV:811712-812082	YDR174W	0.0834900019690394	0.207964999973774	0.219995002448559	0.246399997919798	0.277200004458427	0.301205006241798	0.397545005381107	0.590350013971329	1.17415001392364	1.49116501808167	2.20592995285988	2.49076999425888	2.30580499172211	2.31192001104355	2.33445998430252	2.35131500959396	2.35186001062393	2.27517503499985	2.19596507549286	2.1378449678421	2.11072990298271	1.51465498507023	0.926139989495277	0.778530013561249	0.641809998452663	0.38977999985218	0.334979993104935	0.271019998192787	0.190620003640652	0.191289998590946	0.143550001084805	0.124190000444651	0.0729600010439753	0.102999997884035	0.126089996099472	0.0929999984800816	0.164250002801418	0.165760004520416	0.169049996137619	0.179320000112057	0.151539999246597	0.144130003452301	0.113130000978708	0.114459998160601	0.100010001659393	0.144099995493889	0.180990000069141	0.147269997000694	0.033759998986352	0.0375300001353025
chrXIII:26476-26846	YML121W	-0.220499996095896	-0.195725001394749	-0.193775001913309	-0.214725006371737	-0.208850000053644	-0.20720000192523	-0.171724997460842	0.132000003010035	0.549274988472462	0.539374992251396	0.659199997782707	0.971075013279915	1.42550000548363	1.88187500834465	2.29367500543594	2.58797496557236	2.12862500548363	2.02914997935295	2.16712498664856	1.9639750123024	1.46567499637604	0.796075001358986	0.425050005316734	0.348574995994568	0.151724996045232	0.0373199990717694	0.018430000403896	0.0225300002843142	0.0408599995076656	0.0698000025004148	0.157870005071163	0.0779300022870302	-0.13859999999404	-0.261019995808601	-0.350539991259575	-0.367729991674423	-0.356939998269081	-0.385009998083115	-0.487920001149178	-0.54676998257637	-0.522700008749962	-0.394840002059937	-0.374159994721413	-0.375050002336502	-0.387730008363724	-0.366030010581017	-0.353820008039474	-0.327979999780655	-0.210449999570847	-0.225060001015663
chrXV:678854-679222	YOR182C	0.391800008714199	0.500225000083447	0.615250006318092	0.629124999046326	0.677375003695488	0.72589997947216	0.865099996328354	1.06029999256134	1.400475025177	1.68549999594688	1.88732495903969	2.0791249871254	2.22822499275208	2.46652495861053	2.77772504091263	2.79510003328323	2.89314997196198	3.04722499847412	3.05302506685257	2.9924750328064	2.97672510147095	2.73877507448196	2.33460003137589	1.53475002944469	0.491800010204315	0.269489999115467	0.258869996666908	0.311469992995262	0.329330003261566	0.330889999866486	0.325209999084473	0.297339999675751	0.314679995179176	0.409130001068115	0.458450004458427	0.368159991502762	0.319779995083809	0.247170001268387	0.136450003087521	0.0735400006175041	-0.0285200003534555	-0.00979999962728471	-0.101149999769405	-0.139000000059605	-0.124790000170469	-0.108349998295307	-0.0335099991876632	-0.00699999998323619	0.0138300005812198	-0.00201000049710274
chrV:270228-270596	YER056C-A	0.777129983901978	0.888309976458549	0.877325019240379	0.936464995145798	0.993655017018318	0.972904998064041	0.835520005226135	0.942580026388168	1.39868502020836	2.01047496795654	2.7013600230217	3.07303500175476	3.3610849738121	3.65559500455856	3.55371495485306	3.65464000701904	3.5841299533844	3.40442997217178	3.18361996412277	3.0653600692749	2.88740006685257	2.61759999990463	2.05114003419876	0.968454992771149	0.801554986834526	0.545490002632141	0.545389980077744	0.546230012178421	0.534219992160797	0.576960003376007	0.643670004606247	0.809309995174408	0.731699985265732	0.726489990949631	0.775690013170242	0.719610005617142	0.744859981536865	0.610500001907349	0.504400011897087	0.389400002360344	0.26991999745369	0.293179997801781	0.293860001862049	0.250479999184608	0.224630002677441	0.268639993667603	0.224079997837543	-0.0380599990487099	-0.125279997289181	-0.138180001080036
chrV:280892-281259	YER062C	1.1291799902916	1.14628001451492	1.10364501476288	1.09212002158165	1.0657599568367	1.00222998857498	0.961409988999367	0.977909994125366	0.903724977374077	0.933234977722168	1.09580000042915	1.42887995839119	1.50751996636391	2.0624750316143	2.59550995826721	2.80942498445511	2.98785996437073	3.05910004377365	3.01952998638153	3.03527500629425	3.0247349858284	2.95737999677658	2.78821002244949	1.46440999209881	0.387595012784004	0.284169989824295	0.281389999389648	0.32800999879837	0.370630005002022	0.366599997878075	0.360940000414848	0.380340000987053	0.558059996366501	0.422930002212524	0.346879994869232	0.325260001420975	0.279350003600121	0.221150000393391	0.181439995765686	0.141749997437	-0.00836000014096499	-0.105670001357794	-0.123829995840788	-0.30453999042511	-0.37073999941349	-0.426330009102821	-0.473619988560677	-0.520270019769669	-0.485720002651215	-0.422690004110336
chrXII:645782-646149	YLR256W	0.00363999987021089	-0.0205999993719161	-0.0299400005489588	-0.158250002935529	-0.215669997036457	-0.222079999744892	-0.15336000174284	0.245139988698065	0.98824000954628	1.61546002626419	1.9453400015831	2.48667001724243	3.50184998512268	3.6402999162674	3.38508994579315	3.36492006778717	3.36694996356964	3.3445699930191	3.36402997970581	3.11003999710083	1.81476005315781	1.15204005241394	0.57593999505043	0.0759199999272823	0.0874500028789043	0.101300002634525	-0.011034999974072	-0.049405001476407	-0.07609500028193	-0.107160002738237	-0.166440001875162	-0.235895004123449	-0.35513000190258	-0.549565008282661	-0.644594994187355	-0.704965004324913	-0.8441949903965	-0.911834996938705	-0.906740006804466	-0.864754980802536	-0.872259989380836	-0.872899988293648	-0.838760006427765	-0.863510006666183	-0.938109996914864	-0.909149998426437	-0.944445013999939	-0.967239972949028	-1.08575500845909	-1.15453498363495
chrIX:249107-249471	YIL057C	1.37779998779297	1.50614001750946	1.53153002262115	1.49338997602463	1.48161000013351	1.50386998653412	1.59359003305435	1.56846997737885	1.74453003406525	1.95655000209808	2.17006001472473	2.33533997535706	2.73143005371094	2.90705001354218	2.89596002101898	3.02307999134064	3.22366993427277	3.19938993453979	3.19694001674652	3.01683006286621	2.78468000888824	2.66154999732971	2.53494002819061	2.33625999689102	1.84280000925064	1.72972999811172	1.61335999965668	1.6362200319767	1.73116502165794	1.63540496826172	1.62788999676704	1.60535497665405	1.81061500906944	1.74994501471519	1.72422499656677	1.82790001034737	1.79065003991127	1.84110000133514	1.84178503155708	1.79102498292923	1.67386498451233	1.43060001730919	0.814330005645752	0.522440014779568	0.410150001943111	0.324900005757809	0.252764993906021	0.269890001416206	0.24339499399066	0.0661950003355742
chrVI:223833-224197	YFR032C-B	-0.23970999121666	-0.393229994177818	-0.529490011930466	-0.607540023326874	-0.568680021166801	-0.483810013532639	-0.408810010552406	-0.355140003561974	0.000249997526407242	1.22809999585152	2.12409002780914	2.31362006664276	2.63292000293732	2.80183000564575	2.80190005302429	2.6720499753952	2.74073991775513	2.74216997623444	2.4796199798584	2.50598001480103	2.44623003005981	2.09187002182007	1.62746000289917	1.26357001066208	0.893970012664795	0.622499993443489	0.554480016231537	0.502594991028309	0.461740012466907	0.409565004706383	0.386659997701645	0.310410000383854	0.11030499972403	0.0252000000327826	0.0140700004994869	-0.0352500000037253	-0.0112349996052217	-0.0124950003286358	-0.0088200006633997	0.0619000008329749	0.0371599995531142	-0.115714999008924	-0.424219994992018	-0.525454992055893	-0.482665006816387	-0.415725000202656	-0.344804999232292	-0.315329995751381	-0.341129995882511	-0.232854996621609
chrIV:465134-465497	YDR011W	0.398219999670982	0.309879994392395	0.279450008273125	0.32219999730587	0.428090000152588	0.629280000925064	0.762179988622665	0.933519983291626	1.50133998394012	2.32038998603821	2.64010007381439	2.65538005828857	2.75422999858856	2.83503007888794	2.89929995536804	3.22831001281738	3.2557799577713	3.14752995967865	3.24798004627228	3.30447008609772	3.09913008213043	2.68441007137299	2.28605003356934	1.96406998634338	1.2338100194931	0.872860014438629	0.773089998960495	0.798985022306442	0.746150001883507	0.692294991016388	0.360534999519587	0.0579450016841292	-0.0422399992123246	-0.0230900006368756	-0.0689050009474158	-0.133435000479221	-0.147504999488592	-0.165250004082918	-0.107685004360974	0.0322450009174645	0.172514995839447	-0.0222999986261129	-0.118814999610186	0.00625000037252903	0.044399998895824	0.0187200007028878	-0.0404000009410083	-0.0895149983465671	-0.0915349990129471	-0.0864699982106686
chrV:522722-523084	YER168C	0.514300015568733	0.537409999966621	0.576730012893677	0.582005009055138	0.587680003046989	0.573454999923706	0.484475007653236	0.56351498067379	1.11958998739719	2.11820502877235	2.47989492416382	2.96987991333008	3.35067492723465	3.67822495698929	3.69395995140076	3.56307498216629	3.36579006910324	3.43154997825623	3.37579500675201	3.1943800330162	3.09610496759415	2.92834494113922	2.65566501617432	1.4665099799633	0.404380002617836	0.106320000439882	0.072690000385046	0.0628699999302626	0.047070000320673	0.0367500007152557	0.0257700001820922	-0.0167900005355477	-0.370539992302656	-0.663959991931915	-0.663580024242401	-0.666170001029968	-0.664009988307953	-0.65346999168396	-0.661529994010925	-0.683770000934601	-0.661860001087189	-0.545519989728928	-0.475210002064705	-0.453140005469322	-0.456079992651939	-0.448269993066788	-0.453589990735054	-0.462149995565414	-0.449680000543594	-0.451499992609024
chrVII:1050123-1050483	YGR279C	0.785429984331131	0.828780001401901	0.966180008649826	1.02107999324799	1.14231996536255	1.26230999231338	1.43352000713348	1.80336997509003	2.31453993320465	2.64072000980377	3.00160002708435	3.72768003940582	3.48490996360779	2.83886992931366	2.58231995105743	2.38000004291534	2.19594004154205	1.98316000699997	1.89018002748489	1.65076003074646	1.57729001045227	1.7478400349617	1.54876000881195	1.42101002931595	1.19276000261307	0.998149979114533	0.846234998106956	0.737709990143776	0.709779998660088	0.651510015130043	0.627614995837212	0.500270009040833	0.261134996265173	-0.0105000020936131	-0.16507500000298	-0.248100006580353	-0.321864993870258	-0.309430004656315	-0.328899993002415	-0.411870002746582	-0.409919992089272	-0.244150000810623	-0.259935005009174	-0.328065004944801	-0.349615003168583	-0.325814998149872	-0.303584994375706	-0.241134992986917	-0.279344996064901	-0.390490013360977
chrXI:308743-309103	YKL068W-A	0.267899999022484	0.33484999537468	0.341749995946884	0.356609988212585	0.385580003261566	0.400059998035431	0.50045000910759	0.754190003871918	1.15709004402161	1.43745000362396	1.78617000579834	2.34284999370575	2.83534004688263	2.87304003238678	2.89847993850708	2.81465005874634	2.93022005558014	2.79437003135681	2.51901996135712	2.1210099697113	1.5320100069046	1.17132999897003	0.940169978141785	0.586329999566078	0.280179994553328	0.0436350002884865	0.0181099995854311	-0.00319500007026363	-0.0109449999872595	-0.081089998409152	-0.0553799991030246	0.0700400003697723	-0.0106900026090443	-0.00245500003002235	-0.115495003014803	-0.141399998217821	-0.142020002007484	-0.168699999153614	-0.195454997569323	-0.286804994940758	-0.351540008187294	-0.339000006020069	-0.294660001993179	-0.229900005459785	-0.224959997087717	-0.200169999152422	-0.164599997550249	-0.152825003862381	-0.153255003318191	-0.173929998651147
chrIX:384197-384557	YIR017C	0.0973400019109249	0.137489999830723	0.19264999628067	0.248649996519089	0.265720000863075	0.293630000948906	0.400469997525215	0.598879998922348	1.07033001184464	1.46594001054764	1.5284299492836	1.6134299993515	1.66677998304367	1.6167200088501	1.55905997753143	1.58683000802994	1.63941999673843	1.78043003082275	1.92008001804352	2.01293996572495	1.95117996931076	1.9695999622345	1.70332996845245	1.41945000886917	1.13032996058464	0.63982498049736	0.466865007579327	0.36890000551939	0.285109999030828	0.247934999316931	0.314904995262623	0.283144996315241	0.252870003134012	0.351659992337227	0.350014990568161	0.350390005111694	0.427139994502068	0.462235006690025	0.456070002913475	0.45131499171257	0.378744998574257	0.333345000445843	0.366965001821518	0.443834990262985	0.430429998040199	0.379769994318485	0.325274994969368	0.253029996156693	0.116730003431439	0.10228000022471
chrXII:921537-921897	YLR399C	0.421419993042946	0.415650004148483	0.423149996995926	0.436840006709099	0.445189997553825	0.46316000521183	0.641269993782043	1.34283000230789	2.44989006519318	3.33019998073578	3.3744300365448	3.2908299446106	3.29132995605469	3.15609004497528	3.06683008670807	2.92138998508453	2.75049998760223	2.29637994766235	2.05389997959137	1.75709002017975	1.30621998310089	1.14260004162788	0.827960008382797	0.524939998984337	-0.109729990363121	-0.714140003919601	-0.829250019788742	-0.855095008015633	-0.866289994120598	-0.874869984388351	-0.897299990057945	-0.907230007648468	-0.910250005125999	-0.902305004000664	-0.944185000658035	-1.01936499476433	-1.02710500359535	-0.905234998464584	-0.952744999527931	-1.07328502237797	-1.3672100186348	-1.42855004072189	-1.38548998832703	-1.28130999803543	-1.2563199877739	-1.20915497541428	-1.30663499236107	-1.33422502279282	-1.11629501581192	-1.06524504423141
chrXIII:852142-852499	YMR291W	0.79886000752449	0.749290019273758	0.783539998531342	0.723200005292892	0.647669982910156	0.822749996185303	1.07297003269196	1.25094003677368	1.53320997953415	1.91186993122101	2.27200994491577	2.40597994327545	2.59964993000031	2.57227008342743	2.54693999290466	2.33675994873047	2.48627998828888	2.34944996833801	2.00671994686127	1.75189003944397	1.52052999734879	1.0959400177002	1.04946000576019	0.750920003652573	0.562010008096695	0.449294999241829	0.326614993810654	0.318960000574589	0.240279996395111	0.0986649993807077	0.0614949997514486	0.0141150012612343	-0.130734996497631	-0.197410000860691	-0.284794996678829	-0.356080003082752	-0.401420010626316	-0.355440005660057	-0.388550005853176	-0.474929989874363	-0.340509994328022	-0.253055007010698	-0.168269995599985	-0.0974649995565414	-0.0433250002563	-0.102645003423095	-0.277119990438223	-0.259035003185272	-0.318164993822575	-0.407359997928143
chrV:42044-42401	YEL060C	-0.146024998277426	-0.145700003951788	-0.158749997615814	-0.179274998605251	-0.19624999910593	-0.202850002795458	-0.204324994236231	-0.0512000024318695	0.650224979966879	1.57652497291565	2.55649998784065	3.05525004863739	3.23794996738434	3.27500003576279	3.3088750243187	3.50464999675751	3.41677498817444	3.44132494926453	3.24465000629425	2.90362507104874	2.5997000336647	2.11619991064072	1.78479999303818	1.20997500419617	0.465075008571148	0.236280007660389	0.140470001101494	0.114730001986027	0.0429800000041723	-0.0294700002297759	-0.0697999991476536	-0.0819800015538931	-0.226039996743202	-0.344539991021156	-0.454620000720024	-0.574059998989105	-0.596910005807877	-0.556190007925034	-0.523390001058578	-0.581620013713837	-0.54977000951767	-0.445120006799698	-0.456160002946854	-0.359160009026527	-0.355910006165504	-0.32820999622345	-0.325169998407364	-0.32995999455452	-0.235659997165203	-0.183169996738434
chrXV:866668-867025	YOR293W	0.121370001137257	0.11651000007987	0.121350000053644	0.147280006110668	0.217800000309944	0.296230000257492	0.39626000225544	0.803110003471375	1.48970004320145	2.01156004667282	2.07656993865967	2.04655992984772	2.09953000545502	2.16761996746063	2.28928997516632	2.34491996765137	2.31903998851776	2.32184998989105	2.54092996120453	2.68923003673553	2.50899002552032	2.13772995471954	1.70586001873016	1.18615999221802	0.748750001192093	0.487399995326996	0.502599999308586	0.496749997138977	0.517700001597404	0.514174997806549	0.480575002729893	0.331149995326996	0.133274999447167	0.129774999804795	0.11865000333637	0.0353749999776483	0.03125	0.0639749998226762	0.0376749988645315	-0.0822999998927116	-0.0330250007100403	-0.04187500057742	-0.145150002092123	-0.194450002163649	-0.269124999642372	-0.331450000405312	-0.373450003564358	-0.345149993896484	-0.429699994623661	-0.493250004947186
chrIII:90791-91148	YCL018W	0.226374998688698	0.224895000457764	0.373910003900528	0.541525007784367	0.713690012693405	0.83831998705864	0.895694988965988	1.1140900105238	1.66303004026413	1.83645502924919	1.76068498492241	1.46310499310493	1.34056997299194	1.39784001708031	1.43457500338554	1.3497399866581	1.39488003253937	1.29126001596451	1.26897497177124	1.28429498076439	1.49663502573967	1.4955550134182	1.37266998291016	1.21405501961708	0.708314982056618	0.641270017623901	0.727009999752045	0.722869998216629	0.693830013275146	0.6694699883461	0.633830004930496	0.523269981145859	0.674720016121864	0.102850003540516	-0.665919990092516	-1.13127001523972	-1.45823999643326	-1.6004699587822	-1.72736001014709	-1.86607999801636	-1.95953999757767	-2.68224990367889	-5.92617001533508	-6.96223993301392	-6.97466998100281	-6.96760993003845	-6.96872000694275	-6.98505005836487	-6.96367001533508	-7.00872993469238
chrXIII:236128-236484	YML018C	-0.0386250014184043	-0.0162950004450977	-0.0206599997356534	-0.0217950000427663	-0.0336899996735156	-0.0275299997068942	-0.0398199995979667	0.221599996462464	0.926244986057281	1.83513996601105	2.11800000667572	2.19541001319885	2.25226497650146	2.25464999675751	2.23894001245499	2.10791006088257	2.11198507547379	2.04167003035545	1.5429200232029	1.32683500647545	1.26556999087334	1.1887450158596	0.98782502412796	0.814150020480156	0.579415002465248	0.590149980783462	0.509739997982979	0.493480008840561	0.475540012121201	0.385250005125999	0.289309991896152	0.125339998677373	0.0432799998670816	0.0353299995884299	0.00543999997898936	-0.01672000028193	-0.0435599997639656	-0.0560400020331144	-0.0261700009927154	0.00340999979525805	0.00925000063143671	0.000510000623762608	-0.0611599981784821	-0.09810999953188	0.00278999987640418	-0.00728000018279999	-0.0610599994659424	-0.0733000002801418	-0.095270000398159	-0.193610003590584
chrXVI:188641-188995	YPL189C-A	-0.423680001497269	-0.327949994802475	-0.339010000228882	-0.372999998927116	-0.355779990553856	-0.331549996137619	-0.307189992070198	-0.101690001040697	-0.00413000024855137	0.054470000974834	0.282739993184805	0.784989994764328	1.54890999794006	2.24088003635406	2.70396008491516	3.00742998123169	3.72209002971649	4.1809700012207	4.27542991638184	4.04001998901367	3.57942004203796	3.13660008907318	2.8784600019455	2.21435997486115	0.872259992361069	0.480689994990826	0.429310008883476	0.38603500276804	0.39268000125885	0.426820002496243	0.45446999669075	0.369080002605915	0.0854199975728989	-0.503459993004799	-0.584754994511604	-0.559094998240471	-0.549410003423691	-0.541349977254868	-0.592029994726181	-0.648900005221367	-0.572704988718033	-0.518094992637634	-0.450764998793602	-0.45876500159502	-0.497889982163906	-0.608050000667572	-0.471154992282391	-0.130029997974634	-0.0770199997350574	0.0877949988469481
chrX:268466-268820	YJL088W	0.566579982638359	0.538214999437332	0.529180005192757	0.454935003817081	0.396824997663498	0.338584999740124	0.487805008888245	0.739875018596649	1.26865003108978	2.42132498025894	2.81316496133804	2.94359493255615	2.9853749871254	2.94609993696213	3.01601504087448	3.0460200548172	3.16423007249832	3.08562508821487	2.72892000675201	2.60459997653961	2.41678998470306	2.1144700050354	1.8957800090313	1.37220999002457	0.696469989418983	0.379800006747246	0.196000002324581	0.0865500010550022	0.079450000077486	0.0528999995440245	0.0579000003635883	0.00775000010617077	-0.115299999713898	0.0500499997287989	-0.0260000005364418	0.0246000001206994	-0.0127500002272427	-0.0290999999269843	-0.0347000006586313	-0.0184500003233552	-0.00434999912977219	-0.0919000003486872	-0.175300002098083	-0.0565500007942319	-0.0923000015318394	-0.119749996811152	-0.122749999165535	-0.158550001680851	-0.135049998760223	-0.206699997186661
chrXV:619225-619578	YOR153W	0.191975005716085	0.180479998886585	0.231430000066757	0.319984994828701	0.263929989933968	0.245514996349812	0.291430000960827	0.550520004332066	0.902659982442856	1.3311449944973	1.50514503717422	1.50122998356819	1.75332000851631	2.09463500976562	2.17557001113892	2.10354499816895	1.77006996273994	1.66803995966911	1.63934503793716	1.83332498073578	1.50978999137878	1.00416496992111	0.627559998631477	0.414019991457462	0.101284998189658	0.0359700005501509	0.0665900006890297	0.0555899992585182	0.0785099998116493	0.101360001415014	0.12470999956131	0.131159996986389	0.0962399996817112	0.0758100017905235	0.0586000002920628	-0.0454600013792515	-0.00522999982349575	-0.0116800001356751	-0.044790000654757	-0.11782000027597	-0.108119998127222	-0.100539998710155	-0.39179999679327	-0.609849977493286	-0.687389999628067	-0.781490010023117	-0.77461000084877	-0.745459991693497	-0.71295999288559	-0.663509982824326
chrXV:514728-515079	YOR101W	0.288889995217323	0.304409998655319	0.339360004663467	0.319850000739098	0.31695000231266	0.327699998021126	0.354310005903244	0.406820008158684	0.675350001454353	1.26021002531052	1.80505007505417	2.3630699634552	2.8546199798584	2.97769000530243	3.0039999961853	2.93275001049042	2.8533100605011	2.79874002933502	2.28280999660492	1.59130998849869	1.3827099442482	1.20882999897003	1.12271997928619	1.00113999843597	0.860850006341934	0.655225005745888	0.650880014896393	0.551775017380714	0.418780006468296	0.321584987640381	0.215895000845194	0.136280002072453	0.0811349995434284	-0.059379998780787	-0.168979995511472	-0.183140005171299	-0.170994997024536	-0.172594999521971	-0.0810950011014938	-0.114664999395609	-0.0658100005239248	-0.00727000068873167	-0.0297499997541308	-0.0716649994254112	-0.0672450017184019	-0.0436699993908405	-0.0824099987745285	-0.0557599997147918	-0.0481400003656745	-0.0549399994313717
chrII:592837-593188	YBR181C	0.118129998445511	0.208040004968643	0.329760000109673	0.360409998893738	0.335289999842644	0.391250005364418	0.50382998585701	0.689759987592697	1.1608299612999	1.94966998100281	2.41949000358582	2.69169001579285	2.66371004581451	2.52365000247955	2.53653998374939	2.60316002368927	2.58678996562958	2.47981998920441	2.31715009212494	2.27427008152008	2.34724991321564	2.31095988750458	2.10329002141953	1.31939997076988	0.542349994182587	0.50604999512434	0.465144996345043	0.361350010335445	0.290965005755424	0.279274991154671	0.245749997347593	0.238690005242825	0.125029999297112	-0.0913849988020956	-0.298230002820492	-0.237425000965595	-0.143919998779893	-0.15177999548614	-0.170239994674921	-0.231305000185967	-0.321560002863407	-0.211915002763271	-0.122994999215007	-0.15252500064671	-0.246169999241829	-0.243139999359846	-0.202145006507635	-0.302439999580383	-0.358544999361038	-0.609915006160736
chrV:305912-306262	YER074W	0.14879999794066	0.244094993919134	0.316274997591972	0.392670005559921	0.449039997160435	0.576424989104271	0.621950009465218	0.690214976668358	0.972465032339096	2.20140500664711	2.50610998868942	2.47177498340607	2.50867500305176	2.48764492273331	2.56953495740891	2.69315997362137	2.70222002267838	2.62064502239227	2.56997493505478	2.50539492368698	2.17848492860794	2.13914992809296	2.02016003131866	1.41684503555298	0.998590019345283	0.68191998898983	0.474789994955063	0.46667999625206	0.486419993638992	0.483520007133484	0.437610006332397	0.304560007154942	0.0950100016227225	-0.0420599989593029	0.0136300012469292	0.0691700015217066	-0.00526999980211258	-0.0911800004541874	-0.122259999811649	-0.149120000004768	-0.13570000231266	-0.218659994006157	-0.241940002143383	-0.329909998178482	-0.318599995970726	-0.240249992907047	-0.280989989638329	-0.21022000014782	-0.229789999127388	-0.518790006637573
chrVIII:382813-383162	YHR141C	0.801629990339279	0.864219981431961	0.891329991817474	1.01326998472214	1.1109899520874	1.13171997070312	1.11323997974396	1.2172199845314	1.62071996927261	1.88979998826981	2.21743993759155	2.28836998939514	2.14541001319885	2.06692003011703	1.92997999191284	1.9480700135231	1.89279999732971	1.76795998811722	1.75394003391266	1.75523000955582	1.71685001850128	1.66406998634338	1.54518001079559	1.20596998333931	0.517850011587143	0.531774991750717	0.489975000917912	0.524510009586811	0.517004989087582	0.448129999637604	0.440670000016689	0.384344996511936	0.327685007452965	0.152045000065118	-0.0729449997656047	-0.183109994605184	-0.288874996453524	-0.23139500617981	-0.182050000876188	-0.173724996298552	-0.0286599991726689	-0.04855500072008	-0.0543849991634488	0.0294699996709824	0.00783000010997057	0.0345300005748868	0.0989800006151199	-0.0152149999048561	0.049260001629591	0.0903149988502264
chrXV:511261-511610	YOR098C	0.599249994754791	0.633229982852936	0.645649999380112	0.619819980859756	0.608209997415543	0.706469994783401	0.847149991989136	1.02895999550819	1.35333001613617	1.68900995254517	2.2636200428009	2.59751994609833	3.03201994895935	3.63567006587982	3.60981996059418	3.53278996944427	3.80116004943848	3.91207993030548	3.87662992477417	3.66176998615265	3.26500992774963	2.849249958992	1.88145995140076	0.795089983940125	0.106069999933243	-0.00422499990090728	-0.0174100002273917	-0.0135949998628348	-0.0115350001491606	-0.0148800004739314	-0.0315900005400181	-0.05793999992311	-0.296719994395971	-0.414575000107288	-0.39560000449419	-0.422834998369217	-0.418985003232956	-0.395325008034706	-0.379860000312328	-0.331075002253056	-0.30153499096632	-0.161690002307296	-0.134479997679591	-0.243010006099939	-0.236405003815889	-0.227105001360178	-0.240550001710653	-0.216995004564524	-0.250110000371933	-0.283804996311665
chrVII:228385-228733	YGL147C	0.226929995417595	0.333380007743835	0.396080005168915	0.377960002422333	0.358450001478195	0.350119996070862	0.379819998145103	0.49734999537468	0.700609999895096	0.850479996204376	1.0343000292778	1.32593004703522	1.5847000002861	2.03971996307373	2.41147992610931	2.65922996997833	2.68986992835999	2.55832004547119	2.27107992172241	1.90937999486923	1.58474000692368	1.53197997808456	1.31176997423172	0.985829997062683	0.614679998159409	0.401250004768372	0.334675006568432	0.263300001621246	0.174875002354383	0.114700000733137	0.0333749996498227	-0.111250002868474	-0.226899996399879	-0.315624997019768	-0.355875000357628	-0.343975007534027	-0.2951750010252	-0.295150004327297	-0.332924999296665	-0.363574996590614	-0.373925000429153	-0.312150001525879	-0.278899997472763	-0.293449997901917	-0.254399999976158	-0.201325003057718	-0.173850003629923	-0.143674996681511	-0.0461499998345971	-0.1237250007689
chrVII:976782-977129	YGR241C	0.623539987206459	0.517579984664917	0.54879999756813	0.612740021944046	0.742560002207756	0.822584998607635	0.836030000448227	1.22426502406597	1.77034001946449	2.30347002148628	2.69866008758545	2.74641509056091	2.94245496988297	3.16626998186111	3.38209495544434	3.10274996757507	2.80882501602173	2.69286991357803	2.82840001583099	2.90809495449066	2.71246495246887	2.56553997993469	2.0364349603653	1.13943498730659	0.829040014743805	0.545980000495911	0.496009993553162	0.462429997324944	0.406659999489784	0.353519999980927	0.309180009365082	0.282370001077652	0.296500000357628	0.29413999915123	0.28531000316143	0.29768999516964	0.281089997291565	0.348139998316765	0.387630000710487	0.354390004277229	0.271930003166199	0.217420001327991	0.189829997718334	0.155870001018047	0.131950001418591	0.143010003864765	0.110869999974966	0.120529996603727	0.0594200000166893	-0.121159998327494
chrXII:784297-784644	YLR328W	-0.669469998776913	-0.458979994058609	-0.396119990944862	-0.295445005595684	-0.302225004136562	-0.305834999680519	-0.262619999796152	-0.0341100009158254	0.507665005326271	1.23049999773502	1.64536501169205	1.77994500994682	1.80678499937057	1.92679497599602	2.05871998071671	2.27422003746033	2.37383000850677	2.43875504732132	2.4046399474144	2.34084496498108	2.28008999824524	2.08370502591133	1.65615505576134	1.08142500221729	0.502079986035824	0.304560005664825	0.283849999308586	0.27009000480175	0.249560005962849	0.259869995713234	0.26917000412941	0.286919996142387	0.277639997005463	0.194580002129078	0.281790006905794	0.360070008039474	0.366180005669594	0.37897000014782	0.365769991278648	0.383659991621971	0.42291000187397	0.410239997506142	0.241520002484322	-0.110160002112389	-0.278849995136261	-0.382879996299744	-0.392600008845329	-0.391720002889633	-0.410629999637604	-0.462100005149841
chrXII:1012062-1012405	YLR437C	0.0252150007523596	-0.11144999852404	-0.128604996949434	-0.162879997491837	-0.173934993892908	-0.134824998676777	-0.197165003418922	-0.170595000684261	0.163070005178452	1.35238499343395	2.31563993692398	2.81304000616074	3.27213001251221	3.38440490961075	3.41358997821808	3.45196000337601	3.51393001079559	3.39931497573853	3.45402503013611	3.49996998310089	3.07900501489639	1.97350998520851	1.46825502514839	1.2005950063467	0.742725023627281	0.596790009737015	0.577990001440048	0.570800012350082	0.531729996204376	0.477289992570877	0.417890000343323	0.320500001311302	0.396339988708496	0.531589984893799	0.483149993419647	0.499189981818199	0.560679984092712	0.626630002260208	0.629089999198914	0.64529002904892	0.610810017585754	0.521880000829697	0.712680006027222	0.735970002412796	0.674700021743774	0.672350007295609	0.648350006341934	0.638780003786087	0.609370017051697	0.661480015516281
chrV:268275-268617	YER056C	1.00722997784615	1.04172998666763	1.2533399939537	1.45158998966217	1.55264002084732	1.77289004325867	1.97039002180099	2.37264001369476	2.6749799489975	3.01816000938416	3.48635008335114	3.30871002674103	3.20056004524231	3.24749999046326	3.1816700220108	3.04291000366211	2.71346998214722	2.45959997177124	2.04178001880646	1.56588002443314	1.33001999855042	0.939819997549057	0.881789994239807	0.734980005025864	0.621179986000061	0.548524990677834	0.529624998569489	0.519025012850761	0.495700009167194	0.52615001052618	0.510049998760223	0.493975013494492	0.386700004339218	0.397224999964237	0.328100003302097	0.257950004190207	0.253725003451109	0.262549996376038	0.243450000882149	0.176174998283386	0.195500001311302	0.0550000006332994	-0.00635000038892031	0.0712250005453825	0.0527750002220273	0.0325749996118248	0.014450000366196	0.0468000005930662	0.0840499987825751	0.0157500003697351
chrV:295056-295397	YER069W	0.54699000120163	0.428099992871284	0.356930005550385	0.349580007791519	0.364920002222061	0.364799988269806	0.39405999481678	0.406309995055199	0.393899998068809	0.929550004005432	1.67496997117996	1.92220999002457	1.95617002248764	2.05230004787445	2.060799908638	2.16664001941681	2.23886997699738	2.26166000366211	2.00352997779846	1.90915995836258	1.66183996200562	1.61452997922897	1.41378997564316	1.28658002614975	0.811559998989105	0.43389500528574	0.400055004656315	0.330220001935959	0.300955002009869	0.302984994649887	0.305064995586872	0.167045003175735	0.105780002474785	0.123940001055598	-0.123949997499585	-0.188584999740124	-0.14088000357151	-0.138859997689724	-0.185295002162457	-0.203365005552769	-0.106199999898672	-0.118929999694228	-0.091019999794662	-0.0318250004202127	0.00991499971132725	0.0160499999299645	0.0252449997700751	-0.000660000089555979	0.0104800005210564	0.24218499623239
chrII:280927-281267	YBR021W	-0.0917700000107288	-0.0728000015020371	-0.0125300001353025	0.0289199994876981	0.0514899995177984	0.0727300010621548	0.111170000582933	0.141870003193617	0.196899998188019	0.374469998478889	0.991559958457947	1.48143997192383	1.74506999254227	1.99517999887466	1.79515000581741	2.03842005729675	2.56873998641968	2.68430998325348	2.30110003948212	2.02251007556915	1.92321001291275	1.7521800160408	1.61021999120712	1.02375001907349	0.44052999317646	0.501305006444454	0.523850001394749	0.572640010714531	0.493095007538795	0.426674994826317	0.413660004734993	0.469060009717941	0.527304998040199	0.490659995377064	0.378644999861717	0.325264993309975	0.252779997885227	0.323795004189014	0.338450004160404	0.254575002938509	0.132834997400641	-0.141185002401471	-0.355139993876219	-0.44440500587225	-0.388275003433228	-0.357390005886555	-0.349870005249977	-0.275139995664358	-0.246889997273684	-0.268605006486177
chrXIV:444376-444716	YNL096C	0.424279998242855	0.508570012450218	0.478084999322891	0.405519989132881	0.384274992346764	0.398785001039505	0.413070005178452	0.462570002675056	0.678609991073608	1.12424999475479	1.48981996178627	2.21140501499176	2.62749503850937	2.83382493257523	3.19766502380371	3.13710005283356	3.06833499670029	3.03815008401871	3.01623502969742	3.11986001729965	3.09576505422592	2.83930999040604	2.07969502806664	1.18666502833366	0.708209997415543	0.531360012292862	0.474210003018379	0.487089985609055	0.468380004167557	0.426159992814064	0.314649996161461	0.257660001516342	0.116370002180338	0.0564099997282028	-0.00514999963343143	-0.10970000103116	-0.166609996557236	-0.141299997270107	-0.135500003397465	-0.161479999870062	-0.325499993562698	-0.385749992728233	-0.451109993457794	-0.480159991979599	-0.438790002465248	-0.519270002841949	-0.432309994101524	-0.465789988636971	-0.437680000066757	-0.344420003890991
chrXI:589872-590211	YKR080W	0.243000008165836	0.44760000705719	0.434599995613098	0.479499995708466	0.503600001335144	0.462200000882149	0.4738499969244	0.477850005030632	0.616650015115738	0.689200013875961	0.679800003767014	0.797749996185303	0.89504998922348	1.41134995222092	2.07680010795593	2.47950005531311	2.91575002670288	2.90314996242523	2.77160000801086	2.75349998474121	2.74465000629425	2.5485999584198	1.88494998216629	0.924950003623962	0.626300007104874	0.915974998474121	0.962799990177155	0.976829990744591	0.991399991512299	0.989850014448166	0.967494988441467	0.909884983301163	0.737995010614395	0.439320011436939	0.238224999606609	0.246764994412661	0.225395001471043	0.224864999949932	0.223285001516342	0.20102000311017	0.222525000572205	0.271865000575781	0.176805001869798	0.125324996933341	0.146950002014637	0.132979998365045	0.139075002446771	0.1694450058043	0.170880005508661	0.127550001442432
chrXII:439940-440277	YLR150W	-0.377609997987747	-0.352619990706444	-0.157579995691776	-0.0985199980437756	-0.0980499990284443	-0.0779899995774031	-0.0106000002473593	0.168040001392364	0.338540005683899	0.526320004463196	0.667840003967285	0.780830001831055	1.28388998508453	1.48320000171661	1.60058001279831	1.52969002723694	1.55801001787186	1.74520000219345	1.95178003311157	1.95720000267029	1.80471999645233	1.70394995212555	1.54072996377945	1.29962997436523	1.27204002141953	1.09626000523567	0.930210000276566	0.883324986696243	0.815844994783401	0.6857950091362	0.584765020012856	0.454620008170605	0.248069991916418	0.124249997362494	0.13788000009954	0.0451150000095367	-0.0375600002706051	-0.0664399992674589	-0.0443299992009997	-0.0678249977529049	0.0123900013044477	-0.0241800013463944	-0.129779997095466	-0.279144994169474	-0.348665006458759	-0.453564999997616	-0.578905011713505	-0.676574990153313	-0.729230001568794	-0.809145006537437
chrXVI:794563-794900	YPR131C	0.586730009317398	0.669669991731644	0.689910006523132	0.690800005197525	0.703480011224747	0.704520004987717	0.773910003900528	0.842059993743897	0.988930004835129	1.45188997983932	1.93166996240616	2.09637994766235	2.25827000141144	2.35553007125854	2.62576999664307	2.81559000015259	2.95275008678436	2.87581000328064	2.78178999423981	2.85520994663239	3.04107992649078	3.06820998191834	2.63247003555298	1.48128999471664	1.11677000522614	1.02122001349926	0.995114994049072	0.983454990386963	0.988059985637665	0.992234987020493	0.996594971418381	0.947924986481667	0.805330008268356	0.500544999539852	0.513909985125065	0.579649996757507	0.587479981780052	0.53997500538826	0.461660003662109	0.453955003619194	0.292949996888638	0.20776500031352	0.0719249997287989	0.0058950002072379	0.00667500030249357	0.0131899998523295	0.0516999999061227	0.120545006170869	0.141175001859665	0.342015004903078
chrVII:366044-366381	YGL076C	0.220850002020597	0.155449997633696	0.209975000470877	0.191950000822544	0.196974996477365	0.248025000095367	0.305374994874001	0.3513999953866	0.433900006115437	0.621599994599819	0.730975016951561	0.757325008511543	1.07777497172356	1.37739998102188	1.86327502131462	2.24635004997253	2.69597494602203	1.98962500691414	1.67882499098778	1.38389998674393	1.18962502479553	1.00695003569126	0.479724999517202	0.172950003296137	0.135500002652407	0.00879000015556812	-0.136759996414185	-0.123070000112057	-0.105759996920824	-0.17880000025034	-0.293799996376038	-0.246460001170635	-0.3776800096035	-0.428629997372627	-0.337590003013611	-0.333590000867844	-0.33052000105381	-0.331300011277199	-0.288980001211166	-0.410569998621941	-0.484149995446205	-0.403359994292259	-0.426139995455742	-0.530900001525879	-0.523039996623993	-0.58927001953125	-0.658750021457672	-0.711710011959076	-0.64954000711441	-0.638389992713928
chrIX:382211-382547	YIR016W	0.559990006685257	0.454900008440018	0.406419998407364	0.366509988903999	0.370360001921654	0.437319993972778	0.469199994206429	0.580770003795624	1.00045000314713	1.71774997711182	2.78730998039246	3.3331600189209	3.36113002300262	3.42514004707336	3.69814999103546	3.807120013237	3.93639991283417	3.34430003166199	3.25306000709534	2.97279002666473	2.73675000667572	2.2764399766922	1.27747000455856	0.530049997568131	0.0934200003743172	-0.00733499974012375	-0.0431399995461106	-0.0243449997156858	-0.0314399996772408	-0.0389400003477931	-0.0340149998664856	-0.0509300000965595	0.0439599979668856	0.0222849996760488	-0.0356750007718801	-0.09706000238657	-0.12543500252068	-0.150354999676347	-0.145435003936291	-0.0929050002247095	-0.0981450002640486	0.0721099998801947	0.219580004736781	0.229074995219707	0.205575000494719	0.189544997364283	0.153659999743104	0.0883000006899238	0.191180002875626	0.271349996328354
chrXI:518952-519288	YKR042W	0.21495999917388	0.14364500194788	0.131234999001026	0.0776499988511205	0.0837949989363551	0.151820000633597	0.346309998631477	0.461795005202293	0.80423002243042	1.14016996920109	1.53096495270729	1.99630002379417	2.08071506023407	2.1009200334549	2.41054009199142	2.52561504840851	2.53334501981735	2.62332999706268	2.65008500814438	2.52652002573013	2.11078496575356	1.78320497870445	1.45842499732971	0.704089984297752	0.134680003020912	-0.0172399996081367	-0.0972299981862307	-0.128229996562004	-0.107770001143217	-0.100980000942945	-0.0988099999725819	-0.10834000185132	-0.383709999918938	-0.590939998626709	-0.521079993247986	-0.446849992871284	-0.648039999604225	-0.735770010948181	-0.613170003890991	-0.558909982442856	-0.519799989461899	-0.506180000305176	-0.549250012636185	-0.683629983663559	-0.680709999799728	-0.600889986753464	-0.714839988946915	-0.927369993925095	-1.01782003045082	-0.995849978923798
chrXII:329321-329655	YLR094C	-0.202160000801086	-0.197289998829365	-0.280759997665882	-0.321370011568069	-0.297390004992485	-0.29052000939846	-0.283990004658699	-0.224180002510548	-0.0883000001311302	1.02085999138653	3.1909099817276	4.00459005832672	3.74429996013641	3.50673997402191	3.36705000400543	3.25253007411957	3.00913996696472	2.75483002662659	2.34872002601624	1.8727499961853	1.5559800028801	0.778380012512207	0.235509996116161	0.0500900004059076	0.0602799988351762	0.0281199997290969	0.00495000008959323	-0.0180999998468906	-0.022289999620989	-0.0191949995001778	0.0151849998394027	0.0349800002994016	0.118055002763867	0.153894999623299	0.172199999541044	0.213945002108812	0.255519996583462	0.201144998520613	0.106550002470613	-0.0596150003373623	-0.292050000652671	-0.513034997880459	-0.515710020065308	-0.523005011677742	-0.515139991044998	-0.500849995017052	-0.461425004899502	-0.396049998700619	-0.348759998381138	-0.19220500215888
chrXII:809377-809711	YLR342W	0.984050005674362	0.769299983978271	0.658699989318848	0.838899999856949	1.03295004367828	1.04610002040863	1.0673999786377	1.02179998159409	1.14684998989105	1.32279998064041	1.60885000228882	1.62345004081726	1.46200001239777	1.32515001296997	1.35044997930527	1.47259998321533	1.36319994926453	1.27324998378754	0.989449977874756	0.352899998426437	0.0430499985814095	-0.210249997675419	-0.180500000715256	-0.201300002634525	-0.265699997544289	-0.402240000665188	-0.538930010795593	-0.577710005640984	-0.616499990224838	-0.668504995107651	-0.653740027546883	-0.718655008077622	-0.856809991598129	-0.818360003829002	-0.813885006308556	-0.829144987463951	-0.765064978599548	-0.754819995164871	-0.666165003180504	-0.654705026745796	-0.627239990234375	-0.650744986534119	-0.615204986929893	-0.576174998283386	-0.573924979567528	-0.683404996991158	-0.737474995851517	-0.855979984998703	-0.938405022025108	-0.977684992551804
chrXV:796912-797245	YOR246C	0.0953899988904595	-0.0225150004029274	-0.0690999990329146	-0.0779400002211332	-0.147275000065565	-0.222764996439219	-0.213400001078844	-0.224545000493526	-0.244874999672174	0.110909999907017	0.564330008625984	1.02846998870373	1.64381502270699	2.42745501995087	2.53435506820679	2.69807503223419	2.8992449760437	3.00599011182785	2.85775003433228	2.77671496868134	2.52103502750397	2.22310000658035	1.62669001817703	1.0656949877739	0.649885013699532	0.557299995422363	0.527049994468689	0.501230013370514	0.494169998168945	0.512680006027222	0.52733998298645	0.521449995040894	0.342150002717972	0.129639998078346	-0.0432900004088879	-0.0486800003796816	-0.0370599992573261	-0.06182000041008	-0.136629996448755	-0.235149994492531	-0.220370000600815	-0.188739997148514	-0.240990002453327	-0.266840001940727	-0.246119996905327	-0.213130001723766	-0.215799997746944	-0.208719998598099	-0.166110000014305	-0.29934000223875
chrV:431120-431453	snR52	0.458434990048408	0.341114993393421	0.357289996743202	0.415359994769096	0.48823499828577	0.551574999094009	0.509099994599819	0.455465011298656	0.700084993243217	1.08027997910976	2.0023200571537	2.18085501194	2.20689001083374	2.15944495201111	2.31355500221252	2.33188508749008	2.28598002195358	2.15181504487991	2.34191001653671	2.13132499456406	1.2195700109005	0.912225008010864	0.639514997601509	0.737975007295608	0.73064498603344	0.789250016212463	0.848999977111816	0.793199986219406	0.80689999461174	0.838750004768372	0.874799996614456	0.872150003910065	0.773550003767014	0.782499998807907	0.459600016474724	0.507699996232986	0.60615000128746	0.713650017976761	0.762249976396561	0.777099996805191	0.764149993658066	0.756000012159348	0.759649991989136	0.878500014543533	0.905699998140335	0.526950016617775	0.420649990439415	0.371250003576279	0.364849999547005	0.373799994587898
chrV:423169-423501	YER131W	0.142299998551607	-0.0155000002123415	0.0519999992102385	0.0851499997079372	0.125499997287989	0.147849999368191	0.139499999582767	0.216400004923344	0.368650004267693	1.32620000839233	2.54914999008179	3.24890005588531	3.96955001354218	4.17354989051819	3.92844998836517	3.50414991378784	3.33139991760254	3.2028501033783	2.92860007286072	2.86449992656708	2.45945000648499	1.64780002832413	1.36215001344681	1.0195500254631	0.648649990558624	0.443324989080429	0.393019998073578	0.410794992744923	0.420655006170273	0.48476500660181	0.512614989280701	0.428064998984337	0.362319999933243	0.20100499689579	0.11929500028491	0.122444997727871	0.0975049991160631	-0.00233999993652105	-0.0121750002261251	-0.000144999753683805	0.0598050009459257	0.0779499985277653	0.382644993066788	0.398929989337921	0.345445011556149	0.391009990870953	0.332374991476536	0.175414999574423	-0.0756000015884638	-0.213910003006458
chrXIV:405657-405987	YNL118C	0.548950004577637	0.361700001358986	0.36385999917984	0.416979998350143	0.425040000677109	0.432680010795593	0.465329998731613	0.500560003519058	0.566889995336533	1.08898997306824	2.28554997444153	2.85601000785828	2.99256000518799	3.10881996154785	3.3016699552536	3.61051993370056	4.11297006607056	4.63489012718201	4.48221986293793	3.64616003036499	3.37077991962433	3.06199004650116	2.51022003889084	1.03502999395132	0.220549999177456	0.0741450005210936	0.0137899999972433	0.00107500010635704	0.0111400005407631	-0.0297200007596984	-0.0656800011172891	-0.122630001232028	-0.106200000271201	-0.222325000166893	-0.251600003242493	-0.25864500105381	-0.284749999642372	-0.279730003327131	-0.228829997777939	-0.219245002418756	-0.364204999804497	-0.522320012748241	-0.483125001192093	-0.508144991099834	-0.485504996776581	-0.480094999074936	-0.466564998030663	-0.620459987223148	-0.700679990649223	-0.704969996213913
chrVII:277120-277449	YGL123W	0.79326000213623	0.905020004510879	0.969669997692108	1.0518899679184	1.09947999715805	1.0715200304985	1.05959995985031	1.11192998886108	1.35283002853394	1.56019999980927	2.26855000257492	2.92690005302429	3.12187006473541	3.77878005504608	4.45145998001099	4.13914008140564	4.02877988815308	4.33947002887726	3.80170998573303	2.81144003868103	2.44788997173309	1.89764997959137	1.47974997758865	1.05627000331879	0.624990010261536	0.403709994256496	0.292049998044968	0.273929999768734	0.187139998376369	0.0517950009554625	-0.0125399997225031	-0.0245850000530481	-0.114355000574142	-0.266115002706647	-0.296640005707741	-0.343324998021126	-0.381770007312298	-0.373325009644032	-0.372110000252724	-0.323070003092289	-0.358685001730919	-0.386694996058941	-0.458984999358654	-0.450294995307922	-0.441365003585815	-0.492120000720024	-0.478659997880459	-0.451120007038116	-0.531450016796589	-0.527790006995201
chrIX:131843-132172	YIL121W	-0.354070003330708	-0.317974998056889	-0.26102499961853	-0.192714998871088	-0.197340006381273	-0.180564996600151	-0.167620001733303	-0.145374996215105	-0.022070000693202	0.626180004328489	2.57489000558853	3.22486501932144	3.29217500686646	3.23529504537582	3.34110500812531	3.35740495920181	3.22113000154495	2.99937506914139	2.62417497634888	2.10506002306938	1.74658999443054	1.27980999946594	0.981455028057098	0.601084977388382	0.609164994955063	0.486949995160103	0.398449999094009	0.321919995546341	0.311879995465279	0.249719995260239	0.0474899981170893	-0.0438800020609051	0.0113200007006526	-0.0283400006592274	-0.0242499995976686	0.0109700001776218	0.00141000021249056	-0.0129400000907481	-0.0204000001773238	0.0642000004649162	-0.00711999908089638	-0.191340002417564	-0.234909994155169	-0.102889999747276	-0.125209998339415	-0.117140001058578	-0.0899100005626678	-0.127390003204346	-0.195259998738766	-0.189429994672537
chrVII:974018-974345	YGR240C	0.96039499938488	1.00018000304699	1.01620003581047	0.952805003523827	0.937859991192818	0.936150005459785	0.948544996976852	0.942860004305839	1.0118599832058	1.11807000637054	1.00612497329712	0.98838500380516	1.11078500151634	1.10828002095222	1.17650498747826	1.15271500945091	1.32967000603676	1.16214000582695	1.05793498158455	1.05374501347542	0.998094969987869	0.941790011525154	0.766219997406006	0.455790002644062	0.172365001961589	0.0783199988305569	0.070529998280108	0.000360000226646662	0.0354400005191565	0.081410001963377	0.0835299998521805	0.0336999988183379	0.00538999885320663	0.154509998857975	0.110349998623133	0.16458999812603	0.0570699997246265	-0.0776100009679794	-0.235359998047352	-0.296969997882843	-0.354319995641708	-0.466609996557236	-0.583880013227463	-0.59682999253273	-0.61363999247551	-0.64909000992775	-0.635440015792847	-0.657169991731644	-0.57053998708725	-0.571449983119965
chrIV:778642-778968	YDR161W	-0.0165249992161989	-0.0891650009900331	-0.0747849997133017	-0.0560700001195073	-0.0456450015306473	-0.0337600015103817	-0.0314400002360344	0.0186299996450543	0.0590050000697374	0.171444997936487	0.568464997410774	0.784815022349358	0.9452949821949	0.973149985074997	1.05050503015518	1.37139005064964	1.27646998763084	0.723065003752708	0.884349989891052	2.09064004421234	1.97673995494843	1.71409497261047	1.92268493175507	1.52020998597145	0.403544995188713	0.209039996564388	0.208150002360344	0.177740003168583	0.174060000479221	0.178570002317429	0.171239998936653	0.144879999756813	0.0751600004732609	0.0757900007069111	0.0690400004386902	-0.00222999984398484	0.00194999998202547	0.0028399997856468	-0.0149199997074902	-0.0214600000530481	-0.0463900007307529	-0.185129995644093	-0.152069994807243	-0.0890699967741966	-0.0830099999904633	-0.0916399993002415	-0.112449999153614	-0.128409997373819	-0.184540000557899	-0.12134999781847
chrX:157325-157651	YJL136C	0.0202599998563528	-0.107470001280308	-0.277990001440048	-0.21331000328064	-0.187039996683598	-0.174819998443127	-0.170139999687672	-0.156700000166893	-0.17224999666214	0.0680099971592426	0.949179995059967	1.96915009021759	2.35328009128571	2.30451002120972	2.2428299665451	2.21624009609222	2.19342000484467	2.09713995456696	1.92520998716354	1.80280003547668	1.67470998764038	1.32563002109528	0.838389998674393	0.572680014371872	0.562690007686615	0.462124988436699	0.441649995744228	0.427450001239777	0.414025001227856	0.425925001502037	0.430200003087521	0.378925010561943	0.252925004810095	0.228475000709295	0.231500003486872	0.266750004142523	0.250999998301268	0.155375003814697	0.0810250011272728	0.0581749989651144	0.0587000017985702	0.182950001209974	0.151424996554852	0.125549998134375	0.116699999198318	0.12050000205636	0.126424999907613	0.140625	0.0448750003706664	-0.0323249998036772
chrXVI:227840-228165	YPL170W	0.461070001125336	0.301819995045662	0.231259992718697	0.171499997377396	0.159859995543957	0.1778500020504	0.159590002894402	0.23609000146389	0.422690004110336	0.729649990797043	1.1066899895668	1.74445000886917	1.95026000738144	1.93438997268677	1.78920001983643	1.9244500041008	2.5702700138092	2.5753000497818	2.75867002010345	2.9465799331665	2.79139995574951	2.51122002601624	2.08284001350403	1.64421002864838	1.04901000261307	0.828474998474121	0.743075013160706	0.682174995541573	0.646875008940697	0.611800000071526	0.569499999284744	0.45014999806881	0.375674992799759	0.411775000393391	0.39724999666214	0.39385000616312	0.34442500025034	0.29619999974966	0.305574990808964	0.378749996423721	0.414850004017353	0.390299998223782	0.461475007236004	0.445075005292892	0.496775016188622	0.549300000071526	0.565800026059151	0.550475001335144	0.584275007247925	0.677175000309944
chrXV:426140-426465	YOR051C	0.271324996650219	0.33274500221014	0.291359999775887	0.265065008401871	0.343000012636185	0.439115005731583	0.533844992518425	0.575139996409416	0.672119975090027	0.885565012693405	1.16667499244213	1.48888003826141	1.7769650042057	1.7121249973774	1.84896000623703	1.82419996857643	1.81018503308296	1.82388501763344	1.90088999271393	1.928619992733	1.87528001666069	1.57413004636765	1.13514002263546	0.503139987587929	0.114224998094141	-0.0293499992694706	-0.0877999998629093	-0.117650002241135	-0.114199999719858	-0.09740000218153	-0.0845500007271767	-0.141949996352196	-0.238250002264977	-0.217000000178814	-0.230549998581409	-0.228100001811981	-0.223300002515316	-0.266200006008148	-0.297849997878075	-0.36115001142025	-0.349999994039536	-0.374500006437302	-0.282399997115135	-0.189800001680851	-0.195900000631809	-0.207599997520447	-0.174899995326996	-0.334100008010864	-0.359349995851517	-0.438649997115135
chrIX:129910-130234	YIL122W	-0.242660003900528	-0.380484998226166	-0.439429999887943	-0.398535008728504	-0.396530003845692	-0.306614996492863	-0.277709997445345	-0.240919997543097	-0.227835002169013	-0.00103499945253134	0.251345004886389	0.456869994103909	0.982639989256859	1.46560499668121	2.06994994878769	2.06873492002487	2.27933497428894	2.50941997766495	2.55971500873566	2.58787509202957	2.45007005929947	2.05467505455017	1.65512000322342	1.22847000360489	0.872329998016357	0.545849978923798	0.450719994306564	0.466669997572899	0.510760015249252	0.416260001063347	0.365380004048347	0.382159996032715	0.39245999455452	0.251219995319843	0.128459998965263	0.101340002566576	-0.0221200000494719	-0.0735900018364191	-0.108280000835657	-0.164099997282028	-0.192369997501373	-0.118850000202656	-0.137470002472401	-0.156949999928474	-0.271930006146431	-0.319340008497238	-0.337290000915527	-0.32898001074791	-0.34877000451088	-0.367070013284683
chrII:159748-160072	YBL032W	0.0184399996884167	0.032204999960959	0.207829999178648	0.242350001633167	0.254069997370243	0.259065003693104	0.255894998461008	0.235425003618002	0.380904999375343	0.95647000670433	2.2916749894619	3.13652997016907	3.72990999221802	4.25234506130218	4.28503000736237	4.32276999950409	4.38650498390198	4.40232498645782	4.35365993976593	4.36773998737335	4.23051995038986	3.91523998975754	3.71161998510361	2.48610507845879	1.15288996100426	0.959089994430542	0.840039992332459	0.822049987316132	0.842220002412796	0.844019997119904	0.843249988555908	0.771350014209747	0.581609992682934	-0.0196500018239021	-0.156340000033379	-0.13325999379158	-0.157930001616478	-0.115390003472567	-0.0708599984645844	-0.106550000607967	-0.150260001420975	-0.380099987983704	-0.508959990739822	-0.46620000898838	-0.453579989075661	-0.465120005607605	-0.548170006275177	-0.547330009937286	-0.528309994935989	-0.482609993219376
chrXIII:86807-87131	YML092C	-0.236300005018711	-0.278699998557568	-0.224709995090961	-0.191609998047352	-0.189319998025894	-0.176029999554157	-0.187500001490116	-0.162170006334782	-0.225290006399155	-0.203689995408058	-0.364670011401176	-0.816310000419617	-1.40624002218246	-1.97381999492645	-1.94359006881714	-1.82030996084213	-1.27075997591019	-0.914859974384308	-0.578049984574318	0.493169993162155	0.790359991788864	1.04111998081207	1.02558000087738	0.993579977750778	0.826319998502731	0.706565019488335	0.680184984207153	0.629809990525246	0.628820013999939	0.589094990491867	0.54587000310421	0.518965014815331	0.341765005886555	0.249905006587505	0.115134999155998	0.135589998960495	0.121020001173019	0.135714998096228	0.150075001269579	0.161725001782179	0.124534998834133	0.117159996367991	0.111355000175536	0.0570049988105893	0.0767550006508827	0.0691199999302626	0.0811950007453561	0.0315149997011758	-0.0168000002275221	-0.0392000009305775
chrXV:638782-639105	YOR161C	0.990214967727661	0.621184995770454	0.545269984006882	0.510185007750988	0.467970004677772	0.405609998106956	0.375259999930859	0.311095003783703	0.392380003631115	0.862675008177757	1.80260004401207	2.25082993507385	2.39868497848511	2.47400499582291	2.62913496494293	2.52981005907059	2.42149995565414	2.37933497428894	2.19570506811142	2.09050999879837	1.82614504098892	1.63756499886513	1.18922000527382	1.01432000398636	1.03206997513771	0.962889981269836	0.968029999732971	0.947080004215241	0.976220011711121	0.994520008563995	0.968660002946854	0.902760004997253	0.691459989547729	0.345820000767708	0.123789997398853	-0.091669999063015	-0.140089997649193	-0.161190006136894	-0.153400002419949	-0.0888200007379055	-0.0300599997863173	0.0307099993806332	-0.150940003246069	-0.329830005764961	-0.385910007357597	-0.415160000324249	-0.432879999279976	-0.43155999481678	-0.528920012712479	-0.5964399933815
chrXII:282524-282847	YLR074C	-0.0693750008940697	0.0544500006362796	0.129224997013807	0.104674998670816	0.0817249994724989	0.069174999371171	0.117324998602271	0.112900000065565	0.117900002747774	0.0604749999474734	0.0680749982129782	0.822275005280972	1.88847500085831	2.23824995756149	2.20500004291534	2.28410005569458	2.2528749704361	2.28144997358322	2.30502492189407	2.25980001688004	1.92172500491142	1.3013249784708	1.25452502071857	0.981425017118454	0.816700011491776	0.481060007214546	0.396110001206398	0.38337000310421	0.39499998986721	0.398729997873306	0.401620009541512	0.358789998292923	0.175339990481734	-0.0928000003099441	-0.064249999448657	-0.106529999524355	-0.20105999559164	-0.255150003731251	-0.304469999670982	-0.370530000329018	-0.383559995889664	-0.472309994697571	-0.459449991583824	-0.413480004668236	-0.34677000939846	-0.301689998805523	-0.233529995381832	-0.243029996752739	-0.234370003640652	-0.137100003659725
chrXIII:209077-209399	YML035C	-0.159170001745224	0.0779200002551079	0.162539997696877	0.205220003426075	0.210820005834103	0.193730002641678	0.209290000796318	0.267759990692139	0.434929990768433	0.518660008907318	0.875409996509552	1.7936200261116	1.87083996534348	1.85577001571655	1.5665099978447	1.45947000980377	1.59411000013351	1.49899998903275	1.35284997224808	1.3522300362587	1.31112998723984	1.30402002334595	1.29052001237869	1.3593000292778	0.78615996837616	0.391074994206429	0.458059993386269	0.450014992058277	0.430440007150173	0.448204992711544	0.416575001180172	0.34127000272274	0.206505002826452	0.165255000069737	-0.107604999467731	-0.10756999887526	-0.106399999558926	-0.0810500033199787	-0.115430001541972	-0.127824999764562	-0.11029999665916	-0.200264998525381	-0.203790004551411	-0.193045004457235	-0.203130000084639	-0.22104500234127	-0.213819999992847	-0.195899994671345	-0.175349996984005	-0.16666000187397
chrXVI:812751-813072	YPR138C	0.245270006358624	0.198079997301102	0.17863000035286	0.233520010113716	0.311030000448227	0.328450000286102	0.355089998245239	0.495229986310005	0.767169997096062	1.0195199906826	1.46577003002167	2.26170002222061	2.59187996387482	2.50529999732971	2.49142999649048	2.47439997196197	2.53705999851227	2.58710000514984	2.64213993549347	2.45762000083923	2.23771004676819	2.15169007778168	2.44565005302429	1.7554300069809	1.21565997600555	0.781904989480972	0.695284992456436	0.698304995894432	0.664779984951019	0.620404988527298	0.549630016088486	0.496009996533394	0.357915012538433	0.333464993536472	0.351835000514984	0.248739994317293	0.244169992953539	0.278755003213882	0.231529996544123	0.355650001019239	0.483265000581741	0.502664995193481	0.558310008049011	0.61594497859478	0.657454988360405	0.573075020313263	0.382860001921654	0.2738600037992	0.186625003069639	0.198854999244213
chrVII:951216-951537	YGR229C	0.0578750014305115	0.0704550005495548	0.22107999920845	0.324255003035068	0.404854997992516	0.536209997534752	0.545795020461082	0.607664987444878	0.684834977984428	0.94863503575325	1.38080502152443	1.86577000617981	2.16698502898216	2.20583997964859	2.20200004577637	2.21865000724792	2.08831500411034	1.84996500015259	1.54780000448227	1.55862004160881	1.52937497496605	0.944865000247955	0.881309992074966	0.54001000225544	0.460439994931221	0.416439986228943	0.420620000362396	0.51041000187397	0.558980011940002	0.583049994707107	0.641430002450943	0.679320007562637	0.755789995193481	0.742669999599457	0.637299990653992	0.482730001211166	0.311739999055862	0.335790002346039	0.298299995064735	0.205270001292229	0.149729999154806	0.143830001354218	0.0943400017917156	0.0748700022697449	-0.0668400015681982	-0.197690005600452	-0.260410007834435	-0.288320003449917	-0.315639993548393	-0.359809988737106
chrXIII:510897-511216	YMR122W-A	0.99074998497963	0.875200003385544	0.875999987125397	0.944275006651878	1.06167496740818	0.998125016689301	1.04757502675056	1.02855002880096	1.0683000087738	1.36912497878075	1.72122502326965	1.98589998483658	2.1594500541687	2.33975005149841	2.51894998550415	2.56879997253418	2.6119749546051	2.61622494459152	2.34527504444122	1.88547500967979	1.54865002632141	1.15919998288155	0.822950005531311	0.561974987387657	0.449225008487701	0.403830006718636	0.328050002455711	0.234090000391006	0.173109997808933	0.0282999985618517	-0.0904200010700151	-0.103660000860691	-0.207400004565716	-0.436300009489059	-0.384369999170303	-0.384289997816086	-0.389020004868507	-0.385420003533363	-0.325309991836548	-0.262809988856316	-0.199909999966621	-0.134650001674891	-0.147570000588894	-0.251790003478527	-0.016699998639524	0.0959000006318092	0.229380005598068	0.387550002336502	0.479059994220734	0.521750003099442
chrXII:404182-404501	YLR130C	-0.139479997754097	0.0234549989923835	0.249715001881123	0.362500005960464	0.358909992873669	0.393674997985363	0.406505009531975	0.450845004618168	0.493635006248951	0.605649998784065	0.800024992227554	0.823894995450974	1.10401500165462	1.22662500143051	1.22945997714996	1.41047500371933	1.47974001169205	1.53243002295494	1.42405502200127	1.16426998376846	1.06670501232147	0.988980016112328	0.870114997029305	0.75788502395153	0.598375001549721	0.522319984436035	0.505740016698837	0.424879994988441	0.42684999704361	0.38018000125885	0.310050004720688	0.279480001330376	0.286210003495216	0.27858000099659	0.215079995989799	0.201469996571541	0.0294000007212162	-0.0792700011283159	-0.0329500012099743	0.0173099994659424	-0.0989199999719858	-0.216900001466274	-0.271519996225834	-0.286189991235733	-0.229990002512932	-0.133419997990131	-0.203830005228519	-0.434560003876686	-0.526560005545616	-0.540540021657944
chrXV:836677-836995	YOR274W	0.424510005116463	0.553689995408058	0.602959984540939	0.650070023536682	0.742080014944076	0.811250001192093	0.892299991846085	1.01798001527786	1.20738002061844	1.52597002983093	1.84129000902176	2.36600999832153	2.47551000118256	2.96044006347656	3.62530002593994	3.77927002906799	3.80930004119873	3.48322997093201	3.0529899597168	2.8313000202179	2.58689999580383	2.20016000270844	1.73112000226974	1.38566000461578	0.86476998925209	0.697125002741814	0.657524988055229	0.706874996423721	0.766724988818169	0.820550009608269	0.825700014829636	0.77522499859333	0.898950010538101	1.11995002627373	1.22775000333786	1.29527500271797	1.27097502350807	1.21592500805855	1.16520002484322	1.11362501978874	1.01385000348091	0.864325001835823	0.814075008034706	0.763924986124039	0.666200011968613	0.649650007486343	0.569050014019012	0.559799998998642	0.623150005936623	0.713249996304512
chrXIII:159022-159340	YML058W	-0.466444998979568	-0.321584994345903	-0.017860000487417	0.156829997245222	0.287239999324083	0.283720000088215	0.29535499215126	0.416290000081062	0.396124996244907	0.645849983394146	1.43643499314785	2.17291510105133	2.56746495962143	2.76386994123459	2.91981000900269	2.94239505529404	3.06198500394821	3.26281499862671	3.48962000608444	3.20400990247726	2.52572005987167	1.73237999677658	1.01595998704433	0.638924992084503	0.480219995975494	0.310050010681152	0.17484999448061	0.050199999473989	0.0674999989569187	0.0943000018596649	0.0688000023365021	0.100500002503395	0.0580000001937151	0.0308499997481704	0.0465000001713634	0.0424499996006489	-0.0102999992668629	-0.1469999961555	-0.270450003445148	-0.211549997329712	-0.16160000115633	-0.117500003427267	-0.23309999704361	-0.250999994575977	-0.2204499989748	-0.265249997377396	-0.131499998271465	-0.00290000066161156	-0.0340499996673316	-0.0470499992370605
chrX:607928-608246	YJR094W-A	-0.022050000494346	0.0274999998509884	0.115899998694658	0.130525002256036	0.249649995937943	0.463899999856949	0.504625007510185	0.523175001144409	0.565274998545647	0.644374996423721	0.718600019812584	0.844949990510941	1.07027497887611	1.3617750108242	2.3534000813961	2.68370008468628	3.28000003099442	3.3729749917984	3.12172496318817	2.64604997634888	2.28982502222061	1.9752499461174	1.56004998087883	1.173249989748	0.792150020599365	0.580699998140335	0.535830003023148	0.476699993014336	0.427239993214607	0.457809993624687	0.55699999332428	0.444409990310669	0.264820003509522	0.182039998471737	0.11390999853611	0.0363799997605383	0.0795100010931492	0.115159996598959	-0.0242800015956163	-0.0881000019609928	-0.25762000232935	-0.359610003232956	-0.416440004110336	-0.41727000772953	-0.39222000837326	-0.399029994010925	-0.431919997930527	-0.590490001440048	-0.630329984426498	-0.518369993567467
chrIII:137104-137421	YCR011C	1.12512499094009	1.21047502756119	1.1935750246048	1.24959999322891	1.29179999232292	1.3474999666214	1.51175001263618	1.67894998192787	1.70082500576973	1.91264995932579	2.11904999613762	2.14947497844696	2.38017493486404	2.5982249379158	2.57747501134872	2.3889000415802	2.43482500314713	2.30622500181198	2.26322507858276	2.2802249789238	2.27117505669594	1.7802500128746	1.58449998497963	0.951374992728233	0.583875000476837	0.487920001149178	0.460960000753403	0.459949997067451	0.4394799888134	0.419369998574257	0.399700006842613	0.399160000681877	0.394500005245209	0.286400005221367	0.309690001606941	0.289960008859634	0.319010004401207	0.331519991159439	0.302190002799034	0.263010004162788	0.198219998180866	0.182409998774529	0.0330999992787838	-0.105810002982616	-0.116329998522997	-0.137810000777245	-0.150020001828671	-0.146029993891716	-0.136490001529455	-0.0969499997794628
chrXV:69032-69349	YOL136C	0.178934996202588	0.514629982411861	0.720990008115768	0.78641499876976	0.805040001869202	0.834099996089935	0.853404995799065	0.851019996404648	0.82082998752594	0.739540007710457	0.681685018539429	1.01210499703884	1.7497000336647	1.98355497121811	1.90281001925468	2.02610500454903	2.06113996505737	2.02098502516747	1.82777500152588	1.76783996224403	1.72272500395775	1.43980001807213	1.0725650370121	0.927075007557869	0.685530015826225	0.554290014505386	0.560189998149872	0.589229989051819	0.605869996547699	0.616110008955002	0.574090015888214	0.483470007777214	0.357790005207062	0.244800001382828	0.18024999499321	0.0912000022828579	0.0635100014507771	0.00415999991819263	-0.0148399998433888	-0.0367499999701977	-0.127690003067255	-0.210740001499653	-0.173139999806881	-0.159360003471375	-0.227400000393391	-0.308979994058609	-0.345399996638298	-0.373019999265671	-0.363330006599426	-0.314759993553162
chrIV:1434357-1434674	YDR490C	0.0163499988615513	0.218409997224808	0.478519994020462	0.62354000210762	0.606749999523163	0.640699988603592	0.599359983205795	0.540150010585785	0.581890004873276	0.708719998598099	1.19979001283646	1.75309001207352	2.32247006893158	3.25971999168396	3.5758199930191	3.82918996810913	3.97740995883942	4.23417983055115	4.52429986000061	4.42904007434845	3.59144010543823	2.82874000072479	2.04640998840332	1.3172299861908	0.652079993486404	0.547164982557297	0.519329988956451	0.502294990420342	0.498409992456436	0.49745000898838	0.446420001983643	0.316600006446242	0.0974150013178587	-0.0186900019645691	-0.120310000702739	-0.0774800021201372	-0.0487999990582466	-0.0450550001114607	-0.0588649995625019	-0.10510000102222	-0.2485649921	-0.381299996376038	-0.466584995388985	-0.456104999780655	-0.492219997942448	-0.48636000007391	-0.518670007586479	-0.56355000436306	-0.465459997951984	-0.484135003387928
chrVIII:296854-297170	YHR096C	0.194424998015165	0.348124999552965	0.4366500005126	0.49014999717474	0.528775006532669	0.533075004816055	0.557025000452995	0.543500006198883	0.615850001573563	1.03207501769066	1.96852499246597	2.6287499666214	2.93747496604919	3.19242495298386	3.51170003414154	3.53022503852844	3.36417508125305	3.35192501544952	3.1798500418663	2.84372508525848	2.59209996461868	2.12089997529984	1.10185001790524	0.490099996328354	0.126549996435642	0.0777000002563	0.036829999089241	0.0559799995273352	0.0708999991416931	0.0451099991798401	0.0541900005191565	0.0162399998866022	0.00273000095039606	0.101439999043941	0.16671000123024	0.257410004734993	0.254800006747246	0.252100002765656	0.287369999289513	0.293480005860329	0.2663399964571	0.185360001027584	-0.116919996589422	-0.281269997358322	-0.25551999360323	-0.132369998842478	-0.103569998592138	-0.0985600002110004	-0.153670001029968	-0.235730002820492
chrVIII:396855-397170	YHR150W	0.0874000012874603	0.262935008481145	0.236700001358986	0.121005000546575	0.0414100006222725	0.046675000526011	0.00765000069513917	-0.0772650017403066	-0.0391849995590746	-0.0338549991138279	0.192064995877445	1.01590999960899	2.45204997062683	3.31472494602203	3.58055005073547	3.85993995666504	3.80158499479294	3.65741001367569	3.44546504020691	2.92142493724823	2.82436006069183	2.51844993829727	2.26875497102737	0.971170026063919	0.714379984140396	0.622099995613098	0.575249999761581	0.57710000872612	0.566899985074997	0.543150007724762	0.532050013542175	0.538550019264221	0.156499999342486	-0.245950005948544	-0.219949997961521	-0.238799996674061	-0.212000004947186	-0.208750002086163	-0.247849993407726	-0.259999990463257	-0.380900010466576	-0.467399999499321	-0.464800000190735	-0.501399993896484	-0.492650002241135	-0.487049996852875	-0.466300010681152	-0.449199989438057	-0.426050007343292	-0.368149995803833
chrXVI:302756-303071	YPL131W	-0.217349998652935	-0.216849997639656	-0.111999999731779	-0.0490500014275312	-0.0158000001683831	0.00290000002132729	0.0227000005543232	0.0507500004023314	0.103399995714426	0.27589999884367	0.629200011491776	1.30580002069473	1.91280007362366	2.32780003547668	2.41285002231598	2.53680002689362	2.5095499753952	2.49144995212555	2.37310004234314	2.21259999275208	2.3113499879837	1.76300001144409	1.03175002336502	0.742000013589859	0.618300020694733	0.503254988789558	0.465350006520748	0.380490005016327	0.336340002715588	0.285539998114109	0.20281000547111	0.0144500002730638	-0.0113900006283075	-0.0784700006246567	-0.184169995039701	-0.26993999928236	-0.286784997582436	-0.258465001732111	-0.195169999450445	-0.272535000741482	-0.47476499080658	-0.564410006999969	-0.556160020828247	-0.541979992389679	-0.497255007922649	-0.478309990465641	-0.576250003278255	-0.491844998300076	-0.516069985926151	-0.373319999873638
chrXVI:520269-520583	YPL017C	0.803450018167496	0.997449964284897	1.0896999835968	1.06534999608994	1.0799999833107	1.06125003099442	1.05210000276566	1.08309996128082	1.14344996213913	1.25845003128052	1.82920002937317	2.45840001106262	2.46189999580383	2.64195001125336	2.87625002861023	2.85445010662079	3.15834999084473	3.20759999752045	3.39205002784729	3.3987500667572	3.40195000171661	3.56095004081726	3.45509994029999	2.87620007991791	1.58920001983643	0.442984990030527	-0.149215000867844	-0.166469996422529	-0.101870000734925	-0.0332800000905991	-0.0358049989677966	-0.0128049999475479	-0.0470300002023578	-0.110179997421801	-0.0479150001890957	-0.00323999957181513	0.0055249999742955	-0.0509399987757206	-0.0459050006233156	-0.0499199985526502	0.0263250023126602	0.083050001040101	0.177999999374151	0.033585000038147	0.0596499986946583	0.134759996458888	0.150239996612072	0.130264997854829	0.101685001328588	0.0799300014972687
chrXV:326476-326789	YOR001W	0.288049997389317	0.173390001058578	0.246089993417263	0.301029998064041	0.300990006327629	0.315369999408722	0.356919994950294	0.349360001087189	0.338370001316071	0.396379995346069	0.60325999557972	0.637329995632172	0.618539988994598	0.473300004005432	0.246040007472038	-0.583659987151623	-1.25320997834206	-1.56667997837067	-1.96969997882843	-1.96969997882843	-2.27557007074356	-1.13379002213478	-1.35997997522354	-0.985459983348846	-0.348900002241135	-0.457574993371964	-0.458620005846024	-0.447689990699291	-0.44121999591589	-0.4325399979949	-0.412369994819164	-0.417194996774197	-0.696565026044846	-0.893714997172356	-0.772084987163544	-0.769034990668297	-0.793334999680519	-0.833954992890358	-0.859259995818138	-0.840189996361733	-0.754440009593964	-0.661944994330406	-0.702269995212555	-0.768570017814636	-0.796805009245872	-0.777964979410172	-0.846755012869835	-0.903584986925125	-0.904099985957146	-0.940369978547096
chrIV:217219-217530	YDL136W	-0.131939997524023	-0.0762400008738041	0.119860000163317	0.239814999699593	0.366334998607636	0.424074999988079	0.465729992091656	0.473185002803802	0.522719991207123	0.600394988059998	0.663665017485619	1.20315000712872	1.77757999300957	2.49987996816635	2.54558494091034	3.02716506719589	3.14924501180649	3.22097995281219	3.3360299706459	3.23532998561859	3.19573000669479	2.89795498847961	2.46271990537643	1.69752995371819	0.847149994969368	0.368349999189377	0.269900009036064	0.261950001120567	0.256750002503395	0.266750007867813	0.216749995946884	0.177599996328354	0.0979000013321638	-0.161499999463558	-0.101799998432398	-0.164899997413158	-0.195849999785423	-0.210949994623661	-0.10895000398159	0.0420000003650784	0.0557999993907288	0.0715500023216009	0.0286000003106892	-0.0699500013142824	-0.0510499989613891	-0.0626499988138676	-0.157349996268749	-0.323750004172325	-0.42790000140667	-0.525800004601479
chrXII:818937-819247	YLR344W	1.19011000394821	0.829790008068085	0.610610002279282	0.475630003213882	0.459639993309975	0.50647999048233	0.521819996833801	0.510630017518997	0.465690004825592	0.469140002131462	0.757859998941422	1.2140200138092	2.1194000005722	2.48749008178711	2.78830006122589	2.85606999397278	2.82375004291534	2.52486000061035	2.24142999649048	2.14837000370026	2.06482994556427	1.98981000185013	1.46052998304367	0.868569982051849	0.535789996385574	0.395160010457039	0.36448999941349	0.339170002937317	0.31545999199152	0.224740001559257	0.146454998105764	0.11614000108093	0.032440001424402	-0.120865001063794	-0.233940002322197	-0.379940010607243	-0.419955003261566	-0.4433100014925	-0.455725003778934	-0.526820012927055	-0.509484986960888	-0.4987149938941	-0.489100001752377	-0.476925002038479	-0.439824992418289	-0.399149997532368	-0.296949995309114	-0.235194996744394	-0.200060005486011	-0.317119997739792
chrII:332470-332780	YBR048W	0.309764987230301	0.451455003023148	0.706709989905357	0.805650013685226	0.899785020947456	0.901074999570847	0.907704985141754	0.974445000290871	0.984295016527176	1.20102497339249	1.55367497801781	2.28079005479813	2.74676502943039	2.89053499698639	3.02350995540619	3.19841504096985	3.09869501590729	3.21681507825851	3.24801001548767	3.01194996833801	2.56835500001907	2.06222501993179	1.57048498988152	0.75674501657486	0.269850005954504	0.225199997425079	0.217200003564358	0.202550001442432	0.217399999499321	0.244099996984005	0.220250003039837	0.109650000929832	0.122850000858307	0.126900002360344	0.0996499992907047	0.184450000524521	0.188299998641014	0.255750000476837	0.204450003802776	0.151800006628036	0.012699999846518	-0.156649999320507	-0.191849999129772	-0.305849999189377	-0.370650008320808	-0.417049989104271	-0.451899990439415	-0.373099997639656	-0.453249990940094	-0.56385001540184
chrXII:48669-48979	YLL045C	0.0525499996729195	0.152950003743172	0.228450000286102	0.275449998676777	0.269799992442131	0.266650006175041	0.291299998760223	0.307799994945526	0.342299997806549	0.44030000269413	0.87729999423027	2.00624996423721	2.23829996585846	2.59595000743866	2.60055005550385	2.58640003204346	2.65764999389648	2.66019999980927	2.82999992370605	2.36809992790222	2.40119993686676	2.07919996976852	1.15130001306534	0.635600000619888	0.431700006127357	0.304229994863272	0.230995004624128	0.239634999632835	0.258210000395775	0.151914996909909	-0.0366799994604662	-0.202394996583462	-0.184359999001026	-0.203760000318289	-0.300124995410442	-0.310064989328384	-0.328089994192123	-0.352100011706352	-0.319025005400181	-0.296784998476505	-0.359674990177155	-0.469569991528988	-0.432370011508465	-0.413314998149872	-0.464164988696575	-0.413904999196529	-0.411909998953342	-0.497124995291233	-0.561444988846779	-0.582310000061989
chrXII:723370-723679	YLR297W	0.69378998875618	0.487839978933334	0.334269994497299	0.328589990735054	0.289250004291534	0.27077000439167	0.228300002217293	0.189480000734329	0.202819995582104	0.341849988698959	0.516949999332428	0.634350007772446	0.781800001859665	1.0502799987793	1.27266999483109	1.63644001483917	2.19463008642197	2.42415995597839	2.56854000091553	2.74143993854523	2.85744001865387	3.05265004634857	3.1863000869751	2.72799007892609	2.29164991378784	1.84984002113342	1.53150500655174	1.46602498888969	1.10616998672485	0.856844997406006	0.705904990434647	0.676024997234345	0.695779997110367	0.736980006098747	0.706959992647171	0.690414997935295	0.68033499121666	0.755410015583038	0.704760000109673	0.691134974360466	0.591810017824173	0.514364992082119	0.375629998743534	0.343774996697903	0.315914998948574	0.233329998701811	0.220194999873638	0.303390004485846	0.383515004813671	0.313240005075932
chrIV:155968-156277	YDL170W	0.23657999932766	0.181779998540878	0.110159999132156	0.25534999370575	0.257499997317791	0.284000000357628	0.292120003700256	0.300879997014999	0.363840001821518	0.560660004615784	0.851809996366501	1.18055998086929	1.61802003383636	2.20624001026154	2.75003995895386	2.89790000915527	2.98420996665955	2.98845992088318	3.03784995079041	2.97741003036499	3.11958992481232	2.96377995014191	1.93971000909805	0.943520021438599	0.344560000300407	0.271699996292591	0.21912999600172	0.218795002251863	0.214649995416403	0.19785999506712	0.19234499707818	0.224574995040894	0.198444997519255	-0.13298499956727	-0.228245002776384	-0.270005007088184	-0.350025002658367	-0.339679990708828	-0.344224999845028	-0.412589997053146	-0.485504995286465	-0.538789999485016	-0.525624993443489	-0.507524991035461	-0.443984994292259	-0.38171000033617	-0.395315006375313	-0.405389998853207	-0.349560011923313	-0.278570008277893
chrIV:130541-130850	YDL184C	-0.281410002708435	-0.163559998571873	0.0536299977451563	-0.0526699990034103	0.00545999985188246	0.0504999998956919	0.0851300030946732	0.117149997502565	0.0977799981832504	0.282600001990795	0.859179982542992	2.05380998849869	2.55032999515533	2.87212002277374	3.16308009624481	3.20660002231598	3.30274002552032	3.32621004581451	2.92247996330261	2.52173004150391	2.30805008411407	2.11505002975464	1.43925994634628	0.881119978427887	0.103420002758503	-0.125875000283122	-0.137179999798536	-0.127389999479055	-0.121304998546839	-0.122384998947382	-0.179874997586012	-0.179399997740984	-0.104439997300506	0.0166900001466274	0.0160050000995398	0.063129997998476	0.126574997417629	0.269505002349615	0.451105010509491	0.641630002856255	0.689234998822212	0.777224996685982	0.835469996929169	0.804935002326965	0.771825006604195	0.663109973073006	0.494350013136864	0.335519997775555	0.0029399998486042	-0.0416799994185567
chrIX:165982-166289	YIL106W	0.422379991412163	0.656340008974075	1.01640003323555	1.15521998405457	1.23461999893188	1.25679000616074	1.26886001825333	1.280479991436	1.29904003143311	1.35441997051239	1.35283995866776	1.3641900062561	1.75380997657776	1.94865996837616	1.89825001955032	2.29675993919373	2.50445995330811	2.28564002513885	2.64618995189667	2.61966001987457	2.32221994400024	2.13162996768951	1.72901997566223	1.38342000246048	1.05621998310089	0.703639975190163	0.646844977140427	0.575300002098084	0.536530002951622	0.519865018129349	0.510905006527901	0.483104993402958	0.316134998202324	0.126275000721216	0.167884999513626	0.231989999115467	0.262165010720491	0.273804993927479	0.283140006661415	0.278345002233982	0.252910006046295	0.362494996190071	0.462810000777245	0.409809999167919	0.278319998085499	0.233314995467663	0.188144996762276	0.178349997848272	0.166410002857447	0.139919997751713
chrXIV:479225-479532	YNL079C	0.195679996162653	0.348459991812706	0.46240000128746	0.586370015144348	0.638529980182648	0.636349993944168	0.651299995183945	0.652650016546249	0.674309998750687	0.717550009489059	0.920420002937317	1.25983999967575	1.60591998100281	2.24874000549316	2.99634001255035	2.78717994689941	2.73046000003815	2.66614997386932	2.62913000583649	2.65822997093201	2.67042999267578	2.54728000164032	1.65125000476837	0.980319994688034	0.732429987192154	0.417624995112419	0.318774990737438	0.250949997454882	0.202424999326468	0.148100003600121	0.130600003525615	0.0789250005036592	-0.0305499974638224	-0.187575001269579	-0.296749997884035	-0.361949995160103	-0.3471499979496	-0.309875003993511	-0.293624997138977	-0.252575002610683	-0.2753000035882	-0.32762499153614	-0.357650004327297	-0.343600004911423	-0.360250011086464	-0.375900007784367	-0.376375004649162	-0.411150008440018	-0.36990001052618	-0.33305000513792
chrV:242173-242479	YER046W	0.666480016708374	0.612409991025925	0.698959994316101	0.729679989814758	0.851129990816116	0.877309989929199	0.952239996194839	0.995710015296936	1.01192999482155	1.13465995788574	1.20830000638962	1.28939998149872	1.55061997175217	1.69996998310089	1.97499002218246	2.07198992967606	1.95878002643585	1.85704995393753	1.72403999567032	1.56615000963211	1.39593999385834	1.15687998533249	0.801150000095367	0.665169978141785	0.627929997444153	0.605259996652603	0.64507999420166	0.669719985127449	0.716525018215179	0.72418999671936	0.882510003447533	0.918034997582436	0.713425007462501	0.524789997935295	0.592559996247292	0.588169997930527	0.531054994463921	0.533185002207756	0.545750015974045	0.622184988856316	0.784454998373985	0.952634984254837	1.04062497317791	1.00982000827789	1.14995503425598	1.13846002221107	1.13204002976418	1.16078501939774	1.00032500326633	0.951175001263618
chrV:222255-222560	YER035W	-0.417675004899502	-0.353430001437664	-0.32763999402523	-0.188544999808073	-0.125110002607107	-0.0691299997270107	-0.0555050006136298	0.00368499951437116	0.0596950013190508	0.203635000810027	0.843494975566864	1.49129995703697	1.93930502533913	1.95932996273041	2.0870099067688	2.28854497671127	2.3703999042511	2.51951503753662	2.6094650387764	2.4045300245285	2.19063000679016	2.09228001832962	1.98667999505997	1.23318501412869	0.990455001592636	0.981249988079071	0.825500011444092	0.833849996328354	0.708499997854233	0.641249984502792	0.605100005865097	0.640100002288818	0.615850001573563	0.44200000166893	0.424249991774559	0.448850005865097	0.434249997138977	0.536049991846085	0.535649985074997	0.517900019884109	0.573300004005432	0.536799997091293	0.392700001597404	0.23955000191927	0.205199994146824	0.226800002157688	0.230799995362759	0.230799995362759	0.234100006520748	0.255149997770786
chrVIII:512123-512428	YHR206W	-0.339484998211265	0.115379996970296	0.48680499792099	0.641570001840591	0.716694980859756	0.683314973115921	0.687124985456467	0.670100006461144	0.677639985084534	0.644419983029366	0.818330004811287	0.940580010414124	1.30875501036644	2.60151996612549	3.49538000822067	3.62852996587753	3.90248502492905	3.91512997150421	3.84823997020721	3.87882994413376	3.62176002264023	3.45518997907639	2.9211899638176	1.54412500560284	0.578600016236305	0.295860001444817	0.285159999132156	0.26686999797821	0.241840000450611	0.225710001587868	0.196500004827976	0.117540000379086	-0.0404600020498037	-0.0596099995076656	-0.107040002569556	-0.172730000317097	-0.174930003285408	-0.151350000500679	-0.136850002408028	-0.158469997346401	-0.258359995484352	-0.568499997258186	-0.805040007829666	-0.817859995365143	-0.812370002269745	-0.802600002288818	-0.798200005292892	-0.801419997215271	-0.774799990653992	-0.720159995555878
chrIV:1359543-1359847	YDR450W	0.337270000576973	0.263050006330013	0.353079995512962	0.451640000939369	0.583039999008179	0.66807998418808	0.664409983158112	0.748699998855591	0.85602999329567	1.04356000423431	1.34521996974945	1.97840001583099	2.84239003658295	2.85030996799469	3.13255007266998	2.95888001918793	2.83172001838684	2.82393002510071	2.79374001026154	2.64556999206543	2.3270800113678	2.07162992954254	1.8915099978447	1.15244998931885	0.848530006408691	0.62893500328064	0.532879999279976	0.529630011320114	0.516910019516945	0.530200007557869	0.543994995951653	0.60447002351284	0.461099989712238	0.155289996042848	0.0867899991571903	0.0797600002959371	0.0565549984574318	0.0397649998310953	-0.000115000046935165	-0.0828000002540648	-0.188940001651645	-0.122290001437068	-0.0528400009498	-0.0701400009915233	-0.0925050016492605	-0.0930249989032745	-0.0682549990713596	-0.221294993534684	-0.257004998624325	-0.275009998679161
chrIV:1362393-1362696	YDR452W	0.56835000962019	0.681349992752075	0.598225012421608	0.507174998521805	0.58187498152256	0.606375008821487	0.643225014209747	0.666299998760223	0.558050006628036	0.559425011277199	0.747250020503998	2.02012504637241	2.74272495508194	2.90187495946884	2.8783500790596	2.97357505559921	3.10004997253418	3.06125003099442	3.04335004091263	2.76312494277954	2.35014998912811	1.91909998655319	1.48489996790886	0.796499975025654	0.451799996197224	0.455490007996559	0.430039998888969	0.459900003671646	0.449559995532036	0.421679994463921	0.385579994320869	0.261030001938343	0.0865899987518787	-0.25748999863863	-0.40445000231266	-0.482419994473457	-0.48167998790741	-0.472729995846748	-0.465719994902611	-0.423659992218018	-0.324279996752739	-0.267289993166924	-0.18814000338316	-0.125640002638102	-0.110599999129772	-0.0981000006198883	-0.0901300020515919	-0.122639998793602	-0.191970005631447	-0.351200002431869
chrI:92531-92834	YAL029C	-0.370539990067482	-0.206100003421307	-0.160149998962879	-0.0462099984288216	0.0255799999460578	0.0223800002597272	0.0145899996161461	-0.00359999986394541	-0.013709999807179	-0.0317399993538856	0.433609988540411	1.87307999134064	2.61703996658325	3.08492000102997	3.10954995155334	3.34419996738434	3.47561004161835	3.36635003089905	3.25756001472473	2.97878003120422	2.61327996253967	1.80914002656937	1.14324003458023	0.714050006866455	0.383850011229515	0.172975004091859	0.152059999480844	0.168564998358488	0.191674997657537	0.206904998421669	0.172065002471209	0.0905299996957183	-0.0127149997279048	-0.116970004048198	-0.0536649988032877	-0.338260002061725	-0.504995001852512	-0.515250009298325	-0.49592500180006	-0.475205007195473	-0.489939998090267	-0.517569994926453	-0.590114986896515	-0.664019981026649	-0.650179985165596	-0.584659990668297	-0.585909995436668	-0.599895024299622	-0.582760021090508	-0.473249995708466
chrXV:1028711-1029014	YOR369C	-0.346299999952316	-0.356980004906654	-0.256869995594025	-0.0717399995774031	0.0223700006725267	0.0751399993896484	0.0487499993294477	0.085410001128912	0.0740900009870529	0.094140000641346	0.371470009535551	1.44025999307632	1.80686999559402	2.42901999950409	2.85606002807617	3.0061999797821	3.07450995445251	3.02620003223419	2.9615700006485	2.90972993373871	2.70117990970612	2.2018899679184	0.841079992055893	0.510340002179146	0.573309987783432	0.593780010938644	0.565675008296967	0.40687500089407	0.318874993920326	0.309094999730587	0.346360002458096	0.173835004866123	0.0663299974054098	-0.147729994729161	-0.173340003192425	-0.137635004520416	-0.105934999883175	-0.0683400008827448	-0.119345002248883	-0.109700004756451	-0.110834999382496	-0.014844998344779	0.00265500005334616	0.0796449995599687	0.0267949987202883	-0.0167950002942234	0.0214949995279312	0.0894499987363815	0.0992550000548363	0.243989996239543
chrII:60843-61145	YBL087C	-0.530990010499954	-0.269159997627139	0.0779699988663197	0.146239995956421	0.20986999720335	0.232610002160072	0.229159998893738	0.258959999680519	0.343639996647835	0.459399998188019	0.755779981613159	1.7292799949646	2.37644999027252	2.50005004405975	2.49009997844696	2.45564992427826	2.415149974823	2.44604005813599	2.48463997840881	2.45883004665375	2.28705003261566	2.12139995098114	1.80401002168655	1.28011999130249	0.822879993915558	0.640615001320839	0.617360004782677	0.603439992666244	0.587409988045692	0.569574990868568	0.566565003991127	0.610089993476868	0.595745003223419	0.476109988987446	0.403924994170666	0.268309998512268	0.237454998493195	0.238485001027584	0.211385001987219	0.146514998376369	0.0498750000959262	0.0669850005535409	0.0108749997802079	-0.0582899990491569	-0.147414996102452	-0.190645000338554	-0.20570499971509	-0.152224998176098	-0.100715000554919	-0.143614998087287
chrVI:95128-95428	YFL022C	2.95067503452301	2.41971997022629	1.61810002326965	1.23434501290321	1.03429501652718	0.999895000457764	1.03004997968674	0.929035004973412	0.903220009803772	0.950214996933937	1.0219250023365	1.33235998749733	1.45041499137878	1.48186997771263	1.50074497461319	1.64152002930641	1.84020496606827	1.98809998035431	2.1038450717926	2.24552998542786	2.27015501260757	2.18481001853943	2.09116494655609	1.38542503118515	0.98753499686718	0.774279987812042	0.581060010194778	0.487610018253326	0.373040002584457	0.341969999670982	0.359269997477531	0.318309997022152	0.241739993542433	0.00496000163257122	-0.144149997830391	-0.152289995551109	-0.15217000246048	-0.164959999918938	-0.229850003123283	-0.291690000891686	-0.349670004844666	-0.45069999396801	-0.585410010814667	-0.54180999994278	-0.553390008211136	-0.576420021057129	-0.535169994831085	-0.512580007314682	-0.557069993019104	-0.635539996623993
chrXI:428934-429233	YKL007W	0.743789994716644	0.747660011053085	0.833239996433258	0.858590006828308	0.86307001709938	0.924090015888214	0.831299984455109	0.86952999830246	0.96482999920845	1.02109998464584	1.08598997592926	1.23616997003555	1.49674999713898	1.75165002346039	2.05475995540619	2.58394999504089	2.8406599521637	2.958940076828	2.90270004272461	2.88669009208679	3.03385004997253	2.87235999107361	2.60828995704651	1.64896998405457	0.519440007209778	0.361065001785755	0.422364993393421	0.432540000975132	0.419614996016026	0.411104999482632	0.417864997684956	0.369909997284412	0.40358499288559	0.311679999530315	0.120785000547767	0.0761500004678965	0.0531799998134375	0.0644550003111362	0.0854400005191565	0.0929449990391731	0.0234549999237061	-0.0955099990591407	0.0203799996525049	0.0322550001554191	0.0180449998937547	-0.00184000013396144	-0.0103100002394058	-0.017650000192225	-0.019889999832958	0.00449000177904964
chrVII:107617-107916	YGL206C	-1.08614996671677	-0.761799973249435	-0.216840006411076	0.00113999918103218	0.073700001090765	0.107069999724627	0.121340000629425	0.132559998333454	0.167000003159046	0.269440001249313	0.617999982833862	1.41183001995087	1.88107001781464	2.39822001457214	2.86392006874084	3.0048600435257	2.96291000843048	2.86635000705719	2.86097002029419	2.75433993339539	2.51398003101349	2.17761998176575	1.26954998970032	1.00202001333237	0.405410004826263	-0.0414550014073029	-0.0606000002473593	-0.0870700012892485	-0.06140499971807	-0.0307049998082221	-0.0536399991251528	-0.307389995455742	-0.812545001506805	-0.975465008616447	-0.978774997591972	-0.999410000443459	-0.998885002732277	-1.02006996870041	-1.04838997721672	-1.02619496583939	-0.843735006451607	-0.54646999835968	-0.498369988799095	-0.529524999856949	-0.544980007410049	-0.54883000254631	-0.579450011253357	-0.571029999852181	-0.8583999812603	-0.96937500834465
chrX:160105-160403	YJL133W	-0.0446399994194508	0.00844999980181456	0.101770002394915	0.424810001254082	0.531090009212494	0.744570016860962	0.978380012512207	1.26467999219894	1.59299000501633	1.86278002262115	2.19096999168396	2.57792997360229	3.10372002124786	3.97103004455566	4.19174995422363	4.07435002326965	3.81790001392365	3.72765998840332	3.97013993263245	3.88200991153717	3.13269002437592	2.39727998971939	1.73357000350952	1.30997998714447	1.04488998055458	1.03454496264458	1.0748150408268	1.0136049836874	0.991234996914864	0.971920001506805	0.964690011739731	0.97318000793457	1.04482001662254	1.15514498353004	1.06737999916077	0.954004997014999	0.956550008058548	0.965619987249374	0.968614986538887	0.951310020685196	0.91991500556469	0.890760013461113	0.790885004401207	0.644285005331039	0.700390017032623	0.63098501265049	0.618289986252785	0.57604501247406	0.561164993047714	0.514034999907017
chrXII:781446-781744	YLR325C	0.881129994988441	1.00304003953934	0.422150005400181	0.382150010764599	0.395030005276203	0.402645002305508	0.394500005245209	0.386010000109673	0.374474994838238	0.317179994285107	0.588370013237	1.38629502058029	2.47517000436783	2.89795492887497	3.29807507991791	3.44512500762939	3.46755001544952	3.44040503501892	3.2624449133873	3.08553991317749	2.7585950255394	1.94836502671242	1.32612001299858	0.670810000598431	0.382015010714531	0.323219999670982	0.310480001568794	0.289030003547668	0.20162999778986	0.143349997699261	0.0987499989569187	0.0829199984669685	0.0568000013008714	-0.0813499984331429	-0.109360001981258	-0.162090002000332	-0.151970002055168	-0.101330001652241	-0.0249800007324666	-0.0349600000539795	-0.130929999053478	-0.0774300020188093	-0.0286600012332201	-0.0381899997591972	-0.0118700002320111	-0.0606099996715784	-0.22461000084877	-0.299370008707046	-0.414110007882118	-0.645650011301041
chrXIII:352201-352499	YMR041C	0.557940006256104	0.537669992446899	0.433740004897118	0.372760003805161	0.36243000626564	0.352050000429153	0.360839992761612	0.422070008516312	0.472769996523857	0.482109999656677	0.726199993491173	1.18426996469498	1.66959000825882	2.23773996829987	2.62878997325897	2.81809992790222	2.52409996986389	2.46040997505188	2.46672005653381	2.54547996520996	2.46420991420746	2.07300996780396	1.63616000413895	1.40593000650406	1.12466998100281	1.12939500808716	1.14251998066902	1.13980497717857	1.13573498129845	1.15379998087883	1.17225499749184	1.16997001767159	0.926484993100166	0.685020005702972	0.644969993829727	0.648410001397133	0.672890010476112	0.667239999771118	0.657829988002777	0.627634993195534	0.559785011410713	0.580764988064766	0.539944982528687	0.46071999669075	0.406594997644424	0.374060006439686	0.380425012111664	0.3954549908638	0.441564996540546	0.501590004563332
chrVI:223038-223335	YFR032C	0.043879999872297	-0.0629449992440641	-0.312259999662638	-0.528664988279343	-0.500695003569126	-0.425175003707409	-0.3882149964571	-0.286590000987053	-0.359789989888668	-0.281965000927448	-0.102594998478889	0.276994998753071	0.37532499730587	0.325249998271465	0.299474993348122	0.234755001962185	0.495510001480579	0.663489985466003	0.608665005862713	0.389680002629757	0.197854999452829	0.278160006552935	0.341294998675585	0.100484998896718	-0.0472800001502037	-0.112089998647571	0.0748699992895126	0.0626299984753132	0.068249998986721	0.0571400001645088	0.036879999563098	0.084969998896122	0.1925999969244	0.0872100010514259	-0.267629998922348	-0.378749996423721	-0.331939998269081	-0.334739995002747	-0.346680012345314	-0.374059996008873	-0.421810004115105	-0.492560005187988	-0.472489994764328	-0.526629990339279	-0.651230001449585	-0.666890007257462	-0.695300018787384	-0.743469995260239	-0.719289994239807	-0.716650003194809
chrIV:765341-765638	YDR152W	0.207795000076294	0.288370008766651	0.558614994585514	0.781334990262985	0.815044984221458	0.897144988179207	0.925594997406006	0.91987501680851	0.945519989728928	0.989480009675026	0.967119970917702	1.16749000251293	2.0455500125885	2.73031992912292	2.85822998285294	2.92251490354538	3.00113000869751	2.93747998476028	2.99846997261047	2.87191507816315	2.38566497564316	1.98734002113342	1.36175500154495	0.748045015335083	0.243544998764992	0.163940002024174	0.0634300008416176	0.0780399993062019	0.0647100001573563	0.0168700000271201	-0.0471000004559755	-0.156559999659657	-0.30400999635458	-0.462620005011559	-0.51007000207901	-0.583010005950928	-0.603559982776642	-0.650049978494644	-0.602240008115768	-0.582970017194748	-0.446770000457764	-0.324660003185272	-0.316120004653931	-0.184559996426105	-0.125600002706051	-0.113559999316931	-0.123829999566078	-0.191980005800724	-0.373999989032745	-0.48693000972271
chrII:478972-479269	YBR119W	-0.941659981012344	-0.852890014648438	-0.857309985160828	-0.842449992895126	-0.776630002260208	-0.708360004425049	-0.572810018062592	-0.514259988069534	-0.43134999871254	-0.390500003099442	-0.241159999370575	-0.0220800001174212	0.063179998844862	0.0388700000941753	0.0667599990963936	0.216580001264811	0.145409998297691	-0.00994999930262566	-0.159600006788969	-0.321589997410774	-0.287930005788803	-0.199869999289513	0.0113600008189678	0.311460000276566	0.483619990944862	0.436370003223419	0.382475005090237	0.404555009305477	0.370760004222393	0.332235009968281	0.321845012903213	0.210560006648302	0.119130003452301	0.0715649998746812	0.0600600011646748	0.0240300007048063	0.0185549999470823	0.0296950007788837	0.0736349990591407	0.0889500007033348	0.0505500009283423	-0.186975009180605	-0.360105003416538	-0.474615001678467	-0.549995002150536	-0.525930005311966	-0.533055004477501	-0.56049499809742	-0.593615022301674	-0.708609998226166
chrXIV:302318-302614	YNL178W	0.0594499984756112	0.0783450013026595	0.0787349978461862	0.129249997437	0.159695000946522	0.232084998488426	0.307249991595745	0.371714994311333	0.422844995558262	0.447435005009174	0.49525999724865	0.754974988102913	1.13849501609802	2.02671000361443	2.13653997182846	2.09483498334885	2.0700049996376	2.0496799826622	1.94137999415398	1.86320503354073	1.76744501590729	1.62863498926163	1.36434496641159	0.806039983034134	0.428379999101162	0.0791399974375963	0.066699999384582	0.107979997992516	0.110839998722076	0.00371000003069639	-0.0301899993792176	-0.073810001090169	-0.184390000253916	-0.279219996929169	-0.352389997243881	-0.427809992432594	-0.507929980754852	-0.488199990987778	-0.444329994916916	-0.522639989852905	-0.576799988746643	-0.707819992303848	-0.758470010757446	-0.791809993982315	-0.84203000664711	-0.849309986829758	-0.84663999080658	-0.790899991989136	-0.727530008554459	-0.670840018987656
chrXV:606236-606532	YOR147W	-0.0740800008177757	-0.0311250001192093	0.0171550009399652	0.459579993784428	0.528340011835098	0.53142001926899	0.539004999399185	0.541794982552528	0.526055017113686	0.531859993934631	0.726579990983009	1.44460503458977	3.05236995220184	3.97106984853745	4.22460496425629	4.33721497058868	4.16339499950409	4.16853483915329	3.9333700299263	3.9222349524498	3.81497997045517	3.22364996671677	2.48319000005722	0.946394991874695	0.763810005784035	0.867940002679825	0.866499984264374	0.838489985466003	0.823299992084503	0.818180006742477	0.815520000457764	0.72493000626564	0.554570001363754	0.153900005295873	-0.102469997107983	-0.203929999470711	-0.228539997339249	-0.249440008401871	-0.252610003948212	-0.257689999043942	-0.218929997086525	-0.285029996931553	-0.239739996194839	-0.303999999165535	-0.291640001535416	-0.261019994318485	-0.229609996080399	-0.283159998059273	-0.28570000231266	-0.300590008497238
chrVII:836752-837048	YGR169C-A	-0.503645014762878	-0.319170003756881	0.0121700009796768	0.0297149990219623	0.0674399986863136	0.131229996681213	0.145320003479719	0.148095002770424	0.159100000560284	0.250494994968176	0.574124999344349	2.15707497894764	2.91328500509262	3.19784992933273	3.36642504930496	3.36398504972458	3.32833497524261	3.2719850063324	3.22766004800796	3.07598004341125	2.65832501649857	2.20994497537613	1.41737502217293	1.16096502542496	0.975300025939941	0.802700006961823	0.843149995803833	0.833219999074936	0.800960004329681	0.79585000872612	0.694439989328384	0.596369993686676	0.149880000948906	-0.013459999859333	-0.0607499986886978	-0.0892600007355213	-0.0894899979233742	-0.170519998669624	-0.174920000135899	-0.185919994115829	-0.225830000638962	-0.166869996488094	-0.148209999501705	-0.175400005280972	-0.177569995820522	-0.118909999728203	0.012880000565201	0.0927600011229515	0.206160002946854	0.370229998230934
chrX:617843-618139	YJR101W	0.666790002584457	0.797079998254776	0.784839993715286	0.67422000169754	0.646250015497208	0.678229987621307	0.708409982919693	0.711549991369247	0.735600000619888	0.722740012407303	0.717179989814758	1.01603997945786	1.6505900144577	1.98059993982315	1.92202999591827	2.12960000038147	2.30307009220123	2.45479006767273	2.47611002922058	2.72262997627258	2.74109001159668	2.39753000736237	1.99554998874664	1.44022998809814	0.931050020456314	0.758880004286766	0.744134998321533	0.720749989151955	0.716809985041618	0.695320016145706	0.612055018544197	0.557465001940727	0.515909993648529	0.418675005435944	0.348220008611679	0.375850002467632	0.375670000910759	0.375315003097057	0.414970003068447	0.362224997580051	0.147924997657537	0.0539450004696846	-0.0564050000160933	-0.148684994876385	-0.14950500279665	-0.126300006359816	-0.0953949999064207	-0.0497599980793893	0.0326050010509789	-0.0360099988058209
chrXII:897787-898083	YLR388W	-0.0179000006057322	-0.0123100001364946	0.011330000590533	0.000759999937145039	-0.00683999985340051	-0.0209799995645881	-0.0211299996823072	0.0152299999259412	0.0530699998140335	0.113709998875856	0.426840004324913	1.35645003318787	2.42295999526978	2.88229997158051	3.15718991756439	3.14976999759674	3.08958995342255	3.11875	2.93476998806	2.64273996353149	2.25813999176025	1.97449001073837	1.86730997562408	1.70498994588852	1.20889001488686	0.819880002737045	0.670560017228127	0.647600004076958	0.628049993515015	0.611285018920898	0.496815003454685	0.415259996056557	0.277959991246462	0.145914997160435	0.0827050004154444	0.0649549992755055	0.0424950004555285	0.0470599996857345	0.00808499845443294	-0.127285002544522	-0.256574995443225	-0.349175004661083	-0.355800001323223	-0.309639993309975	-0.273220001161098	-0.270925000309944	-0.312004999816418	-0.249989999830723	-0.213289994560182	0.0398999985307455
chrII:544540-544834	YBR150C	0.0182300016283989	0.433094992488623	0.593314996361732	0.586750009655952	0.582724985480308	0.60144499540329	0.634834989905357	0.648699998855591	0.576964992284775	0.372740003466606	0.729384988546371	0.912554994225502	1.82867005467415	2.88764997720718	3.15029497146606	3.26984000205994	3.24390493631363	3.27934497594833	3.17890496253967	3.16964002847671	2.99232007265091	2.55866997241974	1.68502502441406	0.776319989562035	0.188409996405244	-0.1064000017941	-0.210950002074242	-0.231799997389317	-0.216399997472763	-0.173800006508827	-0.188450001180172	-0.218849994242191	-0.237700000405312	-0.0824999995529652	0.000949999783188105	0.00669999979436398	-0.0111000000033528	-0.013849999755621	-0.0305000003427267	0.0964999981224537	0.0175500009208918	-0.216749995946884	-0.294699996709824	-0.330949991941452	-0.30179999768734	-0.298749998211861	-0.310450002551079	-0.348749995231628	-0.406600013375282	-0.295900002121925
chrXI:608473-608767	YKR090W	0.057480001449585	0.143770002573729	0.24627999663353	0.243929997086525	0.240840002894402	0.262130007147789	0.279690006375313	0.258649995923042	0.271119996905327	0.331689995527267	0.323460009694099	0.57616001367569	1.84764006137848	2.81056995391846	3.57455992698669	3.91466000080109	4.15776014328003	4.23554005622864	4.14877996444702	4.11602005958557	4.15753016471863	4.01344993114471	3.06296000480652	1.37831000089645	0.838370013237	0.753440004587173	0.710355007648468	0.691210016608238	0.689205026626587	0.673715007305145	0.637444987893105	0.55102501809597	0.230640003830194	-0.408344996720552	-0.420895005762577	-0.386404995620251	-0.38850499689579	-0.372419998049736	-0.385934999585152	-0.39906000494957	-0.383670003712177	-0.36489999294281	-0.247174999117851	-0.241210001707077	-0.251974999904633	-0.276014994084835	-0.251799996197224	-0.16125500202179	-0.179055002331734	-0.227624995261431
chrVII:472476-472769	YGL013C	-0.17398000434041	-0.106085001537576	0.0169399994891137	0.0796699997037649	0.17960000410676	0.221485001593828	0.21530000269413	0.174845000356436	0.169060000777245	0.190799998492002	0.206474997848272	0.268515005707741	0.938180023431778	1.5995600104332	2.0802099943161	2.72801498174667	3.38609496355057	3.83759002685547	3.79993498325348	3.78029503822327	3.60601495504379	3.60548497438431	3.28949503898621	2.03895503282547	1.06252502501011	0.348250000178814	0.0798200018703938	0.0431600004434586	0.0634600013494492	0.0511799987405539	0.041279998794198	-0.0169299997389317	-0.21897000670433	-0.592690008878708	-0.597399991750717	-0.663509982824326	-0.692270004749298	-0.726600003242493	-0.715629994869232	-0.7276999771595	-0.790289998054504	-0.906329989433289	-0.831309998035431	-0.792690020799637	-0.759050005674362	-0.732609993219376	-0.728909993171692	-0.749029982089996	-0.755589991807938	-0.803769999742508
chrXV:925219-925512	YOR326W	-0.144365000724792	-0.317760004103184	-0.0516699962317944	0.277739995718002	0.197575004398823	0.189350003749132	0.18143500238657	0.191390006244183	0.192790001630783	0.252214998751879	0.348120003938675	0.817785012722015	2.20934003591537	3.42415498495102	3.71918992996216	3.89119999408722	4.10692486763	4.00038503408432	3.84033001661301	3.94495506286621	3.72093507051468	2.50654500126839	1.01735498607159	0.609825012087822	0.395700000226498	0.28265999853611	0.234609997272491	0.221060001850128	0.204149997234344	0.204279999434948	0.215240000188351	0.198170000128448	-0.011009999550879	-0.299979999661446	-0.394610002636909	-0.390310004353523	-0.366399997472763	-0.376710000634193	-0.367960003018379	-0.465169987082481	-0.48945999443531	-0.690379989147186	-0.711280006170273	-0.749130004644394	-0.83254000544548	-0.839570015668869	-0.872309988737106	-0.92131000161171	-0.90709000825882	-0.896840000152588
chrXV:285480-285773	YOL021C	0.619895006716251	0.946544992923737	1.10729001164436	1.02344997525215	1.08697999715805	0.988399991393089	0.995809975266457	1.2163949906826	1.32005995512009	1.245924949646	1.45911497473717	1.88699499368668	2.16310500502586	2.57994002103806	3.15150002241135	3.24006497859955	3.04744498729706	3.25709491968155	3.37885003089905	2.94155005216599	2.71081005334854	2.19760998487473	1.41094499230385	0.405494998395443	0.262514997273684	0.0362999998033047	0.0218000002205372	0.0109999999403954	0.0150999999605119	0.0295500000938773	0.0118499998934567	-0.0893500000238419	-0.292750000953674	-0.299000009894371	-0.313200011849403	-0.327899992465973	-0.332650005817413	-0.330799996852875	-0.331000000238419	-0.3783999979496	-0.383149996399879	-0.355650007724762	-0.416850000619888	-0.494150012731552	-0.499599993228912	-0.511700004339218	-0.52114999294281	-0.535649985074997	-0.480799987912178	-0.686500012874603
chrXVI:856970-857262	YPR159W	0.860169997811317	0.888314992189407	0.858029991388321	1.20098999738693	1.52319997549057	1.64229998588562	1.72625499367714	1.73653998970985	1.81614498496056	2.00251002311707	2.017109978199	2.33122997283936	3.71304492950439	4.03220484256744	4.14013987779617	3.79004496335983	3.50579503774643	3.45028493404388	3.47706998586655	3.15413999557495	2.82954502105713	1.8217000246048	0.775494977831841	0.197754997014999	0.0980599984526634	0.0728099998086691	0.169979996979237	0.215820005536079	0.209100003540516	0.168049995601177	0.159580001235008	0.157010002434254	0.145810000598431	0.168260003626347	0.134049997199327	-0.0680499996989965	-0.185700000822544	-0.304690000414848	-0.3600899964571	-0.485420006513596	-0.464029997587204	-0.428509998321533	-0.438629993796349	-0.45709000825882	-0.456949996948242	-0.426170000433922	-0.436709988117218	-0.364309987425804	-0.36309999525547	-0.416910001635551
chrXIII:504815-505107	YMR119W	0.839220023155212	0.890170013904572	0.771099984645844	0.463800001144409	0.309649991989136	0.346209996938705	0.326489999890327	0.323530003428459	0.362419998645782	0.383790001273155	0.437950006127357	0.624759984016418	1.3181400179863	1.6634999871254	1.91585001945496	2.11222996711731	2.33580002784729	2.46064004898071	2.38063004016876	2.24622995853424	2.5703200340271	2.45342004299164	2.3087899684906	1.8929200053215	1.60307002067566	1.02979001998901	0.844459986686707	0.807940000295639	0.768944987654686	0.742199984192848	0.669809991121292	0.521210004389286	0.188845004886389	-0.107485000044107	-0.324050003290176	-0.371529990434647	-0.375874999165535	-0.380284997820854	-0.340895004570484	-0.383554998040199	-0.456559999287128	-0.451084998250008	-0.417209996283054	-0.387394997477531	-0.39374498873949	-0.367384994029999	-0.389775010943413	-0.376840005815029	-0.366499996185303	-0.365345002710819
chrXV:92907-93198	YOL121C	-0.643990004062653	-0.511259998381138	-0.0419600008055568	0.0867300022393465	0.0179100006818771	-0.0597600005567074	-0.0696899987757206	-0.0023500001989305	0.0973599970340729	0.244279995560646	0.321719992160797	0.541300010681152	1.34003999233246	2.22997000217438	2.77098999023438	2.82779006958008	2.86441993713379	2.95106003284454	2.99227998256683	2.95046994686127	2.67980997562408	2.01851997375488	1.36668001413345	1.19142003059387	0.933899992704392	0.82933501303196	0.792449980974197	0.763924983143806	0.739489984512329	0.738074997067451	0.639754998683929	0.484255000948906	0.454785011708736	0.420215001702309	0.271310000121593	0.234290002286434	0.27282999753952	0.299170000851154	0.302635000646114	0.192760007688776	-0.0229649995919317	-0.0518349999561906	-0.0885150011628866	-0.0902899976819754	-0.144699997082353	-0.290799997746944	-0.373014998435974	-0.573474994301796	-0.702735006809235	-0.64720498919487
chrII:564908-565198	YBR162W-A	0.729219982028008	0.899544990062714	0.986784994602203	0.926615005731583	0.857700005173683	0.785469979047775	0.791870000958443	0.745245003700256	0.787174999713898	0.823960015177727	0.851605018973351	1.16562498211861	1.6472050011158	1.8642900288105	2.1787499666214	2.31489497423172	2.48976502418518	2.55383496284485	2.70013004541397	2.78364497423172	2.69404008388519	2.64100006818771	2.06376994252205	1.53948495984077	0.866505005955696	0.762660014629364	0.730329984426498	0.708319997787476	0.645509976148605	0.621730011701584	0.529739981889725	0.327539989352226	0.270970007777214	0.374470010399818	0.395350006222725	0.4214399933815	0.42272000014782	0.445690003037453	0.466970002651215	0.700690016150475	1.14825003147125	1.31553001403809	0.944480019807816	0.94336998462677	0.863449990749359	0.789419990777969	0.673599988222122	0.664160001277924	0.654099994897842	0.615839993953705
chrXVI:404613-404902	YPL081W	2.40186995267868	2.13404505848885	1.37689500153065	0.332724994421005	0.156439998745918	0.187860000878572	0.197314996272326	0.205570001155138	0.252370005100966	0.257440006732941	0.337120005488396	0.425729997456074	0.935184979438782	1.3795599937439	2.0295349419117	2.20579503774643	2.26539006233215	2.53929996490479	2.38500500917435	2.24969502687454	2.01561000943184	1.2899849832058	0.6095300052315	-0.0136050026863813	-0.189639996737242	-0.128800000250339	-0.0116799998097122	0.0602200008928776	0.0458799988031387	-0.00754999993368983	-0.0184599998407066	-0.0384499987587333	-0.0376299999654293	-0.0748900011181831	-0.169250005483627	-0.319019997119904	-0.411880004405975	-0.286959993839264	-0.315559992194176	-0.235909998416901	-0.208369994163513	-0.151520001888275	-0.173419996351004	-0.0952900007367134	0.0460299998521805	0.064619998447597	-0.0387699995189905	-0.104510003328323	-0.199159999191761	-0.266979996860027
chrII:135742-136031	YBL044W	0.464100003242493	0.513299986720085	0.349349990487099	0.219799995422363	0.337899997830391	0.375049993395805	0.370149999856949	0.454100012779236	0.569700002670288	0.621950000524521	0.952450007200241	1.67960000038147	2.39590001106262	2.6626501083374	2.72404992580414	2.60280001163483	2.65880000591278	2.7048499584198	2.52184998989105	2.48625004291534	2.30220007896423	2.34469997882843	2.56029999256134	2.33725011348724	1.76574999094009	1.4711050093174	1.43905001878738	1.38050998449326	1.43413497209549	1.4457349896431	1.49919496178627	1.5194450199604	1.79622503519058	2.25854004621506	2.271875	2.23447499275208	2.13295000195503	1.56553997993469	1.09909494817257	0.981345009803772	0.944154977798462	0.715435001254082	0.621674984693527	0.632950007915497	0.646909999847412	0.669655019044876	0.715455013513565	0.703239989280701	0.568299984931946	0.58846500813961
chrXVI:566851-567140	YPR005C	0.305059996247292	0.377500000596046	0.465750002861023	0.546060007810593	0.618280005455017	0.625319999456406	0.634219998121262	0.623350006341934	0.760829991102219	0.827290016412735	0.929919975996018	1.22935999631882	1.47880001068115	1.75878999233246	1.67150000333786	1.75153995752335	1.69622001647949	1.58164004087448	1.47501002550125	0.961470001935959	0.760979986190796	0.883680003881455	1.13719998598099	1.28035002946854	1.06871001720428	0.970355004072189	0.884979999065399	0.861099991202354	0.904069977998734	0.830755004286766	0.700020012259483	0.624349999427795	0.352154996991158	0.24624499976635	0.238405002653599	0.210814999789	0.120800000242889	0.107004999183118	0.152400004863739	0.0835000027436763	0.0247850014362484	0.0776600018143654	0.0401649991050363	0.0437899994198233	0.156264997273684	0.231634998321533	0.108619999140501	-0.0122199998237193	-0.0353100002743304	-0.214845002815127
chrXV:825715-826003	YOR268C	1.0003899872303	0.836050003767014	0.613409996032715	0.37887000143528	0.33138998746872	0.346859988570213	0.405739995837212	0.461429992318153	0.469779995083809	0.524719989299774	0.686090004444122	1.12725000977516	2.03474000692368	2.43927006721497	2.63878002166748	3.30330002307892	3.97694008350372	3.99777994155884	4.12549996376038	4.18168005943298	3.99802002906799	3.9529801607132	3.44350006580353	3.06942999362946	2.60362000465393	2.11490002274513	1.82179999351501	1.61392495036125	1.38157498836517	1.22959998250008	1.07977500557899	0.970000013709068	0.881174996495247	0.814750000834465	0.799299985170364	0.843024998903275	0.802524983882904	0.797224998474121	0.780275002121925	0.788025006651878	0.81360000371933	0.836400002241135	0.920199990272522	0.817824974656105	0.622524999082088	0.542749993503094	0.561975002288818	0.571325019001961	0.593050003051758	0.614349991083145
chrXI:408144-408432	YKL015W	0.294514992833138	0.439614999294281	0.91013001203537	1.15739499926567	1.13631500601768	1.07615499198437	1.00582502186298	1.08160501122475	1.06492999792099	1.24413999319077	1.20527004003525	1.39716498851776	1.64954999089241	2.14793006181717	2.92873004674912	3.14421000480652	2.98514007329941	2.98498001098633	2.87851999998093	2.95707495212555	3.05099502801895	2.53624999523163	1.68262996673584	0.743024976551533	0.124774999637157	-0.0567100010812283	-0.107299999147654	-0.119320000708103	-0.131859999895096	-0.154969997704029	-0.20320999622345	-0.327659994363785	-0.539249986410141	-0.678169977664947	-0.648329985141754	-0.635500007867813	-0.634790009260178	-0.641109997034073	-0.676190012693405	-0.626929998397827	-0.567220011353493	-0.439429992437363	-0.394480010867119	-0.421649995446205	-0.438349997997284	-0.448310002684593	-0.407399997115135	-0.381270003318787	-0.312209995090961	-0.210089999437332
chrI:69612-69900	YAL039C	0.447280000150204	0.394645000994205	0.173819998279214	0.0864799972623587	0.13911499530077	0.162804998457432	0.0808849999681115	-0.0162649992853403	-0.000500000035390258	-0.0259049993474036	0.0171849997714162	0.185295000858605	0.24281500056386	0.254870003461838	0.47573499828577	1.52325497865677	2.27057504653931	2.21225997209549	2.31182998418808	2.2751450419426	2.34008499383926	1.96087498664856	1.49254495501518	1.225109988451	0.583309997618198	0.164019998908043	0.0843500010669231	0.0837100021541119	0.0856499999761581	0.0940600015223026	0.129979997873306	0.0935999996960163	-0.0325100000947714	-0.0365100026130676	0.0228299997746944	0.0773100001737475	0.172459995746613	0.163829997181892	0.110909999161959	0.104280000180006	0.115579995512962	0.115089999139309	0.11958000138402	0.0582900002598763	0.0436200022697449	0.0472200006246567	0.0956300009042025	-0.00668000038713217	-0.155040004849434	-0.211819992959499
chrX:391881-392168	YJL026W	2.00659497380257	1.32205498218536	1.00418003499508	0.736454996466637	0.599195012450218	0.341400009393692	0.198899997770786	0.111294997110963	0.108679999783635	0.178334999084473	0.312829995155334	0.627805010974407	1.03381503224373	1.47922501564026	2.18259493708611	2.67391998767853	2.96571997404099	2.96005499362946	2.77245998382568	2.53814504146576	2.43020004034042	2.01597501635551	1.42889502048492	1.01630499064922	0.421865000575781	0.178650000691414	0.179990001022816	0.192819999158382	0.203959998488426	0.173399996757507	0.181949996948242	0.108159998059273	0.15601999387145	0.49420997351408	0.276089999079704	0.116959996521473	-0.0480699982494116	-0.123759999871254	-0.163589999079704	-0.16136000007391	-0.11499999910593	-0.245519994944334	-0.353700003027916	-0.37114999294281	-0.423489999771118	-0.42153000831604	-0.349269998073578	-0.311690002679825	-0.306749990582466	-0.333520001173019
chrII:45293-45580	YBL092W	1.00803000926971	1.49281498789787	2.01463003158569	1.89569502472877	1.93681995868683	1.9375749707222	1.84354999065399	1.78603000044823	1.89430501461029	1.95960499644279	1.92340498566627	2.05165003538132	2.26995998620987	2.13701993227005	2.09571998119354	2.2475700378418	2.27022992372513	2.08572508096695	1.93535505533218	1.79403496980667	1.48090000152588	1.4003949701786	1.13061999082565	0.636534985899925	0.412994995713234	0.368300005793571	0.287399992346764	0.277200013399124	0.230650000274181	0.215300001204014	0.164599999785423	0.183150000870228	0.115949999541044	0.0780000016093254	0.127899996936321	0.171500004827976	0.21169999986887	0.243400000035763	0.214100003242493	0.152199998497963	0.192400000989437	0.129199996590614	-0.0901500023901463	-0.0903499983251095	-0.205349996685982	-0.265599995851517	-0.363099992275238	-0.324849992990494	-0.412150010466576	-0.34604999423027
chrXVI:653815-654102	YPR043W	-0.404980011284351	-0.434610000252724	-0.247200004011393	-0.099205001629889	0.0709149992093444	0.10804999768734	0.11038000062108	0.120340000092983	0.11711999848485	0.152434994280338	0.174949999153614	0.277920000255108	1.2741299957037	1.97605994343758	2.23922494649887	2.46906502246857	2.5680099606514	2.67754490375519	2.70411994457245	2.71853494644165	2.60061496496201	2.43239008188248	2.17015497088432	1.38467997312546	0.987809970974922	0.900489997863769	0.798050004243851	0.779399996995926	0.75281999707222	0.716739994287491	0.719520008563995	0.682630014419556	0.606750002503395	0.301520003378391	0.211940005421638	0.142720004916191	0.162730004638433	0.138280001282692	0.112449999898672	0.0584300015121698	-0.0582999996840954	-0.0546900006011128	-0.0752699986100197	-0.193169996142387	-0.204340001940727	-0.222280003130436	-0.302850005030632	-0.268900004029274	-0.306140005588531	-0.249239997565746
chrIV:117305-117591	YDL191W	-0.0688500003889203	0.1385000012815	0.0904500000178814	0.0332499984651804	0.0782999992370605	0.0837500020861626	0.045099999755621	0.0933000016957521	0.219399996101856	0.220200002193451	0.252650007605553	0.527850016951561	1.43009996414185	2.10860002040863	2.51614999771118	2.73819994926453	2.78880000114441	2.7228000164032	2.6904000043869	2.62609994411469	2.42330002784729	2.28989994525909	2.09504997730255	1.70950001478195	1.043850004673	0.78205498456955	0.826124987006187	0.83391001522541	0.889504989981651	0.859145000576973	0.826154986023903	0.584964990615845	0.482474993169308	0.353394997119904	0.167165004462004	-0.0804749999195337	-0.121650004014373	-0.149305003136396	-0.23540500625968	-0.208340005576611	-0.174414997547865	-0.097809998691082	-0.13967999741435	-0.261609992384911	-0.348499996960163	-0.43447999060154	-0.417715001106262	-0.351644991338253	-0.143339997902513	-0.0231650005094707
chrIV:1251694-1251979	YDR389W	-0.558949989080429	-0.479239994287491	-0.099210000038147	0.144820001721382	0.353120006620884	0.317889994382858	0.346019995212555	0.362200006842613	0.351409995555878	0.394039997458458	0.470179998874664	0.611549997329712	0.888069999217987	1.56586002111435	2.11064994335175	1.94972004890442	2.1383599281311	1.90504997968674	1.7875500202179	1.67035999298096	1.50090998411179	1.22659001350403	1.20206001996994	0.827210003137589	0.369309994578362	0.0530850011855364	0.00799500057473779	-0.00479500007349998	-0.0246200000168756	-0.0382799996063113	-0.0462400002405047	-0.0870800020173192	-0.0979550007730722	-0.206335002183914	-0.23339000120759	-0.280589994043112	-0.326574994623661	-0.323829987645149	-0.30565500408411	-0.266895004361868	-0.284004997462034	-0.458159998059273	-0.48787999600172	-0.51261498183012	-0.456414993107319	-0.457795006036758	-0.455219995975494	-0.491970007121563	-0.542045003175735	-0.529729995131493
chrVIII:75062-75347	YHL016C	-0.427505005896091	-0.309890004992485	-0.190510004758835	-0.114639998227358	0.0902300000190735	0.237390001118183	0.300849989056587	0.330854992568493	0.382124997675419	0.415830005705357	0.493980005383492	0.634375011920929	1.06522999405861	2.14560495018959	2.62321498394012	3.10081000328064	3.57869501113892	3.71356008052826	3.83859502077103	3.8368600487709	3.84215505123138	2.84609504938126	1.91159001588821	0.984364998340607	0.615739986300468	0.536189997196198	0.475969997048378	0.470379993319511	0.488910004496574	0.522269979119301	0.557589995861054	0.546700000762939	0.509649991989136	0.483909994363785	0.471970003843308	0.43350000679493	0.461739993095398	0.519700002670288	0.547190010547638	0.626279991865158	0.814119976758957	0.863689988851547	0.924330008029938	1.05670996904373	1.12292997837067	1.13923999071121	1.21347000598907	1.13385004997253	0.985030019283295	1.10272002220154
chrVIII:115960-116245	YHR005C-A	0.59280002117157	0.48065001219511	0.692955006659031	0.531109988689423	0.531320008635521	0.557615002989769	0.532789984345436	0.455760003626347	0.353279998898506	0.399979990720749	0.461554999649525	0.720005011558533	1.35105501115322	1.67014997601509	1.85453495383263	2.0539800465107	2.11506999731064	2.18320497274399	2.10575499534607	2.05405497550964	1.94490996599197	1.61019497513771	0.936949977278709	0.357464998960495	-0.113860001415014	-0.0154999999795109	0.016849999781698	0.0193500006571412	0.025900000706315	0.0301499990746379	0.0404500011354685	0.121299996972084	0.369950003921986	0.516650006175041	0.428849995136261	0.461549997329712	0.477699995040894	0.502250015735626	0.554649978876114	0.594999998807907	0.681499987840652	0.79245001077652	0.939649999141693	1.12854999303818	1.0009999871254	0.960200011730194	0.93435001373291	0.945100009441376	0.846399992704391	0.878600001335144
chrXII:179689-179974	YLR018C	-0.254299998283386	-0.212600000202656	0.0350500009953976	0.239350005984306	0.287949994206429	0.33534999191761	0.37169998884201	0.390550002455711	0.393149986863136	0.437749996781349	0.427400007843971	0.551750004291534	1.88040006160736	2.34555006027222	2.51775002479553	2.67634999752045	2.74829995632172	2.71180009841919	2.67744994163513	2.79190003871918	2.5862500667572	2.43524992465973	2.24155002832413	0.958249986171722	0.662050008773804	0.466479995846748	0.431245005130768	0.447780005633831	0.428974997997284	0.448734998703003	0.399674999713898	0.294570003449917	-0.0394700035452843	-0.256700001657009	-0.273395003378391	-0.276659999787807	-0.290044990181923	-0.310584999620914	-0.244230001419783	-0.215709995478392	-0.281565007567406	-0.210510003566742	-0.14451000019908	-0.157930000126362	-0.147879998385906	-0.137594997882843	-0.098470001667738	-0.207660000026226	-0.146954997442663	-0.00986000075936317
chrXV:94470-94754	YOL120C	0.369964998960495	0.429464991390705	0.420994992554188	0.38003998696804	0.369489994645119	0.347770002484322	0.337079994380474	0.337409995496273	0.348194991052151	0.354680004715919	0.412489999830723	0.696290001273155	1.46752000749111	2.16859495043755	3.47856500148773	3.9423999786377	3.90188496112823	3.90184499025345	3.73154503107071	3.59279998540878	2.95856993198395	2.82579503059387	2.39544999599457	1.31063998639584	0.381925003230572	0.119750000536442	0.0282500004395843	0.018949999473989	0.0267000002786517	0.00700000021606684	-0.0534499995410442	-0.0444499999284744	-0.180200003087521	-0.349650010466576	-0.192150004208088	-0.182900004088879	-0.196900002658367	-0.173600003123283	-0.123449999839067	-0.0645000021904707	-0.275899991393089	-0.318250000476837	-0.471750006079674	-0.513299986720085	-0.496749982237816	-0.501399993896484	-0.414599999785423	-0.342700004577637	-0.364200010895729	-0.143550001084805
chrXIII:70158-70442	YML101C	-0.542929989099503	-0.558624973893166	-0.541544979810715	-0.522004991769791	-0.303845000267029	-0.184980000555515	-0.162725000083447	-0.00655499920248985	0.346615000069141	0.485080005228519	0.524439987540245	0.909190022945404	1.65594502091408	1.87110499739647	2.06791009902954	2.54610998630524	2.8572699546814	2.64708998203278	2.52667506933212	2.44877506494522	2.24721494317055	1.73261501789093	1.47190501689911	1.18882001340389	0.807810008525848	0.587640005350113	0.503050002455711	0.464789992570877	0.441119998693466	0.58063001036644	0.721070003509521	0.844480019807816	0.980300009250641	1.20967998504639	1.44534999132156	1.53674998283386	1.74046998023987	1.82534997463226	2.14787001609802	2.36002998352051	2.29021999835968	1.7480499625206	1.06387001276016	0.693480008840561	0.499539992213249	0.3992899954319	0.319679999351501	0.200709997117519	0.179480001330376	0.14577000066638
chrXII:589006-589290	YLR226W	0.153740003705025	0.0662599988281727	-0.0297100007068366	0.0836499991826713	0.469459999352694	0.527620005607605	0.544549989700317	0.586460009217262	0.594149994850159	0.697099995613098	0.842749992012978	1.03227000832558	1.83914507627487	2.80900002717972	3.13244491815567	3.33216992616653	3.5294949889183	3.56071994304657	3.54543504714966	3.69907495975494	3.83099498748779	3.80054500102997	2.96546500921249	1.73045499920845	0.508565004169941	0.18554999679327	0.212399996817112	0.162100002169609	0.137300007045269	0.114450000226498	0.106100000441074	0.0710999995935708	0.0110000004642643	-0.0935999974608421	-0.198499999940395	-0.264599993824959	-0.264399990439415	-0.267200008034706	-0.209600001573563	-0.199550002813339	-0.0741000007838011	-0.186449997127056	-0.166850000619888	-0.161449998617172	-0.0978499986231327	-0.124350003898144	-0.156899996101856	-0.246100001037121	-0.437049999833107	-0.389850005507469
chrII:407255-407536	YBR082C	0.0956000000238419	0.134420000016689	0.23847000002861	0.264939993619919	0.381029996275902	0.673810005187988	0.783250004053116	0.830129992961884	0.886219996213913	0.923680013418198	0.983729988336563	1.27709999084473	1.69433001279831	2.1943599820137	2.73465001583099	2.91654000282288	3.07069001197815	3.13315994739532	3.09068005084991	2.99595999717712	2.93143000602722	2.72066996097565	1.72664000988007	0.747290003299713	0.337330004572868	0.326400004327297	0.30774999409914	0.312049999833107	0.303399994969368	0.291300006210804	0.253174990415573	0.201925002038479	0.18872500769794	-0.135024996474385	-0.419149994850159	-0.484125010669231	-0.496900014579296	-0.459625005722046	-0.446625001728535	-0.489649996161461	-0.528925001621246	-0.397074997425079	-0.234225001186132	-0.198674999177456	-0.202324997633696	-0.214225001633167	-0.244499996304512	-0.214400000870228	-0.159400001168251	-0.156024998053908
chrXII:187352-187632	YLR023C	0.0238150004995987	0.229555000737309	0.338409999012947	0.544360001385212	0.72951500415802	0.834034997224808	0.865344989299774	0.882015016674995	0.861215016245842	0.77592000067234	0.789564999938011	0.979785013198853	1.45220500826836	2.32181001901627	3.52652995586395	3.70086505413055	3.66703491210937	3.62595503330231	3.62889001369476	3.46745997667313	3.25139502286911	2.48895001411438	1.69602001905441	0.902884989976883	0.334184995293617	0.285070005059242	0.25611999630928	0.20963000357151	0.151269997656345	0.126500002294779	0.152969998121262	0.111779998242855	-0.00100000016391277	-0.0277000004425645	-0.0232099996414036	0.00450000010314397	0.0233000000938773	0.0356800008565187	0.0388400010764599	0.0450999990105629	-0.00363999977707863	-0.092369999922812	-0.228410002589226	-0.30161001086235	-0.40134000480175	-0.429710003733635	-0.434269994497299	-0.470359992980957	-0.438829997181892	-0.413040012121201
chrII:164173-164453	YBL030C	0.302169999480247	0.311759993433952	0.253830000758171	0.310239997506142	0.501710003614426	0.602430009841919	0.575090003013611	0.588380002975464	0.549120002985001	0.527439993619919	0.58264998793602	0.746599990129471	0.969240015745163	1.10764002799988	1.76032999753952	2.94922997951508	3.26386003494263	3.36356997489929	3.35457997322083	2.92676992416382	2.72648003101349	2.66809992790222	2.65328006744385	1.78056000471115	1.09023001790047	0.815029993653297	0.726675000786781	0.62126499414444	0.634060007333755	0.622389990091324	0.597279992699623	0.640024986863136	0.267099995166063	-0.276180008798838	-0.371209999918938	-0.474829998612404	-0.472930005192757	-0.504270000755787	-0.550210005044937	-0.577060014009476	-0.514569994807243	-0.465640008449554	-0.463604998588562	-0.450325003266335	-0.473799997568131	-0.481239998340607	-0.446154993772507	-0.42134500592947	-0.44242999702692	-0.384265002608299
chrVII:547317-547596	YGR031C-A	0.0227700004354119	0.0626799993216991	0.0747900001704693	0.143710003048182	0.09689000248909	0.146779996156693	0.20009999871254	0.195480002462864	0.20860999673605	0.355139994621277	0.540539991855621	0.967569994926453	1.6119099855423	2.61261005401611	2.86944992542267	3.0081699848175	2.9091100692749	2.86983997821808	2.75805003643036	2.62815997600555	2.4378600358963	2.07033002376556	1.71979004144669	1.14692996740341	0.927009999752045	0.545039986073971	0.382715006172657	0.353664991259575	0.311970001459122	0.265370006114244	0.247529994696379	0.191979999095201	-0.104574998468161	-0.219879997521639	-0.184004997462034	-0.168330002576113	-0.135285001248121	-0.0887099981307983	-0.0228199995588511	-0.0440000010188669	0.0566449947655201	0.151539994031191	0.206769998371601	0.233889997005463	0.232764998078346	0.231360001116991	0.18272500038147	0.142054998502135	0.152835002914071	0.365150006115437
chrX:123113-123391	YJL158C	2.53234996795654	1.74738000631332	0.818600010871887	0.537610024213791	0.462149995565414	0.437679997086525	0.396520000696182	0.408700010180473	0.387310010194778	0.418009996414185	0.514059996604919	0.681139999628067	0.983950012922287	1.40012996196747	1.8895399928093	2.21964004039764	2.5706399679184	2.98457002639771	2.78395001888275	2.57165002822876	2.53445997238159	2.37423992156982	2.12435005903244	1.32175000905991	0.727370017766953	0.42948499917984	0.30803500264883	0.299684998393059	0.271340011060238	0.32262000143528	0.297665005922317	0.272155000269413	0.257064996659756	-0.088544999435544	-0.150709995999932	-0.233849996328354	-0.306609998643398	-0.427594996988773	-0.51312500834465	-0.57335998415947	-0.675674995779991	-0.753964984416962	-0.707755014300346	-0.728324994444847	-0.714905002713203	-0.652019989490509	-0.663754984736443	-0.615729987621307	-0.588144981861115	-0.642629992961884
chrVII:310621-310899	YGL103W	0.474599993228912	0.375179997086525	0.32509999871254	0.21173999607563	0.233289997279644	0.251430001854897	0.233239997923374	0.238830001652241	0.286789996922016	0.357359996438026	0.496720004081726	0.903179961442947	1.46045002937317	2.81412000656128	3.30122997760773	3.41823997497559	3.31337997913361	3.37152004241943	3.21739008426666	3.03934001922607	2.60743000507355	2.09486002922058	1.34799002408981	0.835269993543625	0.495889985561371	0.232564999908209	0.258500000834465	0.259690002351999	0.252634996175766	0.321845003962517	0.276039999723434	0.220709997415543	0.130710000544786	0.235705003142357	0.19020000398159	0.144380001723766	0.117170001938939	-0.0248199999332428	-0.035939999949187	-0.136300002690405	-0.137500001490116	-0.185740001499653	-0.189479999244213	-0.254590003192425	-0.392610006034374	-0.401905000209808	-0.440109993517399	-0.50171999335289	-0.488194991648197	-0.40129499733448
chrXIII:652023-652301	snR11	-0.331749990582466	-0.237650007009506	-0.169900000095367	-0.108349997550249	-0.0202500000596046	0.121999997645617	0.25475000590086	0.395950004458427	0.554800003767014	0.513199985027313	0.564250022172928	0.800650000572205	1.02520003914833	1.31000000238419	1.39109998941422	1.84504997730255	1.85510003566742	2.119500041008	2.01624995470047	1.46565002202988	1.5184999704361	1.32610005140305	1.14340001344681	0.965649962425232	0.815600007772446	0.773699989914894	0.686230003833771	0.651094999909401	0.57464000582695	0.556804996728897	0.691014996170998	0.686440026760101	0.835855004191399	0.833279997110367	0.82027499973774	0.84921500980854	0.877910003066063	0.728865018486977	0.654974985122681	0.633280000090599	0.630165004730225	0.548800006508827	0.611130014061928	0.598794993758202	0.535015006363392	0.5215799883008	0.575549986958504	0.518059995770454	0.499795001745224	0.541449996829033
chrXV:347363-347640	YOR010C	-0.0304600009694695	0.100669997930527	0.270759998261929	0.250920003652573	0.321250000596046	0.282240000367165	0.253509993851185	0.313830003142357	0.359060010313988	0.40561999976635	0.445950001478195	0.607180005311966	0.683360010385513	0.839910018444061	1.11760001182556	1.37130001783371	1.86346998214722	1.9395999789238	1.95347003936768	2.24603998661041	2.41997001171112	2.41697995662689	2.06553002595901	1.26614999175072	0.347369992826134	-0.109795001847669	-0.0855100002139807	-0.106640000268817	-0.144534999877214	-0.167855004221201	-0.183199997246265	-0.197630000114441	-0.164589995890856	-0.00494999932125211	-0.0618049997836351	-0.0598099991679192	-0.0386749992147088	0.000700000226788688	0.0110499998845626	0.0457949999719858	-0.000155000574886799	-0.165090001001954	-0.184200003743172	-0.0513500009663403	-0.0843400010839105	-0.0856949992477894	-0.0720900010317564	-0.0749849993735552	-0.123710001260042	-0.067774999095127
chrXVI:572361-572638	YPR008W	-0.536550003290176	-0.542255011200905	-0.522274993360043	-0.0652149945497513	0.933370026946068	1.48181000947952	1.62079498767853	1.7056900203228	1.85330500602722	1.82992501854897	1.76612998843193	1.74044501781464	1.75895001292229	1.76322501301765	1.55643498301506	1.36171001195908	1.24029497504234	1.17354000210762	1.19077501296997	1.21176999807358	1.43021501898766	1.32803000807762	1.15813001990318	0.783709993958473	0.34715500921011	0.293360003829002	0.370329993963242	0.394830003380775	0.382229998707771	0.350949999690056	0.371200007200241	0.328949999809265	0.314529989659786	0.416049993038177	0.308649998903275	0.242640000581741	0.213550001382828	0.200210000574589	0.152339996397495	0.186630001664162	0.299590009450912	0.349290001392364	0.170730000734329	-0.000859999284148216	-0.0144000003114343	0.0168700003996491	0.040850000269711	0.0147000001743436	-0.0292000011540949	-0.105159998685122
chrIV:930637-930913	YDR234W	0.543430018424988	0.821190017461777	1.24482003450394	1.69499002695084	1.80728999376297	1.7575600028038	1.80023002624512	1.91170001029968	1.93288003206253	2.03567004203796	2.17256000041962	2.38925995826721	2.78065996170044	3.13979995250702	3.41349995136261	3.79066996574402	4.0699501991272	4.04620003700256	3.93842995166779	3.38114998340607	3.12127001285553	2.91172993183136	2.5393899679184	1.71015993356705	0.98976998925209	0.971969997882843	0.910575008392334	0.928364989161491	0.937070015072823	0.916934984922409	0.912335020303726	0.90177501142025	1.00401000082493	0.849109989404678	0.781949982047081	0.801784989237785	0.805889999866486	0.804524978995323	0.813965013623238	0.821044993400574	0.823514997959137	0.724700012803078	0.550340008735657	0.281919999420643	0.192439997196198	0.145649997889996	0.110710002109408	0.0883299995213747	0.0255750001873821	-0.0136499998159707
chrXVI:297112-297388	YPL135W	1.49032002091408	1.21157996654511	1.05287500917912	0.6903549939394	0.544335001707077	0.513970005512238	0.502709999680519	0.509019979834557	0.528005009889603	0.563090005517006	0.578805002570152	0.837164980173111	1.34217498898506	2.39241993427277	2.87852002382278	3.20081008672714	3.65346502065659	3.99287986755371	4.07685495615006	3.88555502891541	3.5735600233078	3.40999995470047	3.15527993440628	2.06235502362251	1.08601503670216	0.700570011138916	0.661840015649796	0.674279993772507	0.657610005140305	0.625409996509552	0.601300013065338	0.477979996800423	0.419899994134903	0.29332999587059	0.0347899997141212	-0.0450500007369556	-0.08828000202775	-0.131300000846386	-0.199420002102852	-0.215070001780987	-0.257729996740818	-0.225920003652573	-0.20966000109911	-0.216130003333092	-0.236440001428127	-0.208329996466637	-0.198030000925064	-0.227609996497631	-0.291909992694855	-0.247710002958775
chrVII:229880-230156	YGL145W	0.140900000929832	0.149849999696016	0.177274998277426	0.286800004541874	0.373324997723103	0.45762500166893	0.46552500128746	0.458374992012978	0.450249992311001	0.467874996364117	0.509149998426437	0.613924995064735	1.53817497193813	2.92059999704361	3.77604997158051	4.16135013103485	4.28109991550446	4.30545008182526	4.23074984550476	3.96857500076294	3.83747494220734	3.61872494220734	2.27742499113083	1.1108500212431	0.672000005841255	0.433399996161461	0.437409996986389	0.467639994621277	0.463120007514954	0.458100003004074	0.477119988203049	0.427189999818802	0.166470002941787	-0.0664200022816658	-0.198699998855591	-0.258019995689392	-0.262890000641346	-0.250450007617474	-0.251949995756149	-0.319550004601479	-0.380780008435249	-0.443800008296967	-0.433850002288818	-0.457960003614426	-0.459529995918274	-0.465249991416931	-0.474029991030693	-0.445530009269714	-0.419110003113747	-0.376090002059937
chrII:203145-203421	YBL011W	-0.0893999971449375	-0.155799999833107	-0.0833999998867512	0.0221999995410442	0.118050001561642	0.134199999272823	0.169100001454353	0.153650000691414	0.130199998617172	0.336349993944168	0.545000016689301	0.862600028514862	1.44075000286102	1.98084998130798	2.26115000247955	2.31770002841949	2.3727000951767	2.42675006389618	2.49109995365143	2.16044998168945	1.83029997348785	1.5497499704361	1.06364998221397	0.7880499958992	0.724150002002716	0.534169998764992	0.431989993155003	0.378520005941391	0.316194995492697	0.188940002024174	0.206000003963709	0.252860002964735	0.0250900030136108	-0.182315006107092	-0.173839996010065	-0.148705001175404	-0.160885003209114	-0.166860000044107	-0.147785001993179	-0.219949998706579	-0.234024997055531	-0.214099999517202	-0.233854999393225	-0.292380005121231	-0.304389995336533	-0.344204999506474	-0.364254994690418	-0.431755004823208	-0.381424996256828	-0.456379987299442
chrVII:640451-640727	YGR079W	-0.201719997823238	-0.165629994869232	-0.136419999599457	-0.00767999980598688	0.0540300007909536	0.15577999651432	0.172449995577335	0.164949996769428	0.159579995274544	0.213270001113415	0.354480004310608	0.743940007686615	1.57547997236252	2.31338994503021	2.69613993167877	2.8560599565506	2.93631999492645	2.92759003639221	2.85844995975494	2.81819000244141	2.67178001403809	2.36613001823425	2.21376004219055	1.57343000173569	1.00247001647949	0.83380001783371	0.758270001411438	0.737560012936592	0.688969996571541	0.719015008211136	0.730975005030632	0.727190005779266	0.530305002629757	0.331030005216599	0.288669998943806	0.174384994804859	0.165170000493526	0.149489999562502	0.122249998524785	0.0894650008529425	0.0322250004857779	-0.125440003722906	-0.310670003294945	-0.357284995913506	-0.316174989938736	-0.378144988417625	-0.385734987258911	-0.387704998254776	-0.382929992675781	-0.280720007419586
chrXII:673932-674208	YLR264C-A	-0.435659989714622	-0.31696500480175	-0.204984999448061	-0.168419999629259	-0.0642049999907613	0.0529400006867945	0.0150250000879169	0.0268250001594424	0.0849749999120832	0.0684450007975101	0.097774999961257	0.206705003976822	0.452660003304482	1.05109500288963	2.07879500389099	2.91866003274918	3.36166995763779	3.57556501626968	3.67929495573044	3.36072996854782	3.00267499685287	2.4276299238205	2.01590500473976	1.38177998065948	0.533814992010593	0.374169987440109	0.327699998021126	0.326779994368553	0.296630004048347	0.394470000267029	0.301139998435974	0.0709599990397692	-0.10731999790296	-0.32605998814106	-0.42634998857975	-0.447429996728897	-0.405610001087189	-0.407140010595322	-0.379390010237694	-0.358299994468689	-0.362810006737709	-0.18532999753952	-0.261960005015135	-0.416539996862411	-0.392750000953674	-0.477660009264946	-0.431359994411468	-0.472560003399849	-0.496030011773109	-0.488810002803802
chrXIII:901353-901628	YMR314W	0.0910400003194809	0.0706899981945753	0.141865004971623	0.165565003454685	0.457740008831024	0.607395008206367	0.616514989733696	0.609880000352859	0.620934987068176	0.645100000500679	0.686335003376007	0.812864995002747	1.59532003700733	2.82841502428055	3.77748997211456	4.27564994096756	4.46254999637604	4.65475509166717	4.50168995857239	4.18932000398636	3.89570997953415	3.3195650100708	2.3961049079895	1.12018499560654	0.167975005879998	0.317230004072189	0.267850005626678	0.236120000481606	0.247120004892349	0.22746000289917	0.211309997737408	0.164740005135536	0.366799998283386	-0.0115300014615059	-0.179489995539188	-0.148589996993542	-0.155920000374317	-0.254959993064404	-0.294140002131462	-0.311440008878708	-0.404379993677139	-0.481989997625351	-0.552349990606308	-0.539200001955032	-0.456360012292862	-0.411000010371208	-0.238770002126694	-0.223639999330044	-0.109919999539852	-0.109969998151064
chrV:311470-311744	YER075C	1.50302502512932	1.35361998081207	0.976180005073547	0.651824998855591	0.568139997124672	0.563915002346039	0.509110000729561	0.519064998626709	0.506930007040501	0.474825000762939	0.476715005934238	0.605084991455078	0.724015006422997	0.780930000543594	0.925885006785393	1.19808504581451	1.69028004407883	2.27173498272896	2.76206504106522	3.33825993537903	3.05171008110046	2.36462996006012	1.71254997253418	1.04328497946262	0.682824996113777	0.505750000476837	0.497800007462502	0.511249989271164	0.440750002861023	0.466899991035461	0.448300004005432	0.508000016212463	0.472549989819527	0.514399975538254	0.445450007915497	0.381549999117851	0.301700010895729	0.332099989056587	0.3386500030756	0.337499991059303	0.347300007939339	0.3733000010252	0.362499997019768	0.456199988722801	0.551699995994568	0.483949989080429	0.409999996423721	0.389899998903275	0.395649999380112	0.441249996423721
chrVIII:36064-36338	YHL033C	0.0049249998992309	-0.0585249998839572	-0.0587750016711652	-0.115774998907	-0.134574996307492	-0.098174998536706	-0.127349998801947	-0.100799998268485	-0.082474997267127	-0.0295249996706843	0.002125000115484	-0.0310999997891486	0.0340000004507601	0.231225000228733	0.994574978947639	1.63874998688698	1.62657502293587	1.57417502999306	1.78095000982285	2.14305001497269	2.13487499952316	1.43439999222755	0.906949996948242	0.610675022006035	0.202600006014109	0.0657500009983778	0.0269900010898709	-0.0616999998688698	-0.114949998259544	-0.124430001527071	-0.142260003089905	-0.229149994254112	-0.228159993886948	-0.2545500010252	-0.338359999656677	-0.39734999537468	-0.429379993677139	-0.446550011634827	-0.467420008778572	-0.569570022821426	-0.614640021324158	-0.840350013971329	-0.832410007715225	-0.75867999792099	-0.721359992027283	-0.658210009336472	-0.61143000125885	-0.602869987487793	-0.733560001850128	-0.766049993038177
chrX:150563-150837	YJL141C	0.0952299989759922	0.106670001894236	0.0994800008833408	0.156219998002052	0.4569699883461	0.696069997549057	0.887970006465912	0.957849985361099	0.955139970779419	0.919519972801208	0.944280010461807	1.07105002403259	1.22978005409241	1.55010004043579	1.63378999233246	1.82310998439789	1.86353001594543	1.98468999862671	2.0442099571228	1.99652998447418	1.81569999456406	1.66285002231598	1.40789002180099	0.597430005669594	0.120540000125766	0.0680500006303191	0.111559997871518	0.0534000001847744	0.0125150005798787	-0.0801050007808954	-0.108729999512434	-0.120890001580119	-0.138544997945428	-0.133344999328256	-0.298895003646612	-0.347469994425774	-0.287844996154308	-0.263750000298023	-0.200219996273518	-0.166520003974438	-0.0894450012594461	-0.238664993271232	-0.323835000395775	-0.295205001533031	-0.335474999248981	-0.361975000798702	-0.397224994003773	-0.41664499938488	-0.522804990410805	-0.583214998245239
chrVII:974492-974765	YGR240C-A	-0.204825000464916	-0.150805000215769	0.039690001681447	0.240985003858805	0.35069500207901	0.628140006959438	0.682630014419556	0.686020004749298	0.702870011329651	0.713325011730194	0.734610003232956	1.02481500506401	1.27112002968788	1.54486501812935	1.83007002472878	2.09531502127647	2.19021493196487	2.30561496019363	2.39721997976303	2.30103504657745	2.17180502414703	1.9542299926281	1.75780498385429	1.25977999567986	0.931865003705025	1.01019001603127	0.997300028800964	0.944089996814728	0.93827999830246	0.940350013971329	0.942909979820251	0.951330012083054	1.08297997713089	1.08180999755859	0.962199985980988	1.08032999038696	1.0641300201416	1.13859000205994	1.15799000263214	1.23822001218796	1.29621000289917	1.08752001523972	1.06692997217178	1.04460999965668	0.988609981536865	0.872070020437241	0.643509995937347	0.400769999623299	0.110170000046492	0.071179998666048
chrXII:92459-92732	YLL025W	-0.103350000828505	-0.0881449971348047	-0.142565002664924	-0.210570000112057	-0.388195008039474	-0.44825501292944	-0.324410007894039	-0.173449997603893	-0.172085001692176	-0.116004997119308	-0.0702700011665001	0.0513199990382418	0.346810008585453	1.00809997916222	1.36616499423981	1.70449000000954	1.93267003297806	1.82737001180649	1.77712000012398	1.74731497764587	1.55950999259949	1.26236996054649	0.986549988389015	0.812889981269836	0.37285500317812	0.162549997866154	0.0517799994908273	-0.0083899999037385	-0.00707999998703599	0.0126399993896484	0.0441000010818243	-0.0406999997794628	0.0663900017738342	0.157100000977516	0.198819997906685	0.210759995877743	0.205020001530647	0.22138999402523	0.318509992957115	0.374319988489151	0.41824999153614	0.456740000844002	0.423560011386871	0.427680000662804	0.440890002250671	0.426970002055168	0.35576000213623	0.26621999591589	0.163889996707439	0.116599997133017
chrX:73466-73739	YJL192C	0.0943550018593669	0.139049999788404	0.240909997373819	0.232750001549721	0.583395008742809	0.721564993262291	0.874784991145134	0.978980004787445	0.984934997558594	1.11029504537582	1.20327500104904	1.49685000181198	1.74216495752335	1.89502500295639	2.32635501623154	2.80737493038177	3.0365349650383	3.27549997568131	3.3681699514389	3.41589999198914	2.88188005685806	2.35506002902985	2.15774495601654	1.54708000421524	0.551394997537136	0.346030005812645	0.243560001254082	0.215419992804527	0.211119998991489	0.215049996972084	0.185529996454716	0.0320200007408857	-0.19552000015974	-0.237700001895428	-0.281370007991791	-0.291030010581017	-0.285899996757507	-0.293240001797676	-0.296189996600151	-0.207549998164177	-0.0146899996325374	0.202149996161461	0.398469996452332	0.461539992690086	0.458250004053116	0.482080009579659	0.476859998703003	0.462529999017715	0.535830003023148	0.54821999669075
chrXI:335005-335278	YKL056C	-0.194329997897148	-0.133929999172688	-0.0213199993246235	0.0548899997025728	0.224690000712872	0.415579995512962	0.519129997491837	0.581379997730255	0.611819988489151	0.613659989833832	0.66165999174118	0.745659989118576	0.933180004358292	1.45779000520706	1.79672005176544	1.80638998746872	1.88231996297836	2.03791000843048	1.95078997612	2.0983499288559	1.69915000200272	1.29795995950699	0.92403998374939	0.495469999313355	0.447159996628761	0.344049997627735	0.319574996829033	0.26154999807477	0.224149998277426	0.179274998605251	0.0810500020161271	0.0661499993875623	0.0145500004291534	-0.0960999988019466	-0.0629000011831522	-0.0321749993599951	-0.00249999994412065	0.00772500014863908	-0.0215750001370907	-0.125150001142174	-0.259224999696016	-0.306900009512901	-0.363350003957748	-0.527500003576279	-0.508450001478195	-0.550575003027916	-0.657250002026558	-0.580650016665459	-0.45745000243187	-0.392524994909763
chrII:236014-236286	YBL002W	0.568075001239777	0.427400007843971	0.634299993515015	0.692950010299683	0.83797499537468	0.907124981284142	0.901474982500076	0.90225000679493	0.875725015997887	0.81394998729229	0.745074987411499	0.858549997210503	1.10132500529289	1.27255001664162	1.49802500009537	1.83587500452995	2.12134996056557	2.22595006227493	2.15080004930496	2.0791249871254	2.09824997186661	1.99580001831055	1.75402498245239	1.54644998908043	1.23437502980232	1.05930004119873	1.05932002067566	1.10694997310638	1.11339000463486	1.07374002933502	1.0489000082016	0.864709979295731	0.493209999799728	0.208929999917746	0.141049997508526	0.103680000454187	0.0658600017428398	0.0394699994474649	0.0136100003495812	-0.0205699995160103	0.00526999970898032	-0.0303099995944649	-0.110189999174327	-0.168470004200935	-0.169050002098083	-0.173270002007484	-0.156890000402927	-0.14922000169754	-0.0966099999845028	0.0495599970221519
chrIV:836060-836332	YDR188W	0.882594987750053	1.13522498011589	1.56139000058174	1.57795003056526	1.62102501988411	1.4047550201416	1.41907000541687	1.30595002174377	1.10560500621796	0.974174970388412	0.878909993171692	0.783250015974045	0.78198499083519	1.11271498799324	1.6380400121212	1.96103996634483	2.57534997463226	3.26824004650116	3.67162493467331	3.78912997245789	3.82632004022598	3.95514498949051	3.13424504995346	1.79641501903534	1.07228502333164	0.744639998674393	0.746509999036789	0.706469982862473	0.732530009746551	0.72788000702858	0.699210000038147	0.68155999481678	0.296019996842369	-0.105940000154078	-0.377969995141029	-0.42836999297142	-0.427530002593994	-0.473590004444122	-0.487249997258186	-0.52749000787735	-0.464010000228882	-0.163230000436306	-0.0912499994039535	-0.0685900002717972	-0.0687100000679493	-0.0967200011014938	-0.100489999353886	-0.000779999583028257	0.00422999868169427	-0.195110005140305
chrXV:58507-58779	YOL140W	-0.15487999767065	-0.16283999979496	-0.0530399993062019	0.05337999984622	-0.0459000010509044	-0.0476400002837181	-0.011149999499321	0.0399599997326732	0.0373499996960163	0.0135000000707805	0.0315800007432699	0.0600799985229969	0.420970008522272	1.27892000675201	1.75048999786377	1.83187000751495	2.09379994869232	2.48236002922058	2.41858005523682	2.24550001621246	2.39419996738434	1.92942994832993	1.59870997667313	1.10801998376846	0.710959988832474	0.332879997044802	0.194870000332594	0.175524999201298	0.141069999337196	0.156129997968674	0.190764997899532	0.106790001690388	-0.0357049999758601	-0.363680001720786	-0.473034989833832	-0.496469996869564	-0.49967999458313	-0.535969993472099	-0.678959986567497	-0.747130018472671	-0.802234998345375	-0.585535001754761	-0.23043000921607	-0.165850003063679	-0.15686000213027	-0.149544994533062	-0.170849993079901	-0.0441850028932095	0.11737999767065	0.0992599980905652
chrX:58980-59251	YJL200C	-0.191970003396273	-0.110720000788569	0.123874996975064	0.294665004312992	0.0800249997526407	0.166995000466704	0.19113000407815	0.200349999219179	0.1957249969244	0.212585004419088	0.159984999150038	0.130050001293421	1.16062998101115	2.10015498995781	2.19802000522614	2.35637001991272	2.43822507858276	2.53501499891281	2.51298004388809	2.43482000827789	2.17467503547668	2.37759000062943	2.43053498268127	1.34609497189522	0.731390011310577	0.633049994707108	0.675149977207184	0.671499997377396	0.694400012493134	0.718249976634979	0.709600001573563	0.62950000166893	0.339049994945526	0.171750001609325	0.0599499987438321	0.0111499999184161	0.00285000028088689	-0.0159500000299886	-0.0155000002123415	-0.00194999999803258	0.178850002586842	0.299550011754036	0.275799989700317	0.246399998664856	0.236950002610683	0.245899990200996	0.247599996626377	0.252700001001358	0.170300006866455	0.0630499999970198
chrIX:415731-416002	YIR033W	-0.0937999997287989	-0.0509000014513731	0.0176649995148182	-0.0440649997442961	0.121230002120137	0.19122000336647	0.224984996765852	0.250005003064871	0.269315005838871	0.29220999777317	0.307470001280308	0.561704994738102	1.29015994668007	1.84357499480247	3.35791002511978	3.8950399518013	3.96189993619919	3.74012491703033	3.60912996530533	3.47637006044388	3.53502497673035	2.84515997171402	2.13596498370171	1.09122498631477	0.246530002728105	0.0476099999621511	0.0265399999916553	0.0647900015115738	0.0573000013828278	0.0281999995931983	0.0222699999809265	0.0140999998198822	0.0136900001205504	-0.0398199992720038	-0.0660900013521314	-0.17109000235796	-0.229150003194809	-0.254799994826317	-0.260519996285439	-0.355190005898476	-0.552659994363785	-0.591780000925064	-0.628420013189316	-0.718709999322891	-0.699430006742477	-0.705070000886917	-0.706540006399155	-0.690930014848709	-0.508580002188683	-0.455159997940063
chrVI:90664-90935	YFL024C	-0.51782500743866	-0.534375011920929	-0.468049995601177	-0.161024995148182	0.0866000019013882	0.214625004678965	0.2504249997437	0.258375003933907	0.258650004863739	0.285424999892712	0.284799993038177	0.438525006175041	1.07195000350475	2.31217500567436	3.22175002098083	3.8547750711441	4.20132505893707	4.32337498664856	4.24467492103577	4.10035002231598	3.87222504615784	3.34409999847412	2.89664995670319	2.06144997477531	1.38995003700256	1.22742999792099	1.21277002096176	1.22304998636246	1.22144998311996	1.23718999624252	1.27299004793167	1.26009999513626	1.25797002315521	1.4056300163269	1.71771997213364	1.38839000463486	1.0642199754715	0.892049998044968	0.550469997525215	0.13688999414444	0.0147200003266335	-0.00662999963387847	-0.0182099997997284	0.00115999989211559	-0.00600000000558794	-0.0356899995356798	-0.119859997928143	-0.106950000673532	-0.172640001773834	-0.329029995203018
chrII:336900-337171	YBR049C	0.297700011730194	0.277495008707047	0.16146500185132	0.267389998584986	0.190540005266666	0.232709993422031	0.24425500780344	0.25246000289917	0.244315004348755	0.250144994258881	0.254150006175041	0.284304992109537	0.781620020419359	2.16999008059502	2.60154500007629	3.07876006364822	3.44682493209839	3.35750489234924	3.20391501188278	2.58078997135162	1.90514495372772	1.28346499204636	0.933204993605614	0.502929998934269	0.17673499956727	0.081300001591444	0.0361000001430511	0.0183499995619059	0.00160000007599592	0.0471999999135733	0.0793000012636185	0.0394500000402331	0.0171500002034009	0.0237500006332994	0.0544000025838614	0.0884000025689602	0.0879000015556812	-0.0239500012248755	-0.0972000006586313	-0.00699999928474426	0.115899996832013	0.230650000274181	0.236249998211861	0.198149994015694	0.164250001311302	0.220250003039837	0.176100000739098	0.0855500027537346	-0.00675000064074993	-0.0745499990880489
chrVII:95421-95691	YGL209W	0.381049990653992	0.381399989128113	0.281700000166893	0.136899996548891	0.202300004661083	0.233900003135204	0.278749987483025	0.277400001883507	0.284949988126755	0.26630000770092	0.367349997162819	0.555350005626678	0.791549980640411	1.34885001182556	1.77090001106262	2.31614995002747	2.18274998664856	2.37215006351471	2.39779996871948	2.20245003700256	1.78049999475479	1.29540002346039	1.01129999756813	0.822849988937378	0.554300010204315	0.318490000069141	0.268700005114079	0.242115005105734	0.119094995781779	0.132564997300506	0.128880004957318	0.102604999765754	0.0721650006249547	0.000274999998509884	-0.031114999204874	-0.125684999674559	-0.168479999154806	-0.18616499453783	-0.225390003621578	-0.235554993152618	-0.231024996936321	-0.186739997565746	-0.130470002442598	-0.104100001603365	-0.162330003082752	-0.102529998496175	-0.114909997209907	-0.12958999723196	-0.13890999853611	-0.156659997999668
chrVII:516348-516617	YGR014W	0.251759994029999	0.414220005273819	0.403959998488426	0.332459998130798	0.187630001455545	0.12487999945879	0.119810000061989	0.08361000046134	0.114100002497435	0.105469998717308	0.2262600004673	0.424790000915527	0.857500010728836	2.19487001895905	2.82198996543884	2.99911999702454	3.01550998687744	2.98022000789642	2.85735995769501	2.72219002246857	2.50228006839752	2.228500020504	1.34435000419617	0.495659998059273	-0.0928499959409237	-0.266210001707077	-0.273230002820492	-0.238245004415512	-0.224834997206926	-0.201454994082451	-0.186495000869036	-0.207199998944998	-0.279149992018938	-0.27852999791503	-0.302160008996725	-0.345904998481274	-0.337584991753101	-0.3083949893713	-0.293789993226528	-0.26557999253273	-0.276120004057884	-0.461834985017776	-0.604105016589165	-0.621129995584488	-0.65694500207901	-0.686144995689392	-0.671399980783463	-0.689150011539459	-0.736139997839928	-0.925165021419525
chrXVI:526988-527257	YPL015C	0.249294999986887	0.269280000776052	0.248680004477501	0.218565002828836	0.230620000511408	0.299220009148121	0.452114996314049	0.570490011572838	0.595030006766319	0.692890000343323	0.778995016217232	0.917469990253448	1.18023998141289	2.1393550157547	2.70876494646072	3.13642511367798	3.24556505680084	3.23809994459152	3.08258508443832	3.10252993106842	3.00560997724533	2.8058450460434	2.05684497356415	1.21768994927406	0.737719991803169	0.567990016937256	0.566469997167587	0.591160005331039	0.609369999170303	0.591720020771027	0.5778500020504	0.581320011615753	0.539509990811348	0.450300002098084	0.50265000462532	0.506220018863678	0.471550011634827	0.467570006847382	0.492949995398521	0.482439994812012	0.45468000471592	0.455240008234978	0.315749992057681	-0.00130000002682209	-0.0775200001895428	-0.102630003914237	-0.0719699993729591	-0.0713700003921986	-0.075459998100996	-0.0766100004315376
chrIII:178264-178533	YCR031C	0.681525006890297	0.663224995136261	0.64750000834465	0.576100006699562	0.524000003933907	0.590324997901917	0.768625006079674	0.774725005030632	0.798074990510941	0.848549991846085	0.893050014972687	1.15929998457432	1.68989995121956	2.16767501831055	2.41260004043579	2.68882495164871	2.74459993839264	2.69297498464584	2.65747499465942	2.79287499189377	2.70942503213882	2.21514999866486	1.7123250067234	1.17222501337528	0.628124997019768	0.524169993400574	0.529449981451035	0.514640006422997	0.538910001516342	0.543540006875992	0.497339996695518	0.424540001153946	0.318319994211197	0.348299995064735	0.37268999516964	0.324169990420342	0.300439992547035	0.198890003561974	0.184209997951984	0.0718599986284971	0.100580002367496	0.11046000123024	-0.0341599993407726	-0.101089999079704	-0.144519999623299	-0.244860002398491	-0.340190005302429	-0.409579998254776	-0.480469989776611	-0.587330001592636
chrXVI:695034-695302	YPR074C	0.733574986457825	1.02064998447895	0.647499985992908	0.621799983084202	0.777724981307983	0.80162501335144	0.79067499935627	0.76494999229908	0.760574996471405	0.767674997448921	0.79135000705719	0.908049985766411	1.06014999747276	1.36104997992516	1.88457503914833	2.61584997177124	2.86612504720688	2.85652500391006	2.71837502717972	2.74484997987747	2.61437499523163	2.35427504777908	1.76790001988411	1.03745000064373	0.470425002276897	0.387610003352165	0.359310001134872	0.34383000433445	0.212659996747971	0.105620001256466	0.126270000636578	0.171880000829697	-0.057269998639822	-0.20900000333786	-0.320089998841286	-0.425860005617142	-0.462840002775192	-0.437729996442795	-0.466350001096725	-0.516150009632111	-0.528579989075661	-0.479399994015694	-0.475670006871223	-0.44031999707222	-0.337080001831055	-0.293859997391701	-0.257439993321896	-0.208410002291203	-0.21054999679327	-0.206959998607636
chrII:504459-504727	YBR133C	0.113300003111362	0.159999996423721	0.265399999916553	0.301699995994568	0.532900005578995	0.61914998292923	0.653699994087219	0.660650014877319	0.653600007295609	0.684700012207031	0.660299986600876	0.816799998283386	1.49290001392365	2.26770001649857	3.54219996929169	4.16219997406006	4.11579990386963	4.08839988708496	4.15104985237122	4.14540004730225	3.95190000534058	3.90824997425079	3.76180005073547	1.18970000743866	0.961549997329712	0.833464998006821	0.772020000219345	0.777144998311996	0.770025017857552	0.778950002789497	0.770504993200302	0.846405011415482	0.469299994409084	0.24908499494195	0.148335001245141	0.117334996908903	0.0918950010091066	0.0971149995923042	0.110144999623299	0.0941300012171268	0.0608300007879734	-0.0149749986594543	0.00700999998953193	0.0652849975973368	0.134815001860261	0.142114999517798	0.0582600006833673	0.0263050010427833	0.039550000615418	0.0150250004604459
chrV:53264-53532	YEL054C	1.74162498116493	1.74869999289513	1.40770000219345	1.15814997255802	0.87542499601841	0.752249985933304	0.716524988412857	0.680549994111061	0.639874994754791	0.537050008773804	0.549799993634224	0.740500003099442	1.01080003380775	1.37470000982285	1.70822498202324	1.82662498950958	1.88944998383522	1.91995000839233	1.86802503466606	1.73012501001358	1.55945003032684	1.36397501826286	0.760525017976761	0.564349979162216	0.459100000560284	0.452630004286766	0.425900003314018	0.419960001111031	0.366100013256073	0.245500010251999	0.189070001244545	0.128040003031492	0.0887300007045269	-0.0466600015759468	-0.137629997730255	-0.293959993124008	-0.252810002863407	-0.242199999094009	-0.179610000550747	-0.131800000369549	-0.272079990804195	-0.500039994716644	-0.437810006737709	-0.302179996669292	-0.222649997472763	-0.247869999706745	-0.250879997014999	-0.270390003919601	-0.219489994645119	-0.139289999008179
chrXII:1018970-1019237	YLR441C	-0.696884992718697	-0.621829977631569	-0.443389998376369	-0.215695002675056	-0.21431999579072	-0.136410004273057	-0.116355000063777	-0.16169999986887	-0.153380004316568	-0.166579998284578	-0.200945002585649	-0.157419998943806	0.313219990953803	1.85273500978947	3.08102997541428	3.71865513324738	4.2456151008606	4.24855496883392	4.22887012958527	4.45905003547668	4.2119350194931	3.45895001888275	2.52477996349335	0.891375006735325	0.175370002537966	0.145450003445148	0.151650004088879	0.127000000327826	0.11429999768734	0.0951999984681606	0.0522999987006187	0.0140500003471971	-0.137000001966953	-0.24464999884367	-0.391999989748001	-0.451749995350838	-0.428649991750717	-0.41525000333786	-0.397200003266335	-0.453150004148483	-0.523750007152557	-0.553799986839294	-0.517149984836578	-0.522799983620644	-0.556199997663498	-0.571200013160706	-0.618750005960464	-0.649800002574921	-0.530749976634979	-0.433100000023842
chrII:561046-561312	YBR161W	0.227600003778934	0.215135002881289	0.263059997558594	0.326219996809959	0.414589999616146	0.547139996290207	0.647135013341904	0.66793001294136	0.70423997938633	0.756559997797012	0.769900006055832	0.864174991846085	1.04012001156807	1.28671498894691	1.74118496775627	2.20428500175476	2.50542991161346	2.37700501680374	2.32146500349045	2.48333003520966	1.90066502690315	1.66178498268127	1.342504966259	1.40301498174667	1.16446501612663	1.08867002725601	1.16145000457764	1.1784400343895	1.21059000492096	1.2451499581337	1.31346002817154	1.22558999061584	1.12871001958847	1.14285995960236	1.0770399928093	1.07362995147705	0.964109987020493	0.853710025548935	0.864870011806488	0.846530020236969	0.869260001182556	0.771940010786057	0.736609995365143	0.580589991807938	0.436779990792274	0.39064999371767	0.195950001478195	0.204950004816055	0.125870002061129	0.134230004251003
chrV:212048-212314	YER028C	0.0755800016224384	0.155460000038147	0.355845004320145	0.597284986078739	0.642880007624626	0.56444499194622	0.588970005512238	0.557845002412796	0.534510004520416	0.545874983072281	0.552994999289513	0.563825005292892	0.594384974241257	0.827580007910728	1.3100949883461	1.44034000635147	1.99090992808342	2.27902504205704	2.15221497416496	1.75201999545097	1.20843999385834	1.03507499694824	0.837220019102097	0.664884999394417	0.448455001413822	0.355329990386963	0.351289990544319	0.393120005726814	0.434329998493195	0.385539996623993	0.31801999360323	0.197990001738071	0.116219998896122	0.136210000514984	0.132009997963905	0.193069994449615	0.132210002094507	0.171319995820522	0.192289996147156	0.208739998936653	0.28861999809742	0.308169996738434	0.224069999158382	0.0955799985677004	0.0601100008934736	0.0991100005805492	0.112140000611544	0.100389999896288	0.0733799986541271	0.0902800008654594
chrXV:989468-989734	YOR349W	1.35588998198509	1.42864500284195	1.36725000143051	1.10509501695633	0.850565004348755	0.770439991354942	0.77002001106739	0.755430009961128	0.746709990501404	0.793189981579781	0.917085012793541	1.04991502463818	1.26692000031471	1.73201501369476	2.01355504989624	2.111254966259	2.0860450387001	2.07387503385544	1.94568499922752	1.83486499190331	1.84216001629829	1.71075003743172	1.28695999234915	0.652635003626347	0.607880017161369	0.630800014734268	0.654709994792938	0.597069990634918	0.562889987230301	0.543249976634979	0.513769990205765	0.492379999160767	0.128009996563196	-0.0893900003284216	-0.218950001895428	-0.234869998693466	-0.23733000010252	-0.248000001907349	-0.287009999155998	-0.319190004467964	-0.294940006732941	-0.172200000286102	-0.206149996817112	-0.110020000487566	-0.108749999850988	-0.138970003277063	-0.180060005187988	-0.165500003099442	-0.0518300008028746	0.0490100007504225
chrXV:931235-931500	YOR327C	-0.292380002140999	-0.328669995069504	-0.295550009608269	-0.0959799997508526	-0.125399999320507	-0.184719997644424	-0.144759997725487	-0.152150003612041	-0.159990002214909	-0.16975000500679	-0.139830005168915	-0.169360001385212	-0.016770002618432	0.940790001302958	1.83490000963211	2.30604004859924	2.51940004825592	2.6371399641037	2.74543993473053	2.41220006942749	2.04407007694244	1.88422002792358	1.71570998430252	1.27983998060226	1.03489000797272	0.813724979758263	0.7432000041008	0.59705001115799	0.594375014305115	0.608974993228912	0.572474986314774	0.584774985909462	0.513774991035461	0.47155000269413	0.303650002926588	0.179425004869699	0.146649999544024	0.126424996182323	0.140224996954203	0.126500003039837	0.101150000467896	0.10712499730289	0.140575002878904	0.427749998867512	0.466600000858307	0.503275007009506	0.479075007140636	0.466850005090237	0.476599991321564	0.595024988055229
chrVIII:488290-488555	YHR193C	0.316289995610714	0.318645007908344	0.346065004169941	0.447025012969971	0.588984999060631	0.649990004301071	0.663740018010139	0.698145005106926	0.69141500890255	0.689839997887611	0.726520025730133	0.921094995737076	1.97260502576828	2.73587498664856	3.60931510925293	4.30165501832962	4.26529002189636	4.44576487541199	4.42629995346069	4.29917502403259	4.32950003147125	3.40016007423401	2.56699500083923	1.30122499465942	0.303640001267195	0.227349996566772	0.276950001716614	0.261849999427795	0.243000000715256	0.254699990153313	0.238699994981289	0.213199995458126	0.266199998557568	0.374449998140335	0.241399995982647	0.262500002980232	0.26714999973774	0.264399997889996	0.260899990797043	0.248149998486042	0.187799997627735	0.118600003421307	0.0916000008583069	0.100400000810623	0.0831499993801117	0.0907499976456165	0.108250003308058	0.111000001430511	0.198449999094009	0.206849999725819
chrII:681908-682172	LSR1	-0.158260003477335	-0.160544999688864	-0.184810003079474	0.129160001687706	0.408044992387295	0.400389996170998	0.445200012624264	0.44751500338316	0.456029996275902	0.466120004653931	0.490765005350113	0.671910008788109	0.791419991850853	1.3716500043869	2.44987010955811	2.80832999944687	3.07616008520126	3.02141500711441	2.75296497344971	2.62451997995377	2.35129002332687	2.04894998073578	1.59553499817848	0.977640029788017	0.269125002622604	0.059850001335144	0.0446099990978837	-0.00789000065997243	-0.0196999993175268	-0.0923900000751019	-0.180390003323555	-0.357470008730888	-0.413329994678497	-0.406810003519058	-0.416820004582405	-0.396270003914833	-0.348569998145103	-0.299600002169609	-0.248600000143051	-0.112399999797344	-0.00797999985516071	0.110759995877743	0.192840002477169	0.231220002472401	0.292020002007484	0.226220001280308	0.230749997496605	0.0648300006985664	-0.113479997217655	-0.0172100003808737
chrVII:84317-84581	YGL219C	0.0609100008383393	0.00673999954015017	-0.0326500000432134	0.0335299995727837	0.0202700007706881	0.0669099994003773	0.0767699994146824	0.0763499975204468	0.0677100010216236	0.0545099999755621	0.0942700006067753	0.162829999625683	0.524940001964569	1.44404003620148	2.4989599943161	3.02193005084991	3.29089996814728	3.34969000816345	3.29913997650146	3.23993999958038	3.22466993331909	2.97667994499207	2.35513005256653	1.67866997122765	0.593050000071526	0.246594998240471	0.225690001994371	0.243449995666742	0.243379997462034	0.241989997774363	0.241870001703501	0.154295000061393	0.0216849988035392	-0.0300499993376434	-0.074605000205338	-0.113544999063015	-0.131330000609159	-0.128665000200272	-0.121570002660155	-0.100970000401139	-0.0728100014850497	-0.058445000462234	0.0276650012237951	-0.0126700004795566	-0.000955000054091215	0.00361500006110873	0.00239499991002958	-0.0301000011153519	-0.104755003005266	-0.259195002168417
chrIV:341278-341542	YDL061C	-0.00402999991783872	0.00175500022014603	0.0048200000077486	-0.122390001639724	-0.203039998561144	-0.194864998012781	-0.107820003479719	-0.0477900011464953	-0.0523749990388751	-0.0411750006489456	0.0175250000320375	0.220994994230568	0.879965001344681	2.09047502279282	2.88314501047134	3.2241899728775	3.42157498598099	3.45643005371094	3.44237498044968	3.48837490081787	3.49381499290466	3.49612995386124	3.13576002120972	1.98546498119831	0.611774995923042	0.495139998197556	0.449720007181168	0.468479996919632	0.460239997506142	0.440160000324249	0.45443000793457	0.450100010633469	0.442870008945465	0.523789995908737	0.579960018396378	0.571459990739822	0.54148001074791	0.596480000019074	0.590049988031387	0.566139990091324	0.644189995527267	0.778790026903152	0.877780002355576	0.87101998925209	0.898630005121231	0.858429974317551	0.660449975728989	0.45809999704361	0.227169997990131	0.123819999396801
chrXVI:106817-107080	YPL232W	0.18172999471426	0.193100003153086	0.305165010690689	0.310565002262592	0.346424993872643	0.316599990427494	0.306075005233288	0.290595006942749	0.279755003750324	0.287230004370213	0.266909995675087	0.283045008778572	0.37829499989748	0.435609982907772	0.918355020880699	1.30071500241756	1.52273498773575	1.71427997946739	1.89645004272461	1.70481995940208	1.58169497251511	1.52422502636909	1.47437999248505	1.20756999254227	0.826030015945435	0.484100013971329	0.3108000010252	0.312250003218651	0.269250005483627	0.243099994957447	0.210649996995926	0.136399999260902	0.00249999947845936	0.0173999998951331	0.118749998509884	0.0527500007301569	0.0402499996125698	0.0769499987363815	0.0479499995708466	0.0705999992787838	-0.0383500009775162	-0.364249989390373	-0.546949997544289	-0.598300009965897	-0.622450023889542	-0.603100001811981	-0.572500020265579	-0.580250024795532	-0.602100014686584	-0.441699996590614
chrVIII:375344-375607	YHR137W	0.614499974250794	0.626039999723434	0.638370007276535	0.486500000953674	0.47182000875473	0.481699997186661	0.495909988880157	0.498220005631447	0.477969989180565	0.475109991431236	0.454319995641708	0.562749981880188	0.795179998874664	1.43566995859146	2.63442995548248	2.98530004024506	3.27042999267578	3.60018002986908	3.84500000476837	3.64017994403839	3.68968999385834	3.38379006385803	3.08762006759644	1.99019002914429	0.617379984259605	-0.109229997545481	-0.291100004315376	-0.270260000228882	-0.332774992287159	-0.388584999740124	-0.417310009896755	-0.406455004215241	-0.547395007312298	-0.671825015544891	-0.713579988479614	-0.765540009737015	-0.73788001537323	-0.727440011501312	-0.724624994397163	-0.756540015339851	-0.772900000214577	-0.494310009479523	-0.246800000965595	-0.188629996031523	-0.20603499636054	-0.239154998958111	-0.225625001639128	-0.178909999132156	-0.152529998868704	-0.307695005834103
chrIX:139349-139612	YIL118W	-0.0171650002710521	0.0374399993568659	0.106044998019934	0.188910000026226	0.731470017135143	1.40338499546051	1.5559150159359	1.54635502696037	1.63850996494293	1.75598501563072	1.70906000733376	1.66899500489235	1.77900000214577	1.73329002261162	1.83268001675606	1.91514000296593	1.70830501914024	1.71091496944427	1.70193498730659	1.62286499142647	1.65281503200531	1.10351497679949	0.39668999761343	0.432465000450611	0.427284993231297	0.331819999217987	0.268610002100468	0.239900000393391	0.223709999024868	0.187030002474785	0.150869998335838	0.0395999990403652	-0.0470200020819902	-0.160950003564358	-0.185900002717972	-0.148809997737408	-0.129099999368191	-0.116719999909401	-0.096059999614954	-0.0720599990338087	-0.169789996743202	-0.149830001592636	-0.0729099988937378	-0.0400500012561679	-0.0592599999159574	-0.0986899994313717	-0.0944500021636486	-0.107650000602007	-0.102140002325177	-0.0755199983716011
chrIII:262678-262941	YCR084C	0.446365004777908	0.490790002048016	0.500019991397858	0.736879980564117	0.818799981474876	0.957235017418861	0.999230021238327	0.980189996957779	0.967400014400482	0.940194991230965	0.975825002789497	1.0724399805069	1.37236500382423	2.57814002037048	3.11146491765976	3.40179991722107	3.37625995874405	3.52309989929199	3.52309989929199	3.55639497041702	3.59834003448486	3.42512493133545	2.57357008457184	1.64191496372223	0.692755001783371	0.334550008177757	0.272550004720688	0.269420009851456	0.270120000839233	0.264360004663467	0.248049999773502	0.21695000231266	0.111090002208948	-0.213870006799698	-0.66039999127388	-0.761480009555817	-0.784529989957809	-0.791479992866516	-0.762130016088486	-0.719949996471405	-0.662969988584518	-0.657099997997284	-0.709239995479584	-0.679890006780624	-0.628179985284805	-0.631790012121201	-0.630739992856979	-0.642970019578934	-0.692459982633591	-0.746660000085831
chrIV:1450919-1451181	YDR500C	-0.424700006842613	-0.424300000071526	-0.377649992704391	-0.341600000858307	-0.266599997878075	-0.105450000613928	-0.117750000208616	-0.0817999988794327	-0.0386999994516373	-0.0198499995749444	0.0152499996474944	0.195150002837181	0.727099969983101	1.82700002193451	2.58074998855591	4.86979985237122	5.05774998664856	5.18330001831055	5.23440003395081	5.20480012893677	5.22200012207031	5.04840016365051	4.34975004196167	2.17665004730225	0.899399995803833	0.537999993562698	0.549659991264343	0.508324998617172	0.490810006856918	0.464845004677773	0.451980002224445	0.453795000910759	0.466794998943806	0.522130015492439	0.463160003721714	0.425160007178783	0.429224997758865	0.513764986395836	0.459534996747971	0.369500002264976	0.340380001068115	0.331395000219345	0.314915003627539	0.231614998728037	0.154240003041923	0.00137500055134296	-0.0950699988752604	-0.008105000667274	-0.049775000475347	-0.0838349997997284
chrVII:76540-76802	YGL225W	-0.0946050003170967	-0.0944050010293722	-0.0810150001198053	-0.0302999994251877	0.249094992876053	0.267994995415211	0.332110008597374	0.378235006332397	0.382889997959137	0.375484998524189	0.359519994258881	0.374000000953674	0.251314997673035	0.73474001288414	1.76980003714561	2.33984997272491	2.21153506040573	2.34100991487503	2.36789989471436	2.42155001163483	2.38417004346848	2.26656996011734	1.98336498737335	1.05094999670982	1.21628502011299	1.10700002908707	1.05819001197815	1.01304001808166	1.0283900141716	1.03481999635696	0.978909969329834	0.895350021123886	0.643520006537437	0.291379997879267	0.108999997377396	0.0815499998629093	0.0424799993168563	-0.007509999955073	-0.00316000040620565	0.0973399989306927	0.198939995467663	0.183180002868176	0.16410000026226	0.163950003683567	0.168029999732971	0.144820000976324	0.0729699991643429	0.0135499994270504	-0.179840005934238	-0.426109993457794
chrII:760928-761189	YBR279W	0.519519996643066	0.539059984683991	0.488829988241196	0.452670001983643	0.630890002846718	0.697579991817474	0.685550010204315	0.708149987459183	0.705919998884201	0.714800000190735	0.717419993877411	0.860970008373261	1.4277899980545	2.27179008722305	2.80839002132416	3.37807002067566	3.82347009181976	4.36014993190765	4.29574995040894	4.36883993148804	4.35431995391846	3.33805999755859	2.41530003547668	1.49577996730804	0.727919989824295	0.331780003011227	0.242015009373426	0.222990003973246	0.194114997982979	0.176485003530979	0.165734999626875	0.132785000652075	0.00278500095009804	-0.180430004373193	-0.21155000180006	-0.260195002704859	-0.28072000592947	-0.282990002632141	-0.255764999985695	-0.191179999709129	-0.281700000166893	-0.291275002062321	-0.298375006020069	-0.202014998346567	-0.172359996289015	-0.147840002924204	-0.141089999675751	-0.204320003837347	-0.260785001516342	-0.258925009518862
chrV:33719-33980	YEL063C	0.754049986600876	0.798950016498566	0.835700005292892	0.820199996232986	0.830350011587143	0.792050004005432	0.734400004148483	0.72104999423027	0.746999979019165	0.747250020503998	0.751249998807907	0.747649997472763	1.27974998950958	2.34679996967316	2.95504999160767	2.99849998950958	3.04030001163483	2.99979996681213	2.91449999809265	2.88019990921021	2.78325009346008	2.41620004177094	1.67849999666214	1.3000500202179	1.31615000963211	1.1034500002861	1.09835996031761	1.0855349779129	1.03584997057915	1.00293002724648	1.02683000564575	0.93617499768734	0.723314987123013	0.402179999649525	0.212960004992783	0.0215600007912144	0.0451749984174967	0.106475000083446	0.157149999961257	0.153700001910329	0.222409995645285	0.232415001839399	0.106855000928044	0.0590849990025163	0.0334449999965727	-0.00595999995712191	-0.0597349988296628	-0.09375	-0.184210004657507	-0.241309998184443
chrXII:514824-515085	YLR179C	-0.538574993610382	-0.478549994528294	-0.364399999380112	-0.311499997973442	-0.268150009214878	-0.240200005471706	-0.178849998861551	-0.085750000551343	-0.0461750002577901	-0.0096750003285706	0.00512500014156103	0.158474999945611	0.689400002360344	1.32530000805855	1.69905003905296	2.05184996128082	2.37742495536804	2.53302496671677	2.75477504730225	3.31107503175735	3.60629999637604	3.07845002412796	2.21867501735687	1.99427497386932	1.50034999847412	0.969840008020401	0.860339993238449	0.779409998655319	0.737249982357025	0.723299992084503	0.729779994487762	0.607499995827675	0.224509999901056	0.210989999771118	0.234850001335144	0.226800003647804	0.205670003592968	0.159429995715618	0.14822999984026	0.122360001504421	0.131270000338554	0.131710001826286	0.138789996504784	0.221379998326302	0.340879997611046	0.393899992108345	0.383620005846024	0.326419994235039	0.362700003385544	0.380460011959076
chrXV:377876-378137	YOR023C	-0.0566099996678531	-0.0882849967107177	-0.159884995594621	0.172200002893805	0.455695006251335	0.552250003814697	0.569399979710579	0.599580001831055	0.623074987530708	0.678675001859665	0.750415003299713	0.737439993023872	0.634219989180565	1.12066498100758	1.75135496854782	1.81243503689766	2.1894250035286	2.42085502147675	2.5610650062561	2.34824998378754	2.20312993526459	2.07384997606277	1.87535500526428	1.46044501662254	0.699454993009567	0.436390003561974	0.367070001363754	0.327819991111755	0.301920002698898	0.278559997677803	0.259669995307922	0.20320999622345	0.201059997081757	0.207029994577169	0.198440006375313	0.101510001718998	0.0452999990433455	0.00991999981924891	0.00073999990709126	0.0284999998286366	-0.0127800005488098	-0.112000001221895	-0.169770002365112	-0.110949998348951	-0.0238800000399351	0.0359799988567829	0.0462499998509884	0.0170400002971292	0.0211999993771315	0.0405499998480082
chrVII:206274-206533	YGL158W	-0.617209994792938	-0.685189992189407	-0.508140000700951	-0.425849997997284	-0.448889997601509	-0.422050005197525	-0.434620010852814	-0.405279996991158	-0.369370010495186	-0.295910000801086	-0.325109997391701	-0.343309997022152	-0.151379999518394	-0.0748499989509583	0.0942100003361702	0.561499989032745	1.00850003957748	1.4263799905777	1.8559700012207	1.83473999500275	1.67700998783112	1.6505699634552	1.52205996513367	1.3451299905777	0.907359978556633	0.499504999816418	0.410270003974438	0.373989999294281	0.350214999914169	0.307150001823902	0.263889992237091	0.228074994310737	0.068890001391992	0.0583150013815612	0.0735900022089481	0.0499800002202392	0.0524549989029765	0.0484449996612966	0.0358400001190603	0.0373450005427003	0.0865900030359626	0.0308399993926287	-0.298949994891882	-0.443694992363453	-0.453614996373653	-0.441859991848469	-0.419695001840591	-0.409484995901585	-0.477260005474091	-0.575229984521866
chrIV:579144-579403	YDR064W	-0.152599999308586	-0.13882999420166	-0.0340599996037781	0.0955200031399727	0.326310002803803	0.537739998102188	0.54663999080658	0.428270003199577	0.431740003824234	0.438910007476807	0.426200008392334	0.4173299908638	0.547389990091324	0.852269983291626	1.82210004329681	2.42307004928589	2.78293998241425	2.76700999736786	2.67697999477386	2.664240026474	2.53819997310638	2.3235600233078	1.89151998758316	0.634549999237061	0.422780007123947	0.376770007610321	0.358485001325607	0.387320002913475	0.408574996888638	0.362780001759529	0.31231998950243	0.250020000338554	0.225554994493723	0.101854998245835	-0.0460000006482005	-0.114979999698699	-0.176640003174543	-0.150220003724098	-0.188434997200966	-0.240169998258352	-0.221399998664856	-0.22564999833703	-0.216415001451969	-0.283210008591413	-0.24024999961257	-0.307370008528233	-0.486865003407002	-0.416755004227161	-0.405184996128082	-0.455350004136562
chrVIII:388803-389061	YHR144C	0.374170008301735	0.390679997205734	0.465829998254776	0.549560007452965	0.518410021066666	0.514939999580383	0.453880000114441	0.389069998264313	0.32291000187397	0.325630009174347	0.29553000330925	0.285119998455048	0.577669996023178	1.17730003595352	1.34954001903534	1.69133002758026	1.86500996351242	2.13254001140594	2.38406002521515	2.53423998355865	2.51096005439758	2.45057003498077	2.29700002670288	1.89256997108459	0.997769981622696	0.666370022296906	0.545944994688034	0.512505006790161	0.493654996156693	0.488675001263618	0.489349994063377	0.428064994513988	0.34211500287056	0.289689999073744	0.124695001821965	0.0244749994948506	0.0271650006528944	0.0167749998625368	0.0131900001317263	-0.0135399995837361	0.0183899993891828	0.0440199995413423	0.0509650006890297	0.137854995951056	0.135465000942349	0.142690002173185	0.09795499779284	0.11241999976337	0.0991550028324127	0.0170800004154444
chrXIII:334876-335134	YMR031C	-0.422905011475086	-0.410480007529259	-0.434625007212162	-0.375929987430572	-0.255399997532368	0.0130100004374981	0.114295002818108	0.139149998873472	0.145620001107454	0.150745003670454	0.225975004583597	0.380015003681183	0.550885014235973	0.924565017223358	2.0764300763607	3.23357002735138	3.25520995855331	3.05061504840851	3.03166506290436	2.82063494920731	2.47205498218536	1.83450500369072	1.29287497401237	0.933615002036095	0.525750005245209	0.340279996395111	0.281099992990494	0.273230004310608	0.278289994597435	0.217990000545979	0.220680001378059	0.261289992928505	0.20201999694109	0.139010004326701	-0.0554900011047721	-0.0511900003999472	-0.0559500001370907	-0.0604799993336201	-0.0246700007468462	-0.0581299986690283	-0.201569998264313	-0.316689991950989	-0.252239999175072	-0.273360000550747	-0.285909995436668	-0.307140001654625	-0.308530008792877	-0.362269991636276	-0.436109986901283	-0.35847000181675
chrXI:245596-245854	YKL104C	0.0114349997136742	-0.0533600014867261	0.111479998496361	0.622790005803108	0.486709997057915	0.298945005238056	0.20433000177145	0.218665005266666	0.246695002168417	0.255705001205206	0.340074993669987	0.311935008317232	0.291009999066591	0.567384976148605	1.34684996604919	1.69995497465134	1.77295001745224	2.08969004750252	2.11063002943993	1.91401497721672	1.47279002666473	0.933880007266998	0.660989996790886	0.467659997940063	0.300474998354912	0.24115000218153	0.168689998984337	0.174190001189709	0.182059995830059	0.17275999635458	0.0373499994981103	-0.0366099992766976	-0.114389999210835	-0.205009996891022	-0.284800001978874	-0.329169991612434	-0.359009996056557	-0.363489991426468	-0.369840005040169	-0.394020003080368	-0.37632999420166	-0.462849992513657	-0.434440004825592	-0.428379988670349	-0.41191999912262	-0.373859995603561	-0.426420003175735	-0.504910010099411	-0.497720006108284	-0.437009996175766
chrXII:796404-796662	YLR333C	0.555750027298927	0.543125003576279	0.466524995863438	0.438825011253357	0.30545000731945	0.330025002360344	0.467074990272522	0.504799999296665	0.545050010085106	0.596500009298325	0.656400009989738	0.735175013542175	0.976174995303154	1.66419997811317	2.22727501392365	2.51140004396439	2.465725004673	2.3269749879837	2.05850005149841	2.09555000066757	1.94025000929832	1.41927498579025	0.954124987125397	0.856550008058548	0.643324986100197	0.482259991765022	0.382130005955696	0.347859993577003	0.325249996781349	0.339360004663467	0.404960006475449	0.344209995865822	0.249240003526211	0.193680003285408	0.173790003359318	0.204659998416901	0.174269998073578	0.0907900005578995	0.0540199991315603	0.00669999988749623	-0.0712499972432852	-0.264739996194839	-0.346129989624023	-0.414039996266365	-0.423839995265007	-0.400480005145073	-0.433620002865791	-0.531190001964569	-0.522059994935989	-0.440680003166199
chrIII:246660-246918	YCR073C	-0.528299987316132	-0.535689994692802	-0.529140004515648	-0.457865005731583	-0.353380002081394	0.0417199987918139	0.104644999280572	0.12483000010252	0.145775000751019	0.154399997740984	0.164384999126196	0.225220002233982	0.519165017455816	1.43443501889706	2.90110992789268	3.08184006214142	3.1363000035286	3.13429007530212	3.14286000728607	3.22344006299973	3.16737998723984	3.04379997253418	1.96743495464325	0.630135005712509	-0.107169998437166	-0.115399997681379	-0.107599999755621	-0.108200002461672	-0.114900000393391	-0.125500001013279	-0.137550003826618	-0.145599998533726	-0.237849995493889	-0.522150009870529	-0.595849990844727	-0.621199995279312	-0.622550010681152	-0.610900014638901	-0.645050019025803	-0.599649995565414	-0.58364999294281	-0.42339999973774	-0.296200007200241	-0.296899989247322	-0.289299994707108	-0.291549995541573	-0.27284999191761	-0.268899992108345	-0.285050004720688	-0.325750008225441
chrXIII:605763-606021	YMR172W	0.658399999141693	0.73675000667572	0.781349986791611	0.486199989914894	0.322999998927116	0.410599991679192	0.444949999451637	0.40625	0.410550013184547	0.424500003457069	0.423100009560585	0.436149999499321	0.698899984359741	1.24505001306534	2.53919994831085	3.84539997577667	4.10109996795654	3.80769991874695	3.80754995346069	3.79670000076294	3.82924997806549	3.5966500043869	3.02195000648499	1.79470002651215	0.605800002813339	-0.13790999725461	-0.15387999676168	-0.0865999989211559	-0.0648700002580881	-0.0610049998387694	-0.0444449994713068	-0.0891749987378716	-0.103220002353191	-0.128064996190369	-0.0933550009503961	-0.240400006622076	-0.285655009746552	-0.352340003848076	-0.377720001339912	-0.396590004861355	-0.472724984586239	-0.549265003204346	-0.446889996528625	-0.356524991989136	-0.347374998033047	-0.274975002557039	-0.209995000064373	-0.205130001157522	-0.213449998944998	-0.126164996437728
chrXII:164100-164357	YLR007W	-0.736709982156754	-0.738010007143021	-0.75161999464035	-0.705050003528595	-0.348639997839928	0.324000000953674	0.328359997272491	0.304910007119179	0.281069999933243	0.276040005683899	0.284319999814033	0.348190000653267	0.459320005774498	0.584610018134117	2.07929002046585	3.0995299577713	3.29458997249603	3.27530000209808	3.31733002662659	3.15525996685028	3.16538002490997	2.73422000408173	2.00098994970322	1.13787998557091	0.924660009145737	0.861199989914894	0.834160009026527	0.827250015735626	0.826490011811256	0.822920006513596	0.787115004658699	0.761709985136986	0.365140008181334	-0.268734989315271	-0.219594996422529	-0.17892000079155	-0.152070002257824	-0.153314999490976	-0.141054997965693	-0.0990550018846989	-0.108684999868274	-0.0167199995368719	0.00793999936431646	-0.0598849995061755	-0.0566250018775463	-0.0719299998134375	-0.0631149992346764	-0.0748400006443262	-0.107305002212524	-0.0851000029593706
chrXIV:651762-652019	YNR013C	1.79019002914429	1.96751003861427	2.12704501748085	2.01083498001099	1.97472499608994	1.92971001267433	1.82704495787621	1.7386599957943	1.69657002091408	1.66364499330521	1.68199000954628	1.6784699857235	1.63346499204636	1.46314001083374	1.63890998959541	2.06033998131752	2.06545001268387	2.07213002443314	1.93360500335693	1.67238500714302	1.55997498631477	1.25713999271393	1.15381003022194	0.721420000493527	0.344365000724792	0.35239999294281	0.365180003643036	0.362219995260239	0.36875	0.330580005049706	0.195680004358292	0.0420500006526709	0.126249995455146	0.0096299983561039	-0.0934900008141994	-0.114020001888275	-0.118900002539158	-0.125879997014999	-0.131839996576309	-0.264130008220673	-0.374350002408028	-0.443200001120567	-0.504450020194054	-0.471300005912781	-0.455550000071526	-0.414549997448921	-0.436060002446175	-0.478459998965263	-0.508950012922287	-0.647230017185211
chrXII:202651-202908	YLR029C	-0.126190000027418	-0.14713000357151	-0.180909994244575	0.150770005583763	0.440200001001358	0.580920004844666	0.662310004234314	0.666830003261566	0.662479990720749	0.670099997520447	0.664870005846024	0.59041001200676	0.522080010175705	1.00009000897408	1.62946000099182	2.12673997879028	2.3427099943161	2.50198998451233	2.49074003696442	2.31746003627777	2.14630999565125	1.76981998682022	1.4592099905014	1.19121004343033	0.854899990558624	0.425845004618168	0.25777499973774	0.186184999346733	0.0953750006854534	0.0774900007992983	0.043485000054352	-0.0766849999548867	-0.151699998602271	-0.117475001141429	-0.0368549990467727	-0.0517300004139543	-0.0470750004053116	-0.0598700007423758	-0.055630000680685	-0.0907599985599518	-0.00778000033460557	-0.0779150001704693	-0.328609988093376	-0.389300008118153	-0.404604995250702	-0.395899996161461	-0.425645004212856	-0.382164999842644	-0.36676000803709	-0.329185000061989
chrIV:1301302-1301559	YDR418W	2.39738006591797	2.79354004859924	2.52190001010895	2.0293999671936	1.49582998752594	1.34837003946304	1.16306997537613	1.10183000564575	1.03761004209518	1.02225004434586	1.09417001008987	1.13974996805191	1.34826000928879	1.59921998977661	1.78687000274658	2.27594997882843	2.73677003383636	3.18696999549866	3.08812000751495	2.99953997135162	2.83025002479553	2.32330000400543	2.01664998531342	1.36131995916367	0.796309989690781	0.75389997959137	0.653605008125305	0.672444996237755	0.683289995789528	0.663619983196259	0.628500002622604	0.576459994912147	0.469480004906654	0.332704991102219	0.206485000252724	0.159480002522469	0.0532499984838068	0.0139099999796599	-0.0226700000930578	-0.04442999958992	-0.113825000263751	-0.211455007642508	-0.205204994976521	-0.209589999914169	-0.26683499738574	-0.199225000292063	-0.214430001378059	-0.235180000960827	-0.159714994579554	-0.114835002273321
chrIV:1489060-1489317	YDR524C	-0.00441999984905124	-0.0732450009323657	0.021824999153614	0.17498000273481	0.389430002868176	0.386620000004768	0.379375003278255	0.418355010449886	0.480089992284775	0.546465012431145	0.520084998011589	0.564899984002113	0.407354998588562	0.524954986572266	1.40664498209953	1.63354497551918	1.7709100484848	1.88726500272751	2.54731507897377	2.65029510259628	2.17802000045776	2.09500502347946	1.51433498859406	1.24597995877266	0.884645003080368	0.775849997997284	0.639299988746643	0.556250005960464	0.51240000128746	0.472100004553795	0.29525001347065	0.237750001251698	0.243149995803833	0.191349998116493	0.208549998700619	0.235399998724461	0.304749995470047	0.237850002944469	0.384400010108948	0.311000004410744	0.227650001645088	0.202150002121925	0.216350004076958	0.2204499989748	0.243550002574921	0.194250002503395	0.1258499994874	-0.0641999999061227	-0.144949994981289	-0.234849996864796
chrVII:904951-905208	YGR203W	0.448205001652241	0.399000000953674	0.417044988274574	0.518669997155666	0.607280001044273	0.648334994912148	0.788905015587807	1.00822001099586	1.1266900241375	1.2450149834156	1.28891998529434	1.34101001024246	1.49202997684479	1.61574997901916	1.90514494776726	2.07281999588013	2.16461002826691	2.15678997039795	2.14352502822876	2.1230700135231	2.06120000481606	1.82225004434586	1.69104502797127	1.50039000511169	1.21972997784615	1.01571000814438	0.999480015039444	0.968039983510971	0.982989996671677	0.99605997800827	1.00822995901108	1.02100002169609	1.0004999935627	1.07318999767303	1.19060996770859	1.46253002882004	1.85897998809814	2.28861002922058	2.53251996040344	2.74735004901886	2.94455008506775	3.29689009189606	3.32891006469727	3.34894006252289	3.64038000106812	3.60798997879028	3.63302001953125	3.56263999938965	3.48511002063751	2.97081999778748
chrXI:487451-487707	YKR025W	-0.134559996426105	-0.135089999437332	-0.102649999409914	-0.116219998896122	-0.124380003102124	0.117449997738004	0.195050004124641	0.211230000853539	0.212340003252029	0.226229999959469	0.222690004110336	0.227230004966259	0.381420001387596	1.33836002349854	2.83813004493713	3.33814997673035	3.49988000392914	3.37247998714447	3.43192000389099	3.44415998458862	3.4064799785614	3.2110999584198	2.82699007987976	2.41296998262405	1.07407001852989	0.651000013947487	0.605234995484352	0.610474982857704	0.61346500813961	0.615200012922287	0.609680014848709	0.575234985351562	0.53776498734951	0.260575003176928	0.185654995590448	0.123845000192523	0.106774997711182	0.105364999175072	0.103669998049736	0.103644997626543	0.0969149995595217	0.0011400006711483	0.0529499997384846	0.0712700006552041	0.0903200022876263	0.0764249995350838	0.0819400016218424	0.0877800025045872	0.117700001224875	0.242494999617338
chrIII:313632-313888	YCR107W	-0.708924999833107	-0.80195500254631	-0.835685008764267	-0.867345014214516	-0.991355019807816	-0.99614500105381	-0.986724975705147	-1.02010500431061	-1.01931003332138	-0.986535003781319	-0.971050012111664	-0.915675011277199	-0.864105004072189	-0.92475001513958	-0.834204995632172	-0.785775005817413	-0.69690500497818	-0.668684995174408	-0.774229991436005	-0.882980012893677	-0.927189999818802	-0.807734981179237	-0.954315012693405	-1.10203499794006	-1.11186502575874	-1.17444999217987	-1.1659600019455	-1.1345700263977	-1.09255000352859	-1.0894899725914	-1.13003000020981	-1.05160001516342	-1.061729991436	-1.03002997636795	-0.919050002098084	-0.942499995231628	-0.946849995851517	-0.932669997215271	-0.716400027275085	-0.622260004281998	-0.530960023403168	-0.476210004091263	-0.503810003399849	-0.580370002985001	-0.494139996170998	-0.479140004515648	-0.539210012555122	-0.629339993000031	-0.69853001832962	-0.6950199842453
chrXII:730507-730763	YLR301W	-0.286970001459122	-0.214160004258156	-0.198079998791218	-0.175670000910759	-0.216179996728897	-0.287999999523163	-0.318409997224808	-0.299960002303123	-0.318080005049706	-0.31193999350071	-0.345999994874001	-0.346439990401268	-0.337490004859865	0.427879992872477	1.23611999750137	2.08828999996185	2.42860994338989	2.11987007856369	1.98402999639511	2.05015997886658	2.12124004364014	2.14711009263992	1.66763999462128	1.02815001606941	0.57020999789238	0.312765003740788	0.273979991674423	0.227495004236698	0.194590002298355	0.162755000591278	0.157074999809265	0.109934999034158	-0.115934999569436	-0.262934993952513	-0.430549992620945	-0.462915003299713	-0.446439997851849	-0.450699995458126	-0.449300007522106	-0.438920001685619	-0.453024998307228	-0.489144995808601	-0.557179981470108	-0.598935011029244	-0.589739984273911	-0.696994999051094	-0.699969998002052	-0.673475015163422	-0.698235008120537	-0.749445000290871
chrXI:127084-127340	YKL171W	-0.773365011811256	-0.74056998193264	-0.718344989418984	-0.687505006790161	-0.44260500818491	-0.252310006320477	-0.0294950003211852	0.0348350006213877	0.0866399994120002	0.127110005542636	0.102315000444651	0.154084998369217	0.211350002884865	0.765844989567995	2.20598002076149	2.71976498365402	2.78254501819611	2.89543496370316	2.80809996128082	2.92559996843338	2.58778504133224	2.03081001639366	1.38954498767853	0.60196500569582	0.172290002554655	0.0196500009624287	0.0281000002287328	0.0665000006556511	0.0255500008352101	0.0704500004649162	0.0615500006824732	-0.140400003641844	-0.11175000295043	-0.135049998760223	-0.107550002634525	-0.128350004553795	-0.127449996769428	-0.129699997603893	-0.150100000202656	-0.184450000524521	-0.178700000047684	-0.156899999827147	-0.125450000166893	-0.19709999859333	-0.161400005221367	-0.155899994075298	-0.164949998259544	-0.245200000703335	-0.236850000917912	-0.212950006127357
chrVI:210590-210845	YFR029W	0.069999998062849	0.0602600023150444	0.0197399999015033	0.0429099997039884	0.211109998077154	0.369860008358955	0.410699996352196	0.46219000518322	0.522750014066696	0.536600011587143	0.549639981985092	0.656250017881393	0.731360006332398	0.932719969749451	1.04950996637344	1.53583997488022	1.85172001123428	1.89273000955582	1.89802001714706	1.88893998861313	1.8382400393486	1.97476004362106	1.57071000337601	1.20378999710083	0.661270004510879	0.380149997770786	0.329624988138676	0.315674990415573	0.329250000417233	0.311125002801418	0.309325002133846	0.2356499992311	0.0633499994874001	-0.161700002849102	-0.214550003409386	-0.212099999189377	-0.24422499537468	-0.275149993598461	-0.262850005179644	-0.11892499960959	-0.0799749996513128	-0.15679999999702	-0.0253500011749566	-0.0425500003620982	-0.0528500014916062	-0.0145250000641681	-0.0189249999821186	-0.064974999986589	-0.115749999880791	-0.128199998289347
chrII:586246-586501	YBR177C	-0.193800001591444	-0.183314997702837	-0.2383600063622	-0.243800001591444	-0.14788000062108	-0.125530002266169	-0.0533800021494244	0.0116099998009304	0.0269049996510148	0.0278400000184774	0.0200699998065829	0.0264549998566508	-0.0328800005838275	0.362559993565083	0.891930013895035	1.68716502785683	2.32987002134323	2.61962006092072	2.6084549665451	2.57537999153137	2.63985003232956	2.66459499597549	2.67260504961014	1.93967505097389	1.11516497731209	0.648580002784729	0.615489989519119	0.605219995975494	0.576189994812012	0.557699990272522	0.55013000369072	0.52833000421524	0.502470001578331	0.397580000758171	0.0940000001341104	-0.0368100004270673	-0.0152799998875707	-0.010950000025332	-0.0239400001242757	-0.0460300002247095	-0.118029996752739	-0.210489994287491	-0.288359993696213	-0.425380000472069	-0.453369995951653	-0.512159985303879	-0.459599995613098	-0.470900002121925	-0.363660007715225	-0.308659997582436
chrVIII:98118-98373	YHL007C	1.7739849627018	2.17935999631882	1.98223000764847	1.49966000914574	1.28993997573853	1.22112502455711	1.19361503124237	1.18733996748924	1.18689497709274	1.17894002199173	1.14420503377914	1.13910000920296	1.18013997077942	1.26175502538681	2.19073497056961	2.07515503168106	2.24067503213882	2.68519496917725	2.75987005233765	2.77700009346008	2.65546507835388	2.56406500339508	2.34189999699593	1.48331496119499	0.943599995970726	0.849929994344711	0.7105299949646	0.610390019416809	0.573439997434616	0.545770013332367	0.516810011863708	0.519969999790192	0.500690001249313	0.33578000664711	0.073300002142787	0.0249499998055398	0.0155799996107817	0.00739999992802041	0.0142399997450411	0.0163499999791384	0.0246699994429946	-0.0270499995676801	-0.00443999925628305	-0.0233899999409914	-0.0629499986767769	-0.0562000006437302	-0.0564300008118153	-0.0457199987024069	-0.0403699994087219	-0.0817699998617172
chrXIV:310230-310484	YNL172W	0.204559999704361	0.229440003633499	0.243974990397692	0.251374999433756	0.336370006203651	0.481574989855289	0.567604997754097	0.598739993572235	0.637704992294312	0.669294992089272	0.781270009279251	0.927219983935356	1.09047001004219	1.65889999866486	2.12673494815826	2.17030003070831	2.28409502506256	2.3469099521637	2.19173002243042	2.1115149974823	1.87443003058434	1.66967000961304	1.69261503219604	0.8995600014925	0.485910002887249	0.17175999879837	0.0416600000113249	0.039750000461936	0.044310000166297	0.0493900008499622	0.0231900003142073	0.00136999995811493	-0.0576500006020069	-0.0497299995273352	-0.0468100000172853	-0.144729997217655	-0.1587999984622	-0.155439999699593	-0.129789999127388	-0.120169999450445	-0.190000000596046	-0.316739997267723	-0.319489991664886	-0.227470004558563	-0.168890003859997	-0.175430001318455	-0.226729995012283	-0.282930000126362	-0.247349998354912	-0.290900000929832
chrXIII:171243-171496	YML051W	-0.217924997210503	-0.182824999094009	-0.260724991559982	-0.276974994689226	-0.336424995213747	-0.412225000560284	-0.509624995291233	-0.540800005197525	-0.542975008487701	-0.510200001299381	-0.424225002527237	-0.203574998304248	-0.00572499819099903	0.345075003802776	0.643700003623962	0.688274994492531	0.716499984264374	0.814724996685982	0.849250003695488	0.885074988007545	0.735249996185303	0.617675021290779	0.689550012350082	0.749300003051758	0.509099990129471	0.456959992647171	0.437519997358322	0.44575001001358	0.416250005364418	0.404460003972054	0.398659998178482	0.340749993920326	0.117629998549819	0.064139998331666	-0.000770000414922833	-0.0264200010336936	0.00265000015497208	0.0234199998900294	0.0409699987620115	0.0221100006252527	-0.0339699998497963	0.111169997602701	0.136809998750687	0.172439996898174	0.193279995024204	0.21887000054121	0.161460000276566	0.126629998534918	0.195669996738434	0.216540002822876
chrXIII:558601-558854	YMR146C	0.472929990291595	0.525910001993179	0.538569980859756	0.499079990386963	0.414959990978241	0.369889995455742	0.326289999485016	0.378969988226891	0.413330006599426	0.445380008220673	0.431459990143776	0.380309998989105	0.459829998016357	0.420039993524551	0.451040002703667	0.437540009617805	0.4714399933815	0.686640006303787	1.29560998082161	2.07231997251511	2.03836998939514	2.05122003555298	2.29587998390198	1.68262000083923	0.799420011043549	0.44038499891758	0.362700000405312	0.301555009186268	0.28816499710083	0.281470011174679	0.27263001203537	0.223539999127388	0.109075003117323	0.0931750003248453	0.0694999988249037	-0.045630000293022	-0.0804750010371208	-0.0613899994641542	-0.0472750000655651	0.0107399996370077	0.0638399979099631	0.158640000969172	0.191735004633665	0.229664992541075	0.254780001193285	0.211359998583794	0.219344997406006	0.190890004485846	0.119029998034239	0.205304997414351
chrVII:433219-433471	YGL035C	0.535349994897842	0.546249985694885	0.600400000810623	0.545349985361099	0.410549998283386	0.252599999308586	0.125900000333786	0.0660500004887581	-0.0278500001877546	-0.00770000019110739	0.077649999409914	0.261300005018711	0.512850001454353	0.89394998550415	1.39714998006821	2.03729999065399	2.42215001583099	2.6102499961853	2.598100066185	2.58980000019073	2.56045007705688	2.00134998559952	1.56059998273849	0.928250014781952	0.570849984884262	0.328430005908012	0.464634999632835	0.450669986009598	0.336494989693165	0.338744992017746	0.349390007555485	0.259929998964071	0.20389000326395	0.151689998060465	0.0262549996376038	-0.0698550023138523	-0.0767950007691979	-0.06238500084728	-0.137675000354648	-0.156875003501773	-0.0835199970752001	-0.120825000479817	-0.051240000265534	-0.00600999996240716	-0.0246400006115437	-0.057319999486208	-0.127934996411204	-0.144125001132488	-0.141959998756647	-0.121110002696514
chrXV:228256-228508	YOL054W	0.602269995212555	0.60062500834465	0.652340003848076	0.623399978876114	0.461830002069473	0.45234500169754	0.642424985766411	0.732024997472763	0.723999983072281	0.701465001702309	0.688445007801056	0.647655004262924	0.889564999938011	1.55923501253128	1.76684001684189	1.88858001828194	1.78663501143456	1.88242501616478	2.0066300034523	2.14521998167038	2.2479149222374	1.96890500187874	1.91308997869492	1.45606001615524	1.29360003471375	0.984600031375885	0.774960005283356	0.735900002717972	0.71239001750946	0.670500010251999	0.643490010499954	0.556730002164841	0.340739992260933	0.0324699990451336	-0.0647399991750717	-0.0426799993962049	-0.0668600004166365	-0.0563500002026558	-0.0879700008779764	-0.0883899994194508	-0.138389998674393	-0.131449998915195	-0.00866999984718859	-0.00984000004827976	0.0102299999096431	-0.0186599999666214	-0.0241599997505546	-0.0380499999970198	-0.00550999976694584	0.0999599989969283
chrVII:801911-802163	YGR157W	0.612720000743866	0.685099995136261	0.710019999742508	0.743529987335205	0.777920007705688	0.824589997529984	0.96531001329422	1.01057000160217	0.982310009002686	1.02839000225067	1.02473999261856	1.04542001485825	1.07696998119354	1.20239998102188	1.27783998250961	1.57178002595901	2.01017000675201	2.13135006427765	2.26335990428925	2.2637199640274	2.15750991106033	1.79839004278183	1.58578997850418	1.04519001245499	0.657719996571541	0.41730999648571	0.326170012354851	0.26165499985218	0.250845009088516	0.219124997407198	0.214655002951622	0.117694999277592	0.0365600010380149	-0.0487250009551644	-0.110785000026226	-0.241740002483129	-0.426494997739792	-0.51995000243187	-0.604489994049072	-0.629834997653961	-0.615975022315979	-0.609104999899864	-0.653570011258125	-0.573889991641045	-0.464014990627766	-0.336855003237724	-0.287630000710487	-0.224499999731779	-0.17887000143528	-0.219859997183084
chrXV:417860-418112	YOR047C	0.632044979929924	0.683259999752045	0.707415020465851	0.679444998502731	0.7706149995327	0.672235015034676	0.617984995245934	0.619559988379478	0.599749979376793	0.586350002884865	0.6387600004673	0.626129993796349	0.66007000207901	0.89062497317791	1.10682995319366	1.34509000778198	1.79344002008438	2.34959003329277	2.4940700173378	2.40279000997543	2.50405006408691	2.10282999873161	1.91359997987747	1.41762002110481	0.9889299929142	0.71289998292923	0.666899979114532	0.683400005102158	0.70890000462532	0.69200000166893	0.645150005817413	0.481899991631508	0.205400004982948	-0.0282499995082617	0.0247999997809529	0.000599999912083149	-0.0327500002458692	-0.0198999997228384	-0.0399500001221895	-0.0448000002652407	-0.0249499995261431	-0.0826999992132187	-0.286249995231628	-0.291050001978874	-0.283350005745888	-0.296749994158745	-0.297100007534027	-0.304250001907349	-0.2761500030756	-0.0963500037323684
chrXIII:872698-872949	YMR302C	0.246770003437996	0.254960003495216	0.237470003217459	0.169709998741746	-0.0896949999034405	-0.0836300004273653	-0.0156649997457862	-0.000885000044945627	-0.00217999994056299	-0.0144100003642961	-0.00963999989908189	0.0168350006919354	0.180934999883175	0.66881000995636	1.83495002985001	3.19824994802475	3.3563750743866	3.34717501401901	3.24612998962402	3.28173496723175	3.20860496759415	3.05905503034592	2.85755001306534	1.8618149548769	0.550099989771843	0.313099992275238	0.242969995737076	0.235309998691082	0.239529995620251	0.247589993476868	0.238820005953312	0.197860002331436	-0.106629999727011	-0.25393999516964	-0.201769998669624	-0.202300000190735	-0.212449999153614	-0.201839999854565	-0.21489000171423	-0.23661999553442	-0.137880002707243	-0.157329998165369	-0.0966200016438961	-0.0863099999725819	-0.0442400000989437	-0.0626700006425381	-0.0773499999195337	-0.0521199990063906	-0.197470000386238	-0.411360010504723
chrIX:102351-102602	YIL131C	-0.32140000462532	-0.310070008039474	-0.305419999361038	-0.105749997496605	0.0399299994111061	0.218529995903373	0.343670010566711	0.34383000433445	0.384850010275841	0.402279996871948	0.413309994339943	0.434640002250671	0.724129995703697	1.4346700489521	2.20315998792648	3.1184999704361	3.39413006305695	3.43811001777649	3.53814997673035	3.74834010601044	3.45230002403259	3.19147992134094	2.57442998886108	1.81331000328064	0.915040028095245	0.497129993140698	0.439179998636246	0.4255799934268	0.420034992694855	0.423584996163845	0.428640002012253	0.388189998269081	0.101429999805987	-0.135589997656643	-0.214664999395609	-0.23187500089407	-0.262380010634661	-0.26175999045372	-0.258100010454655	-0.285014998912811	-0.28581999540329	-0.398264989256859	-0.364559997618198	-0.427289994060993	-0.449415001273155	-0.440870001912117	-0.445350004732609	-0.404479990899563	-0.363899999856949	-0.379594998061657
chrVII:534849-535100	YGR027C	0.483199998736382	0.443350002169609	0.529750019311905	0.57600000500679	0.44760000705719	0.513799995183945	0.5033999979496	0.561949998140335	0.558249980211258	0.563950002193451	0.58474999666214	0.572750002145767	0.792699962854385	0.727549999952316	1.37444996833801	2.36895000934601	3.51454997062683	3.62234997749329	3.57655000686646	3.50635004043579	3.49259996414185	3.08835005760193	2.68630003929138	2.05090004205704	1.35885000228882	0.718930006027222	0.55303997695446	0.559714975953102	0.519809973239899	0.493970000743866	0.474039998650551	0.37676500082016	0.263324998319149	0.185910005867481	0.282470010221004	0.263229994475842	0.234505002200603	0.241995000094175	0.245369998365641	0.279834991693497	0.315730006992817	0.289130008965731	0.121534997783601	-0.0937149984762073	-0.0904350008815527	-0.175774998962879	-0.264415000379086	-0.36624498963356	-0.585889995098114	-0.617110008001328
chrVIII:103971-104221	YHL001W	-0.0612000003457069	-0.0540000014007092	-0.0516500007361174	0.0733499997295439	0.103100001811981	0.118200000375509	0.138450004160404	0.112049996852875	0.102500002831221	0.109200000762939	0.109349999576807	0.107949998229742	0.0345000005327165	0.505750015377998	1.56185001134872	2.50360000133514	3.01550006866455	3.0436999797821	2.83545005321503	2.77799999713898	2.76614999771118	2.605299949646	2.19295001029968	1.14785000681877	0.420750007033348	0.101960001513362	0.136925004050136	0.111944999545813	0.106724999472499	0.105880000069737	0.0866199981421232	0.05126500017941	-0.0992050033062696	-0.140735004842281	-0.242724996805191	-0.232335002720356	-0.267880000174046	-0.326124994456768	-0.370804998278618	-0.29583999812603	-0.273900000751019	-0.258839999139309	-0.277300010621548	-0.235625003278255	-0.236135001480579	-0.266159999370575	-0.232269994169474	-0.292280008643866	-0.320489996671677	-0.308295007050037
chrXII:950203-950452	YLR412C-A	0.61088000535965	0.5730200111866	0.573509991168976	0.468019998073578	0.360150000452995	0.328419995307922	0.26862999945879	0.282190001010895	0.284230008721352	0.258920003473759	0.227340000867844	0.22332000285387	0.29066000431776	0.484639996290207	0.798699980974197	1.46825001239777	2.04937996864319	2.56513998508453	2.8288200378418	2.84586000442505	2.44948995113373	2.08715000152588	1.63435002565384	1.18440999984741	0.640479981899261	0.385940001904964	0.435690002143383	0.43856500685215	0.521589985489845	0.557140001654625	0.622225013375282	0.580270019173622	0.504570005834103	0.541364987194538	0.551874989271164	0.506595000624657	0.515849994122982	0.530960001051426	0.488235001266003	0.372464998066425	0.381664995849133	0.456384997069836	0.406700006127357	0.359329995512962	0.28842000067234	0.181944999843836	0.118075002357364	0.16209999807179	0.268549993634224	0.24947000592947
chrXIII:880553-880802	YMR305C	-0.0931499995291233	0.19001999348402	0.283469989895821	0.289250004291534	0.0693399995565414	0.0777699999511242	0.0832100003957748	0.0508799988776445	0.0388600002974272	0.00417999960482121	-0.03006999976933	-0.0804400004446506	0.0533399991691113	0.369780001044273	1.22894002795219	2.26876001358032	2.90895991325378	3.18938999176025	3.374960064888	3.33785998821259	3.429509973526	3.43185000419617	2.76723992824554	1.27307996749878	0.67005999982357	0.323005002737045	0.308355003595352	0.290309990942478	0.26299499720335	0.222334994375706	0.235319998860359	0.233660000562668	0.347245001792908	0.398350010812283	0.32393000125885	0.291424991190434	0.266240003705025	0.212605004757643	0.135839999467134	0.083305000513792	-0.0319449987262487	-0.0505999998189509	-0.144245001021773	-0.203220003843307	-0.228794996440411	-0.25545499548316	-0.187660001218319	-0.21450500190258	-0.257434994727373	-0.401585000753403
chrXII:839412-839661	YLR355C	0.706504997611046	0.782484996318817	0.813260018825531	0.788659989833832	0.577224981784821	0.460875006020069	0.405920003354549	0.336175002157688	0.213029999285936	-0.00525999963283539	-0.0714300002902746	-0.149920001253486	0.0164899975061417	0.554440011829138	1.25895499587059	1.86454499363899	2.40032497644424	2.59867497682571	2.8309050321579	2.86977496147156	2.67008497714996	2.28379007577896	1.67705497741699	1.11590002477169	0.305544996261597	0.033099999348633	-0.0250899993348867	-0.103089997172356	-0.227209997177124	-0.300179997086525	-0.402820006012917	-0.616989997029304	-0.780530017614365	-1.20790997743607	-1.42671999931335	-1.5654900431633	-1.71118001937866	-1.82156000137329	-1.81390001773834	-1.79324003458023	-1.86207001209259	-1.8900500535965	-1.70108000040054	-1.50454996824265	-1.40307996273041	-1.26032996177673	-1.14514999389648	-1.32171001434326	-1.26607000827789	-1.04285997152328
chrXIII:296833-297082	YMR013C	-0.481630006432533	-0.48868000805378	-0.462769994139671	-0.498639988899231	-0.358650007843971	-0.0930900003761053	0.00514999851584434	0.207020001113415	0.261109998822212	0.257309997081757	0.34502001106739	0.551199990510941	0.76499000787735	0.990669995546341	1.54432996511459	2.26948006153107	2.62470009326935	3.08192005157471	3.2647599697113	3.25464992523193	3.14131996631622	2.92869000434875	2.21783998012543	1.03651998639107	0.484399987757206	0.131060003489256	0.0906099982559681	0.0697749996557832	0.046085000410676	0.0407599987462163	-0.0663900017738342	-0.235535002499819	-0.355219992995262	-0.304394999146462	-0.333870001137257	-0.429969993233681	-0.408664996922016	-0.391610004007816	-0.400650012493134	-0.36267499178648	-0.288495002686977	-0.390885004401207	-0.517895010113716	-0.420449995994568	-0.390735001862049	-0.402179990708828	-0.410935002565384	-0.395135003328323	-0.436149999499321	-0.452180007100105
chrXIV:209899-210148	YNL234W	-0.0163249994860962	-0.0160699994303286	-0.00542999962344766	-0.0117950002662838	-0.131474999897182	-0.220439993590117	-0.199775000661612	-0.151804999262095	-0.165270003676414	-0.172889997810125	-0.184854997694492	-0.203909995406866	-0.145329995080829	0.0551950007677078	0.538414996117353	1.23839001953602	1.79060001373291	1.96199999451637	1.98574002385139	2.04021502137184	2.02867493629456	1.8080749809742	1.49635498523712	1.02403499186039	0.322404996305704	0.193469998240471	0.205310000479221	0.231990002095699	0.251389993727207	0.252840000391006	0.258539989590645	0.220150002837181	0.14843999966979	0.144069996476173	0.118480002135038	0.00450000055134296	-0.0223099999129772	-0.0249900001101196	-0.0203200004994869	0.000439999625086784	0.150529998727143	0.209049999713898	0.0892200015485287	0.0847099978476763	0.174599996209145	0.201329998672009	0.220920000970364	0.221209996938705	0.0798699975013733	-0.140750001743436
chrXI:578898-579147	YKR074W	0.217330001294613	0.226470002532005	0.250310002267361	0.256870007514954	0.19910000115633	0.239789995551109	0.436689990758896	0.637430000305176	0.707709985971451	0.814140003919601	0.965979999303818	0.949849987030029	1.07243000268936	1.45552002191544	1.69019999504089	1.87370002269745	1.98429003953934	2.03634004592895	1.92911001443863	1.89077999591827	2.11473996639252	2.20101003646851	1.84665004014969	1.01484001874924	1.01619003415108	0.860399994254112	0.776714995503426	0.763584992289543	0.751429995894432	0.741039991378784	0.716685003042221	0.702910003066063	0.507225014269352	0.186929998546839	0.254954998195171	0.263605006784201	0.296570003032684	0.278245006501675	0.2963200122118	0.294025002419949	0.226894995383918	-0.110709998942912	-0.263854996860027	-0.252999992668629	-0.243179998546839	-0.235430001467466	-0.178859993815422	-0.176844997704029	-0.149964998662472	0.0602549992501736
chrIV:573834-574082	YDR061W	-0.0809749996289611	-0.0221449997276068	-0.00946999993175268	-0.0252299996092916	-0.0593049994669855	0.00448000114411116	0.0435800002887845	0.0966850008815527	0.0780550003051758	0.0920549973845482	0.131134999915957	0.210165005922318	0.286215007305145	0.432814994454384	0.80091500878334	1.00602501034737	1.1697400033474	1.27860003113747	1.51011002063751	1.47213500142097	1.59856998324394	2.01209495663643	1.71772998571396	1.04710001349449	0.846034994721413	0.790130007266998	0.704909986257553	0.618749988079071	0.571989989280701	0.569049996137619	0.603839987516403	0.634799998998642	0.559380006790161	0.368919998407364	0.172850003838539	0.10137000232935	0.17945000231266	0.141329998522997	0.0715400006622076	-0.03868000023067	-0.0108299998100847	0.00300999972969294	0.0224900002591312	0.0872000001370907	0.00737999957054853	-0.0154199999757111	0.00652000028640032	0.0526200003921986	0.0823600009083748	0.0743100009858608
chrIV:1461638-1461886	YDR506C	-0.201289999112487	0.119744993373752	0.532674998044968	0.613275021314621	0.110299995774403	-0.0544249997939914	-0.0459399995310378	0.00672999991184042	0.000614999840036035	0.00612000008113682	0.0359800003934652	0.0821700010448694	0.242064997181296	0.930724993348122	1.4292750120163	1.79768500328064	2.0144550383091	2.24943504333496	2.27240996360779	2.23389006853104	2.26132006645203	2.41419495344162	2.13831503987312	1.2251149892807	0.575889994204044	0.483799999952316	0.429090005159378	0.396989998221397	0.371789997816086	0.360909992456436	0.388890007138252	0.349230000376701	0.367090001702309	0.254349990189075	0.0762099996209145	0.0306099997833371	0.0533099994063377	0.0631400004029274	0.0526200000196695	0.041049999371171	0.0234200005972525	-0.0422200001776218	-0.210700000822544	-0.128799999505281	-0.135300001502037	-0.144960001111031	-0.1433100014925	-0.150529995560646	-0.140100002288818	-0.195300003886223
chrII:145824-146072	YBL039C	0.265849992632866	0.258574992418289	0.261699996888638	0.250199995934963	0.295824997127056	0.51894998550415	0.551350012421608	0.533425003290176	0.524349987506866	0.52947498857975	0.547849982976913	0.581475004553795	0.649125009775162	0.907400012016296	1.51407495141029	2.88549995422363	3.5809999704361	3.66677498817444	3.88137501478195	4.14337503910065	4.14014995098114	3.84624993801117	3.05042493343353	1.43580002337694	-0.0277750012464821	-0.216959998011589	-0.154590000212193	-0.143529994785786	-0.129039999842644	-0.146239995956421	-0.180779999494553	-0.230719999969006	-0.409809997677803	-0.381299996376038	-0.434789997339249	-0.488529995083809	-0.461110001802444	-0.470360001921654	-0.435830000042915	-0.437950006127357	-0.299069997668266	-0.27618999183178	-0.297679993510246	-0.270199999213219	-0.334009996056557	-0.453100004792213	-0.372140005230904	-0.393939995765686	-0.505460008978844	-0.472540006041527
chrXVI:172823-173071	YPL199C	0.160739998519421	0.208370004594326	0.334570002555847	0.377660009264946	0.415939995646477	0.492179995775223	0.640710014104843	0.70877999663353	0.760089993476868	0.80084999203682	0.798469996452332	0.868709981441498	0.947289991378784	1.29280998706818	1.79421004056931	1.99669005870819	2.14769008159637	2.33234007358551	2.3503600358963	2.43910005092621	2.47059006690979	2.70113003253937	2.4796000123024	1.45085999965668	0.6841099858284	0.503079989552498	0.492630007863045	0.447634993493557	0.395760002732277	0.376519995927811	0.344234998524189	0.281480002403259	0.302459992468357	0.181684999167919	-0.19624499976635	-0.311644995212555	-0.323544992506504	-0.321005001664162	-0.314304994046688	-0.302164998650551	-0.317995011806488	-0.301975008845329	-0.257445005327463	-0.224844996631145	-0.239840009063482	-0.259244997799397	-0.276330006122589	-0.264700000733137	-0.251520001143217	-0.236850002408028
chrXVI:404218-404466	YPL082C	2.19950003623962	1.98957993984222	1.31187999248505	0.892289982736111	0.398004996776581	0.32953000664711	0.254035006463528	0.250165005028248	0.202310000360012	0.19631999656558	0.187850000709295	0.150384999066591	0.408764994889498	1.47389500141144	2.1833500623703	2.41393494606018	2.60669002532959	2.49813994169235	2.52965004444122	2.66620005369186	2.71490502357483	2.34250506162643	1.71076000332832	1.37700996994972	1.10843499004841	0.515389999747276	0.268600003421307	0.153359998762608	0.0661899991333485	-0.102229997515678	-0.2150499984622	-0.164659997075796	-0.104779999703169	-0.285590004920959	-0.754259985685348	-0.785549998283386	-0.724260002374649	-0.693099993467331	-0.711679989099503	-0.814369988441467	-1.03840001821518	-1.04632999897003	-0.891139978170395	-0.885239994525909	-0.964740002155304	-1.05275002717972	-1.03006000518799	-1.03847002983093	-0.930670005083084	-0.942520010471344
chrXVI:108292-108539	YPL231W	-0.0457000002264977	-0.0361599998548627	-0.00906999977305531	-0.0859200027771294	-0.102130002528429	-0.0105099996551871	0.138040003553033	0.259939992427826	0.319400003552437	0.328810006380081	0.322259995341301	0.312319990992546	0.454649996757507	0.685940012335777	1.41240996718407	2.50433999300003	2.87208003997803	3.01687998771667	3.0082700252533	3.0373699426651	2.7563000202179	2.34927000999451	1.72377002239227	1.0306800365448	0.577990007400513	0.352584996819496	0.21836000457406	0.134124998003244	0.0487850002944469	0.0234550001565367	-0.0272200000239536	-0.133755002915859	-0.225154995173216	-0.390779999643564	-0.480795004963875	-0.457099989056587	-0.473880004882813	-0.506420022249222	-0.533369988203049	-0.548890009522438	-0.467380003631115	-0.457490003108978	-0.723900009691715	-0.85790501832962	-0.719160002470016	-0.748815003037453	-0.846280002593994	-0.929740011692047	-0.959584999084473	-1.13052500784397
chrXV:494486-494733	YOR092W	0.0840599998831749	0.118700002133846	0.287150004506111	0.465490001440048	0.496659991145134	0.550409996509552	0.663120001554489	0.730619996786118	0.762049996852875	0.766240012645721	0.731679981946945	0.705489993095398	0.672570013999939	0.87601997256279	1.75180999040604	2.18343002796173	2.60650007724762	2.65275995731354	2.60233001708984	2.40795998573303	2.38301994800568	2.46092000007629	2.22282998561859	1.73693996667862	1.28452999591827	1.04724498391151	1.01622498333454	1.03930502235889	1.12572000622749	1.18096497058868	1.1908499777317	1.15881496667862	1.16083002090454	1.3115249812603	1.33888502120972	1.32514499425888	1.1982449889183	0.977530029416084	0.916405022144318	0.99366503059864	1.0526899933815	0.969234982132912	0.841550004482269	0.803944990038872	0.782029980421066	0.734814983606338	0.687254992127418	0.602019992470741	0.42399500310421	0.231714998930693
chrX:402512-402759	YJL020C	-0.0764950003474951	-0.0667800016701221	-0.0619199993088841	-0.0839249992743134	-0.0986449968535453	0.00691500026732683	0.208329995442182	0.240219999849796	0.225914999842644	0.210860002040863	0.200390004366636	0.212079996615648	0.327729992568493	0.53268499225378	1.16372498273849	2.00818003416061	2.8107749581337	2.85494499206543	3.01230007410049	3.18587508201599	2.85281000137329	2.56964001655579	2.41442995071411	1.13365998864174	0.354159999638796	0.129330000281334	0.115630002319813	0.111320001631975	0.111589998751879	0.102009999752045	0.0614399988204241	0.0813299983739853	-0.0512500019744039	-0.185399995744228	-0.324440008401871	-0.313939994573593	-0.280100005865097	-0.319170001149178	-0.324040007591248	-0.395590007305145	-0.513070002198219	-0.677140003442764	-0.551039987802506	-0.562039995193481	-0.620730012655258	-0.63727999329567	-0.63561999797821	-0.638620007038116	-0.72843000292778	-0.734599995613098
chrIV:1189735-1189982	YDR357C	-0.442769992351532	-0.449540001153946	-0.43439000248909	-0.4038399964571	-0.284559994935989	-0.0171000003814697	0.0524399999529123	0.124829999357462	0.129689997434616	0.133519995212555	0.144489999115467	0.147219994664192	0.166890001296997	0.518490010499954	1.55715996623039	2.42956993579865	2.80316994190216	3.03172996044159	2.99407992362976	2.83657004833221	2.59933001995087	2.55563995838165	2.24926996231079	1.51087001562119	0.974650031328201	0.624049991369247	0.50662499666214	0.480275005102158	0.406350001692772	0.307174995541573	0.278224989771843	0.262724995613098	0.244200006127357	0.27589999884367	0.268674999475479	0.262524999678135	0.28362499922514	0.297175005078316	0.291599996387959	0.357975006103516	0.409774996340275	0.531424984335899	0.612225010991096	0.565050005912781	0.492200009524822	0.493199996650219	0.553874999284744	0.516225010156631	0.432550005614758	0.231850000098348
chrXII:1071785-1072031	YLR466C-B	0	0	0	0	0	0	0	0	0	0	0	0	0	0	0	0	0	0	0	0	0	0	0	0	0	0	0	0	0	0	0	0	0	0	0	0	0	0	0	0	0	0	0	0	0	0	0	0	0	0
chrV:100426-100672	YEL027W	1.36472500562668	1.36955001354218	1.51258000731468	1.37776003181934	0.366209989786148	-0.543154989182949	-0.906044998764992	-0.886869993805885	-0.727565017342567	-0.463160009682179	-0.491670013964176	-0.538245004415512	-0.32704499354586	0.286244998220354	0.8576799929142	1.36034997701645	1.4164599776268	1.69199999570847	2.27314003705978	2.8408550620079	2.86872494220734	2.49278992414474	1.98670494556427	1.35138002634048	1.18877500295639	1.02898999452591	0.839779978990555	0.754740005731583	0.70700997710228	0.64064998626709	0.545889991521835	0.50704999268055	0.29482000619173	0.0107900001108646	-0.0943099997937679	-0.0970699995756149	-0.092790000885725	-0.0914899982511997	-0.14023000150919	-0.21591000109911	-0.338720008730888	-0.411640000343323	-0.47192000746727	-0.482610002160072	-0.462030008435249	-0.44940000474453	-0.393159991502762	-0.417740014195442	-0.438160011172295	-0.42474998831749
chrIV:229563-229809	YDL130W	-0.427300000190735	-0.403680005669594	-0.36470000743866	-0.159600003063679	0.276379998400807	0.275519990921021	0.302309998869896	0.329420003294945	0.377219995856285	0.363949999213219	0.372720006108284	0.397499993443489	0.399350002408028	0.972069987654686	1.57781999111176	2.22572005987167	2.72342004776001	3.01574997901916	3.18085997104645	2.99028000831604	2.882120013237	2.94428005218506	2.2011899471283	1.64525998830795	0.488139998912811	0.381859993934631	0.30018999427557	0.263850004971027	0.208805003762245	0.192055004090071	0.187010004371405	0.110074998787604	0.0314550005132332	-0.119379998743534	-0.209690002351999	-0.224224995076656	-0.157574999704957	-0.100719998404384	-0.0555050000548363	-0.158094999939203	-0.0798599988222122	-0.0745149988681078	0.0192549996543676	-0.0888500008266419	-0.176259999722242	-0.265845002233982	-0.273079992830753	-0.303719994425774	-0.327335013449192	-0.379729999601841
chrXV:444387-444632	YOR063W	0.231699997186661	0.265260000526905	0.270964996516705	0.249680007994175	0.327945004403591	0.325420007109642	0.300339998304844	0.397955001890659	0.400445005297661	0.413545002043247	0.452670010924339	0.491864985227585	0.655060005187988	0.833884987235069	1.48604999184608	1.95711495876312	2.04008007645607	1.82524002194405	1.44202499389648	1.37491998076439	1.31953498721123	0.925184996426106	0.218094994174317	-0.0416050005238503	-0.280465000867844	-0.467290005087852	-0.480099993944168	-0.558849990367889	-0.643720006942749	-0.674299997091293	-0.594550025463104	-0.673480015993118	-0.764539992809296	-0.9230200111866	-0.902799993753433	-0.928449982404709	-0.805570024251938	-0.69607999920845	-0.741390001773834	-0.817559993267059	-0.865319991111755	-0.77117999792099	-0.777759993076324	-0.778600007295609	-0.779360014200211	-0.827000004053116	-0.952620011568069	-1.02448998689651	-1.01235995292664	-1.03161997795105
chrXVI:455016-455261	YPL055C	0.819840005040169	0.827445009350777	0.92381999194622	0.876934999227524	0.758364993333817	0.695644989609718	0.658019998669624	0.696840000152588	0.739215004444122	0.759114998579025	0.753725013136864	0.82564500272274	0.957095006108284	1.29090002179146	1.99650501012802	2.99944000244141	3.09360008239746	3.19624001979828	3.13046996593475	3.10120996236801	2.93769500255585	2.89086000919342	2.31311002969742	1.70322000384331	1.15608502328396	0.930029994249344	0.887789994478226	0.845190012454987	0.844499987363815	0.847310000658035	0.840269982814789	0.756889981031418	0.499269992113113	0.293179997801781	0.135630002617836	0.0778400003910065	0.0655100017786026	0.0444899998605251	0.05929000005126	0.0398299991851673	-0.0062699994421564	-0.154319999366999	-0.434539990127087	-0.498990008234978	-0.430629998445511	-0.444079998135567	-0.481889998912811	-0.506470018625259	-0.40536000430584	-0.378050008416176
chrIV:1135496-1135741	YDR334W	-0.0100000002421439	-0.0244000009261072	-0.0467000007629395	-0.0549999997019768	0.0229000002145767	0.0734499990940094	0.244199998676777	0.221950002014637	0.247549995779991	0.280799999833107	0.296149998903275	0.343549996614456	0.292250007390976	0.769500017166138	0.616699993610382	1.11065000295639	1.02134999632835	1.64679998159409	1.57809996604919	1.35764998197556	1.54085004329681	1.40064996480942	1.25410002470016	0.821199983358383	0.268549993459601	-0.0441449993290007	-0.0177000005496666	-0.00798499973025173	-0.0296849992126226	-0.0577650006860495	-0.0622100019827485	-0.0827050004154444	-0.180830003041774	0.0614000014029443	0.0103400001302361	-0.0213799994438887	-0.0485299991443753	-0.0432500001043081	-0.0642050018534064	-0.0909249983727932	-0.0672850013943389	-0.170375005085953	-0.48090001642704	-0.712215003371239	-0.714179992675781	-0.710180002450943	-0.706285005807877	-0.703675001859665	-0.639295020699501	-0.554624992609024
chrX:633224-633468	YJR110W	0.105179998651147	0.175724997371435	0.335840009152889	0.544565005600452	0.675270000100136	0.86770501434803	0.869469997286797	0.830100014805794	0.792135003209114	0.840625005960465	0.874799993634224	0.888044998049736	0.974764969944954	1.28611498475075	2.18470503091812	2.68923505544662	3.05579507350922	3.17525000572205	3.22945998907089	3.13509495258331	2.94863499403	2.68874502182007	2.06497504711151	1.04488498568535	0.502965003252029	0.386699998378754	0.396350008249283	0.40692999958992	0.404819995164871	0.408899992704391	0.365280005335808	0.122470001131296	0.0390299987047911	-0.0512400002218783	-0.188730000704527	-0.217280001938343	-0.234159997105598	-0.235430003702641	-0.249670004844666	-0.175709998607636	-0.259169997274876	-0.218979997932911	-0.202069999277592	-0.204620003700256	-0.205310001969337	-0.215919999778271	-0.212430001795292	-0.155110001564026	-0.154770001769066	-0.116019999980927
chrXII:447675-447919	YLR153C	-0.375739997625351	-0.301090011000633	-0.26156999617815	-0.172839994728565	0.025500001758337	0.133599995821714	0.186819994449615	0.293099994957447	0.434330001473427	0.4940299898386	0.562639987468719	0.753240007162094	0.830149990320206	1.21190002560616	2.07111001014709	2.49534003734589	2.35084002017975	2.29639999866486	2.3297999382019	2.17637994289398	1.93832998275757	1.3779699921608	0.896639978885651	0.504489994049072	0.325189995765686	0.379475004971027	0.372175000607967	0.387675002217293	0.330974996089935	0.267724990844727	0.176499998196959	-0.0280499998480082	-0.133175000548363	-0.263950001448393	-0.322274997830391	-0.329575002193451	-0.3462999984622	-0.360599994659424	-0.401200003921986	-0.430825002491474	-0.619225010275841	-0.719974979758263	-0.767425000667572	-0.770225018262863	-0.759775012731552	-0.7447250187397	-0.796425014734268	-0.820274993777275	-0.783150002360344	-0.676300019025803
chrIV:42384-42628	YDL231C	-0.465049996972084	-0.446699991822243	-0.371599994599819	-0.272174999117851	-0.201825000345707	0.00949999876320362	0.114249998703599	0.129449997097254	0.170849997550249	0.191474996507168	0.165124997496605	0.115775002166629	0.165950002148747	0.833499990403652	2.31812497973442	3.49130004644394	3.69359993934631	3.74567502737045	3.74122494459152	3.60267502069473	3.53092497587204	3.54232496023178	3.16862505674362	2.22887495160103	0.969650000333786	0.569290003180504	0.452169999480247	0.423120003938675	0.440510004758835	0.443740004301071	0.431980004906654	0.413649997115135	-0.177480000257492	-0.563729995489121	-0.690410017967224	-0.724330013990402	-0.748629993200302	-0.796369975805283	-0.799659985303879	-0.818730002641678	-0.732420000433922	-0.408710005879402	-0.336959990859032	-0.284379994869232	-0.272659993171692	-0.27418999671936	-0.319889995455742	-0.356049996614456	-0.365379995107651	-0.440059992671013
chrX:554887-555130	YJR063W	-0.295085002481937	-0.305440002679825	-0.318600007891655	-0.337450003623962	-0.282345002144575	-0.171725004538894	0.0510600000619888	0.138230003044009	0.177454999089241	0.216054997593164	0.238459996134043	0.259970001876354	0.316854998469353	0.530580000579357	1.22248001098633	2.17534998655319	3.07639003992081	3.18648998737335	3.11665000915527	3.36688995361328	3.47030501365662	3.21244498491287	2.60934500694275	1.98004503250122	1.00327501296997	0.581099987030029	0.419049993157387	0.39104999601841	0.389200001955032	0.383249998092651	0.346799999475479	0.274299994111061	0.131099998950958	-0.0464999992400408	-0.00134999863803387	0.109000001102686	0.0962000004947186	0.116500001400709	0.0980999991297722	0.0785499978810549	-0.0300000011920929	-0.0304000005125999	0.00605000020004809	0.104350000619888	0.107549998909235	0.0875499993562698	0.143749997019768	0.18520000576973	0.265599995851517	0.314800009131432
chrXIV:174603-174846	YNL251C	0.356720000505447	0.37208000421524	0.386099991202354	0.442619997262955	0.476960000395775	0.511329990625381	0.599969983100891	0.62632999420166	0.66353999376297	0.687970012426376	0.699899995326996	0.704879999160767	0.816209971904755	1.31620001792908	1.70783004760742	2.27784993648529	2.60923001766205	2.51792001724243	2.40688004493713	2.39210000038147	2.43078000545502	2.0658099770546	1.28260997533798	1.02460997104645	0.852049994468689	0.563590005040169	0.475095002353191	0.442715005576611	0.37695500254631	0.258734995871782	0.371150005608797	0.492259995639324	0.436509999632835	0.370554998517036	0.491749997437	0.517865002155304	0.521355006098747	0.411134994029999	0.367534996569157	0.355550000071526	0.365415002405643	0.290780007839203	0.202779999375343	0.0901249997317791	-0.00901000006124377	0.0435549999587238	0.0690999981015921	-0.0546700002625585	-0.208029995113611	-0.143495000526309
chrXV:631842-632085	YOR157C	-0.0233600000850856	-0.00195999993011355	0.00285500003956258	0.0459100007079542	0.265709996037185	0.418374997377396	0.380854989588261	0.39524999409914	0.403659991919994	0.403824992477894	0.438394996523857	0.494895000755787	0.591755002737045	1.18924000859261	2.20658997297287	2.80223007202148	3.01363503932953	3.11135499477386	3.12496497631073	3.07801997661591	3.13744505643845	3.20480507612228	2.62693002223968	1.62118499279022	1.10651497840881	0.83930002450943	0.721050006151199	0.677410000562668	0.638450014591217	0.603640002012253	0.632970017194748	0.555039995908737	0.366479992866516	0.230659997463226	0.268730002641678	0.325490006804466	0.327890008687973	0.319520002603531	0.286959993839264	0.267640006542206	0.258150002360344	0.313609990477562	0.331149992346764	0.323099988698959	0.294449999928474	0.273879998922348	0.273999992012978	0.114049997925758	-0.0437799979001284	-0.234559997916222
chrXII:262889-263132	YLR061W	-0.900639989972115	-0.912030014395714	-0.971184980869293	-0.823654994368553	-0.833154997229576	-0.689660009741783	-0.486205005645752	-0.551940003037453	-0.518630005419254	-0.453095006942749	-0.348055000603199	-0.310985008627176	-0.0909799989312887	0.603935006260872	1.38007000684738	1.88873994350433	2.35204994678497	2.3326299905777	2.11355994939804	2.07657998800278	2.10686501264572	1.99811000823975	1.65211499333382	0.971459981799126	0.72221999168396	0.559820008277893	0.526150000095367	0.494959995150566	0.467249992489815	0.462450003623962	0.461389997601509	0.344740006327629	0.128459995985031	-0.153799998760223	-0.2826799929142	-0.256050005555153	-0.267110002040863	-0.273490011692047	-0.319330003857613	-0.314709994196892	-0.284469999372959	-0.179089993983507	-0.0773400003090501	-0.00130999993998557	0.0664500012993813	0.15567000284791	-0.164669999480247	-0.652319991588593	-0.871919989585876	-0.820379996299744
chrXIII:751324-751566	YMR240C	1.18867495656013	1.1479500234127	1.01902502775192	0.979175001382828	0.972175002098083	0.979625016450882	0.948375016450882	0.850000008940697	0.858700007200241	0.913900017738342	0.943575009703636	0.990274995565414	1.0828999876976	1.42652502655983	2.58355003595352	3.32424998283386	3.60312497615814	3.94797497987747	4.08442497253418	4.15477502346039	4.02040010690689	3.89157497882843	3.27867501974106	1.95392501354218	0.976549997925758	0.829680013656616	0.776849991083145	0.767730003595352	0.770150011777878	0.764010012149811	0.712020003795624	0.576329982280731	0.322259998321533	0.0685699988156557	0.0463800005614758	0.0454500008374453	0.0463000003248453	0.0274299999698997	0.0204700000584126	0.0555600009858608	0.0573500018566847	-0.0323000014584977	-0.26013999581337	-0.238320003449917	-0.269529995322227	-0.269970005750656	-0.280759999155998	-0.279539993405342	-0.379239997267723	-0.477410009503365
chrVIII:227217-227458	YHR064C	-0.0845300009474158	-0.0432499997317791	-0.0830200001597405	-0.0559499971568584	0.0927400022745132	0.208320000767708	0.170920003950596	0.294529992341995	0.302520003914833	0.309839999675751	0.3057000041008	0.294650000333786	0.297640010714531	0.222419998049736	0.428369995951653	1.0407200217247	1.98837003707886	2.27952995300293	2.17173001766205	2.19542002677917	2.03217002153397	1.89356999397278	1.80027000904083	1.38669998049736	0.671749992668629	0.174490002542734	0.163829996436834	0.198394994437695	0.228789997845888	0.242674996703863	0.230170003324747	0.201400002092123	0.110120002180338	0.150729997828603	0.100744998082519	0.0848499983549118	0.0962500002235174	0.0683000013232231	0.0710899983532727	-0.0725149999372661	-0.157700001448393	-0.296495006978512	-0.186490001529455	-0.235880001634359	-0.361685012280941	-0.401760010421276	-0.416515000164509	-0.398735006153584	-0.292749995738268	-0.236184996366501
chrVII:147973-148214	YGL190C	-0.34031999707222	-0.239859999716282	-0.255170005559921	-0.125140000879765	-0.0818299997597933	-0.0734600003808737	-0.0809200018644333	-0.0325199998915195	-0.0299499977380037	-0.153209999203682	-0.157140004634857	-0.141759999841452	-0.178629995882511	-0.11059999987483	-0.0275400005280972	0.0426899987272918	-0.024999999627471	0.761060001328588	1.28428002595901	1.27503999471664	1.51172997951508	1.34772996902466	1.2813600063324	1.30268002748489	1.53459001779556	1.6664599776268	1.53060503005981	1.45684504508972	1.42370997667313	1.44289996623993	1.52654501795769	1.52297502160072	1.38395997285843	0.742615005373955	0.372494998574257	0.451219990849495	0.449959994852543	0.33459499925375	0.287564997375011	0.212210001051426	0.279895001649857	0.280479994416237	0.329710003733635	0.322004996240139	0.195339998230338	-0.00600999929010868	-0.109474997967482	-0.126185001060367	-0.109405002370477	-0.233139998465776
chrVIII:201393-201634	YHR047C	0.0428500007838011	0.0489600013941526	0.0935000009834766	0.0876800000667572	0.167779996991158	0.243680003285408	0.222639997303486	0.214469999074936	0.24145999699831	0.268209990859032	0.254469999670982	0.263370007276535	0.298089998960495	0.455769997835159	0.858649998903275	1.49100000858307	1.64733003377914	1.6917100071907	1.73626000881195	1.66289999485016	1.63755000829697	1.70514004230499	1.56005001068115	1.1851300239563	0.87230997979641	0.331910003721714	0.255765005201101	0.23218000009656	0.2448899962008	0.239225001633167	0.217084996402264	0.17197999805212	-0.130335006862879	-0.37950000166893	-0.432774995267391	-0.413014994561672	-0.37376000136137	-0.347119997441769	-0.32308499366045	-0.313385009765625	-0.453759999573231	-0.392410006374121	-0.365220000594854	-0.431234991550446	-0.460419999063015	-0.502525006234646	-0.50148499161005	-0.462009993195534	-0.433809995651245	-0.498169998824596
chrVII:1052267-1052507	YGR281W	0.229699997603893	0.229280000925064	0.191770000755787	0.159960001707077	0.211149996519089	0.249719995260239	0.234020005166531	0.296209996938705	0.341180005669594	0.398949998617172	0.437699994444847	0.477039992809296	0.557039988040924	0.660980004072189	1.41796000003815	2.0371199965477	2.28519997596741	2.37573001384735	2.50249001979828	2.74597995281219	2.69528999328613	2.45784003734589	2.20299000740051	1.83242002725601	1.44608998298645	1.23339503407478	1.05406998991966	0.873940014839172	0.708515009284019	0.577805015444756	0.518689991533756	0.392440003156662	0.32916499376297	0.293809987604618	0.242535003274679	0.117214997112751	0.0614800001494586	0.0733499980531633	0.119995001703501	0.168305002897978	0.158729998767376	0.0801599996164441	0.0379699999466538	0.0390500012785196	-0.197225004434586	-0.230739992856979	-0.302374994754791	-0.289875008165836	-0.304180008172989	-0.357440000772476
chrII:360351-360591	YBR059C	0.115059998631477	0.135419994592667	0.150699998438358	0.163339997828007	0.298410007357597	0.739890003204346	0.991069996356964	0.966920012235642	0.972710001468658	0.974220007658005	0.987970018386841	0.967900002002716	0.962230008840561	0.887790012359619	1.34891999363899	1.92985000610352	2.39713995456696	2.43125998973846	2.40505001544952	2.45625	2.428600025177	2.28140993118286	1.90221993923187	1.40017997026443	0.961500012874603	0.764019978046417	0.747679987549782	0.747890013456345	0.757769995927811	0.757509988546371	0.730489987134934	0.711489999294281	0.585970005393028	0.485599990189075	0.378419996798039	0.338019995391369	0.306844997406006	0.263575002551079	0.19700999930501	0.144559996202588	0.0969150006771088	-0.03626499902457	-0.230820007994771	-0.200114994496107	-0.15544999986887	-0.104325001314282	-0.0752849981188774	0.00239499974995852	0.0126899985596538	-0.125805000960827
chrVIII:151314-151554	YHR022C-A	-0.354424998164177	-0.325974993407726	-0.346000000834465	-0.306424990296364	-0.280200004577637	-0.218525003641844	-0.203225005418062	-0.113350000232458	-0.131000000983477	-0.144224997609854	-0.140549998730421	-0.133599996566772	-0.100199998356402	-0.0175499990582466	0.152124998159707	0.515225000679493	0.677599996328354	1.11929997801781	1.43717500567436	1.31457498669624	1.42819997668266	1.42952498793602	1.24322500824928	0.968775004148483	0.807299986481667	0.686740005016327	0.56156000494957	0.497339987754822	0.509469991922379	0.530959993600845	0.526500016450882	0.506199988722801	0.44748999774456	0.445320001244545	0.637369984388351	0.780389994382858	0.588940018415451	0.611100000143051	0.679079991579056	0.814410018920898	0.928240007162094	0.963369995355606	1.01247000098228	1.12063002586365	1.54460998773575	1.82607996463776	1.86006999015808	1.61625002622604	1.43180997371674	1.13627001047134
chrX:647122-647360	YJR120W	0.00401499993167818	-0.0710900011938065	-0.118440003320575	-0.0552299996837974	-0.0246199992689071	0.0370150000351714	0.110029999911785	0.312949999421835	0.312950004637241	0.335345001518726	0.401495000720024	0.407889994978905	0.410450001060963	0.504309996962547	1.48982500135899	3.28739000558853	3.57318497896194	3.68165006637573	3.59656991958618	3.28868993520737	3.10130498409271	2.56376004219055	1.97974504232407	1.06637496948242	0.58335999250412	0.392849996685982	0.247550003230572	0.244400002062321	0.242399998009205	0.209400005638599	0.138899996876717	-0.00979999825358391	-0.055400000885129	-0.0670999996364117	-0.0571999996900558	-0.100549999624491	-0.181500002741814	-0.106350000947714	0.0503000011667609	0.0386499995365739	-0.0257000015117228	-0.0342000005766749	-0.0351499998942018	-0.0474000014364719	-0.0656000003218651	-0.115049999207258	-0.179450005292892	-0.262949988245964	-0.333200007677078	-0.324250012636185
chrIV:239858-240096	YDL125C	0.170529997348785	0.277059998363256	0.376620008051395	0.470385006070137	0.580810013413429	0.694279983639717	0.804214990139008	0.82269498705864	0.87556499838829	0.91638001203537	0.927944999933243	0.992380037903786	1.03435001075268	1.11026504635811	1.5112900197506	1.7541650056839	1.95877500772476	1.79308498501778	1.83215996026993	1.73584998846054	1.51563001871109	1.35961997509003	1.29385003447533	1.21762999892235	1.02687002420425	1.01874002814293	0.968080002069473	0.99799000620842	1.00465997457504	1.0279400229454	1.02150002717972	1.0154899597168	1.12611000537872	1.17836003303528	1.18237000703812	0.951140004396439	0.779049998521805	0.752390003204346	0.783250004053116	0.762600004673004	0.713230001926422	0.654309982061386	0.562130007147789	0.477900007367134	0.454019993543625	0.438579994440079	0.381940001249313	0.500169992446899	0.548870003223419	0.490230011940002
chrXII:866897-867135	YLR372W	-0.351229998469353	-0.382909992337227	-0.346900004148483	-0.250740000605583	-0.159139999747276	-0.152499998966232	0.132509999186732	0.14265999943018	0.182189999520779	0.20097000002861	0.235149998962879	0.195930002629757	0.0891500003635883	0.271039992943406	0.538410001993179	1.20211002826691	1.73538000583649	1.90355999469757	1.94839000701904	1.94388997554779	1.93179001808166	1.81356004476547	1.34866003990173	1.01840001344681	0.809920006990433	0.527974992990494	0.531800001859665	0.517950020730495	0.487124994397163	0.440324999392033	0.349150002002716	0.259699996560812	0.202649999409914	0.113774999510497	-0.0304499990306795	-0.177075002342463	-0.165449999272823	-0.163575001060963	-0.131550002843142	-0.023675000295043	0.0259500001557171	0.00435000014840625	-0.096274999785237	-0.149174999445677	-0.211699996143579	-0.292850002646446	-0.275274999439716	-0.286049999296665	-0.3576750010252	-0.248199999332428
chrII:604217-604455	YBR189W	0.351759999990463	0.292399999499321	0.217919996380806	0.178680004179478	0.00178000023588538	-0.105120002478361	-0.0955000013113022	-0.0720000006258488	-0.0838200017809868	-0.0622400008141994	-0.0313500000163913	-0.00902999984100461	0.0241200003772974	0.406849990785122	1.50916998386383	2.23823997974396	2.32121002674103	2.3713399887085	2.42343001365662	2.5402800321579	2.60740993022919	2.46125998497009	1.78192999362946	0.748029987514019	0.0675400003790855	0.0769000006839633	0.074299999512732	0.0843500010669231	0.0645749997347593	0.0423750001937151	0.035874999477528	-0.0316500008339062	0.0219249986112118	-0.167599999345839	-0.203924998641014	-0.262749999761581	-0.328824996948242	-0.304700002074242	-0.265125002712011	-0.259099993854761	-0.316350005567074	-0.346274994313717	-0.355249993503094	-0.375899992883205	-0.306800007820129	-0.18257500231266	-0.216025002300739	-0.674450002610683	-0.831125006079674	-0.816475003957748
chrVI:233687-233925	YFR039C	-0.317760002613068	-0.298340001702309	-0.293390002846718	-0.388959991931915	-0.502000007033348	-0.479720008373261	-0.219509996473789	-0.154149997234344	-0.137600004673004	-0.141980004310608	-0.135300004482269	-0.11452000066638	-0.0637599990703166	0.234269997105002	1.52725001573563	2.75875005722046	3.14097003936768	3.224880027771	3.21577000617981	3.20606005191803	3.11572000980377	2.8970299243927	2.56688001155853	1.7618999838829	0.631310003995895	0.240009999275208	0.218680000305176	0.215644998848438	0.210465002804995	0.224524999409914	0.228989997506142	0.138915000110865	-0.0563100017607212	-0.1139250010252	-0.140714999288321	-0.144889993220568	-0.136630000174046	-0.137929996848106	-0.143970004469156	-0.136829999834299	-0.130200000852346	-0.24135999828577	-0.432989995181561	-0.464454998075962	-0.469850002229214	-0.491899996995926	-0.504284995794296	-0.57297999560833	-0.550944997370243	-0.475330005586147
chrVII:555489-555727	YGR034W	1.49493998289108	1.43396999835968	1.34406001567841	1.09245001077652	0.700889983773232	0.339120000600815	0.149669998884201	0.0247400003485382	0.0589799980632961	-0.0238600008189678	-0.0331499999389052	0.266009997949004	0.784549999237061	1.33801996707916	1.6907599568367	2.06654005050659	2.29531006813049	2.23702001571655	2.19213998317719	2.01561996936798	1.61101999282837	1.21126998662949	0.890380001068115	0.623129999637604	0.364170002937317	0.306709997355938	0.302490001916885	0.297864992916584	0.301275001466274	0.282740001380444	0.306204999983311	0.271650003641844	0.267039992660284	0.335705003142357	0.38432500064373	0.376225000619888	0.459500008821487	0.437760007381439	0.255859999731183	-0.15277500115335	-0.224025000631809	-0.267394995689392	-0.303760001063347	-0.379699994623661	-0.447094987332821	-0.513499990105629	-0.494119998812675	-0.319509995728731	-0.191259997338057	-0.256745003163815
chrIV:264184-264422	YDL111C	0.0475250007584691	0.00619999994523823	0.00392499996814877	-0.00262499938253313	-0.0104499997105449	0.0402499998454005	0.261574996635318	0.621449992060661	0.628074988722801	0.642849996685982	0.64470000565052	0.670324981212616	0.737499982118607	0.87117500603199	1.10694998502731	0.990374982357025	0.901374995708466	1.21750000119209	1.50949996709824	1.75399997830391	1.88924995064735	1.95422500371933	1.3400000333786	0.743875026702881	0.31462500244379	0.30845999121666	0.313100007176399	0.301350003480911	0.26317999958992	0.254410007596016	0.274490004777908	0.190590000152588	0.107509998977184	-0.112100000679493	-0.317360001802444	-0.309020009636879	-0.287170004844666	-0.300619992613792	-0.287659990787506	-0.270010006427765	-0.176189996302128	0.0751000016927719	0.214390002191067	0.272640004754066	0.265430009365082	0.26815000474453	0.263020004332066	0.163149999082088	0.0050900012254715	-0.190440003573895
chrXIII:837858-838095	YMR284W	0.654299992322922	0.682760012149811	0.632370007038116	0.591079992055893	0.626910006999969	0.648350012302399	0.619700002670288	0.732949995994568	0.767590010166168	0.76735999584198	0.844960004091263	0.903179997205734	0.915329998731613	1.18280996084213	1.74194000959396	2.23167009353638	2.28611001968384	2.42242002487183	2.49228003025055	2.56129999160767	2.43934996128082	2.11974003314972	1.57467001676559	1.23530995845795	0.958549988269806	0.686625018715858	0.585649996995926	0.548500016331673	0.507699996232986	0.526149988174438	0.503374993801117	0.456400007009506	0.332125008106232	0.302450001239777	0.33169998973608	0.354499995708466	0.338025003671646	0.318574994802475	0.297325007617474	0.201799999922514	0.128049999475479	0.153175003826618	0.125274999067187	0.135424999520183	0.13739999756217	0.144549999386072	0.133624996989965	0.137800000607967	0.160249996930361	0.0839749979786575
chrV:422582-422819	YER130C	0.0919899992644787	0.0575349995866418	-0.00411500027403235	0.119994998723269	0.013710000179708	0.239649997465312	0.244579996913671	0.215994997322559	0.278169999271631	0.319244994223118	0.3667700111866	0.447820000350475	0.560430002212524	0.627969998121262	0.861025011539459	1.29302001595497	1.72916004061699	2.04271500110626	2.22560995817184	2.04053995609283	2.05354497432709	2.1601749420166	1.95446998476982	1.52040001153946	0.709305009245872	0.348280000686645	0.296889990568161	0.329480001330376	0.35325999557972	0.34695999622345	0.349209994077682	0.341349998116493	0.104530001804233	-0.168860002700239	-0.142609998583794	-0.15963000357151	-0.150320000946522	-0.141090001165867	-0.0800299987196922	-0.104409999400377	0.00080999881029129	0.183259999752045	0.264960005879402	0.30665000975132	0.256920006871223	0.278900003433228	0.228990003466606	0.206429998576641	0.273230005800724	0.169750004261732
chrVI:167322-167559	YFR011C	1.14945502877235	1.15328001976013	1.16133503317833	1.07846997976303	0.840174981951714	0.483834983408451	0.263874995708466	0.285655005276203	0.317824994027615	0.348635005950928	0.343500004708767	0.32683000266552	0.346430011093616	0.451755003631115	1.0359650015831	1.31187502741814	1.40903499722481	1.66700503826141	1.76623498797417	1.82505500912666	1.85730496048927	1.86983498930931	1.40767998695374	0.716909992694855	0.379654997587204	0.159279996156692	0.0186800001189113	-0.00278999991714954	0.00531000008340925	-0.00208000000566244	-0.0397300003562123	-0.0662800029851496	-0.0781500019133091	-0.143719997256994	-0.104269997775555	-0.0661799989640713	-0.0738899998366833	-0.0558299999684095	-0.0524000003933907	-0.0584699992090464	0.00692000053822994	0.0429500009864569	0.134719999879599	0.0880899995565414	0.0747100006788969	0.0999899998307228	0.123400001972914	0.0923400022089481	0.0358500005677342	0.0801100008189678
chrVII:648993-649230	YGR085C	-0.331929996609688	-0.301949989795685	-0.208059991896152	0.0251899998635054	0.159120000898838	0.296219995617866	0.417309993505478	0.345840010046959	0.316289994120598	0.33652999997139	0.290729999542236	0.251440005004406	0.252559998631477	0.286319996416569	0.991729986667633	1.8336699962616	2.59845995903015	2.89551997184753	3.11806995868683	3.38988008499145	3.28947999477386	3.44326994419098	2.90609998703003	1.51940004229546	0.280300004035234	-0.0378450005315244	0.0399850000627339	0.0459100000560284	0.00977000053972006	-0.0390200009569526	-0.00881000026129186	-0.00193000009749085	0.0317150009330362	0.0867249991744757	-0.0168900006799959	-0.158265003934503	-0.144670002162457	-0.0804749988019466	-0.0554400008171797	-0.11964499913156	-0.244940001517534	-0.292305003851652	-0.268604996800423	-0.282075008749962	-0.298929989337921	-0.359309996664524	-0.410150007903576	-0.482200007140636	-0.54366998821497	-0.436094997823238
chrX:639037-639274	YJR113C	2.31296005249023	2.31588006019592	2.23860998153687	2.05073999166489	1.3373899936676	0.736329990625382	0.53500999212265	0.468100002408028	0.478020003437996	0.445410007238388	0.474609982967377	0.537100011110306	0.589390003681183	0.737389999628067	1.1186900138855	1.5743900179863	1.88330997228622	1.98461999893188	2.2151399731636	1.72371001243591	1.69694998264313	1.81921998262405	1.71172996759415	1.31035000085831	1.07750996947289	0.977469992637634	0.932940021157265	0.894675007462502	0.839374998211861	0.760750016570091	0.686760020256042	0.509330014884472	0.2271450066939	-0.00974499899893999	-0.0939249973744154	-0.0903800010681152	-0.0639650002121925	-0.06452999971807	-0.0357199996709824	0.0304499998688698	0.107670000195503	0.0723750008270145	0.0365950015606359	0.012629999849014	0.0301000005099922	0.034994999691844	0.0636700004339218	0.0522150006145239	-0.0087799996137619	0.19688499905169
chrXIII:810862-811099	YMR272W-B	-0.0973699979484081	-0.162809996306896	-0.169509999454021	-0.15380000025034	-0.124120000749826	0.055980002344586	0.15222999677062	0.168199996650219	0.164169998466969	0.185250003635883	0.211079998314381	0.23808000087738	0.264539994299412	0.386450004577637	0.834910029172897	1.82118002176285	2.62345993518829	2.82789995670319	3.02135000228882	3.0220600605011	2.9299599647522	2.81672995090485	2.14349007606506	1.04160997867584	0.220919993519783	0.0137800000607967	-0.0415350012481213	-0.0485399996861815	-0.0451850008219481	-0.0618950003758073	-0.0933800011873245	-0.130589996650815	-0.00162499994039536	-0.0654100008308887	-0.0641999980434775	-0.120784998126328	-0.140089996159077	-0.185935001075268	-0.215350001305342	-0.213054996728897	-0.250314999371767	-0.248680004477501	-0.315000002086163	-0.353639999032021	-0.366449998319149	-0.35733500123024	-0.339000004529953	-0.299254989624023	-0.306174989044666	-0.476734998822212
chrX:120022-120258	YJL159W	0.685899987816811	0.681475007534027	0.792405009269714	0.760984992980957	0.691479995846748	0.781490004062653	0.838824996352196	0.939030003547668	0.963790002465248	1.00579997897148	0.985139977931976	0.954295000433922	0.989500007033348	1.02014497518539	1.32975497245789	1.81122999191284	2.20615499615669	2.22446995973587	2.0925950050354	2.04612007141113	1.97963498830795	1.56911000013351	1.48462001681328	0.960974982380867	0.560154996812344	0.306329992413521	0.306839999556541	0.310089999437332	0.308789998292923	0.312049996852875	0.221730001270771	0.169040003418922	0.0836900018155575	0.0702699989080429	-0.154269996844232	-0.172930000722408	-0.18468000292778	-0.209550005197525	-0.176180002093315	-0.194930000603199	-0.158200000226498	-0.215900006890297	-0.241820003092289	-0.241270004212856	-0.283680003881454	-0.311240005493164	-0.335289996862412	-0.357840004563332	-0.453619998693466	-0.453880003094673
chrXI:340579-340815	YKL052C	1.17905002832413	1.4962500333786	1.4607999920845	1.46955001354218	1.24124997854233	0.855699986219406	0.651549994945526	0.695400029420853	0.716000020503998	0.730250000953674	0.771099984645844	0.754700005054474	0.743949979543686	0.923400014638901	1.4932000041008	2.45414996147156	2.69129991531372	2.64820003509521	2.68064999580383	2.74674999713898	2.62485003471375	2.4650000333786	1.96599996089935	0.887899965047836	0.602799981832504	0.60260998904705	0.589030000567436	0.566680014133453	0.552779987454414	0.547089985013008	0.542215016484261	0.455889996886253	0.460129998624325	0.325940001755953	0.20901500210166	0.200529995560646	0.191729997098446	0.211885004490614	0.212485004216433	0.223454999923706	0.295160003006458	0.363024993240833	0.516039994359016	0.445714995265007	0.475709994137287	0.469204999506474	0.477284994721413	0.591154980659485	0.569189997017384	0.395439991354942
chrXIII:252892-253128	YML008C	2.95245999097824	2.10422998666763	1.37215498685837	1.06899002790451	0.93032001554966	0.841370022296905	0.91340499818325	0.958999997377396	0.976180002093315	0.963469997048378	0.971860003471374	1.08581500649452	1.10989997386932	1.18007997274399	1.12954996228218	1.09510997533798	0.922179993987083	0.785130009055138	0.633224990963936	0.489855010807514	0.409670004248619	0.42059500515461	0.424864995479584	0.319535006582737	0.187119999527931	0.139889995753765	0.16826000213623	0.109909999370575	0.0912699982523918	0.0084499997086823	-0.0243400005623698	-0.0524399995803833	0.0142699986696243	-0.0154499998316169	-0.194510007509962	-0.258830001950264	-0.269340002536774	-0.275379994511604	-0.300969995558262	-0.31560999751091	-0.339600002765655	-0.356070002913475	-0.398840001225471	-0.380359995365143	-0.459660005569458	-0.663049989938736	-0.667160004377365	-0.638149982690811	-0.598729991912842	-0.535609990358353
chrXVI:789619-789854	YPR127W	0.124315002560616	0.136234999448061	0.171655000001192	0.182529998570681	0.240485007315874	0.777880024909973	0.896680012345314	0.916029989719391	0.997334972023964	1.07360501289368	1.06626504659653	1.08269497156143	1.17755001783371	1.2187450170517	1.23489498496056	1.49262499809265	1.7225350022316	1.82865999937057	1.89729500412941	2.10979494452477	2.11071991920471	2.0827099442482	2.12280503511429	1.98378499746323	1.62523502111435	1.26659998893738	1.18916996717453	1.15679996013641	1.08239998817444	1.05736000537872	1.03731000423431	0.997659981250763	0.912909996509552	0.95077001452446	0.779810005426407	0.640260016918182	0.615560007095337	0.606860023736954	0.567960011959076	0.527059996128082	0.495249995589256	0.460389989614487	0.43247999548912	0.397979989647865	0.369340002536774	0.391019999980927	0.391799995303154	0.424759992957115	0.483289995789528	0.540900015830994
chrXI:393438-393673	YKL023W	-0.0683300003409386	-0.0532799992710352	-0.060479997843504	-0.049719999730587	-0.047230001911521	0.164829997718334	0.392770004272461	0.483120003342629	0.455339998006821	0.501170003414154	0.516950011253357	0.535180002450943	0.554979985952377	0.733120006322861	1.80452001094818	2.7404500246048	3.3081000328064	3.4824000120163	3.68610000610352	3.82335000038147	3.64068999290466	3.49829008579254	3.27077000141144	2.30200999975204	1.07633000016212	0.465325003862381	0.396790005266666	0.374325002729893	0.376454995572567	0.382704997062683	0.382920004427433	0.387624999880791	0.331000009179115	0.273054996132851	0.295110006630421	0.261830003559589	0.254849994182587	0.245954997092485	0.24911999925971	0.237730003148317	0.099534997344017	-0.230735000967979	-0.358345000445843	-0.355289998650551	-0.345534989237785	-0.344464993476868	-0.366574992239475	-0.386425003409386	-0.434340006113052	-0.483005003631115
chrX:663530-663765	snR3	2.3412700176239	2.03185005187988	1.59443999528885	1.54933000802994	1.46692999601364	1.35963000059128	1.19789003133774	1.18377999067307	1.11622003316879	1.10189000368118	1.09360001087189	0.986760008335114	0.86502999663353	0.783439981937408	0.988589996099472	1.05409998893738	1.30969996452332	1.53015998601913	1.46902003288269	1.47514998912811	1.39196997880936	1.30438998937607	1.08043003082275	0.780840003490448	0.682210004329681	0.557025000452995	0.589900001883507	0.573224991559982	0.564775004982948	0.55137500166893	0.549699991941452	0.570999979972839	0.621575012803078	0.640550002455711	0.474674984812737	0.415525011718273	0.395100004971027	0.40234999358654	0.353074990212917	0.310400001704693	0.300774998962879	0.304224997758865	0.381475001573563	0.412074998021126	0.48564999550581	0.433724999427795	0.439075000584126	0.449175000190735	0.48700001090765	0.469550006091595
chrXI:618803-619038	YKR094C	-0.0259999990463257	0.0253900005482137	0.135550003685057	0.217800000309944	0.152510001510382	0.141420002281666	0.139919999986887	0.225470000505447	0.243200005590916	0.270760005712509	0.358570000529289	0.470510002970696	0.853199994564056	1.53653998374939	2.50379993915558	3.18694005012512	3.30550007820129	3.31266005039215	3.31315994262695	3.5243499994278	3.43174998760223	2.48787000179291	1.61975998878479	1.13818000555038	0.817079991102219	0.513699996471405	0.498499995470047	0.525970017910004	0.535820001363754	0.524829986691475	0.479244990646839	0.39782999008894	0.253080007433891	0.227840004861355	0.230709999799728	0.196434995532036	0.160699996352196	0.126340003311634	0.103799999505281	0.133774999529123	0.18818000741303	0.271785003319383	0.31399500221014	0.289714996516705	0.301489995419979	0.374670000374317	0.430624990165234	0.23739499039948	-0.0331050001084805	-0.145255000889301
chrXVI:901609-901843	YPR184W	0.0485099989920855	0.0749699987471104	0.041520001552999	-0.0495300006121397	-0.0101200003176928	0.0546999998390675	0.116250002384186	0.183250004053116	0.226049996912479	0.254580003023148	0.25758999735117	0.304529997706413	0.389979991316795	0.535650014877319	0.951270014047623	1.73328995704651	2.32973992824554	2.49706003665924	2.60997998714447	2.73295993804932	2.79444003105164	2.9995299577713	3.27311997413635	2.56793007850647	1.24236999750137	0.885964992642403	0.675414982438088	0.464174996316433	0.333804996311665	0.337065003812313	0.25640500113368	0.178145001456141	0.118695002794266	0.081580001115799	-0.0516600009053946	-0.151885004341602	-0.164125003665686	-0.223215000331402	-0.294009996950626	-0.262600009143353	-0.29128499776125	-0.360150000452995	-0.453124994039536	-0.500794994831085	-0.64278998374939	-0.646470004320145	-0.711769992113113	-0.701720011234283	-0.785914996266365	-0.77325000166893
chrXIV:289044-289277	YNL186W	-0.199560000002384	-0.192049999535084	-0.202660000324249	-0.217960004508495	-0.309410002827644	-0.291829997301102	-0.236069996654987	-0.199669995903969	-0.177799999713898	-0.175249999761581	-0.168400000035763	-0.141230000555515	-0.0942499976605177	0.0820299990475178	0.628570008277893	1.86741999387741	2.81648998260498	2.97602999210358	3.07649002075195	3.12511992454529	2.94632999897003	2.74443998336792	2.27980997562408	1.2100800037384	0.912209987640381	0.769159999489784	0.729960003495216	0.732525017857552	0.705664998292923	0.71422002017498	0.719245010614395	0.673125016689301	0.585225008428097	0.485850009322166	0.510729996860027	0.524794992804527	0.560024997591972	0.562969991564751	0.533799999952316	0.556815016269684	0.601649993658066	0.747049996256828	0.698360008001327	0.453460010886192	0.314474995434284	0.404104995727539	0.443805003166199	0.441214996576309	0.442554995417595	0.409784996509552
chrIV:56734-56967	YDL224C	0.155875001102686	0.165850002318621	0.16202500090003	0.15734999999404	-0.0884750001132488	-0.411200001835823	-0.734725005924702	-0.986249998211861	-1.09345000982285	-1.28245002031326	-1.5227999985218	-1.97097507119179	-1.78552502393723	-1.03064998984337	0.119249999523163	1.27632501721382	1.75712499022484	1.8194500207901	1.93682503700256	1.83847498893738	1.63545000553131	1.57695001363754	1.76787501573563	1.28847502171993	0.310850002337247	-0.023139999806881	-0.0327299997210503	-0.0388399988412857	-0.0390299994498491	-0.0220599999651313	-0.105850000679493	-0.264610002934933	-0.433370006084442	-0.566009992361069	-0.591430008411407	-0.595609998703003	-0.575180017948151	-0.580320000648499	-0.484090003371239	-0.416660004854202	-0.534629994630814	-0.527920010685921	-0.400349998474121	-0.442730006575584	-0.421040001511574	-0.364690005779266	-0.409450003504753	-0.548949992656708	-0.608020001649857	-0.515149992704391
chrVII:894380-894613	YGR198W	0.547359997034073	0.571590012311935	0.598700001835823	0.536290001869202	0.570539999008179	0.734499990940094	0.994219970703125	1.09240000247955	1.10631999969482	1.11674000024796	1.1194699883461	1.14277002811432	1.12075998783112	1.36652998924255	1.49518995285034	1.37429001331329	1.50895004272461	1.7000400185585	1.77028005123138	1.77968000173569	1.873990046978	1.61160999536514	1.38815999031067	1.02917997837067	0.629459995031357	0.325625003874302	0.318894997239113	0.315659999847412	0.312910009920597	0.322069999575615	0.308665001392365	0.214020004123449	0.0150350013747811	-0.0771700002253056	-0.262585000693798	-0.353779993951321	-0.357215003669262	-0.361380007863045	-0.363379998505115	-0.400669999420643	-0.455694982409477	-0.305799993127584	-0.18768500238657	-0.209080000221729	-0.239940001815557	-0.267014998197556	-0.252709995210171	-0.265429996699095	-0.117654997110367	-0.222830004245043
chrXII:672849-673082	YLR264W	-0.0686500020325184	-0.069365001283586	-0.209075000882149	-0.233919998630881	-0.0738500003702939	0.0177449992857873	0.161900001019239	0.185039998590946	0.212044997513294	0.245524997264147	0.266229999065399	0.297754998505115	0.302884997427464	0.340644998848438	0.671899999678135	1.66409999132156	2.28152995109558	2.41431503295898	2.30897002220154	2.19382002353668	2.16336507797241	2.01612494587898	1.78158003091812	0.842409996688366	0.250595000572503	0.0542600009590387	-0.031980000436306	-0.0373100001364946	0.0134799996390939	-0.0367799997329712	-0.0725399993360043	-0.0457000002264977	-0.069420000910759	-0.0495999993756413	-0.0724000003188849	-0.0760599970817566	-0.116019995510578	-0.126409996673465	-0.0693399995565414	-0.292370000481606	-0.331549996137619	-0.498799985647202	-0.543799996376038	-0.493720006942749	-0.488900008797646	-0.443340000510216	-0.44222999215126	-0.447160011529922	-0.41550999879837	-0.378790003061295
chrVIII:521910-522142	YHR210C	0.068724999204278	0.0867999996989965	0.119275002554059	0.124059996753931	0.12016500197351	0.136579999700189	0.126170002296567	0.0953400008380413	0.206884997338057	0.23187500089407	0.309915003925562	0.312095001339912	0.319215002655983	0.541165003180504	1.03499500155449	2.0739649951458	2.31193506717682	2.51477496623993	2.49886003732681	2.51126003265381	2.47650500535965	2.16611499786377	1.50843998193741	0.785894998908043	0.764849999547005	0.660249978303909	0.676650017499924	0.685499995946884	0.673500001430511	0.680649995803833	0.647899985313416	0.526549994945526	0.153599999845028	0.128800000995398	0.108799997717142	0.164350003004074	0.189400002360344	0.185999996960163	0.187999993562698	0.181650005280972	0.186850003898144	0.263449996709824	0.0512499995529652	-0.00145000009797513	-0.00734999985434115	-0.0183499995619059	-0.0399500001221895	-0.067399999126792	-0.0711500011384487	-0.0918999989517033
chrXI:158327-158559	YKL156W	-0.471700000762939	-0.446799999475479	-0.432529997825623	-0.315689998865128	-0.128790004551411	0.0473999984562397	0.259740008413792	0.333920004963875	0.397119995951653	0.376759997010231	0.405379998683929	0.404330009222031	0.382329997420311	0.441549998521805	0.961360004544258	1.60546997785568	1.89897999763489	2.16779003143311	2.31438000202179	2.35580997467041	2.19317004680634	2.16146993637085	1.95677993297577	1.39479997158051	0.840740013122559	0.589859995245934	0.667520022392273	0.651540005207062	0.659354999661446	0.632970014214516	0.648974975943565	0.548489996790886	0.416405004262924	0.306225012242794	0.0947349991649389	-0.00858000023290515	-0.0821550000458956	-0.115325000882149	-0.10789500400424	-0.139224996417761	-0.178740001097322	0.0101349992328323	0.0317950003780425	-0.0763000003062189	-0.131049999594688	-0.112854999303818	-0.221864995360374	-0.353869998455048	-0.465190006792545	-0.467405000329018
chrIV:43757-43988	YDL229W	-0.698555010557175	-0.713080009818077	-0.704464986920357	-0.64320502281189	-0.570750015974045	-0.360440009087324	0.0537599965929985	0.166249997168779	0.195650002360344	0.218790002167225	0.224045003205538	0.209360001981258	0.193614996224642	0.217384997755289	0.760285006463528	1.62562503218651	1.96270003318787	2.01799504756927	2.02190498113632	1.92866994142532	2.10131494998932	2.13411495685577	1.60366501808166	0.82712499499321	0.248965004086494	0.209600001573563	0.126719999313354	0.0861099980771542	0.112079998105764	0.130740001052618	0.0946500010788441	-0.0584099985659122	-0.333690001070499	-0.525039994716644	-0.68096998333931	-0.691569983959198	-0.789260005950928	-0.861830002069473	-0.88225000500679	-0.730030000209808	-0.559449994564056	-0.540280002355576	-0.638280010223389	-0.54423001408577	-0.49345999956131	-0.469929990172386	-0.450230008363724	-0.416549995541573	-0.433569997549057	-0.383480000495911
chrV:409403-409634	YER125W	0.323379997909069	0.365830011665821	0.373964999616146	0.388480007648468	0.334145002067089	0.139574998803437	0.0868300003930926	0.144634998962283	0.181454997509718	0.176424998790026	0.172855000942945	0.163030000776052	0.183625000715256	0.253499998152256	0.566194996237755	1.18513000011444	1.61352499723434	2.18835500478745	2.44665502309799	2.49457499980927	2.74294502735138	2.76499493122101	2.52345002889633	1.63349003791809	0.610335014760494	0.134260000288486	0.204680000245571	0.225550003349781	0.184600000083447	0.208399999141693	0.207560001313686	0.188480000197887	0.15475999712944	0.242700004577637	0.0638200007379055	-0.0775200005620718	-0.0980999991297722	-0.0980800002813339	-0.133199998736382	-0.201169994473457	-0.196860001981258	-0.224699999392033	-0.110549997538328	-0.0553699992597103	-0.0152099994942546	-0.0864699997007847	-0.0903600014746189	-0.0996499992907047	-0.116530000418425	-0.0734600014984608
chrXV:274628-274858	YOL025W	0.402255000174046	0.391309992969036	0.501689985394478	0.576009979844093	0.617509981989861	0.800780004262924	0.815939998626709	0.896314978599548	0.87038998901844	0.854195019602776	0.938334986567497	1.06403995752335	1.1733350276947	1.22995002269745	1.43669502139091	1.65373998880386	1.77513498663902	2.00555497407913	2.12568500041962	1.97644501924515	1.99223494529724	1.9763050198555	1.61947500705719	0.815850001573563	0.366754996776581	0.231839999556541	0.200200000405312	0.202899998426437	0.202859999239445	0.212389999628067	0.204009997844696	0.0994299992918968	0.123390001058578	0.00596000105142593	-0.0208400003612041	-0.0324200006201863	-0.0568500004708767	-0.0778900008648634	-0.122229997813702	-0.171890000253916	-0.255760000646114	-0.420030003786087	-0.421090006828308	-0.42644000351429	-0.410139998793602	-0.406610006093979	-0.306399995088577	-0.196429994702339	0.0360400009900331	0.143480002880096
chrXV:877794-878024	YOR298C-A	0.520999982953072	0.605499997735023	0.600975006818771	0.567300021648407	0.575249999761581	0.486349999904633	0.341300010681152	0.293075010180473	0.305325008928776	0.284099996089935	0.268549993634224	0.262175001204014	0.259349998086691	0.265374999493361	0.517675004899502	1.27210000157356	2.04724994301796	2.53542494773865	2.78032493591309	2.8765749335289	2.53100001811981	2.01725000143051	1.84020000696182	1.57869997620583	1.08004996180534	0.75253998041153	0.411459997296333	0.321029996871948	0.317050006985664	0.341429999470711	0.243910002708435	0.129209998250008	-0.0682399995625019	-0.175759997963905	-0.214869996905327	-0.216959996521473	-0.286629992723465	-0.258540000021458	-0.174679995328188	-0.118839998543262	-0.291090002655983	-0.293909995257854	-0.264329999685287	-0.29475000500679	-0.267629998922348	-0.327679997682571	-0.305669993162155	-0.254329995810986	-0.168819998949766	-0.0977100014686585
chrVII:1069228-1069457	YGR287C	0.370529989898205	0.46612500846386	0.486370000243187	0.531409999728203	0.518575006723404	0.427874991297722	0.448744997382164	0.561619991064072	0.566269999742508	0.514474987983704	0.565074986219406	0.614714989066124	0.646704998612404	0.714689999818802	0.95313001871109	1.2116349875927	1.42876499891281	1.35555501580238	1.14281997084618	0.787589994072914	0.639115011692047	0.534825006127358	0.55089500695467	0.412799999117851	0.354924999177456	0.275299996137619	0.246340002119541	0.20617999881506	0.150260005891323	0.0815300010144711	0.0402099993079901	-0.00338000003248453	-0.0947299972176552	-0.140759997069836	-0.101380001008511	-0.157279999554157	-0.120930000394583	-0.0950200013816357	-0.121490001678467	-0.168920001387596	-0.236649997532368	-0.266150006651878	-0.253029994666576	-0.206370003521442	-0.198170001804829	-0.196320000290871	-0.182550002634525	-0.194779997318983	-0.0970599994063377	-0.100639997422695
chrVIII:462098-462327	YHR179W	0.544899994134903	0.527479994297028	0.579559987783432	0.561569994688034	0.529359996318817	0.538670003414154	0.629310011863708	0.782649993896484	0.829239988327026	0.871710002422333	0.832660001516342	0.824179995059967	0.815149992704391	0.988279992341995	1.22968001365662	1.57068001031876	1.767009973526	1.84492996931076	1.93611999750137	2.17995009422302	2.20890998840332	2.10087003707886	2.01308996677399	1.69776000976562	1.23695001602173	0.942510002851486	0.780999976396561	0.631084993481636	0.607060009241104	0.582520008087158	0.46156499683857	0.390790009498596	0.313129991292953	0.336494992673397	0.3397750005126	0.343809992074966	0.251884999126196	0.225244998186827	0.208679994940758	0.166214996576309	0.113615001738071	-0.00865499982610345	-0.030490000359714	-0.161224998533726	-0.219454996287823	-0.211805002391338	-0.177050004154444	-0.162825000286102	-0.170084993541241	-0.0689149998128414
chrXIII:483576-483805	YMR108W	0.386090013384819	0.377689999341965	0.371370002627373	0.384199988842011	0.404219993948936	0.338059994578362	0.138169997185469	0.232689994573593	0.206279999017715	0.168320000171661	0.184530001878738	0.313849997520447	0.617780005931854	0.95408998131752	1.395609998703	1.73612999916077	2.0547399520874	2.46723997592926	2.79462003707886	3.0978499174118	3.28989996910095	2.80542998313904	1.80740998983383	0.818750029802322	0.137779996730387	0.110924997599795	0.237475007772446	0.264325007796288	0.225674994289875	0.245700001716614	0.263349995017052	0.175699999555945	0.123549999669194	0.0954999991226941	-0.0586999978404492	-0.170149996876717	-0.156200002878904	-0.161225002259016	-0.188225001096725	-0.170749995857477	-0.275375001132488	-0.435799993574619	-0.449274994432926	-0.448224999010563	-0.431849993765354	-0.415824994444847	-0.408249996602535	-0.430725000798702	-0.364499989897013	-0.143799998331815
chrIV:1201842-1202071	YDR363W-A	0.0604500006884336	0.0564500000327826	0.0460499990731478	0.0630500018596649	0.0652499999850988	0.354550004005432	1.05425003170967	1.72394996881485	1.82100003957748	1.84974998235703	1.91670000553131	1.99730002880096	1.93529999256134	1.94214999675751	1.82515001296997	1.77985000610352	1.54129999876022	1.53125	1.54509997367859	1.43664997816086	1.34214997291565	1.11859998106956	0.752099990844727	0.605850011110306	0.578799992799759	0.620535007119179	0.628224995732307	0.643289998173714	0.647690004110336	0.669134998321533	0.690895015001297	0.683345019817352	0.494244991242886	0.375624997913837	0.410859999060631	0.382895006239414	0.360174998641014	0.355075001716614	0.367554993927479	0.359534996747971	0.398144996166229	0.58938502073288	0.468459983170033	0.358005005121231	0.417044991254807	0.440125007927418	0.45708000510931	0.446930004656315	0.484110005199909	0.486205004155636
chrXII:534489-534718	YLR189C	-0.191600002348423	-0.12135000154376	-0.104049999266863	-0.091499999165535	-0.115499999374151	-0.19200000166893	-0.0797000005841255	-0.0495000015944242	-0.0294500002637506	-0.0461500007659197	-0.0410000011324883	0.0443500000983477	0.204899992793798	0.471249997615814	1.10934999585152	1.95289999246597	2.3741500377655	2.58055007457733	2.52065002918243	2.76345002651215	2.64930009841919	2.09965002536774	1.18164998292923	0.569999992847443	0.188899993896484	-0.161154999956489	-0.268794989585876	-0.292200005054474	-0.332875008881092	-0.354035006463528	-0.384880013763905	-0.481940001249313	-0.557554998993874	-0.811360001564026	-0.90453000664711	-0.955205023288727	-0.937455010414123	-0.935105013847351	-0.921615001559257	-0.940425002574921	-1.01421002149582	-1.00410502254963	-0.794564989209175	-0.735455012321472	-0.675025001168251	-0.665319994091988	-0.636975008249283	-0.650300019979477	-0.650489982962608	-0.603085005283356
chrX:598393-598622	YJR091C	-0.385100010037422	-0.368210005760193	-0.360069996118546	-0.27008999735117	-0.192370001971722	-0.0870999989885604	0.0878999998269137	0.20720000565052	0.27897000014782	0.281590002775192	0.290239995718002	0.286099997162819	0.327729994058609	0.389339992403984	0.673989999294281	1.87142999172211	2.50272002220154	2.40710997581482	2.65790004730225	3.00921998023987	3.07265999317169	2.79080998897552	2.21602998971939	1.14420003890991	0.416179996728897	0.314074999094009	0.291369998455048	0.299845008552074	0.270434993505478	0.258589989691973	0.231449996680021	0.186944998055696	-0.145540001243353	-0.392269989848137	-0.500804981589317	-0.508534994721413	-0.546145009994507	-0.576140001416206	-0.582775008678436	-0.511010004580021	-0.59879000633955	-0.610870006680489	-0.607269984483719	-0.619805002212524	-0.641249984502792	-0.640579986572266	-0.61559499502182	-0.642510002851486	-0.628969991207123	-0.401815013587475
[truncated: 3,183,213 more chars]
