# Supplementary material for: Specialization of the chromatin remodeler RSC to mobilize partially-unwrapped nucleosomes
Source: eLife. 2020 Jun 4;9:e58130. doi: 10.7554/eLife.58130 (PMC7308085; doi:10.7554/eLife.58130)
Supplement: Figure 5—source data 1. [file elife-58130-fig5-data1.zip › Fig5_supplemental_files/NDR_promoter150.unique.sorted.Rsc3.txt]

# Program /Users/tim/perl5/perlbrew/perls/perl-5.28/bin/get_relative_data.pl, v 1.63
# Database Parsed:NDR_promoter150.unique.sorted.bed
# Feature region
# Column_2 name=-500..-481;dataset=file:Rsc3.log2FE.bw;method=mean;relative_position=3prime_end;start=-500;stop=-481;window=20
# Column_3 name=-480..-461;dataset=file:Rsc3.log2FE.bw;method=mean;relative_position=3prime_end;start=-480;stop=-461;window=20
# Column_4 name=-460..-441;dataset=file:Rsc3.log2FE.bw;method=mean;relative_position=3prime_end;start=-460;stop=-441;window=20
# Column_5 name=-440..-421;dataset=file:Rsc3.log2FE.bw;method=mean;relative_position=3prime_end;start=-440;stop=-421;window=20
# Column_6 name=-420..-401;dataset=file:Rsc3.log2FE.bw;method=mean;relative_position=3prime_end;start=-420;stop=-401;window=20
# Column_7 name=-400..-381;dataset=file:Rsc3.log2FE.bw;method=mean;relative_position=3prime_end;start=-400;stop=-381;window=20
# Column_8 name=-380..-361;dataset=file:Rsc3.log2FE.bw;method=mean;relative_position=3prime_end;start=-380;stop=-361;window=20
# Column_9 name=-360..-341;dataset=file:Rsc3.log2FE.bw;method=mean;relative_position=3prime_end;start=-360;stop=-341;window=20
# Column_10 name=-340..-321;dataset=file:Rsc3.log2FE.bw;method=mean;relative_position=3prime_end;start=-340;stop=-321;window=20
# Column_11 name=-320..-301;dataset=file:Rsc3.log2FE.bw;method=mean;relative_position=3prime_end;start=-320;stop=-301;window=20
# Column_12 name=-300..-281;dataset=file:Rsc3.log2FE.bw;method=mean;relative_position=3prime_end;start=-300;stop=-281;window=20
# Column_13 name=-280..-261;dataset=file:Rsc3.log2FE.bw;method=mean;relative_position=3prime_end;start=-280;stop=-261;window=20
# Column_14 name=-260..-241;dataset=file:Rsc3.log2FE.bw;method=mean;relative_position=3prime_end;start=-260;stop=-241;window=20
# Column_15 name=-240..-221;dataset=file:Rsc3.log2FE.bw;method=mean;relative_position=3prime_end;start=-240;stop=-221;window=20
# Column_16 name=-220..-201;dataset=file:Rsc3.log2FE.bw;method=mean;relative_position=3prime_end;start=-220;stop=-201;window=20
# Column_17 name=-200..-181;dataset=file:Rsc3.log2FE.bw;method=mean;relative_position=3prime_end;start=-200;stop=-181;window=20
# Column_18 name=-180..-161;dataset=file:Rsc3.log2FE.bw;method=mean;relative_position=3prime_end;start=-180;stop=-161;window=20
# Column_19 name=-160..-141;dataset=file:Rsc3.log2FE.bw;method=mean;relative_position=3prime_end;start=-160;stop=-141;window=20
# Column_20 name=-140..-121;dataset=file:Rsc3.log2FE.bw;method=mean;relative_position=3prime_end;start=-140;stop=-121;window=20
# Column_21 name=-120..-101;dataset=file:Rsc3.log2FE.bw;method=mean;relative_position=3prime_end;start=-120;stop=-101;window=20
# Column_22 name=-100..-81;dataset=file:Rsc3.log2FE.bw;method=mean;relative_position=3prime_end;start=-100;stop=-81;window=20
# Column_23 name=-80..-61;dataset=file:Rsc3.log2FE.bw;method=mean;relative_position=3prime_end;start=-80;stop=-61;window=20
# Column_24 name=-60..-41;dataset=file:Rsc3.log2FE.bw;method=mean;relative_position=3prime_end;start=-60;stop=-41;window=20
# Column_25 name=-40..-21;dataset=file:Rsc3.log2FE.bw;method=mean;relative_position=3prime_end;start=-40;stop=-21;window=20
# Column_26 name=-20..-1;dataset=file:Rsc3.log2FE.bw;method=mean;relative_position=3prime_end;start=-20;stop=-1;window=20
# Column_27 name=1..20;dataset=file:Rsc3.log2FE.bw;method=mean;relative_position=3prime_end;start=1;stop=20;window=20
# Column_28 name=21..40;dataset=file:Rsc3.log2FE.bw;method=mean;relative_position=3prime_end;start=21;stop=40;window=20
# Column_29 name=41..60;dataset=file:Rsc3.log2FE.bw;method=mean;relative_position=3prime_end;start=41;stop=60;window=20
# Column_30 name=61..80;dataset=file:Rsc3.log2FE.bw;method=mean;relative_position=3prime_end;start=61;stop=80;window=20
# Column_31 name=81..100;dataset=file:Rsc3.log2FE.bw;method=mean;relative_position=3prime_end;start=81;stop=100;window=20
# Column_32 name=101..120;dataset=file:Rsc3.log2FE.bw;method=mean;relative_position=3prime_end;start=101;stop=120;window=20
# Column_33 name=121..140;dataset=file:Rsc3.log2FE.bw;method=mean;relative_position=3prime_end;start=121;stop=140;window=20
# Column_34 name=141..160;dataset=file:Rsc3.log2FE.bw;method=mean;relative_position=3prime_end;start=141;stop=160;window=20
# Column_35 name=161..180;dataset=file:Rsc3.log2FE.bw;method=mean;relative_position=3prime_end;start=161;stop=180;window=20
# Column_36 name=181..200;dataset=file:Rsc3.log2FE.bw;method=mean;relative_position=3prime_end;start=181;stop=200;window=20
# Column_37 name=201..220;dataset=file:Rsc3.log2FE.bw;method=mean;relative_position=3prime_end;start=201;stop=220;window=20
# Column_38 name=221..240;dataset=file:Rsc3.log2FE.bw;method=mean;relative_position=3prime_end;start=221;stop=240;window=20
# Column_39 name=241..260;dataset=file:Rsc3.log2FE.bw;method=mean;relative_position=3prime_end;start=241;stop=260;window=20
# Column_40 name=261..280;dataset=file:Rsc3.log2FE.bw;method=mean;relative_position=3prime_end;start=261;stop=280;window=20
# Column_41 name=281..300;dataset=file:Rsc3.log2FE.bw;method=mean;relative_position=3prime_end;start=281;stop=300;window=20
# Column_42 name=301..320;dataset=file:Rsc3.log2FE.bw;method=mean;relative_position=3prime_end;start=301;stop=320;window=20
# Column_43 name=321..340;dataset=file:Rsc3.log2FE.bw;method=mean;relative_position=3prime_end;start=321;stop=340;window=20
# Column_44 name=341..360;dataset=file:Rsc3.log2FE.bw;method=mean;relative_position=3prime_end;start=341;stop=360;window=20
# Column_45 name=361..380;dataset=file:Rsc3.log2FE.bw;method=mean;relative_position=3prime_end;start=361;stop=380;window=20
# Column_46 name=381..400;dataset=file:Rsc3.log2FE.bw;method=mean;relative_position=3prime_end;start=381;stop=400;window=20
# Column_47 name=401..420;dataset=file:Rsc3.log2FE.bw;method=mean;relative_position=3prime_end;start=401;stop=420;window=20
# Column_48 name=421..440;dataset=file:Rsc3.log2FE.bw;method=mean;relative_position=3prime_end;start=421;stop=440;window=20
# Column_49 name=441..460;dataset=file:Rsc3.log2FE.bw;method=mean;relative_position=3prime_end;start=441;stop=460;window=20
# Column_50 name=461..480;dataset=file:Rsc3.log2FE.bw;method=mean;relative_position=3prime_end;start=461;stop=480;window=20
# Column_51 name=481..500;dataset=file:Rsc3.log2FE.bw;method=mean;relative_position=3prime_end;start=481;stop=500;window=20
Primary_ID	Name	-500..-481	-480..-461	-460..-441	-440..-421	-420..-401	-400..-381	-380..-361	-360..-341	-340..-321	-320..-301	-300..-281	-280..-261	-260..-241	-240..-221	-220..-201	-200..-181	-180..-161	-160..-141	-140..-121	-120..-101	-100..-81	-80..-61	-60..-41	-40..-21	-20..-1	1..20	21..40	41..60	61..80	81..100	101..120	121..140	141..160	161..180	181..200	201..220	221..240	241..260	261..280	281..300	301..320	321..340	341..360	361..380	381..400	401..420	421..440	441..460	461..480	481..500
chrXV:779461-780057	YOR234C	2.71775996685028	2.81781995296478	3.07580995559692	3.02634007930756	2.87533996105194	2.7138299703598	2.71327004432678	2.91488008499145	2.75498995780945	2.99696996212006	2.81993997097015	2.71328995227814	2.71939992904663	2.72871000766754	2.70265998840332	2.50359001159668	2.3309600353241	2.18711001873016	1.97934002876282	1.84458000659943	1.39815000295639	1.04133001565933	0.812730002403259	0.629229980707169	0.107449997961521	0.279269990324974	0.289815004169941	0.33442500680685	0.318169994652271	0.345184990763664	0.322220011055469	0.298439989984035	0.57674999833107	0.564124989509583	0.437444987893105	0.388875004649162	0.426660005748272	0.391369996964931	0.365575009584427	0.46098500341177	0.576464988291264	0.501934996247292	0.538405007123947	0.491174983978271	0.379794989526272	0.281314991414547	0.19101499915123	0.150120001658797	0.0784950028639287	-0.0219650004059076
chrXIII:551261-551853	YMR143W	2.25511999130249	2.50023000240326	2.69848003387451	2.78641996383667	2.69362990856171	2.78063995838165	2.78804993629456	2.92315001487732	3.30819993019104	3.29878995418549	3.14661004543304	3.28958005905151	3.55096991062164	3.7294100522995	3.53071007728577	3.51287996768951	3.14067001342773	3.11610996723175	3.04060997962952	2.79754993915558	2.6497300863266	2.30333998203278	1.48950001001358	0.963879996538162	0.544359993934631	0.315755001083016	0.0998100001364946	0.051239999383688	0.00818000010913238	-0.00117000008467585	0.0284050000831485	0.082344997022301	-0.0808550019748509	-0.2226000033319	-0.235585001856089	-0.225520001351833	-0.161255000904202	-0.124409998953342	-0.172800003364682	-0.202404998242855	-0.220299994759262	0.00758000044152141	0.0763300022110343	-0.0676799992099404	-0.149234999716282	-0.220824997872114	-0.302614995837212	-0.30981999784708	-0.248074998706579	-0.189394994080067
chrV:85037-85605	YEL034W	1.19971002340317	1.43106999397278	1.71994001865387	1.83523004055023	2.17078006267548	2.32800004482269	2.76887996196747	2.88841001987457	3.09945993423462	2.90708003044128	2.67949001789093	2.65069000720978	2.65520005226135	2.64808003902435	2.57405002117157	2.33365001678467	2.12579004764557	2.05542999505997	2.1315299987793	1.97924997806549	1.54971997737885	1.25579998493195	0.58905998468399	0.265780000388622	0.0240000002086163	-0.0864250008016825	-0.0559749994426966	-0.153650002554059	-0.156775001436472	-0.196274999529123	-0.238400004804134	-0.318550005555153	-0.412650004029274	-0.399049997329712	-0.460249997675419	-0.488350011408329	-0.472449995577335	-0.651225000619888	-0.72419998049736	-0.661049991846085	-0.688725009560585	-0.729050010442734	-0.763899996876717	-0.735075011849403	-0.697849988937378	-0.627274990081787	-0.549974992871284	-0.557450011372566	-0.552025005221367	-0.400175005197525
chrIX:254155-254721	YIL055C	3.45639002323151	3.70393002033234	3.40341994762421	3.06869003772736	3.01746008396149	2.85615994930267	2.48399994373322	2.13856997489929	2.07477000951767	2.01864001750946	2.13310992717743	2.55139999389648	2.55857996940613	2.55811989307404	2.59452993869782	2.59937999248505	2.54465997219086	2.49303994178772	2.64531996250153	2.59896998405457	2.12352995872498	2.08731000423431	1.69537004232407	0.836300003528595	0.478149995207787	0.286749996244907	0.33262500166893	0.353900007903576	0.32617499679327	0.258375003933907	0.199924997985363	0.210700001567602	0.020350000821054	-0.151175001636147	-0.251124996691942	-0.445699997246265	-0.522725015878677	-0.520675003528595	-0.507574990391731	-0.533850014209747	-0.399750001728535	-0.0973000014200807	-0.0235750006977469	0.0516750009264797	0.0617000004276633	0.0391249991953373	0.0685500018298626	0.148974999785423	0.171650003641844	0.057525001000613
chrX:651307-651870	YJR123W	2.06169497966766	2.12817007303238	2.30536502599716	2.70619504451752	2.8285449385643	2.84660502672195	2.8352800488472	2.64881000518799	2.82188000679016	2.94442002773285	2.90727996826172	2.76327999830246	2.68917503356934	2.5094050526619	2.48838992118835	2.46620496511459	2.27964992523193	2.2008450627327	2.19653993844986	1.92954001426697	1.11838500201702	0.722390004992485	0.553249999880791	0.370664988458157	0.301619999110699	0.189049996435642	0.0758000016212463	0.0241000009700656	-0.0252000007312745	-0.113049998879433	-0.215449996292591	-0.437850013375282	-0.510399997234344	-0.680949985980988	-0.572450011968613	-0.576299995183945	-0.593400001525879	-0.590249985456467	-0.551899999380112	-0.485950008034706	-0.528499990701675	-0.522650003433228	-0.581750005483627	-0.491949990391731	-0.445100009441376	-0.474149987101555	-0.52454999089241	-0.51554998755455	-0.516500011086464	-0.417400002479553
chrXV:253657-254218	YOL039W	1.89049002528191	2.38221505880356	2.51096498966217	2.54205000400543	2.52632999420166	2.71346004009247	2.69718002080917	2.75351496934891	2.66162000894546	2.44518504142761	2.40027998685837	2.40469501018524	2.68569002151489	2.86174993515015	2.9728099822998	3.05804499387741	3.02764000892639	3.03389998674393	3.01034502983093	2.93951995372772	2.64949004650116	2.03954503536224	1.57633498311043	1.19078505039215	0.958195003867149	0.746309989690781	0.657700002193451	0.617179983854294	0.519129997491837	0.503070002794266	0.474040013551712	0.402730000019073	0.295079997181892	0.157170002162457	0.0509900014847517	-0.078870000410825	-0.0909500002861023	-0.215779998153448	-0.204189999401569	-0.282749991118908	-0.308039996027946	-0.345540004968643	-0.243339991569519	-0.0986799985170364	0.061140001588501	0.234609997272491	0.362599992752075	0.470960000157356	0.496530014276505	0.655019989609718
chrIV:1080373-1080924	YDR309C	0.553849995136261	0.879549998044968	0.990199989080429	1.0470400094986	1.24402998685837	1.52582998275757	1.85658994913101	2.28470990657806	3.01691000461578	3.30059998035431	3.71962008476257	3.53214001655579	3.3756600856781	3.13624994754791	3.02479002475739	2.82588002681732	2.66454000473022	2.50159001350403	2.45606997013092	1.81416999101639	1.38511999845505	1.0865600168705	0.796469992399216	0.544189992547035	0.299670001864433	0.267059999704361	0.33033000677824	0.371255004405975	0.434360007941723	0.400864997506142	0.343440006673336	0.260330007225275	0.157135003060102	0.147150000184774	0.0424800001084805	-0.0653949990868568	-0.182000000402331	-0.191164996474981	-0.165719999372959	-0.127660002931952	-0.144185004010797	-0.158399996161461	-0.352764997631311	-0.375940002501011	-0.364609998464584	-0.358155001699924	-0.380515004694462	-0.399650001525879	-0.384515003859997	-0.434584999084473
chrXV:505153-505698	YOR096W	1.81103003621101	2.21720006465912	3.07930498123169	3.78567497730255	3.88512502908707	3.9113349199295	4.15409510135651	3.79635498523712	3.55453506708145	3.34660495519638	3.10954501628876	2.95914998054504	2.80760003328323	2.74414495229721	2.89410500526428	2.9955249786377	3.05545004606247	3.01494508981705	2.96729506254196	2.63485497236252	2.58334494829178	2.44281994104385	1.70619000792503	0.897199985384941	0.482425004243851	0.251399998366833	0.213340002298355	0.207920004427433	0.174599999189377	0.0824399992823601	0.00530999982729554	-0.120709997415543	-0.121840000152588	-0.192539998888969	-0.340249994397163	-0.34305000603199	-0.475170001387596	-0.446909993886948	-0.361909991502762	-0.316639998555183	-0.332910004258156	-0.330480003356934	-0.222910004854202	-0.108380001783371	-0.0203300006687641	-0.0322800011839718	-0.0704599983990192	-0.0492399990558624	0.0905300026759505	0.168660002946854
chrVII:919962-920505	YGR214W	1.83142997026443	2.56133999824524	3.10409002304077	3.68256995677948	3.92464993000031	3.94655995368958	3.55031001567841	3.46688997745514	3.12639002799988	2.84568002223968	2.77704002857208	2.62015991210937	2.534809923172	2.41496999263763	2.39471001625061	2.27647001743317	2.17502999305725	1.96315002441406	1.73471003770828	1.40518002510071	1.12573001384735	0.831910014152527	0.590270000696182	0.360889992117882	0.193069995194674	0.131749998778105	0.157024998217821	0.1689000017941	0.224000003188848	0.218975000083447	0.216800004243851	0.24439999461174	0.146425001323223	0.180674999952316	0.112800000235438	0.118274996057153	0.0794999999925494	0.0789249995723367	0.0590000003576279	-0.0669250003993511	-0.142525000497699	-0.244500003755093	-0.382349997758865	-0.461799994111061	-0.577999979257584	-0.515900008380413	-0.291649989783764	-0.280075006186962	-0.187400002032518	-0.134575005620718
chrXII:931884-932421	YLR406C-A	1.72567498683929	2.23687502741814	2.84597504138947	3.28447508811951	3.62755000591278	3.61922496557236	3.46672505140305	3.41589999198914	3.27242505550385	3.49000000953674	3.43067497014999	2.98339998722076	2.70047497749329	2.64512497186661	2.7686750292778	2.68452501296997	2.55232501029968	2.40962499380112	2.21072506904602	2.05552506446838	1.94307497143745	1.46875	1.12805004417896	0.854250013828278	0.445150002837181	0.156479998677969	0.0329700015485287	-0.0354800002649426	-0.0541900012642145	-0.0456100011244416	-0.0796100001782179	-0.0843800008296967	-0.0373100010678172	-0.0105400003492832	-0.0188199998810887	-0.0423699997365475	-0.0900299996137619	-0.12268999889493	-0.0850099995732307	-0.0304800011217594	-0.058789998292923	-0.041719999461202	-0.12063000202179	-0.0224600004032254	-0.0145399999804795	-0.0299799995496869	-0.0449599992483854	-0.0782599993050098	-0.129489997029304	-0.11205999776721
chrII:164941-165465	YBL029C-A	0.813760022819042	1.19855997562408	1.69606994390488	2.13158993721008	2.33117990493774	2.85193998813629	3.0470999956131	3.11610007286072	3.28340001106262	3.08378002643585	2.95737996101379	3.05711004734039	3.09492001533508	3.14467997550964	3.13684997558594	3.08501000404358	2.81222999095917	2.68781003952026	3.18197999000549	3.13899998664856	2.87547998428345	2.50184001922607	2.03289995193481	1.3408399939537	0.774560016393661	0.560545018315315	0.549830016493797	0.512385004758835	0.4662049934268	0.435060000419617	0.458364997804165	0.413289999961853	0.503539988398552	0.580614995956421	0.477140003442764	0.399170003831387	0.351274998486042	0.338109996914864	0.316899991035461	0.320634999871254	0.268534998595715	0.204180001467466	0.249904993921518	0.359595009684563	0.306895013153553	0.264155000448227	0.262285004556179	0.230004999041557	0.200470000505447	0.380470009148121
chrII:555620-556144	YBR157C	0.765799987316132	0.958364981412888	1.13124499320984	1.29629000425339	1.60426999926567	1.72010999917984	1.70723498463631	1.8949250638485	2.20976500511169	2.41295503377914	2.5629049539566	2.61377493143082	2.68821004629135	2.75861493349075	2.73857491016388	2.64792002439499	2.40822995901108	2.32713503837585	2.12896999120712	1.96621502637863	1.72371501922607	1.58699999451637	1.45931997895241	1.20396499037743	1.06944000124931	1.01840001344681	1.01179999113083	1.02614998817444	1.0764000415802	1.15064996480942	1.21635001897812	1.21829998493195	1.24785000085831	1.4689000248909	1.44090002775192	1.65780001878738	1.79565000534058	1.71684998273849	1.64770001173019	1.50095003843307	1.44784998893738	1.37190002202988	1.23284995555878	1.16850000619888	0.985300004482269	0.907849997282028	0.898950010538101	1.00685000419617	0.974249988794327	0.951250016689301
chrX:173029-173543	YJL130C	0.217100001871586	0.552049994468689	0.834250003099442	1.19459998607635	1.26784998178482	1.47494995594025	1.62409996986389	1.91729998588562	2.03970003128052	2.32210004329681	2.6611499786377	3.08975005149841	3.51829993724823	3.73934996128082	3.93160009384155	3.03050005435944	2.95829999446869	2.90164995193481	2.68235003948212	2.37310004234314	2.02405005693436	1.65055000782013	1.30960005521774	0.719300001859665	0.220949992537498	0.0670649995096028	-0.00066999975242652	-0.0348000005877111	-0.234905004501343	-0.192095001786947	-0.167809996008873	-0.0746400007978082	-0.0805449983570725	-0.0117149995174259	0.06423499872908	0.0685200002044439	0.0921099998056889	0.224035001546144	0.279780005663633	0.29308999478817	0.299229995906353	0.41224500387907	0.34840000718832	0.228864996135235	0.190110000222921	0.0760999983176589	-0.112549996562302	-0.333700001239777	-0.240519996266812	0.0665099990554154
chrXVI:829156-829669	YPR149W	0.842829996347427	2.09703994989395	2.80072999000549	3.15026996135712	3.3372200012207	3.35066995620728	3.37752001285553	3.27352001667023	3.16949994564056	2.90716996192932	2.50824995040894	2.06661994457245	1.84120998382568	1.61227003335953	1.59880000352859	1.51573003530502	1.41471998691559	1.23100996017456	1.17933999300003	1.09161005020142	1.00214000940323	0.672879987955093	0.344440001249313	-0.0172500021755695	-0.328140003979206	-0.576564989984035	-0.78875997364521	-0.96143000125885	-1.0217650026083	-1.14334501028061	-1.2669649720192	-1.20280001163483	-1.08553500175476	-0.821954995393753	-0.521925002336502	-0.30833500623703	-0.144184998422861	-0.124405001103878	-0.120044998824596	0.00919499965384602	0.0807650012895465	0.0581149992533028	-0.0843700016848743	-0.221969999372959	-0.350880001485348	-0.40802499204874	-0.415080000460148	-0.490150007605553	-0.639785000681877	-0.873385003209114
chrX:75372-75884	YJL189W	0.886354991793633	1.80779503583908	2.45193504095077	3.21775500774384	3.30709499120712	3.33477002382278	3.34730508327484	3.49700005054474	3.57572997808456	3.53353006839752	3.34674009084702	2.97431998252869	2.95179500579834	3.12751494646072	3.24895499944687	3.16843501329422	3.07381004095078	2.98736000061035	2.95590001344681	2.77795994281769	2.86362005472183	2.21094501614571	1.32112499475479	0.955624997615814	0.40799500644207	0.321360009908676	0.36586999297142	0.425609999895096	0.454140004515648	0.437590005993843	0.389680004119873	0.209299993515015	0.165829997509718	0.0907100018113852	-0.111079997755587	-0.248239997029304	-0.260019999742508	-0.255679991841316	-0.256719996035099	-0.350299990177155	-0.380709996819496	-0.412020003795624	-0.395020002126694	-0.385709995031357	-0.424999991059303	-0.438110002875328	-0.37406000494957	-0.255610010027885	-0.186200004816055	-0.0980699993669987
chrX:662871-663383	YJR127C	1.28961999416351	1.33416999578476	1.40503998994827	1.68690000772476	2.11171002388001	2.7448499917984	2.98639993667603	2.98710000514984	2.95817999839783	2.92373993396759	2.92383005619049	3.05439004898071	2.99468004703522	2.9730699300766	2.79129991531372	2.73997001647949	2.65772006511688	2.53949000835419	2.39532005786896	2.31243000030518	2.27896003723145	2.29328000545502	1.7202999830246	1.04724999666214	0.713810020685196	0.599694994091988	0.484125000238419	0.404570001363754	0.369799993932247	0.367819994688034	0.349269990622997	0.271130013465881	0.297070001065731	0.228779996186495	0.0887749979272485	0.0632700009271503	-0.0384600009769201	-0.186724999174476	-0.168999998271465	-0.146230002492666	-0.312019993364811	-0.468235000967979	-0.41415499150753	-0.381480006873608	-0.418839994072914	-0.381329992413521	-0.333884990215301	-0.322630003094673	-0.313280002772808	-0.053104998357594
chrIV:307847-308358	YDL082W	0.571990020573139	1.44706499576569	1.95938996076584	2.2468699991703	2.41264491081238	2.50003994703293	2.79348500967026	3.01901494264603	3.19562997817993	3.18639994859695	3.22731506824493	3.63913003206253	3.90344500541687	4.16034002304077	4.10386493206024	4.11394498348236	4.03601001501083	4.3579950928688	4.58175513744354	4.28972990512848	3.57949496507645	2.35425000190735	1.9158300280571	1.33907500207424	0.486264997720718	0.210249996185303	0.215680003166199	0.171629999577999	0.148819997906685	0.146289999783039	0.135819999873638	0.0553700011223555	0.0484400006942451	0.0979500003159046	0.115520001202822	0.0753599986433983	0.0718300011008978	0.0769100002944469	0.0428099993616343	0.0327599994838238	-0.0338900022208691	-0.200569996237755	-0.34923999607563	-0.407169997692108	-0.415110003948212	-0.449050003290176	-0.405820003151894	-0.46980000436306	-0.436080002784729	-0.494579994678497
chrV:141038-141546	YEL007W	1.11995002627373	1.35277500748634	1.42245003581047	1.55277502536774	1.95257496833801	2.05767497420311	2.0082500576973	1.99799996614456	2.14282500743866	2.08539992570877	2.02660000324249	1.94990006089211	1.89045003056526	1.81957495212555	1.61632499098778	1.0582250058651	1.03342500329018	1.04152497649193	1.22532495856285	1.26625001430511	1.1922749876976	1.1294250190258	1.21779996156693	1.38960000872612	1.42445001006126	1.24779000282288	1.17962001562119	0.831199997663498	0.625300019979477	0.546090012788773	0.404620000720024	0.247000001370907	0.112649999558926	0.106989999860525	-0.0277899991720915	-0.0372500002384186	0.0469900003634393	-0.0416899999603629	-0.133079998940229	-0.288009995222092	-0.398519998788834	-0.561969995498657	-0.68610001206398	-0.714490002393723	-0.784199994802475	-0.785349988937378	-0.753299987316132	-0.647320002317429	-0.577040007710457	-0.414330005645752
chrIV:591521-592028	YDR072C	1.43053002357483	1.9777799487114	2.22481002807617	2.3310599565506	2.48850998878479	2.82280995845795	2.88281002044678	3.08162996768951	3.44870994091034	3.50351004600525	3.40650999546051	3.53988001346588	3.51311995983124	3.48316993713379	3.38081998825073	3.43800003528595	3.32442004680634	3.2594699382782	3.21043999195099	2.78580996990204	2.11032996177673	1.59437997341156	1.3188199877739	1.18297998905182	1.15355997085571	1.11326498985291	1.09794000983238	1.02961500883102	1.00734995007515	0.952045005559921	0.888929998874664	0.767599979043007	0.575149980187416	0.422449994087219	0.306180004775524	0.260914996266365	0.243429996818304	0.188955000042915	0.192389999330044	0.201340005546808	0.138185003586113	0.0803850030526519	0.115565000474453	0.270274997502565	0.342004990577698	0.428594994544983	0.515995007753372	0.536350020766258	0.500609999895096	0.618400013446808
chrII:415329-415835	YBR084C-A	0.296300008893013	0.76774999499321	1.18134999275208	2.00249993801117	2.56130003929138	3.04674994945526	2.83899998664856	2.94300007820129	3.09399998188019	3.11214995384216	3.14795005321503	3.08875000476837	2.97854995727539	2.77285003662109	2.77305006980896	2.80785000324249	2.70325005054474	2.44609999656677	2.28925001621246	2.22450006008148	2.0867999792099	1.78334999084473	1.11744999885559	0.523400008678436	0.0690999992657453	-0.178525000810623	-0.360185000300407	-0.400559997558594	-0.443945010006428	-0.451909999549389	-0.502489982545376	-0.577615004777908	-0.63855000436306	-0.6254449903965	-0.572844994068146	-0.511799994111061	-0.50045999288559	-0.439464993774891	-0.461964999139309	-0.388170009851456	-0.489584997296333	-0.364000004529953	-0.335814997553825	-0.405695009231567	-0.433550000190735	-0.501510012149811	-0.469139996170998	-0.44750999212265	-0.418460002541542	-0.559950011968613
chrV:545094-545598	YER177W	1.13441502451897	1.0837500244379	1.38037498891354	1.7487300157547	2.17807000875473	2.61647003889084	2.85775498151779	3.18977997303009	3.38075501918793	3.34703996181488	3.08997502326965	3.11730500459671	3.21455001831055	3.15345504283905	2.95495495796204	2.61682002544403	2.48875004053116	2.40637993812561	2.06632499694824	1.5718699991703	1.3286600112915	1.21361998915672	1.03349996805191	0.916005009412766	0.634969991445541	0.433460009098053	0.386710003018379	0.335229989886284	0.348309993743896	0.253830003738403	0.168939995765686	0.109950004518032	0.134670002013445	0.179329994320869	0.222239999473095	0.205809998512268	0.08783999979496	-0.0362799994647503	-0.0897599976509809	-0.128079997748137	-0.113139998167753	-0.208570007234812	-0.356920003890991	-0.461650013923645	-0.422399997711182	-0.371289995312691	-0.373310005664825	-0.273559999465942	-0.275850003957748	-0.272369998693466
chrVII:598802-599305	YGR055W	0.388549992442131	0.892140001058578	1.86499000787735	3.00395004749298	3.5574399471283	4.17739996910095	4.32351007461548	4.34767985343933	4.56855001449585	4.68494997024536	4.70098986625671	4.26874990463257	3.72546999454498	3.48610999584198	3.17036998271942	2.78640003204346	2.43926999568939	2.22637002468109	1.94393000602722	1.18418998718262	0.508210015296936	0.336370003223419	0.249170003831387	0.236450000107288	0.0898499995470047	0.0921749994158745	0.161674998700619	0.210024997591972	0.288449987769127	0.291499994695187	0.294449999928474	0.191049996763468	0.190874997526407	0.115474998485297	-0.114624996203929	-0.162650000303984	-0.143125005066395	-0.198125004768372	-0.310200002044439	-0.322474993765354	-0.278725009411573	-0.184725005179644	-0.121725000441074	-0.0599500006064773	-0.0934499986469746	-0.0316749998601153	0.0751249993918464	0.1130500016734	-0.0319750001654029	-0.069574998691678
chrXIV:355273-355775	YNL144C	1.75189998149872	2.0940899848938	2.66524000167847	3.23160994052887	3.45040001869202	3.72093002796173	4.14084987640381	4.12560005187988	3.77109994888306	3.4005900144577	3.25055994987488	3.05437996387482	2.76243002414703	2.31665008068085	2.00271002054214	1.85539997816086	1.80969998836517	1.88153002262115	1.87634999752045	1.94216997623444	1.98791000843048	2.06570000648499	1.9652599811554	1.54935002326965	1.10753997564316	0.892819976806641	0.704914996027946	0.611724999547005	0.563725015521049	0.546764996647835	0.485060000419617	0.415050001442432	0.372720003128052	0.211535000801086	0.176089999079704	0.170540002733469	0.124550005048513	0.0840150006115437	0.048124998062849	0.0549249995499849	0.0461750004440546	0.102090000733733	0.0785699986852706	0.0172749982215464	0.0819700010120869	-0.00460500027984381	-0.0302450000308454	-0.0214499994181097	-0.0215550003340468	-0.00244999991264194
chrXV:520480-520982	YOR107W	1.00142000317574	1.11788000464439	1.49031002521515	1.40344001054764	1.37807004451752	1.53415497541428	1.77555497288704	1.97721495628357	2.12641505002975	2.41503006219864	2.78073995113373	3.30403997898102	3.67120003700256	3.7126250743866	3.59947003126144	3.33540992736816	3.17020999193192	3.26133990287781	3.19194504022598	3.07205497026443	2.96471503973007	2.81902496814728	2.37584992647171	1.77843500375748	1.36488997936249	1.10046000480652	0.985630005598068	1.02196002602577	0.957799977064133	0.935200017690659	0.86547999382019	0.783489990234375	0.718980002403259	0.620930004119873	0.618190014362335	0.45315999686718	0.467889994382858	0.548599994182587	0.566569989919662	0.637760013341904	0.645939987897873	0.682629996538162	0.419910001754761	0.421069997549057	0.320469999313355	0.222300000488758	0.187239998579025	0.194830003380775	0.180800004303455	0.171149998903275
chrXIV:281605-282107	YNL190W	0.148060002177954	1.07282000482082	2.01701998710632	2.82655003070831	3.22865998744965	3.41953995227814	3.75787997245789	3.62711005210876	3.45805997848511	3.08162000179291	2.92583000659943	2.73194999694824	2.74241001605988	2.71904006004333	2.59255003929138	2.59348998069763	2.43899002075195	2.15927001237869	1.74726998806	1.34157001972198	1.05886000990868	0.901650017499924	0.646040016412735	0.4475899964571	0.237379997968674	0.0473950002866331	-0.00161500025424175	-0.117139998450875	-0.183334998786449	-0.224114998430014	-0.253569995611906	-0.227225001901388	-0.204840002208948	-0.166424998268485	-0.060470001026988	-0.0371850005321903	0.0290349999588216	0.0025299996137619	-0.0512099987827241	-0.0366199991665781	-0.0806549975648522	-0.108319999277592	-0.146534997969866	-0.240660003572702	-0.271070003509521	-0.37802000194788	-0.430309991538525	-0.550055000185967	-0.556770017743111	-0.511669999361038
chrXI:327584-328080	YKL060C	0.149974998086691	0.290174998342991	1.7131250500679	2.93252497911453	3.50690001249313	3.55880004167557	3.46360003948212	3.28632497787476	3.25145000219345	3.1886500120163	2.83040004968643	2.61899995803833	2.26155000925064	2.01200005412102	1.82552501559258	1.75209999084473	1.7732250392437	1.65139999985695	1.67612501978874	1.60745000839233	1.45174998044968	1.40154999494553	1.36877501010895	1.21289996802807	0.681774988770485	0.576420027017593	0.524840003252029	0.392860007286072	0.286789998412132	0.186920000612736	0.0531600007787347	-0.00419000070542097	-0.0537699989974499	-0.160489995777607	-0.281640008091927	-0.336220008134842	-0.357660004496574	-0.410380002856255	-0.382170003652573	-0.388999998569489	-0.369409993290901	-0.355330008268356	-0.325180000066757	-0.278020000457764	-0.312419992685318	-0.317969998717308	-0.322430002689362	-0.288410010933876	-0.27073000818491	-0.245210006833076
chrIV:1011446-1011941	YDR275W	0.92110002040863	1.54830002784729	1.89560002088547	2.08445000648499	2.21250009536743	2.40544998645782	2.69295001029968	2.68295001983643	2.8379499912262	2.92219996452332	2.91500008106232	2.84575009346008	2.74670004844666	2.72405004501343	2.70945000648499	2.94334995746613	2.89199995994568	2.78194999694824	2.7048499584198	2.79560005664825	2.78589999675751	2.84404993057251	2.82220005989075	2.333899974823	1.41184997558594	0.739079988002777	0.607944984734058	0.504124991595745	0.517389997839928	0.517354983091354	0.50766499042511	0.568674990534782	0.633464995026588	1.01634501218796	1.2993900179863	1.13048501014709	0.947139984369278	0.648594997823238	0.466955009102821	0.345575009286404	0.217009998112917	0.180799999088049	0.0383399996906519	-0.00646499996073544	-0.060495001450181	-0.0979400020092726	-0.133119996637106	-0.163679995387793	-0.188985002785921	-0.251864997297525
chrV:490923-491416	YER158C	0.178980003297329	0.419600000977516	0.80916001200676	1.38079000711441	1.75751994848251	2.4364800453186	3.42590997219086	3.84270002841949	3.50339999198914	3.53759999275208	3.50657994747162	3.45436992645264	3.4097900390625	2.92814004421234	2.78149995803833	2.71769001483917	2.96799008846283	2.89989011287689	2.69251999855042	2.37615995407104	2.19150998592377	1.98562005758286	1.82316004037857	1.64379997253418	1.18325996994972	0.83306000828743	0.763774999976158	0.761509996652603	0.720019993185997	0.650599986314774	0.602639997005463	0.579575002193451	0.58042499423027	0.72354000210762	0.627120009064674	0.459555001556873	0.360010012984276	0.292405004799366	0.108244998939335	-0.118729994259775	-0.18175999969244	-0.236775001883507	-0.314869999885559	-0.365335001051426	-0.33588500469923	-0.420610006153584	-0.465740002691746	-0.45361499786377	-0.445214998722076	-0.335554996132851
chrXVI:645264-645754	YPR036W-A	-0.310684999078512	0.0396950043737888	0.948245020210743	1.71714003682137	1.9168600320816	2.14930009841919	2.31784003973007	2.36449496746063	2.40893502235413	2.45507497787476	2.5878350019455	2.85281500816345	2.89085997343063	2.8675349354744	2.79763997793198	2.788270008564	2.87161504030228	2.8944849729538	2.88741006851196	2.67928998470306	2.54415000677109	2.44960995912552	1.93338000774384	0.974930012226105	0.121129999309778	-0.278110012412071	-0.251250003278255	-0.117620000243187	-0.0636599998921156	-0.0532299995422363	-0.0247700003237696	0.0604700011273962	0.0251700006425381	-0.192190001904964	-0.372029995918274	-0.483099994063377	-0.519489985704422	-0.480950006842613	-0.430860003829002	-0.410939997434616	-0.429309991002083	-0.257380005717278	-0.0284500015899539	0.105340001732111	0.195909997820854	0.173890003561974	0.233010001480579	0.250619998574257	0.374189999699593	0.517419999837875
chrVII:397734-398223	YGL056C	0.976774975657463	1.22095000743866	1.82822501659393	2.54259997606277	2.9719500541687	2.95670002698898	3.07069998979568	3.19407504796982	3.28600001335144	3.2997499704361	3.22200000286102	3.22175002098083	3.06989997625351	2.98229998350143	2.76090002059937	2.42307502031326	2.47420001029968	2.83347499370575	3.05374997854233	2.91212505102158	2.67920005321503	2.69894999265671	2.4607999920845	2.10817497968674	0.889049999415874	0.359240007400513	0.401589998602867	0.422350007295609	0.445020008087158	0.460530006885529	0.469820004701614	0.442139992117882	0.375869998335838	0.287310001254082	0.0244400002062321	-0.0186999998986721	-0.0550499998033047	-0.09712999984622	-0.117679996788502	-0.131310000270605	-0.266349995136261	-0.316619998216629	-0.159119998663664	-0.230880005657673	-0.310370004177093	-0.286880001425743	-0.251480002701283	-0.208050002157688	-0.17567999958992	-0.0604399986565113
chrVII:905355-905842	YGR204W	0.952860009670258	1.02681502699852	1.27536005377769	1.55089004039764	1.95607496500015	2.28803007602692	2.6778350353241	2.9199249625206	3.05579495429993	3.29709495306015	3.38995999097824	3.44052498340607	3.59269509315491	3.790289914608	3.55320496559143	3.53878493309021	3.35182000398636	2.943850004673	2.57550001144409	2.24147502183914	1.83078504800797	1.13527999520302	0.827299979329109	0.579665005207062	0.5581100076437	0.459079992771149	0.391910007596016	0.412359994649887	0.426339995861053	0.452059990167618	0.462480008602142	0.444130006432533	0.445810005068779	0.201290004700422	0.172899998724461	0.115029999613762	0.110800002515316	0.138779997825623	0.131189994513988	0.121789999306202	0.0586000021081418	-0.0752600002102554	0.0245100002735853	0.0335899994803185	0.0782199988141656	-0.0260800000280142	-0.046550000901334	-0.030530000384897	-0.176960000395775	-0.159869994968176
chrXV:742217-742703	YOR212W	0.444630005955696	0.720189988613129	1.10053997039795	1.46060997247696	1.72904000282288	2.25821990966797	2.71573996543884	2.71745002269745	2.80103998184204	2.97304995059967	2.87059998512268	2.90876002311707	2.95732009410858	2.82939999103546	2.61537001132965	2.31910994052887	2.05350997447968	1.78973001241684	1.68963003158569	1.46696997880936	1.08757002353668	0.944990009069443	0.795799994468689	0.696780002117157	0.478369995951653	0.48711501210928	0.517724977433682	0.562884989380837	0.525375020503998	0.507359999418259	0.520114986598492	0.455035006999969	0.384985004365444	0.274350003153086	0.208624999970198	0.129399998672307	0.00929999911459163	-0.144445002451539	-0.16190000474453	-0.185204994678497	-0.165399998426437	-0.204395000636578	-0.310819999873638	-0.393090006709099	-0.346694990992546	-0.427625004947186	-0.510970015823841	-0.537869992852211	-0.552610009908676	-0.573504993319511
chrVII:438470-438954	YGL031C	0.705005005002022	0.856285020709038	1.20098997354507	1.57461999058723	2.08846005797386	2.11110497713089	2.25895493030548	2.43877500295639	2.41845996379852	2.42988998889923	2.35739493370056	2.29226003885269	2.17471001148224	2.21368992328644	2.33204489946365	2.47599999904633	2.4291500210762	2.491100025177	2.39458496570587	2.26787497997284	2.10271996259689	1.94107496738434	1.83164998888969	1.46620998382568	1.00304997563362	0.775350004434586	0.736800014972687	0.679499983787537	0.675150007009506	0.64410001039505	0.662550002336502	0.528250008821487	0.379799991846085	0.218099996447563	0.0611000005155802	0.0658499989658594	0.021650000475347	0.00780000002123415	-0.00145000033080578	0.0564500000327826	0.136500000953674	-0.00725000072270632	0.0396500006318092	0.0489500002004206	0.0484999995678663	0.09375	0.128100000321865	0.0193999987095594	0.0208000008715317	0.0451500008348376
chrVIII:125995-126478	YHR010W	0.887694978713989	1.27826995849609	2.2483849644661	3.17342995405197	3.55435997247696	3.66448994874954	3.94383004903793	4.11723994016647	3.97874009609222	3.65088002681732	3.26537997722626	3.00099992752075	2.72664999961853	2.71846001148224	2.68089499473572	2.55307990312576	2.51339992284775	2.44414502382278	2.4405550122261	2.39045497179031	2.14226000905037	1.38002500534058	0.850029996037483	0.541049991548061	0.313675001263618	0.2603600025177	0.272739997506142	0.305319997668266	0.346189993619919	0.30168000459671	0.1637899979949	0.134470002353191	0.0767300002276897	0.117589998990297	0.0961600013077259	0.124090004712343	0.0851199992001057	0.073280000127852	0.239610008150339	0.355540004372597	0.478659990429878	0.654750007390976	0.641419976949692	0.542270010709763	0.395729991793632	0.37325000166893	0.302089992165565	0.423469999432564	0.407809996604919	0.290069997310638
chrXI:431355-431836	YKL006W	0.507874995470047	0.658175006508827	0.699699997901917	0.813900008797646	1.0911750048399	1.35284999012947	1.98360002040863	2.94777494668961	3.32257503271103	3.21015006303787	2.99879997968674	2.80677497386932	2.75657498836517	2.68287497758865	2.59787493944168	2.45872497558594	2.40509992837906	2.45232504606247	2.48130005598068	2.49337494373322	2.441575050354	2.15522503852844	1.81694999337196	1.17687499523163	0.507174998521805	0.165770000219345	-0.0334000002592802	-0.0686300002038479	-0.132310001552105	-0.12417000234127	-0.127770003676415	-0.140370003134012	-0.109739998728037	-0.0820100009441376	-0.0198300003539771	-0.0138699995353818	0.0227800002321601	0.00964000038802624	-0.0716599997133017	-0.0510599992237985	-0.0752399990335107	-0.0268700005486608	-0.111060000211	-0.186089999973774	-0.229769998788834	-0.146430001407862	-0.096739999204874	-0.0784399971365929	-0.118309997022152	-0.28788999915123
chrVII:23365-23843	YGL253W	0.476109990477562	0.884149992465973	2.23881008625031	3.93390998840332	4.25932011604309	4.3032199382782	4.20214996337891	4.07454991340637	3.91278004646301	3.46530995368958	3.16536996364594	2.65051007270813	2.45048999786377	2.18878002166748	2.09626994132996	1.93619999885559	1.85632004737854	1.988250041008	2.01370997428894	1.88768000602722	1.71194999217987	1.43752998113632	0.924459996819496	0.359690010547638	0.252689996361733	0.162465003877878	0.111530001461506	0.0728750012814999	0.0171499992953613	-0.0415200002258643	0.0311349991010502	0.173485000804067	0.191739998012781	0.0789299957454205	-0.060504999011755	-0.0443599995225668	-0.0718550033867359	-0.0706600025296211	-0.0675649999640882	-0.0770950007252395	-0.178544998914003	-0.247054994106293	-0.232579998672009	-0.323940001428127	-0.377284993231297	-0.401995003223419	-0.507499991357326	-0.696770021319389	-0.762395021319389	-0.723184993863106
chrI:45240-45718	YAL053W	0.96591500043869	1.07782502174377	1.43780001997948	2.00589498877525	2.46302008628845	2.53627510070801	2.57869009971619	2.62767497301102	2.7130849480629	2.79276500940323	2.8706800699234	2.7690100312233	2.63575004339218	2.5255500793457	2.38278002738953	2.32968496084213	2.37138992547989	2.52449495792389	2.52026000022888	2.42694494724274	2.44177997112274	2.44750999212265	2.31411498785019	1.83244001269341	1.58092502951622	1.54384000301361	1.42157998085022	1.32314001321793	1.32353000640869	1.31625995635986	1.3011900305748	1.2971400141716	0.954880011081696	0.545550006628037	0.405910003185272	0.365929988026619	0.382479989528656	0.383089998364449	0.390290001034737	0.380000004172325	0.34896000623703	0.268649995326996	0.0222699992358685	-0.11527000144124	-0.132560004293919	-0.0995700016617775	-0.0984000012278557	-0.128519999235868	-0.191629998385906	-0.310680003464222
chrI:141644-142122	YAL005C	-0.257500004023314	-0.221100006252527	0.015649997163564	0.54535000026226	0.923075005412102	1.13307502865791	1.27094998955727	1.61769998073578	2.02527496218681	2.09394997358322	2.11312502622604	2.21467500925064	2.51929992437363	2.71797496080399	2.8724000453949	2.92467498779297	2.89725005626678	3.10655003786087	3.05507498979568	2.79334998130798	2.4507999420166	2.10414999723434	1.32732498645782	0.956950008869171	0.51579999178648	0.23830000013113	0.176340000331402	0.182800003886223	0.137390001118183	0.0582999985665083	-0.13989000543952	-0.292620000243187	-0.415309995412827	-0.394780004024506	-0.635600006580353	-0.749039995670319	-0.780099987983704	-0.728839987516403	-0.659369999170303	-0.616130006313324	-0.640320003032684	-0.710349988937378	-0.805469995737076	-0.868720000982285	-1.02835997343063	-1.03578995466232	-1.05881999731064	-1.12721002101898	-1.19108004570007	-1.30056003332138
chrVII:428064-428539	YGL036W	0.721619987487793	0.875009989738464	1.12579999566078	1.65362998247147	2.12809000015259	2.68769998550415	3.63370995521545	4.05353994369507	4.15699987411499	4.37657999992371	4.41965007781982	4.38816990852356	4.35173001289368	4.38875994682312	3.97369003295898	3.66773009300232	3.31975996494293	2.05946996212006	1.00917999744415	1.04503000974655	1.09399998188019	1.3645399928093	1.5577600479126	0.956830024719238	0.476730000972748	0.395855003595352	0.370884998142719	0.357694990932941	0.342964997887611	0.338855011761188	0.309105013310909	0.285654993355274	-0.0125850021839142	-0.224715005606413	-0.313794994354248	-0.267210000753403	-0.248739996552467	-0.245245005190372	-0.252439993619919	-0.29256500005722	-0.323479990661144	-0.187520001828671	-0.264814995229244	-0.340420009195805	-0.354860007762909	-0.359394988417625	-0.326404999196529	-0.260260007530451	-0.332890007644892	-0.316439996659756
chrII:140396-140870	YBL042C	0.397724995017052	0.711379984021187	1.26722001731396	2.11575003862381	2.45505499839783	2.60975005626678	2.74407494068146	2.87666006088257	3.07871006727219	3.30875498056412	3.57696491479874	3.48974506855011	3.53162997961044	3.53252000808716	3.4112149477005	3.19910004138947	3.18465002775192	2.78610005378723	2.26464505791664	1.6794250190258	1.01313000917435	0.606100016832352	0.299400006234646	0.350074997544289	0.308455002307892	0.317729991674423	0.362360000610352	0.448950004577637	0.552309992909432	0.588010013103485	0.527890020608902	0.387480008602142	0.350660002231598	0.273200000822544	0.239370004832745	0.167699998617172	0.10755999982357	0.10502999946475	0.116490001231432	0.182659997045994	0.17080000191927	0.0238200003281236	-0.0132899992633611	0.00523000035900623	0.0158699998632073	-0.0524199983105063	-0.164120001345873	-0.20689000338316	-0.200229997932911	-0.300509995222092
chrXI:99624-100098	YKL182W	0.394395007193089	0.34468499571085	0.402014999091625	0.514980013668537	0.716695001721382	1.60991493761539	2.90095998048782	3.18241497278213	3.35381007194519	3.31224498748779	3.23774502277374	3.32311998605728	3.30511994361877	3.13921501636505	2.86139004230499	2.78914505243301	2.69217494726181	2.66730008125305	2.6689050078392	2.31479496955872	2.04623498916626	1.85943499207497	1.11696001291275	0.734380003809929	0.54222000092268	0.416670003533363	0.36956000328064	0.371849998831749	0.328540000319481	0.277090010046959	0.237340000271797	0.211620001494884	0.138459999859333	0.0474900007247925	-0.222120005078614	-0.663169994950294	-1.17767001986504	-1.64136000871658	-2.1657199382782	-2.40577998161316	-2.5686900138855	-2.66721005439758	-2.8920300245285	-3.40568006038666	-3.85726990699768	-3.01171007156372	-2.23479001522064	-1.60472002029419	-1.29796997308731	-1.2171799659729
chrXIV:503090-503563	YNL065W	0.514969998598099	0.650029999017715	0.700229996442795	0.711639988422394	0.768410003185272	0.861069995164871	1.23354001045227	1.46979999542236	1.6013500213623	1.75903000831604	1.78154999017715	2.09868998527527	2.45205998420715	2.6825300693512	2.6660799741745	2.72061998844147	2.81898994445801	2.83349997997284	2.68114011287689	2.71169002056122	2.44970004558563	2.24097001552582	1.79241000413895	1.09791000783443	0.0355599924921989	-0.274445007741451	-0.155429998412728	-0.139230002090335	-0.140090003237128	-0.108605000004172	-0.122809998504817	-0.204299996607006	-0.340785004943609	-0.402170008420944	-0.395679998397827	-0.449734997749329	-0.474499993026257	-0.519584994018078	-0.524464997649193	-0.518704989552498	-0.423089997470379	-0.422045008838177	-0.636180019378662	-0.66647002696991	-0.660050019621849	-0.668755012750626	-0.672444981336594	-0.694090014696121	-0.729670000076294	-0.771479991078377
chrXVI:700049-700522	YPR080W	-0.398904997110367	-0.193494992703199	0.547899989038706	2.21162999272347	3.17079504728317	3.62744493484497	3.69365502595902	3.97583508491516	4.00195000171661	4.06153492927551	3.92891997098923	3.45243492126465	3.61491008996963	3.14338505268097	3.01904494762421	2.75563998222351	2.50661505460739	2.21369006037712	1.75791498422623	1.71848497390747	1.53853498697281	1.24162498414516	0.798664999008179	-0.000460000336170197	-0.41790499985218	-0.530480015277863	-0.625659996271133	-0.641990011930466	-0.708780008554459	-0.610780018568039	-0.587090003490448	-0.598110017180443	-0.486509996652603	-0.556299984455109	-0.650079989433289	-0.551249998807907	-0.456430014967918	-0.38524999320507	-0.482140010595322	-0.52532000541687	-0.685610002279282	-0.661409991979599	-0.611359995603561	-0.645180004835129	-0.695009982585907	-0.725229984521866	-0.854800003767014	-0.86185000538826	-0.818549996614456	-0.846499997377396
chrVI:106321-106785	YFL016C	0.338009992241859	0.559069985151291	1.1238400220871	2.30566005706787	2.92319009304047	3.3667799949646	3.5396399974823	3.69137001037598	3.58928997516632	3.60987997055054	3.34377994537354	3.31315994262695	3.18674004077911	2.97863006591797	2.85676999092102	2.61040999889374	2.34567997455597	2.39631009101868	2.36240000724792	2.33996999263763	2.21578993797302	2.37506000995636	2.20556993484497	1.65775001049042	1.37942996025085	1.25329496264458	1.21934999227524	1.18796003460884	1.16802003383636	1.11850500702858	1.09051501750946	1.07630003094673	0.976669988036156	0.304339985456318	-0.0741250001825392	-0.0856099989265204	-0.084315000474453	-0.0797099996358156	-0.0890800010412931	-0.0837900023907423	-0.0953199971467256	-0.0342899998649955	0.00277999956160784	-0.385814997181296	-0.451954998075962	-0.483229999244213	-0.433724999427795	-0.507209992408752	-0.595634990930557	-0.676110005378723
chrXV:443610-444074	YOR062C	0.156304999440908	0.15974500104785	0.314305002987385	1.14866502135992	1.9690900683403	2.68327507972717	3.29395501613617	3.30067994594574	3.46398992538452	3.195095038414	3.35907500982285	3.18220996856689	2.99106496572495	2.85563005208969	2.67968999147415	2.31999490261078	2.02355501651764	1.73464998602867	1.44087498784065	1.05402498245239	0.885289996862411	0.812459996342659	0.746315002441406	0.630225002765656	0.579019996523857	0.591849982738495	0.627799987792969	0.605300009250641	0.492499992251396	0.595550000667572	0.612349987030029	0.691449999809265	0.745500028133392	0.763850003480911	0.683999985456467	0.703999996185303	0.720599979162216	0.757799983024597	0.656450003385544	0.568399995565414	0.367550000548363	0.1503000035882	0.100099999457598	0.0608499981462955	0.0294500002637506	0.0572499986737967	0.0308999996632338	0.0423499997705221	0.0140999995637685	0.00684999953955412
chrX:90141-90604	YJL178C	0.843630009889603	1.09216001629829	1.37637003660202	1.76753998994827	2.00407001972198	2.16489000320435	2.4617399930954	2.62676002979279	2.77313001155853	2.81062996387482	2.69769003391266	2.69586997032166	2.93072998523712	3.08656001091003	3.19709002971649	3.27675998210907	3.19899001121521	3.22264001369476	3.30907998085022	3.28898000717163	3.01381998062134	2.8268500328064	2.65630996227264	1.88691997528076	0.71360998749733	0.373309989273548	0.342614997923374	0.349149996042252	0.361270000040531	0.389349994063377	0.37848499417305	0.356479996442795	0.344399988651276	0.179795002192259	0.0145950000034645	0.0159499999135733	0.0322249996475875	0.0231600000057369	-0.0210099993739277	-0.0395299985306337	0.00359499927144498	0.111754996702075	0.327189995348453	0.284934997558594	0.268885004520416	0.266170001029968	0.285160000622272	0.341525004804134	0.19469500631094	0.135969999060035
chrII:167898-168360	YBL028C	0.019219999294728	0.150515000335872	0.374750003218651	0.797734978795052	1.45543998479843	2.05659005641937	2.63010004758835	2.64854491949081	2.66877000331879	2.75533999204636	2.94137996435165	2.70996497869492	2.75656501054764	2.51981000900269	2.40565004348755	2.46254498958588	2.61297005414963	2.58625999689102	2.38759499788284	2.48507492542267	2.49917501211166	2.36016501188278	2.21625496149063	1.16777497977018	0.404424999654293	0.305640000104904	0.316449996829033	0.338059991598129	0.349940007925034	0.353280010819435	0.338749995827675	0.336249998211861	0.288729996979237	0.0889600023627281	-0.0622300002723932	-0.145850001275539	-0.158700001239777	-0.158289995789528	-0.161339993774891	-0.183830001950264	-0.241170004755259	-0.248310002684593	-0.161980003118515	0.0320200003683567	0.173590004444122	0.305970001220703	0.39198000729084	0.422749987244606	0.497729980945587	0.499389991164207
chrXIII:886477-886936	YMR307W	0.245549999177456	0.25025000423193	0.370175004005432	0.455049984157085	0.562774986028671	0.774275004863739	1.22179999947548	1.60407498478889	1.96770003437996	2.16100007295609	2.45437496900558	2.77520000934601	3.07649999856949	3.06607502698898	3.03244996070862	2.65477502346039	2.18657499551773	2.01415002346039	1.68037500977516	1.25299999117851	0.765774995088577	0.462099991738796	0.382574997842312	0.272449996322393	-0.00499999802559614	-0.244300001859665	-0.372959995269775	-0.447499999403954	-0.409239998459816	-0.424879997968674	-0.385670009255409	-0.433850002288818	-0.592140001058578	-0.729870003461838	-0.798459994792938	-0.736200004816055	-0.752480006217957	-0.896360003948212	-0.987969994544983	-1.08461999893188	-1.22411996126175	-1.19739001989365	-1.02029998898506	-0.935250008106232	-0.820200020074844	-0.746760010719299	-0.764429992437363	-0.785779988765717	-0.774309998750687	-0.585989999771118
chrII:477164-477622	YBR118W	0.359305004775524	0.691960000991821	1.21486501097679	1.98578003644943	2.50740505456924	2.60208991765976	2.65177501440048	2.71233508586884	2.70339996814728	2.75306504964828	2.63649001121521	2.58966498374939	2.48166997432709	2.41986491680145	2.21307501196861	1.91802498698235	1.54066499471664	1.43657001256943	1.46206002831459	1.15417997837067	0.831294985115528	0.415325005352497	0.222425001114607	0.190975004713982	-0.136114997882396	-0.379320004582405	-0.442820009589195	-0.385010012984276	-0.354739999771118	-0.28325999379158	-0.392140001058578	-0.457010000944138	-0.650170016288757	-0.699079996347427	-0.712410014867783	-0.805139994621277	-0.756740009784698	-0.915290009975433	-0.941269993782043	-0.922999978065491	-0.949289983510971	-0.953139996528625	-1.04316999912262	-0.988100004196167	-1.09177998304367	-1.18069996833801	-1.14824998378754	-1.22769001722336	-1.30682003498077	-1.37483996152878
chrIX:257158-257610	YIL052C	0.766780012845993	0.907560002803802	0.968005007505417	1.14029501080513	2.01620997190475	2.89540003538132	2.99079003334045	3.08659510612488	2.99470496177673	2.95424007177353	3.06084505319595	3.03417001962662	2.93622493743896	3.21131007671356	3.25962005853653	3.1929949760437	3.16070002317429	3.04825999736786	2.89862501621246	2.7600949048996	2.65949009656906	2.34669501781464	1.49300995469093	0.758745023608208	0.533384992182255	0.453029996156692	0.453210002183914	0.493289989233017	0.540470004081726	0.538029980659485	0.556459987163544	0.623120009899139	0.623910003900528	0.528039997816086	0.385769999027252	0.341989994049072	0.291979998350143	0.273380003869534	0.191010002791882	0.117300000786781	0.0700500000268221	0.0142099995166063	-0.120750001072884	-0.102789998799562	-0.0947899997234345	-0.0806800000369549	-0.0246100001037121	-0.0207100000232458	-0.0706500012427568	0.0159399997442961
chrXII:253166-253617	YLR055C	0.650944992899895	0.611814993619919	0.843564990162849	1.55610496401787	2.24280995130539	2.85448498725891	3.41808000802994	3.52601996660233	3.52680494785309	3.61540495157242	3.44634996652603	3.44361997842789	3.40503492355347	3.3939350605011	3.22356004714966	2.92167502641678	3.00737992525101	3.01350500583649	3.18284997940063	3.12513002157211	2.87170003652573	2.45258001089096	2.14423000812531	1.49390996694565	0.590779994428158	0.071579999383539	-0.0214500001166016	-0.100620002299547	-0.131579998135567	-0.12276000007987	-0.178020000457764	-0.15889999717474	-0.223500000685453	-0.762159997224808	-1.17525001764297	-1.32359998226166	-1.31635998487473	-1.32681995630264	-1.32232996225357	-1.41363002061844	-1.40854001045227	-1.28911999464035	-0.976670002937317	-0.801480001211166	-0.728649997711182	-0.73620001077652	-0.779940009117126	-0.823790001869202	-0.929879981279373	-0.955989986658096
chrXIII:145975-146425	YML064C	0.291659995913506	0.254330000281334	0.223330004513264	0.222780004143715	0.758569994568825	1.45379999876022	1.96248999834061	2.31374995708466	2.70036995410919	2.80673005580902	2.85852999687195	3.05102996826172	3.03768002986908	2.69086997509003	2.68595995903015	2.79592998027802	2.85592000484467	2.84699003696442	2.84781002998352	2.69566006660461	2.57167997360229	2.77099003791809	2.32692003250122	1.21387996673584	0.554309988021851	0.185425002127886	-0.0465749995782971	-0.0799249997362494	-0.0956999976187944	-0.0926500000059605	-0.151675000786781	-0.210125003010035	-0.238224998116493	-0.417400002479553	-0.381225004792213	-0.383325003087521	-0.342850007116795	-0.344400003552437	-0.333349995315075	-0.324849992990494	-0.340975001454353	-0.303774997591972	-0.297574996948242	-0.298674993216991	-0.276450008153915	-0.282075002789497	-0.30002499371767	-0.286799997091293	-0.230175003409386	-0.162475001823623
chrV:461826-462275	YER145C	1.04751999974251	0.836580005288124	0.744045004248619	0.945069986581802	1.23787496685982	1.36467998623848	1.55592000484467	1.71564999222755	1.85481499433517	2.03905506134033	2.2295300245285	2.53966002464294	2.8808299779892	3.10381504297256	3.20100499391556	3.34011995792389	3.64292995929718	3.39337999820709	3.2378650188446	2.92334494590759	2.13736495375633	1.57417502999306	1.18163997232914	0.882639995217323	0.654664978384972	0.549169987440109	0.487010005116463	0.467679992318153	0.410449993610382	0.330450001358986	0.311469995975494	0.361039999127388	0.403879994153976	0.334410005807877	0.249379996955395	0.293470001220703	0.348050007224083	0.413670003414154	0.456320011615753	0.461740002036095	0.460099992156029	0.389269995689392	0.401510003209114	0.384850001335144	0.318010002374649	0.278540006279945	0.233699995279312	0.166619996726513	0.134709997475147	0.138190001249313
chrII:378606-379054	YBR069C	0.321100003272295	0.193269999325275	0.167184998840094	0.282554997503757	0.725945004820824	1.09173500835896	1.46915000081062	1.82009997367859	2.33316992521286	2.9559149980545	3.21904495954514	3.33698989152908	3.32458993196487	3.40108504295349	3.28848000764847	3.20716995000839	2.48272496461868	2.00959500074387	1.51772001981735	0.989185020327568	0.762675008177757	0.685295009613037	0.550175008177757	0.466370002925396	0.487684991955757	0.463289994001389	0.472709998488426	0.536280000209808	0.541939985752106	0.438100007176399	0.421630004048347	0.446219992637634	0.308339995145798	0.190299999713898	0.0916299983859062	0.112209997326136	0.0820000000298023	0.020889999884821	-0.0481900006532669	-0.219899998605251	-0.166769997775555	-0.121780002117157	-0.127670001983643	-0.149259997904301	-0.201580002903938	-0.244630007445812	-0.273629996180534	-0.370250004529953	-0.513299998641014	-0.576019984483719
chrIII:50300-50746	YCL042W	0.0688750026747584	0.189350005239248	0.329850006848574	0.565774992108345	1.04532501101494	1.81584998965263	2.40782505273819	2.76772505044937	3.00137501955032	3.15015006065369	3.13772505521774	3.26930004358292	3.16982507705688	3.24257498979568	3.32342499494553	3.24809998273849	3.51207494735718	3.66999995708466	3.67239999771118	3.50485002994537	3.24227499961853	2.33342498540878	1.8389750123024	1.66757503151894	1.23870001733303	0.469090008735657	0.322770002484322	0.261510001122952	0.14092999920249	0.0488499995321035	-0.0303499992005527	-0.138629999756813	-0.203229999542236	-0.259549999237061	-0.230690006911755	-0.348110002279282	-0.433440008759499	-0.484530007839203	-0.467769995331764	-0.31424999833107	-0.27746000289917	-0.253440003097057	-0.144159996509552	-0.072579999268055	-0.00126000000163913	0.0116299998015165	-0.0247099991887808	-0.157090000808239	-0.188410001248121	-0.112370003014803
chrXII:241718-242163	YLR048W	-0.0444200005382299	-0.0253699999302626	0.0711700011044741	0.441700008511543	1.45587999820709	2.31895003318787	2.7859799861908	3.00163993835449	3.04079995155334	3.07123994827271	2.98215005397797	2.83324992656708	2.55673000812531	2.30889008045197	2.42507002353668	2.44662005901337	2.28600001335144	2.24457001686096	2.20964007377624	2.12924997806549	1.83357998132706	1.36291998624802	0.949409985542297	0.448180001974106	0.269200001657009	0.313350006937981	0.311674997210503	0.264445008337498	0.278819996118546	0.341855001449585	0.344249996542931	0.284705004096031	0.162385001778603	0.0818399973213673	0.0784949979861267	0.0483100016252138	0.105609999969602	0.0380400005728006	-0.158530002087355	-0.265555009990931	-0.163980001956224	-0.118394999206066	-0.232135006785393	-0.306619995832443	-0.340155005455017	-0.299895004928112	-0.231764998659492	-0.187169998511672	-0.404755011200905	-0.533300000429153
chrVIII:505607-506052	YHR203C	0.719900012016296	0.742170006036758	0.845020002126694	1.40482002496719	1.92034999132156	2.47014002799988	2.75236999988556	3.00696005821228	3.30192999839783	3.18437004089355	3.03422009944916	2.99593005180359	2.46302993297577	2.32647001743317	2.37254002094269	2.1726099729538	2.08739991188049	2.09213001728058	2.06376991271973	1.88399999141693	1.51504000425339	1.17416001558304	0.757810008525848	0.510699996352196	0.436980003118515	0.316489991545677	0.324725008010864	0.320300005376339	0.400654999911785	0.4236000046134	0.446429993212223	0.301874996721745	0.183135004341602	0.195794995874166	0.203624996542931	0.155220002681017	0.105270003527403	0.0653700000606477	-0.144340001512319	-0.239504996687174	-0.260624998062849	-0.241299997270107	-0.333939997851849	-0.394164998829365	-0.384475007653236	-0.42049500644207	-0.348930006474257	-0.193505001068115	-0.271664998680353	-0.400050009787083
chrXI:382064-382508	YKL032C	-0.254449993371964	0.255249999463558	0.390300005674362	0.687400005757809	1.2613749653101	1.62574997544289	1.97877499461174	2.34019994735718	2.6308000087738	2.72579997777939	3.01517498493195	3.19440001249313	3.16945004463196	3.23464995622635	3.17804998159409	3.2440750002861	3.03807497024536	2.9314249753952	2.81732505559921	2.71270000934601	2.60034996271133	2.55239999294281	2.23582500219345	1.92080000042915	1.51447504758835	1.24638003110886	1.13787001371384	1.04490996599197	0.898739993572235	0.690739989280701	0.54484001994133	0.513269996643066	0.404389989376068	0.232909999787807	0.193060000240803	0.165639998018742	0.160500000417233	0.20816999822855	0.239380003511906	0.250350002944469	0.157299999147654	0.0772800009697676	0.0162500001490116	0.0026100005954504	0.0415299998596311	-0.0246200004592538	-0.0380600003525615	-0.0645600002259016	-0.0296799995005131	0.00961000025272369
chrXIV:495043-495487	YNL069C	-0.0308099998394027	0.0235500004608184	0.205249997228384	0.609160017967224	1.72314002513885	2.10019998550415	2.24479999542236	2.53331999778748	2.77232000827789	2.94007000923157	2.93722999095917	2.92160003185272	2.76663007736206	2.73759002685547	2.86423997879028	2.82548005580902	2.77222011089325	2.55188000202179	2.32811996936798	2.20097002983093	2.25409998893738	2.00114992856979	1.23026997447014	0.624320012331009	0.368939995765686	0.310689996182919	0.322395007312298	0.342730003595352	0.304330010712147	0.294289998710155	0.310495005548	0.250804995000362	0.177460005506873	-0.029819998703897	-0.0661749994382262	-0.139245001226664	-0.18332000374794	-0.125829999521375	-0.0368550006998703	-0.0144599999301136	0.0822300027357414	-0.0055849997792393	0.0640000000596046	0.0704550005495548	0.0847000010311603	0.141890001296997	0.108970005437732	0.0170550004579127	-0.319330002274364	-0.449599994719028
chrIX:232463-232906	YIL069C	-0.147799997031689	-0.00204000137746334	0.323149994015694	0.828960001468658	1.66744003295898	2.0625699877739	2.34529993534088	2.42472002506256	2.55860002040863	2.4763200044632	2.41199004650116	2.37179999351501	2.39726006984711	2.44193003177643	2.34265997409821	2.34625008106232	2.38468000888824	2.38500008583069	2.12348003387451	1.78083996772766	1.45214996337891	0.933599984645843	0.63121001124382	0.431170001626015	0.206229999661446	0.137034995108843	0.190700000524521	0.203359999507666	0.227694994211197	0.306679993867874	0.339454992115498	0.351800006628037	0.323215001821518	0.275790001451969	0.260759995877743	0.208609998226166	0.152990002185106	0.0927299991250038	0.0853049979545176	-0.122279998194426	-0.144184999167919	-0.149135001003742	-0.194345000386238	-0.277124992012978	-0.207204995304346	-0.197615000605583	-0.216845005005598	-0.213039998710155	-0.221145001798868	-0.261259993165731
chrII:613970-614411	YBR196C-A	0.600624999403954	0.523324999213219	0.561489993333817	0.697225001454353	1.09440497159958	1.38542497754097	1.66832999587059	1.89492002129555	1.93261498808861	2.1434549331665	2.23238493204117	2.19703497886658	2.00233502984047	1.66394001245499	1.49468497633934	1.40261499881744	1.19678995013237	1.12219001054764	1.0986750125885	1.01478000879288	0.869545009732246	0.788994997739792	0.511814984679222	0.155745000764728	0.068435001000762	-0.0080999992787838	-0.0357999997213483	-0.0361500000581145	-0.0205999999307096	0.0102499997010455	0.00770000042393804	-0.0708499997854233	-0.194849994033575	-0.464799985289574	-0.603200018405914	-0.619850009679794	-0.689649999141693	-0.73225000500679	-0.746650010347366	-0.798950016498566	-0.741349995136261	-0.808100014925003	-0.700899988412857	-0.710199981927872	-0.723749995231628	-0.728100001811981	-0.807649999856949	-0.759149998426437	-0.834600001573563	-0.701800018548965
chrXI:67700-68140	YKL201C	-0.0577700009569526	0.0412649985402822	0.232505001313984	0.504174986481667	0.697430002689362	1.13284997045994	1.23616002202034	1.57080502510071	2.36475495696068	2.90659000873566	3.58395504951477	3.6804900765419	3.76576492786407	3.73850494623184	3.46720006465912	3.33930993080139	3.28320496082306	3.16054499149323	2.79859008789062	2.42850499153137	2.04358006119728	1.79533998370171	1.70961000919342	1.11655000448227	0.739154997467995	0.598849982023239	0.457099989056587	0.391149997711182	0.37729999423027	0.311100006103516	0.224749997258186	0.25314999371767	0.302799999713898	0.186949998140335	0.322150006890297	0.334299996495247	0.217249996960163	0.187550000846386	0.196649998426437	0.197900004684925	0.138549998402596	0.168549999594688	-0.0543499989435077	-0.231650002300739	-0.265900000929832	-0.238750003278255	-0.230849996209145	-0.258200004696846	-0.280949994921684	-0.313599988818169
chrVIII:236128-236568	YHR071W	0.275219996273518	0.389934994280338	0.524709989130497	1.02408997118473	2.23960995078087	2.88994504213333	2.95192995071411	2.91395500898361	2.92366997003555	3.07673004865646	2.99881999492645	2.95589497089386	2.89325996637344	2.84548993110657	3.00071491003037	3.12872000932693	3.20580003261566	3.1907099366188	3.24239495992661	3.07869997024536	2.85796995162964	2.69684500694275	2.4869549870491	1.82003996968269	1.63875498771667	1.53464995622635	1.41881999969482	1.36785999536514	1.39804000854492	1.29138000011444	1.17856999635696	1.16413998603821	1.08070001602173	0.906959998607636	0.789270013570786	0.736109983921051	0.667789995670319	0.660800009965897	0.653680002689362	0.586060005426407	0.380930006504059	0.0628199994564056	-0.0717999987304211	-0.350629989802837	-0.460519993305206	-0.375579997897148	-0.383079999685287	-0.141920000314713	-0.0183899994939566	0.16585999680683
chrV:225291-225730	YER036C	-0.939429998397827	-1.16476001739502	-1.49373996257782	-0.417359989881516	1.09325001686811	2.1833199262619	2.55403997898102	2.70838003158569	3.09402003288269	3.80105004310608	4.22839007377624	4.24900994300842	4.02395014762878	3.30605998039246	3.029390001297	2.72645995616913	2.53370997905731	2.21987998485565	2.12918000221252	2.00983998775482	2.06777002811432	2.01661999225616	1.77653000354767	1.11212998628616	0.786980009078979	0.527804982662201	0.499965009093285	0.506685015559196	0.500465008616447	0.450949996709824	0.364425003528595	0.221820000559092	-0.0975099975243211	-0.251745004206896	-0.282204991579056	-0.29237999767065	-0.278600007295609	-0.302070009708405	-0.314235003292561	-0.495089988410473	-0.634655001759529	-0.774510017037392	-0.740805009007454	-0.781359994411469	-0.782650008797646	-0.821620002388954	-0.799784997105598	-0.736370000243187	-0.557744985818863	-0.297435005009174
chrII:452156-452595	YBR106W	0.507599994540215	0.509989988803863	0.474710014462471	0.543489995598793	1.38098002672195	3.29426000118256	4.59337992668152	4.82510004043579	4.77435998916626	4.50835018157959	4.45332012176514	4.43365006446838	4.39429998397827	4.26420998573303	3.62712001800537	3.14191002845764	3.0846599817276	3.15694003105164	3.14440009593964	3.16152009963989	3.16472008228302	3.17016003131866	2.96233999729156	1.59961001873016	1.00487999916077	1.00214999914169	0.961099997162819	0.953875005245209	0.939925014972687	0.917700007557869	0.7951750010252	0.77989998459816	0.556999981403351	0.0411249985918403	-0.0819999985396862	-0.120124999433756	-0.105774997733533	-0.0772500010207295	-0.0977500006556511	-0.154300002381206	-0.126800000667572	-0.10274999961257	-0.0971999987959862	-0.0182749995146878	-0.00240000005578622	-0.0328750013723038	-0.0438000010326505	0.0768249994143844	0.101950000971556	0.0239249998703599
chrX:703110-703546	YJR145C	0.227925000339746	0.229384993761778	0.186715000122786	0.389730001240969	1.29874502122402	2.26061505079269	2.44913991689682	2.62969502210617	2.78897507190704	2.75958007574081	2.8619749546051	2.844244992733	2.79896504878998	2.84236505031586	3.22019996643066	3.21782495975494	2.92711495161057	2.79887496232986	2.68218001127243	2.70115498304367	2.63098002672195	2.06758501529694	1.24371998310089	0.822395002841949	0.24614499588497	-0.113149998709559	-0.140300001949072	-0.112099997699261	-0.0352500006556511	-0.0733499992638826	-0.114349998533726	-0.226750001311302	-0.397499993443489	-0.375499993562698	-0.272699996829033	-0.315399989485741	-0.424100011587143	-0.470300003886223	-0.484950006008148	-0.561349987983704	-0.605000019073486	-0.547600001096725	-0.510899990797043	-0.473249986767769	-0.464550003409386	-0.495000004768372	-0.468649998307228	-0.446250006556511	-0.516050010919571	-0.439900010824203
chrV:68972-69407	YEL044W	0.193550002574921	0.247630006074905	0.213899996876717	0.034170001372695	0.122869997471571	0.950929993391037	1.1434899687767	1.46273999214172	1.95871998071671	2.19253005981445	2.3507600069046	2.42262003421783	2.58686993122101	2.71217992305756	2.76421005725861	2.80576002597809	2.69660003185272	2.66335999965668	2.58532996177673	2.72128005027771	2.87510998249054	2.49982993602753	2.34165000915527	2.23491003513336	1.70410999059677	1.51906999945641	1.54628998637199	1.59620997905731	1.32241003513336	1.14057495594025	1.15644997954369	1.12888000607491	1.28526501655579	1.39391497969627	1.39484499692917	1.38546996116638	1.47179498672485	1.63955001831055	1.64389002919197	1.4859550178051	1.21334496736526	0.906149992346764	0.885329985618591	0.856739991903305	0.824605014920235	0.780189999938011	0.748100000619888	0.676749995350838	0.703635001182556	0.658694988489151
chrXV:908842-909276	YOR317W	0.0080250003375113	-0.0046749999455642	-0.0536250004079193	0.127149997279048	0.608400002121925	1.34560000896454	1.56439998745918	2.10087499022484	2.63817495107651	3.30854994058609	3.49104994535446	3.91862505674362	3.92675000429153	3.54790008068085	3.25194996595383	3.20999997854233	3.07459998130798	2.59164997935295	1.73582503199577	1.27497501671314	0.749800011515617	0.70032499730587	0.688400000333786	0.532524980604649	0.365799993276596	0.374089992046356	0.43416999578476	0.429910001158714	0.458730006217957	0.511130011081696	0.517579996585846	0.4728600025177	0.479569992423058	0.413049998879433	0.27284000068903	0.143719998002052	0.132089998573065	0.0234500007238239	-0.087350002117455	-0.137010003626347	-0.211230005323887	-0.13612000271678	-0.181429997086525	-0.304319995641708	-0.35134998857975	-0.307879996299744	-0.289469999074936	-0.210840006172657	-0.159630002081394	-0.117860003560781
chrXII:789823-790257	YLR332W	0.16731999963522	0.255559998750687	0.318219998478889	0.356690001487732	0.733240020275116	1.33298000097275	1.7560800075531	1.7956200003624	2.43883004188538	2.79392991065979	2.68801004886627	2.45598001480103	2.39362003803253	2.63301994800568	2.79806995391846	2.84072997570038	2.5650999546051	2.31199998855591	2.06717004776001	1.56958005428314	1.16590999960899	0.657609993219376	0.43184999525547	0.225220000743866	0.304510003328323	0.336725002527237	0.376524992287159	0.419955000281334	0.475715000927448	0.501075002551079	0.47110999673605	0.460400000214577	0.395044995844364	0.160864998493344	-0.0112000009976327	-0.103555002063513	-0.0464300010469742	0.0203249994083308	0.0255800000391901	3.999974578619e-05	0.0305400003679097	0.0532750011887401	0.0770749991759658	0.0802000002935529	0.046445001102984	0.0374500010162592	0.0281150000169873	0.0558000015094876	-0.0419399991631508	-0.0732399981468916
chrVII:650768-651201	YGR086C	0.202075004577637	0.226320001482964	0.342454996705055	0.404725004732609	0.5980299949646	0.76418000459671	0.906525003910065	1.16060001850128	1.48394501805305	1.95990498065948	2.19850499629974	2.35580996274948	2.46406992673874	2.57947498559952	3.01465998888016	3.40293498039246	3.35761001110077	3.36371002197266	3.39734002351761	3.32872989177704	3.17830502986908	3.05706001520157	2.94668006896973	2.15294504165649	1.4664649605751	0.959029972553253	0.701999998092651	0.596259987354279	0.569459992647171	0.536520004272461	0.487529999017715	0.420629997551441	0.00400000065565109	-0.154189997911453	-0.258829993009567	-0.247659999132156	-0.280470007658005	-0.282530006766319	-0.269690006971359	-0.231490002572536	-0.279960000514984	-0.373879995942116	-0.257659992575645	-0.317310002446175	-0.27422000169754	-0.224460002779961	-0.269949996471405	-0.422170004248619	-0.603159987926483	-0.736899989843369
chrXIII:540116-540547	YMR135C	1.55488500595093	1.78095499873161	1.92329497933388	2.07104496955872	2.41402995586395	2.57775498628616	2.69794994592667	2.93746502399445	2.84991496801376	2.82970995903015	3.05506997108459	3.13953497409821	3.13497992753983	3.12831001281738	3.23246003389359	3.23131999969482	3.48433508872986	3.59433999061584	3.3540699005127	3.07209998369217	3.04200996160507	3.08328497409821	2.83339995145798	2.13682000041008	1.17118499577045	0.784510004520416	0.598750007152557	0.564100009202957	0.585000014305115	0.585480010509491	0.578250008821487	0.464330011606216	0.24020000398159	0.112069998681545	0.145620004087687	0.143160003423691	0.097359998524189	0.0954799994826317	0.10981999784708	0.0377100000157952	-0.0783400003798306	-0.0615699999034405	-0.0477500002831221	-0.0939599998295307	-0.121809998899698	-0.13514000326395	-0.127240000665188	-0.157350002229214	-0.239109998941422	-0.332919996976852
chrIX:138143-138572	YIL119C	0.607540017366409	0.766139996051788	0.854309988021851	0.877929991483688	1.13942003250122	1.67407999038696	2.15610997676849	2.64249002933502	2.70966999530792	2.45827994346619	2.39348990917206	2.21769999265671	2.26153993606567	2.27000999450684	2.10866005420685	2.06399998664856	1.84259003400803	1.86614000797272	1.94329000711441	1.70078999996185	1.47082999944687	1.03392998576164	0.342800009250641	-0.18676999732852	-0.634609979391098	-0.581270003318787	-0.66913500726223	-0.757694992423058	-0.733904999494553	-0.766300004720688	-0.845345002412796	-0.959070008993149	-1.05013998746872	-1.21698499321938	-1.47359002828598	-1.52203998565674	-1.58262000083923	-1.52608997821808	-1.27772999405861	-1.0053050160408	-0.76069997549057	-0.504169991612434	-0.28475499600172	-0.112224999442697	-0.0206200008280575	0.0326299996115267	0.00288999994518235	-0.0294349998584948	-0.120775000937283	-0.203244996070862
chrV:191905-192332	YER017C	0.330149990320206	0.399319994449615	0.501659998297691	0.55890000462532	0.646890020370483	0.949959993362427	1.17989003658295	1.50306000709534	1.95510003566742	2.43965001106262	2.99434998035431	3.14539995193481	3.39928994178772	2.96806998252869	3.03269007205963	2.94853994846344	2.86603991985321	2.8951199054718	2.71291995048523	2.58345994949341	2.72175993919373	2.53428990840912	1.95223997831345	1.4265300154686	0.952080029249191	0.74507500231266	0.792574986815453	0.842049986124039	0.77777498960495	0.75687500834465	0.639700010418892	0.415950000286102	0.253049992024899	0.060249999165535	-0.0665250010788441	-0.142524996772408	-0.127699997276068	-0.131874997168779	-0.143649999052286	-0.0877000000327826	-0.083024999126792	-0.017475001513958	0.142299998551607	0.185700003057718	0.199349999427795	0.213199995458126	0.252699993550777	0.159825002774596	0.0152500006952323	-0.0134999998263083
chrXIV:440865-441291	YNL097C-B	1.58231998682022	1.5905699968338	1.76685999631882	1.81081997156143	1.86370000839233	2.0303299665451	2.08989000320435	2.00817992687225	1.87035000324249	1.68409003019333	1.62587002515793	1.63428999185562	1.7489400267601	1.82558001279831	1.9397700548172	2.13446996212006	2.23867003917694	2.24295001029968	2.43239002227783	2.52318003177643	2.4252899646759	2.17471995353699	1.8766099691391	1.47773998975754	1.09575002193451	1.00907503068447	0.96160002052784	0.941399991512299	0.967299982905388	0.978950008749962	0.970300003886223	0.927949994802475	0.910475000739098	0.930250003933907	0.847675025463104	0.668224990367889	0.553399994969368	0.472625002264977	0.364349998533726	0.276500001549721	0.301224991679192	0.223350003361702	0.205850005149841	0.263525001704693	0.242124997079372	0.17850000038743	0.164749998599291	0.194500003010035	0.223474994301796	0.186549995094538
chrXII:522182-522607	YLR185W	-0.140979999303818	-0.129799999296665	-0.0524000000208616	0.244539998471737	0.753170019388199	1.31147003173828	1.73039996623993	2.22871994972229	2.46073002815247	2.46021003723145	2.50627996921539	2.46176002025604	2.51483006477356	2.62776007652283	2.69914996623993	2.63419005870819	2.52072997093201	2.42740998268127	2.35501999855042	2.16764998435974	2.00913002490997	1.7022500038147	1.27449002861977	0.484899993240833	0.0547099985182285	-0.10201499722898	-0.0975099992007017	-0.141264997422695	-0.160310004651546	-0.115095001086593	-0.138650001958013	-0.186494998633862	-0.329079992324114	-0.445495007932186	-0.412429995834827	-0.322254998981953	-0.301145002245903	-0.321989998221397	-0.343339994549751	-0.363215006887913	-0.323915001749992	-0.168404998630285	-0.168904996663332	-0.318694989383221	-0.355275003612041	-0.337835003435612	-0.309639994800091	-0.41516500711441	-0.408910000324249	-0.414964997768402
chrXII:636236-636659	YLR249W	-0.372889998555183	-0.379790008068085	-0.247049993276596	-0.0736699992790818	0.232459998456761	0.396430000662804	0.619399988651276	1.00758003592491	1.10924999713898	1.29099000692368	1.39174998998642	1.59853998422623	1.69153999090195	1.87251998186111	2.04211003780365	2.08538000583649	2.22338991165161	2.39979989528656	2.17802002429962	1.93622002601624	1.87367998361588	1.43693000078201	1.05399001836777	0.0977100029587746	-0.539150002971292	-0.607029983401299	-0.561585009098053	-0.593794989585877	-0.622789990901947	-0.55101999938488	-0.548574990034103	-0.549060001969337	-0.455734996497631	-0.424640007317066	-0.517530012130737	-0.63867498934269	-0.618855014443398	-0.766399994492531	-0.782880020141602	-0.790670010447502	-0.891795000433922	-0.995589977502823	-0.993479984998703	-0.961089986562729	-1.05544996261597	-1.01963001191616	-1.0610400468111	-1.07482000589371	-1.22152995467186	-1.35212999582291
chrIX:316291-316714	YIL018W	-0.0876849990338087	-0.11002499833703	-0.104224998503923	-0.107875001989305	0.228949998505414	1.5608099848032	2.48656500577927	2.77497998476028	2.83976994752884	2.80830502510071	2.8719899892807	2.80496996641159	2.58584494590759	2.49679991006851	2.32934502363205	2.35125997066498	2.23778994083405	2.28362505435944	2.31592999696732	2.17937004566193	2.31730996370316	2.32245007753372	1.57807504832745	0.823309999704361	0.378625015541911	0.0595999993383884	0.0697800002992153	0.0765699990093708	0.0620399985462427	0.0220499997958541	0.00516999904066324	0.066950000077486	-0.00668999999761581	-0.0643900003284216	-0.146490002423525	-0.200000001490116	-0.224129998683929	-0.226779997348785	-0.229569996893406	-0.332790005207062	-0.380889999866486	-0.407870003581047	-0.353650000691414	-0.310720002651215	-0.256740003824234	-0.265269994735718	-0.474270007014275	-0.55932000875473	-0.634699988365173	-0.674619978666306
chrXIII:754261-754684	YMR242C	0.118549996614456	0.119919998943806	0.0833500020205975	0.146829999238253	0.342020004987717	1.36815000772476	2.51604994535446	2.92037000656128	3.42722997665405	4.16025991439819	4.51620016098022	4.28866987228394	4.36737985610962	4.5810800075531	4.02974014282227	3.27398998737335	2.82239999771118	2.63813993930817	2.54035005569458	2.37307999134064	2.35734004974365	2.28694999217987	1.9881299495697	1.06205002069473	0.569749999046326	0.256284998357296	0.226705004274845	0.212980000674725	0.191470000892878	0.151484999805689	0.117410000786185	0.124534997716546	0.0217349995858967	-0.0742549986578524	-0.264820003509522	-0.412984988093376	-0.485284996032715	-0.48712500333786	-0.459049995243549	-0.493349985778332	-0.650579994916916	-0.650024977326393	-0.64341501891613	-0.642670011520386	-0.591650000214577	-0.626960003376007	-0.610044991970062	-0.608269998431206	-0.483649998903275	-0.441575001180172
chrV:140330-140750	YEL009C	-0.419495005905628	-0.147960003092885	0.202064998075366	0.620004987716675	1.08690001964569	1.94595500826836	2.84348497390747	3.08214499950409	3.00174003839493	2.84956990480423	2.79623003005981	2.58267998695374	2.61673495769501	2.56501506567001	2.43635990619659	2.09205498695374	2.04307504296303	2.04546495079994	1.63704501390457	1.40834499597549	1.24042504429817	1.16456502079964	0.966080012917519	0.823590022325516	0.487855000793934	0.169349998235703	0.108899999409914	0.119049999862909	0.0181500008329749	-0.131349995732307	-0.1900499984622	-0.440149992704391	-0.662849992513657	-0.901999980211258	-1.06330001354218	-1.29250001907349	-1.54249995946884	-2.34899997711182	-3.04184997081757	-2.35350000858307	-1.84065002202988	-1.19174998998642	-0.923700004816055	-0.848749995231628	-0.60615000128746	-0.549300014972687	-0.522850006818771	-0.573399990797043	-0.58840000629425	-0.770099997520447
chrXVI:281625-282044	YPL143W	0.0516150010749698	0.0906100004911423	0.130520001426339	0.287069997191429	0.716155013442039	1.03740998804569	1.80640996098518	2.88832495212555	3.21504492759705	3.51598001718521	3.54698493480682	3.5208299279213	3.67875496149063	3.77455004453659	3.68265006542206	3.36246995925903	3.24738496541977	3.18686504364014	2.86090496778488	2.72391004562378	2.52543003559113	2.0122100174427	1.61547003388405	1.09834497869015	0.644520004838705	0.168289996683598	0.120080000162125	0.0836399987339973	0.0166799999307841	0.0675100000575185	0.137730002403259	0.143440000712872	0.0626199975609779	0.0714500013738871	-0.0620300006121397	-0.12345999777317	-0.0659999996423721	-0.0670700017362833	-0.132860000431538	-0.213459993898869	-0.198299996554852	-0.234880004823208	-0.156640000641346	-0.0154299990623258	-0.0250299988314509	-0.0739899985492229	-0.0915399987250567	-0.191889999806881	-0.152440001070499	-0.15060999840498
chrV:396295-396714	YER117W	0.297220005095005	0.282370002567768	0.297660008072853	0.276455001533031	0.408315008878708	1.00122500956059	2.16390500664711	2.94072501659393	3.20652996301651	3.40628991127014	3.4352699637413	3.41990998983383	3.33073502779007	3.30695006847382	3.16906994581223	3.09478011131287	3.05069001913071	2.89835999011993	2.8117800116539	2.60291998386383	2.54083495140076	2.50223990678787	1.90800496935844	1.33082499206066	0.792244976758957	0.853349983692169	0.761509990692139	0.795329988002777	0.779959976673126	0.726979994773865	0.644730001688004	0.464659997820854	0.284109994769096	0.0954299986362457	-0.0752900000661612	-0.141160003840923	-0.124229998886585	-0.0853900030255318	-0.129089996963739	-0.0549199981614947	0.0318999989889562	0.0686299994587898	0.0302700004540384	0.0774499990046024	0.0266100002074381	-0.0196199992671609	0.0361300005111843	0.0947899982333183	-0.00984000042080879	-0.0242500007152557
chrXIV:500470-500888	YNL066W	-0.0808399997651577	-0.0871300000697374	-0.0789699979126453	-0.0071450000628829	0.104214998148382	0.507789977639914	1.23830500245094	1.595995002985	1.99982500076294	2.11245502233505	2.42369500398636	2.49747996330261	2.68132008314133	2.74549493789673	2.5647000670433	2.9225250005722	3.00251004695892	2.97821002006531	2.64378502368927	2.30517501831055	1.79498999714851	1.60314497947693	1.52992996573448	1.21008497476578	0.975234988331795	0.529190015792847	0.217480003833771	0.154050001502037	0.152510003745556	0.120719999819994	0.120129998028278	0.115910004079342	-0.0238399995490909	0.129729997366667	0.183589999377728	0.12018000036478	-0.0135499992407858	-0.042459999397397	-0.0355300007387996	-0.0665399979799986	0.16096999719739	0.39600000679493	0.721040004491806	0.844529992341995	1.0416799902916	1.39563000202179	1.50466997623444	1.65101001262665	1.44940004348755	0.981940007209778
chrII:89500-89914	YBL071C-B	0.157860001176596	0.163189996778965	0.164819996058941	0.185339993983507	0.241794998943806	0.61949000954628	2.01085006296635	2.5942850112915	2.62558501958847	2.84115493297577	2.69587504863739	2.65952000617981	2.79091495275497	2.84035006761551	2.95250500440598	3.01055006980896	3.02110505104065	3.02052495479584	3.08864006996155	3.0995499253273	3.05813499689102	2.87002997398376	2.28222000598907	1.04639998674393	0.0603599974885583	-0.0285499999299645	-0.105050001293421	-0.102800000458956	-0.0674000009894371	-0.060249999165535	-0.0625	-0.0883499998599291	-0.0652499981224537	-0.0883999988436699	-0.064300000667572	0.0185000002384186	-0.010950000025332	-0.0985499992966652	-0.141249999403954	-0.212399996817112	-0.133349999785423	-0.222999997437	-0.407499998807907	-0.359400004148483	-0.269500002264977	-0.172700002789497	-0.208699993789196	-0.173950001597404	-0.301449999213219	-0.332100003957748
chrXVI:339421-339833	YPL111W	0.736610007286072	0.703310006856918	0.784560000896454	0.857090002298355	1.03058998584747	1.10432997941971	1.40322996377945	1.86789001226425	2.08481998443604	2.29516994953156	2.64114990234375	2.69727997779846	2.79876003265381	2.88365993499756	3.0669600725174	3.65221998691559	3.73730003833771	3.70351004600525	3.48122000694275	3.2946900844574	3.09502005577087	2.75159993171692	2.15379996299744	1.21973003447056	0.0989800000563264	-0.0950249997898936	-0.227235005795956	-0.249289997667074	-0.288184997439384	-0.29239000082016	-0.245329999923706	-0.129014999978244	0.0886899983510375	0.0590599993243814	0.10243499930948	-0.0335750000551343	-0.1070999994874	-0.153829997032881	-0.156009999662638	-0.123149997740984	-0.187360000610352	-0.163954998925328	-0.0959850018844008	-0.0792050017043948	-0.124324997141957	-0.0941749982535839	-0.102360002696514	-0.161879998445511	-0.162334997206926	-0.229314996302128
chrV:362263-362674	YER102W	0.631099992990494	0.636819994449615	0.633614999055862	0.614045011997223	0.481495007872581	0.899119985103607	2.32179997563362	3.14311498403549	3.3333100438118	3.03192504644394	2.94751002788544	3.00323505401611	2.9233149766922	2.9257449388504	2.81741997003555	2.74395499229431	2.74633991718292	2.70875006914139	2.74076005220413	2.61177997589111	2.41923997402191	2.01722497344017	1.5479400396347	0.633240013197064	0.0330550009617582	-0.00664000052493066	0.0436400007456541	0.103289999067783	0.132399998605251	0.147480002045631	0.141030004620552	-0.00718999989330769	-0.0351900004781783	-0.0558300010859966	-0.183350000530481	-0.278389996290207	-0.339070004224777	-0.308369997143745	-0.356149992346764	-0.283809989690781	-0.0756699986755848	-0.0469399996101856	-0.088069998472929	-0.233209992945194	-0.33255999982357	-0.573609998822212	-0.689379996061325	-0.741719990968704	-0.747620004415512	-0.735600012540817
chrVI:54864-55275	YFL039C	0.464449994266033	0.579274997115135	0.700725018978119	0.773700013756752	1.07102501392365	1.65799999237061	3.12152498960495	3.84687501192093	3.86927497386932	4.3070250749588	4.28334999084473	4.20437502861023	4.16992497444153	3.902075111866	3.33867502212524	2.99452501535416	2.60147505998611	2.22095000743866	1.56542500853539	1.24705004692078	1.16445003449917	0.802525013685226	0.676925003528595	0.556700013577938	0.312625005841255	0.254809997975826	0.328819996118546	0.32547000348568	0.332030004262924	0.379810002446175	0.393179997801781	0.275399999320507	0.210760000348091	0.197809997200966	0.0688299980014563	0.0737500011920929	0.0643999997526407	0.0177099996246398	-0.0709600007161498	-0.0179999995976686	-0.017119998857379	0.203360000997782	0.490649989247322	0.54292000234127	0.0969700008630753	-0.159100000560284	-0.164730001986027	-0.160380002856255	-0.15811999887228	-0.109090001136065
chrXII:1028367-1028778	YLR448W	0.453120003640652	0.466699999570847	0.557169999182224	0.609940019249916	0.80999501645565	1.47379998862743	2.75821505188942	3.24735503196716	3.39471497535706	3.20802998542786	3.12425999641418	3.24946005344391	3.17501000165939	2.93210496902466	3.01436001062393	2.97632504701614	2.79371494054794	2.68823006153107	2.60687005519867	2.38285499811172	2.11593009233475	1.98818498849869	1.42529498338699	0.637639993429184	0.333615007251501	0.181899999082088	0.185659998655319	0.153800001740456	0.177750000357628	0.127069997787476	0.0943099997937679	0.0970000021159649	0.024600001052022	-0.0236099997535348	-0.0696099985390902	-0.140689999237657	-0.125569996237755	-0.0583599984645844	-0.00366000086069107	-0.0204000006429851	0.0513900019228458	0.0917800027877092	0.226689998805523	0.162709997594357	0.156650000810623	0.0713200002908707	-0.0435600001364946	-0.112549998983741	-0.238200005888939	-0.384549996256828
chrVII:726513-726923	YGR118W	0.0874799989163876	0.0817700013518333	0.0920199997723103	0.0901000007987022	0.379640007019043	1.20813002586365	2.12547996044159	2.27619993686676	2.12161998748779	2.26157996654511	2.23481998443604	2.19821999073029	2.29132001399994	2.29009001255035	2.17991003990173	2.14648997783661	2.31203992366791	2.31843998432159	2.30277001857758	2.26820001602173	2.23599994182587	2.02836003303528	1.57076998949051	0.979319995641708	0.351710010319948	0.0515999991446734	0.120070000365376	0.118205001577735	0.141404999792576	0.171584997326136	0.133035000413656	0.130635000020266	0.0782049991190434	0.166844995692372	0.0450800004648045	-0.00501500011887401	0.0810399986803532	0.0751250009983778	0.1208800021559	0.193755001574755	0.218715000152588	0.269890000671148	0.217649998515844	0.223775001615286	0.111249998956919	-0.286365003883839	-0.694215002655983	-0.764149996638298	-0.882579985260963	-0.868915000557899
chrIV:221828-222238	YDL133C-A	0.403175002336502	0.394554995000362	0.406985005736351	0.436775006353855	0.713395008444786	0.982454979419708	1.54802002906799	2.58520504236221	2.95807503461838	3.18538998365402	3.21803500652313	3.27468491792679	3.65196501016617	3.49428503513336	3.45209000110626	2.9269199848175	2.35114004611969	2.14494502544403	1.77450500130653	1.15316497087479	0.437614997476339	0.180904997885227	0.194185000658035	0.131630003452301	0.211054994165897	0.242420004308224	0.247430002689362	0.313320004940033	0.379539993405342	0.321589988470078	0.261930000782013	0.196099999547005	0.205529997497797	0.104149998724461	0.0429400010965765	0.179039998725057	0.431180003285408	0.58183000087738	0.676129990816116	0.738390004634857	0.802499997615814	0.87360999584198	0.966920006275177	1.03146002292633	0.935450011491776	1.08248996734619	1.11386001110077	1.20585001707077	1.50637999773026	1.44480995535851
chrXIII:124224-124633	YML073C	-0.31012500077486	-0.316674999892712	-0.345125004649162	-0.379125006496906	-0.467675007879734	-0.436174992471933	0.267874997109175	1.06572496891022	1.42074999213219	1.84094995260239	1.96545001864433	2.11987498402596	2.47342491149902	2.53897494077682	2.51217496395111	2.65514999628067	2.72669994831085	2.80589997768402	2.85297501087189	2.88599997758865	2.59829998016357	2.3063999414444	1.78272494673729	0.926524989306927	0.335949994623661	0.219690002501011	0.164919996261597	0.0953799970448017	0.104349998384714	0.100800000876188	0.0936599999666214	0.0233200002461672	-0.104109999537468	-0.0887499995529652	-0.122239999473095	-0.0687700022011995	-0.0274000007659197	-0.0448900002986193	-0.00705999992787838	0.0818900000303984	0.130749994516373	0.105379997938871	0.119940000772476	0.136059999465942	0.132110002636909	0.106239999085665	-0.0388600010424852	-0.265059995651245	-0.396699991822243	-0.510289990901947
chrXII:924510-924919	YLR403W	0.179579998552799	0.198879997432232	0.213980002701283	0.219799999892712	0.258510008454323	0.549720008671284	1.5975100338459	2.01720000505447	2.0966500043869	2.69761004447937	2.88621008396149	3.11502990722656	3.10950989723206	3.27515995502472	3.31256999969482	3.35622000694275	3.48859000205994	3.51422998905182	3.46281001567841	3.36128997802734	3.30237002372742	2.66096999645233	1.55501999855041	0.739920002222061	0.352470001578331	0.415109999477863	0.45575001090765	0.487089997529983	0.478100000321865	0.458530001342297	0.408144991099834	0.361649988591671	0.436954993009567	0.324395003914833	0.229925002157688	0.226079995930195	0.236190004646778	0.258115009963512	0.247714998573065	0.234394996613264	0.183815003931522	0.108930002525449	0.158170002326369	0.010885001718998	-0.217814997211099	-0.301510003209114	-0.330449996888638	-0.214590001106262	-0.0763300016522408	-0.0132800001883879
chrXIII:861028-861437	YMR296C	0.450369989871979	0.442755000293255	0.425159986317158	0.425005002319813	0.355705000460148	0.484395007789135	1.06727500557899	2.59930508136749	3.13920001983643	3.5019050359726	3.85882501602173	4.12964992523193	4.09539483785629	3.98329507112503	3.84217504262924	3.6823349237442	3.5201299905777	3.48796497583389	2.89159001111984	2.31036504507065	1.76241999864578	1.64924496412277	1.2365099966526	1.20685501098633	0.901574993133545	0.696780002117157	0.636500000953674	0.596739989519119	0.598359990119934	0.54890002310276	0.475499996542931	0.406020003557205	0.0105700001120567	-0.197000002861023	-0.290950009226799	-0.310380005836487	-0.330999997258186	-0.355209994316101	-0.369770005345345	-0.409520003199577	-0.50922999382019	-0.50978000164032	-0.282550011575222	-0.207109995186329	-0.144529997557402	-0.108170000463724	-0.119709997624159	-0.150949995219707	-0.0832600003108382	-0.0241900008171797
chrXVI:328939-329347	YPL117C	-0.964599996805191	-0.98445001244545	-1.0490500330925	-0.974749982357025	-0.828500002622604	-0.189750003628433	0.735599994659424	1.33344995975494	2.10335004329681	2.30365002155304	2.53855001926422	2.82145011425018	2.82680010795593	2.84995007514954	2.90320003032684	2.92824995517731	2.69825005531311	2.71089994907379	2.83485007286072	2.53834998607635	2.17739999294281	1.7325000166893	1.49379998445511	1.20714998245239	0.79135000705719	0.476560002565384	0.361900006234646	0.298155006766319	0.306809993088245	0.340949994325638	0.302834998816252	0.107034996524453	0.0432800009846687	-0.000865000113844872	-0.0889849994331598	-0.0733950002118945	-0.0405350007116795	-0.0932700010016561	-0.141225002333522	-0.114295001327991	-0.0934650003910065	-0.123550004698336	-0.0771649999544024	-0.13744500130415	-0.180705000460148	-0.177855003625154	-0.162215001881123	-0.161225004866719	-0.0876299984753132	-0.0882849995046854
chrIV:543641-544048	YDR043C	1.01642000675201	0.914969980716705	0.819620007276535	0.869059985876083	0.997910016775131	1.09893000125885	1.24779002666473	1.42667000293732	1.64053002595901	1.94250004291534	2.04131007194519	2.07817997932434	2.07162990570068	2.09021000862122	2.23471004962921	2.37685997486115	2.31888000965118	2.42361001968384	2.63282997608185	2.61557998657227	2.63857998847961	2.5818699836731	2.24974002838135	1.56390998363495	1.30433999300003	0.997535014152527	0.909139981865883	0.922360014915466	0.884834983944893	0.809749999642372	0.695324996113777	0.674864986538887	0.659250006079674	0.46592001914978	0.378250005841255	0.303280009329319	0.267745006084442	0.302045007050037	0.367030008137226	0.379070000350475	0.379869998991489	0.416249990463257	0.148789998888969	0.0784750012680888	0.154995001852512	0.21925999969244	0.212399998307228	0.17807500064373	0.177494995296001	0.252590002864599
chrIX:99493-99900	YIL133C	0.405790001153946	0.43578999042511	0.442939999699593	0.519160014390945	0.638659983873367	1.04958996772766	1.78550999164581	2.5424599647522	2.9076199054718	3.15089995861053	3.31324007511139	3.28054995536804	3.34179997444153	3.59165997505188	3.51520001888275	3.35730998516083	3.2625999212265	3.08920998573303	2.81989991664886	2.65320992469788	2.27052997350693	1.46888998746872	0.905930006504059	0.512739995121956	0.290129999816418	0.338639994710684	0.343030008673668	0.365410004556179	0.366260005533695	0.327160008251667	0.264240001142025	0.272735001146793	0.282274997234344	0.231995006650686	0.168399995565414	0.0849050000309944	0.0721600005403161	0.0833950014784932	0.093095001205802	0.110760001838207	-0.199849994108081	-0.320870004594326	-0.386534994840622	-0.311709997057915	-0.265444993972778	-0.291995005309582	-0.343589997291565	-0.256265005469322	-0.202330002188683	-0.188549995422363
chrXIII:223892-224299	YML026C	-0.596044978499413	-0.555645000934601	-0.553175020217896	-0.553609994053841	-0.393714991956949	0.114990002661943	1.06831000745296	1.77573004961014	2.61236001253128	2.93296498060226	2.87894493341446	2.90517998933792	2.78377001285553	2.83039504289627	2.60482494831085	2.64688496589661	2.71662502288818	2.69896504878998	2.68936498165131	2.66157501935959	2.78253498077393	2.44717507362366	2.00803998112679	1.15468001365662	0.384564991295338	0.283799996972084	0.215229998528957	0.24128999710083	0.246969991922379	0.230560000240803	0.176669999957085	0.0501500010490417	-0.101200000196695	-0.257080002129078	-0.400810009241104	-0.431030008196831	-0.535540008544922	-0.500839987397194	-0.503229987621307	-0.506460013985634	-0.340099996328354	-0.237410008907318	-0.225280001759529	-0.268509994447231	-0.254829995334148	-0.249129995703697	-0.2136500030756	-0.223580001294613	-0.237960006296635	-0.304230000078678
chrIV:491043-491449	YDR025W	-0.552169996500015	-0.491060000658035	-0.455749997496605	-0.361650010943413	-0.073970003426075	0.473310010135174	1.18306000232697	1.93017004728317	2.363370013237	2.37938992977142	2.3604199886322	2.57191994190216	2.57767996788025	3.01316010951996	3.13785004615784	3.0951099395752	3.12033994197845	3.11314008235931	2.98706002235413	2.77540996074677	2.69054000377655	2.48823001384735	1.86506994962692	1.04714998006821	0.631290018558502	0.466954995691776	0.378659990429878	0.413905002176762	0.407255004346371	0.395155009627342	0.356424994766712	0.292770002782345	0.129840000718832	-3.4999824129045e-05	-0.117709998809732	-0.159089997038245	-0.2320999994874	-0.227249994128942	-0.157565003633499	-0.217700000107288	-0.12144999653101	0.084740000590682	0.12903500162065	0.103825002163649	0.0519199995513191	0.167760002613068	-0.0343300018459558	-0.155080001056194	-0.171250000596046	-0.246635001897812
chrIV:1429061-1429464	YDR487C	0.283069995045662	0.34047999382019	0.404890006780624	0.419519990682602	0.575720000267029	0.822380006313324	1.44514997601509	2.05270005464554	3.15427007675171	3.36574997901916	2.95131995677948	2.8388299703598	2.81962997913361	2.72651000022888	2.64016993045807	2.44818000793457	2.34815995693207	2.17063002586365	2.05795993804932	1.94499998092651	1.74324996471405	1.39335997104645	1.00261999368668	0.879139983654022	0.864099997282028	0.817245003581047	0.691095000505447	0.65900000333786	0.614715012907982	0.582005015015602	0.527010016143322	0.348009998351336	-0.0189499997533858	-0.351079991087317	-0.430719999969006	-0.435704995691776	-0.442850004136562	-0.425070005655289	-0.461994995176792	-0.448235000669956	-0.455035002529621	-0.37964999973774	-0.343955002725124	-0.448820000886917	-0.413680003583431	-0.396649996936321	-0.468735003471375	-0.569990000128746	-0.79159999191761	-0.805864995718002
chrIV:545994-546396	YDR044W	0.161424998193979	0.199775002896786	0.318825010210276	0.463375009596348	0.632100000977516	0.942174986004829	1.22714999318123	1.34760001301765	1.70712503790855	1.79837501049042	1.94577497243881	1.99702495336533	2.15364995598793	2.40324997901917	2.54942506551743	2.55730003118515	2.48202502727509	2.5203999876976	2.61699992418289	2.57892495393753	2.48662501573563	1.92215001583099	1.47205004096031	1.11442498862743	0.761575013399124	0.656670010089874	0.632550019025803	0.600990015268326	0.571219998598099	0.557019996643066	0.569310009479523	0.628950017690659	0.665639990568161	0.738450011610985	0.219039997458458	0.0106799992732704	-0.0846300017088652	-0.101910001039505	-0.098369999229908	-0.143150001764297	-0.188569997251034	-0.223580001294613	-0.30246000289917	-0.359799998998642	-0.361460003256798	-0.363629999756813	-0.387429997324944	-0.368670010566711	-0.356230008602142	-0.367580005526543
chrVII:856638-857038	YGR180C	0.0345550008118153	0.069950002618134	0.0944799983873963	0.243069995939732	0.486739985644817	0.781265018880367	1.50905501246452	2.09928506612778	2.38044501543045	2.7309050321579	3.10455994606018	3.82258999347687	3.93411003351212	3.62366995811462	3.36619998216629	3.20492507219315	3.12497496604919	2.92817995548248	2.95122501850128	2.74624004364014	2.31552994251251	2.14851499795914	1.92601996660233	1.13627500534058	0.555079984664917	0.397389999032021	0.346899992227554	0.35270000398159	0.335590001940727	0.345539999008179	0.383490002155304	0.503770005702972	0.722759991884232	0.965890002250671	1.48053998947144	1.56406998634338	1.67378997802734	1.4163200378418	0.86612001657486	0.534369993209839	0.332070010900497	0.308950001001358	0.203489996492863	0.220119996368885	0.211869995296001	0.205380000174046	0.122729999572039	0.0446599986404181	-0.170929995179176	-0.228980001807213
chrXIV:559235-559635	YNL037C	0.899400001764297	0.898589998483658	0.889370000362396	0.895710009336472	0.952479988336563	1.1460599899292	1.35261999368668	1.75984997749329	2.40530004501343	2.80720009803772	3.2114599943161	3.35220999717712	3.4163099527359	3.55823998451233	3.47144000530243	3.48824007511139	3.50435998439789	3.62768993377686	3.59254002571106	3.50032000541687	3.18315002918243	2.85772995948791	1.63918000459671	1.31664001941681	1.30784001350403	1.32812502980232	1.35984998941422	1.2763249874115	1.09825000166893	1.07289996743202	1.10474997758865	1.11387503147125	0.918925002217293	0.653150014579296	0.371599994599819	0.366125002503395	0.44990000128746	0.499375000596046	0.484775006771088	0.433999992907047	0.373974993824959	0.345424994826317	0.285075005143881	0.168299999088049	0.108899999409914	0.0693499986082315	0.00414999970234931	-0.00692500011064112	-0.037625000346452	-0.0391500000841916
chrVII:149023-149422	YGL189C	-0.085520001500845	-0.0135199995245785	0.0135300001129508	0.0842399977147579	0.166810002923012	0.427580001950264	1.00612998604774	1.46960998773575	1.82428998947144	2.21509997844696	2.42370004653931	2.42921998500824	2.53206996917725	2.54242005348206	2.60732002258301	2.51606998443604	2.47739996910095	2.32546994686127	2.28801000118256	2.15320000648499	1.94447999000549	1.79174998998642	1.44025999307632	1.06114002466202	0.632050013542175	0.491544997692108	0.500839987397194	0.529259997606278	0.536599978804588	0.490540002286434	0.455490000545979	0.474534986913204	0.397245007753372	0.328639999032021	0.197295002639294	0.0895500008016825	0.033500000461936	0.0322050007991493	0.0758100010454655	0.0695150017738342	0.0327950002159923	-0.0900400024373084	0.0147399999201298	-0.255579998344183	-0.375804993510246	-0.407714991271496	-0.460504987835884	-0.615459996461868	-0.628749975562096	-0.671459990739822
chrXIV:349842-350239	YNL149C	0.678149995207787	0.714159998297691	0.779405000805855	0.819200000166893	0.823230001330376	0.967205002903938	1.76050497293472	2.62557998895645	3.12156492471695	3.19057991504669	3.20530002117157	3.2041799902916	3.02771999835968	3.1365149140358	3.23970495462418	3.37488998174667	3.39084496498108	3.40344504117966	3.41079000234604	3.15752998590469	3.1168949007988	3.15896999835968	2.87448002099991	2.12885506153107	1.33759500980377	0.904430001974106	0.749320006370544	0.709700006246567	0.685700017213821	0.647449994087219	0.612160003185272	0.557630002498627	0.522520005702972	0.238739991188049	0.00016000010073185	-0.100119999796152	-0.111300001293421	-0.0550800010561943	-0.000269998982548714	0.101469998061657	0.0801399998366833	0.0328900002874434	0.188709999248385	0.17389000505209	0.134980005025864	0.119770000874996	0.104069998860359	0.0598100014030933	0.0219100005924702	0.0916100010275841
chrV:342423-342820	YER092W	0.18885999917984	0.160194995999336	0.324745007604361	0.450729997456074	0.557924997806549	0.686534988880158	0.750634974241257	0.889780005812645	1.12587497830391	1.61098998188972	2.16744000911713	2.28565999269485	2.4947100520134	2.5677850484848	2.78097002506256	2.64538990259171	2.79793994426727	2.97062999010086	3.17286005020142	2.85983502864838	2.31828002929687	2.19656499624252	1.86287501454353	1.48529999256134	0.869555020332336	0.523900017142296	0.285350002348423	0.236349999904633	0.225900001823902	0.1942999958992	0.14104999601841	0.010800002142787	-0.153249997645617	-0.229949995875359	-0.260999999940395	-0.250450000166893	-0.20014999806881	-0.19650000333786	-0.236949995160103	-0.141350001096725	-0.152249999344349	-0.0600499995052814	0.0147000001743436	0.0513500012457371	0.119849998503923	0.204499997198582	0.248350009322166	0.293099999427795	0.707000002264977	1.53429996967316
chrXVI:731855-732251	YPR102C	0.341639992594719	0.352880010008812	0.367390006780624	0.377549996972084	0.388790002465248	0.582489994168282	1.1065100133419	2.1248499751091	3.20993003845215	3.97671000957489	4.23399996757507	4.22782011032105	4.22438998222351	3.96842000484467	4.02127006053925	4.09156017303467	4.12887005805969	4.07176990509033	3.41640992164612	2.98508999347687	2.68344004154205	2.28547999858856	1.78160996437073	1.20983998775482	0.972540009021759	0.595100000500679	0.495525009930134	0.422849997878075	0.503875002264977	0.487025000154972	0.443800002336502	0.322925001382828	0.047775000333786	-0.134725000709295	-0.189299996942282	-0.214699998497963	-0.323499992489815	-0.322425007820129	-0.334649994969368	-0.401625007390976	-0.314075000584126	-0.171074997633696	-0.203274998813868	-0.207175005227327	-0.189075000584126	-0.195725001394749	-0.274775009602308	-0.292725004255772	-0.331200003623962	-0.384499996900558
chrVII:788221-788616	YGR148C	0.786220008134842	0.755620008707046	0.744449996948242	0.718540000915527	0.712619996070862	0.748889988660812	0.913639974594116	1.6512900352478	2.16713995933533	2.639279961586	2.77880997657776	2.69961001873016	2.78711993694305	2.92239997386932	2.98933000564575	2.86268999576569	2.7578099489212	2.6547699213028	2.63201999664307	2.63803000450134	2.67443001270294	2.16969995498657	1.09060996770859	0.38529999256134	0.30861998796463	0.312860000133514	0.338264998793602	0.341574999690056	0.333454990386963	0.319140002131462	0.306855005025864	0.203115001320839	0.137000003829598	0.0841999992728233	0.0515049992129207	0.0375799998641014	0.0410099992528558	0.114169997349381	0.0942300017923117	0.191539999470115	0.236089994013309	0.296004993468523	0.158654998242855	0.079160001128912	0.039300000667572	-0.0162500001490116	-0.131185003370047	-0.150045001506805	-0.192734999209642	-0.291975007206202
chrXV:901248-901641	YOR312C	-0.106614997982979	-0.232524999976158	-0.175504996627569	-0.197485001385212	-0.285195007920265	-0.123384993709624	0.416484998166561	0.852350014448166	1.28284002542496	1.65151999592781	1.97772492170334	2.28049004077911	2.54807503223419	2.75949008464813	2.87028003931046	2.71814496517181	2.56554992198944	2.40500996112823	2.43758497238159	2.37617501020432	2.37552495002747	2.30254504680634	1.99055496454239	1.19777500033379	0.445414997637272	0.386899992823601	0.322010004520416	0.305989995598793	0.303559994697571	0.289470010995865	0.289179991185665	0.225540003180504	0.131890004873276	-0.0615600008517504	-0.0586000006645918	-0.0583999987691641	-0.160130001604557	-0.249120002985001	-0.357789996266365	-0.400519996881485	-0.478539994359016	-0.50022000670433	-0.611230009794235	-0.745260000228882	-0.634519994258881	-0.461130005121231	-0.380460000038147	-0.320120006799698	-0.39943000972271	-0.331020003557205
chrXV:83104-83496	YOL125W	0.473124980926514	0.532374992966652	0.574249997735023	0.583000004291534	0.659924998879433	0.898124992847443	1.24312500655651	1.91240000724792	2.38704997301102	2.79687494039536	3.09557503461838	3.40327501296997	3.61062502861023	3.7417499423027	3.75767505168915	3.71407502889633	3.51904994249344	3.72832500934601	3.45875006914139	3.12132507562637	2.61282503604889	1.79162502288818	1.60877498984337	1.31235003471375	0.778749987483025	0.81127997636795	0.850559985637665	0.901589995622635	0.885380005836487	0.876489996910095	0.876489996910095	0.791529983282089	1.0354600071907	1.29278997182846	1.4672299861908	1.41877002716064	1.20242000818253	1.05065996646881	1.02266999483109	0.998979991674423	0.948649990558624	0.928999984264374	0.928519999980926	0.84264999628067	0.702230006456375	0.360940004885197	-0.0669300004839897	-0.103200001269579	-0.105470002442598	-0.0953399986028671
chrVI:74654-75043	YFL033C	-0.179525002837181	-0.165699999779463	-0.103100000880659	0.0322000002488494	0.143874999135733	0.446724988520145	0.742200002074242	1.45919999480247	2.19224998354912	2.78627502918243	2.89867490530014	2.97242504358292	3.12479996681213	3.0634999871254	3.07192498445511	3.20149999856949	3.15215003490448	2.7155749797821	2.03599998354912	1.86202496290207	1.53792500495911	1.23579999804497	0.975950002670288	0.915900021791458	1.01417502760887	0.952759999036789	0.884699982404709	0.951099985837936	0.904360002279282	0.906450021266937	0.854599988460541	0.755429995059967	0.402339997887611	0.152850001305342	0.142160001397133	0.0411199988797307	-0.041189999319613	-0.0322499997913837	-0.0414699990302324	-0.0127800000831485	-0.0349500000709668	-0.053099999204278	-0.104070001095533	-0.218559998273849	-0.206829997897148	-0.243010005354881	-0.269670003652573	-0.308220002055168	-0.335920003056526	-0.331970000267029
chrIV:1013695-1014084	YDR276C	1.16550002098084	1.10974998474121	1.09197999238968	1.1933699965477	1.35727998018265	1.558899974823	1.90814000368118	2.54657001495361	2.73990998268127	3.04020004272461	3.08534998893738	3.11037998199463	3.08325991630554	3.14796001911163	3.06178998947144	2.84562995433807	2.88108992576599	2.74347989559174	2.82760999202728	2.82771005630493	2.4065399646759	1.90911998748779	1.39415998458862	1.08950001001358	0.687049984931946	0.614749997854233	0.667350023984909	0.704199999570847	0.679549992084503	0.591975018382072	0.557549998164177	0.496700003743172	0.381424993276596	0.222374998033047	0.137299999594688	0.0687250010669231	0.0505249993875623	0.0963999982923269	0.187949996441603	0.189549997448921	0.134275000542402	0.183449994772673	0.242650002241135	0.220000004395843	0.0732749998569489	0.111174996942282	-0.0219750013202429	-0.0555999986827374	-0.0215749982744455	0.143700001761317
chrXII:737661-738049	YLR304C	0.0218099994584918	-0.0325399992056191	-0.0267699994146824	-0.0373299999162555	-0.138189996033907	-0.126459997519851	0.483130016643554	1.55362000465393	2.35151994228363	2.95762004852295	3.37258999347687	3.45420002937317	3.29818000793457	3.29685003757477	3.17381002902985	3.03163998126984	2.86064999103546	2.3855199098587	2.01725995540619	1.38313999176025	1.01350998878479	0.926139998435974	0.707000005245209	0.524320006370544	0.246980002522469	0.0504600005224347	-0.0285750008188188	-0.0186550001613796	-0.0309949993155897	-0.171034998074174	-0.225650002807379	-0.225084997713566	-0.263859994709492	-0.236919997632504	-0.295754998922348	-0.263035000860691	-0.251140002906322	-0.344815008342266	-0.305579999089241	-0.440669994056225	-0.445690006017685	-0.532089982926846	-0.585660004615784	-0.641159999370575	-0.768669998645782	-0.821505010128021	-0.770009991526604	-0.887465006113052	-0.964410012960434	-0.989379990100861
chrXIV:63007-63395	YNL302C	-0.491999989748001	-0.494470021128654	-0.379960000514984	-0.240419998764992	-0.0374400015920401	0.331190001964569	1.0163599729538	1.93030999898911	2.29043996334076	2.38259000778198	2.46405003070831	2.60874001979828	2.72293994426727	2.70702998638153	2.81473002433777	2.87065997123718	3.36150000095367	3.10906002521515	3.05538992881775	2.86978003978729	2.61397995948791	2.26983995437622	1.94315004348755	1.38802002072334	0.791499996185303	0.35925999879837	0.26302999034524	0.215079998970032	0.225020000338554	0.268964991718531	0.316419991850853	0.269015002250671	0.122675000876188	0.027105001360178	0.0646150011569262	0.0646900007501245	0.0401399989612401	-0.0158449999056757	-0.105759998783469	-0.179359999299049	-0.173519998788834	-0.137019997090101	-0.189939999580383	-0.272124992311001	-0.344795005023479	-0.236939997971058	-0.200679998099804	-0.197259999066591	-0.224434997886419	-0.28619999140501
chrXVI:450784-451170	YPL058C	1.35012501478195	1.38560003042221	1.41307502985001	1.41772502660751	1.48762500286102	1.48210000991821	1.46252498030663	1.58290001749992	1.62567502260208	1.64422497153282	1.73849999904633	2.26670005917549	2.49727493524551	2.54642498493195	2.85352504253387	2.8867250084877	2.8715500831604	2.89812505245209	2.88644999265671	2.81494998931885	2.45122492313385	2.09062504768372	1.88972502946854	1.58020001649857	1.16817498207092	0.691850000619888	0.621040016412735	0.417799991369247	0.332230001688004	0.270980003476143	0.152530001848936	-0.0047399990260601	-0.204769997298718	-0.323509991168976	-0.529939997196198	-0.749769985675812	-1.0081799864769	-1.09743001461029	-1.10835001468658	-1.11019999980927	-1.08246003389359	-0.957140010595322	-0.819250017404556	-0.664670020341873	-0.38238000869751	-0.184430003166199	-0.0670000016689301	0.00800999999046326	0.0687899999320507	0.0796500012278557
chrXIV:217287-217673	YNL231C	0.329719990491867	0.353289994597435	0.315429989993572	0.230489997565746	0.299299997091293	0.591430002450943	1.01508001089096	1.82879002094269	2.15941002368927	2.36244008541107	2.65420999526978	2.96766991615295	3.21740996837616	3.43063004016876	3.39132997989655	3.4784300327301	3.68021004199982	3.74380991458893	3.68039000034332	3.55861995220184	3.0992999792099	2.29259004592895	1.94345002174377	1.59800002574921	1.20161998271942	1.02338999509811	0.82107500731945	0.744065019488335	0.656170007586479	0.536364993453026	0.456449997425079	0.326520001888275	0.311490006744862	0.211935002170503	0.112115001492202	0.345850001275539	0.496009996533394	0.546420004963875	0.554300004243851	0.572594997286797	0.508700004220009	0.346179999411106	0.435755003988743	0.459800009429455	0.392300003767014	0.328905002772808	0.297449994087219	0.251055001467466	0.198910001665354	0.195530000329018
chrIV:1401328-1401713	YDR471W	0.616860008239746	0.629550004005432	0.647210025787354	0.658169996738434	0.699459993839264	0.822410005331039	1.09722001552582	1.78232001066208	2.63282999992371	2.81740000247955	2.79716999530792	2.76891000270844	2.70701997280121	2.7047000169754	2.7607400894165	2.85078003406525	2.90910003185272	2.77141990661621	2.66902992725372	2.6111200094223	2.62296993732452	2.40211005210876	1.99953002929687	1.19625999927521	1.05999999642372	0.886585015058518	0.750720006227493	0.74997002184391	0.7305250197649	0.680920004844666	0.652294993400574	0.547349999845028	0.174879996478558	-0.0844550013542175	-0.106574998050928	-0.138939994573593	-0.171535003185272	-0.132880003377795	-0.0569900009781122	-0.119309998303652	-0.201375003159046	-0.187609998881817	-0.0986300006508827	-0.213650003820658	-0.266905003786087	-0.280635006725788	-0.309979996085167	-0.312689993530512	-0.18105499483645	-0.0909100007265806
chrXIV:330890-331273	YNL162W	0.290560010075569	0.262100005149841	0.262449991703033	0.294530007243156	0.274090006947517	0.3285600066185	0.709159982204437	2.00039002895355	2.74316005706787	3.30308001041412	3.48683004379272	3.67081997394562	3.63375005722046	3.79361996650696	3.98311002254486	3.82768001556396	3.5429300069809	3.24503996372223	3.03636991977692	2.9728700876236	2.87188000679016	2.56327002048492	1.93217006921768	1.32706000208855	0.714520025253296	0.509370003640652	0.420090007781982	0.372044996917248	0.344379994273186	0.291294993460178	0.233414998650551	0.207439998909831	0.131335002556443	0.0956749975681305	0.101990001276135	0.0642350008711219	0.037389999628067	0.0169400001876056	0.0592900011688471	0.0664950009435415	0.135020004305989	0.0534100011922419	0.0817600000649691	0.0732149984687567	0.0843400005251169	0.0684399995952845	-0.000474999845027924	-0.146609999798238	-0.300434991717339	-0.446420001983643
chrXII:84191-84572	YLL028W	0.244014994800091	0.186480001360178	0.252309992909431	0.239574997872114	0.343275001645088	0.664399981498718	1.36779003143311	2.16845505237579	2.60716497898102	3.10625497102737	3.32155001163483	3.34080506563187	3.37490496635437	3.30147001743317	3.17643002271652	3.16109492778778	3.2270399928093	3.18828003406525	2.85997494459152	2.26056990623474	1.29682501256466	0.720900021493435	0.290820004791021	-0.163210000097752	-0.136450001597404	-0.105219999700785	-0.048870000615716	-0.0289199996739626	-0.00725999991409481	-0.00517999976873398	0.00543000027537346	0.0504500020295382	0.0207699994323775	-0.0321700010448694	-0.157679997384548	-0.169459998607635	-0.115990001708269	-0.095159999281168	-0.134099996089935	-0.241419997811317	-0.353489995002747	-0.409460002183914	-0.410130009055138	-0.418340003490448	-0.453479996323585	-0.479170000553131	-0.493140000104904	-0.588870024681091	-0.605450001358986	-0.475099986791611
chrIV:1355592-1355973	YDR447C	0.331894992291927	0.367364993691444	0.310779993236065	0.299264998733997	0.323904998600483	0.414929987490177	0.74539999961853	0.922325032949448	1.76507005095482	2.08210498094559	2.81757493019104	3.29206504821777	3.50979498624802	3.50539000034332	3.50843003988266	3.29809504747391	3.21239498853683	3.01933996677399	2.82503002882004	2.56451507806778	2.26512497663498	1.90029999017715	1.51913996338844	0.929004991054535	0.710239988565445	0.390809997916222	0.279800006747246	0.232830004394054	0.258709993958473	0.301449990272522	0.124889999628067	0.0209799998177914	-0.0566299998965405	-0.0147900003939867	0.0863400006666779	0.0937499992549419	0.153829997032881	0.0595099989324808	0.0112200003117323	0.133590003103018	0.145850001275539	0.0124499997124076	-0.0607400001958013	-0.170749998837709	-0.283450004458427	-0.37422000169754	-0.392600002884865	-0.35387000143528	-0.367859998345375	-0.355670002102852
chrXV:216216-216597	YOL060C	0.0559400004334748	-0.0115699998103082	-0.0161150000058115	-9.49998619034886e-05	0.0469650014536455	0.350450003892183	1.06699996888638	1.88951494693756	2.633424949646	2.77127999067307	3.01039501428604	3.05545992851257	3.06483999490738	3.11595505475998	3.12775002717972	2.78887997865677	2.48137506246567	2.50740504264832	2.27834497690201	2.1937650680542	1.89412506818771	1.56264000535011	0.866779980063438	0.382210004329681	0.250445001572371	0.0693800000473857	-0.00195999997667968	-0.0286499996203929	-0.047299999371171	-0.0538799989968538	-0.0638699993491173	-0.0395700002089143	-0.224320000037551	-0.324719992280006	-0.323629996180534	-0.325949996709824	-0.333600014448166	-0.346330001950264	-0.320279991626739	-0.300979998707771	-0.376589998602867	-0.421299996972084	-0.466800001263618	-0.484040006995201	-0.466719996929169	-0.46404000222683	-0.478710007667542	-0.563639980554581	-0.721079975366592	-0.584909993410111
chrXV:384727-385107	YOR028C	1.09045996665955	1.23258000612259	1.36753000020981	1.44481996297836	1.50132998228073	1.5102099776268	1.57071003913879	1.48784000873566	1.13554998636246	0.907700002193451	0.767110002040863	0.871219998598099	1.15005999803543	1.24791001081467	1.67181000709534	2.56445002555847	3.13305995464325	4.60987005233765	4.8902599811554	4.36249005794525	3.94383997917175	3.82344000339508	3.19126996994019	1.86171993613243	0.725729990005493	0.399024996161461	0.298754999041557	0.343745005130768	0.382490000128746	0.386874994635582	0.395299997925758	0.325739996135235	0.180135004222393	0.268950000405312	0.17902499884367	0.0390799999237061	-0.0642650008201599	-0.109170001745224	-0.171389999985695	-0.172099993377924	-0.194474998116493	-0.269154994934797	-0.409529998898506	-0.468714989721775	-0.549094995856285	-0.51105500459671	-0.501404997706413	-0.452559997141361	-0.377990007400513	-0.31397000849247
chrVI:221437-221817	RUF23	-0.140900003165007	-0.102960000932217	-0.0649899993091822	-0.0714099980890751	0.005069999396801	0.12148000150919	0.185260003805161	0.170949998497963	0.183690004050732	0.156879997253418	0.165000000596046	0.357960006594658	0.652839994430542	0.757290011644363	0.842270004749298	1.22409999370575	1.54268999099731	1.89735001325607	2.2509299993515	2.513330078125	2.44204001426697	2.59433994293213	2.60720996856689	2.37292995452881	2.14628992080688	2.22655992507935	2.17488996982574	2.11088995933533	2.12866504192352	2.14449002742767	2.10157999992371	2.10186500549316	2.2745750784874	1.71253000497818	0.680050009489059	0.0829800020903349	-0.283375002816319	-0.353055001795292	-0.320780004560947	-0.326909999549389	-0.319030001759529	-0.386579990386963	-0.66159000992775	-0.907200011610985	-0.891970014572144	-0.824345001578331	-0.8819550126791	-0.97337997853756	-0.908519983291626	-0.972930011153221
chrVII:661667-662044	YGR090W	0.0519049995113164	0.171980001777411	0.175895003974438	0.199740002304316	0.266465004533529	0.396535003185272	1.02832002043724	1.77410502433777	2.44531998634338	2.79972507953644	2.83521997928619	2.9242250084877	2.91991999149323	2.85679497718811	2.88366501331329	2.74972995519638	3.06612001657486	2.84668505191803	2.69503495693207	2.45689002275467	2.26398500204086	2.23185507059097	2.03940004706383	1.7462199985981	0.893350030481815	0.174700002372265	0.0322400003671646	0.0413300011307001	0.0419899996370077	0.0457099994644523	0.0965500004589558	0.0980200023390353	-0.0403500000480562	-0.0639100003987551	-0.101060000807047	-0.155649999529123	-0.169509997963905	-0.194470006227493	-0.243450003862381	-0.321939995884895	-0.327169990539551	-0.529949998855591	-0.865339988470078	-0.90036997795105	-0.875050014257431	-0.892620015144348	-0.872019994258881	-0.901820003986359	-0.99132000207901	-1.02862998247147
chrIV:884282-884656	YDR211W	-0.246599994599819	-0.283474996685982	-0.340974994003773	-0.35784999281168	-0.293025001883507	-0.234300002455711	0.115624998230487	1.12270002067089	1.73564997315407	1.9441499710083	2.14920002222061	2.22082501649857	2.25630009174347	2.19577503204346	2.41877496242523	2.62992495298386	2.80684995651245	2.79809999465942	2.60099995136261	2.71974992752075	2.34609997272491	2.41159999370575	1.63100001215935	0.996374994516373	0.615124985575676	0.322119991481304	0.159269998967648	0.153269998729229	0.146869999170303	0.14389999806881	0.0770299978554249	-0.0836400002241135	-0.347990003228188	-0.387729993462563	-0.424530005455017	-0.420870000123978	-0.434490007162094	-0.407329988479614	-0.401480004191399	-0.367710003256798	-0.456189987063408	-0.493969991803169	-0.601499992609024	-0.56477997303009	-0.569839996099472	-0.609790003299713	-0.647569996118545	-0.622350001335144	-0.656059992313385	-0.74235999584198
chrXIII:253275-253649	YML007C-A	0.00477999970316887	0.108839997276664	0.131990005075932	0.176650001108646	0.210590000450611	0.219679997861385	0.479220008850098	0.728679996728897	1.72221002578735	2.64373006820679	3.30366005897522	3.39018006324768	3.4980800151825	3.61371004581451	3.72549998760223	3.77345998287201	3.69226996898651	3.52988994121552	3.1621399641037	3.28052997589111	2.62923996448517	1.6952999830246	1.12641000747681	1.00421999692917	0.858890002965927	0.925549998879433	0.966824993491173	0.941024988889694	0.892200008034706	0.911825001239777	1.05397497117519	1.05364999175072	1.10640001296997	1.0673750191927	0.970075011253357	0.889350011944771	0.829449996352196	0.699074998497963	0.515874996781349	0.352424994111061	0.364249996840954	0.389249995350838	0.347025003284216	0.202899999916553	0.083725000731647	0.019975000526756	-0.0665249987505376	-0.0908750016242266	-0.107975002378225	-0.145700002089143
chrII:392360-392734	YBR077C	0.455565002560616	0.479550004005432	0.523825009167194	0.68390998840332	0.829150009155273	0.988745018839836	1.51141003370285	1.74375501871109	2.14412500858307	2.4382001042366	2.64328507184982	2.69597002267838	2.69218000173569	2.7983099937439	2.73033493757248	2.73537995815277	2.77188999652863	2.9652400135994	2.94363007545471	2.65850992202759	2.44677001237869	1.83516495227814	1.19550999999046	1.08697501420975	0.659629982709885	0.308949992060661	0.151450000703335	0.181699998676777	0.156199999153614	0.150399997830391	0.158399999141693	0.100000001490116	-0.0598499989137053	-0.146950002759695	0.00485000014305115	0.0920999981462955	0.145250000059605	0.19140000641346	0.178350001573563	0.174749992787838	0.274250000715256	0.479000002145767	0.319600000977516	0.0323999999091029	0.0679000020027161	0.0840499978512526	0.0565000008791685	0.0791500024497509	0.0887000001966953	0.168000005185604
chrII:595573-595947	YBR183W	0.289640003442764	0.395790004730225	0.462999999523163	0.458400002121925	0.412150004506111	0.428269997239113	0.601850008964539	0.895099985599518	1.33824994564056	1.70123000144958	1.96823002099991	2.45089004039764	2.62681002616882	2.74633004665375	2.84142000675201	2.8133100271225	2.95429000854492	3.05824000835419	3.05251009464264	2.64773004055023	2.50108997821808	2.33687002658844	2.09964996576309	1.47513998746872	0.729320007562637	0.294749993830919	-0.191039996594191	-0.700565014779568	-0.619725024700165	-0.735019996762276	-0.487169982492924	-0.0137350030243397	0.424414993822575	0.584644985198975	0.561870005726814	0.574169990420341	0.570010006427765	0.548889988660812	0.532815012335777	0.47715499997139	0.384725002944469	0.303299990296364	0.303164994716644	0.339170001447201	0.381719991564751	0.432149995863438	0.416970013082027	0.421599994599819	0.456859989464283	0.42914499938488
chrII:628487-628859	YBR203W	0.147350003570318	0.261340002715588	0.309729993343353	0.356669992208481	0.516050025820732	0.669639992713928	0.870090025663376	1.30607004165649	2.63407998085022	2.78596000671387	3.34405992031097	3.93714995384216	4.01278014183044	3.72719008922577	3.25161004066467	2.64612991809845	2.1469300031662	2.09444000720978	1.99888000488281	1.83154001235962	1.64539999961853	1.53441997766495	1.49999997615814	1.50029999017715	0.888440024852753	0.714720019698143	0.596090000867844	0.51645998954773	0.531235003471375	0.512114974856377	0.519809997081757	0.510909986495972	0.679780012369156	1.02350999414921	0.919139990210533	0.988380002975464	0.649374985694885	0.450429993867874	0.41743498891592	0.400960002839565	0.385789996385574	0.341045005619526	0.269380004703999	0.215949996560812	0.0936899993568659	-0.106595001369715	-0.127380001172423	-0.138980000466108	-0.110184995830059	-0.0691900011152029
chrXVI:822041-822413	YPR145W	0.433170002698898	0.432449996471405	0.514059996604919	0.592179977893829	0.602929985523224	0.629800015687943	0.708680003881454	0.854090011119843	1.08976998329163	1.37551997900009	1.66654000282288	2.10937995910645	2.5506500005722	2.689359998703	2.73680000305176	2.68370995521545	2.7509200334549	2.77546999454498	2.4647999048233	2.28235001564026	2.0603200674057	1.8605299949646	1.63231000900269	1.50698999166489	1.33477001190186	1.12172504663467	1.12372002601624	1.15162000060081	1.04922000467777	1.00972500741482	1.06764000058174	1.09670999646187	0.980070024728775	0.974205002188683	0.901204982399941	0.753605002164841	0.600164991617203	0.443240006268024	0.279319994151592	0.257240006327629	0.291889999806881	0.265375000238419	0.197890001535416	0.209299998730421	0.210049994289875	0.202649999409914	0.201174996048212	0.173245005309582	0.199984999001026	0.22608999684453
chrVIII:50590-50962	YHL027W	-0.255760004371405	-0.310860009491444	-0.282159999758005	-0.199724999070168	-0.211955001205206	-0.191630001366138	-0.138220004178584	-0.0293799997773021	0.0382700002286583	0.223584999144077	0.353799993544817	0.717369994521141	1.41208500862122	1.65485501289368	1.93151494860649	2.10402504205704	2.18969004154205	2.34741990566254	2.50305001735687	2.32977992296219	1.99330495595932	2.13388501405716	2.14766998291016	0.780149979889393	0.217685001716018	0.108490000665188	0.06706000007689	0.0604899998754263	0.0745800010859966	0.0845699980854988	0.0594199982471764	-0.00575999980792403	-0.147059997916222	-0.278740003705025	-0.449129995703697	-0.397639998793602	-0.419000008702278	-0.397200003266335	-0.412840002775192	-0.408370000123978	-0.442190000414848	-0.413709989190102	-0.490389984846115	-0.494930005073547	-0.478340008854866	-0.452559998631477	-0.421529990434647	-0.358770003914833	-0.409440004825592	-0.398579999804497
chrXI:108833-109204	YKL180W	-0.259810004383326	-0.168969998508692	-0.216400000452995	-0.257605001330376	-0.272130004316568	-0.141300004534423	0.0856150006875396	0.535044997930527	1.22478999197483	2.0212549328804	2.69141491651535	2.92549003362656	2.86207505464554	2.93141496181488	2.59478002786636	2.53684998750687	2.52333002090454	2.33588002920151	2.2565700173378	2.16562504768372	2.11632508039474	1.99290500283241	1.79600501060486	1.06952501237392	0.633864998817444	0.207560001313686	-0.00286999992094934	-0.0836399979889393	-0.0901600018143654	-0.0661000020802021	-0.0767699982970953	-0.184869995713234	-0.413219994306564	-0.608679991960525	-0.703039985895157	-0.687669998407364	-0.692890012264252	-0.668130004405975	-0.640649980306625	-0.463219997286797	-0.332339999079704	-0.261560007929802	-0.155249997973442	-0.104079999774694	-0.231429998576641	-0.319730004668236	-0.337839993834496	-0.344639998674393	-0.414749991893768	-0.368240004777908
chrII:697473-697843	YBR238C	0.595620006322861	0.602609992027283	0.612689977884293	0.604479974508286	0.618419975042343	0.581550008058548	0.603369998931885	0.692939990758896	1.11675996780396	1.40130997896194	1.91729004383087	2.25492000579834	2.86533007621765	2.87280995845795	2.58103003501892	2.58554997444153	2.59860000610352	2.58497002124786	2.56592004299164	2.44658005237579	2.22185001373291	2.04453999996185	1.60055004358292	1.00912001729012	0.76314001083374	0.577820000052452	0.421615013480186	0.369619999825954	0.370390006899834	0.367085008323193	0.313779997825623	0.34866000264883	0.317675003409386	0.238019996136427	0.261074996739626	0.303459995985031	0.299974998831749	0.270504997670651	0.276109997928143	0.29904999434948	0.279705004394054	0.315999999642372	0.344389992952347	0.25574499964714	0.214704997092485	0.17166999951005	0.145634999126196	0.0795250002294779	0.10215999931097	0.0415649998001754
chrXII:759056-759426	YLR312C	0.81050498187542	0.875844994187355	0.915595012903214	0.883944991230965	0.863834995031357	0.890150010585785	1.00498500466347	1.18780498504639	1.92001501321793	2.3370200753212	2.36382001638412	2.70863004922867	2.96319005489349	3.03283995389938	3.32319495677948	3.54653000831604	3.76758000850677	3.78610998392105	3.78683497905731	3.5884499669075	3.59620999097824	3.68369495868683	3.1623449921608	2.23358008265495	1.37010498344898	0.72163000702858	0.485179996490478	0.371009999513626	0.26564000248909	0.219280003011227	0.151260001957417	0.159130001068115	0.0633399970829487	-0.0831100001931191	-0.383520004153252	-0.49721999168396	-0.528140008449554	-0.523950010538101	-0.523990005254745	-0.531139981746674	-0.570980000495911	-0.633640003204346	-0.528520005941391	-0.34167999625206	-0.369280004501343	-0.370269998908043	-0.35791001021862	-0.304799997806549	-0.226039998233318	-0.342589995265007
chrIV:811712-812082	YDR174W	-0.0312800001353025	0.0853149987757206	0.0859000008553266	0.106740000471473	0.144829996675253	0.191269998252392	0.312775009870529	0.465759994089603	1.14310500025749	1.72325001358986	2.53948999643326	2.85069501399994	2.73080999851227	2.65611499547958	2.69411503076553	2.77990499734879	2.74570002555847	2.62891502380371	2.54420998096466	2.50326999425888	2.43370999097824	1.83930004835129	1.03660497367382	0.668345013260841	0.460940001904964	0.268559999763966	0.212219995260239	0.128249999880791	0.0555900000035763	0.0331399997230619	-0.00570999998599291	-0.00856999969109893	-0.110090000927448	-0.118219995498657	-0.120250000059605	-0.167560002207756	-0.173609998822212	-0.178470000624657	-0.154540000855923	-0.210520003736019	-0.165470001846552	-0.0742400005459785	-0.110400000214577	-0.0936899982392788	-0.0353599993046373	0.0262499997392297	0.0534800000488758	0.0879499986767769	0.120389999449253	0.0793600004166365
chrXIII:26476-26846	YML121W	-0.406725004315376	-0.373850002884865	-0.347400009632111	-0.368725001811981	-0.380174994468689	-0.405324995517731	-0.250724989920855	0.196349997073412	0.797724992036819	0.97715000808239	1.22147500514984	1.57637497782707	1.95074993371964	2.25757500529289	2.60795003175735	2.91549998521805	2.45554995536804	2.25254994630814	2.32482498884201	2.10525000095367	1.49422499537468	0.646599993109703	0.2326750010252	0.169949997216463	-0.0110250003635883	-0.0459899997338653	-0.0538900002837181	-0.0478200010955334	-0.0382900005206466	0.0311699987971224	0.159890000522137	0.0821399973705411	-0.0701900031417608	-0.114839997142553	-0.204399996995926	-0.209590001404285	-0.20658999979496	-0.229730004072189	-0.312649995088577	-0.357930001616478	-0.423529994487762	-0.369009998440743	-0.300840005278587	-0.317009994387627	-0.317280003428459	-0.280009996891022	-0.290999999642372	-0.312610003352165	-0.265329995751381	-0.266670000553131
chrXV:678854-679222	YOR182C	0.228549998253584	0.271424997597933	0.341899998486042	0.345550000667572	0.334200002253056	0.356150008738041	0.441275000572205	0.692300006747246	1.15092498064041	1.56987503170967	1.87927502393723	2.27812498807907	2.49870002269745	2.8111999630928	3.23827505111694	3.46410006284714	3.653500020504	3.82717490196228	3.84747499227524	3.79184997081757	3.74807494878769	3.53915005922318	3.12295001745224	2.2059999704361	0.789925009012222	0.535309994220734	0.474310007691383	0.54925999045372	0.556160008907318	0.52639000415802	0.474520000815392	0.388660001754761	0.314879992604256	0.0861999981570989	-0.0279399995692074	-0.356710003316402	-0.716210001707077	-0.78542001247406	-0.594460001587868	-0.391480001807213	-0.361720004677773	-0.2245600014925	-0.138619996607304	-0.113079999387264	-0.0418699998408556	-0.0155100002884865	0.0546399995684624	0.0968999981880188	0.116450000554323	0.150309999287128
chrV:270228-270596	YER056C-A	0.645435002446175	0.821620005369186	0.851560011506081	0.890685024857521	0.927229997515678	0.941764998435974	0.874319997429848	1.06824499368668	1.59757995009422	2.27395001649857	2.83465996980667	3.26097503900528	3.64409502744675	4.04940500259399	4.03635990619659	4.17189512252808	4.08541488647461	3.92569990158081	3.71150494813919	3.62131502628326	3.47106502056122	3.16276508569717	2.46300508379936	1.00936997532845	0.660444997251034	0.364829993247986	0.444470006227493	0.46024999320507	0.446440005302429	0.475959995388985	0.537420004606247	0.682859998941421	0.578500008583069	0.600229978561401	0.554559996724129	0.416609993577003	0.457239988446236	0.332279998064041	0.222179992496967	0.134679996967316	0.0558000013232231	0.112359997630119	0.111519999802113	0.129120004177094	0.0886399980634451	0.0360799994319677	0.04510000012815	-0.162150003015995	-0.238170000910759	-0.242619995772839
chrV:280892-281259	YER062C	0.932969987392426	0.947639989852905	0.915154993534088	0.883045017719269	0.842525002360344	0.800819993019104	0.743535006046295	0.840614992380142	0.884354999661446	0.943580001592636	1.13181001245975	1.42894000411034	1.61626001596451	2.22998505234718	2.78487006425858	3.05766009092331	3.22165004014969	3.34817001819611	3.34527999162674	3.36967002153397	3.33506008386612	3.25544004440308	3.09133996963501	1.66446502506733	0.490539997816086	0.257660007476807	0.231599999964237	0.250680001080036	0.264930006861687	0.270090010762215	0.277520000934601	0.320899996161461	0.507940012216568	0.465050002932549	0.409960004687309	0.350890010595322	0.337700000405312	0.279970002174377	0.189970000088215	0.108170000463724	-0.0512000005692244	-0.263870000839233	-0.404649996757507	-0.606289997696877	-0.652260017395019	-0.677519994974136	-0.685069984197617	-0.662679994106293	-0.647050023078918	-0.595579993724823
chrXII:645782-646149	YLR256W	-0.181230002641678	-0.157510003447533	-0.135829998552799	-0.167090001702309	-0.182770000398159	-0.183299998939037	-0.0806799985468388	0.427999995276332	1.39365001916885	1.907990026474	2.17043000459671	2.66792998313904	3.73472998142242	3.90784997940063	3.71240005493164	3.66836993694305	3.67845003604889	3.76113996505737	3.84086999893188	3.59940993785858	2.25678000450134	1.70339996814728	0.858320009708404	-0.0165400017052889	-0.0759000025689602	-0.0578899994492531	-0.129290004074574	-0.155204996466637	-0.143834998458624	-0.169370003789663	-0.198465003073215	-0.178820005059242	-0.127269997447729	-0.29366998821497	-0.36054999679327	-0.291049990057945	-0.428119982779026	-0.81727499961853	-0.936090007424355	-0.966980010271072	-0.984019988775253	-0.932515004277229	-0.926445013284683	-0.990700009465218	-1.19126995801926	-1.1868599653244	-1.15789499282837	-1.19525499939919	-1.34560997486114	-1.32156998515129
chrIX:249107-249471	YIL057C	1.27528997659683	1.34897000789642	1.35448997020721	1.31289000511169	1.31583000421524	1.30696003437042	1.32261000871658	1.53971000909805	1.85765000581741	2.25310997962952	2.5316000699997	2.66220004558563	2.94429004192352	3.07879002094269	3.08266003131866	3.20384006500244	3.36897003650665	3.34587993621826	3.29389996528626	3.1293399810791	2.91697993278503	2.85435998439789	2.74705009460449	2.5380300283432	1.90736000537872	1.71431503891945	1.6033300101757	1.55415499806404	1.66217997074127	1.55467497110367	1.55647000670433	1.61102002859116	2.03734003305435	2.12247000932693	2.03658503293991	2.16090005636215	2.14196994304657	2.13432501554489	2.14492499828339	2.07349507808685	1.82084006071091	1.44250501990318	0.74299498796463	0.399964991211891	0.121305003762245	0.0491799992509186	-0.00733500081114471	-0.00448499997146428	-0.0285199997015297	-0.118744998425245
chrVI:223833-224197	YFR032C-B	-0.74268000125885	-1.18887000083923	-1.73453997373581	-2.06118001937866	-2.14411993026733	-2.23508994579315	-2.24087002277374	-2.05614004135132	-0.159789999201894	1.42957004904747	2.55508995056152	2.82214992046356	3.08163995742798	3.26283001899719	3.25028004646301	3.11613001823425	3.12050998210907	3.05741000175476	2.79040997028351	2.70592000484467	2.51212000846863	2.11090006828308	1.55713005065918	0.903440022468567	0.545370018482208	0.450220005214214	0.411570003628731	0.390584993362427	0.378759998083115	0.353945010900497	0.345524999499321	0.280950002372265	0.193119998276234	0.037550000147894	-0.0972100007813424	-0.196125003695488	-0.227765002846718	-0.24006000161171	-0.26438000202179	-0.244804997742176	-0.290150000154972	-0.268425004184246	-0.337054996192455	-0.38071500658989	-0.341375005245209	-0.337804999947548	-0.296124990284443	-0.289260007441044	-0.272714999318123	-0.176640003919601
chrIV:465134-465497	YDR011W	0.679819995164871	0.542819997668266	0.452649998664856	0.417559999227524	0.469760000705719	0.714870011806488	0.955279976129532	1.16078001260757	1.90808004140854	2.75899996757507	2.99952001571655	2.99839000701904	3.07286999225616	3.13707001209259	3.05533998012543	3.26052002906799	3.16706001758575	3.03266997337341	3.15809001922607	3.18032999038696	2.92985999584198	2.46533002853394	1.97968001365662	1.52283998727798	0.894509989023209	0.668785005807877	0.73769499361515	0.833804997801781	0.806874990463257	0.808470013737679	0.468010012060404	0.0987600011751056	0.0763850012794137	0.0836150005459785	0.064610000140965	-0.0188550006598234	-0.0354500016197562	-0.0679749995470047	-0.00824500098824501	0.291930000111461	0.543314990401268	0.409439995884895	0.0436199992895126	-0.103049999848008	-0.258634992688894	-0.321514999866486	-0.376129996776581	-0.385905000567436	-0.370084999501705	-0.357475006580353
chrV:522722-523084	YER168C	0.398729993402958	0.421880002319813	0.443515002727509	0.452309989929199	0.448604996502399	0.423804998397827	0.349605007469654	0.545410001277924	1.1505049854517	2.14398000240326	2.37262997627258	2.90092998743057	3.40618501901627	3.76467491388321	3.73378003835678	3.53876504898071	3.37644003629684	3.46624501943588	3.42331997156143	3.26035507917404	3.13695497512817	2.86388006210327	2.65874506235123	1.52518501281738	0.209309996664524	-0.23694000095129	-0.255259996652603	-0.253080004453659	-0.258430001139641	-0.24889000505209	-0.247690008580685	-0.325609999895096	-0.671490007638931	-0.896450006961823	-0.944199997186661	-0.97953000664711	-0.989600014686584	-1.00801001787186	-1.03639000654221	-1.12799000740051	-1.13871999979019	-0.954260003566742	-0.890050011873245	-0.839630001783371	-0.814350003004074	-0.78442000746727	-0.791899996995926	-0.750820004940033	-0.769479995965958	-0.67707998752594
chrVII:1050123-1050483	YGR279C	0.846610009670258	0.91240000128746	0.995640009641647	1.02896997928619	1.14982001781464	1.33986001014709	1.58908001184464	2.00011998414993	2.56935000419617	2.98763999938965	3.31729001998901	4.03544011116028	3.84117999076843	3.27456998825073	3.05302996635437	2.84910998344421	2.75861995220184	2.56793994903564	2.51464006900787	2.414320063591	2.40629000663757	2.53477003574371	2.07957998514175	1.41902002096176	0.843049997091293	0.575125005841255	0.508275002241135	0.462955011427402	0.417264997959137	0.373644991219044	0.37659500092268	0.312665002048016	0.192530002817512	-0.0150650014169514	-0.191894999146461	-0.366200000792742	-0.435639990866184	-0.434220001101494	-0.465599994361401	-0.540100008249283	-0.544824999570847	-0.558434993028641	-0.587455022335053	-0.601764997839928	-0.599244993925095	-0.609380000829697	-0.571419993042946	-0.536005017161369	-0.639939996600151	-0.68860502243042
chrXI:308743-309103	YKL068W-A	0.265030002593994	0.419140005111694	0.430279996991158	0.430509999394417	0.466089993715286	0.486109992861748	0.573680007457733	0.772930002212524	1.0976900100708	1.37549003362656	1.69417996406555	2.30199997425079	2.87849006652832	2.93076996803284	2.94863002300262	2.89670991897583	3.039279961586	2.86633002758026	2.60422992706299	2.2095999956131	1.54484995603561	1.01023998856544	0.817549997568131	0.475730007886887	0.143770002946258	-0.116420001164079	-0.148105002194643	-0.147770000249147	-0.121694999188185	-0.105894999206066	-0.0695950012654066	-0.00239000003784895	-0.0705000014975667	-0.0717350006103516	-0.186110001802444	-0.255535006523132	-0.247204998135567	-0.250919993966818	-0.236005003750324	-0.232379994541407	-0.271554992347956	-0.186170000955462	-0.0219650006853044	0.0961849994957447	0.0966699995100498	0.120220000296831	0.109800001233816	0.0229250011499971	-0.139605002850294	-0.492175012081861
chrIX:384197-384557	YIR017C	-0.0589199986308813	-0.0402699999860488	0.00211999989114702	0.0427200000733137	0.0544300004839897	0.0626799985766411	0.120889998227358	0.31220999956131	1.05394998788834	1.70881000757217	1.91586002111435	2.03902997970581	2.04112993478775	1.96077002286911	1.92686998844147	1.97877998352051	2.04626007080078	2.05859000682831	2.17292993068695	2.28656003475189	2.24186999797821	2.36334002017975	2.07479003667831	1.57859998941422	1.22781000137329	0.762680006027222	0.597114995121956	0.426689997315407	0.367839999496937	0.356209999322891	0.449355001747608	0.448234996199608	0.491535016894341	0.571855002641678	0.454725004732609	0.443035008013248	0.545005017518997	0.555235013365746	0.548650005459785	0.555075004696846	0.499430002272129	0.427769996225834	0.609855002164841	0.751370003819466	0.735070008039475	0.660624980926514	0.53766998052597	0.424604995548725	0.25683000087738	0.268619994819164
chrXII:921537-921897	YLR399C	0.345670005679131	0.348999997973442	0.328639996051788	0.362050002813339	0.380189988017082	0.460199999809265	0.700560003519058	1.55369998216629	2.78239996433258	3.60281991958618	3.63754003047943	3.56391000747681	3.52465007305145	3.39516005516052	3.27976002693176	3.11116995811462	2.82325003147125	2.33495998382568	2.05658000707626	1.69720996618271	1.28676000833511	1.06270998716354	0.710260009765625	0.343030001595616	-0.270910002291203	-0.845904994010925	-0.995145007967949	-1.12242000699043	-1.12125501036644	-1.11563501358032	-1.11495000720024	-1.13590999245644	-1.15535998940468	-1.37606502771378	-1.39376004338264	-1.17843000888824	-1.09942501187325	-1.12861003279686	-1.23354501128197	-1.32557502388954	-1.68011499047279	-1.50240499377251	-1.40903002619743	-1.38955001831055	-1.40622001290321	-1.40961998701096	-1.48646496534348	-1.46159995794296	-1.13951000571251	-1.0621600151062
chrXIII:852142-852499	YMR291W	0.641269999742508	0.641429978609085	0.693570005893707	0.699880003929138	0.718719989061356	0.847349989414215	1.14738000035286	1.50435996055603	1.91756998300552	2.35921003818512	2.68447997570038	2.80900995731354	2.91977002620697	2.91167998313904	2.87449998855591	2.62767000198364	2.81100006103516	2.68280992507935	2.36574001312256	2.12231996059418	1.87247996330261	1.43645000457764	1.35245004892349	1.08695999383926	0.857170021533966	0.659265011548996	0.448400008678436	0.419034992158413	0.230245007574558	0.0500250000506639	0.0536249987781048	-0.0155099999159575	-0.182265001535416	-0.241384994983673	-0.291300000995398	-0.388085006177425	-0.383009995520115	-0.309529992938042	-0.360105000436306	-0.487910011410713	-0.37705000936985	-0.299595002830029	-0.284790000319481	-0.174205002933741	-0.081624997779727	-0.148825002834201	-0.229824998229742	-0.264429995417595	-0.339269994199276	-0.396044993400574
chrV:42044-42401	YEL060C	-0.0198500007390976	-0.125749999657273	-0.228299997746944	-0.282474994659424	-0.299374997615814	-0.316650003194809	-0.310824997723103	0.0121499979868531	0.918125003576279	2.10062500834465	3.1241500377655	3.57104998826981	3.68979996442795	3.71387499570847	3.75062501430511	3.83467501401901	3.71234995126724	3.68645000457764	3.43087494373322	3.07272493839264	2.78284996747971	2.28729999065399	1.95597505569458	1.37862500548363	0.681575015187263	0.335900010168552	0.141260004043579	0.073080000653863	-0.0102800002321601	-0.0735600013285875	-0.144810001552105	-0.154120001196861	-0.340449997782707	-0.433940002322197	-0.469880002737045	-0.603990012407303	-0.618880009651184	-0.549279993772507	-0.472870010137558	-0.571699994802475	-0.535000002384186	-0.462749993801117	-0.609839999675751	-0.515830010175705	-0.487930011749268	-0.527549999952316	-0.582749998569489	-0.677809995412826	-0.595539984107017	-0.519110000133514
chrXV:866668-867025	YOR293W	0.152610001713037	0.134280002117157	0.138550001382828	0.177320000529289	0.2608000010252	0.358750000596046	0.539269995689392	1.02936999201775	1.89320001602173	2.48081004619598	2.50897996425629	2.47335002422333	2.56003000736237	2.58794000148773	2.7076000213623	2.75839996337891	2.71628005504608	2.70935001373291	2.9849000453949	3.14020006656647	2.92162008285522	2.58443999290466	2.15955004692078	1.39619998931885	0.678649991750717	0.434000000357628	0.366100005805492	0.335625000298023	0.362149998545647	0.380125001072884	0.339575000107288	0.156124997884035	-0.0253499993123114	-0.125150000676513	-0.137624997645617	-0.166050001978874	-0.210825003683567	-0.228525001555681	-0.291075006127357	-0.365824997425079	-0.225249998271465	-0.134725000709295	-0.168725002557039	-0.180999998003244	-0.144675001502037	-0.149824999272823	-0.182900004088879	-0.197375003248453	-0.240699995309114	-0.204049997031689
chrIII:90791-91148	YCL018W	-0.103559995815158	-0.139774999395013	0.0154900002526119	0.212020005658269	0.484024988114834	0.729034996032715	0.878920003771782	1.2032999843359	1.91834003925323	2.20418002605438	2.13385007381439	1.81013503074646	1.67438000440598	1.67427999973297	1.66442502737045	1.5831299841404	1.53205999732018	1.38435502052307	1.34647499918938	1.37682999372482	1.69470999240875	1.78794498443604	1.71637501716614	1.47495003640652	0.882670024037361	0.624680012464523	0.623250019550323	0.56706001162529	0.491049998998642	0.401550003886223	0.317439997196198	0.145740002393723	0.129490001499653	-0.375520008802414	-0.999599987268448	-1.38305000066757	-1.61135996580124	-1.69085998535156	-1.79511004686356	-1.96423997879028	-2.04708998203278	-2.76943001747131	-5.92337019443512	-6.96223993301392	-6.97466998100281	-6.96760993003845	-6.96872000694275	-6.98505005836487	-6.96367001533508	-7.00872993469238
chrXIII:236128-236484	YML018C	0.070785000314936	0.129839998856187	0.114999998360872	0.108200000226498	0.111054999753833	0.119680001214147	0.0783250026404858	0.345125004649162	1.15265001654625	1.89720505475998	2.14960504770279	2.23184003829956	2.23959503173828	2.26445498466492	2.24896992444992	2.10029006004333	2.01346995830536	2.00856003761292	1.5619450032711	1.31637496352196	1.28196001648903	1.19823502004147	0.860869997739792	0.659245006740093	0.420885010063648	0.462390014529228	0.350729995965958	0.339970004558563	0.329400005936623	0.303569994866848	0.262039998173714	0.221300004422665	0.197339995205402	0.192749992758036	0.132339999079704	0.0904599986970425	0.0891500003635883	0.0589200003072619	0.0435500010848045	0.0163099997851532	-0.0379900012165308	-0.202099996805191	-0.274879997968674	-0.244699993729591	-0.150479997694492	-0.20198999941349	-0.238209997117519	-0.224509997665882	-0.24558000266552	-0.341409996151924
chrXVI:188641-188995	YPL189C-A	-0.337420010566711	-0.251170000433922	-0.259349995851517	-0.274309998750687	-0.213180002570152	-0.166520000994205	-0.104019999504089	0.113880002126098	0.25671000033617	0.309560003876686	0.639549973607063	1.16914001107216	1.87047998905182	2.55629005432129	3.01085004806519	3.25854001045227	3.9766699552536	4.48048982620239	4.58832006454468	4.35965995788574	3.93426008224487	3.53171994686127	3.26855003833771	2.53801000118256	0.898329991102219	0.339034996926785	0.290999999642372	0.22285999879241	0.215155000984669	0.221970000863075	0.237184997648001	0.15193000100553	-0.0692399997264147	-0.412559992074966	-0.535039994120598	-0.50711498260498	-0.464410001039505	-0.416469995677471	-0.417719992995262	-0.465875005722046	-0.453875011205673	-0.408314995467663	-0.37110500484705	-0.368629989027977	-0.355390003323555	-0.378104990720749	-0.378910003602505	-0.265460000932217	-0.195134996622801	0.0077050007879734
chrX:268466-268820	YJL088W	0.591064995527267	0.485520000755787	0.424669998884201	0.333809989690781	0.297050006687641	0.351010006666183	0.545880019664764	0.85303501188755	1.37473998963833	2.64313503503799	2.98630497455597	3.11563498973846	3.16941990852356	3.11931998729706	3.15847001075745	3.19112501144409	3.32448011636734	3.28850510120392	3.16724008321762	3.14441497325897	2.93432493209839	2.694639980793	2.45482501983643	1.82095497250557	0.875099995732307	0.433900013566017	0.0916999981272966	-0.0755500011146069	-0.0824999995529652	-0.118650000542402	-0.131599999964237	-0.17229999601841	-0.174649998545647	0.0782000012695789	-0.0232000001997221	0.0627500005066395	0.060699999332428	0.0241000005044043	0.011400000192225	0.00815000012516975	0.0112000002991408	-0.127050001174212	-0.104300003498793	-0.0615000016987324	-0.136350002139807	-0.178149998188019	-0.181850001215935	-0.244750000536442	-0.284349992871284	-0.353550001978874
chrXV:619225-619578	YOR153W	0.28517000079155	0.224495001137257	0.230060002952814	0.231175000220537	0.148895001411438	0.14493500366807	0.192269993573427	0.515194998681545	0.996795028448105	1.4864599943161	1.66653495430946	1.65434498786926	1.93113998174667	2.24891494512558	2.33488003015518	2.21170003414154	1.76491500139236	1.60140495896339	1.56198503375053	1.75215501189232	1.44844002127647	0.952660009264946	0.493025013804436	0.125825001718476	-0.231564992060885	-0.254490000009537	-0.169250001013279	-0.0819300003349781	-0.0296200010925531	0.009769999794662	0.0216099997516721	0.0481000013649464	0.000840000109747052	0.0240300006233156	-0.0826899986714125	-0.377910003066063	-0.444009998440743	-0.424059993028641	-0.472609993815422	-0.472830000519752	-0.466670006513596	-0.459029999375343	-0.616799980401993	-0.695379990339279	-0.852370023727417	-0.989549994468689	-1.0257400393486	-1.03367000818253	-1.09515999555588	-1.08444999456406
chrXV:514728-515079	YOR101W	0.0764800019562244	0.0501699989661574	0.102909996733069	0.0960299983620644	0.0796500019729137	0.0743799991905689	0.108629997074604	0.178070002794266	0.460320012271404	1.12188999056816	1.75403001308441	2.28629003763199	2.77540998458862	2.91276004314423	2.96528000831604	2.90681991577148	2.91907997131348	2.92183001041412	2.39748005867004	1.8638799905777	1.60092000961304	1.3703400015831	1.29432997703552	1.15363999605179	0.962670016288757	0.731839990615845	0.676274996995926	0.540049985051155	0.360799993574619	0.260974995791912	0.146695002168417	0.0290300009772182	-0.0665600011125207	-0.243435003235936	-0.325945001840591	-0.357330004870892	-0.378244996070862	-0.3891999989748	-0.341629999876022	-0.35319999307394	-0.23170500099659	-0.184639997035265	-0.221454998850822	-0.216240004450083	-0.185000001639128	-0.159250000119209	-0.139409998059273	-0.113164995610714	-0.222869998216629	-0.192734997719526
chrII:592837-593188	YBR181C	0.270020002126694	0.345210009813309	0.279290010035038	0.210330000519753	0.114760003238916	0.0879899986088276	0.0787899985909462	0.108609996642917	0.979559981822968	2.01081006526947	2.71303000450134	3.02602000236511	3.01919989585876	2.90782997608185	2.96389997005463	3.01627995967865	2.94256997108459	2.87942998409271	2.67516002655029	2.7069000005722	2.76122999191284	2.70528995990753	2.37000999450684	1.47465999126434	0.5427699893713	0.446174995601177	0.41183999478817	0.322215005755424	0.273650006949902	0.232844997942448	0.194055002182722	0.181975005567074	0.134895000606775	0.016780000180006	-0.191129996627569	-0.166744995862246	-0.0526799999177456	-0.00989500009454787	-0.00472999999765307	-0.00234499989019241	-0.0660349989309907	-0.0598700001835823	-0.0413049997761846	-0.0777499994263053	-0.15250000320375	-0.170220000296831	-0.192554998397827	-0.354004994034767	-0.438509993255138	-0.604500004649162
chrV:305912-306262	YER074W	-2.73851996660233	-2.41591503620148	-2.19476495981216	-1.99073001742363	-1.72689502239227	-1.41300496459007	-1.04805998504162	-0.414034999907017	0.510970009863377	2.36332000494003	2.84709002971649	2.90465492010117	2.97263505458832	2.98352000713348	2.9947199344635	3.03568503856659	3.04964997768402	3.0200749874115	2.97234003543854	2.86846997737885	2.48702499866486	2.37933497428894	2.23964492678642	1.55372999310493	0.964765006303787	0.616679999232292	0.427610000967979	0.391280007362366	0.38128000497818	0.378270000219345	0.339680010080338	0.295739996433258	0.162489999085665	0.0208099997020327	-0.000640000216662884	0.108290001749992	0.100719999149442	0.0345699995756149	0.032839999999851	-0.0293000001460314	-0.12268999889493	-0.199440005421638	-0.155739998817444	-0.200299999117851	-0.179880005121231	-0.110449999570847	-0.0753500014543533	-0.0300100008957088	-0.0262000000104308	-0.120889998227358
chrVIII:382813-383162	YHR141C	1.06510000228882	1.12381998300552	1.10570999383926	1.19157000780106	1.28270000219345	1.30262001752853	1.23928996324539	1.34324003458023	1.81376000642776	2.09066998958588	2.44286000728607	2.59730994701385	2.53318998813629	2.48210003376007	2.3486200094223	2.38624000549316	2.31526997089386	2.18330006599426	2.16492006778717	2.17329001426697	2.11951997280121	2.05562002658844	1.91644998788834	1.55136997699738	0.561959999799728	0.232374999672174	0.173354996740818	0.204554993659258	0.195014997571707	0.140834997594357	0.11090499907732	0.0301600003615022	-0.0681650014594197	-0.103199997916818	-0.252725005894899	-0.404379990696907	-0.539669992029667	-0.565850004553795	-0.551289996504784	-0.539889991283417	-0.518395015597343	-0.665770003199577	-0.802125006914139	-0.640520015358925	-0.574015000462532	-0.501050011813641	-0.392249990999699	-0.407855001091957	-0.274719996005297	-0.107039999961853
chrXV:511261-511610	YOR098C	0.402329993247986	0.461749997735024	0.552439990639687	0.637939989566803	0.649949997663498	0.727689999341965	0.851249974966049	0.966309970617294	1.27794998884201	1.55721999406815	1.97569001913071	2.19797003269196	2.63698999881744	3.29158992767334	3.23653998374939	3.13210995197296	3.43537001609802	3.56803007125855	3.57508995532989	3.38539998531342	3.00597994327545	2.46166999340057	1.77510998249054	0.955250024795532	0.0734100021421909	-0.0301650003530085	-0.047440000064671	-0.046169999986887	-0.0584350002929568	-0.0502950001507998	-0.0633200019598007	-0.0977850001305342	-0.293935000151396	-0.324679997563362	-0.320925003290176	-0.315794998407364	-0.310810004174709	-0.304749990999699	-0.316605001688004	-0.295030002295971	-0.264140001684427	-0.0917400026577525	-0.045140001073014	-0.160399995744228	-0.152799996733665	-0.136114997416735	-0.159894996136427	-0.187305003404617	-0.290285003185272	-0.352740001678467
chrVII:228385-228733	YGL147C	0.0761800015345216	0.183480002731085	0.237830001115799	0.228359997272491	0.212959998846054	0.244849993288517	0.294899994134903	0.420479997992516	0.680329990386963	0.971069985628128	1.19025000333786	1.61213003396988	1.93285000324249	2.43453993797302	2.75294997692108	2.91607000827789	2.95049998760223	2.86309006214142	2.52001001834869	2.04446001052856	1.59274997711182	1.43658002614975	1.07438999414444	0.611300012469292	0.30160000026226	0.186875004321337	0.128374997526407	0.0667999992147088	0.0130750006064773	-0.0378250004723668	-0.119825001806021	-0.240449998527765	-0.341924995183945	-0.422500006854534	-0.463699996471405	-0.454199999570847	-0.444624997675419	-0.46679999679327	-0.524499997496605	-0.555200025439262	-0.676524996757507	-0.625425010919571	-0.690699994564056	-0.66159999370575	-0.6615249812603	-0.603675007820129	-0.500200003385544	-0.335974987596273	-0.14287499524653	-0.149725003167987
chrVII:976782-977129	YGR241C	0.551239988207817	0.451889990270138	0.468644993007183	0.527025008201599	0.688915020227432	0.787020003795624	0.927440014481544	1.3551350235939	1.94532502889633	2.51914999485016	2.89366501569748	2.92663489580154	3.09901007413864	3.30812507867813	3.46648497581482	3.20275505781174	2.96971000432968	2.77612489461899	2.90940999984741	3.11110497713089	2.93075993061066	2.71059000492096	2.18041000366211	1.2736800134182	0.836095002293587	0.549239987134933	0.485250014066696	0.384530001878738	0.304620003700256	0.259270003437996	0.224889999628067	0.178990000486374	0.159259997308254	0.203589993715286	0.249700005352497	0.308489999175072	0.32577999830246	0.386629995703697	0.388689997792244	0.32267000079155	0.205080001056194	0.102229999750853	-0.0342899999581277	-0.100390000641346	-0.17375999763608	-0.225100004673004	-0.251430004835129	-0.217400000989437	-0.2355299949646	-0.354110001027584
chrXII:784297-784644	YLR328W	-0.473809992522001	-0.227984999865293	-0.112125000357628	-0.0180750001221895	0.0185599999502301	0.0288399999961257	0.106679997127503	0.347030010819435	1.05262502729893	1.83252999782562	2.22195497751236	2.38250497579575	2.37986496686935	2.53183501958847	2.67876995801926	2.92604998350143	3.02153000831604	3.11268496513367	3.1608499288559	3.12699995040894	3.02219996452332	2.80211495161057	2.34355497360229	1.60969002246857	0.799479974806309	0.40479000210762	0.398760002851486	0.348519995808601	0.338079997897148	0.357159993052483	0.357109996676445	0.363119992613792	0.404580003023148	0.400519993901253	0.317300000786781	0.301960003376007	0.360840007662773	0.360060009360313	0.360640010237694	0.389380007982254	0.41569000184536	0.376540011167526	0.180070001084823	-0.119689998478862	-0.317409992218018	-0.436960011720657	-0.485460010170937	-0.491129997372627	-0.497609996795654	-0.48532999753952
chrXII:1012062-1012405	YLR437C	-0.01202999856323	-0.252614999189973	-0.273474997282028	-0.319505001604557	-0.372450000047684	-0.340755002200604	-0.287604999542236	-0.164330000802875	0.343065006658435	1.7452200114727	2.82368496656418	3.33252495527267	3.77791500091553	3.93636509180069	4.03238993883133	4.06918504238129	4.12435505390167	4.053795170784	4.10762493610382	4.20967514514923	3.85265502929688	2.72553007602692	1.99596502780914	1.46454999148846	0.823895001411438	0.544180011749268	0.467519989609718	0.472189992666245	0.43139999806881	0.408249989151955	0.317829996347427	0.166099999845028	0.295970001071692	0.445419996976852	0.53472001850605	0.478259998559952	0.514890000224113	0.569539999961853	0.580829989910126	0.676829993724823	0.677589982748032	0.764949989318848	1.07424001097679	1.18757002353668	1.16091002225876	1.0842099905014	0.988859987258911	0.939299982786179	0.92850998044014	1.01107001900673
chrV:268275-268617	YER056C	0.989450031518936	1.10173003673553	1.30124001502991	1.45362002849579	1.58364998102188	1.75241000652313	1.87444998025894	2.28968999385834	2.62289001941681	2.9601699590683	3.43021001815796	3.32557005882263	3.24061994552612	3.31220002174377	3.31270003318787	3.23284001350403	2.93451001644135	2.6520299911499	2.26870002746582	1.62309999465942	1.38268002271652	1.05048002004623	0.910550010204315	0.624730014801025	0.428930002450943	0.365949995815754	0.395374998450279	0.400525003671646	0.374074995517731	0.370400011539459	0.369149997830391	0.400124996900558	0.406399995088577	0.454224996268749	0.376899994909763	0.281400002539158	0.278374999761581	0.286075010895729	0.245975002646446	0.12975000217557	0.0195250026881695	-0.19254999794066	-0.271549992263317	-0.152550002560019	-0.131474999710917	-0.132825002074242	-0.117874998599291	-0.0900499960407615	0.000575000187382102	-0.00467500020749867
chrV:295056-295397	YER069W	0.447410002350807	0.373940002918243	0.314070004224777	0.309999993443489	0.334880003333092	0.329590001702309	0.304429998993874	0.272329995036125	0.320990002155304	0.82538001537323	1.49612001180649	1.72877998352051	1.7451899766922	1.84282999038696	1.8570899605751	2.00516993999481	2.05512003898621	2.1122900724411	1.93428002595901	1.86591002941132	1.71121001243591	1.72996996641159	1.50370001792908	1.22070001363754	0.691789987683296	0.194625002145767	0.109285001084208	0.0540499988943338	0.0324500000104308	0.0363750008866191	0.00645500002428889	-0.124889995343983	-0.212650002539158	-0.16947999894619	-0.398150008171797	-0.510495007038116	-0.493205004930496	-0.511429995298386	-0.583804991841316	-0.595794996619225	-0.519454988837242	-0.524275004863739	-0.428294996917248	-0.30300499945879	-0.219260000437498	-0.239044997096062	-0.230315006524324	-0.256005006283522	-0.188600002229214	0.00119499964639544
chrII:280927-281267	YBR021W	-0.0947899967432022	0.0223999999463558	0.109880003333092	0.190600001811981	0.223109999299049	0.277869990468025	0.31049000620842	0.372389996051788	0.427430000901222	0.646689999103546	1.33139003515244	1.75645002126694	1.98711997270584	2.1310000538826	1.92801003456116	2.19607999324799	2.69941003322601	2.8128199338913	2.54083003997803	2.35048003196716	2.26249001026154	2.17690000534058	2.08650995492935	1.59918998479843	0.750169980525971	0.533365017175674	0.595525020360947	0.62327501475811	0.538485001027584	0.478615009784699	0.470935010910034	0.494260002672672	0.555790010094643	0.66970000565052	0.552474990487099	0.502904996275902	0.466169998049736	0.552490010857582	0.551855009794235	0.471260000765324	0.349314996600151	-0.0117250010836869	-0.339764999598265	-0.439215002954006	-0.423610010743141	-0.403409993648529	-0.397069999575615	-0.366559994220734	-0.492869985103607	-0.561004984378815
chrXIV:444376-444716	YNL096C	0.510964986681938	0.570759996771812	0.550110003352165	0.494229999184608	0.488435004651546	0.526074989140034	0.556215023994446	0.578335019946098	0.880359992384911	1.36431000232697	1.7768149793148	2.63345502614975	3.13526003360748	3.31409497261047	3.53583500385284	3.44280997514725	3.35475990772247	3.34965499639511	3.35228004455566	3.36750504970551	3.19381994009018	2.77769999504089	2.03363499045372	1.08189002275467	0.440705005824566	0.272140005230904	0.228410002589226	0.26370999366045	0.243890002369881	0.203850002586842	0.11555999815464	0.0444100007414818	-0.0403599996119738	-0.0291700009722263	-0.0839600019156933	-0.170060003548861	-0.203630000352859	-0.125600002706051	0.0024100003298372	0.053770000860095	-0.0072499992325902	-0.0287399997934699	-0.0910599999129772	-0.0847199991345406	-0.0563100002706051	-0.120849998295307	-0.22148000150919	-0.405020001530647	-0.49436000585556	-0.445320004224777
chrXI:589872-590211	YKR080W	0.274949997663498	0.348649993538857	0.356000006198883	0.412150010466576	0.425650000572205	0.398299992084503	0.379299998283386	0.351999998092651	0.465850010514259	0.623600006103516	0.759350001811981	0.850800007581711	1.03505003452301	1.52555000782013	2.08120000362396	2.50899994373322	2.97934997081757	2.9404000043869	2.76919996738434	2.72084999084473	2.68924999237061	2.47850000858307	1.94470000267029	1.04655000567436	0.66414999961853	0.70424499809742	0.749864998459816	0.779625004529953	0.792805001139641	0.800469976663589	0.781929990649223	0.717855018377304	0.506605018675327	0.272020002454519	0.0895499996840954	0.0745049988850951	0.0585049975663424	0.0452950000762939	0.033425000263378	-0.00548999942839146	0.0238449998665601	0.105860001035035	0.027014999371022	0.0164750001393259	0.0470249994657934	0.0108750000596046	0.00165000017732382	0.0396799989044666	0.0669650014024228	-0.0693700004834682
chrXII:439940-440277	YLR150W	-0.585779982805252	-0.595289987325668	-0.484870001673698	-0.448750004172325	-0.43330999314785	-0.402159997820854	-0.32477999329567	-0.117410003021359	0.0988199964165688	0.277469998598099	0.522699999809265	0.724069994688034	1.13671998977661	1.26045002937317	1.32065000534058	1.44602999687195	1.54714998006821	1.85493001937866	2.13582003116608	2.13473997116089	2.00694999694824	1.9738300204277	1.89803000688553	1.63688999414444	1.51483001708984	1.32045503854752	1.11026998758316	1.05420501232147	0.923409989476204	0.702519994974136	0.399574995040894	0.215875008329749	0.0728050010278821	-0.0309249996673316	-0.0781850013416261	-0.176754999160767	-0.293264997005463	-0.28148999363184	-0.283099989593029	-0.211294997483492	-0.167899999767542	-0.311200001835823	-0.580310019850731	-0.811549991369247	-0.973459988832474	-1.08133500814438	-1.13219503164291	-1.18830001354218	-1.29388496279716	-1.43567001819611
chrXVI:794563-794900	YPR131C	0.526910001039505	0.627240008115768	0.667419999837875	0.681749987602234	0.671930009126663	0.678649997711182	0.762220007181168	0.814070010185242	1.06804999113083	1.68716002702713	2.19089999198914	2.34965996742249	2.47947001457214	2.69136998653412	2.92724001407623	3.07597997188568	3.2132600069046	3.1399400472641	3.05810997486115	3.12223010063171	3.33382003307343	3.32646999359131	2.71567995548248	1.36684998273849	0.787890005111694	0.620439991354942	0.601010006666183	0.613265016674995	0.620820006728172	0.621924993395805	0.627355003356934	0.584350004792213	0.485070006549358	0.215569997578859	0.244149994105101	0.226564998179674	0.245705005526543	0.201274996250868	0.157620000839233	0.190799999982119	-0.0694899976253509	-0.194490001350641	-0.200854998081923	-0.238679997622967	-0.222834998369217	-0.228979997336864	-0.193894995003939	-0.163699999451637	-0.120795001438819	0.160739998263307
chrVII:366044-366381	YGL076C	0.33177500590682	0.310049995779991	0.302975006401539	0.251725003123283	0.313700005412102	0.315999999642372	0.368850000202656	0.418700002133846	0.493724994361401	0.565450005233288	0.730824992060661	0.826024994254112	1.17515002191067	1.59905001521111	2.13855001330376	2.43195003271103	2.85869997739792	2.15904998779297	1.94862499833107	1.76152500510216	1.58377501368523	1.16175000369549	0.468649998307228	0.0876750005409122	-0.0652749994769692	-0.206689999997616	-0.377250009775162	-0.410500010848045	-0.426100000739098	-0.502320009469986	-0.595210015773773	-0.557469993829727	-0.640209996700287	-0.693199998140335	-0.572269994020462	-0.527860009670258	-0.519720005989075	-0.507480007410049	-0.433309996128082	-0.411169993877411	-0.411799994111061	-0.289870001375675	-0.299810007214546	-0.383319994807243	-0.374390003085136	-0.396419996023178	-0.453470003604889	-0.430749997496605	-0.22970999777317	-0.158330000936985
chrIX:382211-382547	YIR016W	0.373640006780624	0.372490000724792	0.318929988145828	0.252950003743172	0.267510005831718	0.341149994730949	0.447200006246567	0.570650017261505	0.988489979505539	1.73117997646332	2.84828996658325	3.38466999530792	3.37182004451752	3.4128199338913	3.64199004173279	3.80314998626709	3.98744995594025	3.46498999595642	3.39888994693756	3.05846998691559	2.80673995018005	2.38238995075226	1.40849000811577	0.637649995088577	0.289040005207062	0.159789996594191	0.0391349995043129	0.00413000008556992	-0.00448500015481841	-0.00648499991220888	-0.0153099996270612	0.00327999989967793	-0.0726900020614266	-0.207244997471571	-0.283264996111393	-0.339340004324913	-0.3364849999547	-0.397279994189739	-0.352314999699593	-0.346715006232262	-0.456015004217625	-0.420069992542267	-0.325875006616116	-0.248090001940727	-0.210770002007484	-0.280824995040894	-0.346490007638931	-0.384435011446476	-0.10446000136435	0.127964998409152
chrXI:518952-519288	YKR042W	0.0851150004193187	-0.0343250000849366	0.0128400009125471	0.0750500001013279	0.180555000156164	0.239734999090433	0.489804996550083	0.653384986519814	1.06636500358582	1.4772000014782	1.98950002193451	2.42343000173569	2.43434005975723	2.51644998788834	2.90694495439529	2.99404494762421	2.98621997833252	3.13073003292084	3.13180494308472	2.98187000751495	2.59093004465103	2.26929497718811	1.90030499100685	1.02625998258591	0.342960005253553	0.179990001022816	0.119770002365112	0.0834799975156784	0.0989699997007847	0.0939399994909763	0.0902999989688396	0.0528600007295609	-0.157399993389845	-0.253749994933605	-0.308960002660751	-0.41695000231266	-0.609990009665489	-0.744110018014908	-0.705220013856888	-0.691389989852905	-0.655909985303879	-0.697759991884232	-0.853080022335053	-1.09819999933243	-1.12278997898102	-1.14979000091553	-1.3199799656868	-1.43782995939255	-1.48779000043869	-1.33380999565125
chrXII:329321-329655	YLR094C	-0.14881000071764	-0.19315000474453	-0.258789996802807	-0.304210004210472	-0.291820004582405	-0.286750003695488	-0.292030003666878	-0.423789992928505	-0.245560002326965	1.18901001363993	3.49195996522903	4.37428994178772	4.1005099773407	3.88300001621246	3.77805001735687	3.69302003383636	3.42486002445221	3.17006006240845	2.76617996692657	2.2879200220108	2.07980995178223	1.42960997819901	0.691419982910156	0.301809990406036	0.125809995830059	0.00376999989384785	-0.0241850002668798	-0.0408749996684492	-0.0586049996316433	-0.0907849993556738	-0.108594998344779	-0.103055000677705	-0.0297299994621426	0.0048349994700402	0.00877000018954277	0.0165250001475215	0.00959499944001436	-0.07255499958992	-0.12413000240922	-0.201449997723103	-0.302279999107122	-0.477689984440804	-0.420909990370274	-0.415969997644424	-0.422750011086464	-0.416724999248981	-0.402920004725456	-0.370655007660389	-0.366490000486374	-0.325034992396832
chrXII:809377-809711	YLR342W	1.09885001182556	0.980099976062775	0.892350018024445	0.943450003862381	1.10189998149872	1.15874999761581	1.25630003213882	1.31215000152588	1.50054997205734	1.69279998540878	2.09305000305176	2.29929995536804	2.24970006942749	2.2537499666214	2.21079993247986	2.26830005645752	2.08259999752045	1.95364999771118	1.53525000810623	0.67509999871254	0.315099999308586	0.186999998986721	0.128199998289347	0.000149998813867569	-0.193899996578693	-0.347644992172718	-0.463884991407394	-0.541095009446144	-0.640540018677711	-0.718630012869835	-0.702645003795624	-0.78738999068737	-0.840854999423027	-0.904300001263618	-0.923435017466545	-0.989689967036247	-0.931179985404015	-0.846535021066666	-0.802620020508766	-0.796445009112358	-0.873809984326363	-0.93086998462677	-0.919620010256767	-0.906499987840652	-0.877525013685226	-1.02608999609947	-1.09817998409271	-1.12377997040749	-1.19474999308586	-1.19787998795509
chrXV:796912-797245	YOR246C	0.19906500428915	0.0700599990668707	-0.0725049984292127	-0.111165001988411	-0.196579999476671	-0.252609990537167	-0.197779997438192	-0.16013999953866	-0.0525100000202656	0.532224990427494	1.18737497627735	1.84572502374649	2.49051998257637	3.16032000780106	3.1716149687767	3.25757994651794	3.36061502695084	3.34918502569199	3.03950499296188	2.74697991609573	2.31848999261856	2.02155994176865	1.46853502392769	0.892795011401176	0.289780002087355	0.103400001674891	0.103860002756119	0.0941099986433983	0.104420000314713	0.11302999779582	0.133689995855093	0.125829996168613	-0.107829997688532	-0.147630000114441	-0.232699993252754	-0.221559996902943	-0.208960001170635	-0.189219997823238	-0.226890002191067	-0.299259987473488	-0.219289991259575	-0.122399996221066	-0.193759998679161	-0.177779994904995	-0.148519997298718	-0.128620001673698	-0.192290000617504	-0.252040004730225	-0.345099991559982	-0.490590006113052
chrV:431120-431453	snR52	-0.0280349995009601	-0.100199999567121	-0.0395950000733137	0.0353999992832541	0.171409998461604	0.298134999722242	0.32144999653101	0.341060011088848	0.586669990420342	1.05451500117779	2.13194006085396	2.40473996400833	2.52046002149582	2.52451997995377	2.73955500125885	2.75773504972458	2.75102499723434	2.83829008340836	3.11733000278473	2.79929492473602	1.6393149793148	1.19596997499466	0.842974978685379	0.855469998717308	0.877270001173019	0.961700022220612	0.967499971389771	0.91609999537468	0.945600003004074	0.984799981117249	1.00715002417564	0.971749991178513	0.875499993562698	0.748749971389771	0.527650013566017	0.563599973917007	0.677700012922287	0.79135000705719	0.861099988222122	0.907799988985062	0.913749992847443	0.929399996995926	0.919450014829636	1.11860001087189	1.19505000114441	0.778000026941299	0.484050005674362	0.445849999785423	0.434799998998642	0.419250011444092
chrV:423169-423501	YER131W	0.4442999958992	0.0915000028908253	0.113299999386072	0.107949998229742	0.116050001233816	0.135499998927116	0.128699999302626	0.114950001239777	0.318250000476837	1.46595001220703	2.99244999885559	3.66170001029968	4.38750004768372	4.68440008163452	4.44830012321472	3.95464992523193	3.76335000991821	3.62509989738464	3.26415002346039	3.21044993400574	2.86105000972748	2.01004993915558	1.49484997987747	1.05019998550415	0.667349994182587	0.377719993889332	0.272045001387596	0.260220001637936	0.24113499969244	0.245330006629229	0.265345004945993	0.299759991466999	0.264615000784397	0.138535003364086	0.0750700000673532	0.117425001040101	0.156385005265474	0.112895000725985	0.133110001683235	0.132429998368025	0.137209997326136	0.156189999729395	0.446685001254082	0.448365004360676	0.32868999838829	0.304439993202686	0.360965001583099	0.170199993997812	0.0124350007623434	-0.170285001397133
chrXIV:405657-405987	YNL118C	0.497509998083115	0.482530009746552	0.498639994859695	0.543059992790222	0.537410002946854	0.547440010309219	0.583060002326965	0.654010003805161	0.727790027856827	1.27127001285553	2.6668000459671	3.30575008392334	3.42874004840851	3.54911994934082	3.686669921875	3.85321989059448	4.22237005233765	4.57346997261047	4.24904992580414	2.98719007968903	2.72807998657227	2.47525994777679	2.05749998092651	0.792239986360073	0.132629996538162	0.0212450007908046	-0.0326649996452033	-0.0211100005544722	-0.0172350000590086	-0.0491749998182058	-0.0959850013256073	-0.141155001521111	-0.193260003626347	-0.412844996154308	-0.442445001006126	-0.447034995257854	-0.443444995582104	-0.411704997718334	-0.424785007536411	-0.483225002884865	-0.574129992723465	-0.576884996891022	-0.380650003254414	-0.402524998784065	-0.433884996175766	-0.507959981262684	-0.508724980056286	-0.512599988281727	-0.556929981708527	-0.485515004396439
chrVII:277120-277449	YGL123W	0.756140005588531	0.882850015163422	1.00776999592781	1.09067003726959	1.1252100110054	1.0622200012207	1.03880000114441	1.10259001255035	1.32512996196747	1.6232800245285	2.42443996667862	3.07660992145538	3.26705996990204	3.88355007171631	4.5546799659729	4.15750002861023	4.04693007469177	4.35768005847931	3.83842997550964	2.87650001049042	2.36707999706268	1.81505002975464	1.51539002656937	1.19340001344681	0.738299995660782	0.456390002369881	0.28586999475956	0.200400000810623	0.0910699969157577	-0.000345000042580068	-0.0674350007204339	-0.110459998250008	-0.18528499789536	-0.264709992706776	-0.317470000684261	-0.369549997150898	-0.402340000867844	-0.370425000786781	-0.371160000562668	-0.362799997627735	-0.519210013747215	-0.700050017237663	-0.78875498175621	-0.719379991292953	-0.646079987287521	-0.635299998521805	-0.64828499853611	-0.620630005002022	-0.653765001893044	-0.588510006666183
chrIX:131843-132172	YIL121W	-0.373829996585846	-0.25160999968648	-0.167095001786947	-0.0920800007879734	-0.127894998341799	-0.172274999320507	-0.182559997588396	-0.185404998064041	-0.073039998114109	0.562975014001131	2.51444498896599	3.21363993883133	3.30306997299194	3.21368499994278	3.31036503314972	3.32889502048492	3.18404505252838	2.99029994010925	2.70518499612808	2.18447996377945	1.69558001160622	1.25344501137733	0.942884987592697	0.578640003502369	0.547995002567768	0.464100012183189	0.39481999874115	0.358219990134239	0.362650001049042	0.3184499964118	0.167229998297989	0.0159800004592398	0.0662300016731024	0.0492199994623661	0.117589998990297	0.10592999830842	0.0897199973464012	0.0582900010049343	0.0340300003066659	0.103659997880459	0.0183699988760054	-0.224589997529984	-0.341779997944832	-0.398890006542206	-0.449850001931191	-0.459760001301765	-0.468399998545647	-0.542239993810654	-0.60145999789238	-0.588299995660782
chrVII:974018-974345	YGR240C	0.665134984254837	0.586005017161369	0.624284988641739	0.543809995055199	0.552520000934601	0.569690009951591	0.57389999628067	0.570259991288185	0.622360011935234	0.807150003314018	0.837809985876083	1.02647498250008	1.19109495282173	1.10752502679825	1.03211499452591	0.877705016732216	0.913545015454292	0.550825007259846	0.203895002789795	-0.0645050002261996	-0.268489994853735	-0.641765002906322	-0.895359995961189	-0.946975007653236	-0.853134977817535	-0.805870002508163	-0.708599990606308	-0.721889984607696	-0.64293999671936	-0.561310008168221	-0.482569995522499	-0.514429998397827	-0.597370010614395	-0.345659998059273	-0.252440002560616	-0.0973199983127415	-0.17365999519825	-0.21390999853611	-0.337810009717941	-0.298730000853539	-0.310060000419617	-0.411529994010925	-0.551920014619827	-0.608200001716614	-0.658920013904572	-0.673940020799637	-0.698320007324219	-0.729059982299805	-0.75945001244545	-0.755550003051758
chrIV:778642-778968	YDR161W	-0.0309050001204014	-0.106624998897314	-0.0794050013646483	-0.0649750001728535	-0.0566199982538819	-0.0359549999237061	-0.0289850005879998	0.0443649996072054	0.0888950008898974	0.231815002113581	0.714369995892048	0.862054979801178	0.993404993414879	0.91866500377655	0.92902500629425	1.08473500013351	0.340355002135038	-0.0029400072991848	0.842289976775646	1.9750599861145	1.99225504994392	1.83837002515793	1.8825600028038	1.13029999434948	0.00276499874889851	-0.00605999981053174	0.013800000352785	-0.0111399998888373	-0.0149099997244775	-0.0253000007942319	-0.0294200003147125	0.0195199992507696	0.12701999982819	0.135890002548695	0.0476400006562471	-0.0302000004798174	-0.0066100001335144	0.0105200000340119	0.00802999995648861	-0.00832999942358583	-0.113839998096228	-0.279860004782677	-0.345849999785423	-0.313389998674393	-0.318520006537437	-0.361060008406639	-0.368339988589287	-0.362830001115799	-0.390960004925728	-0.296240004897118
chrX:157325-157651	YJL136C	0.0187400003895164	-0.127489994466305	-0.413359990715981	-0.347629991173744	-0.265579995512962	-0.203039999306202	-0.215719997882843	-0.190579995512962	-0.122389997541904	0.153360000997782	1.31364001333714	2.63147006034851	2.98893995285034	2.62897999286652	2.45722999572754	2.45175998210907	2.35919997692108	2.24183003902435	2.02980003356934	1.86650003194809	1.59845002889633	1.11772997379303	0.675540012121201	0.487590008974075	0.518840003013611	0.561800010502338	0.609524995088577	0.66465000808239	0.697500005364418	0.719600006937981	0.714299991726875	0.573350012302399	0.44250001013279	0.382600005716085	0.259624999016523	0.203150000423193	0.119399997405708	0.0660749999806285	0.0446749990805984	0.159274999983609	0.21399999409914	0.277449999004602	0.307399995625019	0.316650003194809	0.283700004220009	0.282850004732609	0.210750002413988	0.184300001710653	0.0610499996691942	0.0888250004500151
chrXVI:227840-228165	YPL170W	0.518680012226105	0.347890001535416	0.356360000371933	0.340730002522469	0.354330003261566	0.381760004162788	0.385730004310608	0.463680002093315	0.659330016374588	1.07126002907753	1.46696997880936	2.01770006418228	2.20991010665894	2.19275004863739	2.09830002784729	2.30067000389099	2.97086997032166	2.9409300327301	3.05381009578705	3.23361001014709	3.09373993873596	2.75422003269196	2.28696000576019	1.6975800037384	1.14061999320984	0.905899971723557	0.826749995350838	0.762150004506111	0.715124994516373	0.663900002837181	0.623900011181831	0.568774983286858	0.528699994087219	0.603600010275841	0.589199990034103	0.587050005793571	0.576599985361099	0.587324976921082	0.614724978804588	0.656775012612343	0.646250024437904	0.467325009405613	0.44064999371767	0.372474998235703	0.428275004029274	0.493400000035763	0.502150006592274	0.480674996972084	0.468924999237061	0.57684999704361
chrXV:426140-426465	YOR051C	0.378730010986328	0.47877499461174	0.492959989607334	0.51250501126051	0.587684994935989	0.680574989318848	0.790325021743774	0.826160004734993	0.996469974517822	1.24617496728897	1.46990001797676	1.74892001748085	1.94351502656937	2.01786996126175	2.10010998249054	1.99575997591019	2.04603004455566	2.11506501436234	2.19371495246887	2.20166496038437	2.16483502388	1.79136497378349	1.39296996593475	0.744359996914864	0.254524993523955	0.0112499999813735	0.0083999999333173	0.0422499999403954	0.0616999994963408	0.0723999980837107	-0.0315499992575496	-0.178649999201298	-0.312900006771088	-0.272900000214577	-0.281749993562698	-0.305500000715256	-0.333700001239777	-0.359300002455711	-0.398549988865852	-0.378849998116493	-0.281800001859665	-0.26410000026226	-0.260599993169308	-0.150950007140636	-0.120200000703335	-0.0915500000119209	-0.0443000011146069	-0.0646999999880791	-0.031750001013279	-0.0264499993063509
chrIX:129910-130234	YIL122W	-0.303034999221563	-0.455795010924339	-0.503604999184608	-0.388669992983341	-0.303814997524023	-0.179540000110865	-0.13742999881506	-0.058895000256598	-0.0324999997392297	0.191560003533959	0.502244985103607	0.619069990515709	0.935099986195564	1.36721498966217	2.10651997923851	2.17953993082047	2.41316493749619	2.70078498125076	2.74205998182297	2.83655500411987	2.74099994897842	2.40428997278214	1.9826100230217	1.51409501433373	1.12674499750137	0.707910019159317	0.596960014104843	0.575820010900497	0.551999998092651	0.488900008797646	0.412980002164841	0.416110002994537	0.423270002007484	0.375319996476173	0.328059995174408	0.232310000061989	0.137470003962517	0.132679998874664	0.113310000300407	0.0988699987530708	0.0728400003165007	0.0980700016021729	-0.0797699976712465	-0.127789998799562	-0.227240004390478	-0.360239994525909	-0.416889989376068	-0.47195999622345	-0.551529979705811	-0.629930001497269
chrII:159748-160072	YBL032W	-0.0220300003886223	0.0330299988389015	0.254210007935762	0.262770006805658	0.270690004527569	0.264815005660057	0.255819997191429	0.220269994437695	0.424355013668537	0.975749990344048	2.1752999484539	2.95328003168106	3.65250005722046	4.23213005065918	4.19066483974457	4.15150487422943	4.21278009414673	4.23352000713348	4.22433495521545	4.24838984012604	4.11211990118027	3.71101995706558	3.50529494285583	2.56878998875618	1.09052500426769	0.68089998960495	0.541270011663437	0.461439996957779	0.478149992227554	0.504839992523193	0.536190003156662	0.465289995074272	0.262990000844002	-0.22561000585556	-0.279809997975826	-0.232790000736713	-0.246990004181862	-0.229059997200966	-0.273460009694099	-0.383800002932549	-0.429630008339882	-0.466510003805161	-0.643549990653992	-0.640549981594086	-0.641089987754822	-0.612390011548996	-0.663040012121201	-0.614300000667572	-0.584119981527328	-0.642460012435913
chrXIII:86807-87131	YML092C	-0.00616999994963408	-0.106879997253418	-0.0639599997550249	-0.0248500006273389	0.00484999995678663	0.00997000001370907	0.0131100002676249	0.0277000002563	-0.0553999982774258	-0.036650000535883	-0.233820003271103	-0.541980016231537	-1.22855002880096	-2.40242993831635	-3.0610100030899	-3.60712003707886	-2.72521007061005	-1.38518003225327	-0.649319994449616	0.546969997882843	0.981470000743866	1.32063003778458	1.54568001031876	1.14891999959946	0.831050002574921	0.667725011706352	0.633209979534149	0.588974994421005	0.588470014929771	0.555640003085136	0.501579990983009	0.486584997177124	0.328545001149178	0.265669996663928	0.128110003098845	0.113675002008677	0.078779998421669	0.0738650005310774	0.0735600020736456	0.0601550007238984	-0.0243650000076741	-0.141245001554489	-0.143780003488064	-0.247374997287989	-0.206515005230904	-0.183445002883673	-0.154599998891354	-0.206300000101328	-0.193859998881817	-0.0557700012810528
chrXV:638782-639105	YOR161C	1.00422500669956	0.612934994697571	0.51244500875473	0.485775005817413	0.427899998426437	0.378325007855892	0.372600001096725	0.297669991850853	0.398514999449253	0.879755011200905	1.98868498802185	2.4177500128746	2.54281004667282	2.67466503381729	2.94133502244949	2.87492989301682	2.77787991762161	2.78232992887497	2.60464491844177	2.56670997142792	2.39297506809235	2.19677996635437	1.52492998838425	1.15020498633385	0.990099987387657	0.901180011034012	0.901450008153915	0.873420000076294	0.871960008144379	0.880729991197586	0.874140012264252	0.854739999771118	0.752030003070831	0.511530011892319	0.305290007591248	0.146809998899698	0.13810999840498	0.124049998819828	0.101999997347593	0.152959997951984	0.159600000083446	0.145090000331402	0.0396699987351894	-0.0298600006848574	-0.190690000355244	-0.229039998352528	-0.205650003254414	-0.177249996364117	-0.289940007030964	-0.404089996218681
chrXII:282524-282847	YLR074C	-0.242975004017353	-0.0475249998271465	0.0620500016957521	0.106450000777841	0.1228750012815	0.160450004041195	0.221599999815226	0.32769999653101	0.410175003111362	0.38790000975132	0.614499993622303	1.31194999814034	2.32715004682541	2.5933250784874	2.6533750295639	2.67470008134842	2.63657504320145	2.66742503643036	2.674624979496	2.60412502288818	2.2735750079155	1.78939998149872	1.59637501835823	1.1005000025034	0.66550000756979	0.332260000705719	0.283720004558563	0.254480002820492	0.275240010023117	0.267910006642342	0.272279995679855	0.230099999904633	0.103290000557899	-0.156330001354218	-0.23857000619173	-0.200870001316071	-0.264219996333122	-0.261100000143051	-0.309680005908012	-0.427029997110367	-0.56538000702858	-0.526680013537407	-0.482509994506836	-0.480160003900528	-0.457100009918213	-0.451289996504784	-0.45056999027729	-0.484109991788864	-0.477300003170967	-0.369340008497238
chrXIII:209077-209399	YML035C	-0.0916900001466274	-0.0762600012123585	-0.0625700000673532	-0.0211699997074902	-0.00999000011943281	-0.0283099995926023	-0.0487600009888411	-0.065889997780323	0.159840001165867	0.366349995136261	1.04550998210907	2.02306997776031	2.13526992797852	2.15844004154205	1.97594003677368	2.04785003662109	2.26660006046295	2.29491996765137	2.26405003070831	2.25074007511139	2.18834009170532	2.16831998825073	2.09523000717163	1.92969007492065	1.08296003341675	0.467474989593029	0.462769997119904	0.446680009365082	0.443699997663498	0.450725004076958	0.424250003695488	0.376415011286736	0.252904997766018	0.392975001037121	0.273100006580353	0.257175007462502	0.219955000281334	0.275879999995232	0.235294995456934	0.14008499905467	0.0141050011850893	-0.211264993622899	-0.381795002520084	-0.461485005915165	-0.432265001535416	-0.467105001211166	-0.499659988284111	-0.495244982838631	-0.504470001161099	-0.561985005438328
chrXVI:812751-813072	YPR138C	0.534720003604889	0.567530012130737	0.5546699821949	0.542929995059967	0.583070009946823	0.597150009870529	0.632239997386932	0.711839985847473	1.02116998434067	1.40279003381729	1.95982000827789	2.80816996097565	3.19891998767853	3.11760005950928	3.09836003780365	3.00490005016327	3.03263003826141	3.0341700553894	3.0260600566864	2.79754009246826	2.49918994903564	2.37645001411438	2.49019002914429	1.77390002012253	1.24366002082825	0.81102999150753	0.816214993596077	0.82431498169899	0.790255016088486	0.739089998602867	0.699140009284019	0.689044994115829	0.581505012512207	0.704150012135506	0.643880015611649	0.507820010185242	0.492935007810593	0.540229997038841	0.48285000026226	0.553525000810623	0.645299977064133	0.684119984507561	0.783904993534088	0.829545012116432	0.879660004377365	0.817245006561279	0.615904986858368	0.520450006425381	0.445785003900528	0.418215005099773
chrVII:951216-951537	YGR229C	-0.0712950002402067	-0.0160599994473159	0.108055000379682	0.234204994142056	0.339609988033772	0.453760001063347	0.489855006337166	0.542455011606216	0.614420002698898	0.858779984712601	1.49922502636909	2.16719499826431	2.33384501934052	2.37232000827789	2.43384003639221	2.42283494472504	2.32725492715836	2.10463500022888	1.8202800154686	1.93026003837585	2.02556001543999	1.65078003406525	1.39923496246338	0.930955004692078	0.690185007452965	0.548810005187988	0.503300020098686	0.555770015716553	0.57435998916626	0.542809998989105	0.515500003099442	0.512560001015663	0.619779998064041	0.604040014743805	0.596420013904572	0.49371999502182	0.366060000658035	0.355259993672371	0.338239997625351	0.278930008411407	0.165230000019073	0.109099999070168	0.0309500010684133	-0.0361699999310076	-0.227430004626513	-0.360480004549027	-0.441440001130104	-0.421620002388954	-0.39013999402523	-0.334109994769096
chrXIII:510897-511216	YMR122W-A	1.09197500348091	0.990250006318092	0.984525009989738	1.01685002446175	1.07647502422333	0.954874992370605	0.930774986743927	0.900149986147881	0.944224998354912	1.20655000209808	1.68187496066093	2.05050006508827	2.27892500162125	2.49347501993179	2.76235002279282	2.88247495889664	2.91272509098053	2.88330006599426	2.70277494192123	2.18549996614456	1.80064997076988	1.25150001049042	0.839699983596802	0.464725002646446	0.230949997901917	0.117130001634359	0.0588499996811152	0.0672299981117249	0.0271399992983788	-0.0476100011728704	-0.122850000113249	-0.148669998347759	-0.239290006458759	-0.327330002188683	-0.287520003318787	-0.351230007410049	-0.417229998111725	-0.411719998717308	-0.354829996824265	-0.308599990606308	-0.249499993026257	-0.188610000908375	-0.0942999992519617	-0.101659999787807	0.0848600000143051	0.197590000927448	0.332819998264313	0.404459998011589	0.404949998855591	0.439800006151199
chrXII:404182-404501	YLR130C	0.0423150005750358	0.214504998549819	0.377330000698566	0.386030000448227	0.339844988286495	0.338109995424747	0.363240000605583	0.394539999961853	0.435765005648136	0.539399996399879	0.601334998011589	0.787834990024567	1.28567500412464	1.5994900405407	1.58252000808716	1.71448997855186	1.70383497476578	1.68405500054359	1.60539000034332	1.30266000032425	1.00272496938705	0.833600005507469	0.794794994592667	0.704314988851547	0.56818999350071	0.549920004606247	0.52137001156807	0.389180001616478	0.392480006814003	0.34723000228405	0.223639997839928	0.133900000154972	0.0727199986577034	0.0236699998378754	-0.0754799988120794	-0.0478699997067451	-0.187519999220967	-0.20917000323534	-0.122430002689362	-0.0973800033330917	-0.111309999972582	-0.186639999598265	-0.205829998850822	-0.208769997954369	-0.16712000221014	-0.0723499998450279	-0.12192999869585	-0.204729996621609	-0.244289994239807	-0.33787000477314
chrXV:836677-836995	YOR274W	0.345969995856285	0.455209991335869	0.497549989819527	0.530730000138283	0.628969985246658	0.732019990682602	0.831010007858276	1.01395999789238	1.23806000947952	1.62004997730255	1.9952299952507	2.53887996673584	2.70149002075195	3.19231994152069	3.86765992641449	4.01357004642487	4.00294013023376	3.62415006160736	3.12527003288269	2.91316998004913	2.63978004455566	2.21535003185272	1.66098999977112	1.24820002317429	0.723420023918152	0.597475007176399	0.607649981975555	0.686725005507469	0.784100010991096	0.855949983000755	0.893074989318848	0.913075014948845	1.13550001382828	1.37507495284081	1.50005003809929	1.59590002894402	1.53444999456406	1.47800001502037	1.40712496638298	1.36272498965263	1.27637502551079	1.11840003728867	1.05347502231598	1.02204997837543	0.951599985361099	0.95567499101162	0.903374999761581	0.896099999547005	0.923649996519089	1.00479997694492
chrXIII:159022-159340	YML058W	-0.536915010213852	-0.367630006372929	-0.0360199997434393	0.198999994224869	0.307480005919933	0.308615000545979	0.349009999632835	0.434080000221729	0.489360006153584	0.742845010757446	1.51545500159264	2.37420992851257	2.80053502321243	3.01169500350952	3.17529500722885	3.22766503095627	3.35001997947693	3.58440490961075	3.8925750374794	3.62560002803802	2.92948499917984	2.12517001032829	1.26136503815651	0.807189992070198	0.615650007128716	0.438550010323524	0.246800005435944	0.0683500019367784	0.0753000006079674	0.0918000005185604	0.0830999985337257	0.16584999859333	0.0438000001013279	0.00100000016391277	0.0736999977380037	0.0614999998360872	0.0754499975591898	0.00109999999403954	-0.125999998301268	-0.0905000017955899	0.0271499990485609	0.148849993944168	0.00624999776482582	0.0248999998439103	0.053400001488626	-0.00309999998717103	0.107450000941753	0.168600000441074	0.00824999995529652	0.0019000000320375
chrX:607928-608246	YJR094W-A	0.16512499935925	0.197750004008412	0.300324998795986	0.308874994516373	0.491475000977516	0.803625017404556	0.913450002670288	0.924525022506714	0.959450021386147	1.0410749912262	1.25544998049736	1.52907499670982	1.82919996976852	2.15359994769096	3.10135000944138	3.2647500038147	3.59537494182587	3.71939998865128	3.39790004491806	2.88114994764328	2.4831999540329	2.10795000195503	1.58362501859665	1.03904999792576	0.586149990558624	0.320419998466969	0.246449998021126	0.215100002288818	0.220000000298023	0.255709998309612	0.375529995560646	0.327820006012917	0.264970004558563	0.155749998241663	0.104369999095798	0.0230300007387996	0.0348300006240606	0.032570000179112	-0.0877999987453222	-0.166850000619888	-0.317629989981651	-0.418259987235069	-0.502760004997253	-0.53157998919487	-0.483259999752045	-0.501560002565384	-0.556749987602234	-0.615820002555847	-0.669950008392334	-0.60256000161171
chrIII:137104-137421	YCR011C	0.784000009298325	0.996100008487701	1.05167499184608	1.22879999876022	1.28665003180504	1.33302503824234	1.48484998941422	1.6429999768734	1.67619997262955	1.90457499027252	2.10835000872612	2.1290500164032	2.32907497882843	2.59567505121231	2.55465006828308	2.2630500793457	2.22194993495941	2.11774998903275	2.10197496414185	2.28624999523163	2.32932502031326	1.89232501387596	1.60855001211166	0.928175017237663	0.465575002133846	0.399290004372597	0.399349996447563	0.387280008196831	0.332780000567436	0.267029994726181	0.245509997010231	0.276229998469353	0.340069997310638	0.208740004897118	0.0729000005871057	0.0145999997854233	0.0259999990463257	0.0395900001749396	0.0221400003880262	0.0124200005549937	-0.0535700012929738	0.0165100000798702	-0.083899999409914	-0.297609996795654	-0.328129994869232	-0.342769995331764	-0.339629989862442	-0.376850003004074	-0.350220000743866	-0.278679999709129
chrXV:69032-69349	YOL136C	0.127969995513558	0.543120008707046	0.755019986629486	0.778489980101585	0.751370000839233	0.758234986662865	0.769685009121895	0.764949980378151	0.738795000314713	0.548124994337559	0.234100002795458	0.874409998208284	1.8752249956131	2.14178000688553	2.10208497047424	2.29139498472214	2.35735003948212	2.34206000566483	2.24114496707916	2.19754492044449	2.09976494312286	1.82845495343208	1.44526500701904	1.24623500108719	0.888545018434524	0.724230027198791	0.696479994058609	0.704490023851395	0.693269997835159	0.687099993228912	0.625460010766983	0.509339994192123	0.43125	0.318849989771843	0.277600002288818	0.262189999222755	0.279339993000031	0.22180999815464	0.215359999239445	0.226730002462864	0.149680000543594	-0.0197800009511411	-0.0775500018149614	-0.117689997702837	-0.175609993189573	-0.221319998800755	-0.242029999196529	-0.313209994137287	-0.293859994411468	-0.315870001912117
chrIV:1434357-1434674	YDR490C	-0.0738100025802851	0.144059996306896	0.414889994263649	0.54174000620842	0.512340003252029	0.476550006866455	0.401060000061989	0.368740007281303	0.423440006375313	0.62454000711441	1.24620995521545	1.90054996013641	2.42914996147156	3.40497996807098	3.68182005882263	3.87539999485016	4.02282996177673	4.26515002250671	4.5363100528717	4.39290013313293	3.59698002338409	2.84699001312256	2.15724996328354	1.30453999340534	0.343430000543594	0.243199996650219	0.21390999853611	0.188785001635551	0.16338499635458	0.156075000762939	0.124780003726482	0.0144050008617342	-0.0576950008049607	-0.19132000412792	-0.257919999212027	-0.242104998975992	-0.214059995859861	-0.172170000523329	-0.218329998850822	-0.292885003983974	-0.300554996728897	-0.289595000445843	-0.344999997317791	-0.3794100061059	-0.374125008285046	-0.383260005712509	-0.424245008826256	-0.479984992742538	-0.465775008499622	-0.520364999771118
chrVIII:296854-297170	YHR096C	0.244975004345179	0.29585000500083	0.304025005549192	0.378150001168251	0.422099992632866	0.438424997031689	0.483024999499321	0.499099999666214	0.607175022363663	0.963274985551834	1.97017496824265	2.60925000905991	2.91097497940063	3.19202506542206	3.4910249710083	3.49672502279282	3.33295005559921	3.32257503271103	3.24324995279312	2.91960000991821	2.65690004825592	2.18602502346039	1.21657499670982	0.609650008380413	0.0861250017769635	0.0109400006011128	-0.0261599998921156	-0.0168899998883717	-0.0118100003572181	-0.025350000616163	-0.0166099997004494	-0.0449400008190423	0.118550000712276	0.326420003175735	0.376430010795593	0.421070009469986	0.414969995617867	0.416889998316765	0.421810001134872	0.373090001940727	0.259920001029968	0.102330002747476	-0.198440004512668	-0.315760001540184	-0.321860006451607	-0.297449991106987	-0.321059992909431	-0.326340001821518	-0.359110000729561	-0.479579991102219
chrVIII:396855-397170	YHR150W	0.0886500000953674	0.349979997426271	0.403350003063679	0.311805008351803	0.283779999613762	0.304279996454716	0.300925002992153	0.265449990332127	0.284435002505779	0.379069989919662	0.700029997527599	1.8139650285244	3.30271006822586	4.10758991241455	4.33777496814728	4.53113496303558	4.45728006362915	4.30511500835419	4.08422005176544	3.50352503061295	3.34763001203537	3.00436997413635	2.71360998153687	0.893849970400333	0.409384997189045	0.412100002169609	0.344399988651276	0.361500009894371	0.351699993014336	0.309900000691414	0.290399998426437	0.306700006127357	0.165399994701147	-0.1883499994874	-0.245399996638298	-0.290500000119209	-0.265849992632866	-0.255750000476837	-0.280299991369247	-0.335099995136261	-0.368249997496605	-0.538050010800362	-0.547650009393692	-0.543999999761581	-0.549800008535385	-0.546900004148483	-0.517799973487854	-0.492600008845329	-0.337050005793571	-0.32209999859333
chrXVI:302756-303071	YPL131W	-0.235849991440773	-0.308949992060661	-0.162299998104572	-0.134649999439716	-0.0622500013560057	-0.0258499998599291	-0.00105000007897615	0.0394000001251698	0.0986499972641468	0.300500005483627	0.814599990844727	1.79710006713867	2.43580007553101	2.88224995136261	3.01354992389679	3.14370000362396	3.09895002841949	3.08204996585846	2.99125003814697	2.79729998111725	2.87700009346008	2.40514999628067	1.21694999933243	0.673350006341934	0.606499999761581	0.475339989364147	0.441855001449585	0.38104000389576	0.321514998376369	0.252825002372265	0.227419996261597	0.10514999832958	-0.115719998814166	-0.233160000294447	-0.364744997024536	-0.551285004615784	-0.632369992136955	-0.598335006833076	-0.552700001001358	-0.605495002865791	-0.673049980401993	-0.72935998737812	-0.774435010552406	-0.734819999337196	-0.617819997668266	-0.604104992747307	-0.68155001103878	-0.614749991893768	-0.612999986112118	-0.421300008893013
chrXVI:520269-520583	YPL017C	0.667650014162064	0.681950002908707	0.669550001621246	0.643249988555908	0.637100011110306	0.620700001716614	0.644149988889694	0.711049973964691	0.813799977302551	1.05285000801086	2.03189998865128	2.80725002288818	2.8449000120163	2.9682000875473	3.08114993572235	3.21379995346069	3.4525500535965	3.5547000169754	3.72494995594025	3.76820003986359	3.75604999065399	3.89664995670319	3.81319999694824	3.26135003566742	1.96675002574921	0.543579990044236	-0.18230499625206	-0.164479997754097	-0.123020002618432	-0.0564100006595254	-0.049324999935925	-0.0673800002783537	-0.143794998526573	-0.170450001209974	-0.105764998868108	-0.085529999807477	-0.118085001036525	-0.10403000228107	-0.0578300010412931	-0.0716800017282367	0.00663999989628792	0.143870003707707	0.359780004620552	0.289695009589195	0.339800001680851	0.364645001292229	0.278550000488758	0.249075004458427	0.247884996980429	0.212600000202656
chrXV:326476-326789	YOR001W	0.000409998744726181	0.133959996979684	0.430250003933907	0.446009993553162	0.432999995350838	0.416260007023811	0.430380004644394	0.389739999175072	0.370010006427765	0.433439999818802	0.479779994487762	0.619929999113083	0.736120021343231	0.201360000669956	-0.434700003266335	-0.987889993190765	-1.29799997806549	-1.56667997837067	-1.96969997882843	-1.55669000148773	-1.39203000068665	-0.801379990577698	-1.186610019207	-1.0349799990654	-0.595640009641647	-0.649804979562759	-0.641024991869926	-0.627010008692741	-0.62021498978138	-0.616575011610985	-0.610065019130707	-0.639895007014275	-0.869005009531975	-0.975050005316734	-0.866749978065491	-0.82809000313282	-0.872495004534721	-0.899830016493797	-0.916069996356964	-0.871349996328354	-0.678110009431839	-0.588220021128654	-0.616369983553886	-0.656235000491142	-0.70428501367569	-0.664964982867241	-0.676904991269112	-0.71146000623703	-0.766314998269081	-0.806054994463921
chrIV:217219-217530	YDL136W	-0.265740002691746	-0.242309993505478	-0.12966500222683	0.0248600007966161	0.185844998434186	0.243789997696877	0.275619991123676	0.30830500125885	0.382940006256104	0.49054000377655	0.681439995765686	1.39628502130508	1.8706100165844	2.50168000459671	2.69083508253098	2.93300001621246	3.01603004932404	3.08333995342255	3.18313000202179	3.07792006731033	3.0546900510788	2.79988000392914	2.29761997461319	1.50994504094124	0.736860007047653	0.157750003039837	0.0552000012248755	0.0535999997518957	0.00865000029079965	0.0443499991670251	0.012050000281306	-0.0143999997526407	-0.179350003600121	-0.367200002074242	-0.321950003504753	-0.412699997425079	-0.321549996733665	-0.316750004887581	-0.317099988460541	-0.151450000703335	-0.0329999960958958	0.0774000026285648	0.126000002026558	0.0701499991118908	0.060199998319149	0.0071000000461936	-0.0803499973553699	-0.215250000357628	-0.396399989724159	-0.470799997448921
chrXII:818937-819247	YLR344W	1.50547001361847	1.03859001994133	0.759379994869232	0.604480010271072	0.564450019598007	0.610199999809265	0.613440012931824	0.561140018701553	0.420420002937317	0.417379999160767	0.742260003089905	1.35216995477676	2.350950050354	2.78999001979828	2.99916996955872	2.98673996925354	3.05164997577667	2.74669997692108	2.46805005073547	2.37339000701904	2.32459998130798	2.24912991523743	1.6404699921608	1.14348998069763	0.634609997272491	0.368539999425411	0.250284996628761	0.183420003950596	0.14554499797523	0.0601200019940734	0.0065700002014637	-0.0242799994535744	-0.159404999762774	-0.220405000448227	-0.263970001041889	-0.370775011181831	-0.390399990975857	-0.42043499648571	-0.490989995002747	-0.54427999407053	-0.472010006010532	-0.384095008671284	-0.363205000758171	-0.327065008878708	-0.319614991545677	-0.248020005971193	-0.165130001679063	-0.0482100013643503	-0.00578000135719776	-0.149995002895594
chrII:332470-332780	YBR048W	0.181520000100136	0.069225000590086	-0.0678050007671118	-0.17384000569582	-0.200749999284744	-0.199304998666048	-0.146660003066063	-0.057574999332428	0.0389850035309792	0.524335008114576	1.73133995234966	2.84810005426407	3.40884498357773	3.55358004570007	3.70370004177094	3.81125007867813	3.73514503240585	3.86738005876541	3.82888001203537	3.56381497383118	3.06918997764587	2.3947350859642	1.6985700070858	0.711854991316795	0.319239990413189	0.236300006508827	0.221950002014637	0.214250005781651	0.213799998164177	0.226250000298023	0.231349997222424	0.1858000010252	0.228900000452995	0.277199998497963	0.299500003457069	0.434249997138977	0.441349998116493	0.524949997663498	0.460549995303154	0.391699999570847	0.140049994923174	-0.162900000810623	-0.288600005209446	-0.371649995446205	-0.425999999046326	-0.443849995732307	-0.359899997711182	-0.356799989938736	-0.367149993777275	-0.308000005781651
chrXII:48669-48979	YLL045C	-0.0656000003218651	-0.0092999991029501	0.0102499993517995	0.0953999981284142	0.123450003564358	0.0972499996423721	0.0760000012814999	0.0640999991446733	0.136350002139807	0.593599990010262	1.2948499917984	2.48305010795593	2.81905007362366	3.21794998645782	3.25015008449554	3.24175000190735	3.31400001049042	3.23589992523193	3.3079000711441	2.96214997768402	2.83480000495911	2.16560006141663	1.07095003128052	0.564900010824203	0.404899999499321	0.257539996504784	0.220044995099306	0.251329991966486	0.275574997067451	0.184694995731115	0.0233700000680983	-0.184320002049208	-0.211834999918938	-0.24677499383688	-0.308034999668598	-0.303230001032352	-0.360934993624687	-0.403164993226528	-0.403680008649826	-0.424770003557205	-0.521600013971329	-0.682170006632805	-0.710260003805161	-0.775524994730949	-0.813865000009537	-0.778214997053146	-0.807590013742447	-0.880934992432594	-0.890314999222755	-0.902849984169006
chrXII:723370-723679	YLR297W	0.953040039539337	0.665590006113052	0.423669993877411	0.341809996962547	0.257569992542267	0.210609994828701	0.103830001503229	0.122070000320673	0.23289999961853	0.460679993033409	0.727009999752045	0.958200001716614	1.11752001047134	1.41355001926422	1.69719998836517	2.18163999319077	2.76650004386902	3.03537993431091	3.18121001720428	3.30185995101929	3.38260006904602	3.59321999549866	3.74178991317749	3.24560997486115	2.75093002319336	2.26192498207092	1.84153999686241	1.74021002054214	1.29551001191139	1.02707000076771	0.837690004706383	0.735745012760162	0.661660003662109	0.666780018806458	0.618460005521774	0.595234978199005	0.580945006012917	0.652890005707741	0.629890024662018	0.641325005888939	0.603434991836548	0.56543000638485	0.458699995279312	0.426010009646416	0.40891499966383	0.405859994888306	0.351864995062351	0.369175006449223	0.364789997041225	0.359155006706715
chrIV:155968-156277	YDL170W	0.048140000924468	0.0154800001531839	-0.0863899976015091	-0.0307699996978045	-9.99942421913147e-06	0.0152800003997982	-0.0118999999482185	-0.0683300022035837	-0.0913700014352798	0.0625399969518185	0.426009997725487	0.8373399913311	1.25301997661591	1.9040199637413	2.73463995456696	2.99586000442505	3.1342999458313	3.14779000282288	3.18542995452881	3.18497996330261	3.40765993595123	3.30181999206543	2.25685999393463	1.11959000825882	0.433510002493858	0.332314997911453	0.302899992465973	0.290185004472733	0.282584995031357	0.279685005545616	0.267454995214939	0.281330002844334	0.283325006067753	-0.0885200008749962	-0.424574995040894	-0.492984993755817	-0.518464994430542	-0.544960016012192	-0.594484981894493	-0.629709994792938	-0.639785018563271	-0.7620649933815	-0.830374991893768	-0.821375006437302	-0.813910022377968	-0.823220017552376	-0.775115019083023	-0.695565021038055	-0.647324994206429	-0.582150000333786
chrIV:130541-130850	YDL184C	-0.204030002653599	-0.117559997737408	0.0301800016779453	-0.00452999983681366	0.0563199978321791	0.0802500002086163	0.0911400020122528	0.108609999716282	0.0936199989169836	0.377849993109703	1.12245000004768	2.41605994701386	3.00574994087219	3.37008998394012	3.74625000953674	3.83358001708984	3.89535994529724	3.86505994796753	3.56154007911682	3.2863299369812	3.05508008003235	2.75373992919922	1.86803998947144	1.09601001739502	0.187320001423359	0.0122049996629357	-0.0280050012399443	-0.0449050016701221	-0.0602300003170967	-0.0488449990749359	-0.0383099997416139	-0.0271600009640679	0.0391300002345815	0.140894997864962	0.137934997677803	0.205184996128082	0.230735006928444	0.34526499658823	0.441694997251034	0.533119997382164	0.493395003676414	0.538570013642311	0.510330000519753	0.359029999375343	0.265939998626709	0.0662149973213673	-0.146384996920824	-0.212150002270937	-0.387795002013445	-0.2727249994874
chrIX:165982-166289	YIL106W	0.443310007452965	0.50521999001503	0.125939996168017	-0.0830200002528727	-0.134459996968508	-0.163619995117188	-0.218179997801781	-0.322089999914169	-0.393449991941452	-0.339359992742538	-0.237619996070862	0.215859994292259	0.928630021214485	1.16990998983383	1.09861999154091	1.59997000694275	1.90314004421234	1.67907998561859	2.06830996274948	2.02116997241974	1.71495997905731	1.72953999042511	1.41482001543045	1.13865002393723	0.980400002002716	0.607594981789589	0.514195008575916	0.381080010533333	0.317765003442764	0.280130004882812	0.261884996294975	0.275284987688065	0.060419999435544	-0.151620002835989	-0.148645002022386	-0.0752750005573034	-0.00405499986372888	-0.00578000035602599	0.00250499994144775	-0.013274999713758	-0.0316700003109872	0.0432300003245473	0.210769998282194	0.23942000195384	0.150759997963905	0.134125000983477	0.148230004310608	0.159740000963211	0.130854998528957	0.0876200016587973
chrXIV:479225-479532	YNL079C	0.188260002434254	0.442309990525246	0.672910004854202	0.748799997568131	0.81450999379158	0.822400003671646	0.830149984359741	0.826400005817413	0.820660001039505	0.828100019693375	0.961300009489059	1.35991997718811	1.67381998300552	2.1512099981308	2.77812995910645	2.52882997989655	2.46426000595093	2.38351993560791	2.31797993183136	2.35237991809845	2.42347993850708	2.36400995254517	1.57545998096466	1.03352997303009	0.775569993257523	0.429049998521805	0.303000003099442	0.218150001019239	0.188675001263618	0.141674995422363	0.10499999858439	0.05095000192523	-0.0538750011473894	-0.142850004136562	-0.1807000041008	-0.206274997442961	-0.217325001955032	-0.244375001639128	-0.285749994218349	-0.30859999358654	-0.373224996030331	-0.505499988794327	-0.615674987435341	-0.572024986147881	-0.569325000047684	-0.571375012397766	-0.562724992632866	-0.556775003671646	-0.576124995946884	-0.532474987208843
chrV:242173-242479	YER046W	0.749499988555908	0.844330006837845	0.853470015525818	0.85556001663208	0.950010013580322	0.977109980583191	1.06411002278328	1.11859000921249	1.11994004249573	1.19112005233765	1.27702003717422	1.3636500120163	1.65628001689911	1.8038999915123	2.03984997272491	2.11598997116089	1.99048998355865	1.89141001701355	1.74100997447968	1.59625997543335	1.42030998468399	1.11894000768661	0.727110004425049	0.493719998002052	0.445069989562035	0.431815004348755	0.523649999499321	0.560790005326271	0.663620001077652	0.688004997372627	0.873800009489059	0.939034998416901	0.820140019059181	0.548644998669624	0.590805011987686	0.518154990673065	0.438309995830059	0.457279999554157	0.489449989795685	0.57913501560688	0.751699990034103	0.947734987735748	1.07294996380806	1.08944497704506	1.27444498538971	1.21704995632172	1.2290299475193	1.25913000106812	1.1681950032711	1.15651497840881
chrV:222255-222560	YER035W	-0.560044986009598	-0.581499981880188	-0.659285026788712	-0.535824984312057	-0.367265002429485	-0.44172999560833	-0.431104999780655	-0.41543000638485	-0.339889991283417	-0.131665003014496	0.567284984752769	1.30539498329163	1.81929998993874	1.86382999420166	2.04851499795914	2.24013001918793	2.35713495016098	2.52042005062103	2.68565007448196	2.55590492486954	2.36775000095367	2.22584998607635	2.0760749578476	1.42477495670319	1.19214995503426	1.09119999408722	1.00345003604889	1.01374998688698	0.903549998998642	0.846450001001358	0.831050008535385	0.82379999756813	0.791000008583069	0.538300007581711	0.300600007176399	0.325099989771843	0.307599991559982	0.397400006651878	0.388600006699562	0.344499990344048	0.416000008583069	0.458900019526482	0.438299998641014	0.335899993777275	0.329199999570847	0.353550001978874	0.359449997544289	0.398249998688698	0.397199988365173	0.389449998736382
chrVIII:512123-512428	YHR206W	-1.16357496678829	-0.611469979584217	-0.204724999330938	0.0210999986156821	0.143624998256564	0.144144997745752	0.194269996881485	0.229220001399517	0.33649999499321	0.312770003080368	0.63840499818325	0.964339974522591	1.39342494606972	2.54054999947548	3.45622498989105	3.5904299736023	3.8784900188446	3.91850998401642	3.86713997125626	3.8879199385643	3.63038498163223	3.52348506450653	3.01857503652573	1.45468498766422	0.240655004663859	-0.0939700003014877	-0.12292999625206	-0.114279997348785	-0.132780002057552	-0.144170002639294	-0.14975999891758	-0.268639999628067	-0.220769999921322	-0.0240199994295835	-0.01402000002563	-0.0564399988856167	-0.0670899979770184	-0.0548800002783537	-0.0807899996638298	-0.114199997484684	-0.172119997441769	-0.505659998953342	-0.826439994573593	-0.870479983091354	-0.875339996814728	-0.884539991617203	-0.862899988889694	-0.863439977169037	-0.853189986944199	-0.793949991464615
chrIV:1359543-1359847	YDR450W	0.430479988455772	0.351629999279976	0.458270010352135	0.561169993877411	0.712129998207092	0.819249975681305	0.827380001544952	0.814830005168915	0.932169991731644	1.14123997688293	1.47552995681763	2.26194996833801	3.25367999076843	3.30619003772736	3.5874499797821	3.45065996646881	3.30257992744446	3.25975995063782	3.23504993915558	3.10449998378754	2.74911000728607	2.44088995456696	2.24662998914719	1.3581699848175	0.81000000834465	0.523645009100437	0.449290005862713	0.41013999581337	0.378130005300045	0.395309999585152	0.394275008141994	0.452199997007847	0.35502500385046	0.191900000721216	0.0328949996270239	0.0797550004906952	0.0785349998623133	0.0717750001698732	0.062389999628067	-0.0479900017380714	-0.123535000160336	-0.144354999065399	-0.0650750009343028	-0.0369149999693036	-0.0710950003936887	-0.0514200007542968	-0.0719000017270446	-0.192719998583198	-0.182820001989603	-0.286874999850988
chrIV:1362393-1362696	YDR452W	0.355725005269051	0.525325015187263	0.50992501527071	0.4670500010252	0.490774996578693	0.481250002980232	0.555500000715256	0.60402500629425	0.649175018072128	0.759175017476082	1.09537500143051	2.43240001797676	3.25312507152557	3.42347502708435	3.35495007038116	3.39677500724792	3.48807501792908	3.4245999455452	3.39060002565384	3.12337493896484	2.59132498502731	2.01744997501373	1.45849999785423	0.798050001263618	0.515974998474121	0.414329996705055	0.351060006022453	0.387269994616508	0.381689992547035	0.356200006604195	0.336060005426407	0.263680005073547	0.0420300014317036	-0.285939994454384	-0.327209997177124	-0.368120002746582	-0.37475999891758	-0.368210008740425	-0.353670009970665	-0.30183000266552	-0.320010006427765	-0.310330006480217	-0.32377000451088	-0.305730000138283	-0.327020001411438	-0.326199996471405	-0.343819996714592	-0.392890009284019	-0.472049993276596	-0.565409994125366
chrI:92531-92834	YAL029C	-0.617430001497269	-0.377530008554459	-0.276579999923706	-0.135100001096725	-0.0750200010836124	-0.0458499997854233	-0.0421500004827976	-0.047749999910593	-0.0477800000458956	-0.043809999525547	0.390569997578859	1.65496998429298	2.4248199224472	2.91179995536804	2.9307300567627	3.15914995670319	3.2708300113678	3.16600005626678	3.07926003932953	2.90017993450165	2.64032001495361	1.87096997499466	1.13663001060486	0.668419986963272	0.466349995136261	0.25125500485301	0.19826999977231	0.211340000480413	0.21477999985218	0.213620003312826	0.214409996569157	0.195914994925261	0.0525099978316575	-0.12821999671869	-0.106794997304678	-0.477535010874271	-0.604809999465942	-0.566720017790794	-0.518970003724098	-0.569175007939339	-0.611070001125336	-0.609559994935989	-0.573474979400635	-0.608205008506775	-0.525054983794689	-0.487264995276928	-0.517920008301735	-0.522815002501011	-0.537834991514683	-0.522979992628098
chrXV:1028711-1029014	YOR369C	-0.670119988918304	-0.668439990282059	-0.397830000519752	-0.22106000483036	-0.0867500007152557	0.0269900005310774	0.0273499999195337	0.0550699999555945	0.0800399996340275	0.188399995863438	0.479839986562729	1.85006999373436	2.23385002613068	2.78183999061584	3.1012699842453	3.26214001178741	3.33299999237061	3.27738995552063	3.17811999320984	3.08141996860504	2.83314001560211	2.33123993873596	1.19479999542236	0.834209990501404	0.613400000333786	0.526430010795593	0.507499997317791	0.376274991035461	0.339305005967617	0.35895000398159	0.319014997780323	0.160369998961687	0.0884549992159009	-0.0454450005665421	-0.0979249998927116	-0.0680850008502603	-0.0392899993807077	-0.130780001543462	-0.218340000510216	-0.240020000189543	-0.309189996868372	-0.21859499886632	-0.166324999928474	0.00465500000864267	-0.0411600008141249	-0.0899949990212917	-0.0589749999344349	-0.00709000006318092	0.0201400009915233	0.158694999292493
chrII:60843-61145	YBL087C	-0.345800000429153	-0.151660000346601	0.0933000028133392	0.133350003510714	0.206680002808571	0.210840006172657	0.223070003092289	0.2632100045681	0.362349998950958	0.560989981889725	1.00988999605179	2.14327003955841	2.87642004489899	2.99316997528076	2.96719000339508	2.89315001964569	2.82823002338409	2.82436001300812	2.83099999427795	2.85452008247375	2.70613996982574	2.59895000457764	2.33346004486084	1.8286100268364	1.22648996114731	0.813385009765625	0.688289988040924	0.652879983186722	0.577329975366592	0.522640001773834	0.507850004732609	0.492514996230602	0.454225006699562	0.342580001056194	0.432814991474152	0.292935007810593	0.301734997332096	0.308410002291203	0.319674991071224	0.273735005408525	0.216764998435974	0.155830002576113	0.0702100003603846	0.00478499927558005	-0.0427700016647577	-0.0916499976068735	-0.114460001140833	-0.145494998991489	-0.198590000718832	-0.201419996470213
chrVI:95128-95428	YFL022C	3.2609149813652	2.7044199347496	1.96536999940872	1.55030497908592	1.28737499713898	1.23838503956795	1.17440997958183	0.903320008516312	0.851564991474152	0.917279988527298	0.944459998607636	1.24897997379303	1.40960001349449	1.49065496921539	1.58093000054359	1.9244550049305	2.32827998399735	2.21792500019073	2.32956005334854	2.36840500831604	2.32999501228333	2.17122000455856	2.04997997283936	1.15659998357296	0.748529997467995	0.463200008869171	0.301150000095367	0.222079998254776	0.201500000059605	0.239530006051064	0.260320007801056	0.276600001752377	0.188750000298023	-0.0249200008809566	-0.161690001189709	-0.229150003194809	-0.268330001831055	-0.337009999155998	-0.412150007486343	-0.489070010185242	-0.57506999373436	-0.650220000743866	-0.677510017156601	-0.678490006923676	-0.63105001449585	-0.62849999666214	-0.583429998159409	-0.541019982099533	-0.543989980220795	-0.604639983177185
chrXI:428934-429233	YKL007W	0.799279993772507	0.868359982967377	0.954680001735687	1.04334001541138	1.06599996089935	1.14317998886108	1.0569500207901	1.13445001840591	1.24656000137329	1.26211000680923	1.3715499997139	1.51430996656418	1.83451000452042	2.07710998058319	2.32818009853363	2.83507008552551	3.07628996372223	3.15922000408173	3.06744995117187	3.0413699388504	3.16667003631592	3.01164000034332	2.6739599943161	1.69451001882553	0.486280001699924	0.14856999963522	0.1865149974823	0.211219997704029	0.219144999980927	0.220179998129606	0.240850006788969	0.182944998517632	0.0933100011199713	-0.0526899985969067	-0.224769990891218	-0.263935003429651	-0.298289999365807	-0.334199993312359	-0.35502000451088	-0.367674995958805	-0.412464992702007	-0.288594998046756	-0.113405000790954	-0.147890003025532	-0.178855000436306	-0.2038350045681	-0.190365001559258	-0.20288999825716	-0.148185005411506	-0.0622550021857023
chrVII:107617-107916	YGL206C	-0.66495001912117	-0.470350015163422	-0.259960000216961	-0.0838900024071336	0.046569998934865	0.146609997749329	0.166129995882511	0.177519999444485	0.226979999244213	0.316049998998642	0.778729999065399	1.67806997299194	2.04477994441986	2.22906002998352	2.47469003200531	2.61460998058319	2.51670000553131	2.39047000408173	2.31046001911163	2.25327000617981	2.10473005771637	1.86910001039505	1.16791996955872	0.756459984183312	0.227470003813505	-0.188895000517368	-0.181590000540018	-0.196040001511574	-0.144834999740124	-0.114075002074242	-0.130969997495413	-0.319094996154308	-0.808605015277863	-1.12552998065948	-1.17367998361588	-1.18509004116058	-1.17272003293037	-1.20173500180244	-1.28205996751785	-1.31253502964973	-1.25313001871109	-0.934299993515015	-0.735855001211166	-0.768329992890358	-0.814644980430603	-0.846380016207695	-0.866165000200272	-0.859979993104935	-1.07576498389244	-1.24459000825882
chrX:160105-160403	YJL133W	-0.0840899996459484	-0.078900002501905	0.0970599971711636	0.633149987459183	0.854630017280579	1.0978600025177	1.34950002431869	1.57455002069473	1.85997002124786	2.09729998111725	2.35397005081177	2.68861994743347	3.15550005435944	3.98735008239746	4.21263995170593	4.14072985649109	3.88618998527527	3.77079005241394	3.97436006069183	3.99939014911652	3.26505992412567	2.58344995975494	1.88829998970032	1.40623000860214	1.03738003373146	0.8644749969244	0.868915024399757	0.851170012354851	0.842509987950325	0.822885006666183	0.792030012607574	0.782385006546974	0.847465008497238	1.07377502024174	1.22328501939774	1.07611503005028	1.04870999455452	1.0697750210762	1.06497499346733	1.04379998445511	0.995565018057823	0.950730001926422	0.819605004787445	0.593020009994507	0.632059988379478	0.572839990258217	0.586410009860992	0.573445016145706	0.570905017852783	0.522729977965355
chrXII:781446-781744	YLR325C	1.31625996232033	1.06663498878479	0.282909998297691	0.205875001847744	0.268619994819164	0.279059994220734	0.263905000686646	0.252005003392696	0.240234997868538	0.193424997478724	0.607249999791384	1.69786506295204	2.713350045681	3.08647503852844	3.4855600476265	3.59885004758835	3.65360000133514	3.648495054245	3.49294002056122	3.27808995246887	2.9494500875473	2.26066500544548	1.52178497314453	0.860894984006882	0.492765009403229	0.389129999279976	0.361790001392365	0.37015999853611	0.352480000257492	0.305820000171661	0.273989999294281	0.255709993839264	0.159530000388622	-0.0302199989557266	-0.0817899994552135	-0.134820002317429	-0.133089999109507	-0.123170001804829	-0.0113799999700859	0.0219800007296726	0.0341699996963143	0.182729995250702	0.229850000143051	0.145299996435642	0.0904999993741512	-0.0325999983586371	-0.285449993610382	-0.565369999408722	-1.01158002018929	-2.04633001089096
chrXIII:352201-352499	YMR041C	0.683169996738434	0.67830001115799	0.561679989099503	0.416299992799759	0.379389998316765	0.371529999375343	0.37102999985218	0.374500009417534	0.439079996943474	0.478479996323586	0.773710009455681	1.40964999198914	2.02832001447678	2.84702997207642	3.34869003295898	3.67351005077362	3.33041000366211	3.21585004329681	3.20264000892639	3.26901001930237	3.19106993675232	2.77105994224548	2.28016004562378	1.91905000209808	1.2327100276947	1.20891500711441	1.22920500040054	1.2320399582386	1.21781996488571	1.23086500763893	1.23145001530647	1.18668002486229	0.90911999642849	0.77774501144886	0.716335007548332	0.698380026221275	0.674265012145042	0.652194979786873	0.645600008964539	0.617284980416298	0.557655003666878	0.525550012290478	0.450535002350807	0.348210009932518	0.318655003607273	0.316610005497932	0.319825001060963	0.307259997725487	0.345110005140305	0.463700012862682
chrVI:223038-223335	YFR032C	-0.280850003659725	-0.292275001108646	-0.289564992487431	-0.382545006275177	-0.355625009536743	-0.331114998459816	-0.319374994933605	-0.271379999816418	-0.296445003151894	-0.212520003318787	-0.0938550010323524	0.214165000617504	0.300020004808903	0.226425002515316	0.191774998232722	0.0675799993798137	0.237019993364811	0.189540003053844	-0.0407250018790364	-0.350480000674725	-1.14409000277519	-0.981395003199577	-0.551004990935326	-0.434944997727871	-0.219940002262592	-0.20009999871254	-0.0699099987745285	-0.121509996056557	-0.0908699966967106	-0.0824400000274181	-0.119220001995564	-0.11134000197053	-0.082439998537302	-0.338079997897148	-0.530210012197495	-0.686430013179779	-0.668490016460419	-0.712790018320084	-0.7083800137043	-0.683079999685287	-0.69157001376152	-0.604090017080307	-0.520110011100769	-0.512549990415573	-0.618600004911423	-0.594680005311966	-0.550439995527267	-0.577089995145798	-0.582249987125397	-0.63231001496315
chrIV:765341-765638	YDR152W	0.0944349996745586	0.169429997354746	0.423649986088276	0.591860002279282	0.550490012764931	0.624985009431839	0.66353500187397	0.665309989452362	0.68361998796463	0.747145012021065	0.717765009403229	0.997760003805161	2.06828003525734	2.82601000070572	2.9035900592804	2.9532149553299	3.0256649851799	2.97905498743057	3.02965005636215	2.76572996377945	2.3334499835968	1.90891000628471	1.43691003322601	0.89623498916626	0.435384990274906	0.308039993047714	0.166359995305538	0.196550001204014	0.190780000388622	0.147860004007816	0.0785499997437	-0.0316700007766485	-0.290909998863935	-0.577239993214607	-0.642809998989105	-0.725219988822937	-0.771320003271103	-0.809630018472671	-0.772479999065399	-0.803120011091232	-0.669100022315979	-0.481139993667603	-0.345320007205009	-0.198070003092289	-0.134649996459484	-0.132140001654625	-0.155140000581741	-0.248499996960163	-0.422190010547638	-0.652249979972839
chrII:478972-479269	YBR119W	-1.0659400343895	-0.952099996805191	-1.03516996502876	-1.03840999603271	-1.01493996977806	-0.979360008239746	-0.791650015115738	-0.738809984922409	-0.691159999370575	-0.716290009021759	-0.567530000209808	-0.328189998865128	-0.288009998202324	-0.21469000428915	-0.0873799994587898	0.196730001270771	0.203290002048016	0.190030002593994	0.156200005114079	0.130969998985529	0.298359994590282	0.402210003137588	0.527200004458427	0.59867000579834	0.65757999420166	0.545434984564781	0.463559997081757	0.47694499194622	0.433485002815723	0.406574995815754	0.383324991166592	0.287934992462397	0.0471100009977818	-0.0790050020441413	-0.201555000059307	-0.226040000468493	-0.208869996666908	-0.189279995858669	-0.170165000110865	-0.164215006679297	-0.201004997640848	-0.311100000888109	-0.424809999763966	-0.461309997737408	-0.526134997606277	-0.526250004768372	-0.569095000624657	-0.591974997520447	-0.694634985923767	-0.832340011000633
chrXIV:302318-302614	YNL178W	0.114809998869896	0.183204999938607	0.259850003570318	0.341749998927116	0.307444998621941	0.310150007903576	0.343594999611378	0.373239994049072	0.445540007948875	0.495879983901978	0.511509999632835	0.747939997911453	1.11536000669003	2.21936995387077	2.43289999961853	2.40605001449585	2.32000502347946	2.2596700668335	2.26739007234573	2.20576002597809	2.09792504906654	1.85268000364304	1.53161000609398	1.03038998842239	0.636339981853962	0.210549998283386	0.0665700007230043	0.0439899996854365	0.0478800006210804	-0.010219999961555	-0.0241200008429587	-0.09671999826096	-0.218530001491308	-0.297470009326935	-0.348970004916191	-0.432069995999336	-0.519990009069443	-0.505890002846718	-0.51201998591423	-0.650849974155426	-0.747859984636307	-0.866270005702972	-0.891419994831085	-0.838450014591217	-0.777189999818802	-0.776400011777878	-0.769699996709824	-0.700269997119904	-0.690999990701675	-0.678349995613098
chrXV:606236-606532	YOR147W	-0.321549995243549	-0.299209992587566	-0.334654996171594	0.111990000680089	0.215639995038509	0.244679998606443	0.24142500013113	0.211984997242689	0.182789997011423	0.184269994497299	0.396634991466999	1.26964000463486	2.7243300318718	3.54123493432999	3.67307502031326	3.76661992073059	3.56974995136261	3.55181994438171	3.31694504022598	3.28603503704071	3.17522492408752	2.52727000713348	2.00877505540848	0.77990999519825	0.616290000081062	0.622549992799759	0.623639994859695	0.567140007019043	0.529100012779236	0.514380007982254	0.506440001726151	0.422939997911453	0.248559996619588	-0.109690002561547	-0.337570008635521	-0.380409997701645	-0.339490005373955	-0.330609998106956	-0.358529993891716	-0.352799996733665	-0.381030008196831	-0.392760002613068	-0.338100004196167	-0.368809998035431	-0.355319991707802	-0.35421000123024	-0.297130000591278	-0.326890009641647	-0.352649992704391	-0.399879994988441
chrVII:836752-837048	YGR169C-A	-0.40621500313282	-0.220720000565052	-0.0920700006186962	-0.151539997756481	-0.132574998959899	-0.120985002815723	-0.11437500230968	-0.115300000086427	-0.0797000002115965	0.00320000033825636	0.407279987167567	2.18716498315334	2.87882496118546	3.19057506322861	3.3786999464035	3.37142493724823	3.2898500084877	3.17499499320984	3.12130998373032	2.84594501256943	2.42314993143082	1.96063995957375	0.825520008802414	0.604469993710518	0.596939995884895	0.560920006036758	0.61139001250267	0.614299988746643	0.622579991817474	0.609989994764328	0.532379972934723	0.456519997119904	-0.0361199989914894	-0.265249998867512	-0.352500003576279	-0.323519995808601	-0.338769993185997	-0.364210000634193	-0.277399998903275	-0.317100006341934	-0.212310007214546	-0.034230000525713	0.0343699999153614	-0.0181200005346909	-0.0559799998998642	-0.00685999989509583	0.0507199982181191	0.0631699981167912	0.162549998611212	0.337430004775524
chrX:617843-618139	YJR101W	0.646399992704392	0.62800999879837	0.600889986753464	0.565049976110458	0.621009999513626	0.696369999647141	0.737440007925034	0.746990007162094	0.803520005941391	0.854639995098114	0.925789976119995	1.51313004493713	2.4170400261879	2.78296008110046	2.67969000339508	2.85586993694305	3.01733005046844	3.14802005290985	3.15866003036499	3.46084995269775	3.39612989425659	2.8795200586319	2.34116995334625	1.49945998191833	0.880569988489151	0.621920001506805	0.586020001769066	0.555815005302429	0.522310012578964	0.514144988358021	0.4188899949193	0.342534999549389	0.27021499723196	0.198389995843172	0.139535001665354	0.155915002524853	0.156100000441074	0.142320001125336	0.18369500041008	0.0769999992102385	-0.0433149997144937	-0.150829998031259	-0.266649998724461	-0.297380010783672	-0.27997999638319	-0.25933500379324	-0.248624995350838	-0.135365001671016	0.047265001013875	-0.0752749999985099
chrXII:897787-898083	YLR388W	-0.329150003194809	-0.412630000710487	-0.464579993486404	-0.477799996733665	-0.476979997754097	-0.485199999809265	-0.467539995908737	-0.413680005073547	-0.347250005602837	-0.205169995874166	0.387399995326996	1.5315100312233	2.71474995613098	3.23966994285583	3.50289001464844	3.46815004348755	3.32892005443573	3.29175000190735	3.04684996604919	2.65365002155304	2.29552998542786	1.98618994951248	1.84082000255585	1.61619002819061	1.04887000918388	0.723430001735687	0.634620004892349	0.627425011992454	0.596769991517067	0.553655001521111	0.416345007717609	0.377754996716976	0.259504997730255	0.147065003588796	0.0915099997073412	0.138649996370077	0.172199999541044	0.160224995017052	0.0501349984668195	-0.0703850015997887	-0.210624992847443	-0.289235000312328	-0.30558999478817	-0.348919999599457	-0.372344997525215	-0.346085001528263	-0.319749993085861	-0.201089992374182	-0.122400001063943	0.144935003295541
chrII:544540-544834	YBR150C	0.0454900017008185	0.360234999656677	0.512475025653839	0.464290003478527	0.431354999542236	0.401725001633167	0.408684988319874	0.420514990389347	0.307434991002083	0.236770002543926	0.794925005733967	1.0995049983263	2.24073007702827	3.20120491981506	3.29990502595901	3.45485993623734	3.44495499134064	3.45955996513367	3.31389507055283	3.29900996685028	3.07183004617691	2.67922993898392	2.037629956007	1.06487500369549	0.0878249943256378	-0.335249990224838	-0.433300003409386	-0.488899990916252	-0.472350001335144	-0.414000004529953	-0.414099991321564	-0.392350003123283	-0.308699995279312	-0.033050000667572	0.0800999999046326	0.119849998503923	0.0920000001788139	0.0881499983370304	0.0395999997854233	0.139799997210503	0.0888999998569489	-0.165449995547533	-0.2736000046134	-0.345350012183189	-0.346750006079674	-0.343950003385544	-0.305000007152557	-0.326800003647804	-0.437100008130074	-0.404699996113777
chrXI:608473-608767	YKR090W	0.0335300005041063	0.0229599991813302	0.0311500001698732	0.12933000177145	0.118709998577833	0.106999999284744	0.0900599986314774	0.0610799998044968	0.0693099990487099	0.141690003871918	0.209259997308254	0.44677999317646	1.59213999509811	2.38204007148743	3.106330037117	3.51494007110596	3.79054000377655	3.85283999443054	3.74976000785828	3.7108699798584	3.79018001556396	3.69946999549866	2.88491998910904	1.17375999689102	0.247529998421669	0.123114996403456	0.0815799988806248	0.0587949994951487	0.0353500009514391	0.0376349988393486	0.0265349998138845	-0.0158199997618794	-0.201910000573844	-0.577444994449616	-0.474049995839596	-0.446349990367889	-0.436460001766682	-0.422714996337891	-0.416134995222092	-0.38034999370575	-0.425204999744892	-0.411410002410412	-0.372455009818077	-0.399815008044243	-0.393979997932911	-0.392745000123978	-0.368610003590584	-0.329300011694431	-0.290585006773472	-0.320065003633499
chrVII:472476-472769	YGL013C	-0.573095011711121	-0.496300005912781	-0.346615003794432	-0.150750001519918	-0.0200449999421835	0.0446599990129471	0.0319500000216067	0.00949500002898276	-0.0222850002348423	0.0253299998585135	0.109175000339746	0.263114999979734	0.933540014922619	1.46001500487328	1.79824497103691	2.51877497434616	3.28319506645203	3.70918500423431	3.69360494613647	3.69157500267029	3.49736502170563	3.51305494308472	3.27071999311447	2.0271349966526	0.873205003142357	0.144890000336454	-0.119859998673201	-0.152519999444485	-0.129420000314713	-0.123460000753403	-0.122290001809597	-0.194509998708963	-0.407509994506836	-0.741899996995926	-0.738369989395142	-0.780719989538193	-0.802559977769852	-0.818079996109009	-0.830480021238327	-0.836240005493164	-0.810089999437332	-0.772839993238449	-0.804419994354248	-0.770469981431961	-0.761229991912842	-0.7487399995327	-0.720670008659363	-0.74705998301506	-0.818069988489151	-0.967460018396378
chrXV:925219-925512	YOR326W	-0.0923199985176325	-0.269415004178882	0.0569899994879961	0.324749999493361	0.218724999576807	0.197334998100996	0.198474995791912	0.213429999351501	0.246459998935461	0.309149998426437	0.399405001103878	0.809839987754822	2.22787495851517	3.36260501146317	3.6189749956131	3.78750997781754	3.96752499341965	3.84218008518219	3.67515004873276	3.83174995183945	3.56256506443024	2.638735049963	1.52715000510216	1.04661001712084	0.462379996478558	0.417309993505478	0.324599993228912	0.28999999165535	0.251659999787807	0.221030005812645	0.15856000483036	0.0664299994707108	-0.118909999728203	-0.572610008716583	-0.699499994516373	-0.641739976406097	-0.593160009384155	-0.589570009708405	-0.573900008201599	-0.574019998311996	-0.582479989528656	-0.58001002073288	-0.539079982042313	-0.570020002126694	-0.603099989891052	-0.632969999313355	-0.653509998321533	-0.715959995985031	-0.752830004692078	-0.828450000286102
chrXV:285480-285773	YOL021C	0.515679983794689	0.709539994597435	0.83367500603199	0.753374987840652	0.732224988937378	0.763239994645119	0.955829983949661	1.21932999193668	1.45723999142647	1.5304100394249	1.84059500694275	2.1607050538063	2.37400501966476	2.69276999235153	3.05023508071899	3.07998502254486	2.74863492250442	2.82352499961853	2.78069006204605	2.30939503908157	2.23372002840042	1.84549505114555	1.2851850092411	0.27037500217557	0.0179250005632639	-0.193399995565414	-0.192649997770786	-0.192649997770786	-0.203100003302097	-0.196200005710125	-0.21254999935627	-0.338249996304512	-0.553399994969368	-0.576900005340576	-0.654199987649918	-0.676550000905991	-0.674499988555908	-0.670400023460388	-0.654650002717972	-0.661549985408783	-0.56029999256134	-0.43325001001358	-0.457950010895729	-0.494500011205673	-0.476750001311302	-0.464099988341331	-0.478799998760223	-0.500249996781349	-0.511000007390976	-0.674750000238419
chrXVI:856970-857262	YPR159W	0.724089995026588	0.648164996504784	0.659110006690025	1.1503849953413	1.55427498221397	1.71000996232033	1.82474003434181	1.84279501438141	1.95081505179405	2.20231999158859	2.24057507514954	2.56590003967285	4.10858008861542	4.29217481613159	4.32168004512787	3.94665002822876	3.7528050661087	3.73435002565384	3.72721005678177	3.40157994031906	3.01856496334076	1.94936998486519	0.90060997903347	0.351719992607832	0.141184996627271	0.0145299997646362	0.0966999977827072	0.133100001513958	0.13172999843955	0.0879799991846085	0.0664800003170967	0.0616199985146523	0.0574700001627207	0.0669300008565187	0.0305099986493588	-0.164740000665188	-0.316190001368523	-0.419210004806519	-0.393020004034042	-0.482690012454987	-0.558169996738434	-0.48024999499321	-0.446930006146431	-0.446510004997253	-0.352770009636879	-0.299980002641678	-0.311199995875359	-0.324639996886253	-0.335350003838539	-0.37022000849247
chrXIII:504815-505107	YMR119W	-0.979289990663528	-0.717150002717972	-0.389430005848408	0.0114899976179004	0.214450004696846	0.277270013093948	0.30905000269413	0.318449997901917	0.358370000123978	0.371430000662804	0.428650003671646	0.689260005950928	1.40238997936249	1.7854000210762	2.14360995292664	2.37835006713867	2.60635004043579	2.69207994937897	2.60373997688293	2.5474600315094	2.95253002643585	2.8278799533844	2.72160995006561	1.97798998355865	1.34788999557495	0.525489990413189	0.159449994191527	0.0268700003623962	-0.0351500010117888	-0.0609600009396672	-0.236440003290772	-0.568684986233711	-0.648034989833832	-0.617524990439415	-0.481755012273788	-0.424340009689331	-0.368889990448952	-0.379084996879101	-0.344335006177425	-0.320695005357265	-0.371140007674694	-0.32990999519825	-0.302524997293949	-0.297150008380413	-0.312285010516644	-0.312420007586479	-0.354250007867813	-0.403469996154308	-0.511020001769066	-0.544465011358261
chrXV:92907-93198	YOL121C	-0.461759999394417	-0.456350010633469	-0.183189999498427	-0.0818400003015995	-0.0793500028550625	-0.114770000427961	-0.0626200014725327	0.0727700002491474	0.218150000274181	0.441989982128143	0.662050002813339	1.04794001579285	1.83978996276855	2.67245998382568	3.21029996871948	3.25404994487762	3.24381992816925	3.33647997379303	3.38916001319885	3.29837007522583	3.07111005783081	2.42581001520157	1.63077000379562	1.29751000404358	1.10595000982285	1.07278998792171	0.924669995903969	0.878569984436035	0.848205003142357	0.847305011749268	0.778949993848801	0.566355010867119	0.466115011274815	0.36001999527216	0.212225000560284	0.235149997472763	0.278324995934963	0.285734994709492	0.290594996511936	0.160314994305372	0.107300002127886	0.0620499996468425	0.0468050006777048	0.0235350009286776	-0.0740400011418387	-0.209945000708103	-0.269884998351336	-0.47707499563694	-0.760200002789497	-0.651819989085197
chrII:564908-565198	YBR162W-A	0.647279980778694	0.804945006966591	0.792020004987717	0.607575008273125	0.418040001392365	0.337225000560284	0.379659996926785	0.429040002822876	0.515000003576279	0.592475008964539	0.680454996228218	1.14412999749184	1.8196949839592	1.9929100394249	2.27891002893448	2.46920500993729	2.63456503152847	2.70804994106293	2.83573496341705	2.90163502693176	2.70749008655548	2.60519493818283	2.0473299741745	1.40706502199173	0.846880000829697	0.763379997014999	0.706919997930527	0.721609997749329	0.644819992780685	0.658269995450974	0.505129998922348	0.262509995698929	0.163799999654293	0.239559994637966	0.32402999997139	0.345949998497963	0.364279994368553	0.371350005269051	0.412490001320839	0.742609998583794	1.38217998743057	1.65811998844147	1.33416002988815	1.21011999845505	0.987889993190765	0.904289984703064	0.806120008230209	0.800940001010895	0.791910016536713	0.735250008106232
chrXVI:404613-404902	YPL081W	2.61413503885269	2.30249002575874	1.55210501551628	0.492395010590553	0.212265001237392	0.203084996342659	0.149410001933575	0.136590003222227	0.164469995349646	0.16676499992609	0.252689999341965	0.302674996852875	0.989079982042313	1.42541500926018	2.26190005540848	2.55792502164841	2.69676505327225	3.09783998727798	3.04036499261856	2.88922002315521	2.60619505643845	1.84559500217438	1.00299500226974	0.203964998666197	0.00889499941840768	-0.0781300015747547	0.00840999931097031	0.0509899992495775	0.0741499997675419	0.0882499977946281	0.176860002428293	0.18974000364542	0.184349995106459	0.0678199987858534	-0.00504000065848231	-0.0981700018048286	-0.187069998681545	-0.201859997212887	-0.252339999377727	-0.206119999289513	-0.125190002471209	-0.0247699996456504	0.0342800004407764	0.0383299998939037	0.0997500002384186	0.296909999847412	0.250199998915195	0.254660001397133	0.261840001493692	0.101420000940561
chrII:135742-136031	YBL044W	0.643050014972687	0.699299991130829	0.614699989557266	0.587250024080276	0.68419998884201	0.750149995088577	0.751800000667572	0.84909999370575	0.930649995803833	0.980949997901917	1.28000003099442	1.95655000209808	2.8304500579834	3.08974993228912	3.18474996089935	2.98870003223419	3.00299990177155	3.00575006008148	2.75409996509552	2.79219996929169	2.53450000286102	2.42049992084503	2.52280008792877	2.36115002632141	1.80299997329712	1.56565496921539	1.61760999560356	1.59392995834351	1.65089001655579	1.6484600007534	1.61478497982025	1.63097496032715	1.94917500019073	2.47701499462128	2.48628004789352	2.42630001306534	2.37393003106117	1.71135995388031	1.2609500169754	1.20200995802879	1.1132100135088	0.848949989676476	0.757685008645058	0.729694992303848	0.697979989647865	0.72141999900341	0.844729986786842	0.804710009694099	0.72054001390934	0.768185007572174
chrXVI:566851-567140	YPR005C	0.305249999463558	0.37141999900341	0.501260009407997	0.558990001678467	0.635369998216629	0.612730008363724	0.604809993505478	0.617810022830963	0.790229994058609	0.856749987602234	0.930519986152649	1.20190999507904	1.53815996646881	1.79884999990463	1.71665000915527	1.79639998674393	1.66044001579285	1.57250002622604	1.47279999256134	1.22395001649857	1.1245799779892	1.24607998132706	1.47464997768402	1.48513003587723	1.20373003482819	1.08234000205994	0.988174977898598	0.946270003914833	0.938345009088516	0.828079998493195	0.688354989886284	0.592269998788834	0.375554990768433	0.286300006508827	0.278530004620552	0.27605999559164	0.204820004850626	0.243370006233454	0.26399999782443	0.25879000723362	0.282175002247095	0.339000000059605	0.307989998161793	0.244140003621578	0.360530011355877	0.38060999661684	0.271429988741875	0.188820002228022	0.0770550034940243	-0.136740004271269
chrXV:825715-826003	YOR268C	1.15230997800827	1.07664996385574	0.831210017204285	0.468540000915527	0.473209998011589	0.510609996318817	0.581019985675812	0.667550003528595	0.672439986467361	0.659940016269684	0.812389993667603	1.33774999976158	2.30204997062683	2.62138996124268	2.72751994132996	3.35754997730255	4.06464996337891	4.12798991203308	4.26344017982483	4.24872994422913	4.07819023132324	4.03698000907898	3.54476997852325	3.19163999557495	2.6595799446106	2.16410002112389	1.82975000143051	1.68147501349449	1.52949997782707	1.35872501134872	1.14167499542236	1.02974998950958	0.91839998960495	0.81462499499321	0.800375014543533	0.883050009608269	0.849575012922287	0.838874995708466	0.834575012326241	0.843099996447563	0.899725005030632	0.973050028085709	1.03855001926422	0.88484999537468	0.671674981713295	0.609049990773201	0.712275013327599	0.758425012230873	0.797674998641014	0.855074986815453
chrXI:408144-408432	YKL015W	0.220320000499487	0.361245001852512	0.733795014023781	0.84042498767376	0.792509999871254	0.745680013298988	0.671274998784065	0.755875000357628	0.74431000649929	0.889805004000664	0.885549989342689	1.08695500195026	1.31220000386238	1.72100002765656	2.295075070858	2.4536300778389	2.24286998510361	2.2414449930191	2.14727004766464	2.26906491518021	2.47390505075455	2.13866497278214	1.60811996459961	0.779115019738674	0.220935003831983	0.115570002049208	0.0580599989742041	0.0412599999457598	0.038710000552237	0.0191199999302626	-0.0207300007343292	-0.177639998495579	-0.381549990177155	-0.581530010700226	-0.636379998922348	-0.611680006980896	-0.623080009222031	-0.63370001912117	-0.696840006113052	-0.714889991283417	-0.719939994812012	-0.700000017881393	-0.712410008907318	-0.759509998559952	-0.772789996862411	-0.779100000858307	-0.740460020303726	-0.732049989700317	-0.568210023641586	-0.516459998488426
chrI:69612-69900	YAL039C	0.528444990515709	0.347665004432201	0.03373499866575	-0.0930550007149577	-0.146874998509884	-0.15937000438571	-0.202320002019405	-0.231370002031326	-0.134765001013875	-0.0895999997854233	0.0578099977225065	0.356745000183582	0.507224993407726	0.676265016198158	1.00643998384476	2.25658001303673	2.92378500699997	2.94667998552322	3.00830005407333	2.95801000595093	3.06760498285294	2.76015492677689	2.31790001392365	1.77621496915817	0.859530001878738	0.304000002145767	0.150610001385212	0.136639994382858	0.157939995825291	0.163860000669956	0.164350003004074	0.0970500037074089	0.06019999794662	-0.114140000194311	-0.0393100000917912	0.0657999992370605	0.105479998886585	0.0545899998396635	0.0284099999815226	0.0240099998190999	-0.041499999538064	0.0692799972370267	0.0940700020641088	-0.00672000024933368	-0.093340003862977	-0.142760001122952	-0.201680001616478	-0.291079992055893	-0.390630000829697	-0.488220000267029
chrX:391881-392168	YJL026W	2.34152002334595	1.82463997602463	1.51897997260094	1.17752999663353	1.07572001218796	0.841180014610291	0.7052550137043	0.603964993357658	0.588475006818771	0.646015015244484	0.759110000729561	1.2102299541235	1.65088994503021	2.12644993066788	2.76619001626968	3.23948501348495	3.52996498346329	3.51631991863251	3.3004150390625	3.07348001003265	2.88657999038696	2.36223002672195	1.75292500853539	1.41282999515533	0.796600008010864	0.552730017900467	0.511769992113113	0.46486000418663	0.443369999527931	0.435159999132156	0.430490002036095	0.35004999935627	0.384170007705688	0.580489984154701	0.426679992675781	0.275020003318787	0.198299999535084	0.114419999718666	0.0706100024282932	0.0818199992179871	0.0574200000613928	-0.0560299977660179	-0.201109996438026	-0.308199998736382	-0.383990013599396	-0.393869999051094	-0.31243000626564	-0.324199995398521	-0.336739993095398	-0.362409999966621
chrII:45293-45580	YBL092W	0.794074998795986	1.57834497690201	2.27174995541573	2.13321499824524	2.22532005310059	2.27215996980667	2.1970999121666	2.08260005712509	2.15023000240326	2.16062499284744	2.10522507429123	2.24672001600266	2.46467001438141	2.24613491296768	2.18691993951798	2.35644495487213	2.42486498355865	2.23962996006012	2.04716995954514	1.90153995752335	1.56061500310898	1.42324999570847	1.00606501400471	0.397720010578632	0.229729998856783	0.18860000371933	0.150449998676777	0.155199997127056	0.125399999320507	0.106750000268221	0.0902500003576279	0.19709999859333	0.111850000917912	0.0179500002413988	0.0914000011980534	0.122650001198053	0.180500000715256	0.187799997627735	0.247950002551079	0.139200001955032	0.180699996650219	0.221600003540516	0.0583499986678362	0.102850001305342	0.0580000001937151	-0.119300000369549	-0.114800002425909	-0.237049996852875	-0.287649989128113	-0.281700000166893
chrXVI:653815-654102	YPR043W	-0.552910020947456	-0.517805007100105	-0.350335003435612	-0.353559998050332	-0.0382050003157929	0.0527849989011884	0.0525399992242455	0.0398150010034442	0.0444650009274483	0.0436700003221631	0.0822300016880035	0.464920012652874	1.89142506718636	2.72659994363785	2.99039993286133	3.19342501163483	3.25784002542496	3.37910001277924	3.41853494644165	3.42603507041931	3.24353501796722	3.00649507045746	2.57856999635696	1.32470000982285	0.50806500762701	0.453309994935989	0.341859999299049	0.337050008773804	0.315990000963211	0.287900003790855	0.32683000266552	0.368510001897812	0.406029990315437	0.174199993163347	0.112389997392893	0.131129997968674	0.181790000200272	0.173990002274513	0.16440000012517	0.0865300014615059	0.0506999988108873	0.0714299991726875	0.0776099981740117	0.0133500003255904	-0.036430000513792	-0.0933400012552738	-0.136580000817776	-0.126160000637174	-0.326910012960434	-0.207259999215603
chrIV:117305-117591	YDL191W	-0.601950019598007	-0.314949996769428	-0.326949998736382	-0.384250000119209	-0.292500004172325	-0.245650000870228	-0.295650005340576	-0.245799995958805	-0.172350004315376	-0.149399999529123	-0.126749999821186	0.310249999165535	1.5654000043869	2.31535005569458	2.67145001888275	2.9782999753952	3.19865000247955	3.12080001831055	3.0587500333786	2.97769999504089	2.7488499879837	2.61730003356934	2.47444999217987	1.98895001411438	1.05514997243881	0.327799999713898	0.286265003681183	0.333195003867149	0.373669995367527	0.343999999761581	0.363719993084669	0.21250000372529	0.146800001710653	0.167950000613928	0.110019995900802	-0.0295599996345118	-0.0886300012469292	-0.0562000006437302	-0.126510002464056	-0.111350003629923	-0.0621499992907047	0.140154998749495	0.208214998990297	0.190975002944469	0.165615001320839	0.151909998804331	0.10271999835968	0.0765500001609325	0.154380003362894	0.179360000789166
chrIV:1251694-1251979	YDR389W	-0.790309983491898	-0.618099987506866	-0.215509995818138	0.0078400019556284	0.207930001616478	0.177040004730225	0.205090004205704	0.237680000066757	0.237849999964237	0.25758999735117	0.323379999399185	0.524470007419586	0.857360029220581	1.6291799902916	2.38448002338409	2.11743993759155	2.27593998908997	2.06362001895905	1.91435002088547	1.7743300318718	1.66430000066757	1.5239800453186	1.51509997844696	1.11021997928619	0.587720000743866	0.194235002249479	0.148550002276897	0.128374999389052	0.0898049991577864	0.0742399975657463	0.041274999640882	-0.0162149998999666	0.007180000221706	-0.0117149996309308	0.117119999229908	0.138560000061989	0.187200003117323	0.178229999542236	0.202964998781681	0.2177649974823	0.153409998118877	-0.0635700017213821	-0.268815010413528	-0.350685000419617	-0.350000001490116	-0.417710000276566	-0.476480011641979	-0.515450012683868	-0.530870012938976	-0.422795003652573
chrVIII:75062-75347	YHL016C	-0.423239992558956	-0.367434996366501	-0.251109999790788	-0.120335002988577	0.0813350014388561	0.188294996321201	0.196514996886253	0.24913499802351	0.330820010602474	0.401399996876717	0.550424991548061	0.671224996447563	1.26981503069401	2.52661991715431	3.15880002975464	3.66156498193741	4.15987498760223	4.24373514652252	4.36165499687195	4.35983998775482	4.33014006614685	3.36255505084991	2.37115995883942	1.30200997889042	0.749164998531342	0.613859975337982	0.569649988412857	0.549870002269745	0.550869995355606	0.610839992761612	0.610430020093918	0.50799999833107	0.403800001740456	0.39449999332428	0.349329990148544	0.408319991827011	0.459439998865128	0.508470004796982	0.549260014295578	0.64465999007225	0.84349998831749	0.916139984130859	1.03213995695114	1.15890998840332	1.17587996721268	1.19834001064301	1.26116005182266	1.2072700381279	1.14024999141693	1.23596003055573
chrVIII:115960-116245	YHR005C-A	0.255784997344017	0.267484994232655	0.631205004453659	0.646314996480942	0.666544997692108	0.720450004935265	0.70232001543045	0.60739498436451	0.547714984416962	0.605029994249344	0.690484994649887	0.939374980330467	1.74272999167442	2.12728498578072	2.2331650018692	2.4241050362587	2.41953998804092	2.46288501024246	2.38820992708206	2.33594497442245	2.15734997987747	1.6464850127697	0.767989987134933	0.0399550043046474	-0.339140007644892	-0.250249996781349	-0.198749996721745	-0.210150003433228	-0.168450005352497	-0.167999997735023	-0.13289999961853	-0.0359500004815345	0.309299997985363	0.466400012373924	0.430349990725517	0.444250002503395	0.445600003004074	0.455850005149841	0.497500002384186	0.558399975299835	0.608300000429153	0.606700003147125	0.523749977350235	0.498799994587898	0.397900000214577	0.354549989104271	0.317350000143051	0.281949996948242	0.268899992108345	0.337850004434586
chrXII:179689-179974	YLR018C	0.0334499999880791	0.128400001674891	0.313200011849403	0.305600002408028	0.262350000441074	0.308249995112419	0.340200006961823	0.371299996972084	0.398249998688698	0.461999997496605	0.409799993038177	0.590649992227554	1.76225006580353	1.83120000362396	1.76010000705719	1.71640002727509	1.64069998264313	1.35970002412796	0.982300013303757	0.881000012159348	0.318300008773804	0.0251499996520579	0.11710000410676	0.378849998116493	0.395899996161461	0.207469999790192	0.255254998058081	0.281169989705086	0.275894999504089	0.317770002782345	0.310325008630753	0.232910004258156	-0.0754700034856796	-0.263784988224506	-0.355384999513626	-0.391164998710155	-0.348460005223751	-0.372345004975796	-0.376080007851124	-0.397575002908707	-0.544145023822784	-0.605025002360344	-0.56400001347065	-0.602249982953072	-0.616530010104179	-0.63012001812458	-0.593185004591942	-0.749950012564659	-0.721695011854172	-0.467904991656542
chrXV:94470-94754	YOL120C	0.122645000368357	0.197970002889633	0.248254998773336	0.439169988036156	0.56545498073101	0.557379987835884	0.552604985237122	0.542999982833862	0.55045000910759	0.556885021924973	0.621324998140335	0.798880004882813	1.22832002043724	1.95881994366646	3.26354500055313	3.83872997760773	3.91690007448196	3.9638200879097	3.78631993532181	3.69793001413345	3.21461505889893	3.10605500936508	2.67448492050171	1.54001001417637	0.110790002718568	-0.220649994909763	-0.290199995040894	-0.299649998545647	-0.295999988913536	-0.312150001525879	-0.361349999904633	-0.370049998164177	-0.47375001013279	-0.544349998235703	-0.525150001049042	-0.599750012159348	-0.604350000619888	-0.586400002241135	-0.538149982690811	-0.463799998164177	-0.525700002908707	-0.590399980545044	-0.490700006484985	-0.501399978995323	-0.415099993348122	-0.387799993157387	-0.327950000762939	-0.279500007629395	-0.290800005197525	-0.0690499991178513
chrXIII:70158-70442	YML101C	-0.287530000507832	-0.270990000665188	-0.243964992463589	-0.0791000012308359	0.177660004422069	0.349139995872974	0.421770000457764	0.627075006067753	0.880299982428551	0.998594990372658	1.08394498825073	1.38027000427246	1.98383497595787	2.23609006404877	2.3825049161911	2.85060005187988	3.21522997617722	3.06287000179291	2.90180500745773	2.78663495779037	2.6965949177742	2.2033399939537	1.9264399766922	1.51730501651764	1.06150501966476	0.589610007405281	0.428849998116493	0.378720000386238	0.335849994421005	0.457669991254807	0.659399992227554	0.896779990196228	1.0548800110817	1.31538997888565	1.62447998523712	1.74899997711182	1.93268998861313	2.01633996963501	2.32441992759705	2.45884997844696	2.35432991981506	1.84302002191544	1.08435000777245	0.695229995250702	0.488230001926422	0.361980006098747	0.285019993782043	0.217920005321503	0.174250003695488	0.068439999781549
chrXII:589006-589290	YLR226W	0.1827950052917	0.144829998165369	0.239344996958971	0.390630008280277	0.615800026059151	0.617449998855591	0.611705005168915	0.647544997930527	0.636125010251999	0.701010006666184	0.815815007686615	0.919205006957054	1.43113499879837	2.36103492975235	2.84245489835739	3.08684490919113	3.33687497377396	3.38463510274887	3.39283009767532	3.53959491252899	3.66889503002167	3.7974550485611	3.05864008665085	1.82167003750801	0.452879985421896	-0.0695500019937754	-0.160899996757507	-0.196200005710125	-0.193850003182888	-0.180149994790554	-0.144200000911951	-0.215800002217293	-0.266600012779236	-0.338800013065338	-0.259749993681908	-0.296349987387657	-0.287499994039536	-0.289949998259544	-0.274949997663498	-0.254950001835823	-0.174999997019768	-0.295499995350838	-0.354100003838539	-0.354100003838539	-0.346849992871284	-0.348299995064735	-0.310249999165535	-0.379950001835823	-0.600799977779388	-0.587700009346008
chrII:407255-407536	YBR082C	0.30064001083374	0.322080001235008	0.299839997291565	0.271619994938374	0.307600006461143	0.450219994783401	0.459059989452362	0.432310000061989	0.423089998960495	0.433319988846779	0.507009992003441	0.965949976444244	1.53904001712799	2.26131002902985	2.96965999603272	3.21752002239227	3.38806998729706	3.45072989463806	3.39053990840912	3.25532002449036	3.14533007144928	2.91727004051209	1.8777700304985	0.769810009002686	0.255169999599457	0.170625001192093	0.128200005739927	0.159924998879433	0.1765499971807	0.193800002336502	0.161675002425909	0.0921000000089407	0.0968499993905425	-0.100049997679889	-0.270875006914139	-0.348799996078014	-0.372824996709824	-0.438599996268749	-0.459274999797344	-0.46059999614954	-0.49192500859499	-0.464200004935265	-0.457074999809265	-0.425999999046326	-0.462425000965595	-0.456700012087822	-0.495474994182587	-0.470674999058247	-0.479249998927116	-0.502749986946583
chrXII:187352-187632	YLR023C	0.037575000571087	0.108145000040531	0.153359999507666	0.36189501285553	0.565540012717247	0.665055006742477	0.700524991750717	0.774104988574982	0.778214994072914	0.774230009317398	0.920419988036156	1.22577500343323	1.76462993621826	2.67085995674133	3.84783502817154	3.92095996141434	3.84719506502151	3.79810999631882	3.81970995664597	3.62653497457504	3.3435250043869	2.59689004421234	1.91156498789787	1.09542996883392	0.559790007770061	0.468560001254082	0.414770004153252	0.348079997301102	0.327689996361732	0.306720009446144	0.263620004057884	0.208649998903275	0.107309997826815	-0.0825200021266937	-0.0575799999758601	-0.0450100000947714	-0.0389700006693602	-0.0433299999684095	-0.0512899994850159	-0.0228999998420477	-0.054109999537468	-0.0712100006639957	-0.107519999390934	-0.240900002419949	-0.243860003352165	-0.267340004444122	-0.296249994635582	-0.284110006690025	-0.294229993224144	-0.280519998073578
chrII:164173-164453	YBL030C	0.309589993953705	0.330959996581078	0.214360001683235	0.217449998855591	0.299259999394417	0.344640010595322	0.278250010311604	0.273079997301102	0.255980005860329	0.212179999053478	0.244520002603531	0.379370009899139	0.577940005064011	0.933630001544952	1.74361004829407	2.97448992729187	3.25500998497009	3.40249993801117	3.39623997211456	2.9608699798584	2.78538992404938	2.78600001335144	2.74095997810364	1.8836199760437	1.13348999619484	0.744329985976219	0.569999986886978	0.432669986784458	0.429759988188744	0.398524993658066	0.339809994399548	0.343529994785786	0.03353499956429	-0.277550004422665	-0.209380003809929	-0.260600002855062	-0.203265000134706	-0.236320002377033	-0.258839996159077	-0.272809998691082	-0.24484500810504	-0.242735003679991	-0.377735002338886	-0.395940002799034	-0.443879994750023	-0.494289995729923	-0.473264998197556	-0.473579999804497	-0.52950998544693	-0.482085004448891
chrVII:547317-547596	YGR031C-A	0.00710999984294176	-0.0139099995605648	-0.0266100002452731	-0.0246200002729893	-0.0924800008535385	-0.0378300008364022	0.0959800004959106	0.110070002824068	0.130219998955727	0.236829999089241	0.365780001878738	0.828400009870529	1.52979000806808	2.65401003360748	3.01904997825623	3.17798004150391	3.1032600402832	3.06656000614166	3.03960001468658	2.92962009906769	2.76853005886078	2.39947006702423	2.01157006025314	1.30493996143341	0.968769997358322	0.592929993569851	0.336689998209476	0.29814500361681	0.262729997932911	0.235740001499653	0.188565001636744	0.10934499874711	-0.218000000715256	-0.390554997324944	-0.343260005116463	-0.32049999833107	-0.317250001430511	-0.310175007581711	-0.249080000817776	-0.208209999650717	-0.133850000426173	-0.0482149994000792	-0.00200999993830919	-0.0552800009027123	-0.0754700005054474	-0.105794998630881	-0.117695001140237	-0.173615000396967	-0.157335000112653	0.0890649992972612
chrX:123113-123391	YJL158C	2.53318002223968	1.76595997810364	0.643909990787506	0.208330002427101	0.135470002889633	0.124440000206232	0.0722600013017654	0.068979999423027	0.0664300002157688	0.10118999928236	0.239659996330738	0.564899986982346	0.925680011510849	1.44550002813339	1.99405000209808	2.34524993896484	2.74481000900269	3.17883994579315	2.98657996654511	2.74497003555298	2.70883996486664	2.574919962883	2.29733996391296	1.52683998346329	0.669659999012947	0.359229999780655	0.258084996044636	0.242315007001162	0.192784997075796	0.192785003036261	0.11180499875918	0.0552000009920448	0.0903899997472763	-0.137394998967648	-0.207649998366833	-0.269559993594885	-0.318130004405975	-0.375979995727539	-0.406884998083115	-0.445709995925426	-0.579170016944408	-0.72315502166748	-0.746239995956421	-0.763309994339943	-0.795244997739792	-0.786490008234978	-0.805625006556511	-0.749754989147186	-0.703059992194176	-0.676629996299744
chrVII:310621-310899	YGL103W	0.466070002317429	0.288360008597374	0.134280000627041	-0.16203999966383	-0.184260003268719	-0.14391999989748	-0.134499998390675	-0.135099998116493	-0.0818399973213673	0.00414000051096082	0.19586000405252	0.77822000682354	1.6042200088501	3.01715006828308	3.50666995048523	3.63806991577148	3.53046996593475	3.60191006660461	3.44015007019043	3.28449995517731	2.88735997676849	2.42068998813629	1.69706001281738	1.06409997940063	0.591319996118546	0.381190003454685	0.295105006545782	0.270479995757341	0.279704996943474	0.343719998002052	0.299120010435581	0.264665003865957	0.207119994610548	0.244405004382133	0.131165000423789	0.175109995529056	0.165490003675222	0.150255000963807	0.146124998852611	0.117515002191067	0.115145003050566	0.161844998598099	0.193459998071194	0.143649996072054	0.0459900002926588	-0.000840001925826073	-0.182810002937913	-0.230304999649525	-0.310224987566471	-0.230410009622574
chrXIII:652023-652301	snR11	-0.344999998807907	-0.230650007724762	-0.1798500046134	-0.163899999111891	-0.140049997717142	-0.00519999861717224	0.14384999871254	0.540800020098686	0.75450000166893	0.775949984788895	0.852700024843216	1.13835000991821	1.43335002660751	1.76815003156662	1.83614999055862	2.24590003490448	2.20885002613068	2.31139993667603	1.95300006866455	1.3314500451088	1.20880001783371	0.974400013685226	0.907799988985062	0.771050006151199	0.644199997186661	0.592964985966682	0.553275001049042	0.559644985198975	0.485155008733273	0.513004986941814	0.624015006422997	0.623639991879463	0.741289988160133	0.776130002737045	0.789454999566078	0.919920006394386	1.01580500602722	0.993160009384155	0.859044998884201	0.786505004763603	0.768199992179871	0.725540003180504	0.738199990987778	0.695230013132095	0.625665006041527	0.595484980940819	0.613750004768372	0.632259994745255	0.702944999933243	0.793530026078224
chrXV:347363-347640	YOR010C	0.176920001208782	0.280630001425743	0.39279999434948	0.506480008363724	0.51528000831604	0.497880002856255	0.50377000272274	0.559490007162094	0.600489985942841	0.703030008077622	0.811800003051758	1.0054399728775	1.10759000778198	1.35479998588562	1.62705001831055	1.81475001573563	2.29343996047974	2.27502994537353	2.30485002994537	2.4701299905777	2.63252005577087	2.60576004981995	2.25004004240036	1.52676001787186	0.591470009088516	0.19915499985218	0.217240001261234	0.214660000056028	0.170644996315241	0.133219999074936	0.0990449998527765	0.068995002284646	0.122164998203516	0.204255003482103	0.0802949991077185	0.0579099997878075	0.0465699991211295	0.071174998767674	0.0773599971085787	0.117374998703599	0.10318999812007	0.0921099994331598	0.0793250028043985	0.157325003668666	0.133609999716282	0.133379998803139	0.143114995956421	0.122099999338388	0.0424850002862513	0.0366450000554323
chrXVI:572361-572638	YPR008W	-0.5900750041008	-0.605519986152649	-0.58149000108242	-0.0156450048089027	1.24337498396635	1.87774502635002	2.04163491725922	2.15865496397018	2.28014993667603	2.26671496629715	2.21791996955872	2.20138493776321	2.23464002609253	2.16734992265701	1.93063500523567	1.68157497644424	1.61874500513077	1.58057999610901	1.60150502324104	1.65391500592232	1.95941497683525	1.84400999546051	1.65441997051239	1.23911999464035	0.703699997067451	0.564749997854233	0.591360002756119	0.60103999376297	0.565350008010864	0.529859983921051	0.551479989290237	0.523979997634888	0.489140006899834	0.567080003023148	0.557979983091354	0.534249997138977	0.525859999656677	0.526310002803802	0.46405001282692	0.441959992051125	0.504010000824928	0.582519978284836	0.347119989991188	0.0523299995809794	0.0626500017940998	0.0869199983775616	0.0908600009977818	0.0993000000715256	0.0995799995958805	-0.00347000006586313
chrIV:930637-930913	YDR234W	0.651299995183945	0.961919987201691	1.37884999513626	1.87575998306274	1.95752004384995	1.90129996538162	1.90193001031876	1.97097002267838	1.96040999889374	2.06533010005951	2.1592600107193	2.25158004760742	2.60247004032135	2.87738001346588	3.14618997573853	3.57762997150421	3.86617994308472	3.79150991439819	3.62465994358063	3.21591997146606	3.09996998310089	2.93171999454498	2.58785996437073	1.79046995639801	0.855089980363846	0.693299978971481	0.62425999045372	0.635785007476807	0.624714988470078	0.597994983196259	0.587289980053902	0.527294991910458	0.594830016791821	0.621945005655289	0.641445001959801	0.628705003857613	0.633370015025139	0.624105000495911	0.626174992322922	0.642574971914291	0.624290001392364	0.489229997992516	0.315254994854331	0.0947450010571629	0.0347950006369501	0.0182849997654557	0.00852999989874661	-0.00983500021975487	-0.0146400003693998	0.0349150000140071
chrXVI:297112-297388	YPL135W	1.86182997226715	1.6837349653244	1.3790649920702	0.787665006518364	0.522904993593693	0.447725003957748	0.415044990181923	0.399164998531342	0.411085000634193	0.373424991965294	0.371910007297993	0.642980021238327	1.27477001547813	2.45949498414993	3.04310007095337	3.43143998384476	3.88776994943619	4.1995701789856	4.30287990570068	4.12867987155914	3.82398495674133	3.71332997083664	3.41534997224808	2.1844099521637	1.13782997429371	0.613560009002686	0.586060017347336	0.582999986410141	0.565799981355667	0.524599999189377	0.486660003662109	0.349160003662109	0.319429987668991	0.248409998416901	0.0253200002014637	-0.0707700004801154	-0.123880001157522	-0.131760001182556	-0.180460001528263	-0.157479999959469	-0.219469998776913	-0.335690005123615	-0.427230000495911	-0.36465000808239	-0.365860000252724	-0.338800010085106	-0.318919998407364	-0.359449997544289	-0.475769993662834	-0.29423999786377
chrVII:229880-230156	YGL145W	0.11502500064671	0.132024997845292	0.168375000357628	0.375000007450581	0.521974995732307	0.669875010848045	0.674575001001358	0.706725001335144	0.731224983930588	0.75959999859333	0.79407499730587	0.894499987363815	1.78279995918274	2.73867493867874	3.33392506837845	3.7163000702858	3.84235000610352	3.84050005674362	3.75019997358322	3.49122494459152	3.33472502231598	3.03752499818802	1.54522496461868	-0.13849999755621	-0.439150013029575	-0.628850001096726	-0.514080014824867	-0.426880005002022	-0.33622000515461	-0.291929996013641	-0.205070000886917	-0.165680004656315	-0.331850001215935	-0.347709998488426	-0.437079992890358	-0.492069998383522	-0.529480016231537	-0.520070022344589	-0.503400015830994	-0.586459988355637	-0.598659992218018	-0.683599990606308	-0.658230012655258	-0.666959995031357	-0.679759991168976	-0.701280009746551	-0.718520003557205	-0.699249994754791	-0.66334000825882	-0.623669999837875
chrII:203145-203421	YBL011W	0.187050003558397	0.233550004661083	0.261500008404255	0.287100002169609	0.387450009584427	0.402249991893768	0.416900008916855	0.409949988126755	0.433050006628036	0.584200009703636	0.89640000462532	1.36479997634888	2.12075001001358	2.62849998474121	2.8614000082016	2.90199995040894	2.95960009098053	3.04185009002686	3.20860004425049	2.70165002346039	2.16979992389679	1.91589999198914	1.5095499753952	1.20759999752045	1.05105000734329	0.851605004072189	0.700650015473366	0.596089994907379	0.608074998855591	0.50920999199152	0.413190001249313	0.377304993569851	0.069754995405674	-0.310844998806715	-0.48673500418663	-0.461580009758472	-0.474654996395111	-0.5535600066185	-0.525399991869926	-0.598755007982254	-0.564879989624023	-0.57434498667717	-0.5190299898386	-0.533129996061325	-0.564789995551109	-0.59836500287056	-0.558390003442764	-0.610515007376671	-0.593110018968582	-0.661445012688637
chrVII:640451-640727	YGR079W	-0.126749996840954	-0.112819999456406	-0.170380000770092	0.0048000019043684	0.0666199997067451	0.152329997718334	0.157919996976852	0.153639996051788	0.149740000069141	0.169210003316402	0.34777999818325	0.817450022697449	1.73449999094009	2.69459998607635	3.13076999187469	3.20619993209839	3.22668001651764	3.26593000888824	3.23925008773804	3.26845009326935	3.1581699848175	2.89946000576019	2.68938002586365	1.97894006967545	1.17054001092911	0.957420003414154	0.856285008788109	0.828829997777939	0.783250001072884	0.778720015287399	0.772985008358955	0.751459994912148	0.563500010967255	0.343644995242357	0.253519996255636	0.118359998241067	0.0703400000929832	0.0534199995920062	0.0454200001433492	0.0429599998518825	-0.0192049990990199	-0.134439999237657	-0.316459997743368	-0.300069999694824	-0.216815002262592	-0.21992500051856	-0.198604998737574	-0.21336500570178	-0.211779998242855	-0.166554998606443
chrXII:673932-674208	YLR264C-A	-0.115099995583296	-0.0486100011970848	0.0601249982137233	-0.0146250007674098	-0.00354999974370003	0.0783600015565753	0.0681000001728535	0.0821000013500452	0.0869150001555681	0.0503000006079674	0.0661950007081032	0.257230002060533	0.678480008244514	1.31093997955322	2.31729501485825	3.036234998703	3.47013001441956	3.70649002790451	3.78668489456177	3.44768996238709	3.03899006843567	2.39061003923416	1.99688006639481	1.27967002093792	0.338860000669956	0.198499999940395	0.177999997138977	0.236989997327328	0.23992999792099	0.340010000765324	0.279749992489815	0.115330000221729	0.00735000018030405	-0.215159997344017	-0.37105999737978	-0.384979993104935	-0.389530000090599	-0.409800004959106	-0.37781999707222	-0.327939999103546	-0.305750009417534	-0.0808700010180473	-0.0333999996073544	-0.0630300022661686	-0.0483399997465312	-0.110010001063347	-0.158309999853373	-0.286999998986721	-0.327300006151199	-0.370080003142357
chrXIII:901353-901628	YMR314W	-0.263099990785122	-0.28690499663353	-0.175500000268221	0.011735000833869	0.220020004734397	0.374255003035069	0.422125001251698	0.398990006744862	0.39763501137495	0.403239996731281	0.413244995474815	0.486855000257492	1.26546000242233	2.30010999441147	3.03954502344131	3.47518502473831	3.65939490795135	3.86575990915298	3.72186998128891	3.42341995239258	3.13279495239258	2.62845002412796	1.96784498691559	1.0450350061059	0.0644549997523427	0.0353299997746944	0.00262999994447455	-0.0181699999142438	-0.00555000025779009	-0.053910000436008	-0.0802400015294552	-0.198000003397465	-0.061090001091361	-0.337690003216267	-0.40660999417305	-0.329539999365807	-0.353810009360313	-0.418270009756088	-0.397480002045631	-0.462829998135567	-0.541609996557236	-0.400929999351501	-0.339739996194839	-0.336099997162819	-0.370379999279976	-0.348540005087852	-0.363010013103485	-0.401749989390373	-0.319749993085861	-0.303929996490479
chrV:311470-311744	YER075C	1.90204000473022	1.66465004682541	1.19724000692368	0.808504998683929	0.656209993362427	0.64308999478817	0.583405008912086	0.607090014219284	0.614370021224022	0.57684999704361	0.559284999966621	0.694709995388985	0.882114997506142	0.99290497303009	1.17135999202728	1.53561499118805	2.05241994857788	2.55836490392685	3.15636998414993	3.67849000692368	3.36802499294281	2.68191504478455	2.0313000202179	1.34979997873306	0.934534987807274	0.763299971818924	0.728300005197525	0.659700006246567	0.533050000667572	0.518799990415573	0.45890000462532	0.454999998211861	0.466499999165535	0.457100003957748	0.373700007796288	0.35615000128746	0.330150008201599	0.361650004982948	0.39640000462532	0.377499997615814	0.343050003051758	0.26860000193119	0.24184999614954	0.298500001430511	0.417249992489815	0.349100008606911	0.292400002479553	0.284350007772446	0.255299992859364	0.449499994516373
chrVIII:36064-36338	YHL033C	-0.27437499910593	-0.295025005936623	-0.275199998170137	-0.261624995619059	-0.22537500038743	-0.138175001367927	-0.103949999436736	-0.0679500009864569	-0.0751750003546476	-0.078099999576807	-0.0942499991506338	-0.122225001454353	-0.0386749999597669	0.183925003744662	0.72070000693202	1.28962501883507	1.37204998731613	1.39272499084473	1.64587500691414	2.07537496089935	2.20069998502731	1.4975999891758	0.982149958610535	0.519649997353554	-0.0107749998569489	-0.176600003242493	-0.175990003347397	-0.24446999579668	-0.355479991436005	-0.389569997787476	-0.387419992685318	-0.405269995331764	-0.364760005474091	-0.341500002145767	-0.512910014390945	-0.562180006504059	-0.549630004167557	-0.575059998035431	-0.566260021924972	-0.697529995441437	-0.781409996747971	-0.965870022773743	-0.905529999732971	-0.742780011892319	-0.798650020360947	-0.704539996385574	-0.566920012235641	-0.536610007286072	-0.536499989032745	-0.489669999480247
chrX:150563-150837	YJL141C	-0.26815000474453	-0.278320002555847	-0.24225999712944	-0.178930003941059	0.0417599998414516	0.325400006771088	0.457700002193451	0.493320000171661	0.493419989943504	0.484859991073608	0.522300010919571	0.677020001411438	1.01526001691818	1.22495999336243	1.29231997728348	1.68243000507355	1.78892999887466	1.96948996782303	2.05461993217468	2.02990000247955	1.91262000799179	1.78539997339249	1.63050000667572	0.70181000828743	0.111960001522675	-0.0122050000936724	0.00454500016057864	-0.0281949994154274	-0.109839996881783	-0.1907799936831	-0.227939999848604	-0.219235002249479	-0.190744995325804	-0.220385005325079	-0.421930004656315	-0.508494982123375	-0.50823000818491	-0.49520498663187	-0.475349998474121	-0.440420009195805	-0.439430002868176	-0.702924996614456	-0.832484996318817	-0.78165999352932	-0.802659997344017	-0.785414987802506	-0.815464997291565	-0.818934991955757	-0.824305015802383	-0.77004000544548
chrVII:974492-974765	YGR240C-A	-0.347194997966289	-0.282785002887249	-0.118050001002848	0.0329050013795495	0.118394998833537	0.310940001159906	0.352899996936321	0.340830002725124	0.358865003287792	0.359389996528625	0.391590002179146	0.664469993114471	0.95657998919487	1.26063497662544	1.68873999118805	1.92235003113747	1.95406503677368	2.02506494522095	2.02946999073029	1.89405003190041	1.8077849984169	1.64456000328064	1.42463503479958	0.986284983158112	0.595144993066788	0.601440012454987	0.589529979228973	0.541429996490479	0.569460016489029	0.56927000284195	0.565849995613098	0.575929993391037	0.703980016708374	0.826049989461899	0.852230000495911	1.16209995746613	1.12035998106003	1.10210000276566	0.955570018291473	0.917290014028549	0.825660014152527	0.388950005173683	0.0985099986195564	-0.110040000453591	-0.363269998133183	-0.794820001721382	-0.950029993057251	-0.855800002813339	-0.863179975748062	-0.781630003452301
chrXII:92459-92732	YLL025W	-0.449954997003078	-0.434370006620884	-0.521610008180141	-0.724005016684532	-1.12780499458313	-1.52052499651909	-1.6058799803257	-1.39990502595901	-1.28985497951508	-1.34813999533653	-0.953914961218834	-0.385690005868673	0.426055016368628	1.42938501834869	1.96599494218826	2.44576997756958	2.74392496347427	2.61680002212524	2.59327999353409	2.51914999485016	2.27679994106293	1.90661997199059	1.42659504413605	1.09123502075672	0.538780000805855	0.378189992904663	0.273469994962215	0.197339999675751	0.159970000386238	0.144140001386404	0.140649998933077	0.110110000520945	0.230900001525879	0.303769999742508	0.290639990568161	0.261070001125336	0.275360007584095	0.249829997122288	0.363289999961853	0.36338999569416	0.30135999917984	0.207090003788471	0.207260003685951	0.241439992189407	0.25047999471426	0.216369998455048	0.146079999953508	0.0836100000888109	0.0477299999445677	0.057209999859333
chrX:73466-73739	YJL192C	0.193050004541874	0.277694995701313	0.355369991064072	0.353544990718365	0.597525005042553	0.711300000548363	0.854004997014999	1.01883997619152	1.04544500112534	1.16775498986244	1.19866999983788	1.45268500447273	1.78583501577377	2.03297999501228	2.51533995866775	2.99987996816635	3.18452504873276	3.46984502077103	3.57456508874893	3.60365999937058	3.04508996009827	2.48826997280121	2.25098497271538	1.45889499783516	0.296530005335808	0.14944000095129	0.0931999988853931	0.0855599999427795	0.101719999313354	0.125429999083281	0.102349998801947	-0.0471100006252527	-0.212929999828339	-0.239300000667572	-0.396130001544952	-0.418700003623962	-0.41611000597477	-0.431050005555153	-0.438490003347397	-0.352880004048347	-0.144030000083148	0.103880000393838	0.358060002326965	0.440119996666908	0.441889986395836	0.472319993376732	0.486540001630783	0.460000002384186	0.494329997897148	0.405299988389015
chrXI:335005-335278	YKL056C	-0.144550001621246	-0.0885899990797043	0.0305499996989965	0.150950001180172	0.305529996752739	0.481090006232262	0.573240011930466	0.622709995508194	0.625010001659393	0.591919988393784	0.601989996433258	0.642300009727478	0.891240012645721	1.55957998037338	1.97594006061554	1.83462002277374	1.89120000600815	1.99192999601364	1.90499002933502	2.09464001655579	1.48720999956131	1.12909001111984	0.690309995412827	0.451980000734329	0.441190007328987	0.278974998742342	0.199524998664856	0.143049996346235	0.147824995219707	0.0813750009983778	-0.0463500004261732	-0.162099998444319	-0.345000006258488	-0.493775010108948	-0.392100006341934	-0.334250003099442	-0.329475000500679	-0.347699999809265	-0.405675001442432	-0.518950000405312	-0.612499997019768	-0.606800004839897	-0.668549984693527	-0.906224995851517	-0.933475002646446	-0.860349997878075	-0.905424997210503	-0.943424984812737	-0.742599993944168	-0.669550016522408
chrII:236014-236286	YBL002W	0.592524982988834	0.410549998283386	0.578649990260601	0.524700000882149	0.610249996185303	0.655349999666214	0.65387499332428	0.657724991440773	0.65344999730587	0.604774981737137	0.54967500269413	0.681049987673759	1.0976999849081	1.52740001678467	1.79532504081726	2.09052503108978	2.32497501373291	2.4702000617981	2.4631000161171	2.45100003480911	2.49057501554489	2.34787505865097	2.14927506446838	1.89647501707077	1.41692504286766	0.934839999675751	0.792570006847382	0.685299998521805	0.607079994678497	0.528880009055138	0.465279996395111	0.12547999843955	-0.0560900021344423	0.0554800018901005	0.247419998049736	0.274570000171661	0.265009999275208	0.253069999814033	0.219239996373653	0.164499998092651	0.14649999961257	0.0347799998009577	-0.0310399992391467	-0.112929998338223	-0.175159998238087	-0.18015999943018	-0.1425999969244	-0.079789998754859	-0.00314000034704804	0.145980001054704
chrIV:836060-836332	YDR188W	1.20920501947403	1.45448498129845	1.89936999678612	1.85425500869751	1.82706496715546	1.60498498678207	1.61495998501778	1.5019050359726	1.25757498145103	1.11591504812241	1.00448502898216	0.859759998321533	1.03491497635841	1.41864004731178	1.96243005990982	2.28028008937836	2.90691494941711	3.62225003242493	4.00340487957001	4.12587502002716	4.15493497848511	4.24783002138138	3.4783350110054	1.91734505295753	1.03666500449181	0.454810002446175	0.478070002794266	0.434020006656647	0.421980002522469	0.398700004816055	0.368249994516373	0.336689999699593	-0.0229399971663952	-0.425289997458458	-0.673830014467239	-0.666440010070801	-0.588129985332489	-0.596960020065308	-0.600000005960464	-0.671319979429245	-0.65825999379158	-0.394310000538826	-0.252030004560947	-0.278329992294312	-0.404690006375313	-0.41487999856472	-0.377899986505508	-0.296389997005463	-0.281609991192818	-0.26887000054121
chrXV:58507-58779	YOL140W	-0.206839998066425	-0.186269998550415	-0.108789998292923	-0.124569999799132	-0.261320005357265	-0.324309998750687	-0.288730001449585	-0.231419996917248	-0.225519999861717	-0.222579994797707	-0.177090001106262	-0.110899998247623	0.408039999008179	1.51054999232292	2.13349003791809	2.10813006162643	2.36755011081696	2.7200400352478	2.56440999507904	2.38755991458893	2.51613991260529	2.0807799577713	1.71159001588821	1.22936996221542	0.773430013656616	0.257990003377199	0.119709997996688	0.105574997514486	0.0519799990579486	0.02204499989748	0.0622500017285347	-0.0497450012713671	-0.25412000566721	-0.321030004322529	-0.308194997906685	-0.344634997844696	-0.347060008347034	-0.37943499982357	-0.441049998998642	-0.448035000264645	-0.466365000605583	-0.342095004022121	-0.114604997076094	-0.00737499997485429	0.0414750014198944	0.0888099990785122	0.0712150013074279	0.0977400010451674	0.112989997491241	-0.00222500115633011
chrX:58980-59251	YJL200C	-0.299055004119873	-0.176724997907877	0.00289999982342124	0.0656200020574033	-0.125060002040118	-0.023074999731034	0.0307500009424984	0.0277250003069639	0.0249349995050579	0.0254299998749048	0.00233000023290515	0.161460007540882	1.50610995292664	2.631289935112	2.77576498985291	2.89031002521515	2.98224503993988	3.06856001615524	3.03448504209518	2.99408504962921	2.83102496862411	2.98788492679596	2.90976999998093	1.51175998449326	0.64975500702858	0.509950011968613	0.611349999904633	0.64190000295639	0.664599984884262	0.674950003623962	0.653499990701675	0.612250000238419	0.327000007033348	0.210450001060963	0.178100004792213	0.115749999880791	0.108600001782179	0.0714000016450882	0.0521000009030104	0.0162999997846782	0.136699996888638	0.267250001430511	0.207350000739098	0.0890999995172024	0.0899999998509884	0.119199994951487	0.123750004917383	0.167949996888638	0.125150002539158	0.0100500006228685
chrIX:415731-416002	YIR033W	-0.332489994168282	-0.305429998040199	-0.262259997427464	-0.355815002322197	-0.093400000128895	0.0436250003986061	0.0724099986255169	0.0928799975663424	0.138464994728565	0.149354995787144	0.173435007035732	0.497239997982979	1.31262997984886	1.81333501935005	3.25115998983383	3.79894496202469	3.81958498954773	3.58276498317719	3.47522503137589	3.32576500177383	3.40122005939484	2.86620498895645	2.27260003685951	1.22000497877598	0.290699999034405	0.0628600016236305	0.0625099990516901	0.105109997838736	0.0861400026828051	0.0441700011491776	0.0432399995625019	0.00897000073455274	-0.0121699998853728	-0.0713199999183416	-0.190769997239113	-0.35741999745369	-0.423270002007484	-0.433249995112419	-0.427069991827011	-0.534759998321533	-0.726090002059937	-0.754900002479553	-0.810149985551834	-0.878110009431839	-0.751749986410141	-0.732510012388229	-0.737110012769699	-0.759029984474182	-0.569479992985725	-0.463590008020401
chrVI:90664-90935	YFL024C	-0.577150002121925	-0.596199989318848	-0.498075000941753	-0.209674999117851	0.0230249986052513	0.124725002795458	0.163675002753735	0.203625004738569	0.204049997031689	0.227400001138449	0.235950000584126	0.421149991452694	1.13172499835491	2.56937494874001	3.63522499799728	4.19644999504089	4.48820006847382	4.59815001487732	4.49747502803802	4.32855004072189	4.10719990730286	3.5760749578476	3.0524999499321	1.84002503752708	0.930325016379356	0.781619983911514	0.843900007009506	0.878319996595383	0.882000011205673	0.890759998559952	0.909170007705688	0.936040019989014	1.10708997249603	1.38839998245239	1.92602998018265	1.40959004163742	1.09851000905037	0.877549999952316	0.53622001260519	0.06587999984622	-0.155819997191429	-0.168909996747971	-0.126499997079372	-0.0936700001358986	-0.0933399990200996	-0.104399999976158	-0.17058000266552	-0.185150004923344	-0.241959999501705	-0.317189991474152
chrII:336900-337171	YBR049C	0.180324999988079	0.188645005226135	-0.000389999896287918	-0.088450001180172	-0.151055002585053	-0.117295000702143	-0.11896499581635	-0.104340001568198	-0.105684999376535	-0.11645500138402	-0.142219998687506	0.0251900009810925	0.92101501300931	2.2573200404644	2.77230505943298	3.33101500272751	3.71501004695892	3.63705499172211	3.49481003284454	2.85377496480942	2.15469000339508	1.51253001093864	1.1212700009346	0.641135002672672	0.290585003048182	0.17119999974966	0.163950003683567	0.170250006020069	0.143249996006489	0.155849996954203	0.227149993181229	0.144999995827675	0.0770000014454126	0.00414999993517995	-0.00885000044945627	-0.0319999996572733	-0.0312500009313226	-0.114199999719858	-0.191750004887581	-0.186750005930662	-0.0175999980419874	0.064350001513958	0.0741500034928322	0.0514499992132187	0.0104000000283122	0.0633499994874001	0.0353500004857779	-0.0375999994575977	-0.0889499969780445	-0.0492000011727214
chrVII:95421-95691	YGL209W	0.350349992513657	0.345949992537498	0.21085000038147	0.103800000622869	0.0871999990195036	0.141649998724461	0.147550001740456	0.157999999821186	0.164949998259544	0.135850004851818	0.242650002241135	0.529650002717972	0.916449993848801	1.56705003976822	2.11594998836517	2.70324993133545	2.56885004043579	2.71840000152588	2.7694000005722	2.40279996395111	1.99959999322891	1.55300003290176	1.20004999637604	0.985100030899048	0.647749990224838	0.387454999983311	0.280680005252361	0.246115002036095	0.0910849969834089	0.0922650001943111	0.108004999533296	0.10330999866128	0.0597400013357401	-0.0314999987967894	-0.00422500001877779	-0.0291700008325279	-0.0365700010210276	-0.050870000384748	-0.109650002419949	-0.124244997650385	-0.136950001493096	-0.052910000551492	-0.0792250007390976	-0.101319999620318	-0.160844998061657	-0.158589994907379	-0.168364999443293	-0.186254998296499	-0.254355001449585	-0.318350002169609
chrVII:516348-516617	YGR014W	0.0359300013398752	0.298209992051125	0.318639999628067	0.300120002031326	0.184290000796318	0.189190001785755	0.244400000572205	0.239959999918938	0.32299998998642	0.340870001912117	0.536670005321503	0.793899989128113	1.35085003376007	2.76951003074646	3.34338004589081	3.50363998413086	3.52754004001617	3.49435000419617	3.37158994674683	3.22638001441956	2.98461000919342	2.67038998603821	1.78869004249573	0.887319988012314	-0.0199900005012751	-0.340270003676414	-0.344705006480217	-0.25601000264287	-0.192665000259876	-0.161520000547171	-0.112070001661777	-0.105715000256896	-0.0684150014072657	0.0665150001645088	0.0212399996293243	-0.0131250013422687	-0.0948449980467558	-0.109814999252558	-0.113325000554323	-0.107025001943111	-0.190880004689097	-0.479270009696484	-0.625554999709129	-0.65497499704361	-0.698310014605522	-0.724860006570816	-0.72223000228405	-0.758425000309944	-0.87705000936985	-1.06785500943661
chrXVI:526988-527257	YPL015C	0.409200009703636	0.45548001229763	0.52023499161005	0.496050001680851	0.499680009484291	0.523944988846779	0.603439992666244	0.752834996581078	0.777740004658699	0.862149998545647	0.925575003027916	1.04105503261089	1.37512497901917	2.4079950094223	2.99342002868652	3.39679495096207	3.52994000911713	3.59578504562378	3.42457503080368	3.46388499736786	3.35248506069183	3.16260496377945	2.32077998518944	1.42318998575211	0.750195002555847	0.471280017495155	0.410970002412796	0.42250000834465	0.392250007390976	0.362420007586479	0.350880008935928	0.376330003142357	0.360510006546974	0.279739999771118	0.271200004220009	0.253650000691414	0.254730010032654	0.284409993886948	0.359950000047684	0.368659999966621	0.330839994549751	0.36089999973774	0.302199992910028	0.00550000062212348	-0.0220800001174212	-0.0071299996227026	-0.0593899987637997	-0.0586300011724234	0.00149999875575304	0.117379996180534
chrIII:178264-178533	YCR031C	0.523049995303154	0.514349982142448	0.472099989652634	0.311850003898144	0.225825004279613	0.267625004053116	0.506724983453751	0.486675001680851	0.498450003564358	0.565899983048439	0.658500015735626	1.0927000194788	1.82179999351501	2.42977499961853	2.80580002069473	3.0348749756813	3.10124999284744	3.08210003376007	3.04385006427765	3.16647505760193	3.10262501239777	2.66154998540878	2.0485999584198	1.26529997587204	0.745000004768372	0.602130007743835	0.561410015821457	0.538040000200272	0.535430002212524	0.505730006098747	0.43745000064373	0.378040000796318	0.26628000587225	0.24214999973774	0.231960003077984	0.222020003199577	0.209050001204014	0.143690001964569	0.185850004851818	0.108110003173351	0.0768299981951714	-0.00873000007122755	-0.0873999990522862	-0.191939994692802	-0.228439998626709	-0.339860007166862	-0.515260016918182	-0.659030002355576	-0.801449978351593	-0.928080004453659
chrXVI:695034-695302	YPR074C	0.989649996161461	1.41337502002716	1.07087498903275	0.628949999809265	0.662424996495247	0.7136500030756	0.708825007081032	0.691100001335144	0.683724999427795	0.673150017857552	0.66805000603199	0.789899989962578	1.0706000328064	1.53612500429153	2.02112501859665	2.63100004196167	2.91122496128082	2.94475001096725	2.86992502212524	2.92692506313324	2.81007504463196	2.51015001535416	1.84982499480247	1.12645000219345	0.458325006067753	0.283130007982254	0.221730001270771	0.200809998810291	0.064929997548461	-0.0435800015926361	-0.0415299998596311	-0.022189999371767	-0.19798000305891	-0.322059997916222	-0.401739993691444	-0.513830006122589	-0.537239995598793	-0.460650014877319	-0.512340021133423	-0.552740001678467	-0.609410005807877	-0.629640001058579	-0.673419976234436	-0.68186000585556	-0.642649990320206	-0.687890011072159	-0.705060005187988	-0.717259985208511	-0.750859993696213	-0.690640020370483
chrII:504459-504727	YBR133C	0.0257499981671572	0.0449500009417534	0.130450002849102	0.195000000298023	0.307649999856949	0.351250007748604	0.372299998998642	0.362299993634224	0.351500004529953	0.400349989533424	0.386050000786781	0.523249998688698	1.48649996519089	2.67974996566772	4.00935006141663	4.48014998435974	4.44600009918213	4.41300010681152	4.47264981269836	4.45674991607666	4.24694991111755	4.19260001182556	3.99780011177063	1.32879999279976	0.987100005149841	0.806194987893105	0.73908998966217	0.737910008430481	0.749280002713203	0.751984992623329	0.739755013585091	0.814690005779266	0.358410004153848	0.0492350015323609	-0.0798199981451035	-0.0665100011974573	-0.0851849999278784	-0.0884400006383657	-0.0713300000876188	-0.0721150010824203	-0.0730799999088049	-0.0649350002408028	0.0354800000786781	0.0951800011098385	0.0836350008845329	0.0989949978888035	0.0278699999675155	-0.00288499984890223	-0.0819499964825809	-0.109829999133945
chrV:53264-53532	YEL054C	1.93227499723434	1.8091000020504	1.43192499876022	1.15765000879765	0.819850012660027	0.625850006937981	0.557899981737137	0.523849993944168	0.520600005984306	0.502000004053116	0.582149997353554	0.764824986457825	1.08150002360344	1.55724999308586	1.92769998311996	2.04884999990463	2.09124994277954	2.08539998531342	2.04979991912842	1.88792496919632	1.86680001020432	1.55972498655319	1.0699500143528	0.802275002002716	0.501474998891354	0.434760001301765	0.411690005660057	0.379529997706413	0.285320003330708	0.129069997370243	0.0662099990993738	-0.038459999859333	-0.117960001528263	-0.161219999194145	-0.256190001964569	-0.380199998617172	-0.303039999306202	-0.257540008425713	-0.207409998774529	-0.20536999553442	-0.239129993319511	-0.359750002622604	-0.366249987483025	-0.29481999874115	-0.309400007128716	-0.323300004005432	-0.254439997673035	-0.267060005664825	-0.201670002937317	-0.188989998400211
chrXII:1018970-1019237	YLR441C	-0.456329995393753	-0.446184991300106	-0.329999992251396	-0.206255000084639	-0.343864993005991	-0.279860005527735	-0.232035000622273	-0.269580002874136	-0.230295003950596	-0.221005003154278	-0.202869997918606	-0.0811499994248152	0.720675015822053	2.47349502444267	3.81960488557816	4.49031496047974	5.02855997085571	5.03242499828339	5.02748494148254	5.24381999969482	5.03990499973297	4.30645000934601	3.26027001142502	1.09026999920607	0.121135000325739	-0.00455000018700957	-0.0759500004351139	-0.104300003498793	-0.0984000004827976	-0.0883499979972839	-0.119599997997284	-0.192050002515316	-0.341700002551079	-0.476199999451637	-0.502250000834465	-0.533599972724915	-0.544400006532669	-0.519300013780594	-0.537699997425079	-0.520999997854233	-0.490199983119965	-0.492800012230873	-0.526800006628036	-0.564949989318848	-0.53795000910759	-0.55774998664856	-0.587399989366531	-0.596300005912781	-0.557599991559982	-0.45720000565052
chrII:561046-561312	YBR161W	-0.0630499986931682	-0.0313999995589256	-0.0188100010156631	-0.00916499979794025	0.232194997370243	0.378564997017384	0.488164982199669	0.500520008802414	0.522400015592575	0.547015002369881	0.522604987025261	0.641085001826286	0.692249998450279	0.865320011973381	1.39696996808052	1.84605996012688	2.26194998025894	2.26306499242783	2.30008507966995	2.55508997440338	2.13705492019653	2.00469496846199	1.62463500499725	1.58010500073433	1.3394249856472	1.28956000804901	1.31354004144669	1.34535001516342	1.37645996809006	1.39340995550156	1.46239998340607	1.36492000818253	1.3060999751091	1.30894998311996	1.18007001876831	1.03917000889778	0.882030004262924	0.722029995918274	0.710729986429214	0.712739992141724	0.722400003671646	0.581679981946945	0.516549998521805	0.37200001180172	0.264459997415543	0.230450001358986	0.121639997512102	0.177249999344349	0.086540001258254	0.0993699967861175
chrV:212048-212314	YER028C	0.237135000526905	0.216585002094507	0.291265010088682	0.53735499382019	0.66081500351429	0.534740021824837	0.51303998529911	0.463340000808239	0.465804994106293	0.489970003068447	0.531015005707741	0.555605018138886	0.602774998545647	0.873929989337921	1.59629501104355	1.83761000037193	2.35379509925842	2.59419491291046	2.48072003126144	2.10484501123428	1.58173497319222	1.43348500132561	1.15007000565529	0.981075003743172	0.82682498395443	0.701279985904694	0.724820011854172	0.782499992847443	0.801179999113083	0.754829984903336	0.68918000459671	0.574139988422394	0.469889989495277	0.51003001332283	0.456439983844757	0.457899993658066	0.423450005054474	0.445100009441376	0.457940000295639	0.429610008001328	0.427470007538795	0.40819000005722	0.324059998989105	0.101610000431538	0.00564999952912331	0.0652899984270334	0.066890000551939	0.111730000376701	0.113940002024174	0.144200001657009
chrXV:989468-989734	YOR349W	1.69744502305985	1.80428001880646	1.6767000079155	1.45327999591827	1.19929001331329	1.00771498382092	1.00465498268604	0.996040016412735	1.00518500804901	1.09755000472069	1.2267550110817	1.32312501072884	1.47451995015144	1.97964494228363	2.3235849738121	2.430794942379	2.42573000192642	2.35631495714188	2.22516001462936	2.20385004281998	2.27220494747162	2.17244503498077	1.94901992678642	1.18966498970985	1.02309997975826	0.927999997138977	0.959470003843307	0.881790006160736	0.868350005149841	0.828549993038177	0.779360002279282	0.683189994096756	0.346459992229939	0.144229999929667	0.0249899995978922	-0.0018899999326095	-0.0242500012274832	-0.0267100008204579	-0.0213400001637638	-0.0429699998348951	0.0391500003635883	0.264930003881454	0.25713999569416	0.265859994292259	0.272480010986328	0.253969991207123	0.215779994428158	0.200620000064373	0.234589999914169	0.219829997420311
chrXV:931235-931500	YOR327C	0.105700000375509	0.0727799996733665	0.0784200012683868	0.135550004243851	0.129700001329184	0.0360999997705221	0.0884400017559528	0.0998999997973442	0.101660000532866	0.123059999197721	0.143070003390312	0.136250001192093	0.31416001021862	1.27464000284672	2.10740995407104	2.46684005260468	2.66828999519348	2.74546000957489	2.93826992511749	2.70759990215302	2.37622995376587	2.2448299407959	2.17719004154205	1.77792001962662	1.49814001321793	1.21535003185272	1.09915003180504	0.926574990153313	0.866575002670288	0.880549997091293	0.825900003314018	0.800374999642372	0.670149996876717	0.476850003004074	0.100675003603101	-0.0723999999463558	-0.0727500002831221	-0.113575000315905	-0.11400000192225	-0.096450001001358	-0.107924997806549	-0.0291499998420477	0.205025006085634	0.597974985837936	0.621024996042252	0.640075013041496	0.640600010752678	0.641874998807907	0.632175013422966	0.670150011777878
chrVIII:488290-488555	YHR193C	0.210959997028112	0.261225008219481	0.335404998064041	0.495864990353584	0.605044999718666	0.673194998502731	0.693664997816086	0.723644998669624	0.699405008554459	0.668775001168251	0.646124994754791	0.723820006847382	1.68532000780106	2.38214007616043	3.2380650639534	3.89346500635147	3.90879502296448	4.10232499837875	4.07413980960846	4.07554006576538	4.14100000858307	3.30537004470825	2.62663496732712	1.5582449555397	0.238069994235411	0.0481000011786819	0.0948499999940395	0.0991000011563301	0.0614500008523464	0.0749000012874603	0.0601499993354082	0.00064999982714653	0.0162500003352761	0.138599999248981	-0.046000000089407	-0.0553000010550022	-0.0727999992668629	-0.0667499992996454	-0.0514999991282821	-0.0343999993056059	0.0193000000726897	-0.0028499998152256	0.0889499969780445	0.101550001651049	0.0780500024557114	0.0848000012338161	0.132350001484156	0.137550003826618	0.211450003087521	0.333350002765656
chrII:681908-682172	LSR1	-0.119855003431439	-0.115570002421737	-0.149745000898838	-0.0155700010247529	0.27974499464035	0.364424999058247	0.424044999480247	0.392205004394054	0.382839997112751	0.38436500877142	0.407395002245903	0.68309500515461	0.961584997177124	1.61728493571281	2.67388000488281	3.05076007843018	3.37238496541977	3.36866008043289	3.11197502613068	3.0428450345993	2.92112501859665	2.52231508493423	2.0262950360775	1.24491001963615	0.418510008603334	0.176160001754761	0.198890000581741	0.0971399981528521	0.0438799990341067	0.0417799992486835	-0.00149999978020787	-0.111350002139807	-0.0386200007051229	0.0282400002703071	0.0291199992410839	0.0330300010740757	0.115600000321865	0.168029999732971	0.269150006771088	0.405809998512268	0.475319987535477	0.493339997529984	0.58115998506546	0.601899981498718	0.595060008764267	0.45939000248909	0.297169995307922	0.119859999418259	-0.0743999991565943	-0.045940001681447
chrVII:84317-84581	YGL219C	-0.185430002212524	-0.291770002245903	-0.291659998893738	-0.310899990797043	-0.261679992079735	-0.153890001028776	-0.109749998897314	-0.0857700012624264	-0.068240001052618	-0.0632199985906482	0.0205400004982948	0.125479996204376	0.502699989080429	1.29661002159119	2.22738997936249	2.71542003154755	2.96628999710083	3.02489993572235	2.94567999839783	2.86982004642487	2.90581996440887	2.73671998977661	2.24897993803024	1.84137997627258	0.753819993138313	0.346149995923042	0.291905011236668	0.300604999065399	0.307409998774529	0.315355004370213	0.311600008606911	0.224495004117489	0.109105004323646	-0.0339149998966604	-0.0774400014430285	-0.111374998837709	-0.1284149967134	-0.135310001671314	-0.140900003165007	-0.150075004249811	-0.200645003467798	-0.172025004215539	-0.0116850005462766	-0.049464999884367	-0.0159250006225193	0.000294999973266386	0.00740999990375713	0.00670999968424439	0.0250400006771088	-0.0667349983006716
chrIV:341278-341542	YDL061C	-0.0540449997410178	-0.0165350000956096	0.00852000024169683	-0.0123200003057718	0.0710549999028444	0.0895099986344576	0.181299997866154	0.226319997757673	0.220614995062351	0.222060000151396	0.270585000514984	0.492020012438297	1.12860999107361	2.42944504022598	3.23210996389389	3.64471504688263	3.83085503578186	3.85610504150391	3.85483998060226	3.8904049873352	3.97902495861053	4.00315502882004	3.68329499959946	2.3592800796032	0.782815009355545	0.562729996442795	0.47197999060154	0.476560008525848	0.435540002584457	0.390140002965927	0.414759993553162	0.399380004405975	0.334900009632111	0.424400007724762	0.423999997973442	0.398150005936623	0.375380000472069	0.471240010857582	0.483730000257492	0.442359998822212	0.458910012245178	0.542840015888214	0.631040006875992	0.680649989843369	0.692930018901825	0.635539984703064	0.306400001049042	0.155379997193813	0.0733199972659349	0.17402999997139
chrXVI:106817-107080	YPL232W	0.155954995006323	0.0914499994367361	0.0926099993288517	0.019140001013875	-0.0617049992084503	-0.118970001116395	-0.0857150003314018	-0.0651350010186434	-0.0445299988612533	-0.0365350004285574	-0.0401500009000301	-0.0224449995905161	0.201029997691512	0.625719983875751	1.0394799977541	1.24105496406555	1.40666502714157	1.70476501584053	1.91571504473686	1.74545505046844	1.69334499239922	1.67551499605179	1.66071499586105	1.28044498562813	0.814529994130135	0.399249985814095	0.200099997222424	0.219800002872944	0.145750001072884	0.104950003325939	0.0564000019803643	0.00350000010803342	-0.0493500009179115	0.0262499991804361	0.21314999461174	0.16499999910593	0.176849998533726	0.195649996399879	0.158750005066395	0.194849997758865	0.00795000046491623	-0.403249993920326	-0.740200012922287	-0.927100002765656	-1.00969997048378	-1.04820001125336	-1.01370000839233	-1.0011500120163	-0.973700016736984	-0.726300001144409
chrVIII:375344-375607	YHR137W	0.618319988250732	0.755950003862381	0.774059993028641	0.615130007266998	0.576629996299744	0.568169981241226	0.565129995346069	0.567059993743896	0.560970002412796	0.547609984874725	0.508949986100197	0.576800000667572	0.795329999923706	1.47591004371643	2.94858999252319	3.36798005104065	3.59964003562927	3.83553998470306	4.04884014129639	3.90122003555298	4.04033010005951	3.71692996025085	3.35941996574402	2.28074001073837	1.07416000366211	0.432999996840954	0.226864998042583	0.275574995577335	0.19876499697566	0.169059997797012	0.147009999677539	0.129484999552369	-0.0834950007498264	-0.219185004383326	-0.299194996058941	-0.383270002901554	-0.397035002708435	-0.395344999432564	-0.420325005054474	-0.381060002744198	-0.451555000245571	-0.290960007160902	-0.0823349975049496	-0.0210599993355572	0.024530000705272	0.00832000002264977	0.0710349986329675	0.0557049985975027	-0.0285600010771304	-0.256190002337098
chrIX:139349-139612	YIL118W	-0.0328500003553927	-0.0303550002165139	0.017735000513494	0.221064998954535	0.703459990024567	1.45984998345375	1.70060503482819	1.71817499399185	1.81139996051788	1.94070500731468	1.90733500123024	1.86343497037888	1.97352497577667	1.9939350605011	2.06459505558014	2.066090041399	1.85318497419357	1.79608001708984	1.74631000757217	1.62011997699738	1.6798250079155	1.10607996433973	0.45570999532938	0.604219982028008	0.610814979672432	0.441870006918907	0.356339997053146	0.343750002980232	0.323579996824265	0.287040004134178	0.255639991164207	0.109170002676547	-0.0625899977982044	-0.23529999256134	-0.198200005292892	-0.173330003023148	-0.179430001974106	-0.159779998660088	-0.141150001436472	-0.0586499994620681	-0.178769999742508	-0.0715699998661876	-0.0183499997481704	-0.0172300001606345	-0.0833700008690357	-0.0954699974507093	-0.0678299993276596	-0.106409999728203	-0.197479999810457	-0.190989997982979
chrIII:262678-262941	YCR084C	0.411050000786781	0.44614499360323	0.443570004403591	0.6231300085783	0.686125004291534	0.772765010595322	0.768520000576973	0.746525001525879	0.711475014686584	0.669279995560646	0.701289993524551	0.912640011310577	1.4053750038147	2.64115003347397	3.25163009166718	3.56171000003815	3.55916497707367	3.70659005641937	3.71668504476547	3.72256504297256	3.71704497337341	3.66120500564575	2.93739002943039	1.936600035429	0.837159983068705	0.190400002896786	0.160879996418953	0.160459995269775	0.160999998450279	0.15479000210762	0.152979998290539	0.107560002431273	-0.00532000083476305	-0.184690001606941	-0.622159987688065	-0.808499979972839	-0.786320000886917	-0.787129980325699	-0.783999997377396	-0.78289001584053	-0.82920001745224	-0.990419971942902	-1.03924995660782	-1.02557998299599	-0.965260004997253	-1.01089995503426	-0.986080002784729	-1.01846997737885	-1.06341001987457	-1.01906002759933
chrIV:1450919-1451181	YDR500C	-0.398699998855591	-0.409500002861023	-0.390450000762939	-0.295900002121925	-0.165449999272823	-0.0126500003971159	-0.0164000007498544	0.101350001990795	0.224799998104572	0.305399999022484	0.327250003814697	0.482099995017052	0.986199975013733	2.25879997014999	3.09895002841949	5.12129998207092	5.1628999710083	5.17085003852844	5.23760008811951	5.26225018501282	5.29605007171631	5.1611499786377	4.36824989318848	2.13885003328323	0.793750017881393	0.341425004601479	0.301950008422136	0.218915002793074	0.231665003299713	0.178969997167587	0.151290000975132	0.158179999142885	0.18035499677062	0.254440000653267	0.240449994802475	0.199810002744198	0.196564999222755	0.343405000865459	0.351075001060963	0.370655001699924	0.343015007674694	0.367569997906685	0.387180010974407	0.400940002501011	0.323100009560585	0.0864849979057908	-0.111674997583032	-0.0763200014829636	-0.147460003197193	-0.202734998613596
chrVII:76540-76802	YGL225W	-0.169420000165701	-0.167200000584126	-0.132699998468161	-0.128485001623631	0.0486999994143844	-0.0678849994204938	0.025180000718683	0.0571499997749925	0.0621949991211295	0.069684998318553	0.057719998434186	0.0858750008046627	0.0648500008042902	0.946379992365837	2.21931497454643	2.76157001256943	2.58813503980637	2.71424504518509	2.75133501291275	2.81898503303528	2.78485997915268	2.67067000865936	2.35054500699043	1.3471449971199	1.0885800242424	0.926990008354187	0.874369984865189	0.838560020923614	0.850080007314682	0.840590000152588	0.77842001914978	0.69064000248909	0.491860002279282	0.353450003266335	0.21431999951601	0.217640003561974	0.179159998893738	0.187630000710487	0.157649999856949	0.132430002838373	0.0776900008320808	-0.00322999954223633	-0.0348899989388883	-0.0401799999177456	-0.0582900017499924	-0.0912400007247925	-0.17422000169754	-0.171969998627901	-0.204639992117882	-0.286589995026588
chrII:760928-761189	YBR279W	0.621540004014969	0.643530011177063	0.52247998714447	0.388749995827675	0.331959995627403	0.386779999732971	0.358779999613762	0.385730001330376	0.391989997029304	0.402080005407333	0.386220002174377	0.584290000796318	1.28835997581482	2.24591994285583	2.65807998180389	3.17611002922058	3.61510992050171	4.11406991481781	4.04977989196777	4.0607798576355	3.95633001327515	2.91430997848511	2.09156002998352	1.14856996536255	0.305780002474785	-0.0355650011450052	-0.0888149969279766	-0.0241050008451566	-0.00982500009704381	-0.0369550007861108	-0.0427950002253056	-0.0496999988332391	-0.124244999326766	-0.234710005670786	-0.200800000876188	-0.273135001957417	-0.329319998621941	-0.306980000436306	-0.293315000832081	-0.272259996831417	-0.406200006604195	-0.288050009310245	-0.416825008392334	-0.25519000440836	-0.222604994475842	-0.197810006141663	-0.201484995335341	-0.253155002743006	-0.253360007703304	-0.231454998254776
chrV:33719-33980	YEL063C	0.380549997091293	0.428400009870529	0.498700007796288	0.461450010538101	0.524999976158142	0.569050014019012	0.62270000576973	0.663249999284744	0.684249997138977	0.68655002117157	0.673599988222122	0.648499995470047	1.23340004682541	2.53310000896454	3.14499998092651	3.13115000724792	3.13800001144409	3.13709998130798	3.06360006332397	3.02389991283417	2.96109998226166	2.7092000246048	2.09319996833801	1.79879999160767	1.63730001449585	1.27149002552032	1.17329499721527	1.14509502649307	1.08283504843712	1.03450503945351	1.02147499918938	0.846650007367134	0.58387999907136	0.215294999629259	0.0773349987342954	0.0206999992951751	0.0905350007116795	0.0956150017678738	0.10794499963522	0.134444998577237	0.139004996791482	0.101085004583001	-0.00915999945718795	-0.033765000780113	-0.106315000355244	-0.194545003771782	-0.171779997646809	-0.172295000404119	-0.280974997580051	-0.257379996776581
chrXII:514824-515085	YLR179C	-0.558125019073486	-0.529674991965294	-0.443399995565414	-0.321399990469217	-0.214049994945526	-0.211474996060133	-0.143275000154972	-0.0633749989792705	-0.0453749997541308	0.0551000013947487	0.192749999463558	0.367074996232986	0.968125000596046	1.7496249973774	2.15622508525848	2.38814997673035	2.69992500543594	2.83275002241135	2.8857250213623	3.31399995088577	3.67142504453659	3.14189994335175	2.35519999265671	2.12307503819466	1.54552498459816	1.00790998935699	0.916490000486374	0.865730011463165	0.808730018138885	0.792240017652512	0.821849983930588	0.664730000495911	0.136219997704029	0.0381599992513657	0.071119998767972	0.0515399999916554	0.0351800004020333	0.00861000006552786	-0.00338999982923269	-0.0258200001902878	0.0676300011575222	0.289900001883507	0.36584999859333	0.404980006814003	0.457170003652573	0.454440000653267	0.416349989175797	0.315379998087883	0.286149999499321	0.263349997997284
chrXV:377876-378137	YOR023C	-0.0523500002920628	-0.0887900007888675	-0.217335006594658	0.0289500012993813	0.265519998967648	0.448249985277653	0.501604986190796	0.536609992384911	0.528404998779297	0.553024989366531	0.621220022439957	0.617135016620159	0.490435002744198	0.845695018768311	1.24981001615524	1.4602500140667	1.9594250202179	2.21194500923157	2.38622499704361	2.24623497724533	2.15460003614426	2.18135998249054	2.22020003795624	1.75324001908302	0.770625001192093	0.408369994163513	0.339490008354187	0.287980008125305	0.231309995055199	0.183670000731945	0.123829998075962	0.0487799987196922	-0.00852000042796135	-0.0273299999535084	-0.0570400018244982	-0.138030001521111	-0.161929999291897	-0.196680004894733	-0.201940003037453	-0.207039999961853	-0.235230000317097	-0.243179993331432	-0.304440000653267	-0.270819994807243	-0.223369999229908	-0.172329999506474	-0.142219997942448	-0.147890001535416	-0.105580000579357	-0.0143399997614324
chrVII:206274-206533	YGL158W	-0.16951000392437	-0.180169998854399	-0.0602200008928776	-0.0164500001817942	-0.0247299995273352	0.0642800025641918	0.0711100026965141	0.0699499987065792	0.131760002672672	0.268810003995895	0.303959995508194	0.381869998574257	0.595510023832321	0.708460015058517	0.940240001678467	1.46910997629166	1.91122999191284	2.18528003692627	2.35392003059387	2.30231001377106	2.09077994823456	2.01173996925354	1.91806000471115	1.75818997621536	1.33533000946045	0.902739977836609	0.803215003013611	0.790709975361824	0.770769989490509	0.743049997091293	0.688690012693405	0.587735012173653	0.417544996738434	0.392539998888969	0.361304995417595	0.281475007534027	0.269910001754761	0.255945003777742	0.241849996894598	0.260534995794296	0.298045000433922	0.212695004418492	-0.00384999997913837	-0.0508200000971556	-0.0330249994061887	-0.0180199998430908	-0.017284999974072	-0.0181749997660518	-0.0703899986110628	-0.0713850004598498
chrIV:579144-579403	YDR064W	-0.137569998204708	-0.167619998753071	-0.117960004508495	-0.0311299990862608	0.210969997942448	0.401529997587204	0.341259999573231	0.219940000772476	0.225779999792576	0.213459996879101	0.203589999675751	0.19818000048399	0.39690999686718	0.900350004434586	2.00153999328613	2.64443001747131	2.97670006752014	2.9699200630188	2.91008994579315	2.91616010665894	2.78458995819092	2.51122002601624	2.08209998607636	0.780269974470139	0.518199992179871	0.394214989244938	0.307685002684593	0.322395004332066	0.347590009868145	0.287285000085831	0.240739999711514	0.186224996298552	0.136085001192987	-0.0722599977627397	-0.136964999511838	-0.162459998205304	-0.199029994010925	-0.189580001682043	-0.228829995542765	-0.285374995321035	-0.315795002132654	-0.29490999802947	-0.243675003200769	-0.370340003073215	-0.392675003409386	-0.497205004096031	-0.645180013775825	-0.636029997467995	-0.648414999246597	-0.631289985775948
chrVIII:388803-389061	YHR144C	-0.0567999990656972	0.0114500001072884	0.129319995269179	0.266559991240501	0.429919996857643	0.604719996452332	0.700219982862473	0.747900003194809	0.703709995746613	0.722419989109039	0.711079984903336	0.729159992933273	1.06037998795509	1.72305002212524	1.82260000705719	2.01667003631592	2.20154995918274	2.51950995922089	2.79331996440887	2.93400995731354	3.0040899515152	2.99616997241974	2.79478998184204	2.28910998106003	1.27746999263763	0.762865000963211	0.575284984707832	0.548835006356239	0.52332501411438	0.48955499380827	0.474629992246628	0.423939995467663	0.320965005457401	0.163690000958741	-0.00877500046044588	-0.100284999236465	-0.108839999139309	-0.10623499751091	-0.10396500043571	-0.121915001422167	-0.102764999493957	-0.0681850001215935	0.0679050024598837	0.171685003116727	0.164940003305674	0.156185001879931	0.105759998783469	0.0859200000762939	0.0458949998021126	-0.0100950002553873
chrXIII:334876-335134	YMR031C	-0.35382499396801	-0.322244988381863	-0.335664990544319	-0.335385002940893	-0.140805000811815	0.164500004053116	0.275150009989738	0.308809991180897	0.317185002565384	0.335044993460178	0.413715000450611	0.605299997329712	0.788264998793602	1.36656998991966	2.73819991350174	3.85234003067017	3.9030900478363	3.66816993951797	3.61872988939285	3.42109001874924	3.07799006700516	2.38045502901077	1.79705500602722	1.36339004635811	0.811535009741783	0.50116999745369	0.40302000939846	0.397790002822876	0.360150000452995	0.29135000705719	0.272969999909401	0.287660011649132	0.209780004620552	0.15371999964118	-0.00148999989032745	0.0153700003065751	-0.00194000010742457	-0.0193200001493096	-0.00337000004947186	-0.104480000585318	-0.218590001761913	-0.323500001430511	-0.287830001115799	-0.314009994268417	-0.370150002837181	-0.372360002994537	-0.384049999713898	-0.365730002522469	-0.365719994902611	-0.34554999768734
chrXI:245596-245854	YKL104C	0.092510003130883	-0.0351749965921044	-0.0330949999392033	0.251685004122555	0.254115007072687	0.17304500117898	0.202424996346235	0.240874999016523	0.272095000743866	0.276854994893074	0.37347999215126	0.436194995045662	0.517200015485287	0.881155017018318	1.598130017519	1.98065002560616	2.07851994037628	2.4018000125885	2.4150099158287	2.15011502504349	1.6589649617672	1.1953350007534	1.0507050126791	0.793405002355576	0.550704999268055	0.385649994015694	0.307030001282692	0.330250006914139	0.310280001163483	0.280259999632835	0.0126700021326542	-0.0831399988383055	-0.178079997003078	-0.273990003764629	-0.279199987649918	-0.316879996657372	-0.317800006270409	-0.309829995036125	-0.336550000309944	-0.401960000395775	-0.473080000281334	-0.612310004234314	-0.621149998903274	-0.639730006456375	-0.660099995136261	-0.631079995632172	-0.617919987440109	-0.591209989786148	-0.527350014448166	-0.411449989676476
chrXII:796404-796662	YLR333C	0.278625003993511	0.278175003826618	0.25365000590682	0.0875999983400106	-0.158174997195601	-0.0539000015705824	0.100749997422099	0.170099999755621	0.201900005340576	0.25900000333786	0.317874990403652	0.415099993348122	0.775225013494492	1.57252499461174	2.27534997463226	2.61390000581741	2.53177499771118	2.41282498836517	2.18159997463226	2.21532505750656	2.06342503428459	1.51007500290871	1.03107500076294	0.943000003695488	0.634049996733665	0.46261999309063	0.350319999456406	0.309410008788109	0.256520003080368	0.283600005507469	0.386299994587898	0.297709994018078	0.130559998750687	0.0830900002270937	0.0566800005733967	0.105260000377893	0.126569998264313	0.0820299986749888	0.00651999954134226	-0.0682299975305796	-0.109120001643896	-0.118269997090101	-0.186800001561642	-0.21751000136137	-0.228200003504753	-0.256650002300739	-0.239239996671677	-0.364870002865791	-0.389679989218712	-0.385119995474815
chrIII:246660-246918	YCR073C	-0.649909996986389	-0.627920007705688	-0.563410019874573	-0.475324986875057	-0.477955015003681	-0.160275001823902	-0.132829999178648	-0.100185000896454	-0.0615950018167496	-0.0293799998238683	-0.0511449990794063	0.0243200008757412	0.395275004580617	1.37786002159119	2.6802050113678	2.82675000429153	2.86789991855621	2.88442990779877	2.88909499645233	2.94898498058319	2.83224501609802	2.69713500738144	1.80352499485016	0.757880015671253	-0.341870003938675	-0.42349998652935	-0.415150001645088	-0.423899993300438	-0.410149991512299	-0.413399994373322	-0.398400008678436	-0.45464999973774	-0.426100000739098	-0.569799989461899	-0.601699978113174	-0.631150007247925	-0.632149994373322	-0.630250006914139	-0.674950003623962	-0.653600007295609	-0.750399976968765	-0.595600008964539	-0.564900010824203	-0.576100021600723	-0.54569998383522	-0.557499974966049	-0.566750019788742	-0.55019998550415	-0.548800006508827	-0.701250016689301
chrXIII:605763-606021	YMR172W	0.798399984836578	0.8403500020504	0.763200014829636	0.527749985456467	0.504899993538857	0.618550002574921	0.652150005102158	0.656150013208389	0.665650010108948	0.686899989843369	0.703850001096725	0.769099980592728	1.12345001101494	1.76770001649857	3.1690000295639	4.32109999656677	4.46770000457764	4.18054986000061	4.17989993095398	4.17165017127991	4.17114996910095	3.92530000209808	3.3154000043869	1.9998499751091	0.759700000286102	-0.175199995934963	-0.234130005538464	-0.20069499835372	-0.203874998539686	-0.229094993323088	-0.221930000185966	-0.258035001903772	-0.317904996871948	-0.276665003597736	-0.269419999420643	-0.328569994866848	-0.309939995408058	-0.306209993362427	-0.336400002241135	-0.405889989435673	-0.457399997115135	-0.405324991047382	-0.276404996216297	-0.189474997669458	-0.200230001658201	-0.190344998985529	-0.135620000958443	-0.119264999032021	-0.0923599969595671	-0.00218000076711178
chrXII:164100-164357	YLR007W	-0.808290016651154	-0.816489982604981	-0.804469984769821	-0.691390007734299	-0.327349995076656	0.15680999904871	0.105550003796816	0.0619400013238192	0.0451699990779161	0.0392300006002188	0.0508800014853477	0.0722100012004376	0.155039997398853	0.444279997050762	1.96745002269745	3.06926002502441	3.27746000289917	3.26011996269226	3.28227002620697	3.08336005210876	3.06383998394012	2.60350003242493	1.76049998998642	0.70063000023365	0.327420002222061	0.247210002690554	0.250255005806684	0.257414998114109	0.260670001804829	0.255740001797676	0.249189998209476	0.241515000164509	-0.0977200016379356	-0.447389994561672	-0.431390002369881	-0.3916100025177	-0.369714996218681	-0.330645003914833	-0.281789998710155	-0.279615008831024	-0.225559997558594	-0.121674997732043	-0.0458950011699926	-0.147100002318621	-0.156474997848272	-0.181040001660585	-0.21594999730587	-0.183969997614622	-0.171374999731779	-0.236640001088381
chrXIV:651762-652019	YNR013C	2.49287000894547	2.72073502540588	2.86040495634079	2.61903998851776	2.46701989173889	2.33803000450134	2.19011009931564	2.07684496641159	1.91340993642807	1.78334998488426	1.76253500580788	1.73842499256134	1.7350999891758	1.7266900241375	1.87262997031212	2.1888899743557	2.25437998771667	2.22761491537094	2.07682502269745	1.8229849755764	1.68203997612	1.17703495919704	0.83928499519825	0.493564994633198	0.207504996657372	0.171719996631145	0.191560000181198	0.174339996278286	0.165989999473095	0.119209999591112	0.0207299999892712	-0.0877000022679567	-0.0486099991947413	-0.187670001387596	-0.268239989876747	-0.275269997119904	-0.280720007419586	-0.287810000777245	-0.254060000181198	-0.303869995474815	-0.509690001606941	-0.593920010328293	-0.670839995145798	-0.626039999723434	-0.591149997711182	-0.553739994764328	-0.575819993019104	-0.632160001993179	-0.746930009126663	-0.821580010652542
chrXII:202651-202908	YLR029C	-0.868639981746674	-0.788909995555878	-0.776959997415543	-0.21730999648571	0.299819996207953	0.552640008926392	0.660370004177093	0.659310007095337	0.64796998500824	0.649589997529983	0.646180003881454	0.60240997672081	0.554930007457733	1.09606999158859	1.39916003346443	1.93360002040863	2.32611005306244	2.47730996608734	2.39585001468658	2.24151000976563	2.05633001327515	1.71954998970032	1.47318000793457	1.17046002149582	0.782300007343292	0.388625004887581	0.266579996049404	0.231714999675751	0.159534996002913	0.140755000710487	0.0776900000870228	-0.0435599993914366	-0.167664995416999	-0.228820001333952	-0.25725500062108	-0.284735003113747	-0.27301999181509	-0.252869991213083	-0.253954999893904	-0.291154997050762	-0.211309999972582	-0.19159000441432	-0.315480005741119	-0.370540007948875	-0.452605000138283	-0.554879985749722	-0.591350004076958	-0.505234993994236	-0.516980023682117	-0.506164985895157
chrIV:1301302-1301559	YDR418W	2.52585997581482	3.07980997562408	2.84883992671967	2.29878995418549	1.58565999269485	1.39865000247955	1.19685999155045	1.16245000362396	1.1627699971199	1.17919000387192	1.18477001190186	1.22280000448227	1.49623998403549	1.88412997722626	2.12895003557205	2.60559995174408	2.9870100736618	3.36218001842499	3.19789996147156	3.11648995876312	2.9311900138855	2.35953004360199	1.90386997461319	1.26657999753952	0.609980010986328	0.440195007622242	0.337824995815754	0.335420009493828	0.34699000120163	0.347349996864796	0.287165005505085	0.233945003896952	0.103304998576641	0.0105050004087389	-0.0315800003241748	-0.0500000001862645	-0.0974699979647994	-0.118565002828836	-0.16178999915719	-0.140259996056557	-0.135074999928474	-0.131649996340275	-0.12465999647975	-0.103054999560118	-0.157295001298189	-0.141624999046326	-0.128835004195571	-0.196729998663068	-0.181585004925728	-0.141364999860525
chrIV:1489060-1489317	YDR524C	-0.488460010290146	-0.29782000631094	-0.176124998927116	0.00640000477433205	0.150160005688667	0.0546549987746403	0.0388000012142584	0.125899997167289	0.222734995186329	0.207240004837513	0.0515949992462993	-0.0306500003207475	-0.498395002633333	-0.476185016334057	0.605574993789196	1.19881000518799	1.44680496454239	1.54246502518654	2.31807008385658	2.72138491868973	2.29053001403809	2.10759501457214	1.54844502806664	1.32663504481316	0.876914981007576	0.686250001192093	0.64164999127388	0.508199989795685	0.442949995398521	0.428300008177757	0.296250000596046	0.187550000846386	0.14665000140667	0.170100003480911	0.20075000077486	0.147599998861551	0.246550008654594	0.197299994528294	0.255200006067753	0.211349993944168	0.116599999368191	0.0706999991089106	0.0834500007331371	0.0898500010371208	0.0708999987691641	0.00184999997145496	-0.0831500012427568	-0.308400005102158	-0.361549988389015	-0.362549990415573
chrVII:904951-905208	YGR203W	0.641565003991127	0.587150019407272	0.624225008487701	0.716860020160675	0.789230009913444	0.821574997901916	0.821859982609749	0.980125004053116	1.08704503774643	1.21323502063751	1.25428496003151	1.30391996502876	1.4724749982357	1.58779498338699	1.89392499923706	2.15990496873856	2.23808003664017	2.20289503335953	2.13558497428894	2.06109001636505	1.98494000434875	1.73207497596741	1.59566001296043	1.40183997750282	1.08666497468948	0.881870013475418	0.850230002403259	0.848369973897934	0.89384001493454	0.899959993362427	0.908460003137588	0.934020006656647	0.948030000925064	1.11792004108429	1.33493005037308	1.70167002677917	2.02729997634888	2.48319008350372	2.75683000087738	2.98694994449615	3.07360994815826	3.40276000499725	3.40927994251251	3.41760005950928	3.7519100189209	3.70656995773315	3.52453992366791	3.47637996673584	3.28475997447968	2.79720003604889
chrXI:487451-487707	YKR025W	-0.164930000901222	-0.162250003218651	-0.128729996830225	-0.148660001158714	-0.214789992570877	0.0690900005400181	0.176510000228882	0.165660001337528	0.146479998528957	0.149090000987053	0.131229999661446	0.126110000908375	0.290600004792213	1.24053999781609	2.63482999801636	3.03435995578766	3.12684998512268	3.00145993232727	3.04974994659424	3.07686007022858	3.03476998806	2.84247996807098	2.45463004112244	2.12171995639801	0.846519988775253	0.485854995250702	0.465880000591278	0.494044987857342	0.492219990491867	0.490334992110729	0.493854996562004	0.459549993276596	0.474469989538193	0.0873799957334995	-0.135265000909567	-0.242445005476475	-0.257845002412796	-0.250400009006262	-0.250620008260012	-0.269849999248981	-0.275589993596077	-0.341879998147488	-0.121950002014637	-0.0466899981722236	0.0218100005760789	0.023705000244081	0.0286599998362362	0.0458150011487305	0.0601249998435378	0.211495006084442
chrIII:313632-313888	YCR107W	-0.771589988470078	-0.911110016703606	-0.96627998650074	-0.954719990491867	-0.970639988780022	-0.921814993023872	-0.871919992566109	-0.885645002126694	-0.925744986534119	-0.847899985313415	-0.813769990205765	-0.840274977684021	-0.845825001597404	-0.906165009737015	-0.969439998269081	-1.04306001663208	-0.844495007395744	-0.752949994802475	-0.804684978723526	-0.880269974470139	-0.858744987845421	-0.844194996356964	-0.890264987945557	-0.952390000224113	-0.978145012259483	-1.1320999622345	-1.14330003261566	-1.11548999547958	-1.12844997644424	-1.20066999197006	-1.22517000436783	-1.26412999629974	-1.35238004922867	-1.25354001522064	-1.19229999780655	-1.21039999723434	-1.25991002321243	-1.20283000469208	-0.863280010223389	-0.718310022354126	-0.686839991807938	-0.573919993638992	-0.6625	-0.817269992828369	-0.742839998006821	-0.736389994621277	-0.760949993133545	-0.927799981832504	-0.933000004291534	-0.962140023708344
chrXII:730507-730763	YLR301W	0.114359997212887	0.181330001354218	0.171970000118017	0.0512499995529652	-0.393640011548996	-1.17614997625351	-1.63079001903534	-2.04633002281189	-2.29563002586365	-2.61574997901916	-3.10539996623993	-3.07825000286102	-2.09441001415253	-0.176439994573593	1.07140997648239	2.210640001297	2.55065007209778	2.33241000175476	2.31293997764587	2.40218997001648	2.4783100605011	2.54967005252838	2.13901008367538	1.3308000087738	0.807949995994568	0.42774501144886	0.250009997189045	0.200235000997782	0.17087500244379	0.107179998233914	0.0691899988800287	-0.00929500162601471	-0.227845010533929	-0.436620002985001	-0.525339990854263	-0.532239997386932	-0.589194992184639	-0.579840007424355	-0.576105016469955	-0.599625006318092	-0.644690003991127	-0.646445000171661	-0.652704986929894	-0.714794990420341	-0.673275017738342	-0.686505004763603	-0.749115014076233	-0.777235007286072	-0.720210003852844	-0.800155010819435
chrXI:127084-127340	YKL171W	-0.947819980978966	-0.892474982142448	-0.908744990825653	-0.907395023107529	-0.722219979763031	-0.501025006175041	-0.24186499863863	-0.19794999808073	-0.16015500202775	-0.14315500035882	-0.211140002310276	-0.188579996675253	-0.0328299993649125	0.597375000268221	2.24894999265671	2.8349000453949	2.9944450378418	3.12828501462936	3.07416504621506	3.22270489931107	2.90357998609543	2.32470500469208	1.5942400097847	0.77834500670433	0.195175002142787	-0.0059000002220273	-0.0220499997958541	-0.0111499996855855	0.00705000013113022	0.0264499997720122	-0.014299999922514	-0.136450000107288	-0.18435000628233	-0.195050001144409	-0.177400000393391	-0.174549996852875	-0.188599996268749	-0.218900002539158	-0.277149990200996	-0.365850001573563	-0.418099999427795	-0.378850013017654	-0.364849999547005	-0.443499997258186	-0.450150012969971	-0.408900007605553	-0.419449999928474	-0.315449997782707	-0.317149996757507	-0.283100001513958
chrVI:210590-210845	YFR029W	-0.252289992570877	-0.26481000483036	-0.311699998378754	-0.322749999165535	-0.107599998451769	0.14094000319019	0.27605999559164	0.362729999423027	0.413570001721382	0.44140000641346	0.480390009284019	0.629219996929169	0.888999992609024	1.28622997999191	1.49987999200821	2.05728993415833	2.37065999507904	2.44340002536774	2.43171997070313	2.3869900226593	2.28459997177124	2.3927300453186	1.94862998723984	1.32651998996735	0.585969984531403	0.311850011348724	0.275600008666515	0.284150004386902	0.304150000214577	0.294675000011921	0.287299998104572	0.243224993348122	0.0987749956548214	-0.133450001478195	-0.164000000804663	-0.149150002747774	-0.16669999808073	-0.194000001996756	-0.155650001019239	-0.0627749981358647	-0.19752499833703	-0.256700001657009	-0.230675004422665	-0.308775007724762	-0.329575002193451	-0.301049999892712	-0.273999989032745	-0.316875003278255	-0.28897500038147	-0.253974996507168
chrII:586246-586501	YBR177C	-0.0124699999112636	-0.0166849998291582	-0.0209600003901869	-0.039725000411272	0.0410800003330223	0.0393549989676103	0.0284749991842546	0.0234650004189461	0.0314500005915761	0.0359000008553267	0.0322799991816282	0.0297449996462092	-0.0993749964283779	0.207404991984367	0.941994993388653	1.90960997343063	2.5262899518013	2.87739000320435	2.87410001754761	2.85227992534637	2.94570498466492	3.02712000608444	3.06189992427826	2.27117001414299	1.28643001019955	0.655319994688034	0.58931999206543	0.572450006008148	0.530389994382858	0.502959993481636	0.472230005264282	0.420000010728836	0.457440009713173	0.452780005335808	0.264490003883839	0.119309998303652	0.139420002698898	0.148369997739792	0.14934000223875	0.134350000321865	0.0451100010424852	-0.0875100009143353	-0.277390002459288	-0.431759998202324	-0.487749990820885	-0.540440005064011	-0.562599986791611	-0.623519998788834	-0.506930002570152	-0.481690001487732
chrVIII:98118-98373	YHL007C	2.0159650683403	2.40728005170822	2.14642999172211	1.57527500391006	1.13242999911308	0.885709995031357	0.857314974069595	0.851095017790794	0.844030004739761	0.824529993534088	0.756745001673698	0.729245010018349	0.775900024175644	0.980115005373955	2.34689007997513	2.30512996912003	2.57179491519928	3.09580005407333	3.19443001747131	3.16974997520447	3.10066502094269	3.0181250333786	2.81849000453949	1.8964849293232	1.11478998661041	0.840479987859726	0.616110017895699	0.47189000248909	0.438139995932579	0.386370000243187	0.366039994359016	0.356770005822182	0.44345999956131	0.311239998042583	0.061209998652339	-0.00140999958384782	-0.0102499998174608	-0.0264699995517731	-0.0335799992084503	-0.0359700007364154	-0.0364700000733137	-0.156509996950626	-0.220160000026226	-0.212590001523495	-0.254740005731583	-0.229389998316765	-0.229459998011589	-0.187059998512268	-0.167860001325607	-0.20616999566555
chrXIV:310230-310484	YNL172W	0.226619999855757	0.24976000636816	0.254109994322062	0.22082000002265	0.306829994916916	0.428319992125034	0.483855003118515	0.569550025463104	0.609750020503998	0.72277999818325	0.848769986629486	1.02928502559662	1.23908500671387	1.86975998878479	2.42445508241653	2.40160999298096	2.46018998622894	2.54465998411179	2.40542504787445	2.41128998994827	2.21684007644653	2.01852999925613	2.05979496240616	1.23170000612736	0.639799991250038	0.214679999649525	0.0206699995324016	0.0111699997447431	0.0038099997676909	-0.0258600002154708	-0.0610800001770258	-0.127160000801086	-0.225349998474121	-0.205819998681545	-0.154789999127388	-0.206330001354218	-0.199090000987053	-0.191070000827312	-0.196409998834133	-0.195909994840622	-0.283320002257824	-0.476080000400543	-0.394490006566048	-0.334560009837151	-0.302090007066727	-0.322479996085167	-0.337619999051094	-0.337029999494553	-0.291760003566742	-0.33372999727726
chrXIII:171243-171496	YML051W	-0.380924992263317	-0.429974995553493	-0.534725002944469	-0.480350002646446	-0.525175020098686	-0.606424987316132	-0.691600009799004	-0.597424998879433	-0.490000002086163	-0.350599996745586	-0.210799995809793	-0.0455000004731119	0.232024998869747	0.646175011992455	0.956925004720688	0.98385001718998	0.960100010037422	1.01395002007484	1.06977501511574	1.17457500100136	1.19134998321533	0.997525006532669	1.00117501616478	0.983674988150597	0.423275001347065	0.351809996366501	0.33725999891758	0.358229994773865	0.339569994807243	0.340469998121262	0.328620001673698	0.241289998590946	0.144279998540878	0.175319996476173	0.107209999859333	0.0534199997782707	0.0591299988329411	0.0451500002294779	0.0285199999809265	-0.0244599993340671	-0.12181000187993	-0.0964700005948544	-0.104879999905825	-0.0147599999254453	0.00887999995902646	0.0281400009989738	0.00448000014293939	0.0330300003290176	0.147569999098778	0.194320003688335
chrXIII:558601-558854	YMR146C	0.774590003490448	0.816399991512299	0.704149985313416	0.633629995584488	0.616900008916855	0.598129999637604	0.560320001840591	0.593489998579025	0.621040010452271	0.644110012054443	0.648939996957779	0.60304000377655	0.697190004587174	0.668150013685226	0.752369982004166	0.77817999124527	0.822029995918274	1.0372800052166	1.6174800157547	2.39939000606537	2.41105005741119	2.4047899723053	2.56791000366211	1.83563002347946	0.848600006103516	0.412759993970394	0.305454994738102	0.276685003936291	0.261240007728338	0.21373500302434	0.204785003513098	0.105184999853373	0.023390000697691	0.0727599999983795	0.0649150017648935	-0.0370900011621416	-0.0749550029635429	-0.0671600013971329	-0.0371700001880527	-0.00232499977573752	0.039580000564456	0.157875002361834	0.0782600012607872	0.164724999386817	0.15067999586463	0.171115002781153	0.198924998939037	0.131135001778603	-0.0374250005930662	-0.00116500039584935
chrVII:433219-433471	YGL035C	0.691249996423721	0.660650014877319	0.659000009298325	0.653499990701675	0.5244500041008	0.357449993491173	0.231550008058548	0.178549997508526	0.193500004708767	0.285549998283386	0.371150001883507	0.5867999792099	0.903450012207031	1.29145002365112	1.81994998455048	2.53569996356964	2.95589995384216	3.12720000743866	3.1834499835968	3.2340499162674	3.33660006523132	2.89469993114471	2.46514999866486	1.78135001659393	1.22320002317429	0.889624997973442	0.864364984631538	0.731165006756783	0.537475019693375	0.435245001316071	0.387959997355938	0.28287500217557	0.202675001323223	0.103569996729493	-0.0577650006860495	-0.145790001749992	-0.157430001348257	-0.0975750021636486	-0.102830000221729	-0.128489999473095	-0.0948599971830845	-0.1382149964571	-0.152570001780987	-0.0819800024852157	-0.0136949997395277	0.0212149998173118	-0.0451749982312322	-0.0196849996689707	0.0312749996781349	0.0497100003063679
chrXV:228256-228508	YOL054W	-0.00162999983876944	0.0196000003255904	0.0507399996742606	0.0217199994251132	-0.354549990035594	-0.633239993453026	-0.353425000607967	-0.132799998670816	-0.101129998639226	-0.0452099991962314	0.0433300010859966	0.138875000178814	0.667290009558201	1.61693000793457	1.9428650200367	2.18160500526428	2.11753499507904	2.20502502918243	2.28751502037048	2.40341504812241	2.52664496898651	2.50529000759125	2.4906299829483	1.69855999350548	1.21695497632027	0.957940000295639	0.753540027141571	0.691150003671646	0.655370002985001	0.592050015926361	0.578160005807877	0.463730001449585	0.212410007417202	-0.183810000494122	-0.406870001554489	-0.387120002508163	-0.398850002884865	-0.3752700060606	-0.393770000338554	-0.391549998521805	-0.415429997444153	-0.236239993572235	-0.00626000035554171	0.0432999990880489	0.0702399980276823	0.0271000005304813	0.036640000436455	0.014640000462532	0.0735500006005168	0.218990004062653
chrVII:801911-802163	YGR157W	0.746469992399216	0.755930000543594	0.73406999707222	0.742499983310699	0.747070008516312	0.760910016298294	0.865830016136169	0.921630018949509	0.823850005865097	0.886809998750687	0.943419998884201	0.988800001144409	1.09230998754501	1.29047996997833	1.40520000457764	1.63211001157761	1.94262001514435	2.15801002979279	2.31129007339478	2.33279001712799	2.24251003265381	1.87017998695374	1.72266998291016	1.21700997948647	0.713979983329773	0.54981499761343	0.31951499953866	0.1792550008744	0.102109997719526	0.0886149983853102	0.140810003131628	0.11341000366956	0.0560999990673736	-0.0143999995430931	-0.0909700002521276	-0.156289998814464	-0.247140005975962	-0.268145005404949	-0.386755013465881	-0.508290006220341	-0.470825001597404	-0.4332249969244	-0.482709994912147	-0.477194993197918	-0.42219000607729	-0.339305005967617	-0.326765008270741	-0.276755004376173	-0.262444999068975	-0.39593999683857
chrXV:417860-418112	YOR047C	0.820489978790283	0.866124999523163	0.856899982690811	0.763399988412857	0.852865010499954	0.768130004405975	0.696374994516373	0.668605017662048	0.611164996027946	0.563320001959801	0.64044001698494	0.683949992060661	0.706949988007545	0.948465022444725	1.21493002176285	1.48126004338264	2.01201502084732	2.59260994195938	2.70814998149872	2.58028008937836	2.68312003612518	2.34871996641159	2.03052502274513	1.40340501070023	0.918159973621368	0.668150007724762	0.619700014591217	0.643350005149841	0.666000008583069	0.643449991941452	0.587799996137619	0.489949986338615	0.25840000808239	0.032899999525398	0.0563500002026558	0.0675500016659498	0.0340500008314848	0.023800001014024	0.0192999998107553	-0.000200000591576099	0.0308000007644296	-0.0928000006824732	-0.141849994659424	-0.213500000536442	-0.204599998891354	-0.168949998915195	-0.0987499989569187	-0.115649998188019	-0.116700001060963	0.034000001847744
chrXIII:872698-872949	YMR302C	0.153964998573065	0.176334999501705	0.145774997025728	0.0547400033101439	-0.21680999994278	-0.317589992284775	-0.244995003938675	-0.187475000321865	-0.20727000311017	-0.224504999816418	-0.218649999052286	-0.175425000488758	-0.00591000206768513	0.649144999682903	1.89710491895676	3.02125996351242	3.05368502140045	3.02880489826202	2.9519700050354	2.9963849902153	2.93261505365372	2.78349997997284	2.58776004314423	1.49888996332884	0.134984996542335	-0.10638000369072	-0.16700000166893	-0.199480001628399	-0.20869999974966	-0.208149994909763	-0.210319998860359	-0.265209995210171	-0.517760002613068	-0.658319991827011	-0.644799995422363	-0.648199981451035	-0.670399987697601	-0.681559991836548	-0.685360014438629	-0.67370001077652	-0.60712998509407	-0.547839987277985	-0.47179000377655	-0.446239998936653	-0.415680000185967	-0.410309994220734	-0.438229992985725	-0.444299998879433	-0.521189999580383	-0.633099979162216
chrIX:102351-102602	YIL131C	-0.660350000858307	-0.650860005617142	-0.703870004415512	-0.595810008049011	-0.246060001850128	0.0635699979960918	0.144320000708103	0.137440000474453	0.158560000360012	0.177919998764992	0.21427000015974	0.25502000451088	0.597220000624657	1.14047996997833	1.94100993871689	2.76180000305176	3.01025998592377	3.03734993934631	3.08390991687775	3.25673005580902	3.00277998447418	2.74593000411987	2.18997006416321	1.55776002407074	0.431289990898222	0.020829999318812	-0.0149199999636039	0.00209999999497086	-0.00534999982919544	-0.0218299997039139	-0.0540500012226403	-0.168664996698499	-0.394980002194643	-0.679315021634102	-0.740714994072914	-0.74263000190258	-0.79093000292778	-0.763535004854202	-0.746319991350174	-0.761724987626076	-0.755179992318153	-0.693175005912781	-0.5112449914217	-0.586109989881516	-0.59870001077652	-0.59510001540184	-0.589475020766258	-0.539104998111725	-0.46711001098156	-0.477134999632835
chrVII:534849-535100	YGR027C	0.386150002479553	0.358199998736382	0.375550001859665	0.341150000691414	0.0424499996006489	0.0844500027596951	0.0326500008814037	0.13060000166297	0.122299995273352	0.125399999320507	0.151650004088879	0.18350000679493	0.447200000286102	0.601699993014336	1.51010000705719	2.60645008087158	3.67104995250702	3.79270005226135	3.79429996013641	3.76150000095367	3.73294997215271	3.33560001850128	2.91400003433228	2.19449996948242	1.45539999008179	0.831790012121201	0.682070016860962	0.674104994535446	0.631414982676506	0.602990022301674	0.594775000214577	0.487089990079403	0.343654995411634	0.229399997740984	0.255660009384155	0.215294999629259	0.188190004974604	0.213844998925924	0.170324998348951	0.146275001019239	0.192055003345013	0.189449995011091	0.147200002335012	-0.0514500015880913	0.0120699997525662	-0.0408199984580278	-0.0632249983027577	-0.127870002575219	-0.316029995679855	-0.315800002217293
chrVIII:103971-104221	YHL001W	-0.291700005531311	-0.28575000166893	-0.260150000452995	-0.0775499995797873	-0.0455499961972237	-0.145749993622303	-0.115499999374151	-0.109249997884035	-0.101849999278784	-0.0887500010430813	-0.091449998319149	-0.109400000423193	-0.200300000607967	0.613249987363815	1.97140002250671	2.82550001144409	3.30519998073578	3.33610010147095	3.12875008583069	3.09074997901917	3.09215009212494	2.95945000648499	2.45710003376007	1.4268000125885	0.587900012731552	0.212975000590086	0.198020000010729	0.178030004352331	0.176550003141165	0.148015004396439	0.108905004709959	0.0816600009799004	-0.127559998631477	-0.288904997706413	-0.319850002229214	-0.366145004332066	-0.463415005803108	-0.489204996824265	-0.504799991846085	-0.452845001220703	-0.497234997153282	-0.483800010383129	-0.431444996595383	-0.413529993593693	-0.355995002388954	-0.335944998264313	-0.315869997441769	-0.381000007688999	-0.349145004153252	-0.275964996218681
chrXII:950203-950452	YLR412C-A	0.826579982042313	0.762029993534088	0.690349990129471	0.571759995818138	0.449649998545647	0.432140004634857	0.322600001096725	0.282720002532005	0.287779995799065	0.280239987373352	0.280160003900528	0.327630004286766	0.488969996571541	0.758749985694885	1.03164996504784	1.71463998556137	2.30081996917725	2.75146005153656	2.99665992259979	2.98325989246368	2.58364000320435	2.19623999595642	1.83671002388	1.36564997434616	0.885059988498688	0.624085009098053	0.68844501376152	0.707269996404648	0.789985001087189	0.817814993858337	0.849890011548996	0.815755006670952	0.726274996995926	0.712340003252029	0.723204991221428	0.597390004992485	0.496465010941029	0.515734992921352	0.499419996142387	0.401415000855923	0.400234991312027	0.491495008766651	0.496569992601872	0.475430004298687	0.479405000805855	0.465934993326664	0.466369993984699	0.515230002999306	0.723919996619225	0.815015015006065
chrXIII:880553-880802	YMR305C	-0.01706000007689	0.280340000987053	0.447860005497932	0.423090013861656	0.208460003137589	0.216430000960827	0.184810003638268	0.143440000712872	0.145219995081425	0.114429999142885	0.0877600014209747	0.0503500014543533	0.303210000693798	0.680649995803833	1.79400999546051	2.80618996620178	3.42940003871918	3.70871996879578	3.91161005496979	3.88862998485565	3.94334993362427	3.93306000232697	3.1809201002121	1.704390001297	1.09558998942375	0.638474994897842	0.546125009655952	0.506504993140698	0.474955002963543	0.458034996688366	0.453570008277893	0.426930001378059	0.467525002360344	0.44918499737978	0.388520006835461	0.374549996852875	0.317509999871254	0.214975000545382	0.117535002529621	0.0710950005799532	-0.0808950014412403	-0.158555004000664	-0.287650006264448	-0.386690007150173	-0.39390499740839	-0.392529994249344	-0.360699993371964	-0.39823499917984	-0.456179992854595	-0.574894995987415
chrXII:839412-839661	YLR355C	1.04824000597	1.13706001639366	1.1355700314045	1.05485499799252	0.728479996323586	0.529025000333786	0.431355011463165	0.316935002803802	0.124725003074855	-0.265610004309565	-0.369949992001057	-0.458675001561642	-0.231724996492267	0.419569990411401	1.11654497683048	1.7846699655056	2.40713993310928	2.64828999042511	2.91215509176254	2.94998000860214	2.77145504951477	2.43643000125885	1.94226502180099	1.49154995679855	0.568895001709461	0.0257800010964274	-0.0573700016364455	-0.212449997663498	-0.463629990816116	-0.628640002012253	-0.763170003890991	-0.919350033998489	-1.074010014534	-1.45190998315811	-1.59804997444153	-1.72265001535416	-1.7051099896431	-1.65625002384186	-1.63816995620728	-1.59438998699188	-1.60248000621796	-1.53724000453949	-1.47067999839783	-1.3329599738121	-1.1609099984169	-1.07527004480362	-0.965000003576279	-1.15036996603012	-1.19860000610352	-0.999850010871887
chrXIII:296833-297082	YMR013C	-0.99657998085022	-0.998269987106323	-0.851089990139008	-0.577320006489754	-0.170979994907975	0.227160004526377	0.293770003318787	0.440499997138977	0.491000014543533	0.519259989261627	0.590520012378693	0.679180002212524	0.789369988441467	0.908819985389709	1.52181997299194	2.23550002574921	2.53213999271393	2.9796799659729	3.19110000133514	3.24145991802216	3.21837999820709	2.99328002929688	2.24959001541138	0.813170009851456	0.273200000450015	-0.119610000588	-0.211970005184412	-0.234160007536411	-0.271500007808208	-0.309925000369549	-0.425860004127026	-0.492844998836517	-0.514294996857643	-0.464234994351864	-0.3830899938941	-0.423629991710186	-0.416090005636215	-0.387104994058609	-0.374710001051426	-0.380375002324581	-0.427904999256134	-0.562070013582706	-0.725414982438087	-0.721779975295067	-0.702729979157448	-0.717909988760948	-0.715330013632774	-0.71781000494957	-0.698405006527901	-0.653855007886887
chrXIV:209899-210148	YNL234W	0.095175002142787	0.109199999272823	0.128124998509884	0.0916050016880035	0.0652649998664856	0.0560300009325147	0.0647400010377169	0.0774949997663498	0.0371400005184114	0.0224350002594292	0.040960000269115	0.0138699998613447	0.0907400010619313	0.288409996405244	0.924554999172688	1.55724000930786	2.0569900393486	2.27395495176315	2.28252506256104	2.3473850607872	2.36108996868134	2.17826502323151	1.83167501688004	1.31624498069286	0.455584993958473	0.0965099990367889	0.0453600000590086	0.039300001040101	0.0877199996262789	0.0812899984419346	0.0612399987876415	-0.0184699986129999	-0.152219995856285	-0.124770000576973	-0.120460004359484	-0.170669999718666	-0.223560002446175	-0.243759998679161	-0.253329999744892	-0.249329999089241	-0.0917399987578392	0.095049998536706	0.0131300000008196	0.0395299990777858	0.142159999161959	0.164179994165897	0.184909999370575	0.208059999346733	0.0889999996870756	-0.115870000887662
chrXI:578898-579147	YKR074W	0.364290001988411	0.389439994096756	0.403320011496544	0.363499999046326	0.326330003142357	0.4144799888134	0.712009996175766	0.991209983825684	1.03121999502182	1.08603001832962	1.21343997716904	1.27038997411728	1.44557999372482	1.84714998006821	2.13777995109558	2.39111001491547	2.57929005622864	2.70255999565124	2.70722007751465	2.70230002403259	2.89357995986938	3.06755003929138	2.67095005512238	1.67900004386902	1.25939999818802	1.04493501782417	0.9810849994421	0.972044998407364	0.962154999375343	0.95567998290062	0.931134992837906	0.905140003561974	0.680730015039444	0.402790005505085	0.376919990777969	0.357809990644455	0.359125001728535	0.350425012409687	0.3490149974823	0.334860011935234	0.249595006555319	-0.00032499972730875	-0.132994996011257	-0.141544999927282	-0.142784994095564	-0.08825500048697	0.0213400000706315	0.0307950003072619	0.0236950004356913	0.158700001367833
chrIV:573834-574082	YDR061W	0.0190399998442444	0.0640849990770221	0.0570400012657046	0.00958500099368393	-0.0884350006468594	-0.0644050003727898	0.0196199995698407	0.118079998716712	0.169405000656843	0.180300000309944	0.200995006412268	0.261855000257492	0.36109000146389	0.529735000431538	0.888530015945435	1.03433002829552	1.12096003293991	1.23336498141289	1.42093000411987	1.38878502249718	1.53439497947693	1.90664498806	1.58315997123718	0.90801502764225	0.515885011851788	0.323980003595352	0.244879998266697	0.216759999096394	0.244210003316402	0.269039994478226	0.357190003991127	0.42284999191761	0.373400002717972	0.343380007147789	0.190920004248619	0.0641500007361174	0.0163400001823902	-0.0611700013279915	-0.143159998953342	-0.254839992523193	-0.152540001273155	-0.192960001528263	-0.229300004243851	-0.181070002913475	-0.186929999291897	-0.178899998962879	-0.178529998660088	-0.13597000092268	-0.155679999291897	-0.216200000047684
chrIV:1461638-1461886	YDR506C	-2.3242950797081	-1.31027497649193	-0.508429999835789	0.049324999563396	0.127030002884567	0.227445001155138	0.292790004611015	0.348499998450279	0.352394999563694	0.424285006523132	0.502585001289845	0.568380001187325	0.708879995346069	1.43340498805046	1.8233450293541	2.2055300116539	2.38106505870819	2.59501503705978	2.5628449678421	2.48708505630493	2.5522099852562	2.73744494915009	2.40224508047104	1.32598496973515	0.562454989552498	0.354680001735687	0.285400003194809	0.255800001323223	0.2362399995327	0.224279998242855	0.188249997794628	0.178090006113052	0.211870005726814	0.0958900012075901	0.0239900003187358	0.0361999997869134	0.0541999991983175	0.0639199994504452	0.0592000000178814	0.059910000115633	0.0216399999684654	0.022280000243336	-0.148340003192425	-0.138800004124641	-0.177489998936653	-0.193680001795292	-0.191040000319481	-0.185639998316765	-0.176300001144409	-0.274450001120567
chrII:145824-146072	YBL039C	0.204624999314547	0.199249997735023	0.195675004273653	0.171625003218651	0.213325001299381	0.275825008749962	0.256200008094311	0.239025004208088	0.230575002729893	0.234249997884035	0.230774994939566	0.250524997711182	0.278549998998642	0.807025022804737	1.73174998164177	2.93724995851517	3.60110002756119	3.63397496938705	3.85077494382858	4.18090009689331	4.20510005950928	3.83412492275238	2.83177489042282	1.34897498786449	0.034850001335144	-0.154499994218349	-0.131020000576973	-0.116380003094673	-0.112259998172522	-0.129990000277758	-0.16814000159502	-0.281839999556541	-0.568740016222	-0.716639989614487	-0.850900000333786	-0.905100017786026	-0.906909996271133	-0.92538999915123	-0.917339998483658	-0.899160009622574	-0.732589995861053	-0.687749993801117	-0.489820000529289	-0.368280002474785	-0.430599993467331	-0.484059998393059	-0.450500002503395	-0.468039989471436	-0.652470004558563	-0.632190001010895
chrXVI:172823-173071	YPL199C	0.563580000400543	0.628480017185211	0.672130006551743	0.700069999694824	0.703430008888245	0.699800002574921	0.766159987449646	0.81207001209259	0.906270003318787	0.965539979934692	0.959119999408722	1.07688001394272	1.17887001037598	1.58371999263763	2.2286899805069	2.45703003406525	2.69342999458313	2.73092997074127	2.71588003635406	2.74057004451752	2.76680998802185	3.03625993728638	2.77770004272461	1.71236999034882	0.908039993047714	0.688654997944832	0.626049998402596	0.55702999830246	0.51316998898983	0.494085004925728	0.461294995248318	0.366920000314713	0.315625007450581	0.184829997643828	-0.100590001046658	-0.122309997305274	-0.122449996694922	-0.11325500048697	-0.106274998560548	-0.105584998056293	-0.132660005241632	-0.18165999725461	-0.073195000551641	-0.13502000104636	-0.207450001686811	-0.227800003439188	-0.242779998481274	-0.227869999408722	-0.256485006213188	-0.29745000898838
chrXVI:404218-404466	YPL082C	2.54517501592636	2.20288006067276	1.34705500006676	0.941404986381531	0.266324995458126	0.247944999486208	0.163165000081062	0.163454995304346	0.134470003843307	0.153855001181364	0.20920499637723	0.206240001320839	0.588250014185906	1.63806501030922	2.35840003490448	2.62713502645493	2.78888490200043	2.67222999334335	2.68947504758835	2.78965003490448	2.85205997228622	2.50960501432419	1.97979999184608	1.65007997751236	1.43207001686096	0.702999991178513	0.339279994368553	0.205510003864765	0.0983700014316128	-0.0988999964145478	-0.18214999884367	-0.118239999562502	-0.142620000243187	-0.314599993824959	-0.584359979629517	-0.559950011968613	-0.604110008478165	-0.607520002126694	-0.643029999732971	-0.777420026063919	-0.908660024404526	-0.962160003185272	-0.882389998435974	-0.965729981660843	-0.941509997844696	-0.925449985265732	-0.893469977378845	-0.818840008974075	-0.785159993171692	-0.751930004358292
chrXVI:108292-108539	YPL231W	-0.165240001678467	-0.154459996521473	-0.170749999582767	-0.228080002963543	-0.248399993777275	-0.138129995763302	0.0751599993556738	0.252330000698566	0.377640005946159	0.406099998950958	0.417079991102219	0.399679997563362	0.57739000916481	0.852470016479492	1.58963001966476	2.59558993577957	2.88811995983124	2.93716998100281	2.97048001289368	2.96033000946045	2.62686009407043	2.23437004089355	1.57420997619629	0.807529991865158	0.320630005002022	0.184339998662472	0.0568750005215406	0.014185000048019	-0.0320900002261624	-0.0616300007328391	-0.0964200001209974	-0.155164997652173	-0.24640499651432	-0.408560000360012	-0.433445000648499	-0.411074997484684	-0.43066999912262	-0.430425003170967	-0.428839991986752	-0.482904987037182	-0.474174997210503	-0.504919998347759	-1.02694997638464	-1.18578998446465	-1.13916500806808	-1.12447999119759	-1.21775498390198	-1.26800501942635	-1.18722997903824	-1.16883997917175
chrXV:494486-494733	YOR092W	-0.249619993567467	-0.209780000150204	0.02865000218153	0.382160007953644	0.394130003452301	0.348199999332428	0.381479999423027	0.428529992699623	0.466699996590614	0.467740005254745	0.430709996819496	0.291239996254444	0.180560004711151	0.490780004858971	1.72195000648499	2.29463994503021	2.74324004650116	2.81811001300812	2.77177002429962	2.55570003986359	2.50834000110626	2.58773994445801	2.31562995910645	1.80707001686096	1.31089000701904	1.02829499542713	0.972495004534721	0.995045000314713	1.10100498795509	1.16772001385689	1.1765850186348	1.13305500149727	1.15624500513077	1.30437501072884	1.33198996782303	1.31922500729561	1.22320000529289	1.06902497410774	0.970720013976097	1.00629000365734	0.998755022883415	0.897490021586418	0.725720000267029	0.654155018925667	0.637470009922981	0.590959984064102	0.541830015182495	0.477335008978844	0.328264997154474	0.106339998077601
chrX:402512-402759	YJL020C	-0.311530002951622	-0.320509994029999	-0.321895009279251	-0.310085003077984	-0.321219997107983	-0.0769150005653501	0.0628400024026632	0.0915200009942055	0.0857749968767166	0.0896999973803759	0.0810550007969141	0.0799199998378754	0.157529996708035	0.282930000126362	0.875379979610443	1.13599001765251	1.4422200024128	1.42693002223969	1.56063499450684	1.83869997859001	1.73269503712654	1.64251502156258	1.61230500936508	0.683245007693768	0.2007250033319	0.0372399996966124	0.0695500001311302	0.0757100000977516	0.0580799989402294	0.0441600006073713	0.0384499989449978	0.0274599995464087	-0.0700800022110343	-0.0117300000507385	-0.145500004291534	-0.268880000710487	-0.257449999451637	-0.295269989967346	-0.379070001840591	-0.472120010852814	-0.59420000910759	-0.79229000210762	-0.871970003843307	-0.871069997549057	-0.824589997529984	-0.836849999427795	-0.794149988889694	-0.783269995450974	-0.829479992389679	-0.84980999827385
chrIV:1189735-1189982	YDR357C	-0.595300006866455	-0.597610008716583	-0.568709999322891	-0.525339996814728	-0.360079997777939	-0.0818500000983477	-0.0290399998426437	0.0300499994307756	0.0237699999473989	0.00463000009767711	-0.0390599992126226	-0.0491100009530783	-0.000510000996291637	0.343429999053478	1.36836998462677	2.20452001094818	2.5617600440979	2.80285999774933	2.83151993751526	2.73538999557495	2.48772995471954	2.4398300409317	2.19957003593445	1.41791001558304	0.973980009555817	0.683074980974197	0.611625000834465	0.554350003600121	0.493050001561642	0.445449993014336	0.408624991774559	0.37839999049902	0.306824997067451	0.268024999648333	0.245125003159046	0.22367499768734	0.237849999219179	0.193000003695488	0.072175002656877	0.101674999110401	0.138099998235703	0.269574999809265	0.322075001895428	0.250175002962351	0.187950003892183	0.199274998158216	0.254200007766485	0.276125006377697	0.232474997639656	0.0502499993890524
chrXII:1071785-1072031	YLR466C-B	0	0	0	0	0	0	0	0	0	0	0	0	0	0	0	0	0	0	0	0	0	0	0	0	0	0	0	0	0	0	0	0	0	0	0	0	0	0	0	0	0	0	0	0	0	0	0	0	0	0
chrV:100426-100672	YEL027W	1.66246495842934	1.63855500817299	1.76104504466057	1.54219002425671	0.426445011049509	-0.998489966988564	-1.59912004470825	-1.99350004196167	-2.27524992227554	-1.65817998051643	-1.48474004268646	-1.21651498377323	-0.82126998603344	-0.112744995951653	0.444930009543896	1.03093001544476	1.21186497807503	1.49521999359131	2.0273450255394	2.50357503890991	2.54822498559952	1.99759002327919	1.26094996035099	0.531400014460087	0.421415010094643	0.465259996056557	0.408520007133484	0.370550006628036	0.356550002098084	0.336359995603561	0.317579990625381	0.333790001273155	0.178180000185966	-0.238290005922317	-0.42443999350071	-0.44975999891758	-0.481400001049042	-0.494700002670288	-0.576969999074936	-0.626789999008179	-0.675579977035522	-0.589529991149902	-0.48047998547554	-0.465909993648529	-0.446550005674362	-0.457100006937981	-0.44456000328064	-0.509769994020462	-0.501919987797737	-0.435489994287491
chrIV:229563-229809	YDL130W	-0.171969996392727	-0.0973000004887581	-0.0268199995160103	0.103500002250075	0.317349997162819	0.305919998884201	0.321209996938705	0.267150005698204	0.275649988651276	0.244380003213882	0.263640005886555	0.23179000467062	0.380250006914139	1.12218001782894	1.81459002494812	2.59257996082306	3.1906400680542	3.45679004192352	3.56333994865417	3.33548004627228	3.22516996860504	3.28110001087189	2.50320997238159	1.7413099527359	0.463039991259575	0.203485005348921	0.152955003082752	0.129209996759892	0.0678350012749434	0.0262100006453693	0.0615300009958446	-0.0175899982452393	-0.0816050013527274	-0.153779997490346	-0.206100001186132	-0.208224997669458	-0.193444999307394	-0.142949999123812	-0.155925000458956	-0.265444993972778	-0.157635000348091	-0.115204996243119	-0.000260001234710217	-0.0969599986448884	-0.139180002734065	-0.187835001945496	-0.200764998793602	-0.226580000668764	-0.205819999426603	-0.251754996180534
chrXV:444387-444632	YOR063W	0.139015004038811	0.135750000178814	0.127934996038675	0.116020002961159	0.225050000101328	0.301479996740818	0.273990006744862	0.389134998619556	0.430579994618893	0.465845008194447	0.521204996109009	0.550320020318031	0.72432501912117	0.867905011773109	1.46942000389099	1.95678004026413	1.99605501890182	1.84226501584053	1.5413499891758	1.47955000400543	1.46239002346992	1.05540502816439	0.384194996207952	-0.00503999926149845	-0.405219992995262	-0.571749997138977	-0.619079977273941	-0.667270004749298	-0.746340000629425	-0.781990015506744	-0.73490999341011	-0.881439995765686	-0.9042899787426	-1.13191998004913	-1.14903999567032	-1.22787997722626	-1.11470997333527	-1.1377299785614	-1.23398995399475	-1.20765998363495	-1.24338997602463	-1.26645002365112	-1.25852001905441	-1.19424999952316	-1.25033996105194	-1.09616996645927	-0.838049989938736	-0.860929977893829	-0.862489992380142	-0.856829982995987
chrXVI:455016-455261	YPL055C	0.957755002379417	0.913979995250702	1.01811001002789	0.972919976711273	0.793909984827042	0.768795001506805	0.724885019659996	0.767434993386269	0.818894985318184	0.894349989295006	0.979835018515587	1.05578499138355	1.16432502269745	1.50929500460625	2.34379996657372	3.3929700255394	3.55557498931885	3.65323994159698	3.54863998889923	3.51875492334366	3.37120995521545	3.32498999834061	2.78846998214722	1.80593000650406	0.945664981007576	0.786559987068176	0.800779992341995	0.758910012245178	0.742309999465942	0.740139991044998	0.731930005550385	0.649869990348816	0.546739992499351	0.4680399954319	0.159160001575947	0.126889997720718	0.113980001956224	0.101960002630949	0.109290003031492	0.0831300005316734	0.0511499997228384	-0.163459998182952	-0.406499993801117	-0.601549977064133	-0.552859991788864	-0.483820006251335	-0.410580009222031	-0.352730005979538	-0.284939995408058	-0.224719999730587
chrIV:1135496-1135741	YDR334W	-0.389750003814697	-0.393700003623962	-0.321800008416176	-0.299400001764297	-0.18724999204278	-0.10274999588728	0.0715500004589558	0.058449998497963	0.137299999594688	0.160999998450279	0.149100005626678	0.155850000679493	0.139600001275539	0.655499994754791	0.874500006437302	1.54530000686646	1.36710000038147	1.5310999751091	1.7012500166893	1.73505002260208	2.10140001773834	2.02859997749329	1.92779994010925	1.32234996557236	0.653800010681152	0.196905001997948	0.267049998044968	0.259320005774498	0.218014998733997	0.156009995937347	0.131520000100136	0.144164999574423	0.0892450027167797	0.499000005424023	0.281569995731115	0.221370000392199	0.20429999306798	0.21353499814868	0.189505000412464	0.133395000547171	0.163540001213551	0.0673199974000454	-0.16301999874413	-0.343725004792213	-0.36621501147747	-0.377485010027885	-0.389724995195866	-0.385764999687672	-0.442720009386539	-0.460670007765293
chrX:633224-633468	YJR110W	-0.0268500007688999	0.0730950010940433	0.165754992887378	0.417889995872974	0.601969999074936	0.655600014328957	0.638180002570152	0.634365001320839	0.626904988288879	0.653274989128113	0.658754998445511	0.638889992237091	0.675304999947548	0.989009982347488	1.94298998713493	2.42868493795395	2.75704498291016	2.87144004106522	2.90343499183655	2.79203503131866	2.57135494947433	2.2839950799942	1.67719000577927	0.7634800106287	0.268930004537106	0.25178000330925	0.323719993233681	0.357909992337227	0.369860005378723	0.372300004959106	0.319080001115799	0.07347999997437	-0.000380000099539757	-0.0479300011880696	-0.147069998830557	-0.184779994189739	-0.219599997997284	-0.218409997224808	-0.214510001242161	-0.100030000135303	-0.199109998624772	-0.269370004534721	-0.418940001726151	-0.493070003390312	-0.486889997124672	-0.480259999632835	-0.468499997258186	-0.437299996614456	-0.454439997673035	-0.299379986524582
chrXII:447675-447919	YLR153C	-0.0457599998451769	-0.0237200014293194	0.0888799987733364	0.203749999403954	0.323790010809898	0.370950001478195	0.410409998893738	0.460859996080399	0.514260017871857	0.564540010690689	0.638440012931824	0.828789991140366	1.04063997864723	1.50377000570297	2.34995003938675	2.77382996082306	2.66099991798401	2.6042299747467	2.61134004592896	2.39237005710602	2.10629000663757	1.45081998109818	0.950510001182556	0.591879993677139	0.304529997706413	0.329499989748001	0.264049999415874	0.270199999213219	0.179225001484156	0.0575499990954995	0.033674999140203	-0.186574999243021	-0.275875005871058	-0.364325001835823	-0.415524996817112	-0.407800003886223	-0.46424999833107	-0.47512499243021	-0.541025005280972	-0.640174984931946	-0.889649987220764	-0.981524989008904	-1.00917500257492	-0.982524991035461	-0.925174996256828	-0.851325005292892	-0.891875013709068	-0.89860001206398	-0.84952500462532	-0.744925007224083
chrIV:42384-42628	YDL231C	-0.49312499165535	-0.487799994647503	-0.437049999833107	-0.442524991929531	-0.367225006222725	-0.173800000920892	-0.0502999993041158	-0.0390500002540648	-0.0164000000804663	-0.00630000000819564	-0.0207750000990927	-0.0229499996639788	0.0606499975547194	0.80375000461936	2.21829998493195	3.19867503643036	3.44664996862411	3.5214250087738	3.52304995059967	3.40677499771118	3.35300004482269	3.37440007925034	2.98642510175705	2.13169994950294	0.794049993157387	0.352880004048347	0.246819992363453	0.236319994926453	0.266130003333092	0.278220000863075	0.259230005741119	0.217220002412796	-0.348270002007484	-0.722560000419617	-0.751879996061325	-0.844529980421066	-0.881430011987686	-0.942660015821457	-0.935440009832382	-0.963510012626648	-0.885700005292893	-0.469249999523163	-0.473840007185936	-0.459870007634163	-0.429839995503426	-0.425980001688004	-0.487759989500046	-0.489859989285469	-0.404829999804497	-0.446559998393059
chrX:554887-555130	YJR063W	-0.250655011087656	-0.274590000510216	-0.291190001368523	-0.303919994831085	-0.238374997675419	-0.251129991561174	-0.269149998575449	-0.153399998694658	-0.126329996436834	-0.0885549981147051	-0.0604899995028973	-0.049464999511838	0.00191000122576952	0.174854996614158	1.12896000593901	2.07231996059418	2.89358999729156	2.92848008871078	2.85032000541687	3.07675992250442	3.21866008043289	3.03322999477386	2.37095996141434	1.73075497150421	0.762255021929741	0.330449998378754	0.189100004732609	0.16950000077486	0.16950000077486	0.167699992656708	0.137849994003773	0.063400000333786	-0.0616500005125999	-0.217100001871586	-0.0326000015484169	0.0714999996125698	0.102249998599291	0.126949995756149	0.0907999984920025	0.000400000018998981	0.0226000008406118	0.0282499995082617	0.0195499998517334	0.13399999961257	0.0833000019192696	-0.106949999928474	-0.147350005805492	-0.152900002896786	-0.136500004678965	-0.164250001311302
chrXIV:174603-174846	YNL251C	0.154359999299049	0.16555999815464	0.206189994513989	0.271910002827644	0.339809992909431	0.363260000944138	0.474639996886253	0.511369985342026	0.56771999001503	0.593829989433289	0.579690009355545	0.542780005931854	0.669450014829636	1.37804003953934	1.89723002910614	2.46479997634888	2.74270000457764	2.66521000862122	2.61221990585327	2.62735002040863	2.59633002281189	2.14125007390976	1.35329998731613	1.09906997680664	0.974519997835159	0.623484994471073	0.478680008649826	0.443354992568493	0.40065999776125	0.301965001225471	0.438869997859001	0.48233500123024	0.402989998459816	0.33269499540329	0.505819988250732	0.6028249964118	0.598204991221428	0.550130012631416	0.530420014262199	0.539659997820854	0.594310009479523	0.462924993038177	0.320889991521835	0.170685002952814	0.0233700006268919	0.00681500006467104	-0.00636500003747642	-0.100395001238212	-0.193044999986887	-0.226600003987551
chrXV:631842-632085	YOR157C	-0.397315001487732	-0.359295003116131	-0.335985004901886	-0.359735001623631	-0.103054999560118	0.119390001147985	0.115744999051094	0.118964998424053	0.145440002530813	0.147900003939867	0.172055001556873	0.269009992480278	0.487275002896786	1.28199002444744	2.33456998467445	3.0156099319458	3.25417498350143	3.33037991523743	3.37248992919922	3.36539497375488	3.42523494958878	3.49564000368118	2.93087996244431	1.96895994544029	1.28868499994278	0.951349979639053	0.817409998178482	0.726519989967346	0.639270013570786	0.603769993782043	0.643419992923737	0.476009994745255	0.0731300041079521	-0.0089799995534122	-0.0527099982835352	-0.00949999932199717	0.0322200004011393	0.00748999938368797	-0.0516799999400973	-0.132210000231862	-0.217090003192425	-0.0911399997770786	-0.102489998191595	-0.170660001039505	-0.226190000772476	-0.277740000188351	-0.254829993844032	-0.447679983079433	-0.450879991054535	-0.588390010595322
chrXII:262889-263132	YLR061W	-0.784279984235764	-0.741859999299049	-0.762055006623268	-0.622469988465309	-0.763550001382828	-0.788119986653328	-0.718974992632866	-1.13036497235298	-1.41880495548248	-1.69844497442245	-1.89106497764587	-1.96898993849754	-1.08311501890421	0.284340004622936	1.50235502123833	2.12724493145943	2.67454003095627	2.75292493104935	2.6098149895668	2.59605493545532	2.64118498563766	2.57388501167297	2.35048498511314	1.30512502491474	0.779850003123283	0.618880009651184	0.557150024175644	0.559480005502701	0.565129995346069	0.561389994621277	0.528520005941391	0.454800000786781	0.3472899928689	0.137329997122288	0.0726000007241964	0.103359996154904	0.0704000011086464	0.00398999924655072	-0.141909998655319	-0.150340005755424	-0.15394000262022	-0.00283000103663653	0.00896000014618039	-0.0318399995565414	0.00560999978333712	0.000669999979436398	-0.163009997457266	-0.366090005636215	-0.647770011425018	-0.680579996109009
chrXIII:751324-751566	YMR240C	1.23574995994568	1.21724998950958	1.14925003051758	1.08787500858307	1.02434997260571	0.917550012469292	0.822550013661385	0.678074985742569	0.65072500705719	0.660799980163574	0.623450011014938	0.678900018334389	0.830049991607666	1.39542502164841	2.64540004730225	3.37767499685287	3.69387495517731	4.06475001573563	4.19682502746582	4.26179999113083	4.08700007200241	3.90654993057251	3.29075002670288	1.96032494306564	0.726274996995926	0.491990011930466	0.463420006632805	0.455170008540153	0.436680009961128	0.448710003495216	0.418060001730919	0.28808000087738	0.199799998104572	0.11194000095129	0.0969499997794628	0.116240002959967	0.139270004630089	0.139140005409718	0.128259997069836	0.143919996917248	0.123680000007153	-0.0874199979007244	-0.435969993472099	-0.539990001916885	-0.583009994029999	-0.620719993114471	-0.643590015172958	-0.660890007019043	-0.727150011062622	-0.801660001277924
chrVIII:227217-227458	YHR064C	-0.192199997603893	-0.210410000383854	-0.250039994716644	-0.19822000041604	-0.0493000008165836	0.0245000002905726	0.0478999994695187	0.167859999835491	0.220500002801418	0.245069997012615	0.238789993524551	0.219139994680881	0.246419997513294	0.215240001678467	0.38270999789238	0.815740013122559	1.5402700304985	1.68261001110077	1.59838005304337	1.66822004318237	1.56988002061844	1.43401999473572	1.36549997329712	0.949990010261536	0.421930005401373	-0.0220450002234429	0.00912499958649278	0.0747550010681152	0.114210003241897	0.144515002518892	0.144110006093979	0.125745000690222	0.0673050026991405	0.0815750026260503	0.0136550002149306	-0.111124998016749	-0.204020001739264	-0.245440002530813	-0.322960002720356	-0.41047501116991	-0.505165010690689	-0.607849994301796	-0.44916001111269	-0.459899988770485	-0.45514500439167	-0.471715006232262	-0.472399997711182	-0.406020005047321	-0.326299995183945	-0.276900010555983
chrVII:147973-148214	YGL190C	-0.605900019407272	-0.639570009708404	-0.658670002222061	-0.536710000038147	-0.446980002522469	-0.416400003433228	-0.277230003476143	-0.20047999843955	-0.145630000531673	-0.204209995269775	-0.185209999978542	-0.175010001659393	-0.176529994606972	-0.116749997437	-0.218069998919964	-0.408880001306534	-0.732659995555878	-0.559860002994537	-0.349519997276366	0.00763000100851059	0.461810006201267	0.736410009860992	1.06713999509811	1.2653900384903	1.41274999380112	1.44117998480797	1.34363500475883	1.2870000064373	1.28287501335144	1.2988300383091	1.34701001048088	1.27224002480507	1.12381999790668	0.820609983801842	0.655874994397163	0.794854998588562	0.742669993638992	0.55387999266386	0.471165007352829	0.387794993817806	0.397724997997284	0.392954994738102	0.413645002245903	0.352844995260239	0.189529999345541	-0.0121250005438924	-0.127475002780557	-0.123470001295209	-0.0834649994969368	-0.181339996308088
chrVIII:201393-201634	YHR047C	0.0801900006830692	0.0794500008225441	0.122890003025532	0.123949998617172	0.16051000058651	0.185160002112389	0.181329999864101	0.201149998605251	0.217329996824265	0.25307999253273	0.245260003209114	0.249579997360706	0.280149993300438	0.529380011558533	1.15816003084183	1.89679000377655	2.04458994865417	2.1013899564743	2.14058992862701	2.08019995689392	2.06273998022079	2.23619997501373	1.99834001064301	1.38056002855301	1.01860001087189	0.453365010023117	0.316744996607304	0.282924999296665	0.306910006701946	0.297584995627403	0.280730003118515	0.266474998742342	-0.0925900027155876	-0.489954988658428	-0.493084998428822	-0.428075002133846	-0.396749994158745	-0.365290008485317	-0.306189994513988	-0.326984992623329	-0.479859991371632	-0.468665015697479	-0.323845009505749	-0.362940002977848	-0.42591500133276	-0.450014996528625	-0.470130005478859	-0.488379999995232	-0.466450002789497	-0.511509987711906
chrVII:1052267-1052507	YGR281W	0.477940005064011	0.43031998872757	0.34782999753952	0.196719999611378	0.182150001823902	0.202120008692145	0.0776699986308813	0.193759998679161	0.237399999797344	0.285819992423058	0.319049999117851	0.396819993853569	0.539729988574982	0.690269988775253	1.65340995788574	2.41950993537903	2.62879004478455	2.74559004306793	2.84491007328033	3.14994003772736	2.99414000511169	2.72235009670258	2.4137099981308	1.9427299618721	1.46766998767853	1.24661497473717	1.1177500128746	0.944139990210533	0.800559997558594	0.721305003762245	0.680765011906624	0.5893649995327	0.54120999276638	0.540025009214878	0.445525005459785	0.320390003919601	0.284075001627207	0.230865003913641	0.285830001533031	0.372289995849133	0.37555999904871	0.324980001151562	0.278544997423887	0.242814993858337	-0.168870002776384	-0.256190001964569	-0.322054994106293	-0.358524996042252	-0.396360003948212	-0.432160000503063
chrII:360351-360591	YBR059C	0.00685999966226518	0.00979999965056777	0.0148100003134459	0.0759900014847517	0.166949997842312	0.399199983477592	0.626359993219376	0.651600003242493	0.641700011491775	0.669069987535477	0.707209992408752	0.683640015125275	0.628129994869232	0.766990023851395	1.49672998189926	2.13943003416061	2.51118991374969	2.49948990345001	2.43023998737335	2.47990992069244	2.47464005947113	2.43576002120972	2.2002299785614	1.68309004306793	1.07880998849869	0.816100010275841	0.78419998884201	0.791085001826286	0.782710006833076	0.761060005426407	0.698295003175735	0.624144998192787	0.47035000026226	0.267234995961189	0.170780000835657	0.104225001484156	0.083100001513958	0.115509996563196	0.0637050004675984	0.00921499999240041	-0.104220002982765	-0.265624998509884	-0.490124988555908	-0.529534994065762	-0.452409997582436	-0.425540000200272	-0.460785004496574	-0.334269995987415	-0.256349994242191	-0.261359995603561
chrVIII:151314-151554	YHR022C-A	-0.434574991464615	-0.404250003397465	-0.435550004243851	-0.443675003945827	-0.390050001442432	-0.206549999304116	-0.0426999998744577	0.0348250002134591	0.0388749996200204	0.0350499991327524	0.0362750003114343	0.0925250016152859	0.157975003123283	0.238325003534555	0.443349994719028	0.646449998021126	0.862550005316734	1.35079997777939	1.6241250038147	1.4553499519825	1.50737497210503	1.49087503552437	1.35034999251366	1.08312499523163	1.04232496023178	1.02415997982025	0.896510004997253	0.840299999713898	0.863120007514954	0.892949998378754	0.888080012798309	0.878859984874725	0.820939999818802	0.7346499979496	0.777139991521835	0.917229974269867	0.739230000972748	0.729479986429215	0.78135998249054	0.857049995660782	0.995440006256104	1.06802997589111	1.13971996307373	1.30202000141144	1.73691000938416	2.02533009052277	2.09064004421234	1.88746998310089	1.7478199839592	1.40302002429962
chrX:647122-647360	YJR120W	-0.208019997179508	-0.306054998934269	-0.402869987487793	-0.360999998450279	-0.170950000733137	-0.120324999839067	-0.0782249977812171	0.129290000535548	0.135300002992153	0.197820002585649	0.288190004229546	0.346230000257492	0.34934000223875	0.519869990646839	1.76171502172947	3.65045496225357	4.0278048992157	4.14114987850189	4.05579504966736	3.78325003385544	3.57476994991302	2.97237496376038	2.19642497301102	1.17450499534607	0.650409984588623	0.37109999358654	0.166000001132488	0.185300000011921	0.163249999284744	0.146200001239777	0.170499995350838	0.145950000733137	0.179150000214577	0.261050000786781	0.35385000705719	0.320649996399879	0.298250004649162	0.309249997138977	0.444249987602234	0.324000000953674	0.183299999684095	0.0529999993741512	0.0672000013291836	0.0692000016570091	0.00560000026598573	-0.0252999998629093	-0.109199997037649	-0.193150006234646	-0.277450010180473	-0.147200003266335
chrIV:239858-240096	YDL125C	0.0481849998235703	0.158149999380112	0.249430000782013	0.295235002040863	0.385130000114441	0.51349501311779	0.634764987230301	0.727395004034042	0.763014978170395	0.852389997243881	0.914284998178482	1.02425502538681	1.19583500027657	1.35938502550125	1.77731502652168	1.99073497056961	2.2525249838829	2.17157508134842	2.19409507513046	2.01737003922462	1.80202999711037	1.60399005413055	1.54199001193047	1.38001502156258	1.12472996115685	0.992380011081696	0.877129983901977	0.924880003929138	0.867480021715164	0.863990020751953	0.853039997816086	0.87717998623848	1.02817002534866	1.11359995603561	1.10371999740601	0.911290001869202	0.752479994297028	0.796779990196228	0.804580014944076	0.795429992675781	0.73928000330925	0.686400014162064	0.631680011749268	0.545989999175072	0.43813000023365	0.368419995903969	0.313129997253418	0.388539990782738	0.42004000544548	0.352880004048347
chrXII:866897-867135	YLR372W	-0.362299996614456	-0.368479999899864	-0.330720004439354	-0.203869995474815	-0.116790000349283	-0.168020004034042	0.0198399998247623	-0.016779999807477	-0.0181399999186397	-0.0232900001108646	-0.00693999994546175	-0.0137399999424815	-0.122119996324182	0.139569997787476	0.767159998416901	1.61948999166489	2.22452998161316	2.43001997470856	2.52439999580383	2.50922994613647	2.44719994068146	2.23066992759705	1.63176999092102	1.24316998720169	0.999929976463318	0.569900020956993	0.491525009274483	0.48972499370575	0.42077499628067	0.36242500692606	0.293625004589558	0.214675005525351	0.125624999403954	0.0713749984279275	-0.0479500005021691	-0.233174996450543	-0.232200000435114	-0.165125001221895	-0.146449998021126	-0.0819499995559454	0.00382500048726797	0.0409500002861023	0.0149499997496605	0.0529250004328787	0.0493500013835728	-0.0256250002421439	-0.0145750000374392	0.0141499995952472	-0.000174999935552478	0.00659999973140657
chrII:604217-604455	YBR189W	0.0765899986028671	0.0130299994722009	-0.0130399997346103	0.0612500000745058	0.00521000027656555	-0.0299799993634224	-0.0762399986386299	-0.0551899995654821	-0.0752099975943565	-0.0510799989104271	-0.0197400008328259	0.00942000006325543	0.0654399998486042	0.465819987654686	1.75713001489639	2.54540996551514	2.6674800157547	2.71332001686096	2.75810008049011	2.85224995613098	2.8630199432373	2.69431002140045	2.07719006538391	1.02471000552177	0.210190004110336	0.0122749990550801	-0.0200750005897135	0.0116749997250736	-0.00802500057034194	-0.0423250012099743	-0.0584749989211559	-0.127174999564886	-0.130750000476837	-0.183699999004602	-0.121924998238683	-0.16147500090301	-0.196149997413158	-0.178999997675419	-0.163075000047684	-0.163149997591972	-0.179749995470047	-0.170674998313189	-0.147224996238947	-0.149925000965595	-0.136649997904897	-0.00085000041872263	-0.0592999965883791	-0.421875	-0.56827500462532	-0.596575006842613
chrVI:233687-233925	YFR039C	-0.16330000013113	-0.18086000084877	-0.22389000505209	-0.233130000531673	-0.239809998869896	-0.390289995074272	-0.293860006332397	-0.243859998881817	-0.228599999845028	-0.234119994938374	-0.230059996247292	-0.211759997904301	-0.163830003887415	0.0697399970144033	1.37502002716064	2.50336008071899	2.84319002628326	2.94340000152588	2.94861996173859	2.95866000652313	2.8447900056839	2.59814991950989	2.30207997560501	1.49422999620438	0.442889994382858	0.151824998855591	0.13302999958396	0.140749997645617	0.134245001524687	0.152064997702837	0.191449998319149	0.115635001286864	-0.05812500230968	-0.223784994333982	-0.242189997434616	-0.305294995009899	-0.308199997246265	-0.311130003631115	-0.324434989690781	-0.327840009331703	-0.251250003278255	-0.255880005657673	-0.369799998402596	-0.365424999594688	-0.350695003569126	-0.372909998893738	-0.375465004146099	-0.43524000197649	-0.541345018148422	-0.592250010371208
chrVII:555489-555727	YGR034W	2.34990003108978	2.28245000839233	2.19742999076843	1.96056003570557	1.52063997983932	1.07491001486778	0.783869987726212	0.448260000348091	0.405199992656708	0.328049996495247	0.287570002675056	0.548789995908737	1.03522000908852	1.65645000934601	2.18627998828888	2.53313999176025	2.72750995159149	2.62319009304047	2.59261999130249	2.43856999874115	2.08072006702423	1.79778001308441	1.35415000915527	0.822030019760132	0.647350013256073	0.542895013093948	0.520790007710457	0.50672999471426	0.510939989984035	0.483904995024204	0.485849992930889	0.470760008692741	0.39595999866724	0.30560999661684	0.327785005420446	0.287394999712706	0.477459986507893	0.492494986951351	0.428059993684292	0.0824399983510375	0.0773249989375472	0.111105001717806	0.0482350006699562	-0.0105949997436255	-0.12646500132978	-0.227830002456903	-0.242855003476143	-0.137755001522601	-0.0285649994388223	-0.0234450004994869
chrIV:264184-264422	YDL111C	-0.0803249999880791	-0.10695000179112	-0.0394000010564923	-0.0286499997600913	0.00582500023301691	0.029625000548549	0.261824989691377	0.606249988079071	0.656525000929832	0.651300013065338	0.621824994683266	0.601999998092651	0.66915000975132	0.767800018191338	0.991849988698959	0.902649998664856	0.829475000500679	1.1448500007391	1.59289997816086	1.8548249900341	1.98750004172325	2.07574999332428	1.72007495164871	1.11902499198914	0.522625006735325	0.398359993100166	0.40168000459671	0.38751001060009	0.374130001664162	0.361619997024536	0.367080003023148	0.183210002817214	0.00975000020116568	-0.163069997727871	-0.349030008912086	-0.338530004024506	-0.313880008459091	-0.350700005888939	-0.339449992775917	-0.279870003461838	-0.148160001635551	0.0288700014352798	0.11567999869585	0.151870001852512	0.133570000529289	0.146800000965595	0.152910001575947	0.0558099993970245	-0.0303899998776615	-0.0780900001525879
chrXIII:837858-838095	YMR284W	-0.148020001500845	-0.146159997582436	-0.237980000674725	-0.283349999785423	-0.220959997177124	-0.084340001270175	0.0893400011584163	0.285740001499653	0.411169996857643	0.474739998579025	0.589469987154007	0.67127999663353	0.684750008583069	1.07964999675751	1.86294000148773	2.46098003387451	2.52782003879547	2.64766993522644	2.78424003124237	2.8658599615097	2.71219999790192	2.3704199552536	1.64979996681213	1.11362000703812	0.773380011320114	0.576199993491173	0.477050006389618	0.444750003516674	0.439524993300438	0.473499998450279	0.437849998474121	0.418249987065792	0.313149999827147	0.134300000965595	0.102549999952316	0.0987250003963709	0.0681499987840652	0.0437000007368624	0.0250249993987381	-0.00615000107791275	-0.087050000205636	0.0772500019520521	0.244849994778633	0.278299998492002	0.282024994492531	0.292174994945526	0.325949989259243	0.256474994122982	0.248625002801418	0.180725004523993
chrV:422582-422819	YER130C	0.107544998079538	0.117409999668598	0.0879600021988153	0.388739996403456	0.486530005931854	0.496610000729561	0.282030005007982	0.315314996987581	0.391185002028942	0.428735002875328	0.435749995708466	0.471780006587505	0.58079000711441	0.697410002350807	1.04228999316692	1.48843997716904	1.86397500038147	2.18263508081436	2.39290008544922	2.24262502193451	2.25777492523193	2.323734998703	2.1368850171566	1.70159001350403	0.734330004453659	0.24680999815464	0.180290004611015	0.202109998464584	0.21462000310421	0.214860001206398	0.207979999482632	0.176899997889996	0.0045599989593029	-0.104040003195405	-0.0455600002780557	-0.0848399996757507	-0.11909000352025	-0.159489998221397	-0.130729997903109	-0.15266999900341	-0.0883300021290779	0.116410002112389	0.266790007054806	0.292480003833771	0.28340999186039	0.360450002551079	0.357210007309914	0.377340000867844	0.544800007343292	0.548240008950234
chrVI:167322-167559	YFR011C	0.311014996469021	0.313180001080036	0.316030007600784	0.228580001741648	0.180900002270937	0.139845000579953	0.0906600013375282	0.116395001485944	0.140200002491474	0.196609996259212	0.248719996958971	0.278294992446899	0.351234994828701	0.747964985668659	1.43284497857094	1.78038496375084	1.90561002492905	2.16898996829987	2.2255350112915	2.24953997135162	2.29137003421783	2.20749999284744	1.61125997304916	0.892280021309853	0.430309994518757	0.224959993362427	0.0577699992805719	0.0503199987113476	0.0626500017940998	0.0619700014591217	0.0303100004792213	-0.0356800010427833	-0.0686399985104799	-0.204720002412796	-0.177310001850128	-0.14736999720335	-0.186329996585846	-0.176940001547337	-0.179939995706081	-0.202389997243881	-0.0690299980342388	0.0598499987274408	0.177419997751713	0.203579999506474	0.224480004608631	0.22143000215292	0.214460000395775	0.189340001344681	0.203890004754066	0.267819993197918
chrVII:648993-649230	YGR085C	-0.346820005774498	-0.354060009121895	-0.323379996418953	-0.114049997925758	-0.0990599982440472	-0.0277299985289574	0.154039998352528	0.0893199987709522	0.103040001541376	0.177590000629425	0.194709999859333	0.194810004532337	0.29535000026226	0.44706999361515	1.32176003456116	2.21440999507904	3.05527994632721	3.31803998947144	3.52244000434875	3.75254995822907	3.60344994068146	3.75357000827789	3.20265998840332	1.6558500289917	0.259190007671714	-0.025590000487864	0.0721450012177229	0.0882200010120869	0.112120001763105	0.0871950017288327	0.0816649975255132	0.0961399994790554	0.0909899991005659	0.0381850000470877	-0.175864999368787	-0.417555010318756	-0.467554999887943	-0.551774981617928	-0.570719987154007	-0.682044991850853	-0.77765499651432	-0.77791500389576	-0.67991498708725	-0.643144994974136	-0.602415010333061	-0.629125010967255	-0.707359990477562	-0.765710002183914	-0.690680003166199	-0.566219994425774
chrX:639037-639274	YJR113C	2.44468994140625	2.39363000392914	2.24439995288849	2.05014997720718	1.32719997763634	0.561249986290932	0.173810002207756	0.172970001399517	0.240670001506805	0.254390005767345	0.304570004343987	0.412900000810623	0.448159992694855	0.591729980707169	1.13911999464035	1.68662004470825	1.84596003293991	1.93621999025345	2.16556001901627	1.7764899969101	1.82304003238678	2.00690002441406	1.91706002950668	1.38807003498077	1.01303002238274	0.82316999733448	0.760659989714622	0.68058999478817	0.562609997391701	0.460135006904602	0.323460009694099	0.00397000089287758	-0.380155000090599	-0.566609987616539	-0.680989989638329	-0.697119995951653	-0.649829998612404	-0.624215012788773	-0.645330008864403	-0.502695006132126	-0.345290000736713	-0.345249995589256	-0.360184994339943	-0.366459999978542	-0.353059999644756	-0.311634996533394	-0.273759994655848	-0.197169999778271	-0.151195000775624	0.158579995424952
chrXIII:810862-811099	YMR272W-B	-0.00993000006274087	-0.0695899996906519	-0.104219999164343	-0.0818499974906444	0.0277300011366606	0.170080000162125	0.217450000345707	0.236089996993542	0.224410001933575	0.244329991936684	0.290089997649193	0.334629988670349	0.336010003089905	0.55752001106739	1.26844999194145	2.45032998323441	3.29193994998932	3.47273995876312	3.65210998058319	3.62996003627777	3.5450799703598	3.46278002262115	2.76462004184723	1.68157004117966	0.564099991321564	0.252340000122786	0.198949996381998	0.19519499912858	0.173985003679991	0.156550000607967	0.127525001019239	0.0652199992910028	0.158865001238883	0.0623600016348064	0.00203000055626035	-0.128229999914765	-0.181314998865128	-0.19388499557972	-0.242005001008511	-0.350299996137619	-0.411875014007092	-0.528505001962185	-0.592544981837273	-0.57491500377655	-0.528125011920929	-0.519455000758171	-0.527695000171661	-0.493544992804527	-0.47328499853611	-0.555944994091988
chrX:120022-120258	YJL159W	0.832244992256165	0.836154985427856	0.897985002398491	0.848455005884171	0.793329986929894	0.834444987773895	0.874889996647835	0.955274999141693	0.970639997720718	1.00514000356197	0.995974969863892	0.997875022888184	0.991795015335083	1.03389500379562	1.37833997607231	1.86895499229431	1.98782006502151	2.05572499036789	2.03745502233505	1.98939002752304	2.07424004077911	1.76288503408432	1.68232997059822	1.15163000226021	0.825275006890297	0.499919998645782	0.449670004844666	0.436210003495216	0.401559999585152	0.362160006165504	0.245519997179508	0.234520004689693	0.0832100011408329	-0.0182800004258752	-0.096619999781251	-0.169620005786419	-0.196839998662472	-0.202529998123646	-0.245120000839233	-0.342900007963181	-0.442150002717972	-0.55121998488903	-0.672619992494583	-0.790330004692078	-0.795469999313354	-0.884830009937286	-0.878839993476868	-0.916790002584457	-0.928419995307922	-0.87535999417305
chrXI:340579-340815	YKL052C	1.4961000084877	1.95104998350143	1.88084995746613	1.71040004491806	1.47115004062653	1.01810002326965	0.705900013446808	0.672849982976913	0.636750012636185	0.655050009489059	0.666549980640411	0.674300014972687	0.707349985837936	0.891750007867813	1.54164999723434	2.69809997081757	3.0254499912262	2.99784994125366	3.05035006999969	3.13359999656677	2.98259997367859	2.71909999847412	2.14064997434616	0.843199998140335	0.520900011062622	0.523515002429485	0.472254993021488	0.447064991295338	0.43857499808073	0.427385003864765	0.418264999985695	0.33737999945879	0.265875005722046	0.0620650000870228	-0.107135001569986	-0.107134998217225	-0.0692700011655688	-0.0446300011128187	-0.0251100005581975	-0.0282199999317527	0.0741400021885056	0.0151949996419717	0.265104992687702	0.283605000376701	0.248115003108978	0.205289995670319	0.25338000357151	0.34809999614954	0.402260001003742	0.311404998600483
chrXIII:252892-253128	YML008C	3.28831499814987	2.48804494142532	1.53314998745918	1.11430501937866	0.978284993767738	0.854195001721382	0.935689994692802	0.967654994130135	0.933274990320206	0.891880008578301	0.920794999599457	1.06406497061253	1.05012999176979	1.11548001766205	1.05330501496792	0.959965014457703	0.878310009837151	0.829049995541573	0.681224998831749	0.493424996733665	0.351674994826317	0.365709997713566	0.388849994540215	0.331775004416704	0.194280000030994	0.0682599999010563	0.0165400002151728	-0.0898199988529086	-0.0802400015294552	-0.113120002299547	-0.153380001336336	-0.139709995687008	-0.130520000308752	-0.095660001039505	-0.166560002788901	-0.165430000424385	-0.169560000300407	-0.245029996335506	-0.305839997529984	-0.409499993920326	-0.46418000459671	-0.465540000796318	-0.482960000634193	-0.503930008411407	-0.553839981555939	-0.680060017108917	-0.656210005283356	-0.611620008945465	-0.592190009355545	-0.557560002803802
chrXVI:789619-789854	YPR127W	0.354594990611076	0.361234991252422	0.354274989664555	0.298794993758202	0.327594992518425	0.909575021266937	1.04597499966621	1.05357995629311	1.13494998216629	1.21663000583649	1.21937999129295	1.21640502214432	1.3337249994278	1.42725996375084	1.48074001669884	1.884394967556	2.20513994693756	2.31934000253677	2.41224004030228	2.61511999368668	2.56972002983093	2.56764001846313	2.56757501363754	2.34143998622894	1.83524502515793	1.41520999670029	1.31383999586105	1.26115000247955	1.16539002656937	1.10897003412247	1.08245997428894	1.03183000087738	0.957440006732941	0.959519994258881	0.716269987821579	0.534909987449646	0.521109980344772	0.527899998426437	0.481909996271133	0.437700003385544	0.420649993419647	0.397740003466606	0.397089993953705	0.329519999027252	0.332710009813309	0.374300003051758	0.351209998130798	0.379200011491776	0.434820005297661	0.466349998116493
chrXI:393438-393673	YKL023W	-0.146610002219677	-0.132920002937317	-0.133900005370378	-0.115659999847412	-0.101549998670816	0.108130000531673	0.287719997763634	0.30820999443531	0.302520003914833	0.316639998555183	0.359529998898506	0.381820005178452	0.405620002746582	0.524930015206337	1.56441000699997	2.41201002597809	2.90681002140045	3.04295992851257	3.26126000881195	3.36684999465942	3.18503994941711	3.05069999694824	2.84513003826141	1.9514200091362	0.797820016741753	0.239909992367029	0.173185003548861	0.163254997879267	0.168320000171661	0.198394999653101	0.202590001374483	0.209289999306202	0.192155002057552	0.16925500407815	0.217789999395609	0.215650002658367	0.258214994519949	0.272684992849827	0.25895499587059	0.226060005277395	0.0591599989682436	-0.179235002398491	-0.188505008816719	-0.232815004885197	-0.345825004577637	-0.370424996316433	-0.3727299913764	-0.39490500241518	-0.437370006740093	-0.518335002660751
chrX:663530-663765	snR3	2.33535001277924	1.89795000553131	1.40145999193192	1.40033999681473	1.31725000143051	1.19949998855591	1.04850997924805	1.02377002239227	0.947070020437241	0.926230019330978	0.941750013828278	0.855119997262955	0.767789989709854	0.727209985256195	1.09056003093719	1.23634999990463	1.60116000175476	1.88145003318787	1.81453000307083	1.79826004505157	1.6807300567627	1.52454001903534	1.2406299829483	0.959449994564056	0.901660001277924	0.683174982666969	0.713774994015694	0.707775011658669	0.692650005221367	0.687374979257584	0.698174983263016	0.738349989056587	0.719450011849403	0.833375006914139	0.779925003647804	0.653075009584427	0.540099993348122	0.490749999880791	0.467500001192093	0.404374994337559	0.441974997520447	0.434549994766712	0.429775007069111	0.380000002682209	0.406149998307228	0.343374997377396	0.287299998104572	0.346600003540516	0.371249996125698	0.32362499833107
chrXI:618803-619038	YKR094C	0.572290003299713	0.580340003967285	0.546480000019073	0.52347999215126	0.377640008926392	0.331749996542931	0.355789992213249	0.459349995851517	0.47498998939991	0.468009993433952	0.576110005378723	0.781420004367828	1.23839998245239	1.94664999246597	2.95029008388519	3.58496005535126	3.66831998825073	3.65370001792908	3.63510003089905	3.85940992832184	3.72999992370605	2.80621993541718	1.77887998819351	1.20103002786636	0.761280018091202	0.476905001699924	0.464944998919964	0.476764999330044	0.437889997661114	0.3669199898839	0.353309996426105	0.303059999644756	0.215874999761581	0.239150002598763	0.280364996194839	0.268510007858276	0.261240004003048	0.281750001013279	0.259004998207092	0.280800007283688	0.287060005962849	0.333825001120567	0.252164997905493	0.15978000164032	0.161949996650219	0.233424997329712	0.223044999688864	0.0879100034013391	-0.173529996536672	-0.233700006455183
chrXVI:901609-901843	YPR184W	-0.352270002663136	-0.27611999809742	-0.294040003418922	-0.33887000977993	-0.217419996857643	-0.178870003670454	-0.0310999999754131	0.0708700023591518	0.128940001130104	0.185040000081062	0.238790002465248	0.291020005941391	0.372440013289452	0.662310022115707	1.1850800037384	1.93009996414185	2.58880000114441	2.76398003101349	2.81442999839783	2.89003002643585	2.9474999666214	3.18004994392395	3.44061000347137	2.75077999830246	1.49850999116898	1.21006000638008	0.941109988093376	0.678155010938644	0.547614994645119	0.458179987967014	0.316474989056587	0.215330000221729	0.152514999173582	0.0675750015303493	-0.0491199992597103	-0.182470002025366	-0.26071500852704	-0.333189995586872	-0.385810008645058	-0.337094989418983	-0.398564992845058	-0.499780002236366	-0.687250003218651	-0.759875002503395	-0.743259990215302	-0.656329980492592	-0.655590015649796	-0.679579991102219	-0.738525009155273	-0.744074994325638
chrXIV:289044-289277	YNL186W	-0.446680003404617	-0.449369996786118	-0.484240007400513	-0.480180004239082	-0.551330006122589	-0.307950001955032	-0.220349995791912	-0.124389997497201	-0.0466299995779991	-0.0287299998104572	-0.0135599998757243	0.0178099999204278	0.0652900001034141	0.311490005254745	0.877330011129379	2.25002992153168	3.14579002857208	3.28603003025055	3.37636003494263	3.43814997673035	3.24190001487732	3.01825003623962	2.51906998157501	1.14954999387264	0.381580004096031	0.292995002865791	0.256315007805824	0.272450006753206	0.221075002104044	0.239484992623329	0.2315399967134	0.152169997990131	0.100705001782626	0.0240849999710917	0.0157750001410022	0.0643499992787838	0.173510000854731	0.194555000215769	0.180865003913641	0.244750002771616	0.538204991817474	0.952820017933846	0.982895010709763	0.8348100066185	0.611654993891716	0.58657500743866	0.589970016479492	0.584839987754822	0.592099976539612	0.524624992907047
chrIV:56734-56967	YDL224C	0.457150004804134	0.476174995303154	0.442325003445148	0.362300001084805	0.15230000205338	-0.204650005325675	-0.717250026762486	-1.16402500867844	-1.39122501015663	-1.68535000085831	-2.4683749973774	-2.79322499036789	-2.80012506246567	-2.09832501411438	-1.0247500166297	0.0306249931454659	0.695849984884262	0.824849978089333	1.03767496347427	1.0310750156641	0.956825003027916	1.08457499742508	1.42822498083115	1.18212500214577	0.475774992257357	0.188909994065762	0.217549996078014	0.229490000009537	0.229459993541241	0.254169994592667	0.17748000100255	0.0359899993985891	-0.099990002438426	-0.242950002849102	-0.283489999175072	-0.298080003261566	-0.207770006358623	-0.221170003712177	-0.145670000463724	-0.107110001146793	-0.299439999461174	-0.4014200091362	-0.380159994959831	-0.49679000377655	-0.577989995479584	-0.606600016355515	-0.66467000246048	-0.816239988803864	-0.804229986667633	-0.686229991912842
chrVII:894380-894613	YGR198W	0.626209998130798	0.640860021114349	0.591949999332428	0.595610004663467	0.691210007667541	0.782559984922409	1.03709001541138	1.16760002374649	1.19538004398346	1.21056002378464	1.22459998130798	1.22576997280121	1.18914999961853	1.495609998703	1.79225000143051	1.88970003128052	2.00723004341125	2.17480998039246	2.137659907341	2.12486002445221	2.21777999401093	1.94384002685547	1.68935002088547	1.16822998523712	0.635199981927872	0.251470006257296	0.257820004969835	0.271499997377396	0.272964988648891	0.280309991538525	0.259950011968613	0.148474999750033	-0.0480799991171807	-0.0593649985268712	-0.0686450017616153	-0.185595001280308	-0.191275001317263	-0.199969998002052	-0.219995001703501	-0.347809993475676	-0.294024999439716	-0.256890004873276	-0.177750004082918	-0.257889997214079	-0.268865002691746	-0.29137500077486	-0.255440004169941	-0.25219499990344	-0.167660000175238	-0.37320000231266
chrXII:672849-673082	YLR264W	-0.87677501142025	-0.895150020718575	-1.0025800049305	-0.798685023188591	-0.395080014318228	-0.150354999862611	0.0843400010839105	0.125180002301931	0.173709996044636	0.194655001163483	0.219084995239973	0.220694999396801	0.213614997267723	0.18702499717474	0.387895004451275	1.41931999325752	2.14499502182007	2.38791999816895	2.25043505430222	2.11480504274368	2.10371495485306	1.92428504228592	1.69202500581741	0.965939979255199	0.225255002966151	0.00366999991238117	-0.0699599988758564	-0.00710000083781779	0.0764099983498454	0.01056999975699	-0.0185300002340227	-0.00514999991282821	-0.00286999959498644	0.0784600012004375	0.0495199990924448	-0.00598000013269484	-0.12749999910593	-0.232860004901886	-0.329200005531311	-0.638510018587112	-0.567810007929802	-0.451280003786087	-0.481659996509552	-0.335830000042915	-0.334319999814033	-0.192770005762577	-0.128599997609854	-0.0938800006173551	-0.0502200018614531	-0.0752300002612174
chrVIII:521910-522142	YHR210C	0.130240005999804	0.155949997901916	0.198655001074076	0.273484998941422	0.323100006580353	0.175324996933341	0.0409750001505017	0.0880549987778068	0.211104998737574	0.23586500287056	0.277444989979267	0.294640006124973	0.260960006713867	0.468149998784065	1.12330999672413	2.18197500705719	2.43036503791809	2.58380498886108	2.61853498220444	2.64897508621216	2.54468500614166	2.22584501504898	1.62143497467041	0.737565004825592	0.616754990816116	0.552849978208542	0.559050023555756	0.582650005817413	0.591500014066696	0.60725000500679	0.559249997138977	0.476800009608269	0.164099998772144	0.135199997574091	0.00524999981280416	0.0246500000357628	0.0402499996125698	0.0263000000268221	0.0329499999061227	0.0495499996468425	0.0547499991953373	0.0843000002205372	-0.121499996632338	-0.201549999415874	-0.242449998855591	-0.244199998676777	-0.255449995398521	-0.277900010347366	-0.289199993014336	-0.331299997866154
chrXI:158327-158559	YKL156W	-0.291099992394447	-0.273800006508827	-0.281649994850159	-0.18257000297308	0.000670000538229942	0.211870002746582	0.370380009710789	0.369750007987022	0.390969994664192	0.355480003356934	0.386760005354881	0.380830007791519	0.357240006327629	0.339889991283417	0.934280008077621	1.73394004106522	2.11243000030518	2.40163996219635	2.55088994503021	2.65049004554749	2.51554999351501	2.46843996047974	2.2814799785614	1.63670004606247	1.09184997081757	0.74717001914978	0.808404991030693	0.720910012722015	0.709354990720749	0.694349992275238	0.717974987626076	0.62815999686718	0.549904997646809	0.549805001914501	0.384215003252029	0.429464995861053	0.479560005664825	0.464250013232231	0.489499998092651	0.395725004374981	0.349259994924068	0.567930009961128	0.554785025119781	0.4455949857831	0.286574999988079	0.245075000077486	0.0522150009870529	-0.143809998780489	-0.242710001021624	-0.409145003557205
chrIV:43757-43988	YDL229W	-0.861815014481545	-0.854164987802505	-0.806424990296364	-0.783564987778664	-0.747599992156029	-0.559575003385544	-0.117380000650883	-0.0162000009790063	0.0163849996984936	0.0149449996766634	0.0166099996306002	-0.0145500002894551	-0.0376050006598234	-0.0490650002844632	0.54725498361513	1.38580495119095	1.63204499483109	1.7295599758625	1.68536998033524	1.60631499886513	1.86577498316765	1.84478999972343	1.41261497139931	0.623825009167194	0.0596650026738644	0.0478399999439716	0.0413799997419119	-0.0175699999555945	-0.0155500000342727	-0.00725999991409481	-0.0257599993608892	-0.130060000345111	-0.322149999439716	-0.460360011458397	-0.737240016460419	-0.779599994421005	-0.771589982509613	-0.808029991388321	-0.847309988737106	-0.874379992485046	-0.836390024423599	-0.875780016183853	-0.890050011873245	-0.753570020198822	-0.753939992189407	-0.755529999732971	-0.737900012731552	-0.684909987449646	-0.652510011196136	-0.597370010614395
chrV:409403-409634	YER125W	0.301819996535778	0.312925000488758	0.307925000786781	0.340930001437664	0.359434995055199	0.121385001391172	-0.0348349995911121	0.0290400000289083	0.0641349986195564	0.0757950004190207	0.0812799997627735	0.0638800011947751	0.0482400001958013	0.0623149981722236	0.426679998636246	1.06879000365734	1.53669496774673	1.95347499847412	2.14925502538681	2.19472002983093	2.45378496646881	2.49228004217148	2.27707002162933	1.65524504184723	0.73823501765728	0.182069998979568	0.24979000389576	0.326240003108978	0.307050007581711	0.338529995083809	0.324389997124672	0.302600005269051	0.281350007653236	0.442010018229485	0.315889999270439	0.138460000604391	0.0611799985170364	0.00624000085517764	-0.0481499994173646	-0.182889997214079	-0.243260003626347	-0.263679999113083	-0.192170000076294	-0.14691000431776	-0.0979099981486797	-0.122160001844168	-0.0897199988365173	-0.0285299997776747	0.0167800003662705	0.115960001945496
chrXV:274628-274858	YOL025W	0.194640004634857	0.190680006146431	0.47464000582695	0.620539984107017	0.638370013236999	0.825629994273186	0.868925008177757	1.02846997380257	1.02898497581482	1.04904002547264	1.14569500088692	1.23433500528336	1.43131504058838	1.70082995891571	2.08841500282288	2.34720503091812	2.41033507585526	2.58623006343842	2.73480998277664	2.6096199631691	2.59476007223129	2.55140994787216	1.95312491059303	0.797734990715981	0.194859998673201	-0.0128399999812245	-0.0813100017607212	-0.113520001620054	-0.103510000556707	-0.094659998267889	-0.111979999393225	-0.184879998862743	-0.19527999907732	-0.191339999437332	-0.246680004894733	-0.255650001764297	-0.26117998957634	-0.292659991979599	-0.34420999288559	-0.37722000181675	-0.419600006937981	-0.504099985957146	-0.49648999273777	-0.509259983897209	-0.465170004963875	-0.451410010457039	-0.34917000234127	-0.267600005865097	-0.158690004050732	-0.131240002810955
chrXV:877794-878024	YOR298C-A	0.600724995136261	0.750925004482269	0.693550005555153	0.631400018930435	0.555274993181229	0.372649993747473	0.189799997955561	0.164449997246265	0.171074997633696	0.150800000876188	0.149250000715256	0.125475000590086	0.0994249992072582	0.166900001466274	0.518624983727932	1.23865000903606	2.00367498397827	2.49082505702972	2.72622495889664	2.87754994630814	2.55445003509521	2.02669996023178	1.80109998583794	1.52152502536774	1.0049250125885	0.656830012798309	0.275890006124973	0.205479995906353	0.183259996771812	0.221400001645088	0.132910000905395	-0.0193099975585938	-0.234959997236729	-0.354640001058579	-0.421279993653297	-0.477840006351471	-0.554590004682541	-0.586059987545013	-0.582039994001389	-0.448729994893074	-0.593880009651184	-0.547889995574951	-0.530939996242523	-0.519010001420975	-0.505589988827705	-0.51493998169899	-0.352459996938705	-0.201950001716614	-0.011570000089705	0.105199997872114
chrVII:1069228-1069457	YGR287C	0.385705004632473	0.401009994745255	0.396664990484714	0.423529994487762	0.371309997141361	0.280925011634827	0.399184995889664	0.463764993846416	0.461265008151531	0.564515009522438	0.646185004711151	0.749429991841316	0.835570016503334	0.912330004572868	1.06877998709679	1.32864001989365	1.60240494608879	1.59406501054764	1.46261000037193	1.23325996398926	1.02698999345303	0.871790006756783	0.858294996619225	0.619044999778271	0.476565007865429	0.366540005803108	0.34020998775959	0.297459997236729	0.204309996962547	0.179020002484322	0.13571999669075	0.0759600013494492	-0.0254899989813566	-0.0113000003620982	-0.0198899995535612	-0.104219998419285	-0.110359997674823	-0.0443299997597933	-0.0854599989950657	-0.158760003745556	-0.175560000538826	-0.282720011472702	-0.312580007314682	-0.277659991383553	-0.252309998869896	-0.284020000696182	-0.307089993357658	-0.330170002579689	-0.327779999375343	-0.307019999623299
chrVIII:462098-462327	YHR179W	0.504879996180534	0.586769992113113	0.614220017194748	0.616050010919571	0.574949991703033	0.603459995985031	0.633389991521835	0.739110004901886	0.765969997644424	0.762930005788803	0.705850011110306	0.693000012636185	0.688629984855652	0.803629988431931	1.04670996665955	1.56726996898651	1.90798997879028	2.05873003005981	2.2271600484848	2.52034003734589	2.55249001979828	2.40646996498108	2.31811995506287	1.93096998929977	1.37855002880096	0.994485014677048	0.768074980378151	0.476829998195171	0.424805001914501	0.407424987852573	0.264139991998672	0.16353999748826	-0.00351000013761222	-0.0251699995715171	0.0512350012548268	0.0783300008624792	0.067569999024272	0.0698499979451299	0.0487499998882413	0.0145900001516566	0.0274449995951727	-0.0579399982467294	-0.0950149992480874	-0.176160000264645	-0.198325002938509	-0.239745003730059	-0.270204994082451	-0.263025005161762	-0.292660002410412	-0.228814994171262
chrXIII:483576-483805	YMR108W	0.621050006151199	0.606270015239716	0.553300005197525	0.438690000772476	0.308439999818802	0.0395900040864944	-0.377110001444817	-0.454730013012886	-0.564290022850037	-0.714140009880066	-0.483919996023178	0.13984000235796	0.709000006318092	1.18140999078751	1.71493998765945	2.14610998630524	2.49512996673584	2.9371600151062	3.26835000514984	3.45048999786377	3.55764999389648	2.87491002082825	1.63773000240326	0.23997999727726	-0.547419995069504	-0.400624994188547	-0.062899999320507	0.137500002980232	0.173200000077486	0.232550002634525	0.272025011479855	0.252774998545647	0.322625003755093	0.298125002533197	0.207824997603893	0.107950002886355	0.0826249988749623	0.0917249992489815	0.0602749986574054	0.0532750003039837	-0.171574997715652	-0.430925004184246	-0.494874998927116	-0.516925007104874	-0.537474989891052	-0.569999992847443	-0.581525012850761	-0.60207499563694	-0.53677499294281	-0.376725003123283
chrIV:1201842-1202071	YDR363W-A	-0.0810999982059002	-0.0739500001072884	-0.0769999995827675	-0.0493000000715256	0.00440000044181943	0.37279999256134	1.20139998197556	1.90955001115799	2.08300006389618	2.08224999904633	2.19064998626709	2.26989996433258	2.16209995746613	2.20895004272461	2.11675000190735	2.0733500123024	1.72644996643066	1.54444998502731	1.52114999294281	1.34675002098083	1.28279995918274	1.20489996671677	0.981850028038025	0.790549993515015	0.613649994134903	0.546954995393753	0.534440007805824	0.599574989080429	0.621684998273849	0.617625001072884	0.582640007138252	0.552620001137257	0.293149992823601	0.224789994210005	0.231934995949268	0.222124996036291	0.160024996846914	0.156879998743534	0.181469994038343	0.175079999119043	0.19353000447154	0.333464993536472	0.189685002714396	0.096579997241497	0.0858149997889996	0.13362999856472	0.0970950027927756	0.00914499871432781	0.0657100012525916	0.177194997668266
chrXII:534489-534718	YLR189C	-0.173750005662441	-0.149599999189377	-0.167350001633167	-0.184049993753433	-0.172199994325638	-0.149049997329712	-0.0997000001370907	-0.0555499996989965	-0.0416999999433756	-0.0533500015735626	0.0283499998622574	0.0929499976336956	0.207800000905991	0.410099998116493	1.0508000254631	1.77689999341965	2.18814992904663	2.34815001487732	2.23720002174377	2.43419992923737	2.37374997138977	1.82770001888275	0.990599989891052	0.409099996089935	0.158150001429021	-0.210400000959635	-0.322410000860691	-0.337645001709461	-0.400239996612072	-0.417280000448227	-0.487684999406338	-0.55390999019146	-0.67435499727726	-1.01170000731945	-1.14441998004913	-1.17163999676704	-1.15612498521805	-1.15903499722481	-1.14200996160507	-1.13493500947952	-1.18755003809929	-1.1675649523735	-1.04410499930382	-0.979514998197555	-0.910434991121292	-0.892714989185333	-0.839605009555817	-0.861030003428459	-0.858315005898476	-0.74514499604702
chrX:598393-598622	YJR091C	-0.398220002651215	-0.316730007529259	-0.310939997434616	-0.258059996366501	-0.139089998602867	-0.0555999986827374	0.0747100010514259	0.0503500007092953	0.0722899986431003	0.0434300016611815	0.0834600001573563	0.163900004327297	0.209130001068115	0.242939998209476	0.543189996480942	1.86153999567032	2.54218003749847	2.49134001731873	2.68475997447968	2.94269990921021	2.91987998485565	2.63795003890991	2.04903995990753	0.962669992446899	0.226419995725155	0.109239998459816	0.0808199994266033	0.104160000383854	0.110944998636842	0.0910650014877319	0.0582050017081201	-0.0490499985404313	-0.330834998190403	-0.612070024013519	-0.730760025978088	-0.777005016803741	-0.85843001306057	-0.844265007972717	-0.822299998998642	-0.776074999570847	-0.804819995164871	-0.767104983329773	-0.646945002675057	-0.643354997038841	-0.634415000677109	-0.695670011639595	-0.761874997615814	-0.740569996833801	-0.713645002245903	-0.652480006217957
[truncated: 3,182,496 more chars]
