# Supplementary material for: Specialization of the chromatin remodeler RSC to mobilize partially-unwrapped nucleosomes
Source: eLife. 2020 Jun 4;9:e58130. doi: 10.7554/eLife.58130 (PMC7308085; doi:10.7554/eLife.58130)
Supplement: Figure 5—source data 1. [file elife-58130-fig5-data1.zip › Fig5_supplemental_files/NDR_promoter150.unique.sorted.bed]

chrXV	779461	780057	YOR234C	1	-
chrXIII	551261	551853	YMR143W	1	+
chrV	85037	85605	YEL034W	1	+
chrIX	254155	254721	YIL055C	1	-
chrX	651307	651870	YJR123W	1	+
chrXV	253657	254218	YOL039W	1	+
chrIV	1080373	1080924	YDR309C	1	-
chrXV	505153	505698	YOR096W	1	+
chrVII	919962	920505	YGR214W	1	+
chrXII	931884	932421	YLR406C-A	1	-
chrII	164941	165465	YBL029C-A	1	-
chrII	555620	556144	YBR157C	1	-
chrX	173029	173543	YJL130C	1	-
chrXVI	829156	829669	YPR149W	1	+
chrX	75372	75884	YJL189W	1	+
chrX	662871	663383	YJR127C	1	-
chrIV	307847	308358	YDL082W	1	+
chrV	141038	141546	YEL007W	1	+
chrIV	591521	592028	YDR072C	1	-
chrII	415329	415835	YBR084C-A	1	-
chrV	545094	545598	YER177W	1	+
chrVII	598802	599305	YGR055W	1	+
chrXIV	355273	355775	YNL144C	1	-
chrXV	520480	520982	YOR107W	1	+
chrXIV	281605	282107	YNL190W	1	+
chrXI	327584	328080	YKL060C	1	-
chrIV	1011446	1011941	YDR275W	1	+
chrV	490923	491416	YER158C	1	-
chrXVI	645264	645754	YPR036W-A	1	+
chrVII	397734	398223	YGL056C	1	-
chrVII	905355	905842	YGR204W	1	+
chrXV	742217	742703	YOR212W	1	+
chrVII	438470	438954	YGL031C	1	-
chrVIII	125995	126478	YHR010W	1	+
chrXI	431355	431836	YKL006W	1	+
chrVII	23365	23843	YGL253W	1	+
chrI	45240	45718	YAL053W	1	+
chrI	141644	142122	YAL005C	1	-
chrVII	428064	428539	YGL036W	1	+
chrII	140396	140870	YBL042C	1	-
chrXI	99624	100098	YKL182W	1	+
chrXIV	503090	503563	YNL065W	1	+
chrXVI	700049	700522	YPR080W	1	+
chrVI	106321	106785	YFL016C	1	-
chrXV	443610	444074	YOR062C	1	-
chrX	90141	90604	YJL178C	1	-
chrII	167898	168360	YBL028C	1	-
chrXIII	886477	886936	YMR307W	1	+
chrII	477164	477622	YBR118W	1	+
chrIX	257158	257610	YIL052C	1	-
chrXII	253166	253617	YLR055C	1	-
chrXIII	145975	146425	YML064C	1	-
chrV	461826	462275	YER145C	1	-
chrII	378606	379054	YBR069C	1	-
chrIII	50300	50746	YCL042W	1	+
chrXII	241718	242163	YLR048W	1	+
chrVIII	505607	506052	YHR203C	1	-
chrXI	382064	382508	YKL032C	1	-
chrXIV	495043	495487	YNL069C	1	-
chrIX	232463	232906	YIL069C	1	-
chrII	613970	614411	YBR196C-A	1	-
chrXI	67700	68140	YKL201C	1	-
chrVIII	236128	236568	YHR071W	1	+
chrV	225291	225730	YER036C	1	-
chrII	452156	452595	YBR106W	1	+
chrX	703110	703546	YJR145C	1	-
chrV	68972	69407	YEL044W	1	+
chrXV	908842	909276	YOR317W	1	+
chrXII	789823	790257	YLR332W	1	+
chrVII	650768	651201	YGR086C	1	-
chrXIII	540116	540547	YMR135C	1	-
chrIX	138143	138572	YIL119C	1	-
chrV	191905	192332	YER017C	1	-
chrXIV	440865	441291	YNL097C-B	1	-
chrXII	522182	522607	YLR185W	1	+
chrXII	636236	636659	YLR249W	1	+
chrIX	316291	316714	YIL018W	1	+
chrXIII	754261	754684	YMR242C	1	-
chrV	140330	140750	YEL009C	1	-
chrXVI	281625	282044	YPL143W	1	+
chrV	396295	396714	YER117W	1	+
chrXIV	500470	500888	YNL066W	1	+
chrII	89500	89914	YBL071C-B	1	-
chrXVI	339421	339833	YPL111W	1	+
chrV	362263	362674	YER102W	1	+
chrVI	54864	55275	YFL039C	1	-
chrXII	1028367	1028778	YLR448W	1	+
chrVII	726513	726923	YGR118W	1	+
chrIV	221828	222238	YDL133C-A	1	-
chrXIII	124224	124633	YML073C	1	-
chrXII	924510	924919	YLR403W	1	+
chrXIII	861028	861437	YMR296C	1	-
chrXVI	328939	329347	YPL117C	1	-
chrIV	543641	544048	YDR043C	1	-
chrIX	99493	99900	YIL133C	1	-
chrXIII	223892	224299	YML026C	1	-
chrIV	491043	491449	YDR025W	1	+
chrIV	1429061	1429464	YDR487C	1	-
chrIV	545994	546396	YDR044W	1	+
chrVII	856638	857038	YGR180C	1	-
chrXIV	559235	559635	YNL037C	1	-
chrVII	149023	149422	YGL189C	1	-
chrXIV	349842	350239	YNL149C	1	-
chrV	342423	342820	YER092W	1	+
chrXVI	731855	732251	YPR102C	1	-
chrVII	788221	788616	YGR148C	1	-
chrXV	901248	901641	YOR312C	1	-
chrXV	83104	83496	YOL125W	1	+
chrVI	74654	75043	YFL033C	1	-
chrIV	1013695	1014084	YDR276C	1	-
chrXII	737661	738049	YLR304C	1	-
chrXIV	63007	63395	YNL302C	1	-
chrXVI	450784	451170	YPL058C	1	-
chrXIV	217287	217673	YNL231C	1	-
chrIV	1401328	1401713	YDR471W	1	+
chrXIV	330890	331273	YNL162W	1	+
chrXII	84191	84572	YLL028W	1	+
chrIV	1355592	1355973	YDR447C	1	-
chrXV	216216	216597	YOL060C	1	-
chrXV	384727	385107	YOR028C	1	-
chrVI	221437	221817	RUF23	1	+
chrVII	661667	662044	YGR090W	1	+
chrIV	884282	884656	YDR211W	1	+
chrXIII	253275	253649	YML007C-A	1	-
chrII	392360	392734	YBR077C	1	-
chrII	595573	595947	YBR183W	1	+
chrII	628487	628859	YBR203W	1	+
chrXVI	822041	822413	YPR145W	1	+
chrVIII	50590	50962	YHL027W	1	+
chrXI	108833	109204	YKL180W	1	+
chrII	697473	697843	YBR238C	1	-
chrXII	759056	759426	YLR312C	1	-
chrIV	811712	812082	YDR174W	1	+
chrXIII	26476	26846	YML121W	1	+
chrXV	678854	679222	YOR182C	1	-
chrV	270228	270596	YER056C-A	1	-
chrV	280892	281259	YER062C	1	-
chrXII	645782	646149	YLR256W	1	+
chrIX	249107	249471	YIL057C	1	-
chrVI	223833	224197	YFR032C-B	1	-
chrIV	465134	465497	YDR011W	1	+
chrV	522722	523084	YER168C	1	-
chrVII	1050123	1050483	YGR279C	1	-
chrXI	308743	309103	YKL068W-A	1	+
chrIX	384197	384557	YIR017C	1	-
chrXII	921537	921897	YLR399C	1	-
chrXIII	852142	852499	YMR291W	1	+
chrV	42044	42401	YEL060C	1	-
chrXV	866668	867025	YOR293W	1	+
chrIII	90791	91148	YCL018W	1	+
chrXIII	236128	236484	YML018C	1	-
chrXVI	188641	188995	YPL189C-A	1	-
chrX	268466	268820	YJL088W	1	+
chrXV	619225	619578	YOR153W	1	+
chrXV	514728	515079	YOR101W	1	+
chrII	592837	593188	YBR181C	1	-
chrV	305912	306262	YER074W	1	+
chrVIII	382813	383162	YHR141C	1	-
chrXV	511261	511610	YOR098C	1	-
chrVII	228385	228733	YGL147C	1	-
chrVII	976782	977129	YGR241C	1	-
chrXII	784297	784644	YLR328W	1	+
chrXII	1012062	1012405	YLR437C	1	-
chrV	268275	268617	YER056C	1	-
chrV	295056	295397	YER069W	1	+
chrII	280927	281267	YBR021W	1	+
chrXIV	444376	444716	YNL096C	1	-
chrXI	589872	590211	YKR080W	1	+
chrXII	439940	440277	YLR150W	1	+
chrXVI	794563	794900	YPR131C	1	-
chrVII	366044	366381	YGL076C	1	-
chrIX	382211	382547	YIR016W	1	+
chrXI	518952	519288	YKR042W	1	+
chrXII	329321	329655	YLR094C	1	-
chrXII	809377	809711	YLR342W	1	+
chrXV	796912	797245	YOR246C	1	-
chrV	431120	431453	snR52	1	-
chrV	423169	423501	YER131W	1	+
chrXIV	405657	405987	YNL118C	1	-
chrVII	277120	277449	YGL123W	1	+
chrIX	131843	132172	YIL121W	1	+
chrVII	974018	974345	YGR240C	1	-
chrIV	778642	778968	YDR161W	1	+
chrX	157325	157651	YJL136C	1	-
chrXVI	227840	228165	YPL170W	1	+
chrXV	426140	426465	YOR051C	1	-
chrIX	129910	130234	YIL122W	1	+
chrII	159748	160072	YBL032W	1	+
chrXIII	86807	87131	YML092C	1	-
chrXV	638782	639105	YOR161C	1	-
chrXII	282524	282847	YLR074C	1	-
chrXIII	209077	209399	YML035C	1	-
chrXVI	812751	813072	YPR138C	1	-
chrVII	951216	951537	YGR229C	1	-
chrXIII	510897	511216	YMR122W-A	1	+
chrXII	404182	404501	YLR130C	1	-
chrXV	836677	836995	YOR274W	1	+
chrXIII	159022	159340	YML058W	1	+
chrX	607928	608246	YJR094W-A	1	+
chrIII	137104	137421	YCR011C	1	-
chrXV	69032	69349	YOL136C	1	-
chrIV	1434357	1434674	YDR490C	1	-
chrVIII	296854	297170	YHR096C	1	-
chrVIII	396855	397170	YHR150W	1	+
chrXVI	302756	303071	YPL131W	1	+
chrXVI	520269	520583	YPL017C	1	-
chrXV	326476	326789	YOR001W	1	+
chrIV	217219	217530	YDL136W	1	+
chrXII	818937	819247	YLR344W	1	+
chrII	332470	332780	YBR048W	1	+
chrXII	48669	48979	YLL045C	1	-
chrXII	723370	723679	YLR297W	1	+
chrIV	155968	156277	YDL170W	1	+
chrIV	130541	130850	YDL184C	1	-
chrIX	165982	166289	YIL106W	1	+
chrXIV	479225	479532	YNL079C	1	-
chrV	242173	242479	YER046W	1	+
chrV	222255	222560	YER035W	1	+
chrVIII	512123	512428	YHR206W	1	+
chrIV	1359543	1359847	YDR450W	1	+
chrIV	1362393	1362696	YDR452W	1	+
chrI	92531	92834	YAL029C	1	-
chrXV	1028711	1029014	YOR369C	1	-
chrII	60843	61145	YBL087C	1	-
chrVI	95128	95428	YFL022C	1	-
chrXI	428934	429233	YKL007W	1	+
chrVII	107617	107916	YGL206C	1	-
chrX	160105	160403	YJL133W	1	+
chrXII	781446	781744	YLR325C	1	-
chrXIII	352201	352499	YMR041C	1	-
chrVI	223038	223335	YFR032C	1	-
chrIV	765341	765638	YDR152W	1	+
chrII	478972	479269	YBR119W	1	+
chrXIV	302318	302614	YNL178W	1	+
chrXV	606236	606532	YOR147W	1	+
chrVII	836752	837048	YGR169C-A	1	-
chrX	617843	618139	YJR101W	1	+
chrXII	897787	898083	YLR388W	1	+
chrII	544540	544834	YBR150C	1	-
chrXI	608473	608767	YKR090W	1	+
chrVII	472476	472769	YGL013C	1	-
chrXV	925219	925512	YOR326W	1	+
chrXV	285480	285773	YOL021C	1	-
chrXVI	856970	857262	YPR159W	1	+
chrXIII	504815	505107	YMR119W	1	+
chrXV	92907	93198	YOL121C	1	-
chrII	564908	565198	YBR162W-A	1	+
chrXVI	404613	404902	YPL081W	1	+
chrII	135742	136031	YBL044W	1	+
chrXVI	566851	567140	YPR005C	1	-
chrXV	825715	826003	YOR268C	1	-
chrXI	408144	408432	YKL015W	1	+
chrI	69612	69900	YAL039C	1	-
chrX	391881	392168	YJL026W	1	+
chrII	45293	45580	YBL092W	1	+
chrXVI	653815	654102	YPR043W	1	+
chrIV	117305	117591	YDL191W	1	+
chrIV	1251694	1251979	YDR389W	1	+
chrVIII	75062	75347	YHL016C	1	-
chrVIII	115960	116245	YHR005C-A	1	-
chrXII	179689	179974	YLR018C	1	-
chrXV	94470	94754	YOL120C	1	-
chrXIII	70158	70442	YML101C	1	-
chrXII	589006	589290	YLR226W	1	+
chrII	407255	407536	YBR082C	1	-
chrXII	187352	187632	YLR023C	1	-
chrII	164173	164453	YBL030C	1	-
chrVII	547317	547596	YGR031C-A	1	-
chrX	123113	123391	YJL158C	1	-
chrVII	310621	310899	YGL103W	1	+
chrXIII	652023	652301	snR11	1	+
chrXV	347363	347640	YOR010C	1	-
chrXVI	572361	572638	YPR008W	1	+
chrIV	930637	930913	YDR234W	1	+
chrXVI	297112	297388	YPL135W	1	+
chrVII	229880	230156	YGL145W	1	+
chrII	203145	203421	YBL011W	1	+
chrVII	640451	640727	YGR079W	1	+
chrXII	673932	674208	YLR264C-A	1	-
chrXIII	901353	901628	YMR314W	1	+
chrV	311470	311744	YER075C	1	-
chrVIII	36064	36338	YHL033C	1	-
chrX	150563	150837	YJL141C	1	-
chrVII	974492	974765	YGR240C-A	1	-
chrXII	92459	92732	YLL025W	1	+
chrX	73466	73739	YJL192C	1	-
chrXI	335005	335278	YKL056C	1	-
chrII	236014	236286	YBL002W	1	+
chrIV	836060	836332	YDR188W	1	+
chrXV	58507	58779	YOL140W	1	+
chrX	58980	59251	YJL200C	1	-
chrIX	415731	416002	YIR033W	1	+
chrVI	90664	90935	YFL024C	1	-
chrII	336900	337171	YBR049C	1	-
chrVII	95421	95691	YGL209W	1	+
chrVII	516348	516617	YGR014W	1	+
chrXVI	526988	527257	YPL015C	1	-
chrIII	178264	178533	YCR031C	1	-
chrXVI	695034	695302	YPR074C	1	-
chrII	504459	504727	YBR133C	1	-
chrV	53264	53532	YEL054C	1	-
chrXII	1018970	1019237	YLR441C	1	-
chrII	561046	561312	YBR161W	1	+
chrV	212048	212314	YER028C	1	-
chrXV	989468	989734	YOR349W	1	+
chrXV	931235	931500	YOR327C	1	-
chrVIII	488290	488555	YHR193C	1	-
chrII	681908	682172	LSR1	1	-
chrVII	84317	84581	YGL219C	1	-
chrIV	341278	341542	YDL061C	1	-
chrXVI	106817	107080	YPL232W	1	+
chrVIII	375344	375607	YHR137W	1	+
chrIX	139349	139612	YIL118W	1	+
chrIII	262678	262941	YCR084C	1	-
chrIV	1450919	1451181	YDR500C	1	-
chrVII	76540	76802	YGL225W	1	+
chrII	760928	761189	YBR279W	1	+
chrV	33719	33980	YEL063C	1	-
chrXII	514824	515085	YLR179C	1	-
chrXV	377876	378137	YOR023C	1	-
chrVII	206274	206533	YGL158W	1	+
chrIV	579144	579403	YDR064W	1	+
chrVIII	388803	389061	YHR144C	1	-
chrXIII	334876	335134	YMR031C	1	-
chrXI	245596	245854	YKL104C	1	-
chrXII	796404	796662	YLR333C	1	-
chrIII	246660	246918	YCR073C	1	-
chrXIII	605763	606021	YMR172W	1	+
chrXII	164100	164357	YLR007W	1	+
chrXIV	651762	652019	YNR013C	1	-
chrXII	202651	202908	YLR029C	1	-
chrIV	1301302	1301559	YDR418W	1	+
chrIV	1489060	1489317	YDR524C	1	-
chrVII	904951	905208	YGR203W	1	+
chrXI	487451	487707	YKR025W	1	+
chrIII	313632	313888	YCR107W	1	+
chrXII	730507	730763	YLR301W	1	+
chrXI	127084	127340	YKL171W	1	+
chrVI	210590	210845	YFR029W	1	+
chrII	586246	586501	YBR177C	1	-
chrVIII	98118	98373	YHL007C	1	-
chrXIV	310230	310484	YNL172W	1	+
chrXIII	171243	171496	YML051W	1	+
chrXIII	558601	558854	YMR146C	1	-
chrVII	433219	433471	YGL035C	1	-
chrXV	228256	228508	YOL054W	1	+
chrVII	801911	802163	YGR157W	1	+
chrXV	417860	418112	YOR047C	1	-
chrXIII	872698	872949	YMR302C	1	-
chrIX	102351	102602	YIL131C	1	-
chrVII	534849	535100	YGR027C	1	-
chrVIII	103971	104221	YHL001W	1	+
chrXII	950203	950452	YLR412C-A	1	-
chrXIII	880553	880802	YMR305C	1	-
chrXII	839412	839661	YLR355C	1	-
chrXIII	296833	297082	YMR013C	1	-
chrXIV	209899	210148	YNL234W	1	+
chrXI	578898	579147	YKR074W	1	+
chrIV	573834	574082	YDR061W	1	+
chrIV	1461638	1461886	YDR506C	1	-
chrII	145824	146072	YBL039C	1	-
chrXVI	172823	173071	YPL199C	1	-
chrXVI	404218	404466	YPL082C	1	-
chrXVI	108292	108539	YPL231W	1	+
chrXV	494486	494733	YOR092W	1	+
chrX	402512	402759	YJL020C	1	-
chrIV	1189735	1189982	YDR357C	1	-
chrXII	1071785	1072031	YLR466C-B	1	-
chrV	100426	100672	YEL027W	1	+
chrIV	229563	229809	YDL130W	1	+
chrXV	444387	444632	YOR063W	1	+
chrXVI	455016	455261	YPL055C	1	-
chrIV	1135496	1135741	YDR334W	1	+
chrX	633224	633468	YJR110W	1	+
chrXII	447675	447919	YLR153C	1	-
chrIV	42384	42628	YDL231C	1	-
chrX	554887	555130	YJR063W	1	+
chrXIV	174603	174846	YNL251C	1	-
chrXV	631842	632085	YOR157C	1	-
chrXII	262889	263132	YLR061W	1	+
chrXIII	751324	751566	YMR240C	1	-
chrVIII	227217	227458	YHR064C	1	-
chrVII	147973	148214	YGL190C	1	-
chrVIII	201393	201634	YHR047C	1	-
chrVII	1052267	1052507	YGR281W	1	+
chrII	360351	360591	YBR059C	1	-
chrVIII	151314	151554	YHR022C-A	1	-
chrX	647122	647360	YJR120W	1	+
chrIV	239858	240096	YDL125C	1	-
chrXII	866897	867135	YLR372W	1	+
chrII	604217	604455	YBR189W	1	+
chrVI	233687	233925	YFR039C	1	-
chrVII	555489	555727	YGR034W	1	+
chrIV	264184	264422	YDL111C	1	-
chrXIII	837858	838095	YMR284W	1	+
chrV	422582	422819	YER130C	1	-
chrVI	167322	167559	YFR011C	1	-
chrVII	648993	649230	YGR085C	1	-
chrX	639037	639274	YJR113C	1	-
chrXIII	810862	811099	YMR272W-B	1	+
chrX	120022	120258	YJL159W	1	+
chrXI	340579	340815	YKL052C	1	-
chrXIII	252892	253128	YML008C	1	-
chrXVI	789619	789854	YPR127W	1	+
chrXI	393438	393673	YKL023W	1	+
chrX	663530	663765	snR3	1	+
chrXI	618803	619038	YKR094C	1	-
chrXVI	901609	901843	YPR184W	1	+
chrXIV	289044	289277	YNL186W	1	+
chrIV	56734	56967	YDL224C	1	-
chrVII	894380	894613	YGR198W	1	+
chrXII	672849	673082	YLR264W	1	+
chrVIII	521910	522142	YHR210C	1	-
chrXI	158327	158559	YKL156W	1	+
chrIV	43757	43988	YDL229W	1	+
chrV	409403	409634	YER125W	1	+
chrXV	274628	274858	YOL025W	1	+
chrXV	877794	878024	YOR298C-A	1	-
chrVII	1069228	1069457	YGR287C	1	-
chrVIII	462098	462327	YHR179W	1	+
chrXIII	483576	483805	YMR108W	1	+
chrIV	1201842	1202071	YDR363W-A	1	+
chrXII	534489	534718	YLR189C	1	-
chrX	598393	598622	YJR091C	1	-
chrXV	832140	832369	snR8	1	+
chrXV	288072	288300	YOL019W-A	1	+
chrXIII	91124	91352	YML091C	1	-
chrIV	593403	593631	YDR074W	1	+
chrIII	225260	225488	YCR061W	1	+
chrIII	17005	17233	YCL063W	1	+
chrVII	254293	254521	YGL135W	1	+
chrXIV	116584	116812	YNL277W-A	1	+
chrXVI	821483	821710	snR45	1	+
chrIV	1239134	1239361	YDR381C-A	1	-
chrXII	576423	576650	YLR220W	1	+
chrXVI	406331	406557	YPL079W	1	+
chrXV	446825	447051	YOR064C	1	-
chrVIII	148966	149192	YHR021W-A	1	+
chrXV	472415	472641	YOR078W	1	+
chrXIV	619773	619999	YNL006W	1	+
chrXIII	732119	732345	YMR230W	1	+
chrXIV	110583	110808	YNL280C	1	-
chrIX	141789	142014	YIL117C	1	-
chrVIII	255847	256072	YHR078W	1	+
chrXVI	308335	308560	YPL128C	1	-
chrIX	154932	155157	YIL111W	1	+
chrVI	95575	95800	YFL021W	1	+
chrVII	823721	823945	YGR162W	1	+
chrXIV	417550	417774	YNL111C	1	-
chrIV	286766	286990	YDL095W	1	+
chrXV	1006937	1007161	YOR356W	1	+
chrX	646596	646819	YJR119C	1	-
chrXI	551370	551593	YKR057W	1	+
chrIV	1236221	1236444	YDR381W	1	+
chrXIII	472751	472974	YMR102C	1	-
chrV	298446	298668	YER070W	1	+
chrXIII	632045	632267	YMR186W	1	+
chrXII	498627	498849	YLR167W	1	+
chrV	321936	322157	SRG1	1	+
chrII	347553	347774	YBR056W	1	+
chrXII	86947	87168	YLL027W	1	+
chrXVI	153188	153409	YPL212C	1	-
chrXII	5293	5513	YLL066W-B	1	+
chrVIII	206151	206371	YHR049W	1	+
chrXIV	426989	427208	YNL104C	1	-
chrXIII	158340	158559	YML059C	1	-
chrX	236576	236795	YJL100W	1	+
chrXIII	271570	271789	YMR001C-A	1	-
chrVIII	127485	127704	YHR011W	1	+
chrV	492110	492329	YER159C	1	-
chrXI	321724	321942	YKL063C	1	-
chrII	311512	311730	YBR037C	1	-
chrXVI	411960	412178	YPL075W	1	+
chrXVI	150320	150538	YPL214C	1	-
chrXII	410266	410483	YLR134W	1	+
chrV	509936	510153	YER165W	1	+
chrV	355016	355233	YER098W	1	+
chrXIV	356906	357123	YNL142W	1	+
chrVII	914890	915107	YGR210C	1	-
chrIV	98186	98403	YDL202W	1	+
chrX	442595	442812	YJR003C	1	-
chrVIII	292928	293145	YHR094C	1	-
chrIX	177698	177914	YIL099W	1	+
chrXII	505838	506054	YLR175W	1	+
chrXII	545821	546037	YLR197W	1	+
chrXII	721508	721724	YLR293C	1	-
chrV	221567	221782	YER034W	1	+
chrII	625435	625650	YBR202W	1	+
chrVI	58315	58530	YFL036W	1	+
chrII	426888	427103	YBR089C-A	1	-
chrXVI	581265	581480	YPR010C	1	-
chrXV	301022	301236	YOL013W-A	1	+
chrXIV	198130	198344	YNL241C	1	-
chrVII	589514	589728	YGR047C	1	-
chrXV	949248	949462	YOR335C	1	-
chrXIII	169849	170063	YML053C	1	-
chrXV	682202	682416	YOR186W	1	+
chrXIII	608262	608475	YMR173W	1	+
chrII	36485	36698	YBL099W	1	+
chrXIII	438922	439135	YMR086W	1	+
chrXV	586408	586621	YOR138C	1	-
chrXVI	207734	207946	YPL179W	1	+
chrXIV	529576	529788	YNL053W	1	+
chrXII	1043639	1043851	YLR454W	1	+
chrXII	196602	196814	YLR026C	1	-
chrXII	826585	826797	YLR347C	1	-
chrXIV	413318	413529	YNL112W	1	+
chrIV	416992	417203	YDL020C	1	-
chrVIII	401047	401258	YHR151C	1	-
chrIX	267939	268150	YIL046W-A	1	+
chrIV	363642	363853	YDL052C	1	-
chrIV	892471	892681	YDR214W	1	+
chrXII	366166	366376	snR6	1	+
chrVII	311934	312144	YGL101W	1	+
chrXII	903431	903641	YLR390W-A	1	+
chrIII	157049	157258	YCR021C	1	-
chrXIV	240032	240241	YNL217W	1	+
chrXVI	491767	491976	YPL032C	1	-
chrXVI	95206	95415	YPL242C	1	-
chrXVI	272969	273178	YPL148C	1	-
chrXIV	241391	241600	YNL216W	1	+
chrVIII	32730	32939	YHL035C	1	-
chrXI	226208	226417	YKL112W	1	+
chrXV	1039486	1039694	YOR374W	1	+
chrIII	127782	127990	YCR008W	1	+
chrXVI	24734	24942	YPL273W	1	+
chrXIII	756329	756537	YMR243C	1	-
chrIV	310203	310411	YDL081C	1	-
chrIV	770060	770267	YDR158W	1	+
chrXIV	498537	498744	YNL068C	1	-
chrXV	315531	315738	YOL006C	1	-
chrXVI	169440	169647	YPL202C	1	-
chrIV	589498	589705	YDR071C	1	-
chrXVI	481982	482189	YPL037C	1	-
chrVII	371259	371465	YGL071W	1	+
chrXI	635346	635552	YKR099W	1	+
chrXI	462815	463021	YKR011C	1	-
chrIV	657518	657724	YDR101C	1	-
chrXVI	203004	203210	YPL181W	1	+
chrXV	168434	168639	YOL082W	1	+
chrXI	264412	264617	YKL093W	1	+
chrXV	683673	683878	YOR187W	1	+
chrXV	832516	832721	YOR272W	1	+
chrIV	489244	489449	YDR023W	1	+
chrVI	56063	56268	YFL037W	1	+
chrXI	93771	93976	YKL186C	1	-
chrXV	656935	657140	YOR173W	1	+
chrII	702206	702410	YBR240C	1	-
chrII	474070	474274	YBR115C	1	-
chrII	625084	625288	YBR201C-A	1	-
chrVII	620003	620207	YGR065C	1	-
chrIV	1490826	1491030	YDR527W	1	+
chrXV	480409	480613	YOR084W	1	+
chrXV	912558	912761	YOR319W	1	+
chrXVI	802042	802245	YPR137W	1	+
chrXIII	552994	553197	YMR144W	1	+
chrVII	807796	807999	YGR159C	1	-
chrIX	117711	117914	YIL126W	1	+
chrXV	21578	21781	YOL158C	1	-
chrXV	479245	479448	YOR083W	1	+
chrVII	364081	364283	YGL077C	1	-
chrX	337783	337984	YJL052C-A	1	-
chrXV	1015087	1015288	YOR360C	1	-
chrXIV	251788	251989	YNL209W	1	+
chrVIII	173018	173219	YHR031C	1	-
chrXIII	46564	46765	YML111W	1	+
chrXV	722678	722879	YOR204W	1	+
chrX	140149	140349	YJL148W	1	+
chrXIV	499429	499629	YNL067W	1	+
chrXIII	628777	628976	YMR185W	1	+
chrV	80202	80401	YEL038W	1	+
chrIV	211146	211345	YDL140C	1	-
chrV	386914	387112	YER112W	1	+
chrIV	471588	471786	YDR012W	1	+
chrXI	338896	339094	YKL054C	1	-
chrX	106128	106326	YJL166W	1	+
chrXV	770525	770723	YOR230W	1	+
chrXI	96323	96520	YKL184W	1	+
chrXIV	675881	676078	YNR028W	1	+
chrVIII	143652	143849	YHR020W	1	+
chrIII	137568	137765	YCR012W	1	+
chrXV	430041	430237	YOR054C	1	-
chrII	770629	770825	YBR283C	1	-
chrII	101237	101433	YBL064C	1	-
chrXIII	68055	68251	YML102W	1	+
chrIV	452772	452968	YDR002W	1	+
chrXVI	135547	135743	YPL220W	1	+
chrIV	652429	652624	YDR099W	1	+
chrXVI	874917	875112	YPR165W	1	+
chrIV	215810	216005	YDL137W	1	+
chrXV	522670	522864	YOR108W	1	+
chrX	466297	466491	YJR016C	1	-
chrIV	1056164	1056358	YDR297W	1	+
chrVII	420689	420883	YGL040C	1	-
chrXI	24923	25117	YKL216W	1	+
chrII	306033	306227	YBR034C	1	-
chrVII	939679	939873	snR7-S	1	-
chrX	139634	139828	snR128	1	-
chrVII	667820	668013	YGR092W	1	+
chrXIV	652166	652359	YNR014W	1	+
chrII	602279	602472	YBR187W	1	+
chrXV	87255	87448	YOL123W	1	+
chrII	291998	292191	YBR025C	1	-
chrVII	485247	485440	YGL006W-A	1	+
chrXVI	551749	551942	YPL004C	1	-
chrV	13382	13574	YEL072W	1	+
chrXVI	643587	643779	YPR036W	1	+
chrXIII	637099	637291	YMR188C	1	-
chrXV	145070	145261	YOL091W	1	+
chrXI	613941	614132	YKR092C	1	-
chrXIII	284652	284843	YMR010W	1	+
chrIV	525165	525356	YDR037W	1	+
chrX	393693	393884	YJL025W	1	+
chrXI	334043	334234	YKL057C	1	-
chrXV	490908	491099	YOR089C	1	-
chrIV	842072	842263	YDR190C	1	-
chrXII	81119	81310	YLL029W	1	+
chrXIII	627921	628112	YMR183C	1	-
chrIX	68456	68647	YIL148W	1	+
chrXV	830778	830969	YOR270C	1	-
chrXV	761314	761505	YOR224C	1	-
chrX	189480	189671	YJL123C	1	-
chrVII	123358	123549	YGL200C	1	-
chrXII	371224	371414	YLR113W	1	+
chrIII	236473	236663	YCR067C	1	-
chrIII	186066	186256	YCR033W	1	+
chrXIII	355132	355322	YMR044W	1	+
chrVII	699871	700061	YGR106C	1	-
chrIV	560783	560973	YDR052C	1	-
chrIV	427004	427194	YDL015C	1	-
chrIV	116025	116214	YDL192W	1	+
chrXIV	68489	68678	YNL298W	1	+
chrXVI	666045	666234	YPR054W	1	+
chrIV	321715	321904	YDL076C	1	-
chrXIII	225646	225835	YML024W	1	+
chrVII	733240	733428	YGR121W-A	1	+
chrXIV	507370	507558	YNL064C	1	-
chrII	2714	2902	YBL113C	1	-
chrVI	27977	28165	YFL052W	1	+
chrXV	412520	412708	YOR044W	1	+
chrXIII	858989	859177	YMR295C	1	-
chrXVI	49003	49191	YPL260W	1	+
chrIV	190667	190855	YDL147W	1	+
chrIII	193067	193255	YCR036W	1	+
chrV	101593	101781	YEL026W	1	+
chrV	156551	156738	YER002W	1	+
chrXVI	751996	752183	YPR112C	1	-
chrIV	126475	126662	YDL185W	1	+
chrVII	1058810	1058997	YGR282C	1	-
chrXVI	497772	497959	YPL028W	1	+
chrXIII	650925	651112	YMR194W	1	+
chrIV	232383	232570	YDL128W	1	+
chrXVI	373364	373550	YPL092W	1	+
chrVIII	390037	390223	YHR146W	1	+
chrXVI	271037	271223	YPL149W	1	+
chrXIII	874575	874761	YMR304W	1	+
chrVII	208705	208891	YGL157W	1	+
chrIV	699563	699749	YDR124W	1	+
chrXI	439552	439737	YKL001C	1	-
chrXI	571234	571419	YKR069W	1	+
chrVIII	384795	384980	YHR143W	1	+
chrX	146856	147041	YJL143W	1	+
chrVII	1051767	1051952	YGR280C	1	-
chrV	337667	337852	YER089C	1	-
chrXI	304113	304298	YKL071W	1	+
chrII	267398	267583	YBR014C	1	-
chrXV	234534	234718	YOL051W	1	+
chrXIV	332192	332376	YNL161W	1	+
chrXI	284695	284879	YKL080W	1	+
chrII	466956	467140	YBR114W	1	+
chrXII	300420	300604	YLR084C	1	-
chrI	108683	108867	YAL023C	1	-
chrIV	926964	927148	YDR231C	1	-
chrXIV	665099	665283	YNR019W	1	+
chrV	84706	84890	YEL036C	1	-
chrXI	153030	153214	YKL160W	1	+
chrIV	1267206	1267390	YDR398W	1	+
chrIX	45959	46142	YIL158W	1	+
chrVI	226018	226201	YFR034C	1	-
chrXVI	251806	251989	YPL159C	1	-
chrXII	877417	877600	YLR378C	1	-
chrXII	871429	871612	YLR375W	1	+
chrVIII	209334	209517	YHR050W-A	1	+
chrIV	368351	368533	YDL048C	1	-
chrXIII	482888	483070	YMR107W	1	+
chrXV	380771	380953	YOR027W	1	+
chrVIII	273652	273834	YHR084W	1	+
chrIV	370963	371145	YDL046W	1	+
chrVIII	386990	387172	YHR143W-A	1	+
chrXIV	456209	456391	YNL090W	1	+
chrII	410799	410981	YBR084W	1	+
chrX	154769	154951	YJL138C	1	-
chrVII	307187	307368	YGL105W	1	+
chrIV	1277381	1277562	YDR404C	1	-
chrXIII	388335	388516	YMR056C	1	-
chrXVI	919089	919270	YPR190C	1	-
chrV	287233	287414	YER065C	1	-
chrX	294970	295151	YJL076W	1	+
chrII	141017	141197	YBL041W	1	+
chrVIII	361803	361983	YHR128W	1	+
chrVII	289423	289603	YGL116W	1	+
chrX	69065	69245	YJL194W	1	+
chrIX	187754	187934	YIL094C	1	-
chrXIII	245867	246047	YML012W	1	+
chrXIV	427355	427535	YNL103W	1	+
chrXV	780681	780861	YOR236W	1	+
chrVII	908871	909051	YGR205W	1	+
chrV	237218	237398	YER043C	1	-
chrVIII	117589	117769	YHR006W	1	+
chrXII	130854	131034	YLL010C	1	-
chrXIII	271936	272116	YMR002W	1	+
chrV	292739	292918	YER068W	1	+
chrXIV	230717	230896	snR19	1	-
chrXII	805607	805786	YLR340W	1	+
chrX	545479	545658	YJR058C	1	-
chrVIII	210600	210779	YHR052W	1	+
chrIV	461407	461586	YDR006C	1	-
chrXII	645104	645283	YLR254C	1	-
chrV	73396	73575	YEL042W	1	+
chrXIII	411340	411519	YMR071C	1	-
chrXVI	159618	159796	YPL207W	1	+
chrIV	1195197	1195375	YDR359C	1	-
chrXV	242800	242978	YOL045W	1	+
chrX	207622	207800	YJL111W	1	+
chrXV	103965	104143	YOL113W	1	+
chrIV	1168871	1169049	YDR346C	1	-
chrX	623336	623514	YJR104C	1	-
chrIV	617254	617432	YDR086C	1	-
chrVII	426993	427170	YGL038C	1	-
chrX	360887	361064	YJL042W	1	+
chrXIV	547694	547871	YNL042W	1	+
chrX	241670	241847	YJL098W	1	+
chrXVI	309962	310139	YPL126W	1	+
chrVII	345782	345959	snR10	1	+
chrXVI	100252	100429	YPL237W	1	+
chrII	532267	532444	YBR143C	1	-
chrXIV	723190	723367	YNR053C	1	-
chrIV	831597	831774	YDR184C	1	-
chrXV	898402	898579	YOR310C	1	-
chrIV	769037	769214	YDR155C	1	-
chrII	606038	606215	YBR191W	1	+
chrXV	461810	461986	YOR071C	1	-
chrIV	134770	134946	YDL181W	1	+
chrXII	368260	368436	YLR108C	1	-
chrXII	97633	97809	YLL024C	1	-
chrXV	316518	316694	YOL004W	1	+
chrXV	504518	504694	YOR095C	1	-
chrXIV	627203	627379	YNL002C	1	-
chrXIII	23733	23909	YML124C	1	-
chrXV	342677	342853	YOR008C	1	-
chrXV	1073953	1074129	YOR389W	1	+
chrV	258103	258279	YER052C	1	-
chrXIV	258200	258376	YNL206C	1	-
chrXV	299244	299419	YOL014W	1	+
chrVII	1021922	1022097	YGR264C	1	-
chrXII	910073	910248	YLR395C	1	-
chrX	521785	521960	YJR045C	1	-
chrXV	481771	481946	YOR085W	1	+
chrXIV	394453	394628	YNL123W	1	+
chrVII	249627	249802	YGL137W	1	+
chrIII	190356	190531	YCR034W	1	+
chrII	84321	84496	YBL076C	1	-
chrXIII	348301	348476	YMR038C	1	-
chrXV	186810	186985	YOL076W	1	+
chrXIV	254165	254340	YNL208W	1	+
chrIV	521486	521660	YDR035W	1	+
chrXIII	37849	38023	YML116W	1	+
chrXI	178220	178394	YKL142W	1	+
chrXI	559392	559566	snR42	1	-
chrIV	1443465	1443639	YDR496C	1	-
chrXIV	510285	510459	YNL062C	1	-
chrIX	222644	222818	YIL074C	1	-
chrVIII	48023	48197	YHL029C	1	-
chrXVI	370712	370886	YPL093W	1	+
chrI	48327	48501	YAL051W	1	+
chrXV	1036562	1036736	YOR372C	1	-
chrXI	98364	98538	YKL183W	1	+
chrXIV	138301	138475	YNL268W	1	+
chrI	192385	192559	YAR035C-A	1	-
chrII	369759	369932	YBR065C	1	-
chrXI	278001	278174	YKL086W	1	+
chrIX	41590	41763	YIL159W	1	+
chrVII	437014	437187	YGL032C	1	-
chrIV	242117	242290	YDL122W	1	+
chrXV	900001	900174	YOR311C	1	-
chrXVI	187858	188031	YPL190C	1	-
chrXIV	269961	270134	YNL197C	1	-
chrXIII	388663	388836	YMR058W	1	+
chrV	559117	559289	YER184C	1	-
chrV	281406	281578	YER063W	1	+
chrXIV	91590	91762	YNL287W	1	+
chrX	289483	289655	YJL080C	1	-
chrX	22804	22976	YJL217W	1	+
chrXIII	659266	659438	YMR197C	1	-
chrXVI	52720	52892	YPL259C	1	-
chrIV	1183047	1183219	YDR353W	1	+
chrXII	566338	566510	YLR212C	1	-
chrXVI	563841	564013	YPR003C	1	-
chrVIII	302034	302206	YHR098C	1	-
chrII	618607	618779	YBR198C	1	-
chrXV	649066	649238	YOR167C	1	-
chrX	211683	211855	YJL110C	1	-
chrVII	1025920	1026092	YGR267C	1	-
chrXIII	407576	407748	YMR069W	1	+
chrIV	74173	74344	YDL215C	1	-
chrXV	781577	781748	YOR237W	1	+
chrXV	624464	624635	YOR154W	1	+
chrXIII	513979	514150	YMR124W	1	+
chrX	438646	438817	YJR002W	1	+
chrII	201810	201981	YBL014C	1	-
chrXVI	408840	409011	YPL078C	1	-
chrXII	131483	131654	YLL009C	1	-
chrV	162495	162666	YER006W	1	+
chrXIII	789892	790063	YMR260C	1	-
chrVII	671976	672147	YGR094W	1	+
chrV	512272	512443	YER166W	1	+
chrXI	426007	426178	YKL009W	1	+
chrIV	87289	87460	YDL208W	1	+
chrXII	264018	264189	YLR063W	1	+
chrXIV	266660	266831	YNL199C	1	-
chrXII	1002405	1002575	YLR432W	1	+
chrXII	828383	828553	YLR350W	1	+
chrXVI	474984	475154	YPL042C	1	-
chrIV	730353	730523	YDR138W	1	+
chrXV	304391	304561	YOL012C	1	-
chrII	515442	515612	YBR138C	1	-
chrV	265941	266111	YER055C	1	-
chrIV	304874	305044	YDL084W	1	+
chrIX	148913	149083	YIL115C	1	-
chrIV	172236	172406	YDL160C	1	-
chrIV	979309	979479	YDR261C	1	-
chrVII	932055	932225	YGR218W	1	+
chrXIII	251572	251742	YML009C	1	-
chrIV	330531	330701	YDL072C	1	-
chrV	404434	404604	YER122C	1	-
chrXII	332182	332352	YLR096W	1	+
chrIV	330848	331018	YDL070W	1	+
chrVII	883811	883981	YGR192C	1	-
chrVII	739669	739838	YGR124W	1	+
chrXIV	618304	618473	YNL008C	1	-
chrV	51654	51823	YEL055C	1	-
chrXII	665095	665264	YLR259C	1	-
chrXI	642760	642929	YKR102W	1	+
chrXV	61141	61310	YOL139C	1	-
chrVIII	459056	459225	YHR178W	1	+
chrII	299934	300103	YBR031W	1	+
chrV	194612	194781	YER019C-A	1	-
chrIII	279892	280061	YCR093W	1	+
chrII	297829	297998	YBR029C	1	-
chrXII	481820	481988	YLR157W-E	1	+
chrVII	596316	596484	YGR054W	1	+
chrVII	859603	859771	YGR183C	1	-
chrVI	226505	226673	YFR035C	1	-
chrVIII	98934	99102	YHL004W	1	+
chrXIV	578855	579023	YNL029C	1	-
chrXV	772260	772428	YOR231W	1	+
chrIII	152500	152668	YCR019W	1	+
chrXI	210281	210449	YKL124W	1	+
chrVI	155938	156106	YFR006W	1	+
chrVII	124287	124455	YGL197W	1	+
chrIV	1222474	1222642	YDR372C	1	-
chrXII	49669	49837	YLL043W	1	+
chrXVI	324316	324484	YPL119C-A	1	-
chrIV	1328584	1328752	YDR432W	1	+
chrIV	1269716	1269883	YDR399W	1	+
chrXIV	276129	276296	YNL192W	1	+
chrXV	5963	6130	YOL164W	1	+
chrXV	1031357	1031524	YOR370C	1	-
chrV	328197	328364	YER086W	1	+
chrXII	707144	707311	YLR285W	1	+
chrIV	432095	432262	YDL010W	1	+
chrIV	1090158	1090325	YDR313C	1	-
chrXV	733520	733687	YOR207C	1	-
chrVIII	123692	123858	YHR008C	1	-
chrVIII	470639	470805	YHR183W	1	+
chrIV	1494054	1494220	YDR528W	1	+
chrIV	992912	993078	YDR262W	1	+
chrXIV	317778	317944	YNL169C	1	-
chrVIII	443565	443731	YHR170W	1	+
chrXIV	214678	214844	YNL232W	1	+
chrXIII	902512	902678	YMR315W	1	+
chrIII	12309	12475	YCL068C	1	-
chrXV	616973	617139	YOR151C	1	-
chrXV	759563	759729	YOR223W	1	+
chrVIII	374446	374612	YHR135C	1	-
chrXIV	722125	722291	snR191	1	-
chrXVI	458557	458723	YPL052W	1	+
chrII	680119	680285	YBR230W-A	1	+
chrXIII	851654	851820	YMR290C	1	-
chrIII	238723	238889	YCR069W	1	+
chrXVI	378475	378641	YPL090C	1	-
chrXV	552930	553096	YOR122C	1	-
chrXVI	381427	381593	YPL088W	1	+
chrXVI	16952	17117	YPL277C	1	-
chrXII	640060	640225	YLR250W	1	+
chrVII	854974	855139	YGR179C	1	-
chrXII	63781	63946	YLL040C	1	-
chrIV	952527	952692	YDR245W	1	+
chrII	398325	398490	YBR079C	1	-
chrVII	321544	321709	YGL097W	1	+
chrVIII	229099	229264	YHR065C	1	-
chrXIII	413533	413698	YMR075W	1	+
chrVII	1022410	1022575	YGR266W	1	+
chrXII	855638	855803	YLR367W	1	+
chrXIV	661988	662153	YNR016C	1	-
chrXIV	631328	631492	YNR001C	1	-
chrX	136854	137018	YJL151C	1	-
chrVII	853477	853641	YGR178C	1	-
chrIII	52421	52585	YCL039W	1	+
chrV	106959	107123	YEL024W	1	+
chrIV	512294	512458	YDR034C	1	-
chrXIII	763142	763306	snR86	1	-
chrIV	1054962	1055126	YDR296W	1	+
chrXIV	602614	602778	YNL016W	1	+
chrXIII	486366	486530	YMR109W	1	+
chrIII	58785	58949	YCL036W	1	+
chrXVI	593189	593353	YPR016C	1	-
chrXVI	156254	156418	YPL210C	1	-
chrIII	242397	242561	YCR072C	1	-
chrXIV	19366	19530	YNL330C	1	-
chrVII	871495	871659	YGR187C	1	-
chrIII	223302	223466	YCR057C	1	-
chrVII	1076184	1076347	YGR289C	1	-
chrX	450709	450872	YJR007W	1	+
chrVIII	281265	281428	YHR088W	1	+
chrVII	695186	695349	YGR103W	1	+
chrXII	747637	747800	YLR307C-A	1	-
chrXV	216909	217072	YOL059W	1	+
chrI	143401	143564	YAL002W	1	+
chrV	400906	401069	YER120W	1	+
chrII	254943	255106	YBR008C	1	-
chrXII	833688	833851	YLR353W	1	+
chrII	400947	401110	YBR080C	1	-
chrXVI	736738	736901	YPR104C	1	-
chrX	641796	641959	YJR117W	1	+
chrII	227340	227503	YBL004W	1	+
chrV	332897	333060	YER087C-B	1	-
chrII	776322	776485	YBR287W	1	+
chrXIII	895516	895679	YMR309C	1	-
chrV	483125	483288	YER155C	1	-
chrVIII	283378	283541	YHR089C	1	-
chrVII	982175	982338	YGR245C	1	-
chrV	123039	123202	YEL017W	1	+
chrXVI	939025	939188	YPR199C	1	-
chrVII	180474	180637	YGL173C	1	-
chrIV	768181	768343	YDR153C	1	-
chrII	449349	449511	YBR104W	1	+
chrXII	109033	109195	YLL018C-A	1	-
chrVII	762206	762368	YGR136W	1	+
chrIV	504877	505039	YDR032C	1	-
chrIV	228902	229064	YDL130W-A	1	+
chrX	60603	60765	YJL198W	1	+
chrXIII	353643	353805	YMR043W	1	+
chrX	381080	381242	YJL035C	1	-
chrIV	626133	626295	YDR090C	1	-
chrX	383621	383783	YJL033W	1	+
chrXV	574837	574999	YOR133W	1	+
chrXII	380648	380810	YLR116W	1	+
chrVII	1026721	1026883	YGR270W	1	+
chrXII	198133	198295	YLR027C	1	-
chrIII	211652	211814	YCR047C	1	-
chrXIII	701230	701392	YMR216C	1	-
chrXIII	625623	625785	YMR182W-A	1	+
chrX	718018	718180	YJR152W	1	+
chrXIII	912282	912444	YMR318C	1	-
chrV	386264	386425	YER111C	1	-
chrXIV	642378	642539	YNR009W	1	+
chrXV	43446	43607	YOL151W	1	+
chrV	439265	439426	YER136W	1	+
chrII	804935	805096	YBR298C	1	-
chrXV	720294	720455	YOR198C	1	-
chrV	144073	144234	YEL006W	1	+
chrII	362645	362806	YBR060C	1	-
chrXV	256154	256315	YOL036W	1	+
chrV	546590	546751	YER178W	1	+
chrXIII	275770	275931	YMR005W	1	+
chrVII	27568	27729	YGL252C	1	-
chrIII	147711	147872	YCR017C	1	-
chrXII	751834	751995	YLR309C	1	-
chrVIII	508719	508880	YHR205W	1	+
chrXI	196112	196273	YKL130C	1	-
chrXVI	277596	277757	YPL146C	1	-
chrIV	967879	968040	YDR255C	1	-
chrXIV	342198	342359	YNL156C	1	-
chrXV	807083	807244	YOR254C	1	-
chrXVI	46559	46720	YPL263C	1	-
chrIV	326235	326396	YDL074C	1	-
chrX	79466	79627	YJL187C	1	-
chrXIII	77053	77214	YML099C	1	-
chrXVI	105515	105676	YPL233W	1	+
chrIV	1465976	1466136	YDR507C	1	-
chrXVI	842987	843147	YPR158W	1	+
chrV	128381	128541	YEL013W	1	+
chrVII	280587	280747	YGL122C	1	-
chrVII	798286	798446	YGR155W	1	+
chrX	177615	177775	YJL129C	1	-
chrXV	592649	592809	YOR142W	1	+
chrXV	915234	915394	YOR320C	1	-
chrII	307375	307535	snR161	1	-
chrI	119675	119835	YAL017W	1	+
chrII	172313	172473	YBL024W	1	+
chrXIV	372275	372435	YNL135C	1	-
chrXV	842221	842381	snR5	1	+
chrXIII	347002	347162	YMR037C	1	-
chrX	47471	47631	YJL207C	1	-
chrXIV	308677	308837	YNL175C	1	-
chrIV	940874	941034	YDR238C	1	-
chrXIII	668266	668426	YMR203W	1	+
chrIII	103405	103565	YCL011C	1	-
chrVI	148889	149049	YFR001W	1	+
chrIX	386624	386783	YIR018C-A	1	-
chrXVI	781773	781932	YPR122W	1	+
chrXIV	547117	547276	YNL042W-B	1	+
chrVII	156321	156480	YGL184C	1	-
chrIV	1288061	1288220	YDR407C	1	-
chrIV	1050278	1050437	YDR293C	1	-
chrXV	1059025	1059184	YOR382W	1	+
chrXVI	425945	426104	YPL067C	1	-
chrVIII	402738	402897	YHR154W	1	+
chrIV	1196328	1196487	YDR361C	1	-
chrIV	575897	576056	YDR062W	1	+
chrII	589226	589385	YBR179C	1	-
chrXVI	352418	352577	YPL106C	1	-
chrVIII	187716	187875	YHR039C-A	1	-
chrXIV	64628	64787	YNL301C	1	-
chrX	690636	690795	YJR139C	1	-
chrXII	40447	40606	YLL050C	1	-
chrIV	1213678	1213837	YDR368W	1	+
chrIX	83098	83257	YIL142W	1	+
chrXIV	485355	485514	YNL075W	1	+
chrVII	383249	383408	YGL063W	1	+
chrXIV	779191	779350	YNR074C	1	-
chrII	642671	642830	YBR208C	1	-
chrII	595097	595255	YBR182C	1	-
chrVI	110004	110162	YFL013C	1	-
chrVII	779970	780128	YGR144W	1	+
chrIII	286516	286674	YCR094W	1	+
chrXI	369589	369747	YKL035W	1	+
chrIV	964856	965014	YDR254W	1	+
chrII	124854	125012	YBL051C	1	-
chrVII	393739	393897	YGL058W	1	+
chrIV	265045	265203	YDL110C	1	-
chrXII	399435	399593	YLR129W	1	+
chrXIII	517293	517451	YMR125W	1	+
chrV	131469	131627	YEL012W	1	+
chrII	444771	444929	YBR101C	1	-
chrVII	1063192	1063350	YGR285C	1	-
chrIV	174640	174798	YDL157C	1	-
chrIV	1385828	1385986	YDR461C-A	1	-
chrXII	937294	937452	YLR409C	1	-
chrVIII	452726	452884	YHR175W	1	+
chrXI	554713	554871	YKR059W	1	+
chrIV	1420929	1421087	YDR482C	1	-
chrXII	80286	80444	YLL031C	1	-
chrXVI	930932	931089	YPR196W	1	+
chrXII	514126	514283	YLR178C	1	-
chrII	330280	330437	YBR045C	1	-
chrXV	727282	727439	YOR205C	1	-
chrXIII	129600	129757	YML072C	1	-
chrXII	500362	500519	YLR168C	1	-
chrXII	523382	523539	YLR186W	1	+
chrXI	38930	39087	YKL210W	1	+
chrXVI	244125	244282	YPL162C	1	-
chrIV	245643	245800	YDL121C	1	-
chrIX	77802	77959	YIL144W	1	+
chrIV	1386592	1386749	YDR463W	1	+
chrVII	226151	226308	YGL148W	1	+
chrXII	127319	127476	YLL011W	1	+
chrVIII	277765	277922	YHR086W	1	+
chrX	559205	559362	YJR065C	1	-
chrV	394031	394188	YER114C	1	-
chrXI	282664	282821	YKL081W	1	+
chrV	196732	196889	YER021W	1	+
chrXIII	477822	477979	YMR105C	1	-
chrXI	309922	310079	YKL068W	1	+
chrIX	84909	85065	YIL140W	1	+
chrVIII	319983	320139	YHR103W	1	+
chrIV	1005368	1005524	YDR270W	1	+
chrXIII	219887	220043	YML028W	1	+
chrXIII	272883	273039	YMR003W	1	+
chrV	115927	116083	YEL021W	1	+
chrXVI	296809	296965	YPL137C	1	-
chrV	503843	503999	YER163C	1	-
chrVIII	13351	13507	YHL044W	1	+
chrXI	435035	435191	YKL005C	1	-
chrXII	54023	54179	YLL041C	1	-
chrIV	794283	794439	YDR169C	1	-
chrVI	149823	149979	YFR002W	1	+
chrXVI	818113	818269	YPR143W	1	+
chrXIII	779190	779346	YMR256C	1	-
chrII	258045	258201	YBR011C	1	-
chrV	464931	465087	YER148W	1	+
chrIX	289059	289215	YIL035C	1	-
chrXIV	418584	418740	YNL110C	1	-
chrXVI	259413	259569	YPL155C	1	-
chrXI	207941	208097	YKL125W	1	+
chrXIV	135672	135828	YNL271C	1	-
chrXI	362303	362459	YKL039W	1	+
chrXII	722446	722602	YLR295C	1	-
chrIV	453890	454045	YDR003W	1	+
chrIX	150302	150457	YIL113W	1	+
chrXI	299177	299332	YKL072W	1	+
chrVIII	81799	81954	YHL011C	1	-
chrXII	100608	100763	YLL021W	1	+
chrXIV	462081	462236	YNL087W	1	+
chrVI	213012	213167	YFR030W	1	+
chrV	382272	382427	YER110C	1	-
chrIV	447731	447886	YDL001W	1	+
chrV	70256	70411	YEL043W	1	+
chrIV	106889	107044	YDL197C	1	-
chrIII	178825	178980	snR189	1	-
chrV	326015	326170	YER082C	1	-
chrIV	439396	439551	YDL006W	1	+
chrV	39681	39836	YEL061C	1	-
chrVI	44495	44650	YFL045C	1	-
chrXV	943442	943597	YOR330C	1	-
chrXI	576049	576204	YKR071C	1	-
chrXIV	187836	187991	YNL243W	1	+
chrXVI	529420	529575	YPL013C	1	-
chrXV	427427	427581	YOR052C	1	-
chrIV	687924	688078	YDR119W	1	+
chrIV	104707	104861	YDL198C	1	-
chrIII	216443	216597	YCR053W	1	+
chrX	79924	80078	YJL186W	1	+
chrXIII	191952	192106	YML043C	1	-
chrXV	307701	307855	YOL010W	1	+
chrXVI	610108	610262	YPR023C	1	-
chrXIII	429743	429897	YMR080C	1	-
chrV	541469	541623	YER176W	1	+
chrIV	258658	258812	YDL113C	1	-
chrXVI	326366	326520	YPL118W	1	+
chrVIII	354620	354774	YHR123W	1	+
chrXIV	292789	292943	YNL185C	1	-
chrXIV	668154	668308	YNR020C	1	-
chrXIII	501944	502098	YMR117C	1	-
chrXII	932568	932722	YLR407W	1	+
chrVII	729778	729932	YGR119C	1	-
chrXVI	462172	462326	YPL050C	1	-
chrXVI	309661	309815	YPL127C	1	-
chrXIII	626075	626228	snR83	1	+
chrXII	815842	815995	YLR343W	1	+
chrV	167647	167800	snR14	1	-
chrXII	585870	586023	YLR223C	1	-
chrXIII	560738	560891	YMR149W	1	+
chrVII	56195	56348	YGL234W	1	+
chrVII	635506	635659	YGR074W	1	+
chrXI	125550	125703	YKL172W	1	+
chrXIV	255046	255199	YNL207W	1	+
chrXIV	295752	295905	YNL183C	1	-
chrVII	781548	781701	YGR145W	1	+
chrXI	452000	452153	YKR008W	1	+
chrX	36537	36690	YJL210W	1	+
chrXI	592592	592745	YKR082W	1	+
chrXII	166199	166352	YLR008C	1	-
chrII	242601	242754	YBR002C	1	-
chrIV	1126090	1126243	YDR328C	1	-
chrXII	482135	482288	YLR157C-C	1	-
chrXII	154012	154165	YLR001C	1	-
chrIV	455052	455205	YDR004W	1	+
chrII	241453	241605	YBR001C	1	-
chrX	339443	339595	YJL051W	1	+
chrVII	255347	255499	YGL134W	1	+
chrII	40579	40731	YBL097W	1	+
chrIII	31224	31376	YCL054W	1	+
chrI	62594	62746	YAL041W	1	+
chrVIII	107566	107718	YHR001W-A	1	+
chrIV	704215	704367	YDR127W	1	+
chrIX	125962	126114	YIL124W	1	+
chrX	228518	228670	snR37	1	-
chrX	578678	578830	YJR078W	1	+
chrVII	454604	454756	YGL021W	1	+
chrII	132233	132385	YBL047C	1	-
chrVII	98704	98856	YGL207W	1	+
chrXI	230242	230394	YKL110C	1	-
chrXII	787452	787604	YLR330W	1	+
chrXIV	678549	678701	YNR029C	1	-
chrXVI	418159	418311	YPL072W	1	+
chrXII	857314	857466	YLR368W	1	+
chrXVI	230899	231051	YPL169C	1	-
chrX	333172	333324	YJL055W	1	+
chrIV	744041	744193	YDR143C	1	-
chrVIII	272434	272586	YHR082C	1	-
chrIII	104403	104555	YCL010C	1	-
chrXII	278668	278820	YLR071C	1	-
chrXVI	173703	173855	snR59	1	+
chrII	576162	576313	YBR169C	1	-
chrXIII	349892	350043	YMR040W	1	+
chrII	250991	251142	YBR007C	1	-
chrXVI	147202	147353	YPL215W	1	+
chrIV	1520957	1521108	YDR541C	1	-
chrVII	750166	750317	YGR128C	1	-
chrXV	1000895	1001046	YOR353C	1	-
chrXII	899000	899151	snR34	1	+
chrV	111144	111295	YEL023C	1	-
chrXI	168862	169013	YKL149C	1	-
chrVII	131318	131469	YGL195W	1	+
chrXIV	220438	220589	YNL229C	1	-
chrIV	378527	378678	YDL042C	1	-
chrIV	838171	838322	YDR189W	1	+
chrXIII	696557	696708	YMR215W	1	+
chrI	61106	61257	YAL042W	1	+
chrVII	892271	892422	YGR196C	1	-
chrV	414277	414428	YER126C	1	-
chrXI	442809	442960	YKR001C	1	-
chrV	106181	106332	YEL025C	1	-
chrX	594632	594783	YJR090C	1	-
chrII	206980	207131	YBL010C	1	-
chrXII	472555	472706	YLR156C-A	1	-
chrXII	485787	485938	YLR159C-A	1	-
chrIII	172539	172690	YCR028C	1	-
chrII	117232	117383	YBL054W	1	+
chrIII	272904	273055	YCR090C	1	-
chrVII	527428	527579	YGR021W	1	+
chrXV	712617	712768	YOR194C	1	-
chrV	234705	234856	YER042W	1	+
chrVII	159277	159427	YGL180W	1	+
chrVI	103256	103406	YFL018C	1	-
chrIX	26356	26506	YIL169C	1	-
chrV	66863	67013	YEL047C	1	-
chrVIII	423517	423667	YHR163W	1	+
chrVII	352801	352951	YGL083W	1	+
chrXIII	420148	420298	YMR076C	1	-
chrX	278606	278756	YJL083W	1	+
chrXIV	457450	457600	YNL088W	1	+
chrIV	643945	644095	YDR097C	1	-
chrXII	327520	327670	YLR093C	1	-
chrXVI	534774	534924	YPL010W	1	+
chrVII	1060097	1060247	YGR283C	1	-
chrXIV	694103	694253	YNR035C	1	-
chrX	196037	196187	YJL115W	1	+
chrIV	1002259	1002409	YDR266C	1	-
chrV	254475	254625	YER051W	1	+
chrXV	853157	853307	YOR288C	1	-
chrV	208566	208716	YER026C	1	-
chrVII	306354	306504	YGL106W	1	+
chrXV	413650	413800	YOR045W	1	+
chrX	548454	548604	YJR060W	1	+
chrXVI	464126	464276	YPL049C	1	-
chrIV	1105915	1106065	YDR319C	1	-
chrII	718201	718351	YBR250W	1	+
chrVI	22906	23056	YFL054C	1	-
chrXV	408183	408332	YOR042W	1	+
chrIV	715445	715594	YDR129C	1	-
chrX	227102	227251	YJL104W	1	+
chrXVI	29867	30016	YPL271W	1	+
chrVII	806121	806270	YGR158C	1	-
chrX	365540	365689	YJL041W	1	+
chrVIII	108492	108641	YHR002W	1	+
chrIV	1388582	1388731	YDR464W	1	+
chrXVI	870067	870216	YPR163C	1	-
chrIV	223837	223986	YDL132W	1	+
chrXII	156396	156545	YLR002C	1	-
chrIV	393972	394121	YDL033C	1	-
chrXII	540596	540745	YLR193C	1	-
chrXII	1053205	1053354	YLR455W	1	+
chrXVI	165901	166050	YPL203W	1	+
chrXVI	14439	14587	YPL279C	1	-
chrII	425885	426033	YBR088C	1	-
chrV	86697	86845	YEL032W	1	+
chrXVI	465686	465834	YPL047W	1	+
chrVII	1061680	1061828	YGR284C	1	-
chrV	16002	16150	YEL071W	1	+
chrXI	387266	387414	YKL027W	1	+
chrXVI	753047	753195	YPR114W	1	+
chrVII	656507	656655	YGR089W	1	+
chrXV	689413	689561	YOR189W	1	+
chrII	310407	310555	YBR036C	1	-
chrIV	34071	34219	YDL235C	1	-
chrXVI	121554	121702	YPL226W	1	+
chrVII	330710	330858	YGL095C	1	-
chrII	647271	647419	YBR211C	1	-
chrVII	377246	377394	YGL066W	1	+
chrII	80784	80932	YBL078C	1	-
chrIV	1263033	1263181	YDR395W	1	+
chrIII	289328	289476	YCR095C	1	-
chrX	421721	421869	YJL008C	1	-
chrIII	46961	47109	YCL045C	1	-
chrVII	601441	601589	YGR056W	1	+
chrXV	338695	338843	YOR006C	1	-
chrIV	628620	628768	YDR091C	1	-
chrV	372069	372217	YER105C	1	-
chrV	116988	117136	YEL020W-A	1	+
chrIV	1206457	1206605	YDR365C	1	-
chrVII	962129	962277	YGR235C	1	-
chrX	576678	576826	YJR076C	1	-
chrXVI	305075	305223	YPL129W	1	+
chrVII	738271	738419	YGR123C	1	-
chrXV	721746	721894	YOR202W	1	+
chrXI	291194	291342	YKL077W	1	+
chrXI	34164	34312	YKL212W	1	+
chrXII	22749	22897	YLL060C	1	-
chrII	342320	342467	YBR054W	1	+
chrX	265576	265723	YJL089W	1	+
chrVI	76507	76654	YFL030W	1	+
chrXIV	22700	22847	YNL329C	1	-
chrXI	493687	493834	YKR028W	1	+
chrV	474045	474192	YER152C	1	-
chrXI	82719	82866	YKL190W	1	+
chrXVI	696919	697066	YPR075C	1	-
chrXV	880762	880909	YOR301W	1	+
chrXI	53496	53643	YKL204W	1	+
chrXIV	695402	695549	YNR038W	1	+
chrXIV	51729	51876	YNL311C	1	-
chrIV	1293186	1293333	YDR410C	1	-
chrIV	1478401	1478548	YDR518W	1	+
chrXV	52879	53026	YOL145C	1	-
chrV	500424	500571	YER161C	1	-
chrVI	40234	40381	YFL048C	1	-
chrVIII	141490	141637	YHR018C	1	-
chrIII	118425	118572	YCR002C	1	-
chrI	39045	39192	YAL056W	1	+
chrXIV	263494	263641	YNL201C	1	-
chrXV	77351	77498	YOL129W	1	+
chrXVI	415558	415705	YPL074W	1	+
chrXIII	99473	99620	YML085C	1	-
chrXVI	211939	212086	YPL178W	1	+
chrII	96175	96322	YBL067C	1	-
chrXVI	866517	866664	YPR161C	1	-
chrIV	816604	816751	YDR177W	1	+
chrXI	565934	566081	YKR065C	1	-
chrXIV	48077	48224	YNL313C	1	-
chrXI	640351	640498	YKR100C	1	-
chrXIV	145324	145471	YNL265C	1	-
chrVIII	164785	164932	YHR027C	1	-
chrXII	1011323	1011470	YLR436C	1	-
chrVI	251851	251998	YFR051C	1	-
chrXI	49851	49998	YKL206C	1	-
chrVIII	267336	267483	YHR081W	1	+
chrXII	390408	390554	YLR121C	1	-
chrVII	257296	257442	YGL133W	1	+
chrXII	147653	147799	YLL001W	1	+
chrII	158492	158638	YBL034C	1	-
chrVII	115740	115886	YGL202W	1	+
chrVIII	190311	190457	YHR042W	1	+
chrX	217376	217522	YJL109C	1	-
chrIV	1496632	1496778	YDR529C	1	-
chrX	612132	612278	YJR097W	1	+
chrXI	549386	549532	YKR056W	1	+
chrXIII	82897	83043	YML093W	1	+
chrXV	357242	357388	YOR014W	1	+
chrXIV	140598	140744	YNL267W	1	+
chrXIV	699496	699642	YNR039C	1	-
chrXV	584101	584247	YOR137C	1	-
chrVII	753991	754137	YGR131W	1	+
chrXV	373514	373660	YOR021C	1	-
chrII	273774	273920	YBR017C	1	-
chrXIII	135277	135423	YML069W	1	+
chrXIII	475534	475680	YMR104C	1	-
chrIV	1350040	1350186	YDR443C	1	-
chrIV	867607	867753	YDR207C	1	-
chrX	411049	411195	YJL013C	1	-
chrVI	64062	64208	YFL034C-B	1	-
chrIV	998452	998598	YDR264C	1	-
chrXII	559286	559432	YLR208W	1	+
chrXII	579080	579226	YLR221C	1	-
chrIV	867900	868046	YDR208W	1	+
chrXI	402142	402288	YKL020C	1	-
chrXIII	451429	451575	YMR091C	1	-
chrXII	743927	744073	YLR306W	1	+
chrVI	146957	147103	YFL002C	1	-
chrXI	325618	325764	YKL061W	1	+
chrX	134038	134184	YJL154C	1	-
chrXVI	204999	205144	YPL180W	1	+
chrIV	955455	955600	YDR247W	1	+
chrXIV	690016	690161	YNR034W	1	+
chrVIII	381343	381488	snR32	1	+
chrII	668443	668588	YBR222C	1	-
chrXVI	444332	444477	YPL059W	1	+
chrXII	212186	212331	YLR034C	1	-
chrIV	1228344	1228489	YDR377W	1	+
chrXIV	424623	424768	YNL106C	1	-
chrVII	1010832	1010977	YGR258C	1	-
chrXIV	392400	392545	YNL125C	1	-
chrXIV	525848	525993	YNL054W	1	+
chrVII	417284	417429	YGL044C	1	-
chrIV	548488	548633	YDR045C	1	-
chrXV	158948	159093	YOL087C	1	-
chrXV	1010887	1011032	YOR359W	1	+
chrXV	337392	337537	YOR005C	1	-
chrXVI	627045	627190	YPR029C	1	-
chrII	568575	568720	YBR164C	1	-
chrXIV	185267	185412	YNL246W	1	+
chrXVI	280275	280420	YPL144W	1	+
chrXIII	159925	160070	YML057W	1	+
chrX	278155	278300	YJL084C	1	-
chrXI	461375	461520	YKR010C	1	-
chrXVI	69088	69233	YPL254W	1	+
chrXI	75618	75763	YKL196C	1	-
chrXV	675698	675843	YOR181W	1	+
chrXI	179473	179618	YKL141W	1	+
chrIV	32092	32237	YDL236W	1	+
chrXV	813760	813905	YOR259C	1	-
chrVII	767294	767439	YGR140W	1	+
chrXVI	883045	883190	YPR170W-B	1	+
chrX	636842	636987	YJR112W	1	+
chrXV	1076554	1076698	YOR390W	1	+
chrII	153749	153893	YBL035C	1	-
chrIX	285299	285443	YIL036W	1	+
chrIV	19991	20135	YDL241W	1	+
chrIV	1445610	1445754	YDR497C	1	-
chrIV	905108	905252	YDR218C	1	-
chrIV	1483541	1483685	YDR520C	1	-
chrV	90044	90188	YEL031W	1	+
chrXIII	298649	298793	YMR014W	1	+
chrIX	39249	39393	YIL161W	1	+
chrVIII	360702	360846	YHR127W	1	+
chrXV	397396	397540	YOR034C	1	-
chrIV	1402745	1402889	snR13	1	+
chrXIV	380897	381041	YNL130C	1	-
chrIV	1430834	1430978	YDR488C	1	-
chrVII	532660	532804	YGR024C	1	-
chrXII	1030635	1030779	YLR449W	1	+
chrX	461615	461759	YJR014W	1	+
chrV	82804	82948	YEL037C	1	-
chrI	130534	130678	YAL012W	1	+
chrVI	252304	252448	YFR052W	1	+
chrIV	68792	68936	YDL217C	1	-
chrIV	497461	497605	YDR027C	1	-
chrIV	539616	539760	YDR041W	1	+
chrII	113479	113623	YBL056W	1	+
chrXII	408219	408363	YLR133W	1	+
chrXV	747330	747474	YOR215C	1	-
chrXI	513193	513337	YKR038C	1	-
chrIX	291816	291960	YIL033C	1	-
chrXIII	321726	321870	YMR024W	1	+
chrIV	1294469	1294613	YDR411C	1	-
chrVIII	222698	222842	YHR061C	1	-
chrXIII	16856	17000	YML127W	1	+
chrV	472531	472675	YER151C	1	-
chrVII	546197	546341	YGR030C	1	-
chrX	665078	665222	YJR129C	1	-
chrXV	670668	670811	YOR178C	1	-
chrVII	157651	157794	YGL181W	1	+
chrVI	173965	174108	YFR014C	1	-
chrVII	560107	560250	YGR037C	1	-
chrIV	1181431	1181574	YDR352W	1	+
chrXII	377375	377518	YLR114C	1	-
chrXVI	246734	246877	YPL160W	1	+
chrVII	405561	405704	YGL050W	1	+
chrXIII	178206	178349	YML048W	1	+
chrII	151267	151410	YBL036C	1	-
chrII	324115	324258	YBR043C	1	-
chrVII	190918	191061	YGL167C	1	-
chrXIII	513383	513526	YMR123W	1	+
chrXV	908270	908413	YOR316C-A	1	-
chrXV	185232	185375	YOL077W-A	1	+
chrX	111413	111556	YJL164C	1	-
chrXI	392334	392477	YKL025C	1	-
chrIX	312653	312796	YIL021W	1	+
chrIX	193263	193406	YIL090W	1	+
chrIX	220782	220925	YIL075C	1	-
chrXIV	636791	636934	YNR006W	1	+
chrXIV	476677	476820	YNL081C	1	-
chrVIII	160555	160698	YHR026W	1	+
chrVIII	393346	393489	YHR147C	1	-
chrXVI	85375	85518	YPL246C	1	-
chrXIII	95502	95644	YML087C	1	-
chrII	429241	429383	YBR092C	1	-
chrX	21715	21857	YJL218W	1	+
chrXIII	164360	164502	YML056C	1	-
chrVIII	493688	493830	YHR197W	1	+
chrIV	1140625	1140767	YDR335W	1	+
chrXII	281775	281917	YLR073C	1	-
chrXIV	478247	478389	YNL080C	1	-
chrII	495408	495550	YBR129C	1	-
chrXII	76867	77009	YLL032C	1	-
chrXII	1054887	1055029	YLR456W	1	+
chrXV	860429	860571	YOR290C	1	-
chrXIII	204271	204413	YML038C	1	-
chrIV	405033	405175	YDL027C	1	-
chrIV	861545	861687	YDR206W	1	+
chrXIII	266906	267048	YML001W	1	+
chrIV	145572	145714	YDL175C	1	-
chrXIV	707583	707725	YNR046W	1	+
chrVI	248181	248323	YFR049W	1	+
chrVII	41272	41414	YGL244W	1	+
chrIV	654816	654958	YDR100W	1	+
chrXV	692218	692360	YOR191W	1	+
chrIV	1125140	1125282	YDR326C	1	-
chrXII	363898	364040	YLR106C	1	-
chrXVI	767547	767689	YPR118W	1	+
chrX	37753	37895	YJL209W	1	+
chrXI	261952	262094	YKL095W	1	+
chrXIII	101651	101793	YML082W	1	+
chrII	481025	481167	YBR120C	1	-
chrX	407353	407495	YJL014W	1	+
chrXVI	73946	74088	YPL252C	1	-
chrXVI	676979	677121	YPR062W	1	+
chrVII	965748	965890	YGR237C	1	-
chrI	76230	76372	YAL035W	1	+
chrXVI	163932	164074	YPL204W	1	+
chrX	100946	101088	YJL171C	1	-
chrXIII	41868	42010	YML115C	1	-
chrXIV	104099	104241	YNL284C	1	-
chrXV	654009	654151	YOR171C	1	-
chrII	256198	256340	YBR010W	1	+
chrXVI	565097	565239	YPR004C	1	-
chrXVI	227281	227422	YPL171C	1	-
chrX	486322	486463	YJR030C	1	-
chrII	536252	536393	YBR147W	1	+
chrV	201954	202095	YER024W	1	+
chrII	427546	427687	YBR091C	1	-
chrII	704320	704461	YBR242W	1	+
chrXIII	527598	527739	YMR129W	1	+
chrIV	960127	960268	YDR251W	1	+
chrVIII	231896	232037	YHR068W	1	+
chrIV	1178256	1178397	YDR350C	1	-
chrX	161729	161870	YJL132W	1	+
chrIV	482421	482562	YDR017C	1	-
chrXIV	408114	408255	YNL116W	1	+
chrII	435768	435909	YBR096W	1	+
chrXVI	576290	576431	YPR009W	1	+
chrV	214809	214950	YER031C	1	-
chrII	100186	100327	YBL066C	1	-
chrXVI	633904	634045	YPR032W	1	+
chrII	716585	716726	YBR248C	1	-
chrIV	281925	282066	YDL101C	1	-
chrXI	294434	294575	YKL075C	1	-
chrXV	716900	717041	YOR196C	1	-
chrII	17985	18126	YBL105C	1	-
chrIV	886994	887135	YDR212W	1	+
chrXIV	307186	307327	YNL176C	1	-
chrXIV	412568	412709	YNL113W	1	+
chrI	52668	52809	YAL049C	1	-
chrXI	625669	625810	YKR095W-A	1	+
chrVII	646897	647038	YGR083C	1	-
chrXV	333393	333534	YOR004W	1	+
chrXIV	398369	398510	YNL122C	1	-
chrXI	611277	611418	YKR091W	1	+
chrVII	346994	347135	YGL086W	1	+
chrXIV	107228	107368	YNL283C	1	-
chrVII	770333	770473	YGR141W	1	+
chrIX	127265	127405	YIL123W	1	+
chrV	251463	251603	YER049W	1	+
chrXVI	687974	688114	YPR071W	1	+
chrVII	87326	87466	YGL215W	1	+
chrXII	121133	121273	YLL014W	1	+
chrIV	219401	219541	YDL135C	1	-
chrV	94033	94173	YEL030W	1	+
chrXV	471688	471828	YOR077W	1	+
chrIV	598250	598390	YDR076W	1	+
chrXIII	695151	695291	YMR214W	1	+
chrV	65210	65350	YEL048C	1	-
chrXV	1017582	1017722	YOR361C	1	-
chrVIII	67564	67704	YHL020C	1	-
chrXII	237807	237947	YLR045C	1	-
chrXV	441218	441358	YOR061W	1	+
chrXV	792303	792443	YOR243C	1	-
chrVII	866169	866309	YGR184C	1	-
chrX	180358	180498	YJL128C	1	-
chrVII	617871	618011	YGR063C	1	-
chrVII	880030	880170	YGR191W	1	+
chrXIII	337594	337734	YMR033W	1	+
chrVII	58923	59063	YGL233W	1	+
chrXV	252720	252860	YOL041C	1	-
chrVII	448593	448733	YGL026C	1	-
chrXI	307124	307264	YKL069W	1	+
chrX	359741	359881	YJL044C	1	-
chrIX	241853	241993	YIL064W	1	+
chrXIV	625904	626044	YNL003C	1	-
chrX	129030	129170	YJL156C	1	-
chrXII	208549	208689	YLR033W	1	+
chrXIII	67588	67728	YML103C	1	-
chrIV	221307	221447	YDL134C	1	-
chrIV	683616	683756	YDR116C	1	-
chrIV	93976	94116	YDL204W	1	+
chrV	399260	399400	YER118C	1	-
chrII	90509	90649	YBL069W	1	+
chrIV	733966	734106	YDR139C	1	-
chrXI	445139	445279	YKR003W	1	+
chrVIII	377798	377938	YHR138C	1	-
chrX	85446	85586	YJL181W	1	+
chrX	535788	535927	YJR054W	1	+
chrXIV	781482	781621	YNR075C-A	1	-
chrXV	400156	400295	YOR036W	1	+
chrII	650118	650257	YBR213W	1	+
chrVI	123167	123306	YFL007W	1	+
chrX	323175	323314	YJL060W	1	+
chrVII	995427	995566	YGR251W	1	+
chrXIII	584125	584264	YMR162C	1	-
chrIV	755398	755537	YDR150W	1	+
chrXIV	108251	108390	YNL281W	1	+
chrXII	467604	467743	RDN37-2	1	-
chrIV	1322000	1322139	YDR427W	1	+
chrIV	80508	80647	YDL211C	1	-
chrIV	251342	251481	YDL116W	1	+
chrIV	814237	814376	YDR176W	1	+
chrVII	1012314	1012453	YGR260W	1	+
chrXVI	797334	797473	YPR133W-A	1	+
chrVII	245221	245360	YGL140C	1	-
chrVII	475300	475439	YGL011C	1	-
chrXI	507751	507890	YKR035W-A	1	+
chrII	666504	666643	YBR221C	1	-
chrIV	746266	746405	YDR144C	1	-
chrXI	106949	107088	YKL181W	1	+
chrV	238164	238303	YER044C	1	-
chrVII	36760	36899	YGL247W	1	+
chrIX	350117	350256	YIL002W-A	1	+
chrV	474848	474987	YER154W	1	+
chrVII	81265	81404	YGL222C	1	-
chrXI	255508	255647	YKL100C	1	-
chrIII	199496	199635	YCR038C	1	-
chrXV	921319	921458	YOR322C	1	-
chrVIII	241440	241579	YHR072W-A	1	+
chrXIII	370564	370703	YMR049C	1	-
chrII	742606	742745	YBR269C	1	-
chrVI	249938	250077	YFR050C	1	-
chrVII	643835	643974	YGR081C	1	-
chrXII	296266	296405	YLR083C	1	-
chrVIII	102042	102181	YHL003C	1	-
chrXII	675507	675646	YLR265C	1	-
chrXIV	154850	154989	YNL261W	1	+
chrXVI	96268	96407	YPL241C	1	-
chrXV	233819	233957	YOL052C	1	-
chrXVI	181168	181306	YPL193W	1	+
chrXVI	754494	754632	YPR115W	1	+
chrVII	49358	49496	YGL238W	1	+
chrXV	394695	394833	YOR033C	1	-
chrXIII	832073	832211	YMR281W	1	+
chrIII	78924	79062	YCL024W	1	+
chrVI	210146	210284	YFR028C	1	-
chrV	274261	274399	YER060W	1	+
chrIV	1174311	1174449	YDR349C	1	-
chrIV	740072	740210	YDR141C	1	-
chrVIII	445543	445681	YHR171W	1	+
chrII	484570	484708	YBR122C	1	-
chrII	578164	578302	YBR171W	1	+
chrIV	52231	52369	YDL225W	1	+
chrXIII	56300	56438	YML107C	1	-
chrXI	63563	63701	YKL203C	1	-
chrXVI	261226	261364	YPL154C	1	-
chrII	623280	623418	YBR201W	1	+
chrIV	1369504	1369642	YDR457W	1	+
chrVII	452157	452295	YGL023C	1	-
chrX	130826	130964	YJL155C	1	-
chrXII	929629	929767	YLR405W	1	+
chrIX	77366	77504	YIL145C	1	-
chrXV	841129	841267	YOR276W	1	+
chrIX	258366	258504	YIL051C	1	-
chrVIII	491712	491850	YHR196W	1	+
chrXIII	618289	618427	YMR178W	1	+
chrXIII	599204	599342	YMR168C	1	-
chrV	150096	150234	YEL002C	1	-
chrXIV	182688	182826	YNL248C	1	-
chrXVI	38893	39031	YPL266W	1	+
chrVII	494277	494415	YGL003C	1	-
chrXIV	720774	720912	YNR052C	1	-
chrXIII	701539	701677	YMR217W	1	+
chrXVI	899743	899881	YPR181C	1	-
chrV	246694	246832	YER047C	1	-
chrXIII	892390	892528	YMR308C	1	-
chrXIV	350707	350845	YNL147W	1	+
chrXVI	828191	828329	YPR148C	1	-
chrXIV	112917	113054	YNL278W	1	+
chrXIV	167876	168013	YNL255C	1	-
chrXV	849445	849582	YOR285W	1	+
chrXIII	624306	624443	YMR181C	1	-
chrX	342289	342426	YJL050W	1	+
chrVI	129971	130108	YFL005W	1	+
chrV	291601	291738	YER067W	1	+
chrXIV	191009	191146	YNL242W	1	+
chrIX	301398	301535	YIL029C	1	-
chrIX	420847	420984	YIR034C	1	-
chrXIII	746053	746190	YMR238W	1	+
chrXII	1024968	1025105	YLR446W	1	+
chrVII	316618	316755	snR82	1	+
chrXII	853272	853409	YLR363W-A	1	+
chrXVI	538984	539121	YPL008W	1	+
chrIV	1129403	1129540	YDR331W	1	+
chrXII	1035840	1035977	YLR451W	1	+
chrIII	213892	214029	YCR051W	1	+
chrIV	1358970	1359107	YDR449C	1	-
chrXVI	911062	911199	YPR187W	1	+
chrVIII	261873	262010	YHR079C	1	-
chrXII	225273	225410	YLR038C	1	-
chrXI	339535	339672	YKL053C-A	1	-
chrIV	199791	199928	YDL144C	1	-
chrIV	693280	693417	YDR120C	1	-
chrXII	552078	552215	YLR203C	1	-
chrIV	1325345	1325482	YDR429C	1	-
chrXV	70109	70246	YOL135C	1	-
chrIV	578394	578531	YDR063W	1	+
chrIX	292303	292440	YIL031W	1	+
chrII	356638	356775	YBR058C-A	1	-
chrII	492895	493032	YBR127C	1	-
chrIV	1476984	1477121	YDR517W	1	+
chrII	269628	269765	YBR015C	1	-
chrXII	125006	125143	YLL013C	1	-
chrV	192681	192818	YER018C	1	-
chrIV	103432	103569	YDL199C	1	-
chrVII	361942	362079	YGL078C	1	-
chrIX	422907	423044	YIR037W	1	+
chrVI	36635	36772	YFL049W	1	+
chrX	572983	573120	YJR074W	1	+
chrXIV	635757	635894	YNR004W	1	+
chrVIII	204298	204434	YHR048W	1	+
chrII	501653	501789	YBR132C	1	-
chrXII	65399	65535	YLL039C	1	-
chrIV	131963	132099	YDL183C	1	-
chrXIII	216210	216346	YML030W	1	+
chrXII	602769	602905	YLR228C	1	-
chrI	101218	101354	YAL025C	1	-
chrXIV	574197	574333	YNL032W	1	+
chrVII	512965	513101	YGR012W	1	+
chrIV	292594	292730	YDL092W	1	+
chrXIII	523477	523613	YMR127C	1	-
chrXIV	392692	392828	YNL124W	1	+
chrIV	587805	587941	YDR069C	1	-
chrIV	950349	950485	YDR243C	1	-
chrXII	204776	204912	YLR032W	1	+
chrII	111246	111382	YBL058W	1	+
chrIV	372045	372181	YDL045W-A	1	+
chrII	634911	635047	YBR207W	1	+
chrXI	134177	134313	YKL167C	1	-
chrIV	421778	421914	YDL019C	1	-
chrV	60935	61071	YEL050C	1	-
chrVII	1082747	1082883	YGR295C	1	-
chrXII	543734	543870	YLR196W	1	+
chrXV	609245	609381	YOR148C	1	-
chrXVI	554394	554530	YPL002C	1	-
chrXII	626370	626506	YLR244C	1	-
chrXI	547995	548131	YKR054C	1	-
chrXII	841131	841267	YLR357W	1	+
chrX	570694	570830	YJR070C	1	-
chrXII	423501	423637	YLR139C	1	-
chrXVI	614588	614724	YPR025C	1	-
chrVI	229227	229363	YFR037C	1	-
chrI	129080	129216	YAL014C	1	-
chrXVI	195644	195780	YPL186C	1	-
chrIV	1319278	1319414	YDR423C	1	-
chrIV	433338	433474	YDL008W	1	+
chrXVI	876682	876818	YPR166C	1	-
chrII	549128	549264	YBR154C	1	-
chrIII	206694	206830	YCR043C	1	-
chrVII	528940	529076	YGR023W	1	+
chrVIII	38603	38739	YHL032C	1	-
chrVIII	234708	234844	YHR069C	1	-
chrXII	454441	454576	YLR154W-C	1	+
chrXVI	383095	383230	YPL087W	1	+
chrVII	465546	465681	YGL014W	1	+
chrXVI	469712	469847	YPL043W	1	+
chrXIV	434633	434768	YNL101W	1	+
chrIV	176457	176592	YDL155W	1	+
chrXII	395636	395771	YLR126C	1	-
chrIX	96936	97071	snR68	1	+
chrXII	418108	418243	YLR138W	1	+
chrXVI	792492	792627	YPR129W	1	+
chrXIII	424777	424912	YMR079W	1	+
chrVII	713489	713624	YGR110W	1	+
chrXIII	794724	794859	YMR263W	1	+
chrXV	73956	74091	YOL130W	1	+
chrXII	17762	17897	YLL062C	1	-
chrII	496958	497093	YBR130C	1	-
chrVII	79003	79138	YGL224C	1	-
chrVII	291757	291892	YGL115W	1	+
chrXVI	648420	648555	YPR041W	1	+
chrXI	217045	217180	YKL120W	1	+
chrIV	362469	362604	YDL053C	1	-
chrXIV	280211	280346	YNL191W	1	+
chrXIII	51028	51163	YML110C	1	-
chrXIV	554853	554988	YNL039W	1	+
chrXV	486995	487130	YOR086C	1	-
chrIX	244518	244653	YIL062C	1	-
chrIX	378297	378432	YIR012W	1	+
chrXVI	607373	607508	YPR022C	1	-
chrXIV	55952	56087	YNL308C	1	-
chrV	205043	205178	YER025W	1	+
chrIV	1067524	1067659	YDR302W	1	+
chrV	432272	432407	YER133W	1	+
chrXVI	713079	713214	YPR088C	1	-
chrXIII	366795	366930	YMR047C	1	-
chrXIV	586915	587050	YNL024C-A	1	-
chrII	782417	782552	YBR290W	1	+
chrVIII	276592	276727	YHR085W	1	+
chrXII	990588	990723	YLR429W	1	+
chrII	419279	419414	YBR085C-A	1	-
chrX	578240	578375	YJR077C	1	-
chrV	302577	302712	YER072W	1	+
chrXI	314542	314677	YKL067W	1	+
chrXVI	361666	361801	YPL100W	1	+
chrXII	691352	691487	YLR273C	1	-
chrVII	774741	774875	YGR143W	1	+
chrVII	939174	939308	YGR221C	1	-
chrXVI	98771	98905	YPL240C	1	-
chrXVI	44382	44516	YPL264C	1	-
chrVII	800197	800331	YGR156W	1	+
chrXII	125290	125424	YLL012W	1	+
chrIX	122227	122361	YIL125W	1	+
chrXIII	831493	831627	YMR280C	1	-
chrII	43098	43232	YBL095W	1	+
chrXVI	631304	631438	YPR031W	1	+
chrIV	403470	403604	YDL028C	1	-
chrXIII	664454	664588	YMR200W	1	+
chrX	41280	41414	YJL208C	1	-
chrV	229540	229674	YER040W	1	+
chrXVI	118075	118209	YPL228W	1	+
chrX	187852	187986	YJL124C	1	-
chrII	161504	161638	YBL031W	1	+
chrXII	444881	445015	YLR152C	1	-
chrXV	524970	525104	YOR109W	1	+
chrXV	762418	762552	YOR227W	1	+
chrX	604302	604436	YJR093C	1	-
chrXIII	667312	667446	YMR202W	1	+
chrXVI	667454	667588	YPR052C	1	-
chrIX	414843	414977	YIR031C	1	-
chrVIII	207311	207445	YHR050W	1	+
chrII	528084	528218	YBR141C	1	-
chrIV	1249983	1250117	YDR388W	1	+
chrIII	176537	176671	YCR030C	1	-
chrXVI	355465	355599	YPL105C	1	-
chrIV	121812	121946	YDL189W	1	+
chrX	319817	319951	YJL061W	1	+
chrII	296097	296231	YBR028C	1	-
chrXIV	283898	284032	YNL189W	1	+
chrXV	847199	847333	YOR281C	1	-
chrV	171899	172033	YER008C	1	-
chrXVI	73074	73208	YPL253C	1	-
chrIV	971503	971637	YDR257C	1	-
chrV	349466	349600	YER094C	1	-
chrXVI	76322	76456	YPL249C-A	1	-
chrVII	197919	198053	YGL162W	1	+
chrXIV	86043	86177	YNL291C	1	-
chrX	257064	257198	YJL092W	1	+
chrVIII	11031	11165	YHL047C	1	-
chrVII	616128	616261	YGR061C	1	-
chrXVI	264800	264933	YPL152W	1	+
chrVI	119213	119346	YFL008W	1	+
chrXIII	592783	592916	YMR165C	1	-
chrXI	112569	112702	YKL179C	1	-
chrXV	436519	436652	YOR058C	1	-
chrXIV	340123	340256	YNL157W	1	+
chrII	23822	23955	YBL103C	1	-
chrXVI	582849	582982	YPR010C-A	1	-
chrXVI	933827	933960	YPR198W	1	+
chrIV	442390	442523	YDL005C	1	-
chrXV	851892	852025	YOR287C	1	-
chrXIV	545035	545168	YNL044W	1	+
chrI	87103	87236	YAL030W	1	+
chrIX	212293	212426	YIL078W	1	+
chrXIV	592945	593078	YNL022C	1	-
chrIV	478815	478948	YDR016C	1	-
chrVIII	332109	332242	YHR110W	1	+
chrXIV	488209	488342	YNL074C	1	-
chrIII	155125	155258	YCR020W-B	1	+
chrVII	499933	500066	YGR002C	1	-
chrVII	605597	605730	YGR057C	1	-
chrVIII	517333	517466	YHR208W	1	+
chrVII	913331	913464	YGR209C	1	-
chrXVI	35043	35176	YPL268W	1	+
chrIX	363026	363159	YIR004W	1	+
chrII	382967	383100	YBR073W	1	+
chrII	182145	182278	YBL021C	1	-
chrVIII	284663	284796	YHR090C	1	-
chrIII	101853	101986	YCL012C	1	-
chrXII	777898	778031	YLR321C	1	-
chrXII	902718	902851	YLR389C	1	-
chrIV	1398835	1398968	YDR468C	1	-
chrX	335681	335814	YJL053W	1	+
chrXIII	623250	623383	YMR180C	1	-
chrVII	903298	903430	YGR201C	1	-
chrVIII	342138	342270	YHR117W	1	+
chrIV	289683	289815	YDL093W	1	+
chrV	416576	416708	YER129W	1	+
chrX	683532	683664	YJR137C	1	-
chrXI	371556	371688	YKL034W	1	+
chrXIII	645462	645594	YMR191W	1	+
chrIII	266974	267106	YCR089W	1	+
chrVII	718666	718798	YGR113W	1	+
chrXV	960699	960831	YOR341W	1	+
chrIV	1185906	1186038	YDR356W	1	+
chrV	248299	248431	YER048C	1	-
chrIV	1030321	1030453	YDR283C	1	-
chrXI	188797	188929	YKL135C	1	-
chrII	488596	488728	YBR125C	1	-
chrII	714531	714663	YBR247C	1	-
chrXIII	33939	34071	YML117W	1	+
chrIV	111203	111335	YDL194W	1	+
chrIV	483905	484037	YDR018C	1	-
chrVII	506787	506919	YGR007W	1	+
chrXII	73230	73362	YLL033W	1	+
chrIX	173679	173811	YIL102C-A	1	-
chrXIV	66271	66403	YNL299W	1	+
chrX	725396	725528	YJR154W	1	+
chrI	132036	132168	YAL011W	1	+
chrII	486772	486904	YBR123C	1	-
chrII	691754	691886	YBR236C	1	-
chrVI	184314	184446	YFR018C	1	-
chrVIII	167509	167641	YHR028C	1	-
chrXII	255092	255224	YLR057W	1	+
chrII	423368	423500	YBR086C	1	-
chrX	445698	445830	YJR004C	1	-
chrII	217182	217314	YBL006C	1	-
chrXI	248391	248523	YKL101W	1	+
chrXIII	564227	564359	YMR153W	1	+
chrXIV	76634	76766	YNL297C	1	-
chrX	424874	425006	YJL005W	1	+
chrXV	273797	273929	YOL027C	1	-
chrII	318054	318186	YBR041W	1	+
chrXIII	340947	341079	YMR034C	1	-
chrXIV	378560	378692	YNL131W	1	+
chrVII	269156	269288	YGL129C	1	-
chrV	126422	126554	YEL016C	1	-
chrXV	108973	109105	YOL110W	1	+
chrVII	999209	999341	YGR253C	1	-
chrXIII	742798	742930	YMR236W	1	+
chrII	559827	559959	YBR160W	1	+
chrII	774529	774661	YBR286W	1	+
chrXV	894285	894417	YOR307C	1	-
chrXVI	647114	647246	YPR037C	1	-
chrVIII	341557	341689	YHR116W	1	+
chrXIV	442486	442618	YNL097C	1	-
chrXV	860884	861016	YOR291W	1	+
chrIV	680074	680205	YDR111C	1	-
chrIV	1317910	1318041	YDR422C	1	-
chrVII	703210	703341	YGR108W	1	+
chrX	355716	355847	YJL045W	1	+
chrIV	1022476	1022607	YDR281C	1	-
chrXV	493203	493334	YOR090C	1	-
chrVII	478783	478914	YGL009C	1	-
chrXV	329180	329311	YOR002W	1	+
chrXVI	599650	599781	YPR020W	1	+
chrIV	159360	159491	YDL168W	1	+
chrVII	114784	114915	YGL203C	1	-
chrX	137165	137296	YJL149W	1	+
chrIV	1441240	1441371	YDR495C	1	-
chrII	535031	535162	YBR146W	1	+
chrXIII	392562	392693	YMR060C	1	-
chrXIV	481035	481166	YNL077W	1	+
chrIV	694241	694372	YDR122W	1	+
chrXIII	13302	13433	YML130C	1	-
chrXIV	202005	202136	YNL238W	1	+
chrXV	165445	165576	YOL083W	1	+
chrXV	1003284	1003415	YOR354C	1	-
chrXI	469510	469641	YKR016W	1	+
chrXII	1002127	1002258	YLR431C	1	-
chrXIV	129215	129346	YNL272C	1	-
chrXII	260784	260915	YLR060W	1	+
chrVII	31723	31854	YGL250W	1	+
chrXII	802461	802592	YLR336C	1	-
chrIV	681980	682111	YDR115W	1	+
chrIII	143450	143581	YCR016W	1	+
chrVII	443423	443554	YGL028C	1	-
chrXIII	674869	675000	YMR205C	1	-
chrXIV	556857	556988	YNL038W	1	+
chrIII	142568	142699	snR33	1	-
chrXII	805185	805316	YLR337C	1	-
chrXV	896445	896576	YOR308C	1	-
chrXVI	429666	429797	YPL063W	1	+
chrI	158705	158836	YAR007C	1	-
chrXVI	218425	218556	YPL175W	1	+
chrVII	867575	867706	YGR185C	1	-
chrIV	977289	977420	YDR260C	1	-
chrXI	448088	448219	YKR004C	1	-
chrX	316531	316662	YJL063C	1	-
chrX	667210	667341	YJR130C	1	-
chrIX	216491	216622	YIL076W	1	+
chrXII	573806	573937	YLR219W	1	+
chrIX	160524	160655	YIL108W	1	+
chrXVI	729596	729727	YPR098C	1	-
chrII	216439	216570	YBL007C	1	-
chrVIII	375066	375197	YHR136C	1	-
chrV	213262	213393	YER030W	1	+
chrIII	74106	74236	YCL026C-B	1	-
chrIV	751007	751137	YDR147W	1	+
chrXV	786964	787094	YOR241W	1	+
chrV	453208	453338	YER141W	1	+
chrII	526957	527087	YBR140C	1	-
chrX	281039	281169	YJL082W	1	+
chrXII	912381	912511	YLR396C	1	-
chrIX	53790	53920	YIL155C	1	-
chrVIII	441958	442088	YHR169W	1	+
chrXII	958207	958337	YLR419W	1	+
chrXIV	437399	437529	YNL100W	1	+
chrIV	618378	618508	YDR087C	1	-
chrXII	699681	699811	YLR277C	1	-
chrXV	144011	144141	YOL092W	1	+
chrIII	48454	48584	YCL044C	1	-
chrVII	337646	337776	YGL092W	1	+
chrXIV	552071	552201	YNL041C	1	-
chrIV	784678	784808	YDR165W	1	+
chrXVI	787703	787833	YPR125W	1	+
chrXII	757175	757305	YLR310C	1	-
chrXIII	181235	181365	YML046W	1	+
chrV	327083	327213	YER083C	1	-
chrXI	562342	562472	YKR064W	1	+
chrXV	986580	986710	YOR347C	1	-
chrIV	38309	38439	YDL232W	1	+
chrIV	399153	399283	YDL029W	1	+
chrXV	86815	86945	YOL124C	1	-
chrXII	46478	46608	YLL048C	1	-
chrIV	1059424	1059554	YDR299W	1	+
chrXII	668984	669114	YLR262C	1	-
chrXIV	581748	581878	YNL026W	1	+
chrIV	1243007	1243137	YDR385W	1	+
chrIX	89761	89891	YIL138C	1	-
chrXII	609586	609716	YLR234W	1	+
chrVII	120987	121117	YGL201C	1	-
chrXIII	312072	312202	YMR019W	1	+
chrII	581502	581632	YBR172C	1	-
chrXIII	453830	453960	YMR093W	1	+
[truncated: 1,811 more rows]
