# Supplementary material for: Specialization of the chromatin remodeler RSC to mobilize partially-unwrapped nucleosomes
Source: eLife. 2020 Jun 4;9:e58130. doi: 10.7554/eLife.58130 (PMC7308085; doi:10.7554/eLife.58130)
Supplement: Figure 5—source data 1. [file elife-58130-fig5-data1.zip › Fig5_supplemental_files/ReadMe.txt]

# Read Me files for Figure 5.

## Genomic interval file for NDRs
NDR_promoter150.unique.sorted.bed

## Source files for Figure 5A
NDR_promoter150.unique.sorted.Nucleosome.txt
NDR_promoter150.unique.sorted.Rsc1.txt
NDR_promoter150.unique.sorted.Rsc2.txt
NDR_promoter150.unique.sorted.Rsc3.txt
NDR_promoter150.unique.sorted.Hmo1.txt

## Source files for Figure 5E
tRNA.Nucleosome.txt
tRNA.Rsc1.txt
tRNA.Rsc2.txt
tRNA.Rsc3.txt
tRNA.Hmo1.txt
