# Supplementary material for: Specialization of the chromatin remodeler RSC to mobilize partially-unwrapped nucleosomes
Source: eLife. 2020 Jun 4;9:e58130. doi: 10.7554/eLife.58130 (PMC7308085; doi:10.7554/eLife.58130)
Supplement: Figure 5—source data 1. [file elife-58130-fig5-data1.zip › Fig5_supplemental_files/tRNA.Hmo1.txt]

# Program /Users/tim/perl5/perlbrew/perls/perl-5.28/bin/get_relative_data.pl, v 1.65
# Database Nucleosomes/SacCer3_nuc.db
# Feature tRNA
# Column_2 name=-500..-481;dataset=file:Hmo1.log2FE.bw;method=mean;relative_position=5prime_end;start=-500;stop=-481;window=20
# Column_3 name=-480..-461;dataset=file:Hmo1.log2FE.bw;method=mean;relative_position=5prime_end;start=-480;stop=-461;window=20
# Column_4 name=-460..-441;dataset=file:Hmo1.log2FE.bw;method=mean;relative_position=5prime_end;start=-460;stop=-441;window=20
# Column_5 name=-440..-421;dataset=file:Hmo1.log2FE.bw;method=mean;relative_position=5prime_end;start=-440;stop=-421;window=20
# Column_6 name=-420..-401;dataset=file:Hmo1.log2FE.bw;method=mean;relative_position=5prime_end;start=-420;stop=-401;window=20
# Column_7 name=-400..-381;dataset=file:Hmo1.log2FE.bw;method=mean;relative_position=5prime_end;start=-400;stop=-381;window=20
# Column_8 name=-380..-361;dataset=file:Hmo1.log2FE.bw;method=mean;relative_position=5prime_end;start=-380;stop=-361;window=20
# Column_9 name=-360..-341;dataset=file:Hmo1.log2FE.bw;method=mean;relative_position=5prime_end;start=-360;stop=-341;window=20
# Column_10 name=-340..-321;dataset=file:Hmo1.log2FE.bw;method=mean;relative_position=5prime_end;start=-340;stop=-321;window=20
# Column_11 name=-320..-301;dataset=file:Hmo1.log2FE.bw;method=mean;relative_position=5prime_end;start=-320;stop=-301;window=20
# Column_12 name=-300..-281;dataset=file:Hmo1.log2FE.bw;method=mean;relative_position=5prime_end;start=-300;stop=-281;window=20
# Column_13 name=-280..-261;dataset=file:Hmo1.log2FE.bw;method=mean;relative_position=5prime_end;start=-280;stop=-261;window=20
# Column_14 name=-260..-241;dataset=file:Hmo1.log2FE.bw;method=mean;relative_position=5prime_end;start=-260;stop=-241;window=20
# Column_15 name=-240..-221;dataset=file:Hmo1.log2FE.bw;method=mean;relative_position=5prime_end;start=-240;stop=-221;window=20
# Column_16 name=-220..-201;dataset=file:Hmo1.log2FE.bw;method=mean;relative_position=5prime_end;start=-220;stop=-201;window=20
# Column_17 name=-200..-181;dataset=file:Hmo1.log2FE.bw;method=mean;relative_position=5prime_end;start=-200;stop=-181;window=20
# Column_18 name=-180..-161;dataset=file:Hmo1.log2FE.bw;method=mean;relative_position=5prime_end;start=-180;stop=-161;window=20
# Column_19 name=-160..-141;dataset=file:Hmo1.log2FE.bw;method=mean;relative_position=5prime_end;start=-160;stop=-141;window=20
# Column_20 name=-140..-121;dataset=file:Hmo1.log2FE.bw;method=mean;relative_position=5prime_end;start=-140;stop=-121;window=20
# Column_21 name=-120..-101;dataset=file:Hmo1.log2FE.bw;method=mean;relative_position=5prime_end;start=-120;stop=-101;window=20
# Column_22 name=-100..-81;dataset=file:Hmo1.log2FE.bw;method=mean;relative_position=5prime_end;start=-100;stop=-81;window=20
# Column_23 name=-80..-61;dataset=file:Hmo1.log2FE.bw;method=mean;relative_position=5prime_end;start=-80;stop=-61;window=20
# Column_24 name=-60..-41;dataset=file:Hmo1.log2FE.bw;method=mean;relative_position=5prime_end;start=-60;stop=-41;window=20
# Column_25 name=-40..-21;dataset=file:Hmo1.log2FE.bw;method=mean;relative_position=5prime_end;start=-40;stop=-21;window=20
# Column_26 name=-20..-1;dataset=file:Hmo1.log2FE.bw;method=mean;relative_position=5prime_end;start=-20;stop=-1;window=20
# Column_27 name=1..20;dataset=file:Hmo1.log2FE.bw;method=mean;relative_position=5prime_end;start=1;stop=20;window=20
# Column_28 name=21..40;dataset=file:Hmo1.log2FE.bw;method=mean;relative_position=5prime_end;start=21;stop=40;window=20
# Column_29 name=41..60;dataset=file:Hmo1.log2FE.bw;method=mean;relative_position=5prime_end;start=41;stop=60;window=20
# Column_30 name=61..80;dataset=file:Hmo1.log2FE.bw;method=mean;relative_position=5prime_end;start=61;stop=80;window=20
# Column_31 name=81..100;dataset=file:Hmo1.log2FE.bw;method=mean;relative_position=5prime_end;start=81;stop=100;window=20
# Column_32 name=101..120;dataset=file:Hmo1.log2FE.bw;method=mean;relative_position=5prime_end;start=101;stop=120;window=20
# Column_33 name=121..140;dataset=file:Hmo1.log2FE.bw;method=mean;relative_position=5prime_end;start=121;stop=140;window=20
# Column_34 name=141..160;dataset=file:Hmo1.log2FE.bw;method=mean;relative_position=5prime_end;start=141;stop=160;window=20
# Column_35 name=161..180;dataset=file:Hmo1.log2FE.bw;method=mean;relative_position=5prime_end;start=161;stop=180;window=20
# Column_36 name=181..200;dataset=file:Hmo1.log2FE.bw;method=mean;relative_position=5prime_end;start=181;stop=200;window=20
# Column_37 name=201..220;dataset=file:Hmo1.log2FE.bw;method=mean;relative_position=5prime_end;start=201;stop=220;window=20
# Column_38 name=221..240;dataset=file:Hmo1.log2FE.bw;method=mean;relative_position=5prime_end;start=221;stop=240;window=20
# Column_39 name=241..260;dataset=file:Hmo1.log2FE.bw;method=mean;relative_position=5prime_end;start=241;stop=260;window=20
# Column_40 name=261..280;dataset=file:Hmo1.log2FE.bw;method=mean;relative_position=5prime_end;start=261;stop=280;window=20
# Column_41 name=281..300;dataset=file:Hmo1.log2FE.bw;method=mean;relative_position=5prime_end;start=281;stop=300;window=20
# Column_42 name=301..320;dataset=file:Hmo1.log2FE.bw;method=mean;relative_position=5prime_end;start=301;stop=320;window=20
# Column_43 name=321..340;dataset=file:Hmo1.log2FE.bw;method=mean;relative_position=5prime_end;start=321;stop=340;window=20
# Column_44 name=341..360;dataset=file:Hmo1.log2FE.bw;method=mean;relative_position=5prime_end;start=341;stop=360;window=20
# Column_45 name=361..380;dataset=file:Hmo1.log2FE.bw;method=mean;relative_position=5prime_end;start=361;stop=380;window=20
# Column_46 name=381..400;dataset=file:Hmo1.log2FE.bw;method=mean;relative_position=5prime_end;start=381;stop=400;window=20
# Column_47 name=401..420;dataset=file:Hmo1.log2FE.bw;method=mean;relative_position=5prime_end;start=401;stop=420;window=20
# Column_48 name=421..440;dataset=file:Hmo1.log2FE.bw;method=mean;relative_position=5prime_end;start=421;stop=440;window=20
# Column_49 name=441..460;dataset=file:Hmo1.log2FE.bw;method=mean;relative_position=5prime_end;start=441;stop=460;window=20
# Column_50 name=461..480;dataset=file:Hmo1.log2FE.bw;method=mean;relative_position=5prime_end;start=461;stop=480;window=20
# Column_51 name=481..500;dataset=file:Hmo1.log2FE.bw;method=mean;relative_position=5prime_end;start=481;stop=500;window=20
Primary_ID	Name	-500..-481	-480..-461	-460..-441	-440..-421	-420..-401	-400..-381	-380..-361	-360..-341	-340..-321	-320..-301	-300..-281	-280..-261	-260..-241	-240..-221	-220..-201	-200..-181	-180..-161	-160..-141	-140..-121	-120..-101	-100..-81	-80..-61	-60..-41	-40..-21	-20..-1	1..20	21..40	41..60	61..80	81..100	101..120	121..140	141..160	161..180	181..200	201..220	221..240	241..260	261..280	281..300	301..320	321..340	341..360	361..380	381..400	401..420	421..440	441..460	461..480	481..500
280	tP(UGG)A	0.662059977650642	0.51005999147892	0.266404999792576	0.134749997779727	-0.0071450000628829	0.329359999857843	1.28129499852657	1.55917501449585	1.12414000034332	0.97689500451088	0.729549995064735	0.54706999361515	0.589399999380112	0.590830010175705	0.49876501262188	0.276189997792244	0.110179997235537	-0.216955003887415	-0.149380000308156	-0.0668750019744039	0.00827499963343143	0.108249996975064	0.190899997204542	0.145134998112917	0.0261699987691827	-0.111939996480942	-0.204000002145767	-0.291470006108284	-0.328189998865128	-0.291879990696907	-0.166679999232292	-0.244990000128746	-0.442109996080399	-0.610540008544922	-0.852060008049011	-1.14324001073837	-1.21412001252174	-0.926689994335175	-0.785019999742508	-0.493960002064705	-0.18931000456214	-0.121510003507137	-0.0958600006997585	-0.0842800006270409	-0.126680001616478	-0.143389999866486	-0.220319998264313	-0.209060001373291	-0.224850000441074	-0.173280002176762
327	tA(UGC)A	0.485239997506142	0.406220000982285	0.470029997825623	0.534650003910065	0.585650008916855	0.634880006313324	0.624370002746582	0.696140015125275	0.773260015249252	0.923450034856796	0.960000038146973	0.719119995832443	0.623420006036758	0.536370012909174	-0.614249999821186	-0.953880006074905	-0.879610013961792	-0.880360013246536	-0.812219989299774	-0.597759991884232	-0.40066000521183	-0.313879999518394	-0.372120001912117	-0.461219993233681	-0.560330003499985	-0.506919987499714	-0.437844999134541	-0.363440009951591	-0.272254998236895	-0.21795499920845	-0.166299998760223	-0.151705000549555	-0.238694994151592	-0.321420001983643	-0.3824049949646	-0.332420007884502	-0.145410000218544	0.15499500305159	0.166070000082254	0.00471999910660088	0.0926349977497011	-0.20203500110656	-0.539794988930225	-0.879864996671677	-0.973929998278618	-1.11843502819538	-1.12455999851227	-1.01529997289181	-0.874395000934601	-0.922770005464554
354	tL(CAA)A	-1.45950001478195	-1.29594999551773	-1.19725000858307	-1.15299999713898	-0.99084997177124	-1.06445002555847	-1.09034997224808	-0.814049988985062	-0.488600000739098	-0.218550004065037	0.112750004976988	0.26884999871254	0.214099995791912	0.147899996489286	0.153099998831749	0.0221499986946583	-0.131949998438358	-0.269149996340275	-0.210499994456768	-0.0545999989844859	0.0579000012949109	0.137450002133846	0.220049999654293	0.160050004720688	0.103799998760223	0.0805500015616417	0.147914995253086	0.220194998383522	0.356104999780655	0.550430005788803	0.713455012440681	0.860375013947487	0.815435016155243	0.717404997348785	0.536045019328594	0.382269994914532	0.447599995136261	0.42095999121666	0.519799993932247	0.355864997208118	0.0642249993048608	-0.139815003983676	-0.386729995906353	-0.507669997215271	-0.688330012559891	-0.891055005788803	-0.962595000863075	-0.983394983410835	-0.984475013613701	-1.01136502027512
358	tS(AGA)A	0.312484993040562	0.436695003509522	0.492344991862774	0.423144991695881	0.53515500575304	0.537200009822845	0.451100009679794	0.232310001552105	0.240919996798038	0.362230007350445	0.436355002224445	0.464749997854233	0.806809994578362	0.892464995384216	0.58187000900507	0.136734995245934	-0.38770499676466	-0.586545011401176	-0.638650000095367	-0.481765000522137	-0.377124993503094	-0.311245001852512	-0.386680001020432	-0.530830000340939	-0.655935007333756	-0.780320006608963	-0.776490020751953	-0.786960023641586	-0.745990014076233	-0.574750000238419	-0.461989998817444	-0.422259992361069	-0.532349982857704	-0.638679987192154	-0.768340009450913	-0.800820004940033	-0.71301001906395	-0.695090013742447	-0.834750014543533	-0.964570015668869	-0.994619983434677	-0.953939986228943	-1.01771998405457	-1.20647003650665	-1.27815003395081	-1.31132000684738	-1.25942000150681	-1.2134200334549	-1.18878999948502	-1.14416002035141
431	tL(UAA)B1	3.0443000793457	3.0443000793457	2.95908000469208	2.6906200170517	2.38067998886108	2.30859994888306	2.30859994888306	2.37014994621277	2.85860002040863	3.00731000900269	2.52555998563766	1.84809997081757	1.99054005146027	1.4473600268364	0.278960004448891	-0.167689995467663	-0.40334999859333	-0.524830013513565	-0.616000002622604	-0.565700000524521	-0.438539984822273	-0.370399990677834	-0.403830003738403	-0.503899997472763	-0.533780005574226	-0.487729987502098	-0.435249991714954	-0.319099992513657	-0.2302499987185	-0.110244998335838	0.0262050002813339	0.140939998626709	0.167594994604588	0.117809999547899	0.0235049995128065	0.0214899997692555	0.245129998773336	0.450224995613098	0.456295002996922	0.410764996707439	0.274890004098415	-0.0509899996221066	-0.482840010523796	-0.774070006608963	-0.940755006670952	-0.958590000867844	-1.02180499732494	-0.843944999575615	-0.741165012121201	-0.748250013589859
466	tF(GAA)B	0.93014999628067	1.0004400074482	0.98600999712944	1.1615149974823	1.23104501962662	1.19380001425743	1.22222000956535	0.775229997932911	0.476909998059273	0.398760004341602	0.485944989323616	0.585014995932579	0.67358001768589	0.763860017061234	0.654954996705055	0.325225009769201	0.070945000462234	-0.106899997778237	-0.0909049990586936	-0.077625001873821	-0.0525299992412329	0.113705002143979	0.27332499474287	0.237444995343685	0.232914997637272	0.248259997367859	0.322809997200966	0.490159982442856	0.63724998831749	0.797400015592575	0.956369984149933	1.01857000589371	1.05166001319885	1.13807002305985	1.16717002391815	1.18822002410889	1.36088000535965	1.54803000688553	1.76065002679825	1.9164999961853	1.80950002670288	1.79396997690201	1.78023996353149	1.80189995765686	2.15376999378204	2.83270993232727	3.36902992725372	3.5757199048996	3.66927001476288	2.23379998207092
811	tI(AAU)B	-0.487320001423359	-0.581010001897812	0.0398050040006638	2.18464498519897	2.11177496910095	1.81333501935005	1.83463502526283	1.98329997062683	2.08035500645637	1.92198002338409	1.81684504151344	1.75097000598907	1.7037700176239	1.34575498104095	0.791084985807538	-0.148044995591044	-0.758070009946823	-0.968314990401268	-0.909784999489784	-0.758010011911392	-0.74047002196312	-0.790265002846718	-0.853440004587174	-1.02487002909184	-1.19451503157616	-1.17812002897263	-1.1135600566864	-1.04027999639511	-0.931580007076263	-0.75731999874115	-0.6944699883461	-0.805329996347427	-0.971770000457764	-1.05802998542786	-1.04059996604919	-0.957800006866455	-0.719310003519058	-0.453249996900558	-0.40168000459671	-0.461669993400574	-0.657359993457794	-0.858579993247986	-1.02547000050545	-1.10143998861313	-0.911889988183975	-0.467620000243187	-0.0224200014024973	0.0753699984401464	0.0654799986630678	0.139399998635054
814	tG(GCC)B	1.95593497753143	1.70000004768372	1.70000004768372	1.74027503728867	1.64957997202873	1.56300495862961	1.24991998672485	0.744174998998642	0.44524500221014	0.258715008199215	0.171024999395013	0.0579549998044968	0.0787699982523918	0.0254299983382225	-0.314769998192787	-0.820064994692802	-1.09948999285698	-1.05386998951435	-0.912179991602898	-0.706435000896454	-0.505819988250732	-0.399780009686947	-0.423124997317791	-0.626759994029999	-0.930175012350082	-1.02579997777939	-1.06400997638702	-0.998489999771118	-0.851509994268417	-0.689689993858337	-0.721139991283417	-0.911960005760193	-1.02485998868942	-1.09172005653381	-1.16894003152847	-1.2035400390625	-1.08907002806664	-0.875590014457703	-0.808789992332459	-0.744420021772385	-0.743110013008118	-0.861260008811951	-0.970339983701706	-0.894770014286041	-0.286869993060827	0.566059985756874	1.16317999362946	1.71621999740601	1.71192002296448	1.78042001724243
857	tS(AGA)B	1.32826001644135	1.25300999879837	1.16159999370575	0.947430002689362	0.884680020809174	0.796450012922287	0.544350016117096	0.640779989957809	0.329959999769926	0.0806200008839369	0.261900003254414	0.477620005607605	0.642880010604858	0.832779997587204	0.914160013198853	0.909020006656647	0.14237000271678	-0.196769996732473	-0.427099996805191	-0.531950008869171	-0.448290002346039	-0.298709997534752	-0.134340000152588	-0.0654100000858307	-0.0793699987232685	-0.0912750028073788	-0.158975001424551	-0.156725004315376	-0.0841249991208315	0.118499996140599	0.274225004017353	0.502624981105328	0.658950001001358	0.65522500872612	0.636400014162064	0.580450013279915	0.570099994540215	0.754874989390373	1.02242501080036	1.4389999806881	1.73302501440048	1.71687498688698	1.610749989748	1.61417499184608	1.44837495684624	1.60514998435974	1.96537500619888	1.48530000448227	0.765949994325638	0.557549990713596
924	tT(AGU)B	0	0	0	0	0	0	0	0.255640009045601	0.730400025844574	0.730400025844574	0.730400025844574	0.730400025844574	1.91184004843235	1.30252501517534	-0.0449500009417534	-0.860769984126091	-0.874189999699593	-0.753825005888939	-0.643545001745224	-0.323154997825623	-0.114300001785159	-0.088324998319149	-0.069649999961257	-0.167944995686412	-0.366025000810623	-0.550030001997948	-0.536620002985001	-0.432320001721382	-0.234020003676414	-0.107509998232126	-0.081070002168417	-0.0742599979043007	-0.21973000690341	-0.420690006017685	-0.48099000453949	-0.458899992704391	-0.213419991731644	0.490190000832081	1.01016997694969	0.78500999212265	0.185350000858307	0.00280999913811684	-0.103339999914169	-0.11731999963522	-0.215900000929832	-0.41739000082016	-0.827579995989799	-0.995500016212463	-1.02510001659393	-1.14754000902176
1049	tV(UAC)B	0.730400025844574	0.730400025844574	1.0922000259161	1.37520003318787	1.86240005493164	1.86240005493164	2.09409999847412	2.67197507619858	2.61322510242462	1.75112500786781	1.75884994864464	2.09712505340576	2.4612250328064	1.77822498977184	0.541550010268111	-0.329075008805376	-0.632175013422966	-0.515999987721443	-0.410124987363815	-0.303475003689528	-0.225949998944998	-0.226525008678436	-0.327600009739399	-0.433300010859966	-0.506474994122982	-0.568019992113113	-0.488299998641014	-0.403849995136261	-0.190530003979802	-0.054270002245903	0.00552999954670668	-0.0666000008583069	-0.152230003476143	-0.206170003116131	-0.166509997099638	-0.0418299991637468	0.145550000667572	0.323759996891022	0.360000005364418	0.0629000008106232	-0.192879997193813	-0.393050000071526	-0.583070009946823	-0.746829998493195	-0.694990003108978	-0.709519994258881	-0.809430003166199	-0.961139971017838	-1.02644997835159	-1.14950000047684
1094	tL(UAA)B2	-1.16404999494553	-1.17204999923706	-1.14264998435974	-0.951370012760162	-0.811650002002716	-0.896760004758835	-1.0104500412941	-1.12917000055313	-1.12177996635437	-1.06691998243332	-1.10065999031067	-1.1263100028038	-1.13011999130249	-1.05437002778053	-0.939429998397827	-1.33028998374939	-1.40605001449585	-1.1092699944973	-0.765410017967224	-0.466600006818771	-0.0956199955428019	0.226560005545616	0.270129999518394	0.187709999084473	0.123960001766682	0.111864996701479	0.124689998477697	0.106539999693632	0.347949993610382	0.559724995493889	0.716894993185997	0.736654990911484	0.683755007386208	0.472150003910065	0.250334988534451	0.103999996930361	0.214529997110367	0.433824992179871	0.68582997918129	0.896854984760284	0.838515016436577	0.473090010881424	0.0289299992844462	-0.244500002264977	-0.575434991717339	-0.707634994387627	-0.788894993066788	-0.90298498570919	-0.864824977517128	-0.97276998758316
1101	tQ(UUG)B	-1.16664998531342	-1.24902999401093	-1.29194002151489	-1.27048997879028	-1.24565001726151	-1.1292399764061	-1.10550003051758	-0.918980008363724	-0.420429995656013	-0.133249995112419	0.201679994165897	0.210680004954338	0.57645001411438	1.67577998638153	1.62446000576019	0.485540005471557	-0.292880000732839	-0.360159999132156	-0.263940000534058	-0.245519994199276	0.128010004758835	0.325870007276535	0.20637000054121	0.0632000029087067	-0.208300004899502	-0.159840001165867	-0.136145001277328	-0.0952199986204505	0.192264999262989	0.313210000097752	0.263314992189407	0.182844996452332	0.195739997923374	0.0284800004214048	-0.0594999994151294	-0.00630499994731508	0.0925999980943743	0.279685001820326	0.222100004553795	0.016074999794364	-0.087160000950098	-0.291909997165203	-0.341940008103848	-0.338885006308556	-0.45811500698328	-0.622629995644093	-0.742170006036758	-0.905649995803833	-1.10144499242306	-1.2182349562645
1208	tR(UCU)B	0.383215006440878	0.886690017580986	1.11576499044895	1.24595999121666	1.32212999463081	1.36053000688553	1.78581001758575	1.90099498033524	1.92899498939514	2.01430008411407	1.70620504021645	1.61546501517296	1.93742004036903	1.9570799767971	1.21549497842789	0.390200001560152	-0.202905003912747	-0.317055004090071	-0.226980001479387	-0.325520005822182	-0.487904989719391	-0.632175013422966	-0.709035018086433	-0.70485500395298	-0.714365002512932	-0.765860015153885	-0.788940000534058	-0.828439998626709	-0.803659999370575	-0.722610014677048	-0.717800003290176	-0.74679998755455	-0.729180008172989	-0.65252001285553	-0.53736999630928	-0.477800008654594	-0.441879993677139	-0.348200005292892	-0.180769999325275	-0.0283300004899502	0.142679999768734	0.293710009753704	0.199160002171993	0.0115300001576543	-0.125349999405444	-0.182399997115135	-0.261939996480942	-0.367229998111725	-0.232090003788471	-0.256170001626015
1211	tD(GUC)B	1.30831000208855	1.38981000185013	1.8218700170517	1.90536497831345	1.94156498908997	2.00950009822845	1.66463503241539	1.6302550137043	1.9570400416851	1.93745997548103	1.15506497621536	0.282400002516806	-0.246235004626215	-0.302385003119707	-0.23186000213027	-0.334640005230904	-0.506934988498688	-0.646025016903877	-0.714745017886162	-0.6992850035429	-0.717754998803139	-0.767955017089844	-0.790569999814034	-0.830694997310638	-0.800280001759529	-0.714350014925003	-0.7221499979496	-0.745799988508224	-0.72655001282692	-0.641050010919571	-0.526099994778633	-0.472850009799004	-0.440149992704391	-0.333100005984306	-0.168099999427795	-0.00549999997019768	0.150100000202656	0.304300010204315	0.184050001204014	-0.00329999998211861	-0.137299999594688	-0.187749996781349	-0.278349995613098	-0.365749999880791	-0.218500003218651	-0.263350002467632	-0.296000003814697	-0.353000000119209	-0.650499999523163	-0.857599973678589
1734	tC(GCA)B	1.31188005208969	1.13652001619339	1.34520998001099	1.54305996894836	1.64114999771118	1.46927002668381	1.61454001665115	1.46715997457504	1.24993999004364	1.20221000909805	1.23703999519348	1.23017998933792	1.28566001653671	1.27319002151489	0.805300006270409	0.119170001149178	-0.188860002160072	-0.336280012130737	-0.39559999704361	-0.359459993243217	-0.346230003237724	-0.330490002036095	-0.357099992036819	-0.36868000626564	-0.372650009393692	-0.498439994454384	-0.484444995224476	-0.329279997199774	-0.0948049983009696	0.0998499983921647	0.171854997426271	0.248774999380112	0.31882499307394	0.439559996128082	0.528240014612675	0.619374999403954	0.632175007462502	0.664450007677078	0.834994986653328	0.860740014910698	0.897294989228249	0.839220005273819	0.854004982113838	0.963189986348152	0.959719997644424	0.837435007095337	0.710119989514351	0.59615999609232	0.472329993546009	0.446184997260571
1737	tE(UUC)B	-1.74625998735428	-1.72864998579025	-1.73770998716354	-1.7614399433136	-1.67750995159149	-1.65463998317718	-1.64247997999191	-1.5721400141716	-1.34683002233505	-1.12643001079559	-1.01039998531342	-0.8723199903965	-0.785690009593964	-0.748740011453629	-0.66208997964859	-0.627700001001358	-0.689380007982254	-0.545429998636246	-0.383829993009567	-0.257259997725487	-0.0404099993407726	0.0893999986350536	0.0595499988645315	0.000640000007115304	-0.0953099995851517	0.00214999970048666	0.103650000318885	0.109735003858805	0.302179988473654	0.615614992380142	0.697075003385544	0.702235007286072	0.597745025157928	0.32187500372529	0.0379050001502037	-0.047325000539422	0.0524550020694733	0.220145000144839	0.319830001890659	0.570749999582768	0.50721000880003	0.110890000627842	-0.185605000250507	-0.284795000404119	-0.311454989761114	-0.180285000801086	0.0246249992400408	0.288594995439053	0.369409994781017	0.197555000334978
2299	tE(UUC)C	1.38240998983383	1.75362995862961	1.77798001766205	2.1378450512886	2.45727497339249	2.57153505086899	2.21436498165131	1.54126496315002	1.39631495475769	0.647299990057945	0.518299996852875	0.629649981856346	0.802984988689423	1.12721502184868	0.964199990034103	0.618265008926392	-0.147765000909567	-0.456495004147291	-0.576609995961189	-0.548829987645149	-0.384324999153614	-0.225155002996325	-0.0142099998425692	-0.00953500028699636	-0.0846449999138713	-0.0355299988295883	-0.133889997005463	-0.154169999063015	-0.178100004792213	0.0425099985674024	0.191550001502037	0.2974500015378	0.360729995369911	0.275419998168945	0.112700002640486	5.0000031478703e-05	0.11784000354819	0.300759997963905	0.40788998901844	1.57148996591568	1.68294003009796	1.50732002258301	1.56370002031326	1.8737499833107	1.91564002037048	1.7772200345993	1.63384002447128	1.24440999031067	0.718969982862472	0.423870003223419
2306	tL(CAA)C	3.80491998195648	3.2438000202179	2.43766002655029	2.38359999656677	2.41964001655579	2.20758004188538	1.68070998191833	1.3529000043869	0.563299995660782	0.590999993681908	0.764799982309341	0.645400005578995	0.411400002241135	0.675840014219284	0.287590000033379	-0.293860006332397	-0.648339992761612	-0.802190011739731	-0.82020999789238	-0.759380006790161	-0.519840008020401	-0.342620003223419	-0.212860001623631	-0.284519995748997	-0.307799994945526	-0.288535000383854	-0.220709998160601	-0.152354996651411	-0.0630350021645427	0.0796949984505773	0.151630003005266	0.231725005805492	0.224179998785257	0.196480002999306	0.166160001605749	0.0852850023657084	0.160020000860095	0.213255004584789	0.264089997857809	0.0826450010761619	-0.128775000013411	-0.323100005090237	-0.716550014913082	-0.771129989624023	-0.787200000882149	-0.856774994730949	-1.10099998414516	-1.25705499649048	-1.40370497107506	-1.44963501691818
2401	tP(AGG)C	2.34872004985809	1.96145001649857	1.9842099905014	2.16946003437042	2.13866996765137	2.09939000606537	2.05092997550964	2.00651000738144	1.85506002902985	1.78043003082275	1.65233000516891	1.51197000741959	1.26412999629974	1.0484799861908	0.937109988927841	0.812229979038239	0.661890012025833	0.486469998955727	0.301920005679131	0.118329999595881	-0.0389900002628565	-0.0827300012111664	-0.114200000464916	-0.192939995229244	-0.266369998455048	-0.250045002251863	-0.294039992243052	-0.317200003564358	-0.3410350009799	-0.310259997844696	-0.273404997587204	-0.22503000497818	-0.186210002750158	-0.105559996515512	-0.172494994103909	-0.241135006397963	-0.266085007786751	-0.25268000215292	-0.260994993895292	-0.203870002925396	-0.188255001604557	-0.106029999628663	-0.100850000232458	-0.139109994843602	-0.0871849983930588	-0.0618600013665855	0.00167000014334917	0.0441800003871322	0.0774099987000227	0.165214997529984
2408	tN(GUU)C	-0.582825005054474	-0.718949988484383	-0.757650002837181	-0.796925023198128	-0.814725011587143	-0.82234999537468	-0.737649977207184	-0.754774987697601	-0.695424988865852	-0.584475003182888	-0.490824997425079	-0.469600006937981	-0.495400011539459	-0.433650001883507	-0.264924999326468	-0.230799999088049	-0.329975001513958	-0.364424996078014	-0.233849998563528	-0.156800001859665	-0.119725000113249	-0.0841499986127019	-0.134925001300871	-0.272225007414818	-0.468599997460842	-0.482919991016388	-0.437510007619858	-0.34478000998497	-0.219980007410049	-0.00788999944925308	0.112650000303984	0.0256099995225668	-0.0493599995970726	-0.0517900008708239	-0.0538699999451637	0.0138199995271862	0.193200001120567	0.53484001159668	0.75916001200676	0.74595000743866	0.587419992685318	0.441259998083115	0.369779995083809	0.477330005168915	0.900939989089966	1.67398003339767	1.96386003494263	1.79758999347687	1.71229994297028	1.41312996149063
2442	tG(GCC)C	0.130649996176362	-0.132415006682277	-0.779785026609898	-0.92496500313282	-1.08232998251915	-1.14668996930122	-1.20729994773865	-1.26002497673035	-1.23968502879143	-1.2717249751091	-1.28129500746727	-1.19499998092651	-1.13984998464584	-1.01282998025417	-0.847725012898445	-0.660735002160072	-0.927179998159409	-0.922600001096725	-0.876565006375313	-0.705860021710396	-0.390684996545315	-0.315144987404346	-0.42013501226902	-0.600704994797707	-0.859709995985031	-1.06819999217987	-1.02920001745224	-1.07025003433228	-1.07580000162125	-0.964849978685379	-0.948550015687943	-0.934300005435944	-1.02145004272461	-1.29514998197556	-1.47385001182556	-1.25910001993179	-0.990649998188019	-0.355350013822317	0.181800000369549	0.050049998331815	0.170949995517731	0.31139999628067	0.220150001347065	0.0980000011622906	0.281999997794628	0.494449988007545	0.710200011730194	0.795049995183945	0.505049988627434	0.375100001692772
2457	tM(CAU)C	0	0	0	0	0	0	0	0	0	0	0	0	0	0	-0.522294974327087	-0.0848299860954285	-1.10333998799324	-1.10769999027252	-1.10769999027252	-1.10769999027252	-1.10769999027252	-1.10769999027252	-1.10769999027252	-1.10769999027252	-1.09069001078606	-1.13244998455048	-1.08880001306534	-1.31665003299713	-1.46114999055862	-1.10350000858307	-1.10350000858307	-1.10350000858307	-1.10350000858307	-1.10350000858307	-1.10350000858307	-1.10350000858307	-1.10350000858307	-1.16290003061295	-1.0715499818325	-0.485300004482269	0	0	0	0	0	0	0	0	0	0
2460	tK(CUU)C	2.61047995090485	1.94699995517731	1.89344000816345	2.10445995330811	1.92649000883102	1.56570999622345	1.12854999303818	0.847759991884232	0.74307998418808	0.906960010528564	0.721619987487793	0.701029992103577	0.762799978256226	0.680799984931946	0.0934500016272068	-0.788260015845299	-1.58932001590729	-1.6861200094223	-1.75820004940033	-1.75820004940033	-1.77742004394531	-1.85430002212524	-1.85430002212524	-1.87490000724792	-2.09542000293732	-2.22912502288818	-2.13477498292923	-2.22705000638962	-2.42895001173019	-1.99994999170303	-1.89010000228882	-1.89010000228882	-1.89010000228882	-1.89010000228882	-1.89010000228882	-1.89010000228882	-1.89010000228882	-1.57227498292923	0.0381999984383583	0.182600006461143	0	0	0	0	0	0	0	0	0	0
2507	tQ(UUG)C	2.72828001976013	1.91112995147705	1.29180001020432	1.3887899518013	1.43470999002457	1.18499997854233	0.483580002188683	-0.276940006762743	-0.734970006346703	-0.315090003609657	0.0966199964284897	0.301080011948943	0.384709995985031	0.367470008134842	0.216980001330376	-0.00534999966621399	-0.148580002784729	-0.200699996948242	-0.140160001814365	-0.0315900005400181	0.0593200005590916	0.126170000433922	-0.0715800009667873	-0.253549998998642	-0.454159998893738	-0.53286497592926	-0.531140011548996	-0.477925004065037	-0.358519999682903	-0.286375004798174	-0.145690003037453	-0.190935000032186	-0.359885011613369	-0.47810000628233	-0.517764993011951	-0.202219999581575	0.0354200011119246	0.241194997355342	0.269944996386766	-0.0821749988943338	-0.291234999895096	-0.341954991221428	-0.434585002064705	-0.578920023143291	-0.691584995388985	-0.72823001742363	-0.802335003018379	-0.877605006098747	-1.06350502073765	-1.10839998722076
2636	tS(CGA)C	-1.2684550344944	-1.06476999819279	-1.01049003899097	-0.830655002593994	-0.476664996892214	0.0816249944269657	0.127405002713203	0.214140002429485	0.690105012059212	1.01197999119759	1.29670504331589	1.50709499120712	0.663605007529259	0.541209986805916	0.138575004972517	-0.0913100000470877	-0.304355005919933	-0.457940003275871	-0.343505005538464	-0.333135008811951	-0.309019993245602	-0.226380002498627	-0.263629999756813	-0.278690001368523	-0.336490008234978	-0.331940004229546	-0.2683100014925	-0.117180000990629	-0.0205700000748038	0.149190005660057	0.340370008349419	0.436889997124672	0.487459996342659	0.442059999704361	0.370640003681183	0.386559998989105	0.403309991955757	0.492919999361038	0.643160009384155	0.629360014200211	0.44480998814106	0.259970000386238	0.0718799985945225	-0.152040000259876	-0.359260001778603	-0.354119992256165	-0.321180003881454	-0.26584999859333	-0.206499999761581	-0.148420001193881
2772	tT(AGU)C	-0.36149999499321	-0.348179997503757	-0.213985001295805	-0.160039998590946	-0.305725002288818	-0.181990002840757	-0.0740099983289838	0.1010100008687	-0.0868599976645783	-0.458144992589951	-0.901355013251305	-1.17894499897957	-1.17983503341675	-1.06194002628326	-1.10327499508858	-1.31867498755455	-1.43145499825478	-1.1965399980545	-1.20487500429153	-1.18655500411987	-1.04001998901367	-1.01632498800755	-0.878745010495186	-0.711899992823601	-0.597229999303818	-0.528429985046387	-0.488500002026558	-0.430859997868538	-0.351880007982254	-0.218609994649887	-0.187869998812675	-0.0649300038814545	0.155069999024272	0.236919996142387	0.414619994163513	0.409720006585121	0.352030006051064	0.340529999136925	0.365700000524521	0.368529999256134	0.421289998292923	0.664749985933304	0.833269995450973	0.884469985961914	0.90252999663353	0.553740000724792	0.204720002412796	0.102880000323057	0.514740001410246	0.940090012550354
2957	tG(GCC)D1	-0.786049991846085	-0.744830003380775	-0.83150999546051	-0.738815009593964	-0.597475004196167	-0.520630013942718	-0.504095003008842	-0.381040008366108	-0.310690000653267	-0.250194998085499	-0.197584998607636	-0.160059998184443	-0.395014984160662	-0.607434982061386	-0.798434999585152	-0.951779985427856	-1.07268499732018	-1.02501497864723	-0.9501550167799	-0.907214993238449	-0.870719993114471	-0.922339972853661	-1.07415003180504	-1.12430498600006	-1.14038998484612	-0.962210011482239	-0.932219988107681	-0.86065998673439	-0.759370011091232	-0.665160000324249	-0.628800004720688	-0.712420010566711	-0.692250007390976	-0.721220016479492	-0.661700010299683	-0.548400002717972	-0.42960000038147	-0.348700001835823	-0.411860001087189	-0.435140001773834	-0.57117001414299	-0.631749981641769	-0.660970014333725	-0.835909986495972	-0.77674001455307	-0.822480016946793	-0.86298999786377	-0.893249994516373	-0.890929996967316	-0.925760012865066
3577	tK(UUU)D	0.323560005426407	0.497709995508194	0.707459980249405	0.859490007162094	0.835399997234344	0.749060016870499	0.751510000228882	0.770370018482208	0.819439995288849	1.03925998210907	1.33832000494003	1.24373002052307	1.1695100069046	1.18909996747971	0.703279983997345	0.0250000007450581	-0.488539987802506	-0.738179993629456	-0.765160000324249	-0.649819988012314	-0.472860011458397	-0.345379993319511	-0.195929998159409	-0.218980002403259	-0.391819998621941	-0.457175005972385	-0.53955499380827	-0.548204997181892	-0.533990007638931	-0.500420016050339	-0.394849993288517	-0.46373999863863	-0.556034997105598	-0.820050007104874	-0.992485019564629	-1.27665504217148	-1.41377500891685	-1.34132499098778	-1.49438998103142	-1.5460000038147	-1.71936002373695	-1.65320498943329	-1.49684997797012	-1.44819502234459	-1.40464497208595	-1.38241499662399	-1.37184000611305	-1.37074999809265	-1.31712498664856	-1.30932998657227
3687	tA(AGC)D	-1.7540500164032	-1.64908001422882	-1.64755002260208	-1.54431002140045	-1.50354001522064	-1.51081005334854	-1.4002100110054	-1.09813003540039	-0.967659997940064	-1.04857997894287	-1.22332001924515	-1.16084002256393	-1.03881002664566	-0.92969998717308	-1.1122100353241	-1.16662000417709	-1.30782999992371	-1.19699997901916	-1.10323001146317	-1.07480001449585	-1.04976001977921	-0.914409995079041	-0.861439990997314	-0.81927000284195	-0.722000008821487	-0.669680008292198	-0.654115018248558	-0.560354992747307	-0.427454994618893	-0.271969995647669	-0.233870001137257	-0.196494994312525	-0.137575002387166	-0.0739499980583787	0.0125500000547618	0.102539996802807	0.298484995216131	0.356994993984699	0.36477999985218	0.440975005924702	0.546900011599064	0.581344988942146	0.464535000920296	0.43649999499321	0.35118499994278	0.226434997469187	0.128175002336502	0.0995199955999851	0.195225001871586	0.16140999943018
3740	tT(AGU)D	2.1159999370575	2.1159999370575	2.0335400223732	2.2413799405098	2.31279993057251	2.39383001327515	2.39503998756409	2.86830005645752	2.7925600528717	2.26627998352051	2.18180003166199	1.97235000133514	1.61358000040054	1.56712000370026	0.888429981470108	0.508570003509522	-0.328619998693466	-0.429009997844696	-0.386120000481606	-0.213390001654625	0.00612000087276101	0.200319997221231	0.185469999909401	0.14497999548912	0.210300002992153	0.230849999934435	0.26214999333024	0.338674999773502	0.389425002038479	0.540150016546249	0.616700008511543	0.660875007510185	0.625249996781349	0.538299985229969	0.41159999370575	0.288525003939867	0.220824997872114	-0.00095000013243407	-0.157724998891354	-0.234100002795458	-0.478249996900558	-0.631074994802475	-0.921149998903275	-1.10214999318123	-1.19092500209808	-1.1951749920845	-1.16632497310638	-1.12930002808571	-0.902700006961823	-0.646824985742569
3747	tS(AGA)D1	1.99179005622864	1.87000000476837	1.90602501630783	1.89947501420975	1.90916001796722	1.99820005893707	1.88630005121231	1.5875050008297	1.24565001726151	1.24856004714966	2.56951495409012	2.36737999916077	1.86240005493164	1.76067505255342	-0.0569849982857704	-0.669970002770424	-0.998169982433319	-1.2575600206852	-1.34403000473976	-1.03703501820564	-0.996365016698837	-0.841645014286041	-0.751315003633499	-0.778309994935989	-0.886775007843971	-0.775920021533966	-0.726940006017685	-0.733160018920898	-0.703140014410019	-0.553770008683205	-0.39127000272274	-0.264460006356239	-0.251969999074936	-0.168389999866486	-0.223020000755787	-0.221080000698566	-0.0193500019609928	0.359940004348755	0.532920008897781	0.608520013093948	1.01181004047394	1.23922005295753	0.80663999915123	0.622300010919571	0.54224000275135	0.141500002145767	0.15811999887228	0.0521400012075901	0.00781000033020973	0.127070001512766
3864	tV(UAC)D	0.503449991345406	0.904449969530106	0.390899993479252	0.379950001835823	0.197300001978874	0.190800003707409	0.375100001692772	0.362949997186661	0.399250000715256	0.292449995875359	0.256099991500378	0.198800005018711	0.15064999833703	0.200600005686283	0.185550004243851	0.162000000476837	0.0491499993950129	-0.116950001567602	-0.110349997878075	-0.0823499970138073	0.0819000005722046	0.150000005960464	0.219899997115135	0.158600002527237	0.0806999988853931	0.105649999901652	0.145359998196363	0.248560009151697	0.529470008611679	0.699274998903274	0.962900012731552	0.995490005612373	1.01947504878044	0.937395027279854	0.978270015120506	0.991724991798401	1.28969998955727	1.45675002932549	1.40306501984596	1.16466499567032	0.981914988160133	0.691239982843399	0.640274986624718	0.566384997963905	0.508585007488728	0.20445999968797	-0.0425299996510148	-0.358164998888969	-0.568860004842281	-0.647474983334541
3909	tL(UAA)D	0.0566800002008677	-0.0545799989253283	-0.0883699998259544	-0.0908099986612797	-0.000220000743865967	0.114019998908043	0.0533999990671873	0.19828000664711	0.349369996786118	0.186909995228052	-0.0497499972581863	-0.123759995400906	0.149210001528263	0.607439976930618	0.670730012655258	-0.615770000219345	-0.987809973955154	-0.956499993801117	-1.04850998520851	-0.852079993486404	-0.549060007929802	-0.373320007324219	-0.403819999098778	-0.558650004863739	-0.602340012788773	-0.648254999518394	-0.67589498758316	-0.680344989895821	-0.623364999890327	-0.545694997906685	-0.512749990820885	-0.466164998710155	-0.534050001204014	-0.72563000023365	-0.888515010476112	-0.878805005550385	-0.529615007340908	-0.316170007549226	0.397050002403557	1.55383999347687	2.48034999370575	2.45220504999161	2.27825011014938	2.06215008497238	2.37409996986389	2.26073503494263	1.95271995663643	1.86664997935295	1.42179001569748	1.13500502705574
3916	tQ(UUG)D1	0.843889996409416	0.752504980564117	0.556900024414062	0.524385023117065	-0.081385001540184	-0.00121500194072723	-0.571129989624023	-0.664549976401031	0.0280000008642673	0.172299997881055	0.298395012505352	0.157194998860359	0.467125001549721	0.980950006842613	1.10980499386787	0.471764995157719	0.134925001021475	-0.0607400008477271	-0.0790400005877018	0.0605650003999472	0.159450001269579	0.238479994889349	-0.0848499969579279	-0.348835001885891	-0.364974997937679	-0.393130001425743	-0.459140008687973	-0.468590009212494	-0.437339997291565	-0.406499990820885	-0.268260000646114	-0.22257000207901	-0.18970999866724	-0.320949998497963	-0.499179995059967	-0.361629994213581	-0.140520000085235	-0.18103000074625	-0.14336000084877	0.0432799983769655	-0.0407200016081333	-0.304760009050369	-0.332300001382828	-0.633710008859634	-0.895199978351593	-0.970999985933304	-0.998369967937469	-0.842530006170273	-0.655620014667511	-0.570630005002022
4014	tR(UCU)D	-0.76177499294281	-0.733214995265007	-0.596295011043549	-0.502180004119873	-0.533449991047382	-0.361710000038147	-0.290240000188351	-0.102090002596378	0.0507600035984069	-0.211550003290176	0.555994985252619	0.751885008811951	1.23860502541065	1.18437996208668	0.458829998970032	-0.389534991979599	-0.854160007834434	-1.0563799738884	-1.0004399895668	-0.925514996051788	-0.832539990544319	-0.760974994301796	-0.745174986124039	-0.742994990944862	-0.729565006494522	-0.624549996852875	-0.633689993619919	-0.676640009880066	-0.685209983587265	-0.62914999127388	-0.606439995765686	-0.564389997720718	-0.536540001630783	-0.508330002427101	-0.482100006937981	-0.424110010266304	-0.38968999683857	-0.34680999815464	-0.475789996981621	-0.489230012893677	-0.443389990925789	-0.160739997029304	-0.141049998626113	0.0732200015336275	0.00152000039815903	-0.013540000654757	-0.25297999382019	-0.556969994306564	-0.627559989690781	-0.715129977464676
4017	tD(GUC)D	-0.513549993932247	-0.355430001020432	-0.279119999706745	-0.0699700012803078	0.0203800034243613	-0.185350003838539	0.599284984916449	0.794355010986328	1.25461501777172	1.14773996770382	0.364289999008179	-0.441704994440079	-0.884180000424385	-1.05523997545242	-0.989619994163513	-0.922044992446899	-0.822819992899895	-0.753524991869926	-0.746124988794327	-0.746684989333153	-0.71879500746727	-0.622624996304512	-0.636709994077682	-0.677460008859634	-0.683939984440804	-0.624749994277954	-0.603329992294312	-0.561629998683929	-0.534280002117157	-0.506510004401207	-0.47430000603199	-0.426820009946823	-0.377629995346069	-0.357519999146461	-0.481329998373985	-0.490760010480881	-0.41897999048233	-0.152679997682571	-0.119349998980761	0.0760400015860796	-0.000409999862313271	-0.027730000205338	-0.290459994226694	-0.571139994263649	-0.625319987535477	-0.74450997710228	-0.919919985532761	-0.921879976987839	-0.914069980382919	-0.925699990987778
4148	tR(ACG)D	0.0980649992823601	0.409225004911423	0.426415008306503	0.0140749997575767	-0.0946949984529056	-0.0605100003071129	-0.0332499989308417	-0.0576599987223744	0.295484995469451	0.347585003077984	-0.172194999828935	-0.347075001895428	-0.232370004802942	-0.219699997454882	-0.750395011901855	-1.10920004248619	-1.00209003686905	-0.919519981741905	-0.864390006661415	-0.685340014100075	-0.501259984076023	-0.466824997961521	-0.464775002002716	-0.602149984240532	-0.643159991502762	-0.732450008392334	-0.735300004482269	-0.592049986124039	-0.389650002121925	-0.196900002658367	-0.11964999884367	-0.108649998903275	-0.190449997782707	-0.352650001645088	-0.338349997997284	-0.153549995273352	0.416400000452995	1.12850001454353	2.20295000076294	2.45035004615784	2.45035004615784	2.31889998912811	1.65990000963211	0.881349980831146	0.319300010800362	0.0670499997213483	0.0495500003453344	0.0916000008583069	-0.0651500034146011	-0.368699997663498
4185	tQ(UUG)D2	0.352800011634827	0.49695999622345	0.917269992828369	0.995649987459183	-0.209630006551743	-0.0909999996423721	0.140739995241165	0.344390001893044	0.37025999724865	0.298099994659424	0.253309996426106	0.134739996865392	-0.0374799992889166	-0.000930000096559525	-0.0340400010347366	-0.114160002022982	-0.401940003037453	-0.415719994902611	-0.473309990763664	-0.436250004172325	-0.291489997506142	-0.256350001692772	-0.148160000145435	-0.15587000399828	-0.164599999785423	-0.221370001137257	-0.271044990420341	-0.290105007588863	-0.271235003322363	-0.151014996692538	-0.0265399990370497	-0.0158949983073398	-0.188199995458126	-0.419834998250008	-0.629179993271828	-0.801394993066788	-0.913990014791489	-1.15949002504349	-1.2525349855423	-1.29952997565269	-1.38218995928764	-1.43807001113892	-1.48901501297951	-1.52127001881599	-1.48977000117302	-1.50905497670174	-1.54455502033234	-1.48173003196716	-1.48990499973297	-1.3722199857235
4216	tI(AAU)D	0.431150004267693	0.583600014448166	0.624249994754791	0.775299996137619	0.896950006484985	1.05524998903275	0.921849995851517	0.665950000286102	0.661650002002716	0.797650009393692	0.909050017595291	1.05175000429153	0.971300005912781	1.04019999504089	0.419699989259243	-0.238149993121624	-0.533300012350082	-0.705099999904633	-0.778700023889542	-0.730399996042252	-0.517999991774559	-0.428249999880791	-0.346149995923042	-0.297599986195564	-0.333700001239777	-0.468475000560284	-0.543765020370483	-0.44167001247406	-0.259770005941391	-0.0471600001677871	0.124105002172291	0.183380003273487	0.152269998565316	-0.006364999525249	-0.125055000185966	-0.176850003004074	-0.161724995821714	-0.0604200009256601	0.340104996412992	0.53523001819849	0.380925007164478	0.298365000635386	0.14500499330461	0.0416700002038851	0.169564998149872	0.187574999965727	0.0197900004684925	0.102560002729297	-0.0296350006014109	-0.117224998772144
4459	tQ(UUG)D3	0.172650001943111	0.140690003335476	0.0285800006240606	-0.0155100005213171	0.0350799970328808	0.139860001206398	-0.0429999992251396	-0.147409997135401	-0.210219998657703	0.0589699976146221	-0.000230000540614128	0.0154900003224611	0.0842400011606514	0.661529986560345	1.20074998140335	0.582209999859333	-0.30658000074327	-0.694320008158684	-0.807810008525848	-0.630520009994507	-0.377999997138977	-0.149990004301071	-0.120869998633862	-0.162990000098944	-0.294250002503395	-0.34553001075983	-0.383120000362396	-0.411980007588863	-0.228864995390177	0.0634200002998114	0.355129989609122	0.524134993553162	0.479229997098446	0.381919997930527	0.328960007429123	0.295054998993874	0.422130002081394	0.791705003380775	1.19090499281883	1.58972496986389	1.67270497083664	1.42727001905441	1.23297498822212	1.11317999958992	1.11366499662399	1.01423999965191	0.645630000531673	0.173020006716251	0.140074997395277	0.209284999966621
4614	tI(UAU)D	0.485150009393692	0.397050008177757	0.336050003767014	0.34230001270771	0.079050000756979	-0.0071000000461936	-0.117450002580881	-0.138900000602007	-0.35079999268055	-0.00375000014901161	0.709899976849556	1.6279000043869	1.67830002307892	1.59825003147125	1.57589995861053	0.989100009202957	-0.0115500018000603	-0.404400005936623	-0.649649977684021	-0.683600008487701	-0.664200007915497	-0.629850000143051	-0.4113499969244	-0.461050003767014	-0.514799997210503	-0.544935017824173	-0.615239995718002	-0.664245021343231	-0.697834992408752	-0.748030003905296	-0.785135009884834	-0.732109987735748	-0.701990005373955	-0.670294997096062	-0.736785009503365	-0.919799992442131	-0.936950010061264	-0.938980007171631	-0.979105013608933	-0.930415004491806	-0.956169986724854	-1.02310498356819	-0.749699991941452	-0.57608000934124	-0.549520009756088	-0.628794997930527	-0.708020001649857	-0.863939991593361	-0.919784981012344	-0.913290005922317
4722	tY(GUA)D	0.483544997870922	0.511275012791157	0.506954994797707	0.522884987294674	0.480524988472462	0.538570003211498	0.027974995970726	-0.410890009999275	-0.500589999556541	-0.465089985728264	-0.356499999761581	-0.391844995319843	-0.343524999916553	-0.42119500041008	-0.901674965023994	-1.01554502546787	-0.810845002532005	-0.892829996347427	-0.940340012311935	-0.716720008850098	-0.51757999509573	-0.437559996545315	-0.366324998438358	-0.485110014677048	-0.525985009968281	-0.563109999895096	-0.574820017814636	-0.473609998822212	-0.40754000544548	-0.366590005159378	-0.264060001075268	-0.151989996433258	-0.051160001475364	-0.0315800007432699	-0.0620399992913008	-0.136600002273917	-0.0338900001719594	-0.0615499997511506	-0.104519996792078	-0.186540003120899	-0.11131000071764	-0.142290003597736	-0.078080001915805	-0.00650000039022416	-0.184340006113052	-0.619190019369125	-0.914619994163513	-0.922020000219345	-0.835020011663437	-0.771330004930496
4806	tS(AGA)D2	-0.116825003176928	-0.165474999696016	-0.305349994450808	-0.369974993169308	-0.27139999717474	-0.19837499782443	-0.159674998372793	-0.239224996417761	-0.588750012218952	-0.916600003838539	-1.1506000161171	-0.730175003409386	-0.544474989175797	-0.0164999924600124	0.632950007915497	0.0160000000614673	-0.799500018358231	-1.09664997458458	-1.1122499704361	-1.046875	-0.840450018644333	-0.617900013923645	-0.547400012612343	-0.597550004720688	-0.740700006484985	-0.886140012741089	-0.856679981946945	-0.909839975833893	-0.859259992837906	-0.624720019102097	-0.359369993209839	-0.203910000622272	-0.251979999244213	-0.521780005097389	-0.743779993057251	-0.779859989881516	-0.696110010147095	-0.592760008573532	-0.446709999442101	-0.41253998875618	-0.316369995474815	-0.358250007033348	-0.623109990358353	-0.893840008974075	-0.984450000524521	-1.02819999456406	-0.811769998073578	-0.656620001792908	-0.650199997425079	-0.780459994077683
4809	tG(GCC)D2	0.381175000965595	0.551235002279282	0.577894994616509	0.647360008955002	0.509679993987083	0.537669995427132	0.64091499298811	0.44000501036644	0.423179994523525	0.596034985780716	0.352800011634827	0.712829995155335	1.49988998174667	1.70238003730774	1.6723100155592	0.462895008176565	-0.244145000725985	-0.405039992928505	-0.464105004072189	-0.33842000067234	-0.229270002245903	-0.251964999735355	-0.210629996657372	-0.340974995493889	-0.45502500385046	-0.493520006537437	-0.497450006008148	-0.5425999969244	-0.424820005893707	-0.275369998812675	-0.149210000038147	-0.0685399983078241	-0.125499999523163	-0.133510005474091	-0.114530000835657	-0.182180002331734	-0.038680000603199	0.152410002052784	0.174849997833371	0.0566500000655651	0.0499699997715652	-0.0323699994012713	-0.400759994983673	-0.727899998426437	-0.994139969348907	-1.08081002235413	-1.13346003293991	-1.19576004743576	-1.14468001127243	-1.13568998575211
4864	tE(CUC)D	1.86240005493164	1.86240005493164	1.6893000125885	1.57389998435974	1.48954998850822	0.730400025844574	0.730400025844574	0.730400025844574	0.0923600077629089	-0.333000004291534	-0.016140004992485	-0.412400007247925	-0.4144700050354	-0.0207899928092957	0.661460000276566	0.491550005227327	-0.347320002317429	-0.42980999648571	-0.227019998431206	-0.143110000342131	-0.0233099991455674	0.0802699998021126	0.0153400016948581	-0.139750002324581	-0.139659997820854	-0.178320000320673	-0.158905001729727	-0.193729995191097	-0.110529996082187	0.231905006989837	0.416644996404648	0.417714996635914	0.432689999043942	0.382140001654625	0.343195003271103	0.548850011825561	0.939134988188744	1.37293500900269	2.07145001888275	2.55960495471954	2.21586000919342	1.36506003439426	0.664385002106428	0.0566999971866608	-0.246194992959499	-0.173249997198582	-0.122669998928905	-0.0237849999219179	-0.168500001728535	-0.278110005706549
4977	tV(CAC)D	1.23937001228333	1.17848998308182	1.3114000082016	1.42371000051498	1.32765996456146	1.23291999101639	1.51663998365402	0.79185998737812	-0.0518000014126301	-0.0989200010895729	-0.239360003173351	-0.0495400004088879	0.165929998457432	0.387560001015663	0.478250008821487	0.0789299987256527	-0.278490005433559	-0.391759997606277	-0.283990007638931	-0.162199999392033	-0.0522700002416968	0.0919699992984533	0.139820003509521	0.0858899995684624	-0.0584500022232533	-0.127810002118349	-0.113440000265837	-0.129990004748106	-0.064534999046009	0.0954649985418655	0.249379999935627	0.254050005227327	0.11329000107944	-0.00469000027514994	-0.0868699988350272	-0.218080003559589	-0.166285000741482	-0.0544049999676645	-0.0989800008945167	-0.273920001089573	-0.326314988732338	-0.300560002028942	-0.459890004992485	-0.730344995856285	-0.959004989266396	-0.942899972200394	-1.01104001700878	-1.25626000165939	-1.31919003129005	-1.39287505149841
5020	tF(GAA)D	0.523590019345283	0.639435005187988	1.34917502701283	1.51530498862267	1.92474002838135	2.01355004310608	1.82904999256134	2.30780005455017	1.82249999046326	1.68551002144814	1.52516503930092	1.0791600227356	0.852899998426437	-0.637120020389557	-1.34420502185822	-1.58750004768372	-1.39364497661591	-1.46366001963615	-1.35709503889084	-1.16326001882553	-0.915125009417534	-0.883945024013519	-0.798329994082451	-0.732884985208511	-0.726634991168976	-0.832349985837936	-0.751850008964539	-0.684699982404709	-0.631900012493134	-0.479550004005432	-0.338899999856949	-0.30825001001358	-0.341149985790253	-0.438700005412102	-0.400150001049042	-0.438199996948242	-0.552599996328354	-0.492049992084503	-0.29475000500679	-0.369000002741814	-0.20974999666214	-0.305650003254414	-0.50424998998642	-0.461199998855591	-0.502700001001358	-0.478650003671646	-0.496899992227554	-0.698049992322922	-0.769849985837936	-0.729449987411499
5122	tX(XXX)D	0.603200018405914	0.603200018405914	0.603200018405914	0.440750011056662	0.242200002074242	0.9674549870193	2.40295494198799	2.71384501457214	2.85205003023148	1.94308000802994	1.94695003032684	2.06759505271912	2.2253049492836	2.3712899684906	2.63035510778427	1.70665006637573	0.0126050014048815	-0.36298500187695	-0.598220014572144	-0.346909995377064	-0.0832450000569224	0.0715549979358912	0.0354699998861179	-0.0187150003621355	-0.122525000944734	-0.113300003111362	-0.120650000870228	-0.133650004863739	-0.0898999981582165	0.0443000011146069	0.196149997413158	0.304899990558624	0.235000006854534	0.121800001710653	-0.0431999983265996	0.0906000025570393	0.256749995052814	0.733999997377396	0.845699995756149	0.97010001540184	1.55204999446869	1.97434997558594	1.95695000886917	2.04910004138947	2.53349995613098	2.58350002765656	2.58270001411438	2.11755001544952	2.24445009231567	2.30570006370544
5153	tM(CAU)D	0.386480003595352	0.507560002803803	1.99892002344131	3.65292000770569	3.59195997714996	3.48669993877411	2.49814999103546	1.65540997982025	0.620870012044907	0.0423000007402152	0.0177500008489005	0.169080000370741	0.323370006680489	0.365310010313988	0.186890003085136	-0.00484999641776085	-0.305510000884533	-0.423740005493164	-0.428879997134209	-0.393840011954308	-0.306010004878044	-0.198080003261566	-0.17432000041008	-0.270190002024174	-0.410239997506142	-0.537389977276325	-0.627384996414185	-0.616005003452301	-0.612220001220703	-0.562479999661446	-0.515730008482933	-0.553710004687309	-0.64057500064373	-0.861349985003471	-1.15467500388622	-1.35701498985291	-1.17429000139236	-0.931529983878136	-0.42284000813961	0.357029997557402	0.369110004603863	-0.108894999325275	-0.301810002326965	-0.0944749985821545	-0.335145005304366	-0.619859999418259	-0.646750009059906	-0.727320012450218	-0.809964993596077	-1.06581495404243
5204	tK(CUU)D1	1.97069495916367	2.10282493829727	2.1159999370575	2.03593001365662	2.14290510416031	2.10514507293701	1.98919500112534	1.20775998234749	1.24730002880096	0.845759999752045	0.522949993610382	0.693099975585938	1.08259994387627	0.918599957227707	0.271959999203682	-0.533500000834465	-0.896159991621971	-0.70161500275135	-0.633420011401176	-0.479714994132519	-0.190309999883175	0.0630600015865639	0.25903000459075	0.263230004906654	0.174204997718334	-0.00860000029206276	0.0769000016152859	0.147099997848272	0.286400005221367	0.527099996805191	0.635250002145767	0.709800004959106	0.716199994087219	0.597000002861023	0.456899985671043	0.414250001311302	0.463649988174438	0.667799979448318	0.905600011348724	0.853199988603592	0.756650000810623	0.670249998569489	0.631200015544891	0.634300023317337	0.590800017118454	0.45040000975132	0.1883499994874	0.228250004351139	0.059000002220273	0.0139000006020069
5337	tG(CCC)D	-1.71103503108025	-1.64226502180099	-1.52089503407478	-1.28520501255989	-1.12662500739098	-1.21863501667976	-1.24533999562263	-1.09705001115799	-0.946395015716553	-0.756750005483627	-0.582614994049072	-0.205244999006391	-0.00945499984081835	0.263360000401735	0.655790016055107	0.210905006155372	-0.0485500011593103	-0.135889999102801	0.0417600003071129	0.228975001722574	0.254975009709597	0.19305500696646	-0.0485000012326054	-0.335585004091263	-0.686435016989708	-0.89892001748085	-0.978139990568161	-1.02454999685287	-0.952409982681274	-0.947609996795654	-0.951659989356995	-1.01198000907898	-1.00950998067856	-1.08694998025894	-1.13894003629684	-1.04845998287201	-0.935320019721985	-0.755260002613068	-0.588040006160736	-0.465580007433891	-0.468720000982285	-0.434560003876686	-0.389370009303093	-0.412899994850159	-0.3191899985075	-0.205740002542734	-0.140520002692938	-0.10352999791503	-0.196269999444485	-0.214300006628036
5442	tS(AGA)D3	0.628184978663921	0.855354982614517	0.698415005207062	0.864754998683929	0.803240007162094	0.40130999237299	-0.00108500085771084	-0.0770799994468689	-0.135779993003234	0.170315005118027	0.395060006529093	0.478134989738464	0.521625007688999	0.181410003453493	-0.0211250012740493	-0.00777000028174371	-0.0626949992729351	-0.292000011354685	-0.0919599995017052	0.0824199981987476	0.137514996528625	0.243299996852875	0.277255004644394	0.0621550023555756	-0.204540006071329	-0.438699990510941	-0.376450002193451	-0.29475000500679	-0.258499994874001	-0.16779999807477	-0.0348000004887581	0.0460499997716397	0.0487500010058284	-0.0354000006336719	-0.251150004565716	-0.462949991226196	-0.304999992251396	0.0252500027418137	0.574750006198883	0.681499987840652	0.632999986410141	0.536650002002716	0.338200002908707	0.120349999517202	0.134799998253584	0.120450001209974	0.183249995112419	0.453749984502792	0.702699989080429	0.937449991703033
5533	tK(CUU)D2	0.591850000619888	0.709700000286102	0.837300002574921	0.837300002574921	0.915899991989136	1.20119997262955	1.47187002897263	1.15694001913071	0.577490019798279	0.775699979066849	0.718640005588531	0.632060015201569	1.0359799861908	0.913429987430572	0.0671500004827976	-0.599010002613068	-0.60904997587204	-0.769169992208481	-0.882929980754852	-0.673589998483658	-0.280780007690191	-0.0242400005925447	0.0720799995586276	-0.0252499990165234	-0.0739800006151199	-0.213044998049736	-0.221419999748468	-0.252529999613762	-0.233624996989965	-0.18639500066638	-0.0986099978908896	-0.00690499925985932	-0.0265299994498491	-0.312210002541542	-0.56355000436306	-0.67117999792099	-0.692245000600815	-0.761459991335869	-0.727805015444756	-0.773569989204407	-0.800760015845299	-0.816310012340546	-0.807620006799698	-0.902794998884201	-1.0330599963665	-1.11215495467186	-1.04747999310493	-0.952230027318001	-0.96900500357151	-0.906149983406067
5779	tL(CAA)D	-0.325559993833303	-0.209285000711679	-0.160564996674657	-0.121890000626445	-0.314084996283054	-0.602560007572174	-0.821759992837906	-1.21134999543428	-0.145789999142289	-0.0231199979782104	-0.240199998021126	-0.240199998021126	-0.268959998339415	-1.10654998421669	-2.13539497256279	-1.30731002092361	-1.13024001121521	-0.868519985675812	-0.560704998672009	-0.28357500731945	-0.0589999996125698	0.191685001179576	0.439864994585514	0.362300007045269	0.189245001971722	0.165620005130768	0.297360000014305	0.513879996538162	0.50108999311924	0.588510000705719	0.679059988260269	0.686400002241135	0.665190005302429	0.595500010251999	0.465709999203682	0.235119996964931	0.205540001392365	0.25072999894619	0.272659993171692	0.135669998824596	-0.0935299977660179	-0.111570000648499	-0.167949998378754	-0.368899992108345	-0.525430005788803	-0.621220010519028	-0.633069986104965	-0.529670009016991	-0.371780005097389	-0.0192300029098988
6217	tT(AGU)I1	-1.27614998817444	-1.09854996204376	-1.12444996833801	-1.02595001459122	-1.02924996614456	-1.05785000324249	-1.12150001525879	-1.15794998407364	-1.10290002822876	-1.19365000724792	-1.00310000777245	-0.644800007343292	-0.572150006890297	-0.542950004339218	-0.580900013446808	-0.502100020647049	-0.550000011920929	-0.581649988889694	-0.491150006651878	-0.378700003027916	-0.166850000619888	-0.0810500010848045	-0.0803999993950129	-0.135500002652407	-0.195549994707108	-0.213654999434948	-0.140969994664192	-0.130775003135204	-0.117769999057055	-0.0509199999272823	0.105835000425577	0.172994998842478	0.141929998248816	-0.220570006221533	-0.412120012938976	-0.371565011143684	-0.320575001835823	-0.382319992035627	-0.317870002239943	-0.874799960851669	-1.09088496565819	-1.0923800110817	-1.19273003339767	-1.1739450275898	-1.18885498642921	-1.19805997610092	-1.32925003767014	-1.40170500874519	-1.51168500185013	-1.60037498474121
6240	tI(AAU)I1	-0.978720009326935	-1.10550000667572	-1.14795997738838	-1.06569499969482	-0.884510016441345	-0.730575007200241	-0.652945011854172	-0.579629999399185	-0.520520003139973	-0.497919987142086	-0.548869997262955	-0.520455011725426	-0.393600000441074	-0.184075004793704	0.0989899972453713	-0.111609997414052	-0.483090001344681	-0.731935006380081	-0.847120004892349	-0.778435000777245	-0.633500012755394	-0.443159997463226	-0.36356500685215	-0.307739990949631	-0.408990003168583	-0.530880007147789	-0.587789994478226	-0.550219988822937	-0.46496998667717	-0.308840000629425	-0.182240000367165	-0.0563900016248226	-0.140520000085235	-0.372299994528294	-0.598479986190796	-0.726239991188049	-0.831559991836548	-0.403880000114441	0.38189001083374	1.07919999361038	1.05459997653961	1.2108299612999	1.42351998090744	1.51981996297836	1.29919998645782	1.20836002826691	1.29094002246857	1.28086003065109	1.32085999250412	1.49104995727539
6271	tE(CUC)I	0.20772000476718	0.320135004073381	0.305589993298054	0.556989989057183	0.198249994590878	0.360575005412102	0.562009985744953	0.779814976453781	1.18895998597145	1.38430495262146	1.55939499735832	1.72331002354622	1.91053997278214	2.1425000667572	1.35918500125408	0.503145004808903	-0.411799997091293	-0.576399996876717	-0.571930012106895	-0.553055009245872	-0.163604997098446	0.0854400016367435	0.113280002772808	0.0192500009201467	-0.113085000216961	-0.141370004415512	-0.0723299995064735	-0.0206399995833635	0.139159998297691	0.369969993829727	0.457219991087914	0.603389978408813	0.625500005483627	0.483580011129379	0.34476999938488	0.387030002474785	0.623819994926453	0.909720003604889	1.19557001590729	1.24647997617722	1.40604000091553	1.20101001262665	1.02217998504639	0.999059981107712	0.721809989213943	0.612490004301071	0.44750000834465	0.470989996194839	0.262670002877712	0.01742999907583
6294	tI(AAU)I2	-0.408339992165565	-0.40088999569416	-0.387919995188713	-0.380529999732971	-0.49595999121666	-0.504559993743896	-0.433750000596046	-0.355959993600845	-0.278759998083115	-0.384019991755486	-0.423719996213913	-0.709839993715286	-0.837150013446808	-0.822919982671738	-0.73740998506546	-0.887160003185272	-0.814590018987656	-0.785750013589859	-0.630119997262955	-0.520460003614426	-0.342199999094009	-0.193950000405312	-0.162189996242523	-0.279709999263287	-0.279919996857643	-0.276775002479553	-0.271624997258186	-0.226550001651049	-0.16440000385046	-0.0996500020846725	-0.034599999897182	-0.143400002270937	-0.280049990862608	-0.492524988949299	-0.692475005984306	-0.766949996352196	-0.476474992930889	-0.294675007462502	-0.192125000059605	-0.206674996763468	-0.284274999052286	-0.42145000398159	-0.537425018846989	-0.508025005459785	-0.381325006484985	-0.292450007051229	-0.173624996095896	-0.0893000001087785	0.0105500005884096	-0.0734749987022951
6385	tS(UGA)I	-0.880539998412132	-0.825889989733696	-0.800879997014999	-0.685505020618439	-0.731784987449646	-0.659165012836456	-0.723425000905991	-0.750225007534027	-0.775550010800362	-0.875260019302368	-0.974225026369095	-1.06745002567768	-1.07602500915527	-0.860170015692711	-0.795069992542267	-0.767255023121834	-0.817255014181137	-0.812109994888306	-0.757974991202354	-0.613089993596077	-0.463595002889633	-0.301669991016388	-0.260974991321564	-0.229090002924204	-0.184099996089935	-0.175899997353554	-0.135200001299381	-0.0585000002756715	0.134350001811981	0.404349997639656	0.696000009775162	0.876349985599518	0.986749976873398	1.01899999380112	1.09434998035431	1.32749998569489	1.57550001144409	1.68029999732971	1.84619998931885	1.98195004463196	2.10940003395081	2.06220006942749	2.06844997406006	2.07464993000031	2.05774998664856	2.06900000572205	2.11705005168915	2.04779994487762	1.95500004291534	1.87929999828339
6494	tK(CUU)I	1.38780003786087	1.73594999313354	1.75400000810623	1.64049994945526	1.57989996671677	1.51689994335175	1.51689994335175	1.49504995346069	1.42809998989105	1.95875000953674	2.52600002288818	2.88495004177094	2.67650008201599	2.31605005264282	0.702200010418892	-0.0108000002801418	-0.616299986839294	-0.733900010585785	-0.450150012969971	-0.0448499992489815	0.30265000462532	0.360099986195564	0.309600010514259	0.0965499971061945	-0.0120999999344349	-0.120059996470809	-0.147290001064539	-0.0974599979817867	0.0609449997544289	0.293060001730919	0.325500001013279	0.315445001423359	0.0411550015211105	-0.174339996650815	-0.319050009548664	-0.422854995727539	-0.349544997513294	-0.420114994049072	-0.407519997656345	-0.480970007181168	-0.610315015912056	-0.818004980683327	-0.970090007781982	-1.19333503246307	-1.28125995993614	-1.36921501159668	-1.36348999142647	-1.32596996426582	-1.2381600022316	-1.21980999708176
6551	tD(GUC)I1	-0.361520001292229	-0.466719990968704	-0.27780999392271	0.179220001399517	0.498520010709763	0.687249994277954	0.402150009572506	0.179599997401237	0.139329998195171	0.0480499997735023	0.14091000109911	0.0730800004675984	0.214779996871948	0.315459993481636	0.272969996929169	-0.0288699986413121	-0.296210005879402	-0.42323999106884	-0.560480004549026	-0.454559993743896	-0.385799992084503	-0.344400003552437	-0.338310006260872	-0.467110008001328	-0.61952999830246	-0.785670009255409	-0.847614988684654	-0.915230011940002	-0.880944988131523	-0.903520005941391	-0.891599974036217	-0.935865020751953	-1.12736005187035	-1.22780498862267	-1.30716499686241	-1.38297001123428	-1.30682501196861	-0.841784983873367	-0.667319986224175	-0.493089993298054	-0.459649994969368	-0.489394989609718	-0.504865001142025	-0.51586000919342	-0.639410001039505	-0.749279996752739	-0.661244979500771	-0.6826799929142	-0.715110000967979	-0.737140017747879
6558	tT(AGU)I2	-1.50198999047279	-1.71873000860214	-1.70341498851776	-1.71940004825592	-1.69466996788979	-1.66263502836227	-1.6786050260067	-1.44859496951103	-1.26938495635986	-1.25755002498627	-1.13798997402191	-1.02939500808716	-0.665309995412827	-0.271950003504753	-0.131780002824962	-0.168040003441274	-0.251034996658564	-0.219479997456074	-0.0364600006607361	0.0893749974085949	0.151395000517368	0.166750001907349	0.175284999608994	0.00963999927043915	-0.155235004425049	-0.263429994881153	-0.273849990963936	-0.171439999341965	-0.0939300023019314	0.0829600010067224	0.175899996608496	0.119699995219707	0.0494899988174438	-0.0212100007338449	-0.0728300008922815	-0.0707300036214292	0.297680007945746	1.07621998786926	1.3799999833107	1.18770996332169	1.03155002593994	0.807859998941421	0.448509985208511	0.227650006115437	0.224860000610352	0.137140003219247	-0.0328299983404577	-0.177949999272823	-0.418459996581078	-0.69196999669075
6583	tD(GUC)I2	-1.34909999370575	-1.30895000696182	-1.3518500328064	-1.44225001335144	-1.57324999570847	-1.61910003423691	-1.41729998588562	-1.38280004262924	-0.548749998211861	-0.246650002896786	0.0890499986708164	0.170249998569489	0.415399998426437	0.193849995732307	-0.237100005149841	-0.646800011396408	-0.802350014448166	-0.965499967336655	-1.15284997224808	-1.04975003004074	-0.933899998664856	-0.876549988985062	-0.830399990081787	-0.886650025844574	-0.724249988794327	-0.835455012321472	-0.869455009698868	-0.72789500951767	-0.551109993457794	-0.418459993600845	-0.317249999195337	-0.182894994318485	-0.184389995783567	-0.246219992637634	-0.34962500333786	-0.408154997229576	-0.445359992980957	-0.530064985156059	-0.409285007417202	-0.337764994800091	-0.444389998912811	-0.565854999423027	-0.566329994797707	-0.672779992222786	-0.730979987978935	-0.78869501054287	-0.764904990792274	-0.736115020513535	-0.69399000108242	-0.716514998674393
6652	tE(UUC)I	-1.50806000232697	-1.41523001194	-1.34872999191284	-1.18862997293472	-1.11623002290726	-1.15139003992081	-1.09985998868942	-1.17321000099182	-1.2088700056076	-1.23322002887726	-1.21707001924515	-1.04183000326157	-0.989239996671677	-0.963980001211166	-0.919590002298355	-0.766759997606277	-0.891079980134964	-0.960229986906052	-0.946050012111664	-0.865800017118454	-0.54094001352787	-0.231059998273849	-0.0297499982640147	0.0916299968957901	0.200809997320175	0.197465003281832	0.128019998222589	0.121244998276234	0.199700001627207	0.483390012383461	0.53881499171257	0.488580001890659	0.314824996888638	-0.160859993845224	-0.490025006234646	-0.606065002083778	-0.790874987840652	-1.05299997925758	-1.41450999379158	-1.48428000211716	-1.5353650033474	-1.40469500422478	-1.42882999777794	-1.37885002493858	-1.38801497220993	-1.50408499240875	-1.47191500067711	-1.44823001623154	-1.51432496905327	-1.54393998980522
7180	tG(GCC)E	1.16949999332428	1.12444996833801	1.48849999904633	1.19930005073547	0.890749990940094	0.613049983978271	0.231749996542931	0.60419999063015	0.891799986362457	1.01194998621941	0.747500002384186	0.747500002384186	0.891799986362457	1.98255002498627	1.06875002384186	-0.626249998807907	-0.96330001950264	-1.28400003910065	-1.33020001649857	-1.07050001621246	-0.697950005531311	-0.574999988079071	-0.507249996066093	-0.447150006890297	-0.540950000286102	-0.626615005731583	-0.637825006246567	-0.601575002074242	-0.503444989025593	-0.324255010485649	-0.130215000547469	0.0372949993237853	-0.0271950010210276	-0.240305000543594	-0.365730008482933	-0.370540003478527	-0.291820008307695	0.1717500038445	1.19037002027035	2.38622007369995	3.19955500364304	3.31574000120163	3.43196994066238	3.586195063591	3.47398496866226	3.05564497709274	2.78305498361588	2.82493489980698	2.95079993009567	2.99082996845245
7247	tS(AGA)E	0.0957400027662516	0.143420000374317	0.101270001009107	0.118360001221299	0.10988999940455	0.0153699999675155	-0.146760001033545	-0.197114994376898	-0.165414997935295	-0.161444997601211	0.0409550009295344	0.244950003176928	0.136045001633465	-0.0718900023028255	-0.23002500385046	-0.31684500426054	-0.415299998223782	-0.420885004103184	-0.427199997007847	-0.412590005993843	-0.46342000067234	-0.537930001318455	-0.496770004928112	-0.639124989509583	-0.8470400005579	-0.860870009660721	-0.753520011901855	-0.740049988031387	-0.655680000782013	-0.598689997196198	-0.559209996461868	-0.493369993567467	-0.448039993643761	-0.320720002055168	-0.293629992008209	-0.393199995160103	-0.324769994616508	-0.167080000042915	-0.0968899995088577	-0.175139997899532	-0.257420007884502	-0.386489999294281	-0.550109994411468	-0.663930004835129	-0.746270018815994	-0.768239998817444	-0.908020001649857	-1.07072001695633	-1.19254997968674	-1.29036998748779
7266	tM(CAU)E	0.562480011582375	0.399219997227192	0.021749996393919	-0.218880002200603	-0.402929997444153	-0.40093999505043	-0.365780001878738	-0.27046999335289	-0.290370009839535	-0.201280002295971	-0.145820001512766	-0.208289995789528	-0.358950001001358	-0.350480011105537	-0.282229997217655	-0.164260002225637	-0.21007000207901	-0.413120004534721	-0.520309996604919	-0.532349997758865	-0.605470013618469	-0.576620018482208	-0.634590005874634	-0.75116999745369	-0.97391996383667	-1.08527997136116	-1.11059998273849	-1.17342499494553	-1.18242000341415	-1.17811499238014	-1.10226997733116	-1.13192497491837	-1.26917997002602	-1.3757600069046	-1.55161500573158	-1.65695003867149	-1.43786001205444	-0.753570020198822	-0.109290004614741	0.0861350005492568	0.485339999198914	0.557249996066093	0.490095002949238	0.437000006437302	0.448050005733967	0.610530009865761	0.872840005159378	1.19193501472473	0.788880024850368	0.13973000459373
7336	tQ(UUG)E2	0.665675002336502	0.539884981513023	0.356669998168945	0.173370000720024	0.233820000290871	0.345899997651577	0.455369992554188	0.385875001549721	0.379615007340908	0.3233000010252	0.261889998614788	0.27610499560833	0.40302000194788	0.536350007355213	0.749964991211891	1.01019499003887	1.34327496886253	0.952574995160103	0.745460021495819	0.566369989514351	0.537090012431145	0.656490013003349	0.83753000497818	0.82172999382019	0.57506999373436	0.346379998326302	0.145399998128414	0.0079799996688962	-0.0923699984326959	-0.124729998409748	0.134649997577071	0.312140001356602	0.519530007243156	0.562260019779205	0.497190004587173	0.246810001134872	0.219149993360043	0.439110004901886	0.604370009899139	0.77043998837471	1.03867000341415	1.18906999230385	1.10741999149323	1.00789999961853	0.74870999455452	0.426669996976852	0.0690300017595291	-0.24584000185132	-0.0766599923372269	-1.80108999609947
7349	tK(CUU)E1	-0.767739978432655	-0.482804997265339	-0.399295002222061	-0.391139994561672	-0.631619983911514	-0.875299990177155	-1.14897999167442	-1.27572502791882	-0.568214993178844	0.32258498519659	1.36176494956017	2.07612503767014	2.37234501838684	1.97896500527859	0.22666999772191	0.127144997706637	-0.17455000099726	-0.362805001437664	-0.329245008528233	-0.278334999084473	-0.316519995033741	-0.398494996130466	-0.569720008969307	-0.67124000787735	-0.738470014929771	-0.797729974985123	-0.738989990949631	-0.651560002565384	-0.648220008611679	-0.570349997282028	-0.504039999842644	-0.565799996256828	-0.647109997272491	-0.661229997873306	-0.699049979448318	-0.65130997300148	-0.696969985961914	-0.673629981279373	-0.767640000581741	-0.944159978628159	-1.06839996576309	-1.06146000623703	-1.22897001504898	-1.32962002754211	-1.38947999477386	-1.32840001583099	-1.18530000448227	-1.07420001029968	-1.01312998533249	-0.944699990749359
7352	tR(UCU)E	1.92980003356934	1.55187496542931	1.71229994297028	1.71229994297028	1.71229994297028	1.66079998016357	1.63504999876022	1.55384999513626	1.70885002613068	1.68654996156693	1.63504999876022	1.10060000419617	1.02782499790192	0.990374989807606	0.158524997532368	-0.178949996829033	-0.302124999463558	-0.277099996805191	-0.208450002595782	-0.00732499919831753	0.0948000010102987	0.124375000596046	-0.0257500000298023	-0.229799995198846	-0.341949999332428	-0.433919996023178	-0.484050008654594	-0.452519997954369	-0.42331999540329	-0.403859999775887	-0.436279991269112	-0.506139999628067	-0.71434999704361	-0.802949982881546	-0.910539984703064	-0.750509995222092	-0.373520004749298	-0.156430000439286	0.134839998930693	0.197939999401569	0.140200002491474	0.0966499991714954	0.149829997122288	0.180469998717308	0.176530002057552	0.227959997951984	0.197730000317097	0.165590001642704	0.124140000343323	0.103199998289347
7444	tE(UUC)E1	1.14339998960495	1.11826000213623	1.38825002908707	1.61148997545242	1.40024995803833	1.67513999938965	1.82076001167297	1.63086000680923	1.50264003276825	1.36073995828629	1.32949995994568	1.26505994796753	1.48924001455307	1.78301004171371	1.9049299955368	1.24390000104904	0.311950000375509	0.0494300005957484	0.045089999679476	0.130919998139143	0.231309998035431	0.284450009465218	0.286759996414185	0.174020002782345	0.0693500012159348	0.0524050004780292	0.0663200018927455	0.0783400025218725	0.134645000100136	0.274245008826256	0.348799994587898	0.31211499273777	0.30731999874115	0.215330003201962	0.148665000498295	0.122509998828173	0.149594997614622	0.218649999797344	0.244129995256662	0.256559995561838	0.237989996373653	0.146704996749759	-0.104205000028014	-0.299205002933741	-0.357955001294613	-0.464525009691715	-0.362269994616508	-0.289670008420944	-0.263834999501705	-0.238490003347397
7513	tH(GUG)E1	-0.000209999177604914	0.153630001842976	0.291009993851185	0.243619999289513	0.451649996638298	0.736590015888214	0.778010004758835	1.15769003629684	1.16717998981476	0.968990004062653	0.874099987745285	0.996610021591187	1.04677002429962	1.11092000007629	1.16647995710373	0.411809992790222	0.208359998464584	0.335809993743896	0.395349994301796	0.727189987897873	0.987549984455109	1.21806998252869	1.17450000047684	0.975499999523163	0.865049982070923	0.798349985480309	0.732685005664825	0.750624987483025	1.06332501173019	1.08745000958443	0.867895004153252	0.885204988718033	0.753254997730255	0.608724990487099	0.395105004310608	0.401925003528595	0.395129996538162	0.176074999850243	0.0560700003989041	-0.0696899991482496	-0.215364998206496	-0.433470007777214	-0.431445007026196	-0.301599997282028	-0.506759992241859	-0.585465002059937	-0.683774986863136	-0.872260016202927	-1.07796504497528	-1.17287498116493
7618	tQ(UUG)E1	0.450025007128716	0.504275009036064	0.640475004911423	0.749800011515617	0.713800013065338	0.707949995994568	0.382700003683567	0.122874998487532	-0.0472999978810549	0.0801000008359551	0.120724998414516	0.137574996799231	0.393100000917912	0.447574995458126	0.212749999016523	-0.160200003534555	-0.431350000202656	-0.39112500846386	-0.294200006872416	-0.0479499995708466	0.15932500269264	0.351550005376339	0.392899997532368	0.342550005763769	0.191950004547834	0.0821400023065507	-0.0327900005504489	-0.00124999964609742	0.19231999963522	0.444920003414154	0.521739989519119	0.500939998030663	0.341719993948936	0.133500001486391	-0.0442099994048476	-0.027819998934865	0.217380001395941	0.359839999675751	0.503690001368523	0.950629985332489	1.10673995018005	0.996280008554459	0.721440005302429	0.661970019340515	0.526499992609024	0.57843998670578	0.688940006494522	0.66434001326561	0.499580007791519	0.353679990768433
7707	tS(UGA)E	-1.19579997062683	-1.21860998868942	-1.04183997511864	-0.97931997179985	-1.01395000219345	-1.0038200378418	-0.948070007562637	-0.849750000238419	-0.773680001497269	-0.723760002851486	-0.557320001721382	-0.229720001947135	0.140259994380176	0.260239998996258	0.317240001261234	-0.0512399986386299	-0.272139993309975	-0.328530007600784	-0.404090005159378	-0.385100004076958	-0.330610007047653	-0.19054000377655	-0.179789999127388	-0.294959995150566	-0.390909996628761	-0.380229994654655	-0.342264996469021	-0.310455004870892	-0.223745005577803	-0.145604999363422	-0.0929050015285611	-0.0174149995669723	0.0635999988764524	0.138029996678233	0.08733000010252	0.136484998464584	0.36558999940753	0.685079988837242	0.80881000161171	0.82036500275135	0.873594984412193	0.799600008130074	0.905959984660149	1.24692998528481	1.54786002635956	1.919135004282	1.54489004611969	1.17146499752998	0.801484996080399	0.314289999380708
7760	tA(UGC)E	-0.819025009870529	-0.843775019049644	-0.815249994397163	-0.673100009560585	-0.472700014710426	-0.124599993228912	0.473275005817413	0.762299984693527	1.00822499394417	0.851625010371208	1.02227498590946	0.806800007820129	0.514050014317036	-0.0260749979061075	-0.150300003413577	-0.562725022435188	-0.581475004553795	-0.551850020885468	-0.589550018310547	-0.486475013196468	-0.236650001257658	-0.110175000503659	-0.0295250008348376	-0.0278000009711832	0.00605000020004809	0.0976000010967255	0.17555999904871	0.258569997549057	0.367249998450279	0.449959996342659	0.542139995098114	0.654320001602173	0.667159986495972	0.650849986076355	0.657969987392426	0.659509986639023	0.778559988737106	0.85861998796463	0.865889996290207	0.832719999551773	0.852569991350174	0.822879993915558	0.805099999904633	0.763099986314774	0.692079997062683	0.699079990386963	0.750739985704422	0.78668001294136	0.838030004501343	0.837460005283356
7860	tE(UUC)E2	1.178210029006	1.30708502531052	1.37402500510216	1.53876500725746	1.48134002685547	1.23763000965118	1.04713498353958	1.05648998022079	1.15923499464989	1.19087501168251	1.13705995678902	1.34618499279022	1.53359997868538	1.42355503439903	1.41958998143673	0.749430014193058	0.142180000990629	-0.204325005412102	-0.190575000829995	-0.0054999990388751	0.0389050003141165	0.096994998678565	0.140765001624823	0.117930000275373	0.176455001533031	0.218979999423027	0.239390003681183	0.289550000429153	0.348629999160767	0.444680005311966	0.501690000295639	0.498129993677139	0.464510002732277	0.474899998307228	0.476479995250702	0.470699995756149	0.528759986162186	0.522630006074905	0.495249998569489	0.461360001564026	0.430710008740425	0.388220009207726	0.238260000944138	0.217350000143051	0.285980002582073	0.287880000472069	0.219059993326664	0.085699999704957	0.0748300005681813	-0.0319700003135949
8013	tH(GUG)E2	0.395739993453026	0.410190001130104	0.367819994688034	0.282069995999336	0.09662000015378	0.180170003324747	0.222419998049736	0.35465999096632	0.444270008802414	0.632429990172386	0.62396000623703	0.303060004115105	-0.0475999979767948	-0.358259992301464	-0.601019984483719	-0.768860018253326	-0.611019986867905	-0.526380014419556	-0.52749999165535	-0.469220006465912	-0.270730006694794	-0.152799999713898	-0.152079996466637	-0.144860001653433	-0.146390001475811	-0.0687050003558397	-0.0116150006651878	0.0848499998450279	0.188430002331734	0.210194993764162	0.192849999666214	0.220765000581741	0.224200008809567	0.105880002677441	0.0738249987363815	0.122274997830391	0.342644994333386	0.607424990832806	0.637419998645782	0.816425022482872	0.492395013570786	0.314075005799532	1.14501503184438	2.07500500679016	2.12304501533508	2.21310002803803	2.38359999656677	2.38359999656677	2.38359999656677	2.38359999656677
8016	tK(CUU)E2	1.33800005912781	1.33800005912781	1.48216004371643	1.56623003482819	2.32670004367828	2.34463996887207	2.24682996273041	1.25412998795509	1.02566000819206	1.33800005912781	1.33800005912781	1.53019003868103	1.75040000677109	1.37280000448227	0.545899994671345	-0.452990010380745	-0.457909989356995	-0.562790006399155	-0.590140008926392	-0.384819996356964	-0.0858000026084483	0.0271000009030104	0.0352100007236004	-0.0926199972629547	-0.243140000104904	-0.369440001249313	-0.394040006399155	-0.359664997458458	-0.239034997671843	-0.142459996789694	-0.0508499979041517	-0.00262000011280179	-0.109539998322725	-0.330405008792877	-0.465835011005402	-0.512089984118938	-0.400504997372627	-0.265920004993677	-0.113569999299943	-0.0407100000418723	-0.0577099987305701	-0.169640003144741	-0.581609997153282	-0.875465014576912	-1.0339150249958	-1.1117300003767	-0.5612149938941	-0.398955009877682	-0.662679989635944	-0.258044994622469
8023	tV(AAC)E1	2.04424500465393	1.86558999419212	1.72751999497414	1.92603000998497	1.83061998486519	1.56786504387856	1.34449000358582	1.36136502623558	1.48848000764847	1.86220496296883	1.90254499316216	1.79110003709793	1.84203001856804	1.74870999455452	1.70529502630234	1.36817000508308	0.830229988694191	0.601934996247292	0.553029990196228	0.628085002303123	0.779359984397888	0.972495001554489	1.04051503837109	0.911160007119179	0.716575026512146	0.734750002622604	0.693500012159348	0.664299994707108	0.687699973583221	0.907050013542175	1.14535003900528	1.27375000715256	1.28964996337891	1.21020001173019	1.08285003900528	0.982600003480911	1.13770002126694	1.5011500120163	1.71604996919632	2.00790005922318	2.45475006103516	2.96375000476837	2.75440001487732	2.67320001125336	2.57710003852844	2.74930000305176	2.34934997558594	2.15444993972778	2.07599997520447	1.82929998636246
8037	tI(AAU)E1	1.61357501149178	1.5166500210762	1.44532504677773	1.39125001430511	1.29327499866486	1.02529998123646	0.608799993991852	0.410149998962879	0.374099999666214	0.334075000137091	0.290075000375509	0.660824999213219	1.8100999891758	3.12937498092651	1.06797501444817	-0.119600005447865	-0.26842500641942	-0.19565000012517	-0.0455999989062548	0.164174996316433	0.373850006610155	0.608325019478798	0.528925001621246	0.396800003945827	0.247675001621246	0.123000001907349	0.00629999958910048	0.00996000049635768	0.120350001007318	0.210419999063015	0.29201999604702	0.233509992063046	0.0953299975022674	-0.140610004588962	-0.512359994649887	-0.581690007448196	-0.449760001897812	-0.280450001358986	0.0552900042384863	0.846329975128174	1.86807001829147	1.96685004234314	1.00511002540588	0.549400001764297	-0.0655999973416328	-0.54539999961853	-0.477820006012917	-0.191409999877214	-0.0483700025826693	-0.0249700012616813
8092	tV(AAC)E2	-0.778999984264374	-0.74883000254631	-0.840539991855621	-0.897909998893738	-0.93834000825882	-0.998260009288788	-1.04673997163773	-0.995409971475601	-1.03087002038956	-1.15215001106262	-1.12137001752853	-1.13156003952026	-1.14026002883911	-1.06498998999596	-0.8987399995327	-0.813440012931824	-0.837540012598038	-0.812819981575012	-0.583140006661415	-0.273439998924732	-0.0114900009706616	0.215719997882843	0.516889977455139	0.502159997820854	0.383519998192787	0.211065001040697	0.161475001275539	0.103375001624227	0.14028000049293	0.238945002108812	0.280650000274181	0.19986500069499	-0.00567000191658735	-0.302715011313558	-0.535255001485348	-0.796669995784759	-0.931230008602142	-0.866725000739098	-0.694130003452301	-0.774660006165504	-0.775140002369881	-0.743930006027222	-0.674999982118607	-0.580060011148453	-0.526810006797314	-0.317944995313883	-0.218540001660585	-0.140824998915195	-0.0745150007307529	-0.0632100011920556
8123	tE(UUC)E3	0.253039991855621	0.180499997735024	-0.566909992694855	-0.895480000972748	-1.19321998357773	-1.31572996377945	-1.35857998132706	-1.26957995891571	-1.26010001897812	-1.19709002971649	-1.04887000322342	-0.993750011920929	-0.914680004119873	-1.04477999210358	-1.14685999155045	-1.13327000141144	-1.09097000360489	-0.971320009231567	-0.972880005836487	-0.841510003805161	-0.629360008239746	-0.451910004019737	-0.4370600014925	-0.523379981517792	-0.591309994459152	-0.675429996848106	-0.651929977536202	-0.579810014367104	-0.447235007584095	-0.379324997961521	-0.410900002717972	-0.269765004515648	-0.278409995138645	-0.341629998385906	-0.42178001254797	-0.457800005376339	-0.51081999540329	-0.585824984312058	-0.462465009093285	-0.313899999856949	-0.367169992625713	-0.452709999680519	-0.399464997649193	-0.236184994876385	-0.364999988675118	-0.540280011296272	-0.950750011205673	-1.31444501876831	-1.07760502099991	-0.686159990727901
8134	tR(ACG)E	1.50616000890732	0.973890006542206	0.756979995965958	0.738410013914108	0.360810002684593	0.290149992704391	0.395040008425713	0.316370007395744	0.235799998044968	0.0390500001609325	-0.174540001153946	-0.30210999250412	-0.525010001659393	-0.747560006380081	-0.976160001754761	-1.08825000524521	-1.02431001067162	-0.846390014886856	-0.748330003023148	-0.676990008354187	-0.61485002040863	-0.53476999104023	-0.560080009698868	-0.537019991874695	-0.525879997014999	-0.47365500330925	-0.367329998314381	-0.276060005277395	-0.199254997819662	-0.161415000259876	-0.140540002286434	-0.112905000895262	-0.112970000132918	-0.080664998665452	-0.0447249986231327	0.306249997019768	0.547115007042885	1.13852998614311	1.81645501255989	2.18832494020462	1.5677849650383	1.03301001489162	0.643384991586208	0.367854997515678	0.187685001641512	0.0471900011412799	0.0315000002970919	-0.123239997704513	-0.297589999437332	-0.51000499278307
8227	tI(AAU)E2	-0.964060008525848	-0.988259994983673	-1.12531001567841	-1.19916000366211	-1.23560001850128	-1.25215998888016	-1.0438000023365	-0.877819991111755	-0.77033998966217	-0.656879997253418	-0.423060002923012	-0.0701299995183945	0.522529995441437	0.835220021009445	0.750689989328384	0.125710006803274	-0.376579993963242	-0.478459995985031	-0.439789989590645	-0.391400000452995	-0.227390003204346	-0.16480999737978	-0.0879399990662932	0.035359999909997	-0.00891999993473291	-0.0409950003959239	-0.0822300001978874	-0.116844997741282	-0.0217750007286668	0.133284995704889	0.235434997826815	0.269760001450777	0.372534994781017	0.265624994039536	0.163374998420477	0.0351800013333559	-0.04628000035882	-0.0543700005859137	-0.15069499835372	-0.0459350008750334	-0.0038350005634129	-0.00607000067830086	-0.0172599996440113	-0.0540749997831881	-0.087595000397414	-0.450330004096031	-0.543430009484291	-0.537525007128716	-0.580935007333755	-0.663759994506836
8473	tP(UGG)F	-1.11462500691414	-1.09252497553825	-1.00232501327991	-0.785875007510185	-0.892999991774559	-1.0504499822855	-1.152125030756	-1.17307499051094	-0.957424983382225	-0.69157500565052	-0.518650002777576	-0.385224997997284	-0.259149998426437	0.0399750024080276	0.272049997001886	0.0885000005364418	-0.337824996560812	-0.358199998736382	-0.303124994039536	-0.342249996960163	-0.344350010156631	-0.319724999368191	-0.228799998760223	-0.199974998831749	-0.336999997496605	-0.491830006241798	-0.636240005493164	-0.748970001935959	-0.775409990549088	-0.733380001783371	-0.793060004711151	-0.858029991388321	-0.968870007991791	-1.1300400018692	-1.33046995401382	-1.56531999111176	-1.75685995817184	-1.85478000640869	-1.90996000766754	-1.93655999898911	-2.06086006164551	-2.23192000389099	-2.26271998882294	-2.16390006542206	-2.0989800453186	-2.03654005527496	-1.93635995388031	-1.93901994228363	-1.90767995119095	-1.87373999357224
8544	tN(GUU)F	-0.0939250021241605	-0.0522300008684397	-0.571129989624023	-0.334304988384247	0.670144999027252	0.762799978256226	0.742299979925156	0.336850010976195	0.220964999124408	0.45845999866724	0.697294998168945	1.01812499463558	0.535774998739362	0.0158999998122454	0.164109998196363	0.264224993763492	-0.0971299998927861	-0.230174997448921	-0.255865007638931	-0.149189995601773	0.00274499990046024	-0.0116699989885092	-0.143895000219345	-0.349209998548031	-0.50363999158144	-0.491380006074905	-0.429429998993874	-0.441289994120598	-0.47720999121666	-0.36842999458313	-0.33654999434948	-0.295670002698898	-0.39475000500679	-0.588770008087158	-0.604629999399185	-0.494879987835884	0.0396999925374985	0.767960000038147	1.62510999441147	1.96970996856689	2.49921004772186	1.89983002543449	0.818779987096786	0.68840000629425	0.585180014371872	0.594419997930527	0.165199998021126	-0.207540003955364	-0.327249997854233	-0.746390014886856
8579	tF(GAA)F	2.86782004833221	2.71625002622604	2.65983505249023	2.7030300617218	2.58653507232666	2.52811505794525	2.21265501976013	1.92817996740341	1.86617000102997	1.95599998235703	1.80794502496719	1.60676003098488	1.61204501986504	1.74921998381615	1.41990502476692	0.951750034093857	0.10614999840036	-0.0233949994435534	-0.141014996333979	-0.200725000351667	-0.108149996586144	0.0843100013211369	0.133294995501637	0.123430000804365	-0.081239995546639	-0.25787999778986	-0.351999995112419	-0.377130001783371	-0.380100002884865	-0.251889996230602	-0.246649995446205	-0.190160000324249	-0.149289999902248	-0.286290003359318	-0.568449997901917	-0.790759998559952	-0.855660009384155	-0.300320008397102	0.202349999547005	0.675719991326332	0.943389993906021	1.0960400223732	0.875669997930527	0.425999999046326	0.137030001729727	-0.106239997968078	-0.292590002715588	-0.516359999775887	-0.346860006451607	-0.312590003013611
8591	tG(GCC)F1	1.42993496656418	1.48849999904633	1.41191495656967	1.36476495862007	1.30229997634888	0.862484979629517	0.601164996623993	0.493924996629357	0.243005000427365	0.542519991099834	0.6492999792099	0.6492999792099	0.760949981212616	0.85664998292923	0.681549993535737	-0.572844990500016	-1.14857504069805	-1.31622502207756	-1.20542502403259	-0.949039992690086	-0.783909976482391	-0.682829982042313	-0.815085011720657	-0.973064985871315	-1.08237498402596	-1.08696001768112	-1.07859001159668	-1.15493001937866	-1.01737002134323	-0.900030016899109	-0.750910007953644	-0.761400008201599	-0.923630005121231	-1.03978998661041	-1.15986001491547	-1.20973004102707	-1.17676000595093	-1.07664002180099	-1.12925999164581	-1.26066999435425	-1.25703002214432	-1.34668000936508	-1.3603000164032	-1.43712999820709	-1.43488000631332	-1.42681001424789	-1.55205999612808	-1.45201998949051	-1.34005997180939	-1.28808000087738
8606	tY(GUA)F1	0.179439996182919	0.182720001786947	-0.121980001032352	-0.280539998412132	-0.39845999777317	-0.558630007505417	-0.53259000480175	-0.565659993886948	-0.73066001534462	-0.836870002746582	-0.901149994134903	-1.01833999156952	-1.09169999361038	-1.19933001995087	-1.08998003005981	-0.884680020809174	-0.820040017366409	-0.815959995985031	-0.662869995832443	-0.50458998978138	-0.375380003452301	-0.191479998826981	-0.172080001235008	-0.137639996409416	-0.304960006475449	-0.385520000755787	-0.468060009181499	-0.567150014638901	-0.627890008687973	-0.641915002465248	-0.59881000816822	-0.648070022463799	-0.828374987840652	-1.03829000592232	-1.35587500333786	-1.62393501400948	-1.92648996710777	-1.51659997701645	-1.10000000596046	-0.291989997029305	0.157575009763241	-0.0946099944412708	-1.07761997506022	-1.72767500281334	-1.50626501441002	-1.34929503202438	-1.10564997196198	-0.98252500295639	-1.11156500577927	-1.31485498547554
8634	tG(GCC)F2	-1.11452001333237	-1.16205997467041	-1.18221999406815	-1.19617998600006	-1.03932001590729	-0.957460004091263	-1.05895999073982	-1.08362998962402	-1.07997997999191	-1.08182998895645	-1.06281999349594	-1.2448900103569	-1.26195002794266	-1.28784004449844	-1.35563997030258	-1.41254998445511	-1.39874004125595	-1.39948003292084	-1.28376001119614	-1.13536003828049	-1.01602002382278	-0.928070014715195	-0.946580010652542	-0.993000024557114	-1.02000000476837	-1.01386997401714	-0.948179996013641	-0.858100005984306	-0.716115015745163	-0.547119989991188	-0.434795002639294	-0.398410002887249	-0.342915004491806	-0.358890004456043	-0.322545006871223	-0.16790499985218	-0.018045000731945	0.274555005505681	0.462719996273518	0.574000000953674	0.351574996858835	0.124345000088215	0.0138199990615249	-0.121534998714924	-0.19880000166595	-0.382505005598068	-0.550290010869503	-0.756480005383491	-0.923815017938614	-0.901085019111633
8649	tS(GCU)F	-1.24818496704102	-1.26783004403114	-1.27730004191399	-1.29665003418922	-1.40616499185562	-1.33461999893188	-1.17456499934196	-1.10047499537468	-1.10319501757622	-1.05722000896931	-0.888014978170395	-0.90505998134613	-0.889279997348785	-0.579944987595081	-0.708035005629063	-0.663739985227585	-0.601734986901283	-0.658685004711151	-0.623140001296997	-0.531415002048016	-0.40560999661684	-0.386960007250309	-0.43000001758337	-0.510325008630753	-0.590819996595383	-0.800759994983673	-0.906090003252029	-0.882819992303848	-0.865629982948303	-0.85075997710228	-0.783219999074936	-0.820610016584396	-0.892010015249252	-1.02210000157356	-1.08632997274399	-1.15181001424789	-1.23569004535675	-1.24284001588821	-0.894900012016296	-0.498920005559921	-0.310280004143715	-0.368650007247925	-0.351769989728928	-0.37668000459671	-0.454470011591911	-0.356549999117851	-0.305300006270409	-0.311520001292229	-0.15227999985218	0.0310900019481778
8678	tA(AGC)F	1.22221997976303	1.21293001174927	0.984340006113052	0.719699990749359	0.419750002026558	0.548340010643005	0.580609995126724	-0.125619995594025	-0.657539996504784	-0.862689989805222	-0.997749984264374	-1.18992998600006	-0.901590007543564	-0.917869991064072	-0.973010003566742	-1.14683002233505	-1.29618002176285	-1.30032998323441	-1.21667997837067	-1.02812997102737	-0.790079998970032	-0.687650001049042	-0.822589993476868	-0.92529998421669	-0.933619993925095	-0.981224983930588	-0.908349990844727	-0.860200002789497	-0.784024998545647	-0.690474987030029	-0.589800000190735	-0.636525020003319	-0.743074998259544	-0.919249996542931	-1.10789999365807	-0.959075003862381	-0.851274996995926	-0.885425001382828	-0.981374979019165	-1.14442500472069	-1.24359998106956	-1.2095499932766	-1.34827497601509	-1.44487497210503	-1.40907499194145	-1.49370002746582	-1.49895000457764	-1.3765250146389	-1.4621749818325	-1.61677500605583
8693	tY(GUA)F2	-1.167494982481	-1.2248350083828	-1.28995001316071	-1.36007499694824	-1.46434501409531	-1.48885999917984	-1.46463000774384	-1.47218996882439	-1.42848998308182	-1.34939498901367	-1.46308001279831	-1.4783350110054	-1.39747003912926	-1.28314501047134	-1.07763998508453	-0.970904985070229	-0.842274981737137	-0.671609991788864	-0.733415001630783	-0.7153450101614	-0.60408501625061	-0.540999999642372	-0.461505003273487	-0.341669993102551	-0.33383000344038	-0.429189994931221	-0.449420002102852	-0.420169994235039	-0.442449995875359	-0.566600012779236	-0.698869985342026	-0.651529997587204	-0.706030011177063	-0.843809998035431	-0.905409979820252	-1.0351599752903	-1.01742000579834	-0.997399991750717	-1.02726995944977	-1.05355997085571	-1.3370500087738	-1.63922997713089	-1.62706999778748	-1.5652800321579	-1.54173002243042	-1.48147999048233	-1.40143001079559	-1.41255003213882	-1.36552999019623	-1.43513000011444
8742	tK(CUU)F	-1.08950001001358	-1.15839999914169	-1.27965003252029	-1.31964999437332	-1.37250000238419	-1.46090000867844	-1.52105003595352	-1.50830000638962	-1.52175003290176	-1.39254999160767	-1.31865000724792	-1.14574998617172	-1.05224996805191	-0.99889999628067	-0.896800011396408	-0.758799999952316	-0.671750009059906	-0.469099998474121	-0.351300001144409	-0.264399990439415	-0.270050004124641	-0.344699993729591	-0.566499978303909	-0.649449974298477	-0.700300008058548	-0.709099984169006	-0.599510005116463	-0.561959999799728	-0.544375014305115	-0.54904500246048	-0.554965001344681	-0.552974981069565	-0.539214989542961	-0.350309999287128	-0.0605749987065792	0.271044996380806	0.434099993109703	0.536590014398098	0.653899991512299	0.611270007491112	0.64927998483181	0.667880007624626	0.822875013947487	0.894445005059242	0.978274995088577	1.07698503136635	1.11503998637199	1.18596003651619	1.2067949950695	1.26229499578476
8989	tV(AAC)G3	0.503979995846748	0.507049995660782	0.392979994416237	0.417120006680489	0.621610021591187	0.876240003108978	1.31572998762131	1.83849003314972	1.82419005632401	1.8862499833107	1.72499002218246	1.46967000961304	1.59584000110626	1.81299999952316	1.75393002033234	1.33271995782852	1.17646998167038	0.939320015907288	0.882780009508133	0.894310015439987	1.06548001170158	1.23971000909805	1.04618999958038	0.896090000867844	0.823170018196106	0.477540001273155	0.264034999161959	0.202765001356602	0.188935004174709	0.107550000399351	0.0842650024220347	-0.105894996412098	-0.336489992588758	-0.703800001740456	-1.06810499727726	-1.08389500379562	-1.13898503184319	-1.20766998529434	-1.26782501339912	-1.43089002370834	-1.62160000801086	-1.59293000102043	-1.55675002932549	-1.44735999703407	-1.39496502280235	-1.35122504234314	-1.34415999650955	-1.35040997862816	-1.23307498693466	-1.19408501386642
9064	tH(GUG)G1	-0.29319000095129	-0.330800006911159	0.549410015158355	0.79747998714447	0.911989998817444	1.0883199930191	1.16937999725342	1.18784003257751	1.18291001319885	1.08782004117966	1.08049000501633	1.26243997812271	1.46582996845245	1.66228997707367	1.58687999248505	1.08405003547668	0.872450000047684	0.777949976921082	0.698919993638992	0.813960009813309	0.952580010890961	1.04581998586655	1.12162997722626	1.01538999676704	0.878870010375977	0.751075014472008	0.674724981188774	0.683125004172325	0.788700014352798	0.851500004529953	0.909799993038177	0.800575017929077	0.490974992513657	0.0872500003897585	-0.126925000397023	-0.407174997031689	-0.457599997520447	-0.613924995064735	-0.695600017905235	-0.815950021147728	-0.902449995279312	-1.00279998779297	-1.17912504076958	-1.24242502450943	-1.30527502298355	-1.36550000309944	-1.33032497763634	-1.40000003576279	-1.37652498483658	-1.48489999771118
9071	tK(UUU)G1	2.26735502481461	2.24334496259689	2.23043003082275	2.02598494291306	1.64299498200417	2.20947504639626	2.13890002965927	1.90119498372078	1.70680004358292	1.84417497515678	1.59097999930382	1.76300502419472	1.96653999090195	2.01795006394386	1.34597998857498	0.685645002126694	0.195345000177622	0.0406649997457862	-0.0601199986413121	0.00743999890983105	0.182509997487068	0.321210008859634	0.324525000154972	0.168925003125332	-0.0584699996979907	-0.129229996725917	-0.199180002510548	-0.17820999622345	-0.0538900010287762	0.175599998235703	0.281460005044937	0.492450016736984	0.519610017538071	0.419240000844002	0.289340001344681	0.261259993910789	0.555980011820793	0.782250010967255	0.961940002441406	1.36791001558304	1.7778400182724	1.89907002449036	1.84356000423431	1.76282999515533	1.33172005414963	1.2201700091362	1.30535995960236	1.34412997961044	0.924810016155243	0.641860014200211
9083	tK(CUU)G1	-1.40042999982834	-1.20735000371933	-1.07050999403	-1.18723005056381	-1.16564003229141	-1.09963999986649	-0.874130010604858	-0.665890002250671	-0.279289999604225	0.0261000037193298	0.516849982738495	0.438679999113083	0.345020008087158	0.170990000665188	-0.0572199996560812	-0.182590000331402	-0.265099999308586	-0.208870001137257	-0.0818999998271465	-0.147139998152852	-0.140019997954369	-0.135369999706745	-0.246619997918606	-0.266600003838539	-0.259749999642372	-0.29227000772953	-0.25543999671936	-0.128629998862743	-0.0183350001461804	0.0822100005112588	0.0753550007939339	0.0239299995824695	0.105285004340112	0.0976100001484156	0.15033000074327	0.395695000141859	0.581955014169216	0.907890009880066	1.40393999814987	1.46288002133369	1.01562998890877	0.618509995937347	0.46043998748064	0.532964999973774	0.571909999847412	0.472905015945435	0.248340000212193	0.212059999257326	-0.0520849980413914	-0.373869998753071
9206	tK(CUU)G2	-1.56156002283096	-1.59306997060776	-1.59433002471924	-1.55514001846313	-1.47468998432159	-1.45145998001099	-1.45121997594833	-1.19852002859116	-0.86055001616478	-0.559550005197525	-0.389620000123978	-0.244299997389317	-0.0162399988621473	0.23174000531435	0.599370002746582	0.626530003547668	0.186690001003444	-0.0911999966017902	-0.0966700002551079	-0.0974200017750263	-0.0609799988567829	-0.0241799995303154	0.0114600005559623	-0.18767000362277	-0.457269990444183	-0.624350011348724	-0.60520002245903	-0.559225007891655	-0.434700004756451	-0.237300001084805	-0.017725000390783	0.0833750013262033	-0.00597499962896109	-0.258325006812811	-0.413674995303154	-0.598625004291534	-0.370700012892485	0.0231999978423119	0.451324991881847	0.448100000619888	0.226825003512204	-0.0831999992951751	-0.205299995839596	-0.296150006353855	-0.315749999135733	-0.137824999168515	0.133725000079721	-0.0112750004045665	-0.162650001235306	-0.2930500023067
9249	tL(CAA)G1	1.71229994297028	1.99989992380142	2.28749990463257	2.07360005378723	2.1290500164032	2.07360005378723	2.55085003376007	2.39869999885559	2.6489999294281	1.36145001649857	1.2069000005722	1.2556499838829	1.44580000638962	1.56009995937347	0.606250010430813	0.0921500017866492	-0.213749997317791	-0.160100005567074	-0.10164999961853	0.0786499967798591	0.167700000107288	0.255599997937679	0.453000009059906	0.346450001001358	0.165399998426437	0.12850000038743	0.15441000238061	0.252510004490614	0.343969994783402	0.429379996657372	0.426239992678165	0.417309993505478	0.313685001432896	0.290500006079674	0.230434997007251	0.0683899980038404	0.126654999703169	0.37190500497818	0.462674996256828	0.4652199909091	0.446134994924068	0.320854994654655	0.36673000305891	0.496050004661083	0.636649996042252	1.23599497079849	1.38157000541687	1.43389996886253	1.22730002403259	1.49315997362137
9403	tW(CCA)G1	-0.960350021719933	-1.00782503187656	-0.878474980592728	-0.779599979519844	-0.674049988389015	-0.543175004422665	-0.298624999821186	-0.249724999070168	-0.452825009822845	-0.556700006127357	-0.429875001311302	-0.155799997039139	0.0605000002542511	0.495999991893768	0.751549988985062	0.78379999101162	0.694500006735325	0.517925001680851	0.482600003480911	0.420049995183945	0.562350004911423	0.698750004172325	0.58262500166893	0.432075001299381	0.34807500243187	0.247209998965263	0.219700001180172	0.224640001356602	0.186739999055862	0.165299998223782	0.135050000995398	0.118739997595549	0.0780299987643957	0.0596899997442961	0.0577800001949072	0.130940002948046	0.177899999916554	0.245960003137589	0.3346499979496	0.389309990406036	0.337769997119904	0.37029000222683	0.475380000472069	0.723680001497269	1.06936995983124	1.84975994825363	1.93243999481201	1.80547000169754	1.43688995838165	1.53008997440338
9484	tH(GUG)G2	-0.336149990558624	-0.0625	0.0410000011324883	-0.163399998098612	-0.328899994492531	-0.409599989652634	-0.746499985456467	-0.998549968004227	-1.06475001573563	-0.985450029373169	-1.00424998998642	-1.01365000009537	-0.773800015449524	-0.869000017642975	-0.800749987363815	-0.760999977588654	-0.624449998140335	-0.560499995946884	-0.496649995446205	-0.31580001115799	-0.156149998307228	-0.143949992954731	-0.179150000214577	-0.158550001680851	-0.120250001549721	-0.159075001254678	-0.144320002570748	-0.235129994153976	-0.273404993116856	-0.290670010447502	-0.243680004775524	-0.210339997708797	-0.2427750043571	-0.202129997313023	-0.184930006414652	-0.148699996620417	-0.181530000269413	-0.210784996300936	-0.235859997570515	-0.258720001578331	-0.107839999091811	0.0667949990136549	0.278504999727011	0.322569997608662	0.314395006000996	0.431785009801388	0.376775008440018	0.57496500313282	0.731614992022514	0.841085004806519
9495	tE(UUC)G1	1.77404999732971	1.0702800154686	0.718640005588531	0.51886001676321	-0.240199998021126	-0.240199998021126	-0.240199998021126	-0.143139995634556	0.365200012922287	0.730400025844574	0.901360023394227	0.0280000008642673	0.0280000008642673	0.0280000008642673	-0.0241900004446506	-0.201109996438026	-1.02245998382568	-1.45869997739792	-1.2489599943161	-0.988629996776581	-0.687290006875992	-0.339920002222061	-0.220280006527901	-0.237859995663166	-0.252889996767044	-0.258399997651577	-0.24656500518322	-0.240359997004271	-0.154839999042451	0.112210000492632	0.341060008108616	0.391764996945858	0.377325005829334	0.318604995310307	0.188859993964434	0.0971399979665875	0.111835001595318	0.323004999756813	0.452215000987053	0.447159995138645	0.634694992005825	0.46130498945713	0.191720006009564	0.0573249995242804	0.0644949987530708	0.0619549985975027	0.033874999708496	0.0764949969947338	0.086310001462698	0.217729999870062
9665	tE(UUC)G2	0.585189992189407	0.785860002040863	1.1129399895668	1.60160000324249	1.77933002710342	1.79688003063202	1.22177003026009	0.802240014076233	0.623920011520386	0.576920008659363	0.781059980392456	1.02753998637199	0.863519990444183	0.610060000419617	0.307680008560419	-0.0800399988889694	-0.337159994244575	-0.341139999032021	-0.319870001077652	-0.236480003595352	-0.198700003325939	-0.0832599990069866	-0.00904000056907535	-0.172510001063347	-0.361000004410744	-0.439584997296333	-0.421045000851154	-0.41071999669075	-0.337159998714924	-0.262879997491837	-0.277360007166862	-0.26110999584198	-0.299679997563362	-0.334345003962517	-0.469649989902973	-0.637974980473518	-0.351605000346899	0.104659999161959	0.676950007677078	0.858000001311302	0.858389988541603	0.837285009026527	0.729240015149117	0.905040001869202	0.851759994029999	1.00149501860142	1.08236501812935	1.03829500079155	1.15698494911194	1.23755995035172
9676	tR(UCU)G1	1.2831399679184	2.78589510917664	2.72825503349304	2.72105002403259	1.72683501839638	1.33940999507904	0.603179995715618	-0.290160001814365	-0.735324981808662	-0.907350012660027	-0.776649996638298	-0.643729999661446	-0.492365002632141	-0.744544991850853	-1.05985500812531	-1.27392499446869	-1.2420850276947	-1.05328499376774	-0.848974996805191	-0.798834976553917	-0.587579989433289	-0.395115001499653	-0.364069996774197	-0.328810001909733	-0.292545007169247	-0.347350001335144	-0.286650002002716	-0.247599996626377	-0.0763500016182661	0.0604000007733703	0.142649993300438	0.152199998497963	0.141800001263618	0.0907499976456165	0.0690499991178513	0.0721500013023615	0.0473999986425042	-0.0881000012159348	-0.106300000101328	-0.222300000488758	-0.254050001502037	-0.504050001502037	-0.66499999165535	-0.829349994659424	-0.869700014591217	-0.912750005722046	-0.97749999165535	-1.03944998979568	-0.974699974060059	-0.949100017547607
9695	tV(AAC)G1	-0.480180004239082	-0.585560008883476	-0.580005013942719	-0.613585004210472	-0.660905006527901	-0.635415008664131	-0.505555000901222	-0.237350004538894	-0.0350550004281104	0.201139999553561	0.558459979295731	0.777480012178421	0.917984992265701	1.02678503096104	1.37359504103661	0.693750002980232	0.17505000103265	0.0178000010550022	0.054615000449121	0.202975001558661	0.279019997268915	0.432889997959137	0.416070009768009	0.31573500931263	0.277035003900528	0.224170005321503	0.226650004088879	0.186910000443459	0.262009997665882	0.405510008335114	0.419060006737709	0.428149995207787	0.318109998106957	0.202879999577999	-0.0032200001180172	-0.0520800007507205	-0.0927300006151199	-0.304130007326603	-0.404740005731583	-0.546039998531342	-0.615770012140274	-0.787300002574921	-0.971690022945404	-1.0412000477314	-1.11146000623703	-1.0614199757576	-1.03705999851227	-1.03133000135422	-1.12561001777649	-1.11395998001099
9722	tL(CAA)G2	-0.703744992613792	-0.589915013313293	-0.677095004916191	-0.613970011472702	-0.592344999313354	-0.600819995999336	-0.594919987022877	-0.408009999990463	-0.298309993743896	-0.182915001828223	0.165534993540496	0.34595000743866	0.318735004961491	0.324199992418289	0.335275003314018	0.215314998477697	0.0898900007363409	-0.154519998282194	-0.0590799991041422	0.109564999863505	0.267535005509853	0.48578499853611	0.670920008420944	0.583164998888969	0.461989988386631	0.363100001215935	0.366670006513596	0.453040006756783	0.586980003118515	0.689930003881454	0.90149000287056	0.908279997110367	0.823100006580353	0.752799993753433	0.653769981861114	0.577940005064011	0.633529996871948	0.706720000505447	0.848269993066788	0.881429994106293	0.839939999580383	0.845220023393631	0.652310019731522	0.37846999168396	0.410639998316765	0.36462000310421	0.182590001448989	-0.00595000050961971	-0.130969997495413	-0.0686699986457825
9770	tF(GAA)G	-0.410540004074574	-0.182425003126264	0.115334998443723	0.186859998852015	0.420730000734329	0.647474992275238	0.935745000839233	1.86631502509117	2.65311508178711	2.54578005075455	2.25107001066208	1.93385002613068	1.75040000677109	1.79008502364159	0.672334997355938	0.163205000758171	-0.439304994046688	-0.785580000281334	-0.83289001584053	-0.687190014123917	-0.4154850050807	-0.258695001900196	-0.0821649994701147	-0.038880000077188	-0.141180002503097	-0.223179998993874	-0.295899999141693	-0.279770004749298	-0.252730000019073	-0.169589997828007	0.0037199979647994	0.102889996767044	0.111570000275969	-0.0821899985894561	-0.231349991261959	-0.625929993391037	-0.724919986724853	-0.577199995517731	-0.287550005316734	0.674770015478134	1.57446998357773	1.62845999002457	1.60448000431061	1.85340001583099	2.12288006544113	1.89672998189926	1.1663100361824	0.621529984474182	0.151259996928275	-0.00235999962314963
9970	tD(GUC)G1	-0.685799995064735	-0.880105000734329	-0.631399989128113	-0.867630007863045	-0.902050018310547	-1.21775002777576	-1.34488499760628	-1.33370499014854	-1.48153503537178	-1.65479000806808	-1.4490749835968	-1.3543050467968	-1.25676000118256	-1.11847996115685	-1.06205996870995	-1.11480996608734	-1.15694001317024	-1.14727003574371	-1.06754999756813	-0.950905007123947	-0.719120001792908	-0.491320000588894	-0.370870000123978	-0.576234997808933	-0.681584993004799	-0.859800010919571	-0.942950010299683	-0.95184999704361	-0.943349987268448	-0.869800001382828	-0.83924999833107	-0.804000020027161	-0.940149992704391	-1.3201499581337	-1.54310005903244	-1.67369997501373	-1.58060002326965	-1.39820003509521	-0.317100007086992	1.99645000696182	2.33554995059967	2.51610004901886	2.59855008125305	2.91499996185303	3.18134999275208	2.93434989452362	1.98939996957779	1.17054998874664	0.682599991559982	0.557399988174438
9985	tE(UUC)G3	1.8024400472641	1.79878498911858	1.86530003547668	1.77108995914459	2.75019499063492	1.28861503005028	0.957174962759018	0.177694997191429	0.0387649983167648	0.0147349983453751	0.0960049983114004	0.186934999004006	0.497939990460873	0.932939991354942	1.02753499448299	0.381455015018582	-0.458345006033778	-0.803015008568764	-0.469520001113415	-0.313200007379055	-0.0520400019362569	0.192475001327693	0.239814998209476	0.049775001918897	-0.0520399999339134	-0.119549997150898	-0.189800001680851	-0.194600000977516	-0.0829500034451485	0.14495000243187	0.365449994802475	0.338299989700317	0.353300005197525	0.138300001621246	-0.0991500001400709	-0.218600004911423	0.0603500017896295	0.159500002861023	0.10249999910593	0.0751000009477139	-0.0810999982059002	-0.0878500007092953	-0.279549993574619	-0.366350010037422	-0.636799991130829	-0.730000019073486	-0.785850018262863	-0.893750011920929	-0.906450003385544	-0.921199977397919
9998	tD(GUC)G2	2.48039999008179	3.57763986587524	4.05336995124817	3.81937005519867	2.8752799987793	1.72253996133804	1.63254002332687	1.46196998357773	0.98160001039505	0.307580003142357	0.261179995536804	0.404069998860359	0.643919998407364	0.78682000041008	0.786879992485046	0.364720004796982	-0.144280000030994	-0.171950000524521	-0.117489998042583	-0.10421999655664	-0.0796000003814697	0.00450000111013651	0.059790001437068	-0.0405500009655952	-0.14281999617815	-0.217505004256964	-0.287359997630119	-0.306399996578693	-0.149090001732111	0.0747299995273352	0.0469399996101856	0.0465999992564321	0.000595000572502613	-0.049439999833703	-0.124154995940626	-0.117169998213649	0.00743000097572803	0.244815003499389	0.369425006210804	0.491469994187355	0.386204993724823	0.24144000262022	0.233159999549389	0.293070003390312	0.478515012562275	0.534335008263588	0.58724499642849	0.486549991369247	0.0682800028473139	-0.212744996696711
10050	tS(AGA)G	3.42774498462677	2.58521499633789	2.23541001081467	2.25598999261856	2.18616505861282	1.97701998949051	1.83332995772362	1.67624996900558	1.22198503017426	0.940464994311333	0.765199989080429	0.837300002574921	1.27590002715588	1.14064498841763	0.814245024323463	0.646035002171993	-0.229300001263618	-0.598559994995594	-0.706410023570061	-0.588955000042915	-0.429740005731583	-0.313549992442131	-0.37718999683857	-0.485969999432564	-0.617520001530647	-0.717600005865097	-0.798370015621185	-0.825909996032715	-0.842699992656708	-0.818639993667603	-0.741009992361069	-0.709389996528625	-0.796030002832413	-0.987710011005402	-1.21520999670029	-1.3616999745369	-1.26226001977921	-0.929379993677139	-0.302309998497367	0.400540006998926	0.832329994440079	1.0392099916935	1.21382999420166	0.887870001792908	0.579470020532608	0.39646999835968	0.282280004024506	0.0657600000500679	0.0153199994005263	-0.0464900005608797
10232	tT(UGU)G1	-1.16220002174377	-0.877700024843216	-0.729559993743896	-0.470870000123978	-0.238289999961853	0.285110002011061	0.773410013318062	1.29787002205849	2.00949002504349	1.98645000457764	1.8534500002861	1.40095996856689	1.20960004329681	1.19930005073547	0.47603000998497	-0.125799997150898	-0.240600000321865	0.362460000067949	0.787189993262291	1.16014001965523	1.65956997871399	2.21414992809296	2.52093000411987	2.5738499879837	2.97707006931305	3.54453506469727	3.73571006059647	3.96637494564056	4.28089995384216	4.61501507759094	4.66110994815826	4.6558450460434	4.66327993869781	4.66076500415802	4.64904000759125	4.67682492733002	4.85337498188019	4.97568986415863	4.92778000831604	4.9542249917984	4.9295750617981	4.78494513034821	4.42362501621246	4.23330016136169	4.16958498954773	4.12952990531921	3.84480491876602	3.26339504718781	2.8585150718689	1.60649502873421
10303	tL(GAG)G	-0.668470007181168	-0.624049997329712	-0.608029997348785	-0.588330006599426	-0.477390000224113	-0.390460005402565	-0.297409997880459	0.0634699955582619	0.530649986863136	0.834529995918274	0.822130006551743	0.804660004377365	0.690859985351562	0.888749998807907	0.687869989871979	0.118020000681281	-0.131769995950162	-0.381049996614456	-0.40188000202179	-0.331729996204376	-0.270399996638298	-0.302740004658699	-0.353270000219345	-0.540579989552498	-0.597240000963211	-0.615524992346764	-0.619674995541573	-0.545249991118908	-0.427124992012978	-0.248324993997812	-0.195950001478195	-0.2010000012815	-0.356625005602837	-0.414075002074242	-0.321175001561642	-0.190200002864003	0.0458749998360872	0.151400001719594	0.183325000107288	0.119700005277991	0.00877499999478459	-0.0338999996893108	-0.140874998643994	-0.127099998295307	-0.113750000484288	0.130100003443658	0.138975001871586	-0.0776250045746565	-0.346300005912781	-0.547649994492531
10306	tK(UUU)G2	0.344589999318123	0.237419997155666	0.20479000210762	0.0585299992933869	-0.0843899965286255	-0.381279996037483	-0.600030001997948	-0.379780003428459	-0.329389998316765	-0.0856100022792816	1.63485001325607	0.874719987809658	-0.678440004587173	-0.870740007981658	-0.465940000116825	-0.507580000162125	-0.875950002670288	-0.889289975166321	-0.704739981889725	-0.464090001583099	-0.279390006884933	0.0270699977874756	0.170170004665852	0.0406900014728308	-0.131000001728535	-0.144294995814562	-0.100059999804944	-0.00782000012695789	0.0331650012172759	0.164880005270243	0.183919999748468	0.117685001157224	-0.0394950011745095	-0.255215002596378	-0.370935003459454	-0.412884999811649	-0.28773000612855	-0.185090000927448	-0.200120001286268	-0.323864988982677	-0.474854992330074	-0.583744996786118	-0.6238499969244	-0.614889985322952	-0.583720001578331	-0.486179994046688	-0.316759997606277	-0.288485005497932	-0.279419995844364	-0.357839998602867
10318	tC(GCA)G	-1.30797497630119	-1.20670996308327	-1.1957449734211	-1.23948998451233	-1.23274002671242	-1.23887997865677	-1.18083498477936	-1.2806149661541	-1.23787999749184	-1.16428498625755	-1.14186000823975	-1.22756004333496	-1.24300997853279	-1.30502495765686	-1.43676495552063	-1.50147500038147	-1.4009150147438	-1.31827504634857	-1.15761498212814	-0.989659985899925	-0.819695010781288	-0.703165021538734	-0.607239997386932	-0.5685899913311	-0.525350001454353	-0.61648998260498	-0.587710005044937	-0.459679999947548	-0.217449996620417	0.13856999874115	0.385429999232292	0.568610012531281	0.598950010538101	0.465159991383553	0.335390004515648	0.194110004603863	0.0227900001686066	0.0498399978503585	0.187379996478558	0.276050001382828	0.357700002193451	0.338709998130798	0.196729999035597	0.0123000007122755	-0.153749997913837	-0.289960005879402	-0.331030005216599	-0.295199990272522	-0.249520006775856	-0.0970099993050098
10359	tN(GUU)G	-0.873780006170273	-0.935989999771118	-0.897260022163391	-0.619319999217987	-0.569780004024506	-0.589249992370605	-0.583210015296936	-0.55239999294281	-0.543349987268448	-0.686570000648498	-0.709170013666153	-0.506309995055199	-0.168710002303123	0.153590001165867	0.149159999936819	-0.372610013186932	-1.01465004682541	-1.27800998687744	-1.073120033741	-0.852350014448166	-0.613879984617233	-0.350369997322559	-0.216099998354912	-0.42906998693943	-0.606009989976883	-0.733780014514923	-0.707775005698204	-0.67348501086235	-0.554580011963844	-0.435954999923706	-0.281160007417202	-0.291685000061989	-0.348600001633167	-0.522944995760918	-0.754325005412102	-1.02910496890545	-0.865035000443459	-0.616119998693466	-0.410909996926785	-0.506139995157719	-0.433499999344349	-0.632499997317791	-0.69452999830246	-0.810000005364418	-0.961645019054413	-1.15373498797417	-1.25067001581192	-1.20662999749184	-1.03794496953487	-1.0222649782896
10374	tR(UCU)G3	-0.00557000115513802	0.183880004286766	0.211845000088215	0.148244996368885	0.00881000068038702	0.0739100003615022	0.165239998325706	0.238824995607138	0.268244987726212	0.446310000121593	0.500245013833046	0.344595001637936	0.149220000952482	0.0581849991343915	-0.348375001642853	-0.44473000317812	-0.441414999961853	-0.329894991219044	-0.144019998237491	-0.0928899999707937	0.00888000006088987	-0.0180850001866929	-0.089614999294281	-0.0705550013110042	-0.126719998754561	-0.194749996066093	-0.253299996256828	-0.0422500013373792	0.0317500000819564	0.0379000008106232	-0.0393500011414289	-0.189149998128414	-0.320899993181229	-0.688950002193451	-0.92865002155304	-0.969099998474121	-0.947549998760223	-1.01629999279976	-1.02450001239777	-0.780600011348724	-0.880500018596649	-1.10649996995926	-1.19284999370575	-1.07310003042221	-1.05924999713898	-1.16230005025864	-1.12375003099442	-1.03655004501343	-1.02200001478195	-1.05239999294281
10381	tI(AAU)G	1.20476496517658	0.887150022387505	0.402005003392696	0.331400001049042	0.355445012450218	0.601899987459183	0.936949977278709	1.22435495853424	1.68617997765541	1.70376998186111	1.65631002783775	1.59889001846313	1.53086004853249	1.52420000433922	1.23431997597218	0.612774993479252	0.219049999862909	0.156099999696016	0.169404993951321	0.351269997656345	0.512814994156361	0.596274995803833	0.503405013680458	0.414345006644726	0.390934997797012	0.344970002770424	0.304499995708466	0.409270003437996	0.523030000925064	0.631019991636276	0.679979985952377	0.627190005779266	0.575880002975464	0.559899979829788	0.548350012302399	0.642089986801147	0.663750004768372	0.655360007286072	0.708059996366501	0.760439991950989	0.695850002765656	0.70038999915123	0.681430011987686	0.669229984283447	0.643280005455017	0.569599986076355	0.472940000891685	0.421930003166199	0.434509992599487	0.463169994950294
10452	tA(AGC)G	1.02089999318123	0.880299985408783	1.01143996119499	1.07939994335175	0.992909967899323	0.786199992895126	0.519490021467209	0.460360014438629	0.329850000143051	0.225719994306564	-0.0309899985790253	-0.119079999625683	0.177849999070168	0.37009999230504	-0.706079989671707	-1.37003996372223	-1.36400001049042	-1.23552002906799	-1.14006999731064	-0.713170003890991	-0.399509990215302	-0.274519991874695	-0.289870008826256	-0.393700009584427	-0.536269998550415	-0.642529994249344	-0.667514997720718	-0.587189993262291	-0.433990001678467	-0.288759997487068	-0.239309994876385	-0.0898700015619397	-0.152079995907843	-0.265999991446733	-0.273134990036488	-0.213124995678663	-0.249984995275736	-0.0810350004583597	0.104935003444552	0.209999995678663	0.285790000855923	0.234520001709461	0.231295000016689	0.212080003321171	0.132399995625019	0.117419998347759	0.20805000141263	0.168515000492334	0.219315006583929	0.472954985499382
10459	tG(UCC)G	1.11612501740456	1.19930005073547	1.17157503962517	1.08840000629425	1.08840000629425	1.08840000629425	0.965574994683266	1.14480002224445	1.21125000715256	1.24797502160072	1.21280002593994	0.970150019973516	0.96110000833869	0.787775002419949	-0.0652500092983246	-1.03757500648499	-1.40277498960495	-1.30695003271103	-1.19767501950264	-0.999524995684624	-0.572875000536442	-0.365449994802475	-0.339775010943413	-0.424600012600422	-0.519050002098083	-0.566819977760315	-0.576939976215363	-0.548399981856346	-0.372999998927116	-0.0995299969799817	-0.00832000020891428	-0.0133299998007715	-0.0526699991896749	-0.230359998345375	-0.326359990239143	-0.329670003056526	-0.232040003687143	-0.0038899989798665	0.216520000994205	0.361559990048408	0.389810007810593	0.422970008850098	0.229089999198914	0.173029999434948	0.180770000815392	0.105049996823072	0.158019998669624	0.299799996614456	0.427949994802475	0.616539990901947
10494	tA(UGC)G	-0.832549971342087	-0.895869994163513	-0.81599001288414	-0.66185000538826	-0.530059984326363	-0.414820003509521	-0.190709995850921	0.0336600007489324	0.0502699989825487	0.0975799977779388	0.073420001193881	0.302260008454323	0.481579986214638	0.44706999361515	-0.108340008929372	-0.570960009098053	-0.793369978666306	-0.86904998421669	-0.723689997196198	-0.538979986310005	-0.386690005660057	-0.287229990959167	-0.338109999895096	-0.459960010647774	-0.592809987068176	-0.614049977064133	-0.564204993844032	-0.491094999015331	-0.37158500701189	-0.237785000354052	-0.169910000264645	-0.300945003330708	-0.552029986679554	-0.912485015392303	-1.07822999358177	-1.0462849855423	-0.881990003585815	-0.587205001711845	-0.820564991235733	-1.17335496246815	-1.47723999023437	-1.59259997606277	-1.61118497848511	-1.46281502246857	-1.36352002620697	-1.15250505208969	-1.05391998887062	-1.14329997897148	-1.35256499648094	-1.40190503001213
10537	tV(AAC)G2	0.0994800012558699	0.251410000771284	0.263250002264977	0.448944994807243	0.417629994452	0.322225002944469	0.388959991931915	0.366915002465248	0.796004977822304	1.3177000105381	1.80164999961853	0.855605021119118	0.888379991054535	0.665780007839203	0.402634993195534	0.410565008968115	0.124145000427961	0.168115001916885	0.342670005559921	0.570954990386963	0.719290012121201	0.632675021886826	0.651565003395081	0.590595003962517	0.48446498811245	0.35862999856472	0.311600002646446	0.321939995884895	0.47228000164032	0.662549996376038	0.70602999329567	0.688879996538162	0.655570006370544	0.544139981269836	0.52661999464035	0.446120005846024	0.528100001811981	0.696879988908768	0.952079999446869	1.27041996717453	1.41230996847153	1.00549999475479	0.693120005726814	0.437410005927086	0.294169998168945	0.0583999979309738	-0.169389995932579	-0.224549999833107	-0.2733000010252	-0.400970005989075
10548	tR(UCU)G2	0.215230000019073	0.251229995489121	0.328089997172356	0.364639994502068	0.830629992485046	0.853110015392303	1.1076700091362	1.20121997594833	1.08204002380371	1.09940001964569	1.14581000804901	1.01578001379967	0.998719966411591	0.897639977931976	0.489590007066727	-0.416889986395836	-0.763830000162125	-0.788020008802414	-0.799560010433197	-0.661159998178482	-0.467540004849434	-0.361279994249344	-0.238069994747639	-0.326879999041557	-0.390869998931885	-0.422394995391369	-0.416260002553463	-0.384610004723072	-0.206540003418922	-0.0727650023531169	0.0528199984226376	0.187759996950626	0.175010004639626	0.155044997483492	0.0705499978270382	-0.0439899987075478	0.0204950001090765	0.0652149993926287	0.0809899982064962	0.117080001533031	0.115840004384518	0.0033050000667572	-0.0851350001059473	-0.327640005946159	-0.517005024850368	-0.565424993634224	-0.705010014772415	-0.612674996256828	-0.537540003657341	-0.404354997724295
10591	tG(GCC)G1	1.33720998764038	1.19847996234894	1.20449004173279	1.28005999326706	1.2056599855423	1.45280003547668	1.42938001155853	1.36441999673843	1.20925998687744	1.18902003765106	1.33999004364014	1.33534004688263	1.3762099981308	1.47820998430252	1.16598998308182	0.672589987516403	0.00756000017281622	-0.0835200002416968	-0.201490004360676	-0.215989997982979	-0.170170001685619	-9.99961048364639e-06	0.00811999924480915	-0.155639997497201	-0.241150003671646	-0.368969993293285	-0.463724994659424	-0.533499981462956	-0.527935002744198	-0.398039989173412	-0.318714992702007	-0.306769987940788	-0.34359500259161	-0.502410009503365	-0.71775498688221	-0.890699994564056	-0.836164999008179	-0.856964978575707	-0.826445010304451	-0.764159989356995	-0.759605002403259	-0.806340000033379	-1.01939497292042	-1.23298999667168	-1.42958999276161	-1.4174449801445	-1.44605999588966	-1.50391501784325	-1.48214004039764	-1.52271499037743
10622	tL(CAA)G3	-0.239860002696514	-0.26915999352932	-0.136859998106956	-0.137484999746084	-0.171949999779463	-0.364985001087189	-0.590139977633953	-0.574830004572868	-0.550764992833138	-0.556114989519119	-0.50216501057148	-0.458989991247654	-0.438580007851124	-0.502744987607002	-0.679609999060631	-0.730295014381409	-0.742639994621277	-0.692055001854897	-0.551004998385906	-0.307130010426044	-0.237864999473095	-0.145684999227524	-0.162899994105101	-0.0677849989384413	0.0343150001019239	0.091499999165535	0.198749996721745	0.354100003838539	0.407400012016296	0.583599984645844	0.72529998421669	0.83390000462532	0.754099994897842	0.694499999284744	0.636150002479553	0.567050009965897	0.565300017595291	0.573949992656708	0.563050001859665	0.55255001783371	0.508799999952316	0.575349986553192	0.620200008153915	0.705400019884109	0.793949991464615	0.945199996232986	1.11439996957779	1.18530005216599	1.36300003528595	1.38969999551773
10656	tK(CUU)G3	1.38367002010345	1.29614499807358	1.11093496084213	0.90974999666214	0.95045000910759	1.2844350039959	1.20070001482964	1.0283499956131	1.02979997992516	1.37829995155334	1.4383499622345	1.47299997210503	1.67624996900558	1.72564995884895	1.32036499381065	0.283914992213249	-0.702660012245178	-0.934839990735054	-0.895864996314049	-0.793365010619164	-0.635825011134148	-0.575694993138313	-0.53274499475956	-0.620390000939369	-0.688910019397736	-0.693609988689423	-0.747989976406097	-0.82069000005722	-0.751579999923706	-0.393060007691383	-0.284349992871284	-0.266120003163815	-0.365650004148483	-0.55081998705864	-0.5526899933815	-0.424430003762245	-0.380010005831718	-0.221730001270771	-0.0674600008875132	-0.179590004682541	-0.309520009160042	-0.360840001702309	-0.35441999733448	-0.451120001077652	-0.503799998760223	-0.488140004873276	-0.439210000634193	-0.477279993891716	-0.521459984779358	-0.477739995718002
10663	tW(CCA)G2	1.78142502903938	1.74327504634857	2.09137499332428	1.7730750143528	1.08437502384186	0.716275006532669	0.513699993491173	0.130824998021126	0.0334999989718199	0.0458499984815717	0.077699999557808	-0.114900002023205	-0.15962499845773	-0.0637250016443431	-0.221775002777576	-0.228024996817112	-0.164175003767014	-0.185400001704693	-0.178850002586842	-0.0576500014867634	0.0650499986950308	0.182250000536442	0.34867500513792	0.402400001883507	0.360224992036819	0.30443999171257	0.391419997811317	0.577579998970032	0.63740000128746	0.744439995288849	0.950910019874573	0.912970024347305	0.697709989547729	0.583569991588593	0.493740001320839	0.398929989337921	0.374169999361038	0.456699991226196	0.542900013923645	0.485250005125999	0.411139997839928	0.394620007276535	0.297960010170937	0.178220000863075	0.240520006418228	0.364630007743835	0.444089996814728	0.489850008487701	0.280170004069805	0.114510004222393
10781	tG(GCC)G2	0.061985002271831	0.172010000050068	0.187295000255108	0.16343499571085	0.329950003325939	0.424869997799396	0.50283999145031	0.659020003676414	1.48227998614311	1.701779961586	1.61557000279427	1.32635504007339	0.98718498647213	1.00021502077579	0.684865013696253	-0.409675000421703	-0.973720020055771	-1.31966000795364	-1.38733995556831	-1.2882349729538	-0.978704962134361	-0.656445011496544	-0.611029997467995	-0.65693501830101	-0.785475000739098	-0.868450009822845	-0.984010004997253	-0.969380021095276	-0.839619982242584	-0.696169990301132	-0.66635000705719	-0.663279974460602	-0.609889996051788	-0.834390014410019	-1.08889998793602	-1.09970000982285	-1.23287999629974	-1.17719997167587	-0.898120003938675	-0.57085999250412	-0.573680013418198	-0.681490004062653	-0.545670002698898	-0.441339993476868	-0.426440000534058	-0.530340006947517	-0.424180004000664	-0.443170011043549	-0.424150002002716	-0.151980000734329
10932	tT(UGU)G2	-1.43007501959801	-1.53725004196167	-1.7035000026226	-1.74122497439384	-1.75430002808571	-1.80142498016357	-1.75335001945496	-1.70069995522499	-1.55375000834465	-1.34619998931885	-1.05019995570183	-0.890825003385544	-0.652199998497963	-0.2985749989748	-0.111649999395013	0.00142500083893538	0.00907500012544915	-0.00102499997592531	0.0614500000956468	0.2115250043571	0.302450008690357	0.318925008177757	0.288924999535084	0.111100002191961	-0.0712999999523163	-0.0389699993655086	0.050840001553297	0.0464199997484684	0.0322100008837879	0.0298000006470829	0.0540099993348122	0.0537499995902181	-0.0214699998265132	-0.113799999654293	-0.169530001282692	-0.198800000548363	-0.106030002608895	-0.0376399978995323	-0.46136000752449	-1.26949998140335	-1.60666999816895	-1.65505003929138	-1.59159001111984	-1.59277999401093	-1.43301998376846	-1.41370998620987	-1.40303000211716	-1.344500041008	-1.2865199804306	-1.25008997917175
11183	tH(GUG)H	-0.725100016593933	-0.656720012426376	-0.641780006885529	-0.761220008134842	-0.891720008850098	-0.99341002702713	-0.965630024671555	-1.0125500202179	-0.943449991941452	-0.911949986219406	-0.865930008888245	-1.000879997015	-1.16117997169495	-1.11702004671097	-0.961589992046356	-0.880399990081787	-0.965219968557358	-0.856649976968765	-0.617119997739792	-0.305069988965988	-0.115409998595715	0.151490002498031	0.175620003044605	0.0760700009763241	0.135869997739792	0.163449998944998	0.12067499756813	0.0565750002861023	0.112199995666742	0.42739999294281	0.315274991095066	0.0452999994158745	-0.458200007677078	-0.76502500474453	-1.13155002892017	-1.09705001115799	-1.1177000105381	-1.04954999685287	-1.07102501392365	-1.33295002579689	-1.37712499499321	-1.27344998717308	-1.16097494959831	-1.08207499980927	-1.04717500507832	-0.818850010633469	-0.65174999833107	-0.813074991106987	-0.856949999928474	-0.848874971270561
11246	tV(AAC)H	-0.178224996477366	-0.0538899987004697	0.113774999324232	0.410120000690222	0.664239999651909	0.912285003066063	0.813175001740456	0.916119989752769	0.890114989876747	0.956485006213188	0.9795549929142	0.988075006008148	0.930319997668266	1.37123998701572	1.49863996505737	1.04690001010895	0.511850009858608	0.171130001544952	0.148184998333454	0.241179999709129	0.162924998253584	0.210540001839399	0.130255004018545	0.0830350019037724	-0.127384998649359	-0.34315000474453	-0.41075000166893	-0.481349989771843	-0.552300006151199	-0.518099993467331	-0.42229999601841	-0.474050015211105	-0.481899991631508	-0.346599996089935	-0.262250006198883	-0.25229999423027	-0.17679999768734	0.0816499979700893	0.22775000333786	0.0595000018365681	0.00144999986514449	-0.0651000011712313	-0.011850000359118	0.0732000004500151	0.0890999995172024	-0.160349994897842	-0.448100000619888	-0.543599992990494	-0.603549987077713	-0.732300013303757
11309	tT(AGU)H	2.97596001625061	2.60439497232437	2.27178996801376	2.20924500226974	1.52008501887321	1.54756500124931	1.5992600440979	1.75546500682831	1.78809996247292	1.73876499533653	1.95970991849899	2.20540491342545	2.41117503643036	2.49597495794296	2.48462496399879	1.63435997366905	0.899950030446053	0.872875010967255	0.698760008811951	0.629945006966591	0.673760002851486	0.644584992527962	0.555719982087612	0.427769996225834	0.319894997775555	0.23894000351429	0.1958899974823	0.133439999818802	0.210639998316765	0.334189996123314	0.282479998469353	0.327770006656647	0.29757000207901	0.233080001175404	0.24708000421524	0.328509998321533	0.477809995412827	0.541629981994629	0.421599999070168	0.282120001316071	0.226920000091195	0.00906999967992306	-0.0707700013648719	0.0117700000293553	0.0242099998518825	-0.00405999924987555	-0.268490007519722	-0.421290010213852	-0.607539993524551	-0.717999994754791
11356	tS(AGA)H	4.02368513345718	3.92189499139786	3.82666999101639	3.72437995672226	3.82569494247437	3.81012496948242	3.80822992324829	3.73401998281479	3.58571002483368	3.39501503705978	3.12789499759674	2.92391000986099	2.68731507062912	2.86993503570557	2.50875490903854	1.53527494370937	0.350889993458986	0.145195002108812	0.143430001288652	0.13077000156045	0.235114998370409	0.303509996831417	0.333220002055168	0.336570011079311	0.127504999889061	-0.0962899991311133	-0.367259994149208	-0.60122999548912	-0.683419978618622	-0.637629985809326	-0.869339978694916	-0.921949994564056	-0.889550006389618	-1.03739004135132	-1.03520002365112	-1.05904998779297	-1.08705002069473	-1.00091001391411	-0.928949987888336	-0.69809000492096	-0.502460008859634	-0.494640004634857	-0.577839982509613	-0.593689984083176	-0.617710000276566	-0.799889999628067	-0.88121001124382	-1.06817003488541	-1.14101002216339	-1.1693400144577
11359	tQ(UUG)H	-0.101750001311302	-0.965849995613098	-1.08599996566772	-0.965849995613098	-0.845700025558472	-0.965849995613098	-0.862899988889694	-0.35809999704361	-0.26800000667572	-0.551099985837936	-0.337699994444847	-0.137099999934435	1.03569996356964	2.26145005226135	1.86625003814697	1.17164999246597	0.160649999976158	-0.0298000052571297	-0.136900000274181	-0.126400001347065	0.067199997138232	0.105350002646446	0.0103499991819263	-0.107650002464652	-0.258799999952316	-0.30905999392271	-0.374734994769096	-0.396500001847744	-0.391630004346371	-0.288555009663105	-0.231720001250505	-0.20300999879837	-0.32010500356555	-0.690405014157295	-0.890034994482994	-0.954964998364449	-0.826934979856014	-0.447210010886192	-0.343845005333424	-0.31236999630928	-0.372220000624657	-0.595794999599457	-0.745984992384911	-0.867109990119934	-0.75863002538681	-0.620659989118576	-0.375690003484488	-0.184629998542368	-0.0092850002925843	0.0628050015307963
11388	tA(AGC)H	0.116740002669394	-0.142719999328256	-0.0491900010034442	0.169280001148581	0.392150002717972	0.455489990115166	0.632799983024597	0.81988000869751	0.834740024805069	0.924310004711151	0.818859988451004	0.468029986321926	0.101989999576472	-0.318330008676276	-0.307849994301796	-0.443209996819496	-0.825070005655289	-0.95560998916626	-0.852189999818802	-0.803899997472763	-0.626369988918304	-0.487769985198975	-0.457970002293587	-0.534270012378693	-0.491810008883476	-0.415479995310307	-0.324964994192123	-0.311075003445148	-0.256139995902777	-0.116409999132156	-0.0330400004982948	-0.0368650002405047	-0.0850449975579977	-0.287769991904497	-0.386080001294613	-0.485304994881153	-0.221109998971224	-0.0944949980825186	-0.16288000009954	-0.258874996379018	-0.301224993169308	-0.397279994189739	-0.343650004267693	-0.357790005207062	-0.393049994111061	-0.285500001162291	-0.297444996982813	-0.455839996039867	-0.383920000493526	-0.392165003716946
11620	tF(GAA)H1	-0.274099992215633	-0.263854992389679	-0.321404992043972	-0.384120011329651	-0.293854993581772	-0.240604998916388	-0.124164998158813	0.09784000441432	0.0806900009512901	0.288935004174709	0.646689987182617	0.51330498456955	0.594350016117096	0.547200021147728	0.925	0.990115007758141	0.905074985325336	0.0200649999082088	-0.304139998555183	-0.204554993659258	-0.0379950008355081	0.133734998852015	0.301289999485016	0.231214996427298	0.0201600011438131	-0.143300002813339	-0.206609997153282	-0.276769989728928	-0.339910006523132	-0.397460001707077	-0.148720003850758	0.0127500005066395	-0.0519100017845631	-0.207009997963905	-0.35487000644207	-0.470039996504784	-0.311690004169941	-0.0314199972897768	0.00728000085800886	0.0785699997097254	0.0837899997830391	0.0714400002267212	-0.0213300002738833	-0.153379997611046	-0.25212000310421	-0.338620010018349	-0.401870012283325	-0.467780005931854	-0.512969991564751	-0.673719990253449
11852	tF(GAA)H2	-0.633104997873306	-0.770445016026497	-0.701925006508827	-0.797404980659485	-0.731505018472671	-0.999020022153854	-1.25274503231049	-1.55659998655319	-1.64197499752045	-1.74683000445366	-1.22684505581856	-0.818665015697479	-0.511119988560677	-0.280220004916191	-0.770899994671345	-0.563239984214306	-0.956174981594086	-1.12242501378059	-0.898585024476051	-0.661104987561703	-0.298665001615882	-0.057125000981614	0.0853449983522296	0.0885599967092276	-0.0678300011903048	-0.302269998192787	-0.306779992580414	-0.268419992923737	-0.200979996472597	0.0245699997991323	0.305410000681877	0.245499999821186	0.194309996068478	0.0691299991682172	-0.052869999781251	-0.0449999999254942	0.0919300004839897	0.391249984502792	0.88499002456665	1.08033002614975	1.28402000665665	1.13939002752304	0.96544998884201	1.01856997013092	1.18050997257233	1.25502998828888	1.10449994802475	1.15333997011185	0.971229982376099	0.721039998531342
11941	tP(UGG)H	1.92075002193451	1.714350014925	1.37160003185272	1.13209998607635	1.13209998607635	0.951874986290932	0.67535001039505	0.603200018405914	0.171800005249679	0.355999992229044	0.909175008535385	1.22505003213882	1.3968999683857	1.8217000067234	1.59204998612404	1.0582499653101	0.385200001299381	0.205949999392033	0.302049994468689	0.400550000369549	0.304174989461899	0.33797500282526	0.344450004398823	0.299374997615814	0.167199999094009	0.18255999982357	0.194480003416538	0.131600003689528	0.0960500009357929	0.152539996802807	0.154080002009869	0.110689997673035	0.10422999560833	0.168729996681213	0.144070002436638	0.0865400016307831	0.13326999694109	0.324700000882149	0.271790006756783	0.207450000941753	0.385749998688698	0.586110001802444	0.662669992446899	0.821080005168915	1.3709599852562	1.40781002044678	1.24561997652054	0.866360014677048	0.867690008878708	0.599530005455017
12084	tT(UGU)H	-1.13126997947693	-0.943909981846809	-0.586445009708405	-0.382989998906851	-0.17335000410676	-0.56252498626709	-0.566890022158623	-0.547364999353886	-0.518035005033016	-0.327860003709793	-0.0103549994528294	0.486764987558126	0.647015000879765	0.671279984712601	0.551999989151955	0.38632001131773	0.244569996744394	0.276544996351004	0.677395009994507	0.821744993329048	1.00152499675751	1.08830500841141	0.940879982709885	0.853919979929924	0.628854995965958	0.571000009775162	0.523949980735779	0.54254999756813	0.587449997663498	0.763200014829636	0.789000004529953	0.496450006961823	0.264450006186962	-0.0466499989852309	-0.390000000596046	-0.421049997210503	-0.361000001430511	-0.00939999893307686	-0.693399995565414	-0.450949996709824	-0.452549993991852	-0.365050002932549	-0.134200003929436	-0.0968499965965748	0.334299996495247	0.711400002241135	0.364849992096424	-0.180449996143579	-0.519599989056587	-0.544550001621246
12107	tV(CAC)H	-1.59726999998093	-1.6352900147438	-1.6193800330162	-1.56218999624252	-1.44661998748779	-1.51015996932983	-1.57331998348236	-1.57055000066757	-1.44334000349045	-1.40243997573853	-1.25022000074387	-1.17469999790192	-0.989749985933304	-1.11998001337051	-1.09140000343323	-1.10932996273041	-1.28243998289108	-1.21150002479553	-1.27481002807617	-1.27168999910355	-1.04986998438835	-0.777709996700287	-0.657540017366409	-0.625460010766983	-0.743520003557205	-0.84981501698494	-0.812425008416176	-0.80986499786377	-0.721080002188683	-0.563744983077049	-0.495374996960163	-0.345720012485981	-0.231670001149178	-0.261640004813671	-0.380990000069141	-0.461159998178482	-0.412439997494221	-0.0277049940079451	0.422065001726151	0.523250010609627	0.732789990305901	0.61556499004364	0.350855006277561	0.177919998019934	-0.0920549996197224	-0.330659991502762	-0.680245006084442	-0.783684998750687	-0.64851498901844	-0.666059991717339
12356	tT(AGU)J	-0.0386799998581409	1.81812997926027	1.89234999418259	1.40189999341965	1.33949999809265	1.67480998039246	1.93237003087997	2.0522900223732	2.11357002258301	1.78855998516083	1.61817003488541	1.91829000711441	2.00057997703552	2.17553999423981	1.83342998027802	1.09823001623154	0.538910013437271	0.463259997963905	0.500390005111694	0.59631000161171	0.747090005874634	0.793049991130829	0.713649982213974	0.510970002412796	0.142109997570515	-0.0573899982497096	-0.0877950008958578	-0.06810999866575	0.0411199985072017	0.318175007402897	0.388830006122589	0.284744990617037	0.0517349980771542	-0.172065004706383	-0.289985004067421	-0.259775005280972	0.0655199944972992	0.895280021429062	2.0122399866581	2.53802497386932	2.52629494667053	2.17043997049332	1.74503000974655	1.11916499137878	0.985140013694763	0.320450005307794	-0.156599999964237	-0.44454500079155	-0.427270004153252	-0.464294989407063
12493	tE(UUC)J	-0.0787000022828579	-0.262900002300739	-0.524499982595444	-0.633150011301041	-0.815799981355667	-0.891499996185303	-0.990500003099442	-1.02600002288818	-0.961699992418289	-0.884900003671646	-0.917849987745285	-1.04614996910095	-1.09670001268387	-1.09260004758835	-1.04265001416206	-0.958849996328354	-0.856950014829636	-0.619549989700317	-0.522250011563301	-0.395499989390373	-0.202149994671345	0.0202999997418374	0.0528499996289611	0.00929999980144203	-0.0120999999344349	0.0124099997625308	-0.0410699997097254	-0.0333749988581985	0.0449749980587512	0.186714994162321	0.247799996286631	0.363559994101524	0.371384990215302	0.276354996860027	0.074915000423789	-0.0488349992781878	-0.0716150004416704	0.178604998067021	0.281714996695518	0.557459987699986	0.655129989981651	0.72419501543045	0.690375009179115	0.732944995164871	0.655214977264404	0.586820003390312	0.485104992985725	0.503369988501072	0.239100007712841	0.306944997981191
12680	tA(AGC)J	-0.401450000703335	-0.345625005662441	-0.482500016689301	-0.577875018119812	-0.52877501398325	-0.224175006849691	0.22530000586994	0.467799991369247	0.577499985694885	0.634575009346008	0.754900023341179	0.816399991512299	0.820900022983551	1.06802502274513	0.404775002971292	-0.240624999627471	-0.666675001382828	-0.823350012302399	-0.827175006270409	-0.675850003957748	-0.466150000691414	-0.276349999010563	-0.28702500462532	-0.238400001078844	-0.291025001555681	-0.342589998245239	-0.360119989514351	-0.271289996802807	-0.142459999024868	-0.00140999974682927	-0.0213000001152977	-0.0570800006389618	-0.215079998970032	-0.336600002646446	-0.466329994797707	-0.595269984006882	-0.870489990711212	-0.811729991436005	-0.883150011301041	-1.17507002353668	-1.27641999721527	-1.19122997522354	-1.15528997182846	-1.02208999991417	-1.08619003295898	-1.12575000524521	-1.20544998645782	-1.30611001253128	-1.30287003517151	-1.38192998170853
12683	tD(GUC)J1	1.09765001535416	0.992319989204407	1.44384999275208	1.51994997262955	1.48039996623993	1.72052998542786	1.36559997797012	0.876599997282028	1.12424998879433	0.55621001124382	0.807039999961853	1.20199996232986	1.51672002077103	1.71551996469498	1.41751998662949	0.482500001788139	0.291679993271828	0.0398100007325411	-0.0547299986705184	-0.0855999983847141	0.00762000009417534	0.0334999998100102	-0.046629998460412	-0.220209994912148	-0.350329995155334	-0.446949996054173	-0.475874997675419	-0.43214999884367	-0.308250002563	-0.305300004780293	-0.206174995750189	-0.164974994957447	-0.132525000721216	-0.222475003451109	-0.262625008821487	-0.182550000026822	0.0591750014573336	0.384800009429455	0.556250005960464	0.543675005435944	0.502924986183643	0.464274995028973	0.408025003969669	0.365824997425079	0.329100005328655	0.317724995315075	0.339474998414516	0.414549991488457	0.472625002264977	0.439674995839596
12733	tR(ACG)J	-1.10792998075485	-1.00458997488022	-1.10134996175766	-1.00828000307083	-0.859579992294311	-0.749080014228821	-0.596020007133484	-0.400020000338554	-0.342030000686646	-0.392089998722076	-0.381810000538826	-0.309439998865128	0.0873499981033092	0.30163000524044	0.180520004034042	-0.153160003572702	-0.331239998340607	-0.291359993815422	-0.224139994382858	-0.219820006191731	-0.0740000016987324	-0.0754299998283386	-0.181140004098415	-0.15218999683857	-0.184429995715618	-0.281805001199245	-0.321615003049374	-0.265779995918274	-0.0712499991990626	0.0528950023464859	0.0169750004424714	-0.0140000003972091	-0.0425750009715557	-0.242229994758964	-0.181084997951984	0.0540749991312623	0.133874998986721	0.483009993284941	1.06900503337383	1.45122504234314	1.46047004461288	1.39039999246597	1.33309996128082	1.42814499139786	1.40240995883942	1.61157999038696	1.51726999878883	1.75462502837181	1.74784502387047	1.65659999847412
12963	tY(GUA)J1	0.327765005081892	-0.0545799978077412	-0.428245007991791	-0.575834980607033	-0.594549986720085	-0.531044998764992	-0.791565009951592	-0.791004994511604	-0.67915498316288	-0.560569998621941	-0.713520011305809	-0.673020002245903	-0.56345000565052	-0.526834984123707	-0.101014996692538	0.1461749965325	-0.0665900019928813	-0.205300004035234	-0.405659998953342	-0.500219993293285	-0.35768000036478	-0.247044996917248	-0.109104999527335	-0.0986600004136562	-0.197375002130866	-0.320879995822906	-0.45130999982357	-0.592040008306503	-0.690540009737015	-0.64381000995636	-0.577690011262894	-0.434759989380836	-0.286620000004768	-0.45925999879837	-0.664020001888275	-0.960970032215118	-1.025760024786	-1.03241999745369	-0.968819987773895	-0.642290014028549	-0.087390000000596	0.892189961671829	1.25714999437332	0.940029972791672	0.802669996023178	0.81217999458313	1.00251996517181	1.22322998046875	1.52552001476288	1.50173004865646
12967	tR(UCU)J1	1.26521500945091	1.32048497796059	1.12721502184868	0.990684995055199	0.856949999928474	1.10400501191616	0.943000018596649	0.825869992375374	0.789829984307289	1.38217503130436	2.1043000459671	1.94451999664307	1.17491003200412	0.0681899972259998	-0.600400000810623	-0.722920009493828	-0.742354989051819	-0.793239998817444	-0.786080002784729	-0.786585000157356	-0.787040004134178	-0.847680005431175	-0.900765010714531	-0.952025002241135	-0.946570003032684	-0.923520004749298	-0.849289989471436	-0.84264999628067	-0.810489988327026	-0.780319994688034	-0.695530015230179	-0.633550012111664	-0.559530001878738	-0.478569996356964	-0.359689992666245	-0.203759993612766	-0.021059999242425	0.179880001395941	0.281029999256134	0.353540000319481	0.577360007166863	0.744040012359619	0.92228000164032	0.905829983949661	0.910489988327026	0.784219986200333	0.715769988298416	0.688040006160736	0.620629990100861	0.606320017576218
12970	tD(GUC)J2	0.870049998164177	1.10147501528263	0.943000018596649	0.807849988341331	0.807849988341331	1.48322503268719	2.16480004787445	1.83689999580383	1.04495002701879	0.00674999877810478	-0.619800001382828	-0.725900009274483	-0.750124990940094	-0.800999999046326	-0.784500002861023	-0.780074998736382	-0.795900002121925	-0.852700009942055	-0.909275010228157	-0.952574998140335	-0.943650007247925	-0.92145000398159	-0.846824988722801	-0.842374995350838	-0.809749990701675	-0.773129993677139	-0.687370014190674	-0.625750011205673	-0.555970001220703	-0.465979996323585	-0.347209993004799	-0.184189994633198	-0.000839998945593834	0.195020000636578	0.289269998669624	0.370160001516342	0.591290009021759	0.767760008573532	0.928670001029968	0.904319983720779	0.903309988975525	0.773079985380173	0.711729991436005	0.682710003852844	0.622269994020462	0.593230015039444	0.462509995698929	0.299759997427464	0.0504599990323186	-0.171139997243881
12999	tD(GUC)J3	-1.11217501759529	-1.06407500803471	-0.929325014352798	-0.842274993658066	-0.911800011992455	-0.936850026249886	-0.573775008320808	-0.12060000281781	0.216224995441735	0.351325005292892	0.0758499996736646	-0.148874999023974	-0.395750008523464	-0.532650008797646	-0.496650002896786	-0.409549996256828	-0.395600005984306	-0.363749995827675	-0.343649998307228	-0.3403500020504	-0.381550006568432	-0.389150008559227	-0.420974992215633	-0.423624992370605	-0.406275004148483	-0.361750000715256	-0.347850000858307	-0.353429999947548	-0.320979997515678	-0.233220002055168	-0.157670000195503	-0.0751399986445904	-0.0173600003123283	0.0893099993467331	0.0868100009858608	0.144879999756813	0.317810007929802	0.543359982967377	0.843410003185272	1.20845999717712	1.37931997776031	1.38977000713348	1.2849999666214	1.14038997888565	1.09836996793747	1.15193002223969	1.20038003921509	1.50347998142242	1.78175001144409	2.02046003341675
13002	tR(UCU)J2	-1.19545496106148	-1.3395200073719	-1.33608998656273	-1.26674996614456	-1.12370502352715	-1.07912500798702	-0.957835012674332	-0.821444994211197	-0.900840011239052	-0.966630026698112	-0.608005008101463	-0.164000003226101	0.189634995721281	0.359335005283356	0.0958699991926551	-0.10956500004977	-0.379910005629063	-0.52637000977993	-0.510930003225803	-0.413109996914864	-0.39538000524044	-0.367629995942116	-0.346849998831749	-0.336610001325607	-0.378330005705357	-0.388310009241104	-0.421039992570877	-0.42216999232769	-0.410460004210472	-0.362850001454353	-0.347549998760223	-0.351770001649857	-0.326519995927811	-0.24723000228405	-0.163680000603199	-0.0805099986493587	-0.0277900002896786	0.082489999383688	0.0886900007724762	0.133919999748468	0.294040007889271	0.52388998568058	0.805839997529983	1.1765900015831	1.36827998161316	1.39658000469208	1.30009996891022	1.15205997228622	1.09667997360229	1.15217001438141
13013	tV(AAC)J	1.5702800154686	1.35653498768806	1.16689999699593	0.99540499150753	0.753050011396408	0.477705004811287	0.540240007638931	0.0605600032955408	-0.131649999693036	-0.202794997394085	-0.0189850001130253	-0.0601249987725168	-0.137090003862977	-0.161210001632571	-0.14492999650538	-0.335945013165474	-0.831155017018318	-0.825945004820824	-0.745225012302399	-0.674300011992454	-0.443145008385181	-0.208245002478361	-0.165129997581244	-0.292814990878105	-0.353374998271465	-0.308050006628036	-0.258350007236004	-0.152100000530481	-0.0127000007778406	0.214900001883507	0.401349991559982	0.430749997496605	0.514149993658066	0.505049988627434	0.443999990820885	0.411750003695488	0.457099989056587	0.447300001978874	0.542449995875359	0.492899999022484	0.326500006020069	0.215700000524521	0.118500001728535	-0.0408499985933304	-0.0890000034123659	-0.256599992513657	-0.442649990320206	-0.672100007534027	-0.781450003385544	-0.839299976825714
13046	tM(CAU)J1	1.00497497618198	0.869875013828278	0.769899994134903	0.656499981880188	0.594175010919571	0.476950012147427	0.402075007557869	0.287550002336502	0.184849994257092	0.0263249994604848	-0.0340500012971461	-0.147400001063943	-0.210500001907349	-0.206499997526407	-0.189750000834465	-0.251174993813038	-0.290049999952316	-0.264324992895126	-0.115949997678399	-0.0235750004649162	0.133149998262525	0.271074999123812	0.353675000369549	0.332724995911121	0.324250005185604	0.243680001795292	0.170149998366833	0.0920399993658066	0.104909999668598	0.191400000452995	0.28343999683857	0.231549993157387	0.0731099979951978	-0.166459992900491	-0.410699996352196	-0.455139997601509	-0.297689998149872	-0.129989998042583	0.0325699996203184	0.161449998617172	0.265619990229607	0.0883599996799603	-0.0949199996888637	-0.384369999170303	-0.577820020914078	-0.629509997367859	-0.643660014867783	-0.755079984664917	-0.937069976329803	-1.18411000967026
13071	tG(GCC)J1	-0.476050001382828	-0.546229991316795	-0.56221998333931	-0.460419991612434	-0.434959989786148	-0.404109999537468	-0.312229990959167	-0.158789998153225	0.0433999991277233	0.0620000014081597	-0.10719999903813	-0.15799999833107	-0.049329998344183	0.220800005272031	1.33221998214722	0.287499992549419	-0.547579991817474	-0.917509973049164	-1.19865998029709	-1.00952999591827	-0.735210001468658	-0.561149996519089	-0.55278000831604	-0.663819992542267	-0.743349999189377	-0.718475013971329	-0.675925016403198	-0.688025012612343	-0.639700010418892	-0.502499997615814	-0.272524997126311	-0.0397000000812113	-0.206049995496869	-0.429399996995926	-0.533049993216991	-0.524025022983551	-0.253600001335144	0.13764999806881	0.357124999165535	0.595300018787384	0.411899998784065	0.138525003800169	0.0406749995891005	-0.0211999993771315	-0.237225007265806	0.0126499971374869	0.112449997104704	0.0841499978560023	-0.092125003982801	-0.272300003096461
13106	tK(CUU)J	-1.04032504558563	-1.05077505111694	-1.12357503175735	-1.10774996876717	-1.04582497477531	-1.13175001740456	-1.19307500123978	-1.13187500834465	-0.974774986505508	-0.939149990677834	-0.850200012326241	-0.651049993932247	-0.392574992030859	-0.000175000168383121	0.0776500003412366	0.0385499997064471	-0.171075004152954	-0.206724999472499	0.0116499997675419	0.170275002717972	0.2478750012815	0.267599992454052	0.204200001433492	0.079174998216331	-0.042599999345839	-0.154590000212193	-0.246569994091988	-0.182909998297691	-0.0682700000703335	0.220829999446869	0.361829996109009	0.331889992952347	0.313839995861053	0.235059994459152	0.111159999668598	0.173780003190041	0.54408999979496	1.00506997704506	1.71495000123978	2.27218005657196	2.30987000465393	2.16652991771698	1.58441998958588	0.655180002748966	0.0793399974703789	-0.142150002717972	-0.236599999666214	-0.159449999779463	-0.112890002131462	-0.0770700006280094
13109	tW(CCA)J	2.11653008460999	2.47732002735138	1.90991003513336	1.67613996267319	1.59732998609543	1.58931999206543	1.7193799495697	1.75236995220184	1.72087999582291	1.89859000444412	2.02100001573563	1.82714003324509	1.73407002687454	1.32606000900269	1.41875002384186	1.66991000175476	1.34679996967316	0.42090999186039	0.300419990718365	0.516880008578301	0.699100017547607	0.771619999408722	0.847980004549026	0.691430014371872	0.406240001320839	0.229325003921986	0.184225000441074	0.18469999730587	0.0646499977447093	0.0416999994777143	0.175124999135733	0.111700000241399	-0.0111250008631032	-0.173249999061227	-0.24057500064373	-0.378800004720688	-0.318200007081032	-0.252025000751019	-0.278999999165535	-0.373499996960163	-0.580474987626076	-0.578024983406067	-0.534850016236305	-0.522875003516674	-0.484374992549419	-0.543300002813339	-0.456325009465218	-0.615725010633469	-0.62695001065731	-0.748799994587898
13121	tM(CAU)J2	0.573989999294281	0.643299984931946	0.799699997901916	0.330039995163679	0.113099999725819	0.033050000667572	0.228459991514683	0.296599993109703	0.466599994897842	0.6492999792099	1.14993995428085	1.35795998573303	1.9531299829483	2.27513999938965	1.83888000249863	1.09380002617836	0.0890199981629849	-0.120360001176596	-0.0872100029140711	-0.0083500012755394	0.152390000224113	0.242880004644394	0.185370001196861	0.0471799998078495	-0.0972700000740588	-0.233689993619919	-0.284154991805553	-0.32484500259161	-0.346150001883507	-0.109060002316255	0.0134850000380538	-0.123620002903044	-0.254069995880127	-0.553939992189407	-0.719379997253418	-0.812830007076263	-0.792669975757599	-0.702374988794327	-0.609040001034737	-0.582464998960495	-0.598444989323616	-0.7166199862957	-0.986384999752045	-1.14709504246712	-1.17510997056961	-1.13611500263214	-1.08152000904083	-1.20343496799469	-1.2515300154686	-1.15813998579979
13128	tL(UAA)J	-0.500150002539158	-0.430775001645088	-0.360100001096725	-0.179399995133281	-0.0708500012988225	-0.00567500106990337	0.484100010246038	0.758874997496605	1.18225000798702	1.28079998493195	1.45487502217293	1.36257499456406	1.42857500910759	1.50692501664162	1.16392497718334	0.526850000023842	0.114874998107553	0.0702500008046627	-0.0513249989598989	-0.0571000015552272	0.0827000012432109	0.174724999815226	0.287425007671118	0.335325010120869	0.338474996387959	0.37041999399662	0.430530002713203	0.481200009584427	0.583550012111664	0.686130005121231	0.751670008897781	0.838350009918213	0.872869998216629	0.875920015573502	0.815010005235672	0.744029992818832	0.732489985227585	0.772699987888336	0.816669994592667	0.770329993963242	0.697269988059998	0.52977999150753	0.247969996929169	-0.0960800029337406	-0.74456000328064	-1.42403999567032	-1.84901999235153	-1.77554000616074	-1.43316003084183	-1.06111000776291
13299	tM(CAU)J3	-0.404080000519753	-0.307380011677742	-0.356229993700981	-0.403589993715286	-0.245500004291534	-0.222420001029968	-0.241269996762276	-0.229249998927116	-0.187769994139671	-0.0920899949967861	0.193899999558926	0.298729994893074	0.445220002532005	0.375809997320175	0.202240000665188	0.0223699990659952	-0.277099999785423	-0.396390005946159	-0.474539995193481	-0.435370007157326	-0.158509998163208	0.0898500001989305	0.263140001893044	0.179710000753403	0.0797200009226799	0.0293849997222424	0.00517000053077936	0.0888149974867702	0.284779994189739	0.546120001375675	0.685010015964508	0.769755011796951	0.707235011458397	0.614969998598099	0.322260001301765	0.03571000052616	-0.0463850007392466	-0.115849998965859	-0.276999997347593	-0.324020007252693	-0.476899990439415	-0.546279999613762	-0.602119985222817	-0.791049998998642	-0.922420006990433	-0.925785002112389	-1.17401998639107	-1.27249001860619	-1.26066997647285	-1.18207998275757
13314	tS(AGA)J	-0.186025007069111	-0.418020011484623	-0.522815009951591	-0.490285001695156	-0.434459993243217	-0.512864990532398	-0.681909981369972	-0.847399979829788	-0.820105016231537	-0.850550019741058	-0.908485001325607	-0.956294989585876	-0.930264994502068	-0.968199989199638	-0.978565010428429	-0.905925008654594	-1.08209501504898	-1.04531499147415	-1.03483996987343	-0.999779999256134	-0.778734982013702	-0.732234993577004	-0.726279988884926	-0.655650010704994	-0.674059998989105	-0.734070008993149	-0.732849991321564	-0.749970006942749	-0.776379978656769	-0.667260003089905	-0.690249997377396	-0.661360013484955	-0.574760007858276	-0.772120016813278	-0.854210007190704	-0.708639991283417	-0.687159991264343	-0.345910008251667	0.043899999698624	0.292710005491972	0.50744001865387	0.366589999198914	0.0903299994766712	-0.142300003021956	-0.265650004148483	-0.337709997594357	-0.339079996943474	-0.35859000235796	-0.477240002155304	-0.551949989795685
13337	tG(GCC)J2	-0.920969998836517	-0.611270001530647	-0.302559996396303	-0.253690004348755	-0.627369999885559	-0.627324983477592	-0.298695001006126	0.231320010125637	0.764510014653206	1.58116498291492	2.11705994606018	1.79855497479439	1.68660495281219	1.62411997318268	1.55835996866226	1.05770000219345	0.587365005910397	0.489469988644123	0.490514989197254	0.469310000538826	0.497790007293224	0.485664996504784	0.247619994357228	-0.0883950009942055	-0.259430003166199	-0.363539999723434	-0.367499998211861	-0.319510006904602	-0.180069999396801	0.0369999994989485	0.127260000258684	0.192900002002716	0.220359998941421	0.176460002362728	0.0858799993991852	0.16152999997139	0.388029986619949	0.648599976301193	0.668369996547699	0.630550014972687	0.359099996089935	0.158570002019405	-0.00591999962925911	-0.163380003720522	-0.295780003070831	-0.48076000213623	-0.640169996023178	-0.74896999001503	-0.824569982290268	-0.935560005903244
13352	tR(CCU)J	1.12645998001099	1.19966999292374	1.30218999385834	1.29411000013351	1.41667002439499	1.2827700138092	1.38560998439789	1.037600004673	0.85765997171402	1.46165000200272	2.54687993526459	2.86560995578766	3.31222996711731	3.31522002220154	1.13505003452301	-0.0601399973034859	-0.711760002374649	-0.770099979639053	-0.602579987049103	-0.353609997034073	-0.104290000349283	0.0367800019681454	0.0455800015479326	-0.120700003579259	-0.311960005760193	-0.243024997413158	-0.238524995744228	-0.198525000363588	-0.130124996881932	0.0366000006906688	0.145300000905991	0.061474998248741	-0.0537249997723848	-0.156399998813868	-0.256300006061792	-0.267225004732609	-0.0678750015795231	0.2888999953866	-0.0281250029802322	-0.228974997997284	-0.273599997162819	-0.329250000417233	-0.333200000226498	-0.359049998223782	-0.225475000217557	-0.247125001624227	-0.485500000417233	-0.677424997091293	-0.745149999856949	-0.855250000953674
13359	tD(GUC)J4	0.250344996154308	0.546295003592968	0.917859998345375	1.2246199965477	1.04486496448517	1.07939994335175	1.41113497614861	2.76952999830246	2.46101990938187	2.36918498277664	2.3499649643898	2.11909998655319	1.58349503874779	1.53518003821373	-0.103609998524189	-0.818919993937016	-0.847910013794899	-1.07591004669666	-1.24776001572609	-1.18091500401497	-0.997974982857704	-0.798600000143051	-0.619085001945496	-0.720889994502068	-0.806914985179901	-0.818329977989197	-0.818789994716644	-0.79546000957489	-0.763860011100769	-0.808219981193542	-0.749449986219406	-0.618000012636185	-0.603869992494583	-0.741459995508194	-0.89922000169754	-1.19145002961159	-1.14026998281479	-1.23453997373581	-1.28960001468658	-1.33496999740601	-1.35703996419907	-1.32030999660492	-1.31078000068665	-1.36427997350693	-1.44948998689651	-1.46654000282288	-1.39642999172211	-1.29098999500275	-1.16221998929977	-1.02838996648788
13366	tY(GUA)J2	-0.209169997321442	0.0706399994902313	-0.00938000157475471	-0.131300002336502	-0.410020005702972	-0.466059994697571	-0.274130000174046	-0.104700000211596	0.037959998450242	0.246679994463921	0.378319996595383	0.407699996232986	0.432690000534058	0.450410008430481	0.438259994983673	0.620649987459183	0.531959983706474	0.433040001988411	0.328770008683205	0.0736100003123283	-0.119449998438358	-0.117219999432564	-0.0879200004041195	-0.136010001599789	-0.206510001420975	-0.308644995093346	-0.461755008995533	-0.480934998393059	-0.510435016453266	-0.468225003778935	-0.342854991555214	-0.310725000500679	-0.259860001504421	-0.334565001726151	-0.4637649923563	-0.615454983711243	-0.672309997677803	-0.620509997010231	-0.613330009579659	-0.637579983472824	-0.625850000977516	-0.726365008950233	-0.77252499461174	-0.883529993891716	-0.935315012931824	-0.952135011553764	-0.927185016870499	-0.899369987845421	-0.927120000123978	-0.93862501680851
13542	tL(UAG)J	0.177140000462532	0.031190000846982	-0.00802999965380877	-0.103580000065267	-0.190250001847744	-0.109040001267567	-0.164259998500347	-0.156949999928474	-0.119970002770424	-0.0912400007247925	-0.0711899995803833	0.105890004336834	0.360049988329411	0.640479999780655	0.747780007123947	0.619069999456406	0.391379994153976	0.276369997859001	0.369359993934631	0.627859979867935	0.656730008125305	0.652269995212555	0.648989993333817	0.509190005064011	0.402350002527237	0.370180009305477	0.423620003461838	0.486814990639687	0.568249997496605	0.680269995331764	0.782780006527901	0.610004985332489	0.47462499588728	0.427244997024536	0.34113000035286	0.29835000038147	0.219000001251698	0.099219998717308	-0.180560007691383	-0.376285001635551	-0.597440002858639	-0.761540007591248	-0.885660007596016	-1.0401299983263	-1.13766500353813	-1.32774001955986	-1.59083496928215	-1.65962997674942	-1.82089997529984	-1.77103002071381
13856	tT(CGU)K	-1.34308998584747	-0.994069999456406	-0.865110003948212	-0.704549998044968	-0.750769996643066	-0.785820007324219	-0.666760009527206	-0.455390003323555	-0.487229999899864	-0.353419995307922	-0.156059997621924	-0.105009997403249	-0.107460000365973	-0.124939998239279	-0.495689988136292	-0.325789991021156	-0.511630001664162	-0.702609997987747	-0.642839992046356	-0.529559987783432	-0.407510003447533	-0.347020012140274	-0.535500010848045	-0.856260019540787	-1.10450000762939	-1.24322500824928	-1.32039996981621	-1.2599750161171	-1.39592501521111	-1.33387503027916	-1.03590002655983	-1.06615000963211	-1.14047500491142	-1.26860001683235	-1.23719999194145	-0.584124989807606	0.0997749902307987	0.926524981856346	0.94964998960495	0.856424987316132	0.859474986791611	0.754974991083145	0.6511500030756	0.441175006330013	0.0974750034511089	-0.278250005096197	-0.336149998009205	-0.382449992001057	-0.57124999165535	-0.567100003361702
13895	tN(GUU)K	-1.14737503528595	-1.04248498976231	-0.885354992747307	-0.778389996290207	-0.673345002532005	-0.554739992320538	-0.321790006756783	-0.187175001949072	-0.247389999032021	-0.205739997327328	-0.146194997243583	0.118119999952614	0.472625005245209	0.842254999279976	0.79630001783371	0.408155006170273	0.0204649999039248	-0.112584998831153	-0.252295003086329	-0.149779998511076	-0.0528600003570318	0.122090003266931	0.19911499992013	0.108134997263551	-0.145459999516606	-0.240910004079342	-0.28361000418663	-0.280520007014275	-0.301749995350838	-0.299580001831055	-0.232139998674393	-0.133080001175404	-0.210070000588894	-0.298599997162819	-0.457370001077652	-0.602050000429153	-0.608450019359589	-0.273299995064735	-0.276219993829727	-0.408559995889664	-0.578679999709129	-0.60149000287056	-0.502299991250038	-0.595419985055923	-0.622680002450943	-0.706239986419678	-0.772699987888336	-0.826879996061325	-0.863940006494522	-0.909150004386902
13928	tL(UAA)K	0.0194050000980496	0.188110004551709	0.515020008385181	0.549595010280609	0.432919995486736	0.498775015771389	0.457285006344318	0.438440008461475	0.906224995851517	1.10808497965336	1.24349500536919	1.60990498661995	2.37522996664047	2.80790003538132	1.97281497120857	0.761755001544952	0.213129997253418	0.00297499988228083	0.156169996410608	0.277704996615648	0.348510003089905	0.360320001840591	0.213614995777607	0.0209399979561567	-0.148204994574189	-0.212709994614124	-0.208420003950596	-0.200329998135567	-0.0727899998426437	0.10944999717176	0.170619997382164	0.037050000205636	-0.0569200004450977	-0.213939995318651	-0.339930003881454	-0.366500011086464	-0.199040000140667	-0.0703599981963634	-0.117260003834963	-0.178960001468658	-0.0842799998819828	-0.0713099988177419	-0.221950001269579	-0.223820002377033	-0.256690002977848	-0.364039993286133	-0.353149995207787	-0.475919994711876	-0.440449997782707	-0.525839993357658
14029	tE(UUC)K	0.754265001416206	0.851249992847443	0.856139993667603	0.793530008196831	0.703475004434586	0.519275011122227	0.234539998322725	0.253739995509386	0.398734995722771	0.492685000598431	0.621819984912872	0.719330009818077	0.973280036449432	0.979635009169579	0.695450010895729	0.156410002475604	-0.266680002957582	-0.504749995470047	-0.325119995698333	-0.0456299986690283	0.194045000523329	0.298869995027781	0.399840001761913	0.374660006165504	0.132265001907945	-0.108859997987747	-0.19171000123024	-0.123130000382662	0.0148300003260374	0.164830000698566	0.295609998703003	0.331459990143776	0.359219998121262	0.19215999469161	-0.0441700011491776	-0.211240004003048	-0.192349997535348	0.0652099996805191	0.556299990415573	0.943180000782013	0.955559974908829	0.690780004858971	0.481560003757477	0.27947999984026	0.0785499967634678	-0.0872500002384186	-0.113459999859333	-0.0684399999678135	-0.0305700000375509	-0.139330003410578
14076	tR(UCU)K	0.955659991502762	0.605359992384911	0.309869996458292	0.129800002276897	0.378810000419617	0.588180011510849	0.770940005779266	0.797189992666244	0.595509997010231	0.158510003611445	-0.045499999076128	-0.0368899989873171	0.00163000111933798	-0.220910000801086	-0.262260003387928	-0.321960008144379	-0.873979985713959	-1.16525002717972	-1.08456004858017	-1.08261001110077	-0.977899992465973	-0.731120002269745	-0.519249999523163	-0.556010013818741	-0.6132199883461	-0.603774988651276	-0.585585001111031	-0.571604999899864	-0.565245002508163	-0.441154995560646	-0.383394995331764	-0.38502499461174	-0.390399995446205	-0.429034993052483	-0.502515000104904	-0.569470000267029	-0.420060002058744	-0.256335005909204	-0.245319993793964	-0.161840003728867	-0.0320800013840199	0.467479991912842	0.737879985570908	1.04714497327805	1.20870000123978	1.22133001089096	0.993205013871193	0.940315008163452	0.681550002098083	0.362135000526905
14171	tK(CUU)K	0.449710005521774	0.442179995775223	0.396500000357628	0.417220005393028	0.370620006322861	0.289400011301041	0.154590003192425	-0.0770100012421608	-0.127589999884367	0.000430001690983772	0.169980002939701	0.236960001289845	0.351249995827675	0.218169999402016	-0.00749000005889684	-0.271209999546409	-0.506189998984337	-0.584219986200333	-0.550059980154037	-0.482379984855652	-0.314769998192787	-0.291499996185303	-0.287289997935295	-0.302310007810593	-0.25733999311924	-0.288299994170666	-0.268589996546507	-0.253155005723238	-0.161500001326203	-0.0527300007641315	-0.0310000005178154	0.0433250009082258	0.109855000115931	0.148800002038479	0.23124500438571	0.294199997931719	0.256189996004105	0.28680499792099	0.339644992351532	0.349255001544952	0.499614989757538	0.683260005712509	0.743259999155998	0.878419995307922	0.874140018224716	0.61442998945713	0.536230003833771	0.484695011377335	0.473325003683567	0.533705012500286
14206	tA(AGC)K1	1.42875999212265	0.78422999382019	0.989129972457886	1.37260001301765	1.68439003229141	1.80340003967285	1.88090999126434	2.01132001876831	1.86110002994537	1.69799996614456	1.75641002655029	1.79396002292633	1.79359000921249	1.88696998357773	1.41227997541428	0.374209986627102	0.0398200001451187	-0.00904999996419065	0.00411999998614192	0.0980799980461597	0.180209997296333	0.228550000488758	-0.0437800005078316	-0.279110004007816	-0.472579997777939	-0.539600014686584	-0.582049995660782	-0.566850006580353	-0.451375000178814	-0.428774990141392	-0.390699997544289	-0.426650010049343	-0.468900002539158	-0.552900016307831	-0.645350009202957	-0.429450005292892	-0.244524996727705	-0.105200000107288	-0.0936499983072281	-0.123550001531839	-0.163000002503395	-0.148875001817942	-0.105350000783801	-0.271000005304813	-0.387199997901917	-0.452375002205372	-0.464224994182587	-0.458200000226498	-0.604400008916855	-0.621550008654594
14382	tW(CCA)K	0.875214979052544	1.19838498830795	1.42131500840187	1.65339994430542	1.62536496520042	1.68711999058723	1.79727998375893	1.71635500788689	2.89869507551193	3.0443000793457	3.0443000793457	2.942129945755	2.87824999094009	2.91870009899139	1.62396999597549	1.27023497819901	0.955980011820793	0.225879997387528	0.281875001266599	0.23206000328064	0.178569999337196	0.286745001375675	0.453439998626709	0.506074991822243	0.393479995429516	0.263790008425713	0.249760004878044	0.242300008237362	0.249399995803833	0.266820007562637	0.398630003631115	0.438239997625351	0.575480002164841	0.697990018129349	0.686050003767014	0.571530014276505	0.481339997053146	0.741750007867813	1.09640002250671	1.25510997772217	1.57037994861603	1.47712997198105	1.3193800330162	1.31322996616364	0.951869976520538	0.789399981498718	0.722039985656738	0.558479988574982	0.40993999838829	0.563899996876717
14398	tV(AAC)K1	1.34684499502182	1.16859501600266	1.00176500678062	0.778925001621246	0.70051501095295	0.70304998755455	0.607089993357658	0.564250001311302	0.410704996436834	-0.00200999602675438	-0.15422999933362	-0.307600010186434	-0.244295001775026	-0.253609994798899	-0.070919999293983	0.0522949999198318	-0.119269997626543	-0.27475999891758	-0.326870000362396	-0.282460002601147	-0.260105005651712	-0.207950001955032	-0.151019998639822	-0.107514999061823	-0.137550000846386	-0.19907999932766	-0.238749998807907	-0.271830001473427	-0.293189996480942	-0.159699998795986	-0.0349500009790063	0.0447199989110231	0.00866000028327107	-0.0793899994343519	-0.137770003080368	-0.156290001422167	-0.236590005457401	-0.11629000082612	-0.0386599998921156	0.131160003691912	0.0623100014403462	0.0513900015503168	-0.322919988632202	-0.602179998159409	-0.769560009241104	-0.909919983148575	-0.957049971818924	-0.964059990644455	-0.961890006065369	-0.947020000219345
14409	tH(GUG)K	1.9796799659729	2.01597995758057	2.05914996862411	2.18909997940063	2.26318995952606	1.84782000780106	1.6376500248909	1.44625002145767	1.43904001712799	1.75581004619598	1.99089002609253	2.13238999843597	2.4239800453186	2.76351993083954	1.92832996845245	1.00691002607346	0.425459998846054	0.165620003640652	0.161159997433424	0.285529997944832	0.222339999675751	0.307310006022453	0.191929998993874	-0.0844300035387278	-0.133579997718334	-0.124899994209409	-0.152655000239611	-0.149904999136925	-0.13652500025928	-0.102690001949668	-0.0216599999461323	-0.0142149996012449	-0.0855499970726669	-0.139085001498461	-0.211744996905327	-0.145620001107454	0.138414998352528	0.186394996196032	0.306409995257854	0.382074993848801	0.449279999732971	0.619240015745163	0.878480014204979	0.975079986453056	0.703549998998642	0.84734999537468	1.47112998962402	1.40185996294022	1.39163001179695	0.922580042481422
14551	tV(AAC)K2	-0.874295017123222	-0.736174982786179	-0.736544984579086	-0.963324975967407	-1.03352003693581	-1.10587996244431	-1.19412999749184	-1.29069002270699	-1.19268503189087	-1.0119049847126	-0.967459997534752	-0.911009979248047	-0.959434995055199	-0.995554965734482	-1.00936497151852	-0.79683001935482	-0.706194999814034	-0.664519995450974	-0.589189992845058	-0.511309985816479	-0.427790001034737	-0.358000005781651	-0.280340003967285	-0.231355003267527	-0.0561300015076995	0.0126999993808568	0.0519000012427568	0.111050002276897	0.193300001323223	0.315799996256828	0.359149992465973	0.517500013113022	0.652700006961823	0.745899975299835	0.71340000629425	0.734149992465973	0.591399997472763	0.326999992132187	0.26155000180006	-0.0851999995065853	-0.491900011897087	-0.770500004291534	-1.03215003013611	-1.20244997739792	-1.21899998188019	-1.12180000543594	-1.16040003299713	-1.15375000238419	-1.18000000715256	-1.09514999389648
14735	tL(CAA)K	1.27969002723694	1.08525002002716	1.08227999210358	1.11129999160767	1.13403997421265	1.27969998121262	1.45423001050949	1.01449999809265	0.820239990949631	0.847759991884232	1.39237997531891	1.9918300151825	2.21539995670319	2.06074000597	0.432880006730556	-0.00894999727606773	-0.450330014526844	-0.67228000164032	-0.679829996824264	-0.457029995322227	-0.143310001119971	0.0918599970638752	0.23710999339819	0.263679999113083	0.216810001432896	0.0779749996960163	0.164375001192093	0.299925000220537	0.384354996681213	0.544509992003441	0.730659982562065	0.884164980053902	0.805575001239777	0.610025006532669	0.418469993770123	0.29864000827074	0.363500002026558	0.667190018296242	1.29984502494335	1.26404501795769	0.961784982681274	0.976975017786026	1.19178003072739	1.14222999215126	0.813450011610985	0.448080000281334	0.1595250017941	-0.108760000765324	-0.386999996006489	-0.632199995219707
14803	tR(ACG)K	0.104649998806417	0.0377000011503696	0.181434999220073	0.857254972308874	1.39286503195763	1.33800005912781	1.33800005912781	1.29844002127647	2.06665500402451	1.7629899919033	0.930779999494553	0.885085019469261	0.717765000462532	0.293250000476837	-0.460084986686707	-1.15994499325752	-1.41086002588272	-1.28124002218246	-1.18608503937721	-0.970600011944771	-0.676945006847382	-0.511664986610413	-0.517579993605614	-0.648130017518997	-0.833570000529289	-0.897600001096725	-0.8410500228405	-0.584420001506805	-0.216920003294945	0.106509996950626	0.304249995946884	0.315659999847412	0.19425999969244	0.0711099989712238	0.0766899986192584	0.216699999570847	0.379670003056526	0.647769999504089	0.842749977111816	0.705719983577728	0.281710007786751	-0.0377399975433946	-0.171290003508329	-0.511369992792606	-0.635560005903244	-0.604740011692047	-0.69468001127243	-0.932110017538071	-1.09402000904083	-1.07070999145508
14846	tD(GUC)K	-0.769345015287399	-0.870350015163422	-0.991090008616447	-0.945395010709763	-0.75631000995636	-0.666164991259575	-0.813564983010292	-0.97425000667572	-0.987204986810684	-1.04010998010635	-0.85763997733593	0.321134988963604	1.3308149933815	1.31279999017715	0.308739997446537	-0.379315002262592	-0.769595009088516	-0.919350001215935	-0.794639998674393	-0.706450009346008	-0.518894992768764	-0.415920002758503	-0.380195000767708	-0.466165000200272	-0.669819986820221	-0.751560020446777	-0.754950016736984	-0.776550000905991	-0.78620001077652	-0.692309999465942	-0.586750018596649	-0.605079990625381	-0.693959999084473	-0.783770006895065	-0.794930022954941	-0.849480003118515	-0.831839990615845	-0.705690008401871	-0.704860019683838	-0.73831998705864	-0.689920002222061	-0.756859987974167	-0.819879990816116	-0.929199981689453	-1.03424000144005	-1.0726499915123	-1.23434001207352	-1.3291999578476	-1.41700001955032	-1.51261001825333
14853	tA(AGC)K2	1.15075002610683	1.26319000124931	1.12634001374245	1.02761500477791	0.76735500395298	0.508900010585785	0.252690000832081	0.223284992575645	0.434029991924763	0.35408500880003	0.36224500387907	0.409560005366802	0.554565005004406	0.539855001866817	0.323384995758533	-0.135445005446672	-0.427625004947186	-0.431699995696545	-0.353350006043911	-0.209554999321699	-0.176480000466108	-0.131089999899268	-0.0711500011384487	-0.185294993594289	-0.308234998583794	-0.469569995999336	-0.483699998259544	-0.480720001459122	-0.21615000218153	-0.0654800001531839	-0.0520799994468689	-0.0752500008791685	-0.0191099997609854	0.107509999163449	0.220799998939037	0.450729995965958	0.73371000289917	0.894670003652573	1.15365995764732	1.27757999897003	1.37286999225616	1.42213003635406	1.53018999099731	1.71176996231079	1.86043001413345	2.03125004768372	2.12371001243591	2.24261000156403	2.3287100315094	2.40436007976532
14985	tK(UUU)K	-0.508009991049767	-0.587779986858368	-0.735889995098114	-0.810040020942688	-0.752530008554459	-0.808179974555969	-0.855349987745285	-0.75288000702858	-0.694270008802414	-0.648439991474152	-0.727639991044998	-0.951939982175827	-0.982929968833923	-0.886690008640289	-0.756510001420975	-0.574140018224716	-0.611199992895126	-0.693989998102188	-0.618290013074875	-0.601849991083145	-0.5353600025177	-0.523620009422302	-0.456599998474121	-0.305939990282059	-0.317880004644394	-0.414274998009205	-0.414925001561642	-0.379700005054474	-0.335650004446507	-0.16712499782443	0.0186000000685453	0.0707500018179417	0.151500001549721	0.123075000941753	0.142874997109175	0.0304999984800816	-0.0696999989449978	0.239100001752377	0.460750006139278	0.566949993371964	0.505749993026257	0.39122499525547	0.0633499976247549	-0.47477500885725	-0.755950003862381	-0.75687500834465	-0.812350004911423	-0.745824992656708	-0.637000009417534	-0.548375010490417
15279	tP(UGG)L	1.33244997859001	0.988645020127296	0.879930004477501	1.0955500215292	1.09605498611927	1.30711504817009	1.98799500465393	2.80088993310928	2.92409992218018	3.02627005577087	3.0443000793457	3.0443000793457	3.0443000793457	2.44313496351242	1.23221000880003	-0.447039999067783	-0.937579998373985	-0.992219999432564	-1.0072999805212	-0.840754997730255	-0.767410010099411	-0.583295014500618	-0.464224998652935	-0.368010005354881	-0.367694999277592	-0.417849993705749	-0.492120000720024	-0.508860006928444	-0.454010003805161	-0.393040010333061	-0.272969996929169	-0.135420002043247	-0.139630000293255	-0.117469997704029	-0.16479000300169	-0.218770004808903	-0.3568200096488	-0.390240007638931	-0.298759996891022	-0.0578899990767241	0.10605999706313	0.290029989182949	0.369529992341995	0.242060005664825	0.119500002264977	0.133150005340576	0.0734200038015842	0.0980499997735023	0.0301100002136081	0.410310011357069
15419	tS(AGA)L	1.43497502803802	1.42760002613068	1.61660003662109	1.34750002622604	0.29474999755621	0.0708750006742775	0.128950004000217	0.0979000013321638	0.113224999979138	0.447000008076429	0.413325004279613	0.107924997806549	0.185574997216463	0.488450013101101	0.524900011718273	0.174199998378754	-0.421950001269579	-0.585475005209446	-0.619575023651123	-0.553550012409687	-0.397324994206429	-0.293299995362759	-0.296474993228912	-0.320174992084503	-0.38510000705719	-0.475070002675056	-0.502129992842674	-0.501440000534058	-0.427340006828308	-0.21484000235796	0.0125499993562698	0.110559999197721	0.104020000249147	0.0149400006979704	-0.075450000166893	-0.100679998844862	0.0102299999678507	0.297529989480972	0.805309998989105	0.846129989624023	0.985700011253357	0.931599986553192	0.655309987068176	0.150599997118115	-0.0406200006604195	-0.0305399999022484	-0.157079999893904	-0.0953300006687641	-0.250859999656677	-0.34543000459671
15525	tA(UGC)L	2.31350004673004	2.71124994754791	2.67349994182587	2.60759997367859	2.71140003204346	2.9845250248909	2.24019998311996	1.62662497162819	1.27284997701645	1.17157503962517	1.33112502098083	1.46595001220703	1.63985002040863	1.09730000793934	-0.00640000053681433	-0.667900010943413	-0.693899989128113	-0.706300005316734	-0.567624993622303	-0.428874999284744	-0.342749990522861	-0.390249997377396	-0.517800003290176	-0.625099986791611	-0.718225002288818	-0.668290001153946	-0.641299992799759	-0.564879992604256	-0.435739994049072	-0.374649992585182	-0.334190005064011	-0.421200001239777	-0.518599981069565	-0.57522000670433	-0.479310005903244	-0.200119997560978	0.0719099956797436	0.273630002140999	0.210380002856255	0.279170003533363	0.17849999666214	0.204259994626045	0.148939998447895	0.0516400009393692	0.0756099987775087	0.0570699982345104	9.99998766928911e-05	-0.15220999950543	-0.367060002684593	-0.506950002908707
15836	tR(ACG)L	1.2953999876976	1.15901000499725	0.986620008945465	0.948810005187988	0.717170000076294	0.771410018205643	0.790199995040894	0.813370001316071	0.929480010271072	1.0475499689579	1.11036001443863	0.87172999382019	0.483650013804436	0.248780005052686	-0.330510005541146	-0.690630006790161	-0.787020009756088	-0.749140012264252	-0.708809989690781	-0.601410001516342	-0.43641000688076	-0.334999993443489	-0.305850008130074	-0.365029999613762	-0.349739998579025	-0.335074998438358	-0.31572499871254	-0.182450003921986	-0.041100000962615	0.0398500002920628	0.115999998524785	0.182925004512072	0.172824997454882	-0.0140750012360513	-0.220000000670552	-0.377599999308586	-0.230149999260902	-0.0572500005364418	0.344975005835295	0.480900004506111	0.871525004506111	0.659850001335144	0.762799978256226	0.991674989461899	1.53082501888275	0.881575003266335	0.748325012624264	0.315375000238419	0.171424999833107	0.216900005936623
15937	tD(GUC)L1	-0.820500004291534	-0.80755500793457	-1.11591500639915	-1.30718004107475	-1.21781003475189	-0.925664964318275	-0.492779985070229	-0.301554989814758	-0.178539998829365	-0.360895000398159	-0.503130014240742	-0.454609996825457	-0.184954998828471	0.0677299989387393	0.0728999964892864	-0.0645900012925267	-0.185479998588562	-0.206645003706217	-0.214959995448589	-0.258630007505417	-0.0928900023922324	0.0380250005051494	0.0423800000920892	0.0311349995434284	-0.0986400032415986	-0.23189000338316	-0.324499997496605	-0.261589998006821	-0.135410002619028	-0.0313300009816885	0.0668200001120567	0.119069999456406	0.179819997400045	0.0397799991071224	-0.0220399990677834	0.160770002007484	0.410049998760223	0.805440008640289	1.39318997859955	2.43821001052856	2.67501003742218	2.94704008102417	2.8552499294281	1.94886000156403	1.11822999119759	0.659110015630722	0.546000003814697	0.209549999237061	-0.082820001244545	-0.302790004014969
15992	tQ(UUG)L	1.85285001993179	2.50166994333267	2.88027501106262	3.96437010765076	3.9021999835968	3.33453495502472	3.42809991836548	3.7203049659729	3.92270004749298	4.16045508384705	4.45326502323151	4.67183513641357	4.53191494941711	3.41771994829178	3.28720005750656	2.09316503405571	1.01581498980522	0.501240013539791	0.258190008997917	0.0827049996703863	0.0106600002618507	0.0651450001867488	0.034459998877719	-0.10324000264518	-0.189184999093413	-0.379900008440018	-0.459799990057945	-0.525849997997284	-0.391599997878075	-0.278049990534782	-0.149900000542402	-0.0430999984964728	0.0273000001907349	0.0421500001102686	-0.0565499998629093	-0.105349998921156	-0.0729999989271164	0.00695000030100346	0.0591499982401729	0.105650002136827	0.133549999445677	-0.0227499986067414	-0.172850005328655	-0.306600004434586	-0.419149994850159	-0.477699995040894	-0.477400004863739	-0.410250008106232	-0.350749999284744	-0.406499996781349
16322	tL(UAG)L1	0.511225010454655	0.598959998786449	0.75286999642849	1.13513002991676	2.02524504065514	2.21474997401238	2.81741501092911	2.78289498090744	2.71061005592346	2.54790507555008	2.43563004136085	1.65010498166084	1.42579496502876	1.28890498876572	0.408435000106692	0.0160350006073713	-0.667879976332188	-0.54139001427684	0.0208749999990687	0.274550004303455	0.455209994316101	0.452030006051064	0.351500001549721	0.337165005505085	0.348249998688698	0.316100001335144	0.313340002298355	0.31037999689579	0.31468999683857	0.403429993987083	0.465799996256828	0.446109998226166	0.392239996790886	0.343160006403923	0.339540007710457	0.333079998195171	0.194350004568696	0.0631400004029274	0.0135100005194545	0.0343600019812584	0.0710899999365211	0.0642599990591407	0.0499399989843369	0.0422699999064207	-0.0925300002098084	-0.22732999920845	-0.302520003914833	-0.325289997458458	-0.345899993181229	-0.16304999999702
16334	tI(UAU)L	-0.698629993200302	-0.638120013475418	-0.683849996328354	-0.559270000457764	-0.599250000715256	-0.482030001282692	-0.53087999522686	-0.589199995994568	-0.549239987134933	-0.372779992222786	-0.0499099977314472	0.415600007772446	0.778669989109039	0.87674001455307	1.01909999847412	0.975959992408752	0.559430009126663	0.316610008478165	0.120659996569157	0.0116399997845292	0.0168799996841699	0.0400899990461767	0.0628200005739927	0.00585999973118305	-0.17265000231564	-0.382544995844364	-0.476144999265671	-0.539355018734932	-0.552385005354881	-0.579059994220734	-0.556135007739067	-0.496534995734692	-0.442995010316372	-0.41002000272274	-0.379164996743202	-0.363634997606277	-0.398510000109673	-0.421930001676083	-0.295115007460117	-0.181650003790855	-0.0716649996116757	0.0694649985060096	0.336734995990992	0.441809998452663	0.325305001437664	0.201024994254112	0.0265100000891835	-0.167655000975356	-0.530470007658005	-0.68013000190258
16390	tL(CAA)L	-0.697969999909401	-0.36781000494957	-0.402610000967979	-0.562480014562607	-0.478740012645721	-0.482530012726784	-0.342739996314049	-0.263250005245209	-0.19600999802351	-0.154349999129772	-0.131009998172522	-0.0731600001454353	-0.0679499988211319	-0.0495499993674457	-0.0726299998117611	0.0933299970813096	0.16492999792099	-0.166520003974438	-0.217479999363422	-0.126310000102967	0.105580000951886	0.251589992642403	0.364479994773865	0.469089996814728	0.398560002446175	0.29023499339819	0.312315006554127	0.334840001165867	0.319905006885529	0.422714994847775	0.641564998030663	0.688940009474754	0.518464994430542	0.255309998989105	0.0417449995409697	-0.131749999523163	-0.225900001078844	-0.174359998106956	-0.0138449994847178	-0.0670699993148446	-0.226815002411604	-0.312464998662472	-0.520740009844303	-0.679514995217323	-0.646459993720055	-0.476970010995865	-0.341194988787174	-0.233024998754263	-0.145599999278784	-0.212915004789829
16426	tA(AGC)L	-0.139150000363588	-0.219519993662834	-0.308099985122681	-0.365630006790161	-0.621490001678467	-0.66317999958992	-0.97509001493454	-1.26240000724792	-1.35649998188019	-1.28843998908997	-1.11850000619888	-0.973919987678528	-0.852380007505417	-0.950990009307861	-1.17998996973038	-1.18111001253128	-1.17944999933243	-1.00284999608994	-0.81460000872612	-0.617959994077683	-0.27834999859333	-0.147429998219013	-0.216459998488426	-0.321229995787144	-0.38483000099659	-0.411949992179871	-0.347049999982119	-0.20087500102818	-0.0687500014901161	0.09854999743402	0.1161999986507	0.0493500013835728	-0.0179500002413988	-0.253199992701411	-0.344500005245209	-0.149424996227026	0.053974999114871	0.334175003692508	0.440299995243549	0.5861000046134	0.812900006771088	1.00709998607635	0.925550013780594	0.586099997162819	0.601375013589859	0.739374995231628	0.420799992978573	0.110799998044968	0.0730750001966953	0.0290749985724688
16493	tV(AAC)L	0.242200002074242	0.0492400020360947	0.193960002064705	0.242200002074242	0.242200002074242	-0.191959998011589	-0.240199998021126	-0.240199998021126	-0.240199998021126	-0.470280000567436	-0.815400004386902	-0.815400004386902	-0.297719998657703	0.193960002064705	0.805039994418621	-0.129599998891354	-0.844930011034012	-0.661939996480942	-0.444949996471405	-0.121730004251003	0.158449995517731	0.432339999079704	0.541950011253357	0.432049995660782	0.269449999928474	0.246554997563362	0.294744995236397	0.290250012278557	0.388429994881153	0.692919979989529	0.776460009813309	0.795654997229576	0.662154999375343	0.500314997136593	0.273414997011423	0.147985000908375	0.306219992786646	0.728429992496967	1.03983500301838	0.990020000934601	1.00598000884056	1.14535998106003	0.383575010299683	0.352800011634827	0.739745020866394	0.649094986915588	0.361810010671616	0.991569995880127	1.5317599773407	1.85808503627777
16604	tL(UAG)L2	0.863330021500587	0.776405021548271	0.901695016026497	0.583855015039444	0.454355013370514	0.50574999153614	0.668399998545647	1.11735998690128	1.13209998607635	1.0239649862051	1.55892502963543	2.52837498784065	2.20417497754097	1.67830002307892	0.615720003843307	0.367775005102158	0.194824998453259	0.151785003021359	0.242895003408194	0.421669996529818	0.525460015237331	0.601795011758804	0.699769979715347	0.645705008506775	0.49975500702858	0.531049996614456	0.557750016450882	0.494499996304512	0.544849991798401	0.630899995565414	0.654650002717972	0.656450003385544	0.562250018119812	0.499799996614456	0.418600007891655	0.297250002622604	0.321549996733665	0.395500004291534	0.238099999725819	0.147700000554323	0.16414999961853	-0.0387000003829598	-0.176199998706579	-0.331300005316734	-0.460950002074242	-0.54305000603199	-0.77004998922348	-0.929500013589859	-0.982749998569489	-0.993699997663498
16612	tI(AAU)L1	1.03649997711182	1.01079500317574	1.01061502695084	0.921964994072914	0.933625003695488	0.614030019938946	0.498460014164448	0.566965010762215	0.639939984679222	0.563409999012947	0.717595002055168	1.17760002315044	1.39955003261566	1.42400001883507	0.975260010361671	0.258139999955893	0.0174199983477592	-0.184775003790855	-0.300115010142326	-0.144080005772412	0.00752499904483557	0.0691049981862307	0.0497050004079938	-0.0451150013133883	-0.237299992144108	-0.365419989824295	-0.47791001200676	-0.501790001988411	-0.418890005350113	-0.403029999136925	-0.331229990720749	-0.268389999866486	-0.478389990329742	-0.733569991588592	-1.03142001628876	-1.34209995269775	-1.53936997652054	-1.16691999435425	-1.06083998680115	-1.03557995557785	-0.916920000314713	-1.29560997486114	-1.06907001137733	-0.858649986982346	-0.730749988555908	-0.795730012655258	-0.719700002670288	-0.696500015258789	-0.675110012292862	-0.573020017147064
16713	tS(GCU)L	1.04193497598171	0.919824993610382	0.716365003585815	0.488394992053509	0.273174992203712	0.0719299991615117	-0.0629100012592971	-0.279755002260208	-0.317389999330044	-0.457474991679192	-0.54537498652935	-0.620974990725517	-0.547764980792999	-0.507759989798069	-0.398690001666546	-0.370374996960163	-0.514299990236759	-0.563180002570152	-0.477839997410774	-0.542864982783794	-0.381204998493195	-0.332290008664131	-0.28998498916626	-0.314355003833771	-0.445680005848408	-0.468610000610352	-0.503280001878738	-0.490939989686012	-0.463960000872612	-0.326759994029999	-0.18804000467062	-0.152520000934601	-0.0845699995756149	-0.0927600011229515	-0.0747899997979403	0.0258500002324581	0.134390001371503	0.432299989461899	0.457629999518394	0.584230005741119	0.61013001203537	0.781649994850159	0.82694000005722	0.66495001912117	0.599699997901917	0.28717999458313	0.084069998562336	0.0697799988090992	-0.274190004169941	-0.699100017547607
16735	tD(GUC)L2	0.245145002007484	0.223760006576776	-0.0012650003656745	-0.253779993578792	-0.34118500649929	-0.392825001478195	-0.277694997936487	-0.119414997845888	-0.0133449994027615	0.0983249995857477	0.040174999460578	-0.142019996978343	-0.207549998164177	-0.272214990109205	-0.339689995348454	-0.354610002040863	-0.321880000829697	-0.247854994982481	-0.30388000831008	-0.331864999234676	-0.242675002664328	-0.23386500403285	-0.297020009160042	-0.444025002419949	-0.67030001282692	-0.819740003347397	-0.798610013723373	-0.838309979438782	-0.79332001209259	-0.826770001649857	-0.882959985733032	-0.811410009860992	-0.88970000743866	-1.2008100092411	-1.44272997379303	-1.56498000621796	-1.38039001226425	-0.609180009365082	0.593309995532036	2.44478996992111	2.5080500125885	2.77107002735138	3.17397997379303	3.56499006748199	3.84734995365143	4.12391998767853	4.29780983924866	3.79608998298645	3.22860004901886	3.20729002952576
16751	tE(UUC)L	2.97030491828918	3.04585996866226	2.96543501615524	2.71892493963242	2.41948503255844	2.25867501497269	2.6881049990654	3.08430495262146	3.05906502008438	2.66620498895645	2.68894002437592	2.67156999111176	1.97974997162819	1.52470500469208	1.20339497923851	0.33867498934269	-0.382404996454716	-0.322330002486706	-0.0299699999392033	0.162445000559092	0.432109989225864	0.60137999355793	0.439264990389347	0.0571100002154708	-0.0734699988737702	-0.0308499997481704	-0.0127499998547137	0.0086200000718236	0.124270000681281	0.182669997215271	0.160870000720024	0.0575600020587444	-0.00306999972090125	-0.156350000202656	-0.269559998810291	-0.217830002307892	-0.0819100019638427	0.00212999924260657	-0.157189997658134	-0.264289999008179	-0.411160007119179	-0.495629993081093	-0.483330002427101	-0.680519998073578	-0.820429992675781	-0.845909982919693	-0.901579976081848	-0.938349974155426	-1.01466000080109	-1.0595499932766
16786	tR(CCG)L	-0.497280013561249	0.0937100015580654	0.464979985356331	0.467600002884865	0.753949993848801	0.915980011224747	0.908500015735626	0.984820020198822	0.916980016231537	0.984820020198822	0.993300020694733	1.0653900206089	1.20228999853134	1.49210000038147	1.53043996095657	0.908359968662262	0.0567999988794327	-0.371909999847412	-0.2733000010252	-0.0772800012491643	0.152359996200539	0.351929998397827	0.345310002565384	0.181919997930527	0.169220001995564	0.296760011464357	0.366844996809959	0.453705005347729	0.629969981312752	0.883540016412735	1.13559501469135	1.15890997052193	1.08318497538567	1.07007499933243	1.14468000531197	1.32638500332832	1.68057001233101	1.9794750392437	2.20337009429932	2.35470999479294	2.46957505941391	2.49169002771378	2.55695501565933	2.88364007472992	3.39316998720169	3.79545503854752	3.934730052948	4.15046488046646	4.24167017936707	4.19704482555389
16920	tK(UUU)L	0.13879999704659	0.00127500016242266	-0.0627499995753169	-0.197574999183416	-0.393299996852875	-0.446850001811981	-0.513574995100498	-0.542575001716614	-0.482149995863438	-0.401949994266033	-0.322925001382828	-0.3108000010252	-0.361299999058247	-0.353900000452995	-0.273900002241135	-0.276825007051229	-0.262250002473593	-0.26545000448823	-0.236850000917912	-0.180500000715256	-0.162550002336502	-0.19709999859333	-0.247499998658895	-0.238649997860193	-0.26800000295043	-0.264100007712841	-0.290160006284714	-0.336380004882812	-0.348250004649162	-0.335109999775887	-0.286470007896423	-0.276480004191399	-0.375940009951591	-0.435919997096062	-0.558829981088638	-0.691879987716675	-0.789239996671677	-0.745390009880066	-0.622729998826981	-0.689629995822907	-0.641320008039475	-0.521929994225502	-0.352120000123978	-0.392420002818108	-0.492150017619133	-0.593589997291565	-0.644130003452301	-0.770009988546371	-0.845459973812103	-0.895869982242584
17089	tL(UAA)L	0.484299995005131	0.463700003921986	0.590875014662743	0.583750009536743	0.594475015997887	0.572649993002415	0.153549998998642	-0.237725004553795	-0.139475003146799	0.204250003880588	1.71299999952316	2.38209998607635	2.23599994182587	1.14744997303933	0.095875003375113	-0.442274997010827	-1.02717499434948	-1.10924997925758	-1.09432497620583	-0.91329999268055	-0.806449994444847	-0.690899983048439	-0.672499999403954	-0.785049989819527	-0.864549994468689	-0.832490003108978	-0.751360011100769	-0.752839994430542	-0.68381000161171	-0.526470002532005	-0.463869994878769	-0.44423999786377	-0.496989989280701	-0.54342001080513	-0.617260009050369	-0.603699988126755	-0.296630006283522	0.0477099996292964	0.0263300012797117	-0.2721799954772	-0.146259999275208	-0.22979000210762	-0.483889997005463	-0.441499999165535	-0.460270008444786	-0.401869994401932	-0.5230299949646	-0.635469996929169	-0.731580001115799	-1.01495996713638
17112	tN(GUU)L	1.0710799574852	0.816859990358353	0.618670010566711	0.508840018510819	0.316599994897842	0.258879996091127	0.200759997963905	0.981040000915527	1.52500003576279	1.93822002410889	2.7958500623703	3.48784999847412	2.90575006008148	2.63860011100769	2.25754005908966	0.66736001521349	0.153410004079342	-0.097950004786253	-0.24597000181675	-0.177599999308586	-0.0214400008087978	0.129289999604225	0.19358000010252	-0.0722799986600876	-0.455659997463226	-0.645749986171722	-0.739299982786179	-0.700249999761581	-0.60139998793602	-0.626550003886223	-0.552250012755394	-0.418100006878376	-0.414700001478195	-0.58772499114275	-0.798949986696243	-0.898250013589859	-0.80689999461174	-0.695574998855591	-0.517450004816055	-0.271549992263317	-0.394475005567074	-0.436800003051758	-0.506424993276596	-0.643224999308586	-0.914325013756752	-1.26652500033379	-1.091024979949	-1.01424999535084	-0.923500001430511	-0.878200024366379
17233	tI(AAU)L2	0.205540006607771	0.454240009188652	0.53229997754097	0.722020000219345	0.788690000772476	0.91284002661705	1.117860019207	1.22500001192093	1.32806001901627	1.29931000471115	1.27252998352051	2.05933001041412	2.96518003940582	2.81984009742737	1.59711002111435	0.756739982962608	0.148910001665354	0.188549998402596	0.246439996361732	0.387529996037483	0.61272000670433	0.646609997749329	0.605020010471344	0.450509989261627	0.318599998950958	0.290489995479584	0.269379997253418	0.260930006206036	0.3587999984622	0.521430003643036	0.498650008440018	0.480160005390644	0.316569993644953	0.00832000151276588	-0.122134997695684	-0.188239999860525	0.0651000026613474	0.206270001828671	0.0338199992664158	-0.0909900068305433	-0.0707199979573488	-0.0199649995192885	0.128915003500879	0.430835010111332	0.626785007119179	0.267860005237162	-0.279715005867183	-0.294565007090569	-0.116785000637174	-0.00113000199198723
17539	tR(UCU)M2	-0.369359993934631	-0.226730002462864	-0.169260001182556	-0.124569997936487	-0.164330000430346	-0.145000002533197	0.0209900017827749	-0.029840000718832	0.191969998925924	0.652450004220009	1.23795001506805	1.49399001598358	1.38408002853394	1.78300997018814	0.86945997774601	0.153440000861883	0.0627600029110909	-0.246270000189543	-0.346170008182526	-0.188450001180172	-0.0374800004065037	0.00142000038176775	-0.0127599997445941	-0.100600001588464	-0.130640003085136	-0.168600000441074	-0.180375002324581	-0.093449997715652	-0.00812500063329935	0.103849998675287	0.292224995791912	0.387250006198883	0.312299996614456	0.266225002706051	0.213675003498793	0.272975001484156	0.454199999570847	0.696575000882149	1.12827497720718	1.63734996318817	2.55865001678467	2.49215006828308	2.44800007343292	2.44982504844666	2.32667499780655	2.01532503962517	2.24377503991127	2.51407504081726	2.49227499961853	2.55547499656677
17625	tY(GUA)M1	0.454060006141663	0.627429991960526	0.484260010719299	0.413400009274483	0.380650010704994	0.360080006718636	0.0501099988818169	-0.331440001726151	-0.626920011639595	-1.14382998943329	-1.97679996490479	-1.26408002376556	-0.861500000953674	-0.962000012397766	-0.839410018920898	-0.623179990053177	-0.953920024633408	-1.20706001520157	-1.18940002918243	-0.919149988889694	-0.651469987630844	-0.415970000624657	-0.24123000651598	-0.207950001955032	-0.278160002827644	-0.37457500398159	-0.396424993872643	-0.399899996817112	-0.437400005757809	-0.276099994778633	-0.070799998822622	0.0428500009002164	-0.0180999990552664	-0.170700000599027	-0.450674995779991	-0.70032499730587	-0.859025001525879	-0.853424981236458	-0.859524995088577	-0.876825004816055	-0.745649993419647	-0.826424986124039	-1.08779999613762	-1.30345004796982	-1.27485004067421	-1.19007501006126	-1.08550000190735	-0.987399995326996	-0.936674982309341	-0.944775000214577
17661	tG(GCC)M	0.548349988460541	0.548480013012886	0.510499995946884	0.39988999068737	0.410999983549118	0.422149994969368	0.541279998421669	0.756330007314682	0.0340599972754717	-0.917710018157959	-0.921289998292923	-0.653130006790161	-0.497990000247955	-0.406549996137619	-0.571979999542236	-0.954629999399185	-1.12067000865936	-1.07591998577118	-1.01374000310898	-0.927150011062622	-0.796789985895157	-0.644550013542175	-0.514410018920898	-0.684059995412827	-0.954370015859604	-1.07524998784065	-1.12300501465797	-1.09367998242378	-0.937544995546341	-0.780610001087189	-0.817504996061325	-0.915915012359619	-1.08291000127792	-1.44876004457474	-1.97266500592232	-2.33235507011414	-1.89520000219345	-1.268730032444	-0.900479965656996	-0.084069999307394	0	0	0	0	0	0	0	0	0	0
17676	tP(UGG)M	0.644450008869171	0.679399996995926	0.589650005102158	0.585449993610382	0.56794998049736	0.417150005698204	0.259299993515015	0.131000000983477	-0.0630999994464219	0.239650003612041	0.979849964380264	0.583799988031387	0.583799988031387	0.643050000071526	-0.180799998342991	-0.53999999165535	-1.00949999690056	-1.15074998140335	-1.05094999074936	-0.917899966239929	-0.736949980258942	-0.733449995517731	-0.67620000243187	-0.769499987363815	-0.852950006723404	-0.919459992647171	-0.969190007448196	-0.9901949852705	-0.879779994487762	-0.786735013127327	-0.728994989395142	-0.749785006046295	-0.812529984116554	-0.9194550126791	-1.00118001103401	-1.09794001579285	-0.974175027012825	-0.746960008144379	-0.402385015040636	-0.0564849975053221	0.217040000110865	-0.293989994376898	-0.410475000739098	-0.497140002250671	-0.780020016431809	-0.976969999074936	-0.983030018210411	-0.798970004916191	-0.849920004606247	-0.957839983701706
17824	tS(AGA)M	-0.360510009527206	-0.284210001304746	-0.105144999548793	-0.131624999828637	0.0242049982771277	0.175784999132156	0.367720000445843	0.465429989993572	0.693239992856979	1.22221997976303	1.41401996016502	1.95689005255699	3.10014004707336	2.47665005922318	2.06000998020172	1.12368499226868	-0.0929450031369925	-0.55727001875639	-0.585584998130798	-0.5588299959898	-0.490915001928806	-0.358480003476143	-0.211079996079206	-0.21504500284791	-0.329134993255138	-0.341040009260178	-0.336430007219315	-0.369749996066093	-0.349159988760948	-0.207930000126362	-0.043679999280721	0.101320001482964	0.231310001015663	0.361880004405975	0.44004000723362	0.525460004806519	0.727640002965927	1.06001999378204	1.1947699546814	1.24345000982285	1.38105998039246	1.43711998462677	1.44269000291824	1.40367999076843	1.38862000703812	1.35434999465942	1.34581003189087	1.33284997940063	1.23404003381729	1.07003998756409
17891	tE(UUC)M	1.59309995174408	1.56299996376038	1.75575000047684	2.14595007896423	2.45295000076294	2.49960005283356	2.5489000082016	2.53664994239807	2.60760009288788	2.88495004177094	2.59055006504059	2.20880007743835	1.85060000419617	1.80040001869202	1.67530000209808	1.18855002522469	0.497350007295609	0.126750003546476	-0.0764999985694885	-0.0808000033721328	-0.0992999970912933	-0.0774000026285648	-0.228150002658367	-0.311749994754791	-0.304150000214577	-0.287075001001358	-0.287609998881817	-0.277995004504919	-0.194609998166561	-0.0723250011913478	0.0264899996109307	0.109754998981953	0.128464998304844	0.174590001255274	0.120429999381304	0.373890000581741	0.640019991993904	0.842805007100105	1.04915998876095	1.33540499210358	1.46217501759529	1.17101502716541	0.906800022721291	0.744240012764931	0.445704998075962	0.420714996755123	0.265665000677109	0.284900001436472	-0.0879749976098538	-0.421704989671707
17963	tA(AGC)M1	1.95423495769501	2.11510511040688	1.88905000686646	1.65240498781204	1.10972000062466	0.748505020141602	0.867454999685287	0.884850010275841	0.688710027933121	0.637035019695759	0.362749999016523	0.171449993550777	-0.00606000050902367	-0.206419997662306	-0.666044998168945	-0.965505003929138	-0.976909980177879	-0.988299995660782	-0.850364997982979	-0.621819996833801	-0.317855003476143	-0.107310002297163	-0.180665002018213	-0.378135007619858	-0.520380014181137	-0.502439987659454	-0.457790008187294	-0.318089997768402	-0.30968000292778	-0.279580008983612	-0.217739999294281	-0.249809998273849	-0.402220010757446	-0.66981001496315	-0.881119990348816	-0.935589987039566	-0.94122000336647	-0.883210009336472	-0.982789999246597	-1.09282001256943	-1.19266000986099	-1.01510999202728	-1.05519998073578	-1.17913001775742	-1.30587999820709	-1.42235996723175	-1.48733998537064	-1.46280996799469	-1.48924000263214	-1.3282900094986
18044	tF(GAA)M	-1.275109988451	-1.28398998379707	-1.21692003011703	-1.12338998317718	-1.04208499491215	-0.755435001850128	-0.632804992794991	-0.50762500166893	-0.522780004143715	-0.526440000534058	-0.226670001074672	0.07298499844037	0.457619991898537	0.405835001170635	0.662164993584156	0.521524995565414	0.42609000056982	0.107340003829449	0.114600000437349	0.223659993335605	0.190149998664856	0.218180001527071	0.271710001677275	0.202295004576445	0.126729999482632	0.010899999178946	0.124950002878904	0.102300003170967	0.133250001817942	0.205899998545647	0.425750002264977	0.323349997401237	0.227250002324581	0.19905000180006	0.131349999457598	0.091899998486042	0.0722500002011657	0.0011999998241663	0.0371500002220273	-0.112100001424551	-0.178849995136261	-0.253100007772446	-0.377250000834465	-0.542649984359741	-0.507399991154671	-0.463449999690056	-0.333000004291534	-0.240050002932549	-0.0845500007271767	0.0280999992974102
18060	tH(GUG)M	1.40491997003555	1.38980997204781	1.3323199570179	1.3847199678421	1.41111997961998	1.48763496279717	1.4150249838829	1.3572350025177	0.916249996423721	0.469280006736517	0.115534999035299	-0.139879999496043	-0.319059991836548	-0.484994983673096	-0.360015001893044	-0.277204988896847	-0.263064995408058	-0.258430002629757	-0.282650002837181	-0.202404999732971	-0.210600001737475	-0.0290350008755922	0.0129250000696629	0.0405399999115616	0.121665000170469	0.12367999702692	0.160890001058578	0.142180001735687	0.154109999537468	0.18690000474453	0.244020000100136	0.309829998016357	0.2507100045681	0.196190004050732	-0.038459999859333	0.046009998768568	0.283930005133152	0.48335000872612	0.536540007591248	0.169699997454882	-0.131560001894832	-0.267689996957779	-0.218200005590916	-0.20975000411272	-0.192579998075962	-0.276609991490841	-0.39334000647068	-0.444630002975464	-0.544619986414909	-0.699830007553101
18075	tV(AAC)M1	0.965389978885651	0.905699980258942	1.05999999046326	0.828200024366379	0.20717000067234	-0.0690999992191792	-0.396699994802475	-0.678039985895157	-0.729579991102219	-0.301969998329878	0.284119999408722	0.690349996089935	0.997310000658035	1.06610001325607	0.815399977564812	0.140220004320145	-0.430989998579025	-0.606559991836548	-0.737830013036728	-0.549759995937347	-0.299390000104904	-0.0881599964573979	0.0654200010001659	0.0847600015345961	-0.0939299991354346	-0.19184500053525	-0.233799999207258	-0.270875000208616	-0.140919999592006	0.000104998797178268	0.13435999955982	0.280765004456043	0.290464988350868	0.164344996586442	0.0185200007166713	-0.151274996995926	-0.212660001963377	-0.0282199986279011	0.115860000252724	0.263690004497766	0.536784993112087	0.286414992809296	0.129654998332262	-0.171375004202127	-0.837159994244576	-1.38202500939369	-1.38769502043724	-1.61229503154755	-0.834960022568703	-0.449730005860329
18078	tW(CCA)M	0.601919996738434	0.300360009819269	-0.0334099993109703	-0.0175599999725819	-0.0493900002911687	-0.0210699999704957	0.0643499970436096	0.237819994986057	0.212400002777576	0.13899999782443	-0.0227300025522709	-0.093979999423027	-0.0617600013036281	0.0679500019177794	0.241820001602173	0.414160001277924	0.398130004107952	0.114290003478527	0.043040000833571	-0.0809700004756451	-0.181339997053146	-0.131340001523495	-0.0348900004290044	0.0488299995660782	0.0632799971848726	0.0188449997454882	0.0306550004519522	0.0973799984902144	0.116039998829365	0.0846550025045872	0.208130000531673	0.256979993730783	0.400084991753101	0.522229999303818	0.582674995064735	0.640674993395805	0.724160000681877	0.929839986562729	1.08609998822212	1.06456000208855	0.88468000292778	0.870495003461838	1.03329498767853	1.30365501642227	1.43875000476837	1.08833497464657	0.698834997415543	0.536864994466305	0.451675008237362	0.302314998209476
18178	tV(AAC)M2	-0.666019985079765	-0.566519992053509	-0.209625001251698	0.0198049984872341	-0.334930006414652	-0.795850001275539	-0.927600026130676	-0.927600026130676	-0.927600026130676	-0.986549991369247	-0.796294967830181	-0.612594972550869	-0.339074990153313	-0.392429991066456	-0.149850004637847	-0.318345002137357	-0.66280500292778	-1.03566499352455	-1.0591649711132	-0.744664996862411	-0.429485006630421	-0.133500000834465	-0.0641100004315376	-0.0889900002628565	-0.046344999410212	0.0115000009536743	0.0672999992966652	0.0697499997913837	0.101600002497435	0.193050004541874	0.389299988746643	0.520750015974045	0.557700008153915	0.525449991226196	0.429049998521805	0.546299993991852	0.676800012588501	0.700249999761581	0.671250015497208	0.720600008964539	0.920349985361099	1.16089999675751	1.28850001096725	1.35334998369217	1.16024994850159	0.984549999237061	0.860799998044968	0.92399999499321	0.903549998998642	0.998799979686737
18267	tD(GUC)M	1.16949999332428	1.16949999332428	1.03301998078823	1.00951497256756	1.66490000486374	1.81273499727249	0.952360007166863	0.739269983768463	0.999504974484444	1.23867999315262	1.53510004878044	1.43424999713898	1.52940005064011	1.48337504267693	1.18657499551773	0.361924990825355	-0.259610005654395	-0.475475005805492	-0.541629998385906	-0.525910021364689	-0.388335004448891	-0.307149994373322	-0.382469992339611	-0.475719997286797	-0.55443999171257	-0.671669989824295	-0.734990006685257	-0.727279990911484	-0.464899995923042	-0.200629998743534	-0.00409999899566174	0.14510999917984	0.25400999635458	0.200690004229546	0.145700000226498	0.214979995787144	0.396650004386902	0.80164999961853	1.48899998664856	2.12420001029968	2.2656800031662	1.53720997571945	0.738149988651276	0.34444999396801	0.0823099970817566	-0.388690008223057	-0.697909992933273	-1.14046001434326	-1.16410998106003	-1.24686998128891
18302	tK(CUU)M	-1.16229000687599	-1.16210999488831	-1.13065995573998	-1.05818496346474	-0.979434958100319	-0.863445010781288	-0.785270002484322	-0.711110013723373	-0.702574998140335	-0.755920016765595	-0.858615016937256	-0.899414995312691	-0.751175004243851	-0.662754997611046	-0.721749991178513	-0.746865004301071	-0.977624997496605	-1.05946499109268	-1.0165599912405	-0.901175028085709	-0.791050019860268	-0.801525011658669	-0.851045009493828	-0.767310011386871	-0.850009986758232	-0.966929984092712	-0.908339995145798	-0.863059991598129	-0.787819993495941	-0.462310010194778	-0.214490002393723	-0.155790001153946	-0.203819994628429	-0.227579998970032	-0.11998999863863	0.1234200052917	0.257050006091595	0.726939985156059	1.04016001224518	0.931019997596741	1.05880996584892	1.18043001890182	1.23036998510361	1.12176997661591	1.15776997804642	1.32535003423691	1.42432997226715	1.45869998931885	1.42837001085281	1.37175000905991
18358	tL(CAA)M	-1.95580005645752	-1.95580005645752	-1.66879999637604	-1.54579997062683	-1.54579997062683	-1.62779998779297	-1.95580005645752	-1.10683999657631	-0.275279995799065	0.909759986400604	1.50243997573853	2.56537003517151	2.99855000972748	2.93622007369995	1.74049997329712	0.697270011901855	-0.0207500003278255	-0.198249998688698	-0.134609996527433	-0.0119199987500906	0.0769800022244453	0.165999997407198	0.100910002738237	0.0538000002503395	-0.00580000076442957	-0.127200001850724	-0.158699996769428	-0.105925001204014	-0.0278250002302229	0.0842500007711351	0.163400001823902	0.200624998658895	0.15217500180006	0.0728000006638467	-0.0323999994434416	-0.043975000269711	-0.0565750012174249	0.0736999977380037	0.651974990963936	0.895675018429756	0.573500007390976	0.317225001752377	-0.0209249965846539	-0.384500004351139	-0.426775000989437	-0.209874998778105	-0.115675001870841	-0.0817499975673854	-0.194299999624491	-0.634049996733665
18522	tM(CAU)M	-0.503074996173382	-0.553749993443489	-0.45117499679327	-0.172575004573446	0.206100001756568	0.81495001912117	1.15847499668598	0.853549987077713	0.634274989366531	0.567350015044212	0.515775002539158	0.480125002563	0.395799994468689	0.775899976491928	0.601999998092651	0.138975003734231	-0.269425002858043	-0.543924994766712	-0.61302500218153	-0.376350000500679	-0.104600000660866	0.10172499762848	0.22562500089407	0.0427000031340867	-0.112824998795986	-0.228950004279613	-0.354929995536804	-0.365629994869232	-0.381309995055199	-0.288989999890327	-0.118079998716712	-0.023149998835288	-0.180960001051426	-0.417510002851486	-0.637039995193481	-0.782499998807907	-0.560090002417564	-0.39839999973774	-0.154209995782003	0.252579999621958	-0.0087100001052022	-0.17322999984026	-0.247120000422001	-0.460160002112389	-0.826059997081757	-0.934679996967316	-0.985709989070892	-0.999439996480942	-1.13811997175217	-1.2521200299263
18549	tV(AAC)M3	0.989134982228279	1.10010000765324	0.834745022654533	0.680564993619919	0.622580003738403	0.562815017998219	0.37177000194788	0.328239998221397	0.285970002412796	0.524565005302429	0.512920014560223	0.388999998569489	0.405445002019405	0.378730000555515	0.360265007615089	0.157274995744228	-0.21214500553906	-0.341890002787113	-0.267835001647472	-0.206530001014471	-0.0489749988541007	0.047770001925528	0.0801850022398867	-0.0102749998099171	-0.0674499994143844	-0.231090000271797	-0.343560004234314	-0.3480299949646	-0.288360005617142	-0.157540000230074	-0.0755800008773804	-0.107809999585152	-0.166329999268055	-0.356419995427132	-0.556439995765686	-0.700599986314774	-0.724080008268356	-0.794110018014908	-0.79721999168396	-0.713320004940033	-0.759769999980927	-0.886599981784821	-0.959519970417023	-0.996589994430542	-1.08192995786667	-1.15737997293472	-1.13941000699997	-1.04289998412132	-0.958129990100861	-1.02716997861862
18887	tR(UCU)M1	-0.0354050007648766	-0.0202650002203882	0.0655800020322204	0.212214997410774	0.226325007528067	0.405620001256466	0.276885007321835	0.315710005164146	0.297625005245209	0.317125001549721	0.310454995930195	0.385604992508888	0.422885006666183	0.81499499976635	0.469439998269081	-0.152665002644062	-0.579325000941753	-0.342585004866123	-0.209939997643232	-0.054545000847429	0.0861699995584786	0.0193149995058775	-0.164564999379218	-0.36917999535799	-0.500449997186661	-0.546479994058609	-0.585670000314713	-0.59504000544548	-0.549019986391068	-0.519160008430481	-0.661280000209808	-0.754339998960495	-0.92584000825882	-1.03272998929024	-1.06369997262955	-0.948029983043671	-0.907890003919601	-0.841599988937378	-0.832629990577698	-0.884620010852814	-0.938150006532669	-0.993739992380142	-1.07786998748779	-1.16196002960205	-1.19763997793198	-1.17398000955582	-1.16808004379272	-1.2859600186348	-1.39651995897293	-1.32761995792389
18935	tA(AGC)M2	0.43439000248909	0.470890012383461	0.692715004086494	0.952785006165504	0.96340000629425	1.08395997881889	1.22123004794121	1.36876500248909	1.10134998559952	1.24000000953674	1.31039999127388	1.30624999403954	2.03883504867554	2.64986997842789	1.30545501708984	-0.747959992289543	-1.02925497889519	-0.921140000224113	-0.728189995884895	-0.454269993305206	-0.265859998762608	-0.318095000088215	-0.324554994702339	-0.379619996249676	-0.437465001642704	-0.467299997806549	-0.416449993848801	-0.374150007963181	-0.193450003862381	-0.0417000008746982	0.0745000001043081	0.0664500016719103	-0.073100003413856	-0.197750002145767	-0.106100000441074	-0.0975500009953976	0.0755000039935112	0.48089998960495	0.977400034666061	1.05430001020432	0.58644999563694	0.575500011444092	0.354000002145767	0.315699994564056	0.359500005841255	0.435350000858307	0.494350001215935	0.419900000095367	0.454699993133545	0.665900021791458
19030	tQ(CUG)M	0.953545016050339	0.926829999685287	0.883025020360947	0.932630008459091	1.00350500941277	1.16453500986099	1.13495500683784	0.933029994368553	0.882569995522499	0.896700024604797	1.14514498710632	1.94524500966072	3.07972496747971	3.09936006069183	3.21250500679016	3.02184000015259	1.40937998890877	0.726795002818108	0.631725004315376	0.747819989919662	1.0030600130558	1.10507500767708	1.09074498414993	0.990894997119904	0.780820003151894	0.58614998459816	0.493089991807938	0.464959990978241	0.444670003652573	0.606740003824234	0.784250003099441	0.915250009298325	0.870620000362396	0.601499992609024	0.440519994497299	0.35713999569416	0.401490005850792	0.967470020055771	2.10634002685547	2.6447300195694	1.7291500210762	1.42354004383087	1.35229001045227	1.49894999265671	1.48900003433228	1.28917996883392	1.19191000461578	0.761549991369247	0.434399992227554	0.29706999361515
19085	tY(GUA)M2	2.90911502838135	2.66078509092331	2.35216500759125	1.94230000972748	1.69993001818657	1.31698002815247	0.481215007416904	-0.0983500009402633	-0.556160005927086	-0.970600008964539	-0.349759999662638	-0.0713599979877472	0.368550007790327	0.443495011329651	-0.104459996521473	0.712785013020039	0.000670001842081547	-0.490984998643398	-0.46186500787735	-0.228645002096891	0.0250799987697974	0.227739995718002	0.308039997518063	0.145254999492317	-0.0798249977640808	-0.31328000575304	-0.378730002045631	-0.39611000418663	-0.496379986405373	-0.419269993901253	-0.252430003881454	-0.211329993605614	-0.263950002193451	-0.38330000936985	-0.536840015649796	-0.752640026807785	-0.70463000535965	-0.327900004386902	0.0471499992534518	0.257129998505116	0.589039993286133	0.895519977807999	0.93996998667717	0.830159986019135	0.727129989862442	0.702619987726212	0.615889990329742	0.568180000782013	0.965450006723404	0.999929976463318
19458	tG(UCC)N	2.18449997901917	2.26413998603821	1.81692998409271	1.61566002368927	1.99635003805161	1.82234001159668	1.92865996360779	1.61089998483658	1.36002997159958	1.17037997245789	0.873579996824265	0.615729993581772	0.422679993510246	0.163360004127026	-0.0700400039553642	-0.524019998311996	-0.611269998550415	-0.684619998931885	-0.654550015926361	-0.597010004520416	-0.482059997320175	-0.399219998717308	-0.35809999704361	-0.352149999141693	-0.384199997782707	-0.39726999104023	-0.344489993155003	-0.2531050093472	-0.126749996095896	-0.115484996885061	-0.021870000846684	0.0058549995534122	-0.0896950009278953	-0.270950008183718	-0.402219995856285	-0.494660015404224	-0.557465010881424	-0.619520002603531	-0.656159988045692	-0.80264501273632	-1.09763498604298	-1.05404499769211	-0.913199982047081	-0.996124991774559	-1.15264495015144	-1.00303997397423	-0.932964977622032	-0.866330003738403	-0.895864999294281	-0.846520006656647
19461	tN(GUU)N1	0.542249992489815	0.538175001740456	0.734750002622604	0.797849997878075	0.525250002741814	0.451525002717972	0.483375005424023	0.404350005090237	0.706024989485741	1.02620001137257	1.05562496185303	1.17195001244545	1.54662501811981	1.68299996852875	1.10007500648499	0.205550007522106	-0.250199999660254	-0.260675001889467	-0.229299996048212	-0.220199998468161	-0.0696750022470951	0.168800000101328	0.24812500923872	0.162599999457598	0.150949995964766	0.0465599992312491	0.0156599997542799	0.0517299992963672	0.194279995560646	0.372200000286102	0.393840003013611	0.502410012483597	0.561790001392364	0.461109992861748	0.106340001709759	-0.0556900002062321	0.0369300000369549	-0.321480005979538	-0.502609995007515	-0.95042998790741	-1.08662000894547	-1.11442997455597	-0.755970019102097	-0.600010013580322	-0.642280012369156	-0.737199997901916	-0.578910008072853	-0.318870005011559	-0.318619999289513	-0.362810003757477
19468	tT(AGU)N1	-0.384769997000694	-0.378279995918274	-0.361120000481606	-0.578759989142418	-0.792989993095398	-1.01039999723434	-1.10382001399994	-1.00585001111031	-1.02851999402046	-0.98795000910759	-1.0169300198555	-1.05249999761581	-1.04999002218246	-1.22709003686905	-1.21307003498077	-1.05900000333786	-0.838050001859665	-0.589680004119873	-0.166360001266003	-0.0925299979746342	0.130909997597337	0.383089992403984	0.529529991745949	0.617029988765717	0.67557001709938	0.722374990582466	0.715824976563454	0.718125015497208	0.8576750010252	1.08634999394417	1.18199998140335	1.09755000472069	1.13752502202988	0.972899988293648	0.684224992990494	0.427699998021126	0.268100000917912	-0.00609999895095825	-0.112474999856204	0.0603500013239682	0.0259250067174435	-0.47282499819994	-0.535800002515316	-0.463424988090992	-0.614150002598763	-0.801849991083145	-0.861249998211861	-0.850949987769127	-0.883874997496605	-0.957249984145164
20040	tF(GAA)N	0.516580009460449	0.484510013461113	0.166099999845028	0.115049999952316	0.24937000349164	0.144890001416206	0.0793999992311001	-0.0513600010424852	-0.235670004040003	-0.443809995055199	-0.534649980068207	-0.614759999513626	-0.6923299908638	-0.724129986763	-0.595699995756149	-0.583080023527145	-0.682929992675781	-0.778999996185303	-0.766600012779236	-0.759040004014969	-0.679710012674332	-0.636569994688034	-0.592669993638992	-0.60511999130249	-0.587750017642975	-0.548569992184639	-0.416079998016357	-0.384969998896122	-0.287374997138977	-0.122755001485348	0.0384550005197525	0.0974849991500378	0.192649998515844	0.202865000814199	0.265884993970394	0.376374995708466	0.545394992828369	0.780969989299774	1.05029002428055	0.961685001850128	0.912075018882751	0.435814987123013	-0.274075008928776	-0.798424994945526	-0.930734983086586	-1.12714999914169	-1.21548999547958	-1.16273502111435	-1.1588750243187	-1.22349004745483
20184	tL(CAA)N	-0.442650005221367	-0.164174998775707	0.0406249997759005	0.117625002749264	0.00262499932432547	0.097649997624103	0.309424988925457	0.306925002485514	0.307699996978045	0.512250006198883	0.558049991726875	0.338375009596348	0.196425003930926	0.0518750008195639	-0.115900002419949	-0.188324999064207	-0.236349996179342	-0.142775002866983	-0.11557499691844	-0.0362249988829717	0.0609000014374033	0.123550001531839	0.118199996650219	0.128674998879433	0.127224998548627	0.134520001709461	0.202879999577999	0.321419996023178	0.399459993839264	0.396499997377396	0.421590009331703	0.460949999094009	0.376140004396439	0.304360002279282	0.187009997665882	0.097070001065731	-0.0743999987840653	-0.0108199995942414	0.048700001090765	-0.140800003707409	-0.39211001098156	-0.345500002801418	0.0474199984222651	0.185739998519421	0.0786399991251528	-0.18905999455601	-0.336350002884865	-0.255819995701313	-0.147660002112389	-0.00325999930500984
20352	tD(GUC)N	0.356719997525215	0.338735011219978	0.403930000960827	0.547014990448952	0.554524999856949	0.570874997973442	0.601654982566833	0.667549994587898	0.631310001015663	0.643189978599548	0.674665004014969	0.829819989204407	1.03554500937462	1.33121502399445	1.471489995718	0.753539994359016	0.379650005698204	0.487440004944801	0.210224997065961	0.0546500010415912	0.247680005431175	0.422490008175373	0.435244990885258	0.484225004911423	0.519299980998039	0.537779995799065	0.434620004892349	0.427350002527237	0.536789983510971	0.489020001888275	0.517599987983704	0.540619999170303	0.568180012702942	0.472089996933937	0.441199994087219	0.445049995183945	0.370490005612373	0.276940008997917	0.156850004196167	0.192439997196198	0.0830500014126301	-0.0849900007247925	-0.1529899969697	-0.354829999804497	-0.505090004205704	-0.687810009717941	-0.79711000919342	-0.966759991645813	-1.06896998882294	-1.17372995615005
20403	tP(UGG)N1	-0.423495000600815	-0.25650000134483	0.174154994171113	0.267779998481274	0.284074991941452	0.292860005795956	0.285215002298355	0.248469997942448	0.22897000014782	0.36891999989748	0.567239981889725	0.4224249958992	0.0957349964417517	-0.183394997101277	-0.389279997348785	-0.649040016531944	-0.642810001969337	-0.727084991335869	-0.782155007123947	-0.784020000696182	-0.736424994468689	-0.658175012469292	-0.534870004653931	-0.464975014328957	-0.38153999298811	-0.326039996743202	-0.275139999389648	-0.24527999907732	-0.225250005722046	-0.1883499994874	-0.125209996849298	-0.0362200001254678	0.058399998024106	0.129250001162291	0.15290000140667	0.209830005466938	0.271670007705688	0.305400007963181	0.278959998488426	0.276200000941753	0.366860008239746	0.552360013127327	0.612609994411468	0.658200013637543	0.675209999084473	0.591629999876022	0.566269993782043	0.572309982776642	0.452299988269806	0.336870002746582
20441	tT(AGU)N2	0.336624998599291	0.251350000500679	0.598499990999699	0.681125000119209	0.781725004315376	0.653050005435944	0.249874990433455	0.143874999135733	0.38272500038147	0.594900012016296	0.768824994564056	0.974074974656105	1.05729998648167	0.769825011491776	0.389499999582767	0.0290000003296882	-0.154249999672174	-0.148174997419119	0.00854999898001552	0.182975001633167	0.175174999982119	0.102300001308322	-0.0416500009596348	-0.190825000405312	-0.269349992275238	-0.360219997167587	-0.357549992203712	-0.317799997329712	-0.243190005421638	-0.177859996259213	-0.237149998545647	-0.466459998488426	-0.661370003223419	-0.765050011873245	-0.857100003957748	-0.715230000019073	-0.307399994134903	-0.266549994051456	-0.332000002264977	-0.488089996576309	-0.572979992628098	-0.650389993190765	-0.670270019769669	-0.680570012331009	-0.53842000067234	-0.424579998850822	-0.398359999060631	-0.436239996552467	-0.368520006537437	-0.274829998612404
20444	tP(UGG)N2	0.105340002477169	0.029160001128912	-0.0767399987205863	-0.145240001380444	-0.0766999989748001	0.220499995350838	0.376370003819466	0.486330014467239	0.521260011196137	0.228680001199245	0.36182999163866	1.28628997802734	2.18449997901917	2.28931005001068	0.595469994843006	-0.446089988201857	-0.535940009355545	-0.829389995336533	-0.8487499833107	-0.835190004110336	-0.667310011386871	-0.480670002102852	-0.375559994578362	-0.445530012249947	-0.478060007095337	-0.477500006556511	-0.500050008296967	-0.493600010871887	-0.472350001335144	-0.453474998474121	-0.342425003647804	-0.256874993443489	-0.18257499858737	-0.285825002938509	-0.425299994647503	-0.496599987149239	-0.276974998414516	-0.148699996992946	0.0180500000715256	0.277724999934435	0.788374990224838	1.60882502794266	1.80190002918243	1.87030002474785	1.56715002655983	1.25482502579689	1.01779997348785	0.940099999308586	0.693975001573563	0.252274990081787
20452	tI(AAU)N1	-1.05739998817444	-0.901500016450882	-0.890949994325638	-1.0701499581337	-0.976900011301041	-0.82505002617836	-0.682449996471405	-0.534449994564056	-0.246900007128716	-0.24549999833107	-0.336850002408028	-0.41584999859333	-0.512549996376038	-0.654699981212616	-0.859100013971329	-0.875849992036819	-0.965100020170212	-1.02030003070831	-0.964049994945526	-0.896699994802475	-0.868149995803833	-0.858000010251999	-0.885450005531311	-0.878100007772446	-0.899049997329712	-0.857359975576401	-0.773824974894524	-0.674690011143684	-0.603354981541634	-0.427664995193481	-0.304149997234344	-0.294509992003441	-0.353275009989738	-0.36595498919487	-0.387415000796318	-0.320275001227856	-0.298320002108812	-0.112754998169839	-0.0208149993792176	-0.0711049998179078	-0.222635003179312	-0.312679992616177	-0.518019992113113	-0.641084998846054	-0.737870013713837	-0.907084986567497	-1.0910550236702	-1.15995502471924	-1.19091999530792	-1.2364049911499
20529	tI(AAU)N2	-0.478780016303062	-0.297450004518032	-0.267260003089905	-0.407925002276897	-0.273549997061491	-0.046635003015399	0.125119999051094	-0.0193099990487099	-0.211044998839498	-0.269005000591278	-0.299699994921684	-0.470555000007153	-0.524414989352226	-0.746060019731522	-0.807379984855652	-0.78307001888752	-0.73546000123024	-0.842509987950325	-0.889145013689995	-0.872229993343353	-0.751529988646507	-0.684410014748573	-0.676370006799698	-0.685924988985062	-0.654005017876625	-0.598729997873306	-0.484759995341301	-0.420879995822906	-0.344280004501343	-0.255830007791519	-0.133120004087687	-0.0652399998158217	-0.059179998934269	-0.0554799996316433	0.022240000218153	0.177059999108315	0.36657999753952	0.565499991178513	0.622799998521805	0.646390002965927	0.698729997873306	0.758760017156601	0.835520017147064	1.12017998695374	3.05181002616882	3.706130027771	1.28658998012543	0.738010004162788	0.211790002882481	-0.302130007743835
20600	tP(AGG)N	0.796089985966682	1.02062997817993	1.22722995281219	1.34538997411728	1.29245000481606	1.47546001076698	1.55956999659538	1.4302649974823	1.3569149851799	1.17198995947838	0.967414984107018	1.13703002631664	1.12108002305031	1.08908000290394	0.0646899998188019	-0.201245002821088	-0.416084997355938	-0.685175007581711	-0.608590018749237	-0.467939995229244	-0.340835000574589	-0.306204999983311	-0.35599500387907	-0.49760499894619	-0.665354996919632	-0.663459992408752	-0.60152000784874	-0.490310010313988	-0.440009999275208	-0.330229997634888	-0.116020000353456	-0.0396599998697639	-0.0627700004726648	-0.110340001434088	-0.11735999956727	-0.0751899980008602	-0.00915999887511134	0.208079998940229	0.335420000553131	0.439300009608269	0.547410011291504	0.650490003824234	0.642820012569427	0.561970007419586	0.506230002641678	0.590000009536743	0.741689985990524	0.848349988460541	0.971889996528626	0.972469979524612
20603	tN(GUU)N2	-0.193980002403259	0.0846099998801947	1.13517000079155	1.11467002630234	1.12917002439499	0.972309982776642	1.19515995979309	1.34925998449326	1.43770999908447	1.55947999954224	1.4766900062561	1.28215000629425	1.35220997333527	1.20861995220184	1.01646997928619	0.782859987020493	0.319530007243156	0.113249997794628	0.0291600007563829	0.0439900003373623	0.0769400000572205	-0.00306000066921115	-0.209129999577999	-0.302089996635914	-0.333820003271103	-0.39449500143528	-0.405425000190735	-0.380449990928173	-0.265869990736246	-0.114240000024438	-0.0582250006496906	-0.00345000047236681	-0.0696699991822243	-0.103990001231432	-0.0637600015848875	0.209300001338124	0.36075000166893	0.398575000464916	0.506995005905628	0.444539985060692	0.257744999229908	0.0933499991893768	-0.0897749990224838	-0.415840001404285	-0.573429976403713	-0.557590016722679	-0.60638499557972	-0.837450018525124	-1.04389499425888	-1.15807501077652
20822	tL(UAA)N	0.91667001247406	1.01289499998093	0.913965013623238	0.918330010771751	0.906465008854866	0.898440006375313	0.706815019249916	0.393404991924763	0.296090006828308	0.400895009934902	0.568435022234917	0.424814999103546	0.202500003576279	0.0826500035822391	-0.224359998852015	-0.620055010914803	-0.581510010361671	-0.582874995470047	-0.5958850055933	-0.528349985182285	-0.323060002177954	-0.170229998975992	-0.197445002198219	-0.241074994206429	-0.280919997394085	-0.32979000210762	-0.286669990420341	-0.246109992265701	-0.157360003888607	-0.155849996209145	-0.0848600007593632	-0.0155999999493361	0.00977000007405877	-0.0785200003534555	-0.20166000276804	-0.176789997518063	-0.0839199997484684	0.13169000223279	0.282340005040169	0.0663000022061169	0.250090002920479	0.476240012049675	0.289880004525185	0.411700010299683	0.394090008735657	0.0329600010067225	-0.184340002387762	-0.19227000027895	-0.528420013189316	-0.881420004367828
21147	tG(UCC)O	-1.3430800318718	-1.32083004713058	-1.34071001410484	-1.28756499290466	-1.09979500770569	-0.907930007576942	-0.894924980401993	-0.982380023598671	-1.12500501275063	-1.04435000419617	-0.882535007596016	-0.645560020208359	-0.251060010865331	0.181785003468394	0.373054994642735	-0.172459994256496	-0.456495003402233	-0.499105010926723	-0.548135015368462	-0.493095007538795	-0.52194499373436	-0.474850006401539	-0.528009997308254	-0.640809994935989	-0.783225014805794	-0.881779992580414	-0.905419993400574	-0.971320003271103	-0.95735998749733	-0.955460011959076	-0.992089986801147	-1.04146000146866	-1.16523001194	-1.22387002706528	-1.4295599937439	-1.57793999910355	-1.49456996917725	-1.27577004432678	-1.10499002933502	-0.997860008478165	-0.642020010948181	-0.358399996161461	-0.164659996330738	-0.0145300000905991	0.0745399998500943	-0.0572900000959635	-0.0939400009810925	-0.126219997555017	-0.189150003343821	-0.272800005972385
21158	tT(AGU)O1	0.855660000443459	0.772749990224838	0.76914499104023	0.728899997472763	0.494084998965263	0.76400001347065	1.04345000982285	1.89549500346184	1.8454950273037	2.02459005713463	2.55919003486633	2.68802995681763	2.71846494674683	2.49283992648125	1.427379950881	0.453129988536239	-0.00671499990858138	0.00387999985832721	0.0350149998441339	0.15346999950707	0.322335009276867	0.325714997947216	0.0903899986296892	-0.372210004925728	-0.558169996738434	-0.673770016431808	-0.714910018444061	-0.689200019836426	-0.647619998455048	-0.647740018367767	-0.688970017433167	-0.773259997367859	-0.978979980945587	-1.32392998933792	-1.33889998197556	-1.22207000255585	-0.96457998752594	-0.665940004587174	-0.576770001649857	-0.708529996871948	-0.771820002794266	-0.920599985122681	-1.07841000556946	-1.21929004192352	-1.24185001850128	-1.25944999456406	-1.15310996770859	-1.20821000337601	-1.2163200378418	-1.1896900177002
21364	tG(GCC)O1	-1.76810503005981	-1.5650750041008	-1.29826499223709	-1.22770500183105	-1.02630499899387	-0.638309992849827	-0.466900007426739	-0.589099994301796	-0.652904999256134	-0.691920006275177	-0.813475009799004	-0.775540012121201	-0.521455013751984	0.0180750007741153	-0.0683799990452826	-0.400925003364682	-0.519049999117851	-0.714059987664223	-0.718620005249977	-0.587375000119209	-0.393839992582798	-0.426084989309311	-0.553920014202595	-0.618530017137527	-0.666775009036064	-0.760250002145767	-0.840849995613098	-0.841149985790253	-0.791150003671646	-0.725649982690811	-0.656199991703033	-0.717400014400482	-0.821749985218048	-1.0037499666214	-0.783300012350082	-0.575100004673004	-0.390399992465973	-0.314850002527237	-0.394000008702278	-0.521599993109703	-0.626099973917007	-0.685099989175797	-0.736900001764297	-0.703400015830994	-0.611049979925156	-0.669099986553192	-0.796199977397919	-1.24704998731613	-1.41944998502731	-1.47140002250671
21367	tN(GUU)O1	-1.30320000648499	-1.38489997386932	-1.2253999710083	-1.2253999710083	-1.2253999710083	-0.984199970960617	-0.574200004339218	-0.815400004386902	-0.815400004386902	0.730400025844574	0.730400025844574	0.730400025844574	0.730400025844574	0.730400025844574	-0.1435999982059	-0.600350007414818	-0.655499994754791	-0.544599980115891	-0.606649994850159	-0.543400019407272	-0.265049993991852	-0.0788499973714352	0.0634499993175268	0.0970499999821186	0.0651499996893108	-0.0547150018624961	-0.0218650005757809	-0.0127199996262789	0.0889800023287535	0.140990003198385	0.183934998512268	0.220855005085468	0.22730500549078	0.0603799998760223	-0.0616750009357929	-0.310429999232292	-0.43924999833107	-0.488955004513264	-0.46767500191927	-0.74842501282692	-0.926835018396378	-1.04105499386787	-1.12893999814987	-1.26273999214172	-1.25000495314598	-1.3671149969101	-1.41832003593445	-1.56437003016472	-1.5311700284481	-1.54779002666473
21488	tS(GCU)O	-1.45090999603271	-1.4274099946022	-1.42458999156952	-1.34400001764297	-1.31325999498367	-1.18499999046326	-1.15657999515533	-1.1655299782753	-1.08766998052597	-0.883499985933304	-0.741239994764328	-0.589490017294884	-0.38542001247406	-0.407159993052483	-0.565619999170303	-0.575349998474121	-0.519459995627403	-0.407150003314018	-0.448679998517036	-0.427130007743835	-0.487510004639626	-0.478860008716583	-0.596310007572174	-0.649909979104996	-0.704329991340637	-0.902189981937408	-0.868629997968674	-0.770729991793633	-0.752844992280006	-0.709464976191521	-0.698229977488518	-0.669610008597374	-0.63187498152256	-0.552814999222755	-0.586319997906685	-0.594180002808571	-0.625349989533424	-0.623490010201931	-0.337190003693104	-0.263054993748665	-0.271414995193481	-0.41724000275135	-0.703310009837151	-0.972874999046326	-1.09520500898361	-1.20371998548508	-1.36980999708176	-1.49718503952026	-1.51970002055168	-1.52934998869896
21508	tG(GCC)O2	0.227300003170967	0.295344989001751	0.690259999036789	1.0432950258255	1.19451499581337	1.33513998985291	1.30150498747826	1.16910999417305	1.05449000000954	0.932094991207123	0.961445021629334	1.40043003559113	2.06275501847267	0.957870000600815	0.529644979536533	-0.672640012204647	-1.15984502434731	-1.18257500529289	-1.21143499612808	-1.00927999317646	-0.874964994192123	-0.698044994473457	-0.717449977993965	-0.887335008382797	-1.01121001541615	-1.01644003391266	-1.0156399846077	-1.00766000747681	-0.912790018320084	-0.842969995737076	-0.850019973516464	-0.847979974746704	-0.898599994182587	-0.930030006170273	-1.05901999473572	-1.13500996828079	-0.897420018911362	-0.719410020112991	-0.560759997367859	-0.496699985861778	-0.48717999458313	-0.459669995307922	-0.501149994134903	-0.674919986724854	-0.735849982500076	-0.815179997682571	-0.921199995279312	-0.839139997959137	-0.797539991140366	-0.817549997568131
21519	tY(GUA)O	-1.08325499594212	-0.852845016121864	-0.674239993095398	-0.601675021648407	-0.498205006122589	-0.420699998736382	-0.437060005962849	-0.383200007677078	-0.349309997260571	-0.240384990721941	-0.0162550004199147	-0.0806950014084578	-0.0851349994540214	-0.0797449972480535	-0.140515001863241	-0.222365000844002	-0.51424999833107	-0.887579992413521	-1.12675000429153	-0.915600007772446	-0.580515004694462	-0.363169999420643	-0.141800000332296	-0.0776800004765391	-0.150339998677373	-0.0939099997282028	-0.0826800003647804	-0.0358000006061047	0.0277999999001622	0.253290000557899	0.500119996070862	0.702269983291626	0.762809997797012	0.815319985151291	0.876650005578995	0.867350018024445	0.904579985141754	1.01132000684738	1.07171998023987	1.14725999832153	1.1997899889946	1.25589002370834	1.27096002101898	1.25891002416611	1.26878999471664	1.2435599565506	1.14687002897263	1.14468998908997	1.18165999650955	1.24408999681473
21555	tP(UGG)O1	0.201809997111559	0.532999992370605	0.34507999420166	0.0037200003862381	0.200560006126761	0.494900013506412	-0.143719998002052	-0.535759989917278	-0.608179979398847	0.614979995042086	1.18565994501114	1.47437996864319	1.79887000322342	0.771319989860058	0.128059997409582	-0.251020003855228	-0.21853000074625	-0.146339999139309	-0.196129994094372	-0.253900001943111	-0.235930003225803	-0.246080000698566	-0.224889999628067	-0.250859999656677	-0.290729993581772	-0.308759997785091	-0.344415001571178	-0.370655007660389	-0.381030002236366	-0.443615005910397	-0.498049986362457	-0.529609999060631	-0.550080016255379	-0.609744995832443	-0.668140003085136	-0.835464996099472	-0.856969985365868	-0.85178000330925	-1.00180497169495	-1.06399499773979	-1.10937997698784	-0.93551499247551	-0.655019995570183	-0.594719994068146	-0.532100000977516	-0.442460004985333	-0.429360005259514	-0.493439990282059	-0.525795014202595	-0.693119993805885
21639	tR(ACG)O	0.541165023297072	0.556900024414062	0.556900024414062	0.92369501888752	1.41057996451855	0.688400009274483	0.558305016160011	0.619300007820129	0.619300007820129	0.619300007820129	0.670800000429153	0.619300007820129	1.01080001592636	0.493850001692772	-0.112214992567897	-0.760300013422966	-1.1817900210619	-1.36340497136116	-1.04143501520157	-0.797454988956451	-0.488965009152889	-0.401574997603893	-0.42909000068903	-0.57001501172781	-0.719704988598824	-0.720849990844727	-0.737549990415573	-0.680900007486343	-0.555250018835068	-0.402199998497963	-0.369499996304512	-0.421399995684624	-0.497249990701675	-0.636350005865097	-0.633649975061417	-0.584400027990341	-0.368749998509884	0.121149996295571	0.52454999089241	0.84485000371933	0.741799980401993	0.430500015616417	0.143350001424551	0.287799999117851	0.222650002688169	0.189249999821186	0.0716500002890825	-0.151199996471405	-0.279949992895126	-0.36089999973774
21662	tT(AGU)O2	-0.486435002088547	-0.0290049966424704	0.155890003219247	-0.0825850024819374	-0.116800002753735	-0.0592500013881363	-0.274519999697804	-0.699559983611107	-0.913254991173744	-1.04515499472618	-1.05859000384808	-1.06602499783039	-0.549074994027615	-0.430444993078709	-0.828995010256767	-1.14345996379852	-1.29839999079704	-1.194730001688	-1.04405497908592	-0.856960016489029	-0.626449996232986	-0.47734999358654	-0.412059992551804	-0.529469990730286	-0.493500009179115	-0.565400004386902	-0.546019983291626	-0.460919988155365	-0.324059996008873	-0.117299999296665	-0.0458700008690357	-0.180699998140335	-0.310070000588894	-0.470669993758202	-0.619000002741814	-0.748379993438721	-0.42817999124527	-0.482460010051727	-0.513170012831688	-0.546500009298325	-0.672699993848801	-0.598909997940063	-0.611249995231628	-0.759020000696182	-0.800049990415573	-0.928229999542236	-0.964220017194748	-0.938940000534058	-0.950709986686707	-0.92379999756813
21843	tK(UUU)O	-1.4464900135994	-1.33483999967575	-1.05149000883102	-0.993690001964569	-1.03002998232841	-0.938049989938736	-0.815099996328354	-0.385289998352528	-0.344699990749359	0.854900008440018	1.83355004787445	1.48954998850822	0.29216001033783	-0.581500005722046	-0.713439990580082	-0.593210011720657	-1.08378000259399	-1.18437997102737	-1.11185001730919	-0.834570008516312	-0.576670005917549	-0.42221000790596	-0.270889995992184	-0.282010000944138	-0.299179998040199	-0.367875000834465	-0.397785003483295	-0.385405007004738	-0.260934997349977	-0.0453150026500225	0.163220001757145	0.17936499863863	0.145734993927181	0.0596450014039874	0.0518600014969707	-0.00924500040709972	0.12910999879241	0.231785005331039	0.241619998216629	0.294849993288517	0.243615004792809	0.0333899996243417	-0.144654998928308	-0.17181000020355	-0.0771449999883771	-0.121025003492832	-0.180515000596642	-0.291449995338917	-0.482375009357929	-0.593074974417686
21899	tP(UGG)O2	0.709340016543865	0.825344985723495	1.4748399913311	2.11117501854897	3.68678991794586	4.48942991495132	4.42740502357483	4.19208507537842	3.93172005414963	3.89140009880066	3.8290799498558	3.85532001256943	4.26237493753433	4.41168503761291	1.68190496563911	0.527279981970787	-0.00615500174462795	-0.233254997804761	-0.13943000100553	-0.0607399987056851	0.00650500003248453	0.0769350005313754	0.0295999999623746	-0.109930000128224	-0.228334997594357	-0.433300003409386	-0.522100001573563	-0.545949995517731	-0.518299996852875	-0.488249987363815	-0.452500000596046	-0.576150000095367	-0.719599992036819	-0.825949996709824	-1.02120000123978	-1.18024998903275	-1.11875003576279	-1.03084999322891	-0.909150004386902	-0.827749997377396	-0.839300006628036	-1.0079500079155	-1.18254995346069	-1.20735001564026	-1.18220001459122	-1.19885003566742	-1.26854997873306	-1.30835002660751	-1.20204997062683	-1.21415001153946
21959	tN(GUU)O2	-0.484570002555847	-0.23134999871254	-0.10734999999404	-0.0183199994266033	0.175300000235438	0.217599995434284	0.314669997990131	0.388459992408752	0.56596000790596	0.579190003871918	0.514550000429153	0.852330011129379	1.08847997784615	1.14701000452042	0.790579986572266	0.564270013570786	0.292019993066788	0.152589995414019	0.257740001380444	0.26623999774456	0.401339998841286	0.425620010495186	0.42566000521183	0.289520001411438	0.121709999442101	0.0806700019165874	0.0501550002023578	0.099719999358058	0.205275002866983	0.274334992468357	0.219189991801977	0.150034995377064	0.129900000989437	0.0669399980455637	0.0246700007002801	0.0252150006126612	0.166879999265075	0.196105003356934	0.0197050014510751	-0.224245004914701	-0.393680000305176	-0.671215012669563	-0.777049979567528	-0.666229999065399	-0.606950014829636	-0.709525007009506	-1.01620999872684	-1.18770999908447	-1.26865498423576	-1.44827499985695
22126	tD(GUC)O	1.61031998991966	1.6857549726963	1.99749497771263	2.21823997497559	2.28457001447678	2.24303003549576	2.21532002687454	2.32955000400543	2.62666996717453	2.25814493894577	2.59569495916367	2.63479995727539	2.57007002830505	2.30045498609543	0.912285029888153	-0.308805000782013	-0.842509979009628	-0.85895998775959	-1.03540999591351	-1.022874969244	-0.849850010871887	-0.83588998913765	-0.785514989495277	-0.834049990773201	-0.92668000459671	-0.97432998418808	-1.04196001291275	-1.0555100440979	-1.01932003498077	-0.962450003623962	-0.997860020399094	-0.977200019359589	-1.10829002857208	-1.33415001630783	-1.3635400056839	-1.49094002246857	-1.44299000501633	-1.51042001247406	-1.53631000518799	-1.43582000732422	-1.49538997411728	-1.55416001081467	-1.56301999092102	-1.58359999656677	-1.51705002784729	-1.49210002422333	-1.71470000743866	-1.88998999595642	-1.85520997047424	-1.97263001203537
22169	tG(CCC)O	1.55187496542931	1.64219999313354	2.01355004310608	2.15677499771118	2.10132503509521	1.80697503685951	1.31279999017715	0.939800009131432	0.870049998164177	1.08610001206398	1.41620001196861	1.77347499132156	1.87215003371239	2.29069995880127	2.36932498216629	0.965100005269051	-0.111675001680851	-0.443324998021126	-0.6613499969244	-0.542199991643429	-0.333825007081032	-0.271775003522635	-0.325774993747473	-0.562449999153614	-0.753425002098083	-0.957130002975464	-1.1005900144577	-1.20729995965958	-1.18565998077393	-1.09919002056122	-1.07360000014305	-0.914290010929108	-1.17382999658585	-1.43383003473282	-1.68443996906281	-1.89081999063492	-1.7471400141716	-1.29264999628067	-0.712269985675812	-0.546339988708496	-0.508809998631477	-0.71139001250267	-0.915150034427643	-1.17100998163223	-1.27843999862671	-1.32535998821259	-1.45812002420425	-1.50590997934341	-1.53460998535156	-1.54258998632431
22300	tV(AAC)O	0.0909499954432249	0.35352499037981	0.717875018715858	0.901125013828278	1.13914996385574	1.60330000519753	2.5471750497818	1.88095000386238	1.59330001473427	1.35132497549057	1.3968999683857	1.5297249853611	1.81355002522469	1.99820005893707	1.76242497563362	0.881249977974221	-0.0714499999303371	-0.148024996742606	0.00915000028908253	0.0935500003397465	0.280499991029501	0.361049994826317	0.297350004315376	0.12709999922663	-0.0280500007793307	-0.105769999325275	-0.14457999765873	-0.167960001528263	-0.121050001680851	0.0582800008356571	0.143850004673004	0.0747000019997358	-0.0462299993261695	-0.343300002813339	-0.556989979743957	-0.586809986829758	-0.429449993371963	-0.168069999665022	-0.0727199994958937	-0.142019999027252	-0.162299996614456	-0.301079997420311	-0.402030003070831	-0.501580005884171	-0.598009985685348	-0.674700009822846	-0.606230020523071	-0.5408999979496	-0.488129985332489	-0.464430001378059
22376	tM(CAU)O1	-0.042900001630187	-0.0262000001966953	0.114000000059605	0.216749995946884	0.152500003576279	0.0836500003933907	-0.158150002360344	0.362450011074543	0.775450021028519	1.2888999581337	1.31279999017715	1.02304998040199	1.17519998550415	0.794900000095367	-0.354899987578392	-0.968149960041046	-1.25830000638962	-1.29099994897842	-1.03395003080368	-0.729400008916855	-0.572299987077713	-0.543100029230118	-0.713950008153915	-0.857600003480911	-1.00229999423027	-1.05532999634743	-1.06882994771004	-1.06648001372814	-0.924435022473335	-0.742114987969398	-0.681034997105598	-0.752594998478889	-0.9216000020504	-0.923934999108315	-0.849655011296272	-0.654785013198853	-0.532354997098446	-0.325090008229017	-0.262785003334284	-0.322080001235008	-0.157445001322776	-0.0470700000412762	-0.116849997267127	-0.0742049999535084	-0.166579998284578	-0.298485000431538	-0.519480001926422	-0.742364999651909	-0.653000020980835	-0.482770008221269
22743	tA(UGC)O	-0.234659996628761	0.20397499576211	0.183869994431734	0.111624996364117	0.18102999702096	0.262100002169609	0.0108049966394901	-0.191500003635883	-0.259755004942417	-0.118830005638301	-0.0168599998578429	-0.0281099995598197	0.161610000953078	-0.0438899997621775	-0.327714990079403	-0.41614501029253	-0.486820001900196	-0.519434997439384	-0.369920003414154	-0.191464999690652	-0.0556049996986985	-0.0992999983951449	-0.112879999727011	-0.0858499992638826	-0.247880004346371	-0.335269993543625	-0.356430000066757	-0.357490003108978	-0.339160004258156	-0.276819993555546	-0.244309996068478	-0.421960008144379	-0.654019999504089	-0.877460008859634	-0.890089988708496	-0.910630005598068	-0.878810006380081	-0.669809997081757	-0.772329998016357	-0.785410004854202	-0.762490022182465	-0.840190011262894	-0.969649982452393	-1.08231998682022	-1.09061999320984	-1.12265001535416	-1.07533997297287	-1.05773001909256	-1.11427997350693	-1.22379003763199
22950	tM(CAU)O2	0.6875	0.642450004816055	0.151349999010563	0.12024999782443	-0.19964999333024	0.12024999782443	0.442450001835823	0.926449984312057	1.11084997653961	1.41299998760223	1.77434998750687	1.87900006771088	1.50629997253418	1.13010001182556	0.333700001239777	0.203450001776218	-0.268249996006489	-0.404799997806549	-0.474450007081032	-0.513799980282784	-0.408550009131432	-0.388349995017052	-0.322050005197525	-0.346949994564056	-0.43079999089241	-0.544880017638206	-0.564084979891777	-0.500594997406006	-0.486824993789196	-0.319815007597208	-0.197849994897842	-0.167944999411702	-0.158095001801848	-0.336634999513626	-0.401335006952286	-0.536989986896515	-0.5755750015378	-0.381925005465746	0.121379994601011	0.632249982655048	1.06616499722004	1.76849502921104	1.67018997073174	1.36489001512527	1.32957997918129	1.35673000216484	1.3782000541687	1.37791002392769	1.58650498986244	1.93156002759933
22957	tP(UGG)O3	-0.801419997215271	-0.790290009975433	-0.757799983024597	-0.721659982204437	-0.722300004959106	-0.438869991898537	-0.210280001163483	-0.143240005522966	-0.171480000019073	-0.180899994820356	-0.181269997358322	-0.22509999871254	0.177229994535446	1.39710001945496	1.97870997190475	1.26995003223419	0.512460007146001	-0.105350002646446	-0.472369986772537	-0.626819977164269	-0.367929993569851	-0.21741000264883	-0.148170001804829	-0.0701499991118908	-0.15769999474287	-0.355445002019405	-0.439600004255772	-0.536569982767105	-0.549859979748726	-0.512349997460842	-0.449094992876053	-0.343549994379282	-0.292929992824793	-0.500330005586147	-0.730750003457069	-0.989180001616478	-1.32537499070168	-1.33289999961853	-1.03577002286911	-0.808040019869804	-0.00348998717963696	1.40946998931468	2.35965994596481	2.78034504652023	2.89869507551193	2.14568500518799	2.38520002365112	2.19663500785828	2.07478504180908	2.12791509628296
23247	tW(CCA)P	0.368890008330345	0.355730000138283	0.351929995417595	0.37610000371933	0.428230008482933	0.335989998281002	0.0419100005179644	0.00435000024735928	0.0391300015151501	0.968850010633469	1.36957995891571	1.76176999807358	2.1680700302124	2.00857000350952	1.63399004936218	1.48525003194809	1.25025001764297	0.726490020751953	0.680759996175766	0.783600002527237	0.769740003347397	0.523430010676384	0.359530004858971	0.282489997148514	0.189020000398159	0.151894997805357	0.182654999941587	0.214820002764463	0.229699999094009	0.304934998601675	0.388084995746613	0.377105008065701	0.350689993798733	0.322300000488758	0.39109999537468	0.43775999546051	0.503040012717247	0.62177999317646	0.705329984426498	0.789585021138191	0.825180011987686	0.858155003190041	0.807650002837181	0.815479987859726	0.99891499876976	1.17672999501228	1.48277497887611	1.77824496030807	2.66309502124786	2.77445993423462
23568	tE(UUC)P	-1.02001498043537	-1.17024497687817	-0.877944990992546	-0.787984970211983	0.220770011842251	1.30191000401974	1.21280002593994	1.21280002593994	1.33918501138687	1.57389998435974	1.57389998435974	1.57389998435974	1.57389998435974	1.57389998435974	2.09443500041962	0.698409978672862	-0.394710009172559	-0.688010008633137	-0.769714984297752	-0.623100000619888	-0.220999999716878	0.0292299997061491	0.0453899998217821	0.0199399998178706	-0.152055005542934	-0.275169992446899	-0.315160000324249	-0.328480005264282	-0.294349992275238	-0.208619998395443	-0.124059998244047	-0.0605200000107288	-0.0691300004720688	-0.327129998058081	-0.639080002903938	-0.814380007982254	-0.988169980049133	-0.734319990873337	-0.428799995779991	-0.107320000976324	-0.729219981096685	-1.41450998783112	-1.16171997785568	-0.895490008592606	-0.658350002765655	-0.75022000670433	-0.537130010128021	-0.534420004487038	-0.599889993667603	-0.551780015230179
23845	tM(CAU)P	0.645500001311302	0.613565015792847	0.606795012950897	0.668589997291565	0.642394998669624	0.568470008671284	0.357354987412691	0.203090002387762	0.256605008244514	0.168104997649789	0.0130049996078014	0.114505001530051	0.209809998422861	0.215899998694658	0.0710800021886826	-0.00514000169932842	-0.243925002217293	-0.266154993325472	-0.282724993675947	-0.268064998090267	-0.381919996440411	-0.484625007212162	-0.498359987139702	-0.559574994444847	-0.652254992723465	-0.758879995346069	-0.842900025844574	-0.816990011930466	-0.786590003967285	-0.729459995031357	-0.760180008411407	-0.874339997768402	-0.920230007171631	-0.88668001294136	-0.809069991111755	-0.844209980964661	-0.725180006027222	-0.678489995002747	-0.612279999256134	-0.554629981517792	-0.618099987506866	-0.644159984588623	-0.743400001525879	-0.960940015316009	-0.999079984426498	-1.15866996049881	-1.15762997865677	-1.21076998710632	-1.16104999780655	-1.17977995872498
24054	tC(GCA)P1	1.63027002811432	1.51820003986359	1.51820003986359	1.40237002372742	0.973429995775223	0.603200018405914	0.314400005340576	-0.143719998002052	-0.605400003492832	-0.240199998021126	0.434520015120506	1.0880900144577	2.61071007251739	2.69513993263245	0.813889998197556	0.236739996820688	-0.339239998161793	-0.362180003523827	-0.236969989538193	-0.028889998421073	0.161000002920628	0.210829998552799	0.0975600020959973	-0.121570000424981	-0.334790003299713	-0.471579992771149	-0.512284988164902	-0.515529996156692	-0.418550001084805	-0.179874999448657	-0.123559996113181	-0.205209996551275	-0.366074996441603	-0.482190012931824	-0.589890027046204	-0.626144993305206	-0.315399995818734	0.266275009140372	0.707019996643066	0.800980025529861	0.848030006885529	0.798785009980202	0.477225005626678	0.196925001591444	0.00877999737858772	-0.11965000256896	-0.127715002372861	0.00594999929890037	0.219700006023049	0.316305008530617
24297	tF(GAA)P1	1.40227000117302	1.46554002761841	1.54382497668266	1.85368000268936	1.66253498792648	1.51731499433517	1.66853502392769	1.9485199868679	2.27849996089935	2.20400003194809	1.97694499492645	2.33520004749298	1.98381505012512	1.80847494602203	0.926584996283054	0.191939999163151	0.0704500002786517	0.105559996701777	-0.0125749989412725	0.010959999775514	0.121889999881387	0.243054997175932	0.24021000303328	0.0913650021888316	-0.0554800014011562	-0.230140002071857	-0.317999997735024	-0.291619998216629	-0.258359998464584	-0.298780000209808	-0.413509997725487	-0.434550005197525	-0.564340001344681	-0.768830001354218	-0.98296000957489	-1.14048002958298	-0.882680010795593	-0.516659989953041	0.000990001112222672	0.0469299990450963	-0.120789999142289	-0.0505800001323223	-0.129070004820824	-0.228010003268719	-0.243349994719028	-0.342659991979599	-0.502429991960526	-0.673049980401993	-0.638749998807907	-0.76538999080658
24321	tG(GCC)P1	1.15807998776436	1.32173999547958	1.09149001836777	0.953000020980835	0.671959984302521	0.660799980163574	0.467340007424355	0.267570008337498	0.134439999237657	0.247960004210472	0.530230003595352	0.236259998381138	0.180359998345375	-0.086499997228384	-0.139979998767376	-0.733339980244637	-1.40385999679565	-1.48940004110336	-1.20102995634079	-1.03642002344131	-0.864779990911484	-0.729900002479553	-0.575160008668899	-0.608050006628037	-0.55527001619339	-0.488495004177094	-0.442790001630783	-0.312044990062714	-0.146384998038411	0.026740000967402	0.165915000066161	0.315049989521503	0.388455003499985	0.428320001065731	0.473639993369579	0.484140001237392	0.669749976694584	0.799135014414787	0.928800019621849	1.01507498919964	1.03437497615814	1.05844999551773	1.16064500212669	1.04186501204968	0.754675000905991	0.81340999007225	1.02963497936726	1.37446998953819	1.33348003029823	1.13737002015114
24336	tK(CUU)P	-0.545834992825985	-0.222360000386834	0.211370000988245	0.254924991726875	0.372320002317429	0.468015004694462	0.500899983942509	0.562240001559257	0.360545003414154	0.491619989275932	0.561179998517036	0.708565002679825	0.665515002608299	0.654600001871586	0.173610006272793	-0.0957250006496906	-0.361419992148876	-0.436454990506172	-0.514854988455772	-0.496124988794327	-0.491380000114441	-0.421259994804859	-0.469154994189739	-0.508675003051758	-0.554590013623238	-0.62969001531601	-0.693220007419586	-0.675929999351501	-0.613719993829727	-0.504100015759468	-0.453110003471375	-0.366429996490479	-0.330089992284775	-0.365890005230904	-0.459290009737015	-0.45475999712944	-0.573860001564026	-0.442850014567375	-0.231840004771948	0.0234599996358156	0.540359991788864	0.752870011329651	0.570089989900589	0.271959999203682	0.0567599977366626	-0.0726799987256527	0.126040002703667	0.161040003597736	0.24872000515461	0.378050002455711
24405	tF(GAA)P2	-0.64166501313448	-0.712614992260933	-0.783060011267662	-0.717810013890266	-0.747015005350113	-0.760485020279884	-0.833510002493858	-0.74633501470089	-0.660210001468658	-0.612485006451607	-0.641655027866364	-0.599640008807182	-0.504925009608269	-0.472619992494583	-0.427080008387566	-0.420700013637543	-0.543005013465881	-0.618825003504753	-0.723879998922348	-0.806840002536774	-0.771684980392456	-0.697569996118546	-0.555445009469986	-0.408329989016056	-0.434314996004105	-0.525350004434586	-0.47579999268055	-0.423900008201599	-0.399749994277954	-0.293250001966953	-0.146799996495247	-0.0089000016450882	0.182050004601479	0.172349996864796	0.130000002682209	0.107550002634525	0.107550002634525	0.473749995231628	0.96544998884201	1.09299999475479	1.07410001754761	1.47089999914169	1.78764998912811	1.77420002222061	1.61934995651245	1.4132000207901	1.3965499997139	1.13445001840591	0.901099979877472	0.863400012254715
24567	tS(UGA)P	1.11623002290726	1.31547000408173	1.2188099861145	0.966739994287491	0.766829991340637	0.565650007128715	1.14637999534607	0.803320002555847	0.508840018510819	0.373919999599457	0.350500006973743	0.127160000801086	-0.333000004291534	0.557159978151321	1.21197997331619	0.400590005517006	-0.524000011384487	-0.946870005130768	-0.859870004653931	-0.659750014543533	-0.394349998235702	-0.160539995133877	-0.104890000075102	-0.183610002696514	-0.264669995009899	-0.321350000798702	-0.341525003314018	-0.286149993538857	-0.208849996328354	0.0233749994076788	0.314524993300438	0.462024994194508	0.490950003266335	0.433825001120567	0.338125005364418	0.364900000393391	0.473349995911121	0.705624982714653	1.06155000627041	1.24107500910759	1.25409996509552	1.3495500087738	1.28935000300407	1.15597501397133	1.05389997363091	1.07802498340607	1.1825749874115	1.55489999055862	2.10879996418953	2.28264999389648
24709	tT(UGU)P	-0.116755000129342	-0.00936500066891313	0.135814996808767	0.161910001561046	0.194999998807907	0.433510001003742	0.848975002765656	1.41481000781059	2.06378502249718	3.07853494882584	2.20957505702972	1.23817500472069	0.891300010681152	0.573400003649294	-0.0348249992355704	-0.0767949972301722	-0.175140001997352	-0.236080003529787	-0.220214996486902	-0.16721999719739	-0.174464998394251	-0.304055009037256	-0.579470013082027	-0.737630018591881	-0.784734988212585	-0.538420009613037	-0.278479997813702	-0.189909994602203	-0.189599998295307	-0.140009998530149	-0.165459999442101	-0.230360001325607	-0.280969995260239	-0.258249989151955	-0.0506299946224317	0.407520009577274	1.03852999210358	1.44007999897003	1.22501003742218	0.482540002465248	0.43189999461174	0.445100003480911	0.478870007395744	0.779120010137558	0.955720007419586	0.804019999504089	0.0149199977517128	-0.174360000342131	-0.263839991390705	-0.454919999837875
24752	tK(UUU)P	0.271200001239777	0.146210004389286	0.149220000952482	0.332380011677742	0.242919999361038	0.217299997806549	-0.0100600022822618	-0.330599993467331	-0.48270999789238	-0.318540000915527	-0.082659999281168	-0.104069997370243	0.164089997857809	0.285660007596016	0.0601600021123886	-0.230419996380806	-0.457609981298447	-0.67519998550415	-0.551339983940125	-0.398100000619888	-0.174960002303123	-0.0865699991583824	-0.0643899995833635	-0.0817300014197826	-0.170100004225969	-0.321830009669065	-0.413200002908707	-0.424294997751713	-0.385214994847774	-0.299805000424385	-0.166560001671314	-0.232555001229048	-0.326029998809099	-0.539789995551109	-0.681165000796318	-0.975080025196075	-1.26702502965927	-1.46207998991013	-1.14782504439354	-0.77059001326561	-0.420679993927479	-0.380180004239082	-0.346050000190735	-0.578305025398731	-0.677679994702339	-0.69122499525547	-0.658179992437363	-0.575209999084473	-0.404010006785393	-0.400004997849464
24764	tC(GCA)P2	0.459410008788109	0.275300008058548	0.407950004935265	0.562059989571571	0.692459976673126	0.7896499812603	0.76428000330925	0.56186999976635	0.757049983739853	0.940040004253387	1.02360998988152	1.12316001653671	1.25404996871948	1.35361995697021	1.22642998695374	0.454399999510497	-0.176599999470636	-0.387080001831055	-0.361919990181923	-0.236040000617504	-0.14654999896884	-0.110160000622272	-0.173820000886917	-0.338839991390705	-0.562989988923073	-0.695699974894524	-0.644899994134903	-0.458575002849102	-0.148199994117022	0.278400000184774	0.684399992227554	0.972924992442131	1.20645001530647	1.37415000796318	1.48737499117851	1.61417499184608	1.81654998660088	1.9877749979496	2.12387502193451	2.16130000352859	2.17250001430511	2.18117505311966	2.19074994325638	2.10997503995895	2.01812505722046	1.91622495651245	1.74639996886253	1.59294998645782	1.49684998393059	1.33860000967979
24825	tN(GUU)P	0.385999999940395	0.409249998629093	0.374299995601177	0.341800004243851	0.33500000089407	0.391400001943111	0.434424996376038	0.427150003612041	0.34442500025034	0.368675008416176	0.437200009822845	0.41397500038147	1.07347495853901	1.41849993914366	-0.789125002920628	-1.23554998636246	-1.31582498550415	-1.06870001554489	-0.894975006580353	-0.734500020742416	-0.641100004315376	-0.555625006556511	-0.676300004124641	-0.720724999904633	-0.819424986839294	-0.908789992332458	-0.915950000286102	-0.865199995040894	-0.805409997701645	-0.735339999198914	-0.845269995927811	-0.953960001468658	-0.968090003728867	-0.934889978170395	-1.01439000964165	-0.873230022192001	-0.781290012598038	-0.549609997868538	-0.359980002045631	-0.365149992704391	-0.417700004577637	-0.431300011277199	-0.412290006875992	-0.356130003929138	-0.447179999947548	-0.561649996042252	-0.673700016736984	-0.714620006084442	-0.789500021934509	-0.847840011119843
24848	tI(AAU)P1	2.74090995788574	2.99022998809814	3.26647989749908	3.21515002250671	3.25634989738464	2.80787994861603	2.76495995521545	2.60140998363495	2.41998002529144	1.83315002918243	1.58889000415802	1.53938000202179	1.53296995162964	1.5641499876976	-0.187470000982285	-0.505690011382103	-0.875489991903305	-1.10024995803833	-1.10375995635986	-0.955539989471436	-0.642379993200302	-0.429900002479553	-0.342079997062683	-0.380229997634888	-0.417669993638992	-0.425195005536079	-0.40684000402689	-0.327884997427464	-0.360940004885197	-0.211930002272129	-0.0454999992041849	0.000510000030044466	0.0826449982821941	-0.0605950001627207	-0.217574998363852	-0.3207299888134	-0.295079991221428	-0.29801499247551	-0.36131500005722	-0.433204999566078	-0.462564991414547	-0.341364987194538	-0.3383499994874	-0.421999995410442	-0.540809981524944	-0.591469985246658	-0.674714997410774	-0.809895008802414	-0.900934988260269	-0.923169979453087
24912	tA(AGC)P	0.181914994120598	0.416019999980927	0.650369989871979	0.728109990060329	0.388369996845722	0.390749998390675	0.351499997079372	0.39497499614954	0.405479992926121	0.406549996137619	0.58719500079751	0.189089997857809	0.0615699974820018	-0.358294996619225	-0.838540008664131	-1.06737496256828	-1.40371997952461	-1.1979600250721	-1.17436999678612	-1.06845502853394	-0.8175950050354	-0.707200002670288	-0.657535004615784	-0.605204996466637	-0.538004979491234	-0.496619999408722	-0.440109997987747	-0.280339998006821	-0.0890999998897314	0.217649999260902	0.343219995498657	0.504379987716675	0.565339985489845	0.434050008654594	0.379570004343987	0.455989986658096	0.631879985332489	0.783759987354279	0.954759991168976	1.30179002285004	1.19714000225067	1.02232002615929	0.845099991559982	0.788950020074844	0.710210007429123	0.542379993200302	0.974349987506866	1.39802998900414	0.875980007648468	0.836690026521683
24923	tG(GCC)P2	0.428340008854866	0.552850013971329	0.695259994268417	0.818500000238419	0.515879988670349	0.0595600038766861	0.0132099993526936	0.105879999697208	0.214000001549721	0.214000001549721	-0.162219996005297	-0.106909996690229	0.227219994261395	0.385570004582405	0.630180016160011	0.32820999622345	-0.162039998173714	-0.297780002653599	-0.334200000762939	-0.213480000197887	-0.132869999110699	-0.177560004591942	-0.218149995803833	-0.280690005421638	-0.397580000758171	-0.377959996461868	-0.363005009293556	-0.371609991788864	-0.233614991605282	-0.0530750015983358	0.0693500004475936	0.20971999950707	0.30322499871254	0.42592000067234	0.562565019726753	0.753799986839294	1.02624998688698	1.36456499695778	1.64887002110481	1.79016999006271	1.94887501001358	2.03615009784698	2.11175003051758	2.13981997966766	2.1528599858284	2.15031002759933	2.20422503948212	2.24786006212234	2.22784994840622	2.23492999076843
24966	tI(AAU)P2	0.0425349993631244	0.0875799978151917	0.194850000739098	0.355159991979599	0.40678499341011	0.407700002193451	0.262154998537153	-0.0267749992199242	-0.166489999741316	-0.0814200032502413	-0.104839999694377	0.0937750025652349	0.322800001502037	0.387275010347366	0.320429998077452	-0.11842999663204	-0.333820004761219	-0.507424987852573	-0.513159993290901	-0.281125002726912	-0.00764999985694885	0.153145001083612	0.179154996573925	0.139294998161495	-0.0312499979510903	-0.126649998128414	-0.171250002086163	-0.200290001928806	-0.107179997675121	-0.0178599994629621	0.164820002019405	0.226909998059273	-0.0246099997311831	-0.312470003962517	-0.72807999253273	-0.823960012197494	-0.957439994812012	-0.951800000667572	-1.14943002462387	-1.13024001121521	-1.11282999515533	-1.10418003797531	-0.999059987068176	-1.07886000871658	-1.08230998516083	-1.07551996707916	-1.0698300242424	-0.94451996088028	-0.925529986619949	-0.883210003376007
