# Supplementary material for: Specialization of the chromatin remodeler RSC to mobilize partially-unwrapped nucleosomes
Source: eLife. 2020 Jun 4;9:e58130. doi: 10.7554/eLife.58130 (PMC7308085; doi:10.7554/eLife.58130)
Supplement: Figure 5—source data 1. [file elife-58130-fig5-data1.zip › Fig5_supplemental_files/tRNA.Nucleosome.txt]

# Program /Users/tim/perl5/perlbrew/perls/perl-5.28/bin/get_relative_data.pl, v 1.63
# Database Nucleosomes/SacCer3_nuc.db
# Feature tRNA
# Column_2 name=-500..-481;dataset=file:Nucleosome.skinny75.log2rpm.bw;method=mean;relative_position=5prime_end;start=-500;stop=-481;window=20
# Column_3 name=-480..-461;dataset=file:Nucleosome.skinny75.log2rpm.bw;method=mean;relative_position=5prime_end;start=-480;stop=-461;window=20
# Column_4 name=-460..-441;dataset=file:Nucleosome.skinny75.log2rpm.bw;method=mean;relative_position=5prime_end;start=-460;stop=-441;window=20
# Column_5 name=-440..-421;dataset=file:Nucleosome.skinny75.log2rpm.bw;deleted_non_value_features=0;method=mean;relative_position=5prime_end;start=-440;stop=-421;window=20
# Column_6 name=-420..-401;dataset=file:Nucleosome.skinny75.log2rpm.bw;method=mean;relative_position=5prime_end;start=-420;stop=-401;window=20
# Column_7 name=-400..-381;dataset=file:Nucleosome.skinny75.log2rpm.bw;method=mean;relative_position=5prime_end;start=-400;stop=-381;window=20
# Column_8 name=-380..-361;dataset=file:Nucleosome.skinny75.log2rpm.bw;method=mean;relative_position=5prime_end;start=-380;stop=-361;window=20
# Column_9 name=-360..-341;dataset=file:Nucleosome.skinny75.log2rpm.bw;method=mean;relative_position=5prime_end;start=-360;stop=-341;window=20
# Column_10 name=-340..-321;dataset=file:Nucleosome.skinny75.log2rpm.bw;method=mean;relative_position=5prime_end;start=-340;stop=-321;window=20
# Column_11 name=-320..-301;dataset=file:Nucleosome.skinny75.log2rpm.bw;method=mean;relative_position=5prime_end;start=-320;stop=-301;window=20
# Column_12 name=-300..-281;dataset=file:Nucleosome.skinny75.log2rpm.bw;method=mean;relative_position=5prime_end;start=-300;stop=-281;window=20
# Column_13 name=-280..-261;dataset=file:Nucleosome.skinny75.log2rpm.bw;method=mean;relative_position=5prime_end;start=-280;stop=-261;window=20
# Column_14 name=-260..-241;dataset=file:Nucleosome.skinny75.log2rpm.bw;method=mean;relative_position=5prime_end;start=-260;stop=-241;window=20
# Column_15 name=-240..-221;dataset=file:Nucleosome.skinny75.log2rpm.bw;method=mean;relative_position=5prime_end;start=-240;stop=-221;window=20
# Column_16 name=-220..-201;dataset=file:Nucleosome.skinny75.log2rpm.bw;method=mean;relative_position=5prime_end;start=-220;stop=-201;window=20
# Column_17 name=-200..-181;dataset=file:Nucleosome.skinny75.log2rpm.bw;method=mean;relative_position=5prime_end;start=-200;stop=-181;window=20
# Column_18 name=-180..-161;dataset=file:Nucleosome.skinny75.log2rpm.bw;method=mean;relative_position=5prime_end;start=-180;stop=-161;window=20
# Column_19 name=-160..-141;dataset=file:Nucleosome.skinny75.log2rpm.bw;method=mean;relative_position=5prime_end;start=-160;stop=-141;window=20
# Column_20 name=-140..-121;dataset=file:Nucleosome.skinny75.log2rpm.bw;method=mean;relative_position=5prime_end;start=-140;stop=-121;window=20
# Column_21 name=-120..-101;dataset=file:Nucleosome.skinny75.log2rpm.bw;method=mean;relative_position=5prime_end;start=-120;stop=-101;window=20
# Column_22 name=-100..-81;dataset=file:Nucleosome.skinny75.log2rpm.bw;method=mean;relative_position=5prime_end;start=-100;stop=-81;window=20
# Column_23 name=-80..-61;dataset=file:Nucleosome.skinny75.log2rpm.bw;method=mean;relative_position=5prime_end;start=-80;stop=-61;window=20
# Column_24 name=-60..-41;dataset=file:Nucleosome.skinny75.log2rpm.bw;method=mean;relative_position=5prime_end;start=-60;stop=-41;window=20
# Column_25 name=-40..-21;dataset=file:Nucleosome.skinny75.log2rpm.bw;method=mean;relative_position=5prime_end;start=-40;stop=-21;window=20
# Column_26 name=-20..-1;dataset=file:Nucleosome.skinny75.log2rpm.bw;method=mean;relative_position=5prime_end;start=-20;stop=-1;window=20
# Column_27 name=1..20;dataset=file:Nucleosome.skinny75.log2rpm.bw;method=mean;relative_position=5prime_end;start=1;stop=20;window=20
# Column_28 name=21..40;dataset=file:Nucleosome.skinny75.log2rpm.bw;method=mean;relative_position=5prime_end;start=21;stop=40;window=20
# Column_29 name=41..60;dataset=file:Nucleosome.skinny75.log2rpm.bw;method=mean;relative_position=5prime_end;start=41;stop=60;window=20
# Column_30 name=61..80;dataset=file:Nucleosome.skinny75.log2rpm.bw;method=mean;relative_position=5prime_end;start=61;stop=80;window=20
# Column_31 name=81..100;dataset=file:Nucleosome.skinny75.log2rpm.bw;method=mean;relative_position=5prime_end;start=81;stop=100;window=20
# Column_32 name=101..120;dataset=file:Nucleosome.skinny75.log2rpm.bw;method=mean;relative_position=5prime_end;start=101;stop=120;window=20
# Column_33 name=121..140;dataset=file:Nucleosome.skinny75.log2rpm.bw;method=mean;relative_position=5prime_end;start=121;stop=140;window=20
# Column_34 name=141..160;dataset=file:Nucleosome.skinny75.log2rpm.bw;method=mean;relative_position=5prime_end;start=141;stop=160;window=20
# Column_35 name=161..180;dataset=file:Nucleosome.skinny75.log2rpm.bw;method=mean;relative_position=5prime_end;start=161;stop=180;window=20
# Column_36 name=181..200;dataset=file:Nucleosome.skinny75.log2rpm.bw;method=mean;relative_position=5prime_end;start=181;stop=200;window=20
# Column_37 name=201..220;dataset=file:Nucleosome.skinny75.log2rpm.bw;method=mean;relative_position=5prime_end;start=201;stop=220;window=20
# Column_38 name=221..240;dataset=file:Nucleosome.skinny75.log2rpm.bw;method=mean;relative_position=5prime_end;start=221;stop=240;window=20
# Column_39 name=241..260;dataset=file:Nucleosome.skinny75.log2rpm.bw;method=mean;relative_position=5prime_end;start=241;stop=260;window=20
# Column_40 name=261..280;dataset=file:Nucleosome.skinny75.log2rpm.bw;method=mean;relative_position=5prime_end;start=261;stop=280;window=20
# Column_41 name=281..300;dataset=file:Nucleosome.skinny75.log2rpm.bw;method=mean;relative_position=5prime_end;start=281;stop=300;window=20
# Column_42 name=301..320;dataset=file:Nucleosome.skinny75.log2rpm.bw;method=mean;relative_position=5prime_end;start=301;stop=320;window=20
# Column_43 name=321..340;dataset=file:Nucleosome.skinny75.log2rpm.bw;method=mean;relative_position=5prime_end;start=321;stop=340;window=20
# Column_44 name=341..360;dataset=file:Nucleosome.skinny75.log2rpm.bw;method=mean;relative_position=5prime_end;start=341;stop=360;window=20
# Column_45 name=361..380;dataset=file:Nucleosome.skinny75.log2rpm.bw;method=mean;relative_position=5prime_end;start=361;stop=380;window=20
# Column_46 name=381..400;dataset=file:Nucleosome.skinny75.log2rpm.bw;method=mean;relative_position=5prime_end;start=381;stop=400;window=20
# Column_47 name=401..420;dataset=file:Nucleosome.skinny75.log2rpm.bw;method=mean;relative_position=5prime_end;start=401;stop=420;window=20
# Column_48 name=421..440;dataset=file:Nucleosome.skinny75.log2rpm.bw;method=mean;relative_position=5prime_end;start=421;stop=440;window=20
# Column_49 name=441..460;dataset=file:Nucleosome.skinny75.log2rpm.bw;method=mean;relative_position=5prime_end;start=441;stop=460;window=20
# Column_50 name=461..480;dataset=file:Nucleosome.skinny75.log2rpm.bw;method=mean;relative_position=5prime_end;start=461;stop=480;window=20
# Column_51 name=481..500;dataset=file:Nucleosome.skinny75.log2rpm.bw;method=mean;relative_position=5prime_end;start=481;stop=500;window=20
Primary_ID	Name	-500..-481	-480..-461	-460..-441	-440..-421	-420..-401	-400..-381	-380..-361	-360..-341	-340..-321	-320..-301	-300..-281	-280..-261	-260..-241	-240..-221	-220..-201	-200..-181	-180..-161	-160..-141	-140..-121	-120..-101	-100..-81	-80..-61	-60..-41	-40..-21	-20..-1	1..20	21..40	41..60	61..80	81..100	101..120	121..140	141..160	161..180	181..200	201..220	221..240	241..260	261..280	281..300	301..320	321..340	341..360	361..380	381..400	401..420	421..440	441..460	461..480	481..500
280	tP(UGG)A	3.33174998760223	2.90715003013611	1.82744998335838	0.882950004935265	0.848149991035461	1.34080000519753	2.1967000067234	3.11515002250671	3.48205000162125	3.4135999917984	2.93425003290176	2.1021999835968	1.08880000114441	1.29970000982285	1.88715000152588	2.7439000248909	3.00239999294281	3.07569996118546	2.64050003290176	1.86959997415543	1.16105000972748	0.852099990844727	0.745999994874001	0.636550000309944	0.771999995410442	0.687900006771088	0.689999997615814	0.542700008302927	0.140000000596046	0.273400006443262	0.518900001049042	0.595000028610229	0.574800020456314	0.489900010824203	1.21535000801086	2.20265002250671	2.64210000038147	2.73659996986389	2.46155000925064	1.59395002126694	1.26970002055168	0.946299999952316	1.40734999775887	2.17444999217987	2.82545002698898	3.3944000005722	3.31015001535416	3.08999999761581	2.27035000920296	1.31915000081062
327	tA(UGC)A	3.19754999876022	3.15885001420975	3.03624997138977	3.31919997930527	3.5448499917984	3.57309999465942	3.47015000581741	2.85160000324249	2.57019999027252	2.51995003223419	2.72684999704361	3.02754999399185	3.07019996643066	3.08125001192093	3.36375000476837	3.65889998674393	3.77660000324249	3.87609996795654	3.22465003728867	2.79250005483627	1.9033999979496	0.981949985027313	0.652099995315075	0.993500007688999	2.22334996461868	2.32279992103577	2.33104996681213	1.65054999291897	0.367800006270409	0.332900007069111	0.152800001204014	1.04134999215603	2.73805003166199	3.48899999856949	3.78699998855591	3.91054993867874	3.34839999675751	2.90925002098083	2.1800499856472	1.41670001745224	1.41625000238419	1.77509998679161	2.77740000486374	3.23314998149872	3.30800000429153	3.30659999847412	2.63105002641678	2.22125000953674	2.5697499871254	2.77854999303818
354	tL(CAA)A	3.03295004367828	2.06609998345375	1.07314999699593	1.21989998817444	1.891100025177	2.94990001916885	3.58484998941422	3.82694998979568	3.61735000610352	2.95659999847412	1.98299998641014	1.04340000152588	1.11389999985695	1.86130000352859	3.02084999084473	4.33449995517731	4.49074988365173	4.38964996337891	3.66574997901917	1.95019999742508	0.974799993634224	0.413000005483627	0.420350003242493	0.759399995207787	1.20724999904633	1.45200002193451	1.47544999718666	1.32950000166893	0.836100000143051	0.772799995541573	0.489900010824203	0.575050008296967	1.03034999966621	1.74774998426437	2.3243499994278	2.7955500125885	3.04379998445511	3.13609998226166	2.90140001773834	2.43565001487732	1.88295000195503	1.75059998631477	2.47535001039505	3.19045001268387	3.68670001029968	3.7015499830246	3.47135000228882	2.93115001916885	2.15624998211861	1.71384999155998
358	tS(AGA)A	3.97465000152588	3.45059999227524	2.51275000572205	2.01024999022484	1.78614998459816	2.1135499894619	3.09415003061295	3.51259999275208	3.62579998970032	3.41969999074936	2.71295000314713	2.26854999065399	2.21570000648499	2.39004999399185	2.60229998826981	2.80460004806519	3.04855000972748	3.0023500084877	2.76840003728867	2.35509997606277	2.01344997882843	2.00755000114441	1.86099998354912	1.86884999871254	1.95389997959137	1.97859995365143	1.90864998698235	1.25589999556541	0.741649997234344	0.844449990987778	1.05629999637604	1.6902999997139	2.9887500166893	3.62200001478195	3.83359997272491	3.78739993572235	3.12860001325607	2.27935001254082	1.50489999055862	0.955049985647202	1.16699999570847	3.17710002064705	4.38989996910095	4.59985003471374	4.58344993591309	3.61010001897812	2.11779998540878	1.01884999871254	1.0260999917984	1.87240000367165
431	tL(UAA)B1	2.52630000710487	3.10979998111725	3.33560000658035	3.27934999465942	2.6836500287056	2.44735000133514	2.533899974823	2.78455002307892	3.08814997673035	2.8389000415802	2.53984998464584	1.76019999980927	1.4057000041008	1.88309997320175	2.08690006732941	2.68040000200272	3.43829998970032	3.54145001173019	3.47414999008179	2.87939999103546	1.18815000653267	0.903649991750717	0.97354998588562	1.18219999670982	1.70764997601509	1.5927000105381	1.60000001788139	1.03250001072884	0.30310000628233	0.263000003993511	0.386000007390976	0.594999992847443	1.45465000271797	2.67795001268387	3.35984997749329	3.78169997930527	3.73679995536804	3.22484999895096	2.45125003457069	1.35485001206398	0.983800005912781	1.77565001249313	2.65555003881454	3.63819997310638	3.97700001001358	3.84759994745255	3.40059999227524	2.05565000772476	1.14940003156662	1.4171000123024
466	tF(GAA)B	3.40754998922348	2.98600000143051	2.72530002593994	2.55694999694824	2.57779997587204	2.5515499830246	2.8672000169754	3.13590002059937	3.16390001773834	3.34290002584457	3.32920000553131	3.11609998941422	2.9752500295639	2.68305003643036	2.93275002241135	3.87309998273849	4.33769998550415	4.33480000495911	3.9034500002861	2.89734998941422	1.15254999995232	0.513899992406368	0.508849990367889	0.738199996948242	1.362600004673	1.73719996213913	1.74344996213913	1.59114999771118	0.78115000128746	0.544150011241436	0.381499998271465	0.308800005912781	0.592599999904633	0.599750027060509	0.666250005364418	0.60745000243187	0.2689000017941	0.380100007355213	0.372700004279613	0.651099999248981	1.11320000290871	2.09269999861717	3.36134997606277	3.81499999761581	3.80205000638962	3.41544998884201	2.30795000195503	1.23770000338554	1.20865002274513	1.43995000720024
811	tI(AAU)B	3.13740000724792	3.21060005426407	2.89210003614426	2.35099999904633	1.40219999551773	1.11285001635551	1.62954998612404	3.02305001020432	3.81384997367859	3.95044997930527	3.75434995889664	2.87105001211166	1.77825001478195	1.10049998760223	1.41060000061989	2.24440000653267	3.31560000181198	3.6087499499321	3.51620001792908	2.96645001173019	1.44594998955727	0.672100012004375	0.531199994683266	1.26234998703003	2.59119999408722	2.72380006313324	2.67680002450943	2.00030003786087	0.356350006908178	0.140000000596046	0.140000000596046	0.12790000140667	0.971800003945827	2.2647500038147	2.40300011634827	2.35990002155304	1.8120000064373	0.488650001585484	0.629849995672703	1.12024998664856	2.43910001516342	2.97895001173019	3.17785000801086	3.26315002441406	2.99295003414154	2.80130001306534	2.67404998540878	2.31145000457764	2.69459999799728	3.22940000295639
814	tG(GCC)B	2.19849998354912	2.65889999866486	2.94925001859665	2.94310002326965	2.622250020504	2.20084998607636	2.20199999809265	2.68400002717972	3.29830000400543	3.41725001335144	3.25860002040863	2.85455001592636	2.32224998474121	2.59184999465942	2.77534998655319	2.93545006513596	3.20760000944138	3.23510003089905	3.04209998846054	2.61895002126694	1.45699998736382	0.700849997997284	0.439999997615814	1.44230000078678	2.30099999904633	2.40300011634827	2.35075002908707	1.27840000241995	0.187900000810623	0.140000000596046	0.140000000596046	0.229100004583597	1.64210002571344	2.64505002498627	2.7260000705719	2.66750000715256	1.6743499815464	0.597599996626377	0.596900010108948	1.16099999547005	2.62765001058578	3.45130000114441	3.59524997472763	3.47284998893738	2.5683000087738	1.53929999470711	1.05124999284744	1.59514999985695	2.55665001869202	3.61859998703003
857	tS(AGA)B	3.51169998645782	3.27415000200272	2.6238499879837	2.51409999132156	2.6788499712944	2.82255003452301	2.85370007753372	2.54835000038147	2.71964999437332	2.92600004673004	2.91510006189346	2.69779998064041	2.39814997911453	2.02699998021126	2.48029999732971	3.30275001525879	3.72490001916885	3.66360000371933	3.34535001516342	2.00410000085831	0.538750003278256	0.285700006783009	0.248800005763769	0.374999999254942	1.57524999380112	1.83924999833107	1.87189999818802	1.69669998288155	0.379400004446507	0.279800006747246	0.330900003015995	0.892500001192093	2.95575000047684	3.54985002279282	3.70040000677109	3.72340000867844	2.69789998531342	2.18490000367165	1.55949999094009	0.544699990749359	0.509149993956089	0.325000002980232	0.386000007390976	0.332900007069111	0.303400006890297	0.518200007081032	1.11945000886917	2.00034998059273	3.1823499917984	3.95154997110367
924	tT(AGU)B	3.73890002965927	2.69984999895096	2.19019999504089	1.94034996628761	2.25734999775887	3.16260001659393	3.84929999113083	4.12110002040863	4.07440000772476	3.65090001821518	2.58669998645782	1.7255499958992	0.794699999690056	0.988200002908707	2.50734998583794	3.57894998788834	3.93144998550415	3.91880000829697	3.29525002241135	2.28719998598099	1.17110000252724	0.897549986839294	0.764399996399879	1.23594999611378	1.95734996199608	2.12275002002716	2.08310006260872	1.34984999895096	0.47860000282526	0	0.0420000001788139	0.651099994778633	2.33634999990463	3.27810001373291	3.48109998703003	3.41580001115799	2.68089998960495	1.75884999036789	1.42035001516342	1.37145001292229	2.12230001688004	2.95184999704361	3.21060005426407	3.13629997968674	2.5779000043869	1.91855000257492	1.89379997849464	2.08665001988411	2.61740001440048	2.9744500041008
1049	tV(UAC)B	4.16900005340576	4.23250002861023	3.87860004901886	2.41100000143051	1.65584997534752	0.857299989461899	1.51554999351501	2.62290000915527	3.26780004501343	3.56070002317429	3.55944999456406	3.00534998178482	2.31040003299713	1.34429999887943	0.732599999010563	2.33734999299049	3.46054999828339	3.77594999074936	3.71565002202988	3.11549999713898	1.68725000023842	1.00379998683929	1.01389999389648	1.60169999599457	2.31385004520416	2.4592999458313	2.44114997386932	1.74989998936653	0.712849992513657	0.514199995994568	0.513849999010563	0.890799996256828	2.10344998240471	2.90034998655319	3.48665001392364	3.50715000629425	3.13845003843308	2.35810002088547	1.41179999709129	1.13014999628067	2.40185000300407	2.7808500289917	2.94060003757477	2.78129998445511	1.87844999432564	1.19899999499321	1.0579500079155	1.54155000448227	3.06515002250671	3.72609997987747
1094	tL(UAA)B2	4.10769996643066	3.68604998588562	2.58605000972748	1.81444999575615	1.25515002608299	2.05365001559257	3.52579998970032	3.97410002946854	4.24059991836548	4.00610004663467	3.29789999723434	2.60725004673004	1.58800000548363	0.976399999856949	1.09845000505447	1.36210002303123	2.05015000700951	2.41954995393753	2.59140000343323	2.5007999420166	2.04064999222755	1.59975000619888	1.13325001597404	1.34355000853539	1.68984999656677	1.50460000038147	1.39974995851517	0.640849997103214	0.0490000002086163	0	0	0.183000003546476	0.546500010788441	0.897549992799759	1.80935000181198	2.73980000019073	3.46915000677109	3.58254996538162	3.30569996833801	2.68124999403954	1.32069999575615	1.21465001702309	1.8034500002861	3.55939999818802	4.13670001029968	4.29454996585846	4.05974998474121	3.1505499958992	1.80919998884201	1.00319998860359
1101	tQ(UUG)B	3.42264997959137	3.80844993591309	3.721499979496	3.52239998579025	2.8894500374794	1.62484998106956	1.46915001273155	1.67969998717308	2.56580002307892	3.13044998645782	3.20880000591278	3.06215002536774	2.63730000257492	2.13589999675751	2.15740002393723	2.37754997014999	2.92084999084473	3.47454999685287	3.41530001163483	3.18859997987747	2.29605001807213	1.29965000748634	1.00485001206398	1.46340000033379	1.69379999041557	1.7525999546051	1.68854997754097	1.1510999917984	0.746999996900559	0.647250011563301	0.323850011080503	0.208000005036592	0.41345000565052	0.931549999117851	1.43324999809265	3.00440000295639	3.53170001506805	3.74370005130768	3.65635002851486	3.02629996538162	2.43374999761581	2.06790004968643	1.74049999117851	1.71015000343323	2.33864995241165	2.71115001440048	3.31489998102188	3.36469999551773	3.36789999008179	3.21010000705719
1208	tR(UCU)B	3.28620003461838	1.87889999747276	0.880299988389015	0.460400003194809	0.285700006783009	0.332300005853176	1.06230000257492	1.53259997963905	2.10914995670319	2.87814999818802	3.19559998512268	3.17680002450943	2.80980004072189	1.78704999089241	1.05729999542236	1.35044998526573	2.15600000023842	2.44144999980927	2.49089998006821	2.27545001506805	1.73979998230934	1.40675001144409	0.891550007462502	1.40105000734329	2.30034992694855	2.28699994087219	2.33984997272491	1.51710000038147	0.935049986839294	1.03525000214577	0.856049990653992	0.832599991559982	0.857299989461899	1.05695001482964	1.34500002861023	1.83550000786781	2.60134998559952	3.16889998912811	3.34840000867844	3.37770000696182	3.08745002746582	2.69775000810623	2.390149974823	2.1915500164032	2.356350004673	3.14864999055862	3.29450000524521	3.24710005521774	2.94505000114441	2.20279998779297
1211	tD(GUC)B	0.285700006783009	0.39565000385046	1.10615000724792	1.57729997038841	2.17724996805191	2.94359999895096	3.20784996747971	3.15680003166199	2.74700005054474	1.68504998087883	1.00774999856949	1.44729998707771	2.21205000281334	2.4441999912262	2.50119999647141	2.2022500038147	1.71249998211861	1.37925001382828	0.822950008511543	1.56560000181198	2.30499992370605	2.28699994087219	2.33519997596741	1.44629999995232	0.94689998626709	1.01995000243187	0.856049990653992	0.824199992418289	0.857299989461899	1.1131500184536	1.35620002746582	1.92344999909401	2.67269998788834	3.19039999246597	3.36645001173019	3.36640000343323	3.02510002851486	2.68339999914169	2.34854998588562	2.184750020504	2.44355000257492	3.17904998064041	3.29215002059937	3.24065004587173	2.86174999475479	2.17374999523163	1.86099998950958	1.52000001072884	1.36455001831055	1.73074998855591
1734	tC(GCA)B	3.08419991731644	2.85045002698898	2.31960002183914	1.70745000243187	1.37230001688004	1.27935000061989	1.83374997973442	2.83045002222061	3.32655000686646	3.5102499961853	3.37855000495911	2.70664999485016	2.02424997091293	1.2484000146389	1.23955000638962	2.2716500043869	2.96245001554489	3.11824998855591	3.02174998521805	2.24860000014305	1.32795000076294	0.74719999730587	0.482199992239475	1.27450000494719	1.93649997115135	1.98599994182587	1.96264995336533	1.16960000991821	0.655450004339218	1.04334999322891	1.81330000758171	2.72030000686645	3.42850000858307	3.56030000448227	3.40189998149872	2.7333499789238	1.78289999365807	1.29440003037453	0.994849997758865	0.973049986362457	0.915349990129471	0.599750027060509	0.650750002264976	0.368300007283688	0.487899994850159	0.934549999237061	2.51890000104904	3.76834996938705	4.08300006389618	4.09165005683899
1737	tE(UUC)B	3.55959994792938	3.24200003147125	2.36064997911453	2.02750001549721	2.3586000084877	2.92814999818802	3.38825001716614	3.74485001564026	3.62930001020432	3.31369997262955	2.82555000782013	2.09025000333786	2.31730002164841	3.14845002889633	3.71520000696182	4.25639996528625	4.26480002403259	3.80469998121262	3.159850025177	1.2590499997139	0.277800005674362	0.140000000596046	0.290100006014109	1.52759999185801	2.54455003738403	2.60639990568161	2.54894996881485	1.47674997746944	0.545950010418892	0.433550007641315	1.03060000538826	2.15505000352859	2.6745500087738	3.41905000209808	3.89969996213913	3.73954998254776	3.4924999833107	2.42424999475479	0.55975000411272	0.210400003939867	0.685500004887581	1.9407999932766	3.34134999513626	3.6357999920845	3.80135000944138	3.46604999303818	2.5191499710083	1.89905000925064	1.35374999046326	1.75899998545647
2299	tE(UUC)C	3.60585000514984	3.53164999485016	3.43805000782013	3.23560001850128	2.7798999786377	2.59500000476837	2.49114999771118	2.63214998245239	2.92825003862381	2.6869500041008	2.5606999874115	2.45669996738434	2.3531999707222	2.42519998550415	2.5853000164032	2.72424998283386	3.17790001630783	3.3670499920845	3.18970000743866	2.77970002889633	1.49109999537468	0.56324999332428	0.313700003921986	1.33505000025034	2.66899999380112	2.7039999961853	2.64914999008179	1.64724999368191	0.332900007069111	0.26800000667572	0.229600004851818	0.210400003939867	0.840700003504753	2.24415002465248	2.88150001764298	3.18845001459122	3.17475001811981	2.77675002813339	2.23310000300407	1.84039997458458	1.71934998035431	1.79509999752045	2.62424998283386	2.88760006427765	2.98995002508163	2.84059998989105	2.31279999017715	2.05945001840591	2.05165002346039	2.35804998874664
2306	tL(CAA)C	3.14769999980926	2.99120004177094	2.94195005893707	2.9814000248909	2.94880005121231	3.1692499756813	3.27620003223419	3.20930001735687	3.05354999303818	2.81735002994537	2.78919998407364	2.96895000934601	2.98800001144409	2.84245004653931	2.66490001678467	2.42664996385574	2.990149974823	3.14270002841949	3.04299999475479	2.68225001096725	1.51124999523163	0.694800007343292	0.642500013113022	0.745699995756149	0.881499987840652	1.06739999055862	1.31875	1.25345002412796	1.36779999732971	1.46864998340607	1.28199999332428	1.24710002541542	0.85360000282526	0.945749998092651	1.35099999904633	1.27480001449585	1.23065001368523	0.679600004851818	0.630450002849102	1.10720000267029	1.6534500181675	2.98400000333786	3.40850001573563	3.37865003347397	3.12020001411438	2.13115002512932	1.30840000510216	1.1084500014782	0.876799988746643	1.60779998898506
2401	tP(AGG)C	3.88829997777939	4.17509996891022	4.19080002307892	3.57135000228882	2.34895001649857	1.55645000338554	1.18594999909401	1.09235001206398	1.10149999856949	1.2027499973774	1.19614999890327	0.942399990558624	0.995899993181229	1.09140000343323	1.44549999833107	1.55944999456406	1.96929998993874	1.97754999995232	1.80744997262955	1.65589998364449	1.11495000123978	0.852849990129471	0.897049987316132	1.24665000140667	1.71839997172356	1.7525999546051	1.76844997406006	1.13489999771118	0.934399992227554	0.963199985027313	0.844699990749359	1.08745002150536	1.22745001316071	1.93264998793602	2.41094996929169	2.72775000333786	3.21710000038147	3.5170499920845	3.59749999046326	3.32099995613098	2.78044999837875	2.17889997959137	2.14775002598763	2.55105000734329	2.68114998340607	2.62174999713898	2.67049999237061	2.86380007266998	2.90355005264282	2.8619500041008
2408	tN(GUU)C	3.40519999265671	2.66525002717972	2.1491500377655	2.2810999751091	2.8710000038147	3.46365000009537	3.76790001392364	3.88334993124008	3.58800002336502	2.98389999866486	2.35714999437332	1.61075000166893	1.72545000314713	2.2728500187397	3.00904997587204	3.97039999961853	4.16765005588532	4.05090000629425	3.47285000085831	1.98754999041557	1.07230000495911	0.861999988555908	0.751599997282028	1.46185000836849	2.06765002012253	2.03190001249313	2.06660006642342	1.04314999580383	0.493999987840652	0.518649990856648	0.370199999213219	0.302400004863739	0.784249994158745	0.732999995350838	0.689999997615814	0.627500002086163	0.18330000191927	0.479500006139278	0.968349987268448	1.52549999952316	2.30855000019073	2.75955001115799	2.90650007724762	2.71775002479553	2.1449000120163	1.24309999346733	0.901549994945526	1.61934999227524	3.47314997911453	4.09654997587204
2442	tG(GCC)C	2.28555002212524	2.82460006475449	3.07259994745255	2.91565002202988	2.30309998989105	1.89949997663498	1.93264999389648	2.37149996757507	2.84395005702972	2.77545002698898	2.68749997615814	2.5988499879837	2.4136500120163	2.47739996910095	2.4703999876976	2.73860000371933	3.70814996957779	3.89449996948242	3.76564999818802	3.20960001945496	1.24130000174046	0.423800000548363	0.39140000641346	1.76554999649525	2.57935004234314	2.64240003824234	2.5823499917984	1.53915000110865	0.26800000667572	0.191200003027916	0.0630000002682209	0.00700000002980232	0.383899994194508	0.740449997782707	0.880499988794327	1.14004999399185	2.17849998474121	2.75800000429153	3.28040000200272	3.27415001392365	2.90655007362366	2.53454999923706	2.08490003347397	2.42009997367859	2.45599999427795	2.54924999475479	2.53569996356964	2.2534500002861	1.95869998931885	1.6273000061512
2457	tM(CAU)C	0	0	0	0	0	0	0	0	0	0	0	0	0	0	0	0	0	0	0	0	0	0	0	0	0	0	0	0	0	0	0	0	0	0	0	0	0	0	0	0	0	0	0	0	0	0	0	0	0	0
2460	tK(CUU)C	2.65919998884201	2.77445003986359	2.70479999780655	2.80110001564026	2.64844999313355	2.52350000143051	2.82925003767014	2.90840005874634	2.98220002651215	2.98240003585815	2.62514997720718	2.34409997463226	1.97660000324249	1.43820000886917	1.10555000305176	0.402850000560284	0	0	0	0	0	0	0	0	0	0	0	0	0	0	0	0	0	0	0	0	0	0	0	0	0	0	0	0	0	0	0	0	0	0
2507	tQ(UUG)C	2.61085003614426	2.44115002155304	2.65749996900558	2.59505002498627	2.95205001831055	2.93895002603531	2.71114999055862	2.58354996442795	2.38389996290207	2.48994997739792	2.57164999246597	2.44025001525879	2.15885000228882	2.12080002427101	2.39034999608994	3.01750001907349	3.43719999790192	3.44649995565414	3.06150002479553	2.58859997987747	1.73055000305176	1.3880499958992	1.09685000181198	1.53654999732971	2.05205002427101	2.16100001335144	2.09375000596046	1.18994998931885	0.619049994647503	0.483199989795685	0.39140000641346	0.439999997615814	0.760200004279614	2.24909998774528	2.991000020504	3.6893000125885	3.77734997272491	3.46265000104904	2.88714998960495	1.56139999628067	1.03899999856949	1.38084999322891	2.39370001554489	3.50715001821518	3.71095000505447	3.74360004663467	3.11680001020432	2.18845000267029	1.4044499874115	0.821000003814697
2636	tS(CGA)C	3.01080003976822	2.51464999914169	1.77454999685287	0.994749999046326	0.95949998497963	1.32129999995232	2.57040002942085	3.1426500082016	3.24595000743866	3.11430002450943	2.26304998397827	1.71279997825623	1.6403500020504	1.906149995327	2.41979999542236	3.02775000333786	3.67879998683929	3.64325000047684	3.45454998016357	2.47625000476837	1.30160000920296	1.23825001120567	1.32220002412796	1.39394997358322	1.50134999752045	1.32905001044273	1.07545000910759	0.813549998402596	0.23019999936223	0.11059999987483	0.573300002515316	1.12660000026226	2.05999997854233	2.94215002059937	3.36280001401901	3.42660002708435	3.13970001935959	2.35545001029968	1.443649995327	0.661100009083748	0.551749995350838	1.13600001335144	2.30289999842644	3.52159998416901	4.22029995918274	4.24475002288818	4.00880000591278	3.08125	1.96929995417595	1.74064998030663
2772	tT(AGU)C	3.05339998006821	2.65875000953674	2.03129998445511	1.58199999928474	1.74344998002052	2.10010001659393	2.30935000181198	2.60074999332428	2.66485002040863	2.47194998264313	2.17804998755455	1.38569999933243	0.950549989938736	1.14860001802444	1.07905001044273	1.11969999670982	1.76104999184608	1.95674998760223	2.20414997339249	2.14794996976852	1.61040000319481	1.36665001511574	0.787500008940697	0.776249995827675	0.873099988698959	0.843199992179871	1.03959999680519	1.03649999499321	0.892849987745285	0.911849987506866	0.719900009036064	0.681550006568432	0.768799996376038	0.666250005364418	0.944600003957748	2.11744999885559	3.25555000305176	3.52449998855591	3.50089998245239	2.85039999485016	1.47754999995232	0.682099990546703	0.460550002753735	0.929599998891354	3.03794997930527	3.93830000162125	4.03524997234345	3.97085000276566	2.54315000772476	1.32394999861717
2957	tG(GCC)D1	3.79269998073578	3.54820003509521	2.98490000963211	1.90845000743866	1.34325001835823	1.90399997234344	2.80565001964569	3.73349997997284	4.12150008678436	4.01964997053146	3.51444997787476	2.51930001974106	0.870550012588501	0.665149998664856	1.6091000020504	2.88380000591278	3.52365002632141	3.72655000686645	3.45900001525879	2.6368499994278	1.49884999990463	0.572649990022182	0.544500008225441	1.3412000015378	2.20584998726845	2.48524997234344	2.46459993124008	1.87730000019073	0.798550000786781	0.262500002980232	0.400350009649992	1.17350000739098	2.19209997057915	3.26055002212524	3.60680000782013	3.50034998655319	3.06070002317429	1.91719998717308	1.07139999270439	0.782199996709824	0.609999996423721	0.960449993610382	2.08369999527931	2.63135002851486	2.97229998111725	3.44489998817444	3.48890001773834	3.3451500415802	3.01129999160767	2.10664998292923
3577	tK(UUU)D	3.20144999027252	3.23985002040863	3.08675003051758	2.72519999742508	2.34865000844002	1.77219998836517	2.65895003080368	3.17050000429153	3.52025001049042	3.52339999675751	3.02025002241135	2.52294998168945	1.80985001921654	1.27830002307892	1.22350001335144	1.58030002117157	2.72719999551773	3.18895001411438	3.09780000448227	2.84460000991821	1.82925001382828	1.34340000748634	1.58030000329018	1.39255001544952	1.57549998760223	1.57484999895096	1.53770000934601	1.60460000634193	1.03689999580383	1.11620000004768	0.886050003767014	0.733399996161461	0.934049993753433	1.04484999775887	1.54495002627373	2.5679000377655	3.16320000886917	3.25924997329712	3.11664999723434	2.33920000195503	1.64444997310638	1.316000020504	1.16295002102852	1.73680002093315	3.07765002250671	3.55439997911453	3.58919998407364	3.27044999599457	2.03125000596046	1.02769999504089
3687	tA(AGC)D	3.45019999742508	3.26134999990463	2.94050003290176	2.25770002007484	1.73574999570847	2.28604998588562	3.21780000925064	3.67745000123978	3.99635000228882	3.82379996776581	3.28560001850128	2.51324998736382	1.39220001101494	0.885350000858307	1.38465000391006	2.77170001268387	3.9291500210762	4.04555003643036	3.90444996356964	3.04200000166893	0.749550008773804	0.26800000667572	0.165600001811981	0.671849997341633	1.47535001039505	1.64894999861717	1.69864999651909	1.40265001058578	0.863449990749359	0.715099996328354	0.597049994766712	0.641100019216537	0.50200001001358	0.598799994587898	1.4532999932766	2.46520000696182	3.41964999437332	3.56204996109009	3.34364998340607	2.68780001997948	0.99439999461174	0.439999997615814	1.38564998805523	2.84884999990463	3.62800000905991	3.78889998197556	3.5744500041008	2.83650002479553	1.59085000157356	1.004499989748
3740	tT(AGU)D	3.19194999933243	3.24664999246597	3.22260005474091	2.87385001182556	1.82634999155998	1.73829998970032	2.08409998416901	2.78495000600815	3.30575000047684	3.48439999818802	3.29409999847412	2.78275002241135	1.79494998455048	0.902699989080429	0.989649996161461	2.0425500035286	3.7180499792099	3.99800003767014	3.92654995918274	3.46004996299744	1.74845000505447	1.25590000152588	1.24660000801086	1.33515000343323	1.57465000748634	1.63615000247955	1.70549998879433	1.39985001683235	1.02179999351501	0.977999985218048	0.832599991559982	1.47239998579025	2.04640001058578	2.12050002813339	2.27749998569489	2.05984998345375	2.01449998021126	2.23840003013611	2.21360000371933	2.4300999879837	2.90615000724792	3.1216500043869	3.10969997644424	3.0654000043869	2.89310005903244	3.18305000066757	3.46719998121262	3.46065000295639	3.42260001897812	3.18330000638962
3747	tS(AGA)D1	3.94620000123978	3.62444999217987	2.90035002231598	1.84229997992516	1.55835000276566	2.12304999828339	2.42554998397827	3.03745002746582	3.37219998836517	3.21360000371933	2.84875001907349	1.84440000653267	0.868499994277954	0.534400004148483	0.961899998784065	2.66305000185967	3.75424998998642	3.95264996290207	3.83864998817444	2.81515001058578	1.34944999217987	0.499049989879131	0.472399991750717	0.889499992132187	1.95989999771118	2.08145002126694	2.12290003299713	1.52980002164841	0.340200005471706	0.244800003618002	0.140000000596046	0.216800004243851	0.320100004971027	0.493999987840652	0.673449994623661	0.966900008916855	1.54830000400543	2.70285002589226	3.36229997873306	3.44489998817444	3.33984999656677	2.54885001182556	1.61509999632835	1.35354999899864	1.8692999958992	2.62114998102188	3.4891499876976	3.54854999780655	3.3631000161171	2.68750001192093
3864	tV(UAC)D	0.291600006818771	0.43459999859333	0.418400001525879	0.356000006198883	0.54955001026392	0.524300000071526	1.01149999797344	2.25819998383522	2.87625002861023	3.56585000753403	3.82214996814728	3.55994999408722	3.14730000495911	2.11585001349449	1.37515000700951	2.0589499771595	2.80710000991821	3.00804998874664	2.89214999675751	2.44804998636246	1.52605000734329	1.06384999752045	0.637900003790855	1.40489999651909	2.41999996900558	2.47489995956421	2.47609996795654	1.5047500193119	0.573600006103516	0.493299993872643	0.477799990773201	0.536550000309944	0.985600006580353	1.51370000839233	2.18775001168251	2.8257000207901	2.97880002260208	2.97110002040863	2.49644998311996	2.06385001540184	1.74509999752045	2.15330002307892	2.75044997930527	3.7058500289917	3.89994995594025	3.96199997663498	3.6656499505043	3.09265003204346	2.61600003242493	2.54564996957779
3909	tL(UAA)D	3.27679997682571	3.02014999389648	2.51130002737045	2.07290003299713	1.75494997501373	2.18765000700951	2.81925002336502	3.26519999504089	3.31610000133514	3.07915000915527	2.72400003671646	2.52749999761581	2.49164998531342	2.49549999237061	2.5617999792099	2.6752999663353	3.17440004348755	3.33159999847412	3.13325002193451	2.62850003242493	1.27864999771118	0.507149997353554	0.450799995660782	0.737849995493889	1.83485000729561	2.31649994850159	2.34019994735718	2.05419999361038	1.00245000123978	0.189700002223253	0.178400002419949	0.26800000667572	0.1976000033319	0.140000000596046	0.0630000002682209	0.156600002199411	0.946999995410442	1.76599998474121	2.59959999322891	2.95460003614426	3.0683000087738	2.81040004491806	2.43364996910095	1.92095000743866	1.65960000157356	2.03734996914864	2.47064996957779	2.9756500005722	3.05575001239777	2.89744999408722
3916	tQ(UUG)D1	3.02204999923706	3.1814500451088	3.18220001459122	2.72230001688004	1.97969997525215	1.69279998540878	2.05104998350143	3.06774998903275	3.40669997930527	3.29350001811981	3.01735002994537	1.87624998688698	0.985849994421005	1.30750001072884	1.64829999804497	2.8478000164032	3.52024999856949	3.56250001192093	3.33120001554489	2.53190001249313	1.34954999685287	1.04019999504089	0.973799985647201	1.78439999222755	2.86150003671646	2.91200003623962	2.8333000421524	2.00459999442101	0.836549991369247	0.940999984741211	0.889149987697601	0.682600009441376	0.644499997794628	0.819399991631508	1.15200001001358	1.59539999365807	2.4215499818325	3.67739996910095	3.80934998989105	3.67950003147125	3.10589999556541	1.22439999580383	0.93994999229908	1.498249989748	2.37584999799728	3.28285002708435	3.81704994440079	3.76839998960495	3.49049998521805	2.49790003299713
4014	tR(UCU)D	3.48644998073578	2.91345001459122	2.23844999670982	1.68104998469353	2.3067499935627	3.15220001935959	3.73205000162125	3.8564999461174	3.58035000562668	2.97735003232956	2.17649999260902	1.56150000095367	1.95	2.7802500128746	3.41840002536774	3.56494997739792	3.33680000305176	2.62310000658035	1.75119999647141	1.17285000681877	0.756800004839897	0.358050008118153	0.641100019216537	1.53709998726845	2.68720004558563	2.66750005483627	2.62415002584457	1.82650001049042	0.803199994564056	0.908899986743927	0.79899999499321	0.518049998581409	0.252500005811453	0.13060000166297	0.332900007069111	0.980050009489059	1.93450000882149	2.91225001811981	3.17240002155304	3.12659999132156	2.72735003232956	1.59425000548363	1.47005000114441	1.61224999427795	2.51280001401901	3.11260001659393	3.35685000419617	3.46755000352859	3.08639998435974	2.52339999675751
4017	tD(GUC)D	2.40834999084473	3.23520002365112	3.75674999952316	3.84239994287491	3.55755001306534	2.88425003290176	2.09459999203682	1.54785000085831	2.02214999198914	2.88055002689362	3.44050002098083	3.55969997644424	3.30155000686646	2.53669999837875	1.64739999771118	1.14505000710487	0.700800006091595	0.379450011253357	0.663600015640259	1.7061999797821	2.70870006084442	2.6629000544548	2.6166500210762	1.74120001196861	0.803199994564056	0.91729998588562	0.790599995851517	0.478849999606609	0.213900005072355	0.157400002330542	0.344700007140636	1.10195001065731	2.02080001235008	2.97685002088547	3.18625000715256	3.10124999284744	2.64010003805161	1.52405000329018	1.47280000448227	1.67624999284744	2.591000020504	3.15570001602173	3.37569999694824	3.44869999885559	3.03589999675751	2.46909998655319	1.89869997501373	1.72179999947548	2.15249999761581	2.71255000829697
4148	tR(ACG)D	3.82629995346069	3.6494500041008	2.52714999914169	1.55874999761581	1.4620500087738	1.99784999489784	2.95350000858307	3.72119995355606	3.86234991550446	3.72384997606277	3.07785001993179	1.4010499894619	0.786899989843369	0.75004999935627	1.59465000629425	3.05425001382828	3.37435001134872	3.41784999370575	2.99354999065399	1.92459999918938	1.15359999537468	0.790099993348122	0.628550004959106	1.52859999537468	2.108000010252	2.14945001602173	1.99520002603531	1.15400000810623	0.254200005531311	0.368300007283688	0.477099996805191	0.574500016868114	0.918299993872642	1.71209999918938	2.65859998464584	3.38050001859665	3.66380002498627	3.48414999246597	2.97175000905991	2.00370000600815	1.17619997859001	1.1983000099659	1.88604999184608	3.09590002298355	3.79584999084473	3.86389994621277	3.66089999675751	2.603600025177	1.54319999814034	1.06940000653267
4185	tQ(UUG)D2	2.7038499712944	2.76375002861023	3.02300002574921	2.79695001840591	2.78480004072189	2.41744999885559	2.48839998245239	2.86720000505447	3.32074998617172	3.42530002593994	3.24655001163483	2.96254999637604	2.59880002737045	2.30664999485016	2.03120001554489	1.70649998188019	2.45059998631477	2.8440500497818	2.90400004386902	2.68570003509521	1.95950000882149	1.42359996438026	1.3013500213623	1.51625000834465	1.98314998745918	2.12800002098083	2.09090000391006	1.71014997959137	0.952900004386902	0.861999988555908	0.803199994564056	0.622749997675419	0.622900012135506	0.685249999165535	0.875150001049042	1.42665001153946	2.7397500038147	3.19639999866486	3.48879998922348	3.24025000333786	2.54150000810623	1.62154999673367	0.878350004553795	1.64550000429153	2.51709998846054	3.27780003547668	3.73055002689362	3.5488000035286	3.14390001296997	2.02075001001358
4216	tI(AAU)D	2.79615004062653	2.85735006332397	2.62950001955032	2.26550000905991	1.68294998407364	1.23770001530647	2.1282999753952	3.01450002193451	3.45919998884201	3.56899998188019	3.2012500166893	2.58615005016327	2.13350004553795	2.04230001568794	2.02245000004768	2.16170001029968	2.72435003519058	2.93975002765656	3.1520999789238	3.11369996070862	2.66465002298355	2.40140000581741	1.62570000886917	1.31280000805855	2.21304996609688	2.42960000038147	2.40935000181198	1.88775002360344	0.73904999345541	0.386000007390976	0.229600004851818	0.31780000180006	1.21865000128746	2.46629999876022	3.48805001974106	3.72880001068115	3.62660000324249	2.97375001907349	1.64890001416206	1.11620000600815	1.72134997844696	2.65065006017685	3.20450001955032	3.34049999713898	3.0954500079155	2.48679999113083	1.74359999299049	1.82399997115135	2.32804998159409	2.71460000276566
4459	tQ(UUG)D3	3.43620001077652	2.89975001811981	2.25770002603531	1.93544997572899	2.48414998054504	2.69195002317429	3.16550000905991	3.42925000190735	3.06309999227524	3.07384999990463	2.62949999570847	2.39770001173019	2.3825000166893	1.9288499891758	2.352749979496	2.83125002384186	3.12289997339249	3.07350002527237	2.69235002994537	1.96304997801781	1.44005001187325	1.17870002985001	0.90809999704361	1.45339999198914	2.11320000290871	2.203600025177	2.13720000386238	1.42645000815392	0.970349985361099	1.11784999966621	1.71455000638962	2.6795499920845	3.11954997777939	3.18749997615814	2.94910000562668	2.10144998431206	1.42319999933243	1.15634999871254	1.00370000004768	0.705850005149841	0.855000001192093	1.84964998960495	2.64855000972748	3.22419999837875	3.58704997301102	3.40819997787476	2.9815000295639	2.05714999437332	0.973199990391731	0.863650009036064
4614	tI(UAU)D	2.72910001277924	2.95935002565384	3.32545002698898	3.19605000019074	2.98960000276566	2.63484998941421	1.92834998369217	2.32519996166229	2.43554998636246	2.89010000228882	2.86540002822876	2.64739996194839	2.80145000219345	2.50749998092651	2.54629997014999	3.25645000934601	3.59864999055862	3.56149998903275	3.39190001487732	2.18665001988411	0.846000008285046	0.386000007390976	0.29110000655055	0.575300010293722	1.22365001440048	1.3400000333786	1.41840001344681	1.12579999566078	1.12710002660751	1.29820001125336	1.38559997081757	1.18719999194145	0.677150000631809	0.370700000971556	0.140000000596046	0.195600002259016	0.454450009763241	0.529350002110004	0.493999987840652	0.972500009834766	1.95249999761581	2.76965001821518	3.24070000648499	3.56899999380112	3.23875000476837	2.9417000412941	2.06059998869896	1.43409999012947	2.00354996919632	2.88775001764297
4722	tY(GUA)D	2.82105001211166	3.16434997320175	3.31360001564026	2.96004999876022	2.44824999570847	1.99429998397827	2.13180001378059	2.90255001783371	3.51895000934601	3.58630003929138	3.35440002679825	2.83215000629425	2.33234996795654	2.41974996328354	2.53290001153946	2.33384997844696	2.46354999542236	2.34769996404648	2.22284998893738	2.16605004668236	2.11480002403259	2.34249999523163	2.20480000972748	1.91084998250008	1.59354999661446	1.35140001773834	1.29545001983643	0.985450008511543	0.636200001835823	0.943350006639957	1.72884998321533	2.42759999632835	3.24729998111725	3.32795001268387	3.2439000248909	2.92344999313354	2.24205005168915	2.04965002536774	1.65769997239113	1.04519999623299	0.867699989676476	0.614000022411346	0.543599997460842	1.03440000116825	2.48955000042915	3.15344997644424	3.30199996232986	3.11580003499985	2.2243499994278	1.2960000038147
4806	tS(AGA)D2	3.08539999723434	3.04724998474121	3.03735001087189	2.87635003328323	2.6039999961853	2.53530000448227	2.51605000495911	2.40979998111725	2.8059500336647	2.97575001716614	3.09339998960495	3.07320001125336	2.72179999351501	2.77715001106262	2.82215003967285	2.9888500213623	3.37885003089905	3.3179499745369	3.10945001840591	2.80415003299713	1.92309998273849	1.68270000219345	1.11449999809265	0.946549993753433	1.41560000777245	1.58514999747276	1.74374995827675	1.51009999513626	0.867699998617172	0.564049997925758	0.204000003635883	0.352350008487701	0.707599997520447	1.34584998786449	2.26650000810623	3.46915003061295	3.79319999217987	3.82974992990494	3.48754999637604	2.39505003094673	1.5698499917984	1.70624999403954	2.48330001235008	3.01830002069473	3.33025000095367	3.29209998846054	3.00690004825592	2.63450001478195	2.05564998984337	1.59549998641014
4809	tG(GCC)D2	3.34325003623962	3.45429999828339	3.3093000292778	2.83450000286102	2.60540000200272	2.61939998865128	2.6456999540329	2.83130004405975	2.69959999322891	2.69734998941421	2.73625001907349	2.60840005874634	2.55839999914169	2.17259997725487	1.78574998378754	2.73744999170303	3.38575003147125	3.52535002231598	3.39195002317429	2.51614999175072	1.02239999175072	0.685249999165535	0.623500019311905	1.36804999709129	2.53309997320175	2.6231999874115	2.60619999170303	1.8683000087738	0.645250010490418	0.466999992728233	0.303400006890297	0.445399996638298	0.522950005531311	0.959799987077713	0.976999986171722	0.884449988603592	1.02849999666214	0.944699984788895	1.77194998860359	2.87105002403259	3.19240001440048	3.37490003108978	3.09730001688004	2.2352499961853	1.62204998135567	0.748000004887581	0.868000003695488	2.22419998645782	3.00430001020432	3.22795000076294
4864	tE(CUC)D	3.77504998445511	3.69760003089905	3.29114999771118	2.30800002217293	1.08605001568794	1.01635000109673	1.5532999932766	3.07135001420975	3.66075000762939	3.81729997396469	3.55784995555878	2.69894999265671	1.40720000863075	0.806149992346764	1.47814999222755	2.56830003857613	3.31680002212524	3.49460000991821	3.35375001430511	2.62795001268387	1.28759999275208	0.667849996685982	0.314700005948544	1.32765000015497	2.18200000524521	2.30004996061325	2.32519997358322	1.5510499894619	0.886149990558624	0.628650008141994	0.450799995660782	1.03499999344349	1.97034999132156	2.46684999465942	3.05829997062683	3.29525003433228	3.26910003423691	3.12764999866486	2.7013000369072	2.12204998135567	2.43355003595352	2.54049996137619	2.69319998025894	2.65679997205734	2.02914995551109	1.65049998760223	1.1864500105381	1.13544999957085	1.13390003442764	1.53799999952316
4977	tV(CAC)D	3.6073499917984	2.82409999370575	2.18025000095367	1.15400000810623	0.563449999690056	1.64489998221397	3.08165000677109	4.31264991760254	4.51169989109039	4.4476499080658	3.60525004863739	2.09484999775887	0.861600004136562	0.347100002318621	0.751800006628036	1.68019999265671	2.4856999874115	3.14734998941422	3.29749997854233	3.1158499956131	2.57215000391006	1.51570000648499	0.892049998044968	1.11429998874664	1.67304998636246	1.65989999771118	1.61850000619888	1.19615001678467	1.10960001349449	1.60774999856949	1.90344998836517	2.1585500061512	2.51129999160767	2.69489998817444	2.70694999694824	2.37254998683929	1.82950000166893	1.05424998998642	0.787799993157387	0.925099986791611	1.43924998044968	3.28115003705025	4.42374997138977	4.53339993953705	4.47204992771149	3.25364999771118	1.64525001049042	0.99650000333786	1.03530000448227	1.5806499838829
5020	tF(GAA)D	2.74604998826981	3.1355999827385	3.29399999380112	3.16180000305176	3.15910000801086	3.16535001993179	3.15119999647141	3.16054998636246	2.76129997968674	2.08699999451637	1.50319999456406	1.32295001745224	1.85774999260902	2.12804999351501	2.77225000858307	3.42060002088547	3.48304998874664	3.3551500082016	2.62534999847412	1.30460000038147	0.72389999628067	0.680500000715256	0.708600002527237	0.523600006103516	1.31329999268055	1.54789999127388	1.76549994945526	1.63499998450279	1.08220001459122	0.725949993729591	0.429199999570847	0.46159999370575	0.704999999701977	1.43609998822212	2.34239999055862	3.13645000457764	3.4572499871254	3.24595001935959	2.91490000486374	1.70479999780655	0.930750000476837	1.35965000987053	2.06309999227524	2.97359997034073	3.51395000219345	3.53025000095367	3.30149998664856	2.47504997849464	1.61574998497963	1.40995001792908
5122	tX(XXX)D	2.88505005836487	3.10209994316101	2.99815002679825	2.90045003890991	2.83340003490448	2.64664996862412	2.86755000352859	2.97190003395081	2.73604999780655	2.82705005407333	2.57595001459122	2.27329996824265	2.1404000222683	1.82749997377396	2.25669998526573	3.61820001602173	4.07935001850128	4.04845004081726	3.70404996871948	2.16604999899864	0.612499995529652	0.327000007033348	0.46159999370575	0.573900009691715	1.02825000882149	1.01809999346733	0.940999984741211	0.79874999076128	0.386000007390976	0.685849992930889	1.36960000991821	1.71819998621941	2.41959998607636	3.18609999418259	3.28774998188019	3.1836500287056	2.72104998826981	1.14755001366138	0.689999997615814	0.376500002294779	0.26800000667572	0.538750012218952	0.696700006723404	1.34355001449585	2.80315001010895	3.68969997167587	4.00844999551773	3.93585003614426	3.29060001373291	2.42235001325607
5153	tM(CAU)D	2.74260002374649	3.24495002031326	3.43715002536774	3.35889999866486	3.08019996881485	2.75585000514984	2.79135001897812	2.73984999656677	2.72060000896454	2.92920005321503	2.86685004234314	2.57704998254776	2.18270003199577	1.35420001149178	1.19045000076294	2.84754998087883	3.97339998483658	4.18900001049042	4.10545002222061	3.28424999713898	1.32149999439716	0.699950006604195	0.609250023961067	1.10680000185966	3.2802500128746	3.47399997711182	3.48829998970032	3.02084998488426	0.823200011253357	0.559650014340878	0.284600000083446	0.322800006717443	0.699950006604195	1.19474999308586	2.29419997930527	3.63939999341965	3.89049991369247	3.84259995222092	3.42670001983643	1.39800001978874	1.0966000020504	1.44270000457764	1.8737499833107	2.52559999227524	3.5954500079155	3.73320002555847	3.66509999036789	3.11960001587868	1.54539999961853	1.63425000309944
5204	tK(CUU)D1	3.93729994297028	3.59904998540878	2.45549998283386	1.50045000314713	0.906549990177155	1.18600000143051	2.20014996528626	3.28355001211166	3.45455000400543	3.45190000534058	2.81779996156693	1.70100001692772	1.07205000817776	1.0607499808073	1.62529997825623	3.03025000095367	3.8916500210762	4.08979997634888	3.95265001058578	3.18635001182556	1.57104998826981	0.818899992108345	0.63175000846386	1.01620001792908	1.73749995231628	1.99154998660088	2.0534500181675	1.61679999828339	1.03510002493858	0.602650009095669	0.59790001064539	1.0243499994278	1.13725003600121	1.25915001034737	1.19835000634193	1.21804999113083	1.18975000977516	1.18305000662804	0.993449997901916	0.758650001883507	1.46044998764992	1.94824995994568	2.89520000219345	3.39645000696182	3.57469998598099	3.35210001468658	2.75854998826981	1.60914999991655	0.617800015211105	1.28559998571873
5337	tG(CCC)D	3.74585000276566	3.55140000581741	2.7579500079155	1.73454999923706	0.94480000436306	1.09195001721382	2.26175003647804	3.35865001678467	3.57665002346039	3.51690000295639	2.82445002794266	1.70775001645088	1.21705001592636	1.17320001125336	1.56539999842644	3.02779997587204	3.75555001497269	3.77975001335144	3.61745002269745	2.20335000157356	1.09245001673698	0.888449990749359	0.807399994134903	1.33299998641014	1.77604994773865	1.79749995470047	1.85759999752045	1.17834998369217	0.685249999165535	0.617250002920628	0.342599995434284	0.184800002723932	0.37775000706315	0.815300017595291	1.66459999680519	2.97120000123978	3.95519995689392	4.20060007572174	4.05544999837875	3.36335002183914	1.61514999270439	0.706550002098083	0.514199995994568	1.47964999973774	3.13565001487732	3.6305999994278	3.7280500292778	3.42340000867844	2.07879998683929	1.18694999814034
5442	tS(AGA)D3	3.8951499581337	3.80140000581741	3.4904000043869	2.59365000128746	1.69734998941421	1.61089999675751	2.32234998345375	3.19550002813339	3.32885000705719	3.2761500120163	2.70655001997948	1.76249998807907	1.22340000867844	1.00864999890327	0.788150006532669	2.76275000572205	3.89279998540878	3.93499994277954	3.83919997215271	2.54850000143051	0.784349998831749	0.689999997615814	0.633000016212463	0.849949997663498	1.75994998812675	1.98934997916222	2.01374998688698	1.58699998259544	1.164849999547	1.7816999912262	2.10430002212524	2.27669998407364	2.08124997615814	1.95144998431206	2.06430001854897	2.05215001106262	1.91359996795654	1.68884998559952	1.19680001139641	1.0254999935627	1.08165001273155	1.20755000114441	2.56110001206398	3.64750000238419	4.1638500213623	4.22254998683929	3.79604998826981	2.90479998588562	1.6085000038147	1.14710001945496
5533	tK(CUU)D2	3.44825000762939	3.87739992141724	3.82649995088577	3.57144999504089	2.60729999542236	2.27389998435974	2.31764996051788	2.33699996471405	2.55084998607636	2.81430004835129	2.81135002374649	2.8957500576973	2.68685001134872	2.46455003023148	2.65090000629425	3.04880002737045	3.38275001049042	3.54440002441406	3.2200000166893	2.73315001726151	1.68499999642372	0.974199986457825	0.883949989080429	1.13400000929832	1.68944997191429	1.78044995069504	1.7821999669075	1.31079998612404	0.853099989891052	0.680150002241135	0.465400014817715	0.449799993634224	0.898150016367435	2.46354998350143	3.09919998645782	3.42145000696182	3.54499996900558	2.98570001125336	2.59744999408722	1.9999499976635	1.57114997506142	2.24135001897812	2.75680004358292	3.15514999628067	3.35519999265671	3.17919998168945	2.61619999408722	2.24009998440742	2.02860001921654	2.38684997558594
5779	tL(CAA)D	1.66629999279976	1.44020000696182	1.48330000042915	2.14094999432564	3.17530003786087	3.42175002098084	3.48675000667572	3.09805001020432	2.08699997663498	1.45354999899864	0.976499992609024	0.540399999916554	0.450799995660782	0.65675000846386	0.94990000128746	1.54115000963211	2.79144999980927	3.30490000247955	3.37624999284744	3.17800000905991	2.15139996409416	1.40750001072884	0.816449993848801	0.767299994826317	0.940249985456467	1.07864999771118	1.25410003066063	1.19990002512932	0.947399985790253	0.757400006055832	0.448200012743473	0.487899994850159	0.483199989795685	0.552900020778179	0.99734999537468	1.98374997377396	3.14325000047684	3.61909998655319	3.75130000114441	3.43024996519089	2.69244999885559	1.76204998493195	0.98090001642704	0.906899999082089	2.66460000276566	3.84074996709824	4.19780008792877	4.19405000209808	3.56680001020432	2.27225000858307
6217	tT(AGU)I1	3.63414999246597	3.77544997930527	3.62164995670319	2.82420001029968	1.34054999947548	1.13000000715256	1.83094999194145	2.79075000286102	3.39765000343323	3.49730000495911	3.20494998693466	2.53400003314018	1.44810000658035	1.06814999580383	1.73969999551773	2.65640001296997	3.04714994430542	3.20770000219345	2.87085001468658	2.24014999270439	1.6380499958992	1.01599998474121	0.946199989318848	1.35365000963211	1.90329998135567	2.23855003118515	2.40555001497269	2.04270000457764	1.59640000462532	0.873000004887581	0.307800003886223	0.314700006693602	0.402200004458427	0.509149993956089	0.765799996256828	0.892349988222122	1.05634999871254	1.73624998927116	2.27485000491142	2.90975004434586	3.03199999332428	2.78005000352859	2.23824998736382	1.33455001711845	1.05699999928474	1.74959998726845	2.07865000963211	2.45054997205734	2.66165000200272	2.77109999656677
6240	tI(AAU)I1	3.88069999217987	3.98025004863739	3.5792999625206	2.42185000181198	1.23610000610352	1.06865000724792	1.30950000882149	3.38330000638962	4.20519993305206	4.32784998416901	4.19274997711182	3.17979999780655	1.64970000386238	1.06930001378059	0.778499999642372	1.07460001111031	1.99139996767044	2.49084994792938	2.48294994831085	2.41644996404648	1.4096499979496	1.01839998960495	0.910349988937378	1.15605002045631	2.10610001087189	2.2240500330925	2.15665003657341	1.71164997816086	0.941699993610382	1.05175000429153	1.58599998354912	2.58829998970032	2.8375500202179	3.03854999542236	3.05995000600815	2.65640003681183	2.32599997520447	1.62664997577667	0.824400006234646	0.461650006473064	1.21274999976158	2.65224999189377	3.73439997434616	4.24629998207092	4.20384993553162	3.6782999753952	2.30330003499985	0.720650000870228	0.486049997806549	1.19844998121262
6271	tE(CUC)I	3.73180000782013	3.75575003623962	3.47399997711182	2.3631500005722	1.00864998996258	0.644850017130375	0.936899995803833	1.66835000514984	2.71059999465942	3.05310000181198	3.00745004415512	2.58020001649857	1.26544999480247	0.502400000393391	1.10634999871254	2.77619997859001	3.61195002794266	3.70330004692078	3.50764998197556	2.25624998807907	0.803249996900558	0.362400007247925	0.191200003027916	1.45594999715686	2.38285002708435	2.43504998683929	2.38464996218681	1.3805499881506	0.569050024449825	0.554600012302399	0.583100003004074	0.714649997651577	0.524300000071526	0.654950013756752	0.79899999499321	0.645500019192696	0.717550000548363	1.15779999494553	2.50710000395775	3.42254998683929	3.67884995937347	3.58544999361038	2.91290001869202	1.59039999842644	0.831449991464615	0.826300001144409	1.54284999370575	2.96250001192093	3.64549999237061	3.96870001554489
6294	tI(AAU)I2	3.73174999952316	3.54229999780655	3.10349999666214	2.81200000047684	2.98225003480911	3.28835002183914	3.59504998922348	3.73539999723434	3.70020000934601	3.43185003995895	2.73315001726151	2.65349998474121	2.76980000734329	2.86500004529953	2.96470003128052	2.78430001735687	2.69675000905991	2.51510003805161	2.30140000581741	1.90964998602867	2.08264997005463	2.2444000005722	2.2320500254631	2.46035001277924	2.40869996547699	2.32269992828369	2.27409996986389	1.42479999065399	0.714750000834465	0.785599994659424	0.802049994468689	1.24784999489784	2.10199999213219	2.74619998931885	3.19875001907349	3.17095001935959	2.94100003242493	2.25680000185967	1.61044999957085	1.48690000772476	2.114250010252	3.0451000213623	3.3936999797821	3.46215001344681	3.40215003490448	2.76290000677109	2.61410000324249	2.52389998435974	2.44539995193481	2.92769999504089
6385	tS(UGA)I	2.6166500210762	2.19759996533394	1.81394998431206	1.34135000109673	1.3347500026226	2.79164997935295	3.3704500079155	3.72640001773834	3.73675000667572	3.06474999189377	2.68645001649857	1.97474998831749	1.77430000901222	2.39704996347427	2.86100000143051	3.39285001754761	3.3902999997139	3.06730000972748	2.21284999847412	0.946050000190735	0.380100010335445	0.514199995994568	0.719949996471405	1.3086500108242	1.91499997973442	1.93014997243881	1.81579998135567	1.33154999613762	0.790599995851517	0.54164999127388	0.569750018417835	0.664150014519691	1.25060000419617	1.93234997987747	1.97119996547699	1.84159999489784	1.33299999833107	0.79899999499321	0.898949992656708	1.05099999904633	0.995999991893768	0.863949990272522	0.660800009965897	0.856299990415573	0.978549998998642	1.16965000033379	1.12870001196861	1.07980000972748	0.853599992394447	0.966699993610382
6494	tK(CUU)I	3.1979500412941	2.68589999675751	1.48305000662804	1.33890001773834	1.56805000901222	1.96179998517036	2.73819999694824	3.30270004272461	3.31975003480911	3.15359998941422	2.45405001044273	1.56355000138283	1.42485000491142	1.49950000047684	1.84679999351501	3.12580000162125	3.75945003032684	3.71500004529953	3.54990001916885	2.17984998822212	1.06964999437332	1.03289999365807	0.750350001454353	1.17524999380112	2.0457500398159	2.06765004396439	2.05855004191399	1.25604999363422	0.493299993872643	0.472399991750717	0.493999987840652	0.547049994766712	0.59440002143383	0.723600003123283	1.18960000276566	2.2520499765873	3.43380000591278	4.06110005378723	4.16085002422333	3.85500000715256	2.86645004749298	1.33104999065399	0.664400002360344	1.53534999489784	3.10550000667572	3.97864996194839	4.09690001010895	3.88949997425079	2.96085000634193	1.25954999625683
6551	tD(GUC)I1	3.63440001010895	2.8564000248909	1.91045000553131	1.52210001349449	1.60904999375343	2.18975001573563	3.03669999837875	3.55325002670288	3.84509994983673	3.61730000972748	3.065249979496	2.0453999876976	1.23520001173019	1.48664999604225	1.99540000557899	2.6881500005722	3.49470002651215	3.55625	3.39969999790192	2.65629999041557	1.18629998862743	0.671000003814697	0.524300000071526	1.02049999386072	1.95040000081062	2.08345007896423	2.0548500418663	1.49324999451637	0.698249988257885	0.487899994850159	0.362400007247925	0.381900005042553	0.873049998283386	1.42115000486374	2.3868499994278	2.80090003013611	2.8537500500679	2.64324997663498	1.98864997029305	1.79139998555183	1.99634997844696	2.86469999551773	3.89329997301102	4.02945003509521	4.04259999990463	3.63459997177124	2.69535002708435	2.25330000519752	1.93464999198914	2.12070003151894
6558	tT(AGU)I2	3.96719994544983	3.82654993534088	3.05435000658035	2.06930003762245	1.46579999923706	2.04275000095367	2.89930001497269	3.44614998102188	3.68380002975464	3.53769998550415	3.07805001735687	2.47905000448227	1.75934998989105	1.84414999485016	2.5358500123024	3.01305003166199	3.44235000610352	3.44810001850128	3.07854996919632	2.61534999608994	1.58349999785423	1.09235001206398	1.04729999899864	1.60494999885559	2.23490000963211	2.16580002307892	2.09860005378723	1.42245000600815	1.05460000038147	1.03269999623299	0.893599987030029	0.527549993991852	0.533799996972084	1.12709999084473	2.19404998421669	3.2508000254631	3.79075001478195	3.80130000114441	3.54425001144409	2.44689998030663	1.55780000686646	1.22655001282692	1.71509999036789	2.92220001220703	3.25480002164841	3.41339999437332	3.08430000543594	2.25150001645088	1.72484999895096	1.37625000476837
6583	tD(GUC)I2	3.32819999456406	2.97450002431869	2.16504999995232	1.21089999675751	1.10419999361038	1.44625000357628	2.66250000596046	3.38364996910095	3.64019998311996	3.64294999837875	2.81055001020432	1.97289998531342	0.880300010740757	1.02390001118183	2.14879999160767	3.28045001029968	4.16399999856949	4.38840000629425	4.13979996442795	3.60139998197556	1.14364999830723	0.235500004887581	0.202000002563	0.913050012290478	1.83864998221397	2.04460000991821	2.00759998559952	1.65900000333786	0.961949998140335	0.759999996423721	0.646350000798702	0.542599999904633	1.19514999985695	2.74475001096725	3.29674999713898	3.89014993906021	3.98454998731613	3.5738000035286	3.12635000944138	2.00719998478889	1.7743499815464	2.62119999527931	3.23849997520447	3.69850000143051	3.73440001010895	3.39894999265671	2.93345001935959	2.20690002441406	2.03110001683235	2.35790001153946
6652	tE(UUC)I	3.35020002126694	2.7540000140667	1.1654500067234	0.597850002348423	0.291600006818771	0.228650000691414	0.865899991989136	1.61904999017715	2.20475001335144	2.7230499625206	3.28695002794266	3.39879995584488	3.25090001821518	2.84160000085831	1.97849999666214	1.48699998855591	1.74874996542931	2.06295003890991	2.40730001926422	2.81345002651215	2.59870002269745	2.32049998044968	1.4065500125289	1.06915001124144	1.6847000002861	1.76059997081757	1.80469999313355	1.21165000498295	0.773599997162819	0.577400000393391	0.486850003898144	0.43459999859333	0.853900001943111	1.46459999680519	1.92105000019073	2.48109998703003	2.69244999885559	2.57614998817444	2.43769996166229	1.92824998497963	1.70015000104904	2.21510000824928	3.11725001335144	3.69299998283386	4.02040003538132	3.87485001087189	3.44550000429153	2.54359998106956	1.69579999446869	2.06099997758865
7180	tG(GCC)E	3.64369999170303	3.42204999923706	2.76775000095367	2.41610001325607	2.69224997758865	2.94865002632141	3.0836500287056	3.18289999961853	2.91675003767014	2.6384999871254	2.47834997177124	2.22504999637604	2.18795005083084	2.0739000082016	1.86534998416901	2.35885001420975	3.31104999780655	3.53055002689362	3.46605000495911	2.91185001134872	1.58430001735687	0.971449992060661	0.551050005853176	1.07995000332594	1.96279999017715	2.19995005130768	2.20285001397133	1.70494999289513	1.08980000019073	0.68860000371933	0.54925000667572	0.967799988389015	1.51454999446869	2.03210000395775	2.76465002298355	3.01315002441406	2.93065004348755	2.72955003976822	1.9944000005722	1.6777999818325	1.68179998397827	2.07964999675751	2.38440001010895	2.74595003128052	2.95315005779266	3.04259997606277	2.89595000743866	2.8270500421524	2.57649999856949	2.44239999055862
7247	tS(AGA)E	2.90695000886917	2.62959998846054	2.40524997711182	2.13579998016357	1.8311999976635	1.87519999146461	2.09400001168251	2.18160001039505	2.2384999871254	2.10820000767708	1.73819999694824	1.4660000026226	0.880549988150597	0.702600006759167	0.815349993109703	1.29240000844002	1.43805001974106	1.32100001573563	1.2882500231266	0.631200021505356	0.853349992632866	1.05935001373291	1.1132000207901	1.6402499973774	2.05020002126694	2.0934500336647	2.13080004453659	1.70864999890327	1.16509999036789	0.784399995207787	0.182900003343821	0.0770000003278255	0.236000005155802	0.342200002074242	0.716600006818771	1.01914999485016	1.33914999961853	2.05069997310638	3.24715001583099	3.87534996271133	4.03004999160767	3.87044993638992	3.19290000200272	2.45114998817444	1.9465499997139	2.03724999427795	2.74230002164841	3.30879999399185	3.74490002393723	3.8065499663353
7266	tM(CAU)E	3.13735002279282	3.68659998178482	3.84554996490479	3.8508499622345	3.63589998483658	2.72789999842644	1.7288999915123	2.3556500017643	2.81150003671646	3.04830000400543	3.28690000772476	2.74600001573563	2.49370001554489	2.02415002584457	1.27769999504089	2.49305000305176	3.07405002117157	3.2727499961853	3.18754999637604	2.4875500202179	1.43265000581741	0.944949999451637	0.568500009179115	1.37819999456406	2.18340002298355	2.26419998407364	2.25144996643066	1.69604999423027	1.09160001277924	1.16965002417564	1.16030002832413	1.01960000395775	1.18945001959801	1.75204999446869	2.46084994077682	2.72134996652603	2.79710003137588	2.42784998416901	2.31729999780655	2.09680001735687	1.95629999637604	1.67074999809265	0.921099990606308	0.77165000140667	0.715700000524521	0.777999997138977	0.635650001466274	0.31370000615716	0.0490000002086163	0.021000000089407
7336	tQ(UUG)E2	1.65095000863075	0.722200006246567	0.432350012660027	0.596049997210503	0.861999988555908	0.904049986600876	0.675750002264977	0.361250007897615	0.223100002855062	1.24440000653267	1.92224999070168	2.37414996623993	2.59804999828339	2.40464999675751	2.04724999666214	1.61689999103546	1.54829998612404	2.22749999761581	2.40594999790192	2.65134998559952	2.46714999675751	1.92789999246597	1.6061999797821	0.85270000398159	1.02595001459122	1.09370001554489	1.17155001759529	1.24985001683235	0.900499987602234	0.849399989843369	0.589649993181229	0.423800007998943	1.66340003013611	2.50135004520416	3.01170003414154	3.25285001993179	3.00535000562668	2.61544998884201	2.02344998717308	1.74029998779297	1.90919996500015	2.13660002350807	2.29924999475479	2.32740001678467	2.20645003318787	2.06190003156662	1.79344999790192	1.5347000002861	1.34695000648499	1.96295000314713
7349	tK(CUU)E1	3.83569996356964	3.58614999055862	2.93654999732971	2.4652999997139	2.56990000009537	2.81935003995895	2.77559998035431	2.63404998779297	2.38020000457764	2.3112499833107	2.64135000705719	2.79660001993179	2.66219998598099	2.58404998779297	2.37049996852875	2.64534999132156	3.10700001716614	3.17829999923706	2.86295000314713	2.35469998121262	1.12379999160767	0.950849986076355	0.854949989914894	1.40505001544952	1.98584999442101	2.02300000190735	1.91419997811317	1.30019999742508	0.541799989342689	0.861999988555908	0.815799993276596	0.878149998188019	1.33065001964569	1.55195000171661	2.46970003247261	2.89885005950928	2.97964999675751	3.08675000667572	2.57574998140335	2.21465002298355	1.94545000195503	1.85874997377396	3.01425002813339	3.58615000247955	3.77529997825623	3.79504995346069	3.24450000524521	2.78030000925064	2.30635002851486	2.19290000200272
7352	tR(UCU)E	4.05730006694794	3.91629997491837	3.05525000095367	1.31670000553131	1.29229998588562	1.56779999136925	2.19675001502037	2.85175002813339	3.16119999885559	3.16465001106262	2.7158499956131	1.81674999594688	0.844850005209446	0.702650007605553	1.60480000972748	3.40974997282028	3.83440001010895	3.93975001573563	3.63134996891022	2.45260000228882	1.17909999489784	0.279150002449751	0.0350000001490116	0.553749996423721	1.44244999289513	1.57070000171661	1.58510001301765	1.12890001088381	0.315200006961822	0.418400001525879	0.386000007390976	0.438950006663799	0.669600009918213	0.924949985742569	1.0654000043869	1.18095002174377	1.690249979496	2.0125500202179	2.247350025177	2.64874999523163	2.49424996376038	2.45879998207092	2.32925000190735	1.95914998650551	2.20010004043579	2.37374999523163	2.37669997215271	2.51064997911453	2.54664998054504	2.32954996824265
7444	tE(UUC)E1	4.2124000787735	4.14970008134842	3.77099997997284	2.6375	1.28850000500679	1.02990000844002	1.53734998703003	2.96334998607635	3.66879998445511	3.94240000247955	3.81179994344711	3.13355001211166	2.0811999976635	1.33609999418259	1.54004997014999	2.29574999809265	3.13215005397797	3.2492999792099	3.16650000810623	2.65260000824928	1.45594999790192	0.882949993014336	0.345250003039837	0.463250004500151	1.76589999198914	1.9099999666214	1.91974997520447	1.55424999594688	1.02290000319481	1.18905000090599	1.65639997720718	1.921499979496	2.03550001382828	2.35690002441406	2.1529000043869	2.05305001735687	1.94789997339249	2.22314999103546	2.60079998970032	2.74549999237061	2.65254999399185	2.10894998311996	1.67349999547005	1.4505499958992	2.08509997725487	3.20095000267029	3.7566499710083	3.88344994783401	3.73670001029968	3.00800002813339
7513	tH(GUG)E1	2.36269997358322	2.11540003418922	1.91574998497963	2.31339999437332	2.5915500164032	2.84855000972748	2.99995005130768	2.75925002098084	2.69329998493195	2.27980000376701	1.60929999947548	1.32290000915527	1.20200002193451	1.58784999847412	2.1879499912262	3.42655003070831	3.86194993257523	3.87349992990494	3.53680001497269	2.29099999070168	1.00689999163151	0.604500025510788	0.389200012385845	1.02690001130104	1.56330001354218	1.6779000043869	1.62750000357628	1.04794999808073	0.488599988818169	0.26800000667572	0.255200006067753	0.391900004446507	1.04019999504089	1.69975002408028	2.34670003652573	2.7184999704361	2.92155003547668	2.78610005378723	2.57674999237061	2.17864999771118	1.8204499900341	1.81504999399185	1.83694998621941	1.82629997134209	2.02745001912117	2.02174999117851	1.96629999279976	1.96819998025894	2.09100001454353	2.29749999046326
7618	tQ(UUG)E1	3.13745000362396	2.96435002088547	2.62389998435974	2.21535001993179	1.97425001859665	1.67379999160767	1.72969996929169	2.42229996919632	2.72709999084473	2.70194998979568	2.61889998912811	1.80795000195503	1.77749997973442	1.84299998283386	1.77989996671677	2.04124999046326	2.69310002326965	2.95890001058579	2.8567000746727	2.49584999680519	1.42465000152588	0.832599991559982	0.915299987792969	1.4260999917984	1.9113499879837	1.90329998135567	1.76629998683929	0.962749996781349	0.445399996638298	0.661250008642673	1.60780001282692	2.49834997653961	3.17475003004074	3.39280000925064	3.11670000553131	2.61874997615814	1.39490001797676	0.768449997901916	0.503650020062923	0.204000003635883	0.236000005155802	0.273900006711483	0.990300010144711	3.37335002422333	4.16544991731644	4.44634990692139	4.32199991941452	3.56354998350143	2.23114996552467	1.42100000977516
7707	tS(UGA)E	4.15404994487762	4.01605000495911	3.50425001382828	2.7703999876976	1.50615000724792	0.767750000953674	1.30749999284744	2.57770002484322	3.97185001373291	4.19649996757507	4.12070004940033	3.57710000276566	1.73249999880791	0.961299991607666	1.25659998655319	2.89079999923706	3.98065000772476	4.20579993724823	4.09504994153976	3.3300999879837	1.31265000104904	0.48530001193285	0.45950001180172	0.879100021719933	1.68944997787476	1.78699994087219	1.74339996576309	1.41549999117851	0.745300006866455	0.881749987602234	1.13095000982285	1.74909998774529	2.56669998168945	2.99835003614426	3.11484997272491	3.1995500087738	2.95340005159378	2.52359998226166	2.22055001854897	1.6027499973774	2.07214997410774	2.65130000114441	3.01244999170303	3.13179998397827	3.38170001506805	3.41445001363754	3.12370001077652	2.84375004768372	1.80789999365807	1.49050000309944
7760	tA(UGC)E	3.11115001440048	2.59335000514984	1.82799997925758	1.62134998440742	1.71915001273155	2.2550999879837	2.76964998245239	3.16075000762939	3.1492999792099	2.96030002832413	2.33610001206398	1.61389998793602	1.02729999423027	2.02974997758865	2.746499979496	3.32640000581741	3.5051500082016	3.35129998922348	2.78869998455048	2.14589998722076	1.1750500023365	0.684900000691414	0.59855001270771	1.35769999921322	2.02789999842644	2.03560000658035	2.03465000987053	1.18369999527931	0.454500003159046	0.32970000654459	0	0.352400003373623	0.809000001847744	1.59394997954369	1.80984996557236	1.84914999008179	2.35870001316071	3.07519998550415	3.13355003595352	3.12784999608994	2.76769998073578	2.39694999456406	2.50399994850159	2.41089994907379	1.94940000772476	1.34585001468658	0.939899998903275	0.665000009536743	0.364800000935793	0.261600006371737
7860	tE(UUC)E2	3.42210004329681	3.26629997491837	3.00765001773834	2.56829997301102	2.25879998207092	2.4047499537468	2.57834998369217	3.31084998846054	3.96819999217987	4.10519998073578	4.10225002765655	3.72864998579025	2.92780002355576	2.24684998989105	1.60269999504089	2.86100000739098	3.90789996385574	3.97860003709793	3.8750500202179	2.67550001740456	0.988100004196167	0.486150009930134	0.368300007283688	0.854100005328655	1.93754998445511	2.05900001525879	2.0152499973774	1.46489998698235	0.871649992465973	0.861999988555908	0.873599988222122	0.986749994754791	1.27390002012253	1.37055002450943	1.45925000905991	1.22285000681877	1.01965000033379	1.30280000567436	1.42294998168945	1.75169998407364	2.30235005021095	3.06405001878738	3.5531499505043	3.64284998178482	3.43844999074936	2.82230002880096	2.1588499724865	1.71724998354912	1.4272000014782	1.7254499733448
8013	tH(GUG)E2	2.88685007095337	2.87060006856918	2.78650000095367	2.56394997835159	2.66969997882843	2.73694999217987	2.78690000772476	2.84710004329681	3.01460000276566	2.96985001564026	2.8247000336647	2.88775004148483	3.07369995117188	3.0695499420166	3.10535001754761	2.64895004034042	2.41330000162125	2.25169996023178	2.0701000213623	1.88049998283386	2.18040000200272	2.23795001506805	2.20165004730225	2.19735000133514	2.28354997634888	2.2050500035286	2.23840003013611	1.61120001971722	0.716399997472763	0.684900000691414	0.758199995756149	1.14714998602867	1.76365000009537	2.23165000677109	2.809850025177	2.99979999065399	2.8047500371933	2.44779998064041	1.40904999375343	0.7891999989748	0.694399997591972	0.937449991703033	1.26665000319481	1.9750500023365	2.20060002803802	2.45940001010895	2.49269998073578	2.25005000829697	2.32474998235703	2.36780002117157
8016	tK(CUU)E2	3.43255000114441	3.27590001821518	2.80270000696182	1.91584998965263	1.94259999990463	1.85949996113777	2.0413499891758	2.82259999513626	3.27880005836487	3.47085000276566	3.45520000457764	2.83955003023148	2.21944995522499	1.66629999876022	1.83109998703003	2.46960003376007	3.35484999418259	3.49440001249313	3.3762500166893	2.80925002098083	1.75674998164177	0.929449999332428	0.14549999833107	0.58479999601841	2.31745001673698	2.59309995174408	2.62065000534058	2.22310000658035	0.563800002634525	0.279800006747246	0.14640000090003	0.242400005459785	0.536900001764298	0.948149996995926	1.18325001597404	1.31815001368523	1.41150001883507	2.29224997162819	2.8233500123024	3.31954997777939	3.49709997177124	3.14554997682571	2.82700001001358	1.95409997701645	1.57224999666214	1.75869998931885	2.43819997310638	2.92255003452301	3.14540003538132	3.1326000213623
8023	tV(AAC)E1	3.51084996461868	3.33979997634888	2.86745001077652	2.10009996294975	1.33330001831055	1.84085000157356	2.9	3.82584998607636	4.28604998588562	4.25675003528595	3.75954996347427	2.82670001387596	1.30869999527931	1.062399995327	1.8768000125885	2.74020003080368	3.42410000562668	3.62310000658035	3.40920001268387	2.87770003080368	1.75500000119209	0.822950008511543	0.310350005328655	0.407550005614758	1.53099999129772	1.77599996328354	1.80169996023178	1.54634998440742	0.614000022411346	0.66920000910759	0.901449996232986	1.38825000524521	2.44445000290871	3.26350001096725	3.80469998121262	3.9853000164032	3.69224997758865	3.23380000591278	2.17889999747276	1.64734998941422	1.09525001049042	0.825949990749359	0.408000001311302	0.386899997293949	0.784199994802475	1.24399999380112	2.8363499879837	3.39319999217987	3.81309999227524	4.03744999170303
8037	tI(AAU)E1	3.2703999876976	3.13899999856949	2.78570001125336	2.72905005216599	2.97095001935959	2.92900004386902	2.88535004854202	2.93290005922317	2.93855005502701	3.03979996442795	3.00224997997284	2.70480000972748	2.51264996528626	2.42800000905991	2.82025002241135	3.4369500041008	3.52070000171661	3.42005000114441	2.79449999332428	1.85770001411438	1.07739999890327	0.657499997317791	0.232000001519918	0.940899996459484	1.60570001006126	1.65299999713898	1.56720000505447	0.877300012111664	0.278699999302626	0.539450006186962	1.01079999804497	1.95509999394417	2.39609994888306	2.67235000133514	2.68314999341965	2.32289997339249	2.05445001125336	1.78549997210503	1.75674995779991	1.92830000519752	2.55464998483658	2.7836000084877	2.87790005207062	2.55030000209808	1.82079999446869	1.29745001196861	1.9693499982357	2.84909999370575	3.43860000371933	3.43815001249313
8092	tV(AAC)E2	2.8881500005722	3.10309998989105	2.91920002698898	2.71725001335144	2.18189999461174	1.66939999461174	1.89679999351501	3.31175004243851	4.1269499540329	4.40325002670288	4.27624999284744	3.63464999198914	2.14024998545647	1.26860000491142	0.920899990200996	1.34780002236366	2.27220003604889	2.70479999780655	2.79459999799728	2.61830002069473	2.03434997200966	1.6216500043869	1.3940499663353	1.47555000185967	1.52519999742508	1.52464999556541	1.51419999599457	1.31790000796318	1.1034500002861	1.01664998531342	0.90939998626709	1.40310000181198	1.83404997587204	2.10890002250671	2.34854998588562	2.40689998865128	2.82350006103516	2.82515004873276	2.76084997653961	2.42279999256134	2.20025001764297	2.58709996938705	2.80800000429153	3.0989000082016	3.21449999809265	3.15590002536774	3.09979996681213	2.77750004529953	2.48465000391006	2.59334999322891
8123	tE(UUC)E3	3.39179999828339	3.35680000782013	2.97250003814697	2.2875500023365	1.27969998717308	1.10384999513626	1.89610000252724	2.99440001249313	3.62150001525879	3.70730000734329	3.41470000743866	2.45395001769066	1.03634999394417	0.583700010180473	1.97500000596046	3.48735002279282	4.03775001764298	4.08609991073608	3.66765003204346	2.24054999351501	0.510950002074242	0	0.0810000017285347	1.72334999889135	2.96235002279282	3.09104989767075	3.05734993219376	2.07960001826286	0.888349989056587	0.604500025510788	0.584900024533272	0.314700005948544	0.409499995410442	0.542700000107288	1.33779999017715	2.87355001568794	3.92129998207092	4.240149974823	4.18899999856949	3.51399999856949	2.35265002250671	1.16599998474121	1.20764999985695	2.26140002012253	2.92780002355576	3.43600002527237	3.58280000686646	3.23944997787476	2.7332000374794	1.76619998216629
8134	tR(ACG)E	3.88309994935989	3.8496999502182	3.67085003852844	3.40915001630783	2.92810001373291	2.50024999380112	2.82100003957748	3.08310000896454	3.29550000429153	3.42895002365112	3.16349999904633	2.92535004615784	2.60394997596741	2.14570000171661	2.35555002689362	2.46394997835159	2.58770002126694	2.58619997501373	2.26760001182556	1.83664999008179	1.74959999918938	1.94539998173714	2.02819999456406	2.406350004673	2.78670002222061	2.69044998884201	2.60615004301071	1.73594998121262	0.531250001490116	0.569050024449825	0.54955001026392	0.519249998033047	0.49125000089407	0.26800000667572	0.223200004547834	0.152800001204014	0.518800011277199	0.912399986386299	0.940999984741211	0.992699986696243	1.23875002264976	1.60255000591278	2.32009997367859	2.66324999332428	2.69395003318787	2.5727499961853	2.29199998378754	2.11345002651215	2.15455002188683	2.67710001468658
8227	tI(AAU)E2	3.21345000267029	3.24194999933243	2.99449999332428	2.24369999170303	1.42870000004768	1.35460000634193	2.3716000020504	3.11785005331039	3.46590001583099	3.39995001554489	2.81789997816086	1.97795000076294	0.920299997925758	0.565600004792213	1.95435000360012	3.43495000600815	4.01764996051788	4.09420003890991	3.68245003223419	2.58554999232292	1.18914999365807	0.463799996674061	0.353500001877546	0.753149996697903	1.81734997630119	2.01539998054504	2.06755004525185	1.84770003557205	1.04785000085831	0.770899996161461	0.350450011342764	0.0630000002682209	0.303400006890297	0.547599993646145	1.55245000123978	2.80110003352165	3.20759999752045	3.32185000181198	3.09899996519089	2.09060000181198	1.4279000043869	0.98364999294281	1.24864999651909	2.44810001850128	3.11474999189377	3.27610003948212	3.16455001831055	2.3426500082016	1.5460500061512	1.2314500272274
8473	tP(UGG)F	3.53474999666214	3.46409999132156	3.18330001831055	2.76010004281998	1.90734999775887	1.61644999980927	2.49535000920296	3.5505499958992	4.17345006465912	4.22889997959137	3.94075000286102	2.7153500020504	1.30859998464584	0.743750007450581	1.16684999465942	2.21015000939369	3.40174998044968	3.72600005865097	3.71529998779297	3.22899998426437	2.08029999732971	1.25379998683929	0.713650017976761	0.688250005245209	0.608250023424625	0.869099992513657	1.00389998555183	0.933099985122681	0.923949986696243	0.777199995517731	0.694399997591972	0.614000022411346	0.534400004148483	0.689149998128414	1.73129999041557	2.51919996738434	2.82425004243851	2.87995007038116	2.62930001020432	2.19975000619888	1.87909999489784	1.84515000581741	2.52509999275208	3.08895002603531	3.49125002622604	3.57695000171661	3.33045002222061	2.77444996833801	2.32699999809265	1.87834998369217
8544	tN(GUU)F	2.76630002260208	2.78054999113083	2.60774997472763	2.49474995136261	2.4127999663353	2.04405000209808	2.40729998350143	3.40920000076294	3.67639998197556	3.69549999237061	3.18689999580383	1.94004999399185	1.08205001354218	0.863549989461899	1.00189998745918	2.88689999580383	3.93490000963211	4.03619999885559	3.94919998645782	2.81905002593994	1.29825000762939	0.953299993276596	0.849399989843369	1.43819999694824	1.96144997477531	2.0392000079155	2.06825002431869	1.36790000200272	0.969700002670288	1.23595002293587	1.44310001730919	1.79189999103546	2.22130001783371	3.11599999666214	3.37095004320145	3.27620000839233	3.00690001249313	1.66525000929832	1.03795000314713	0.863049989938736	0.950350004434586	2.73880003094673	3.56250001192093	3.76745007038116	3.6827999830246	2.64505001306534	1.30795000195503	0.717900004982948	0.758949995040894	1.79970000982285
8579	tF(GAA)F	2.9531000494957	2.82855004072189	2.69810001850128	2.09959997534752	1.61554999947548	1.81264999508858	2.25114998817444	2.65089999437332	3.03645001649857	3.12029997110367	2.93845006227493	2.61535000801086	1.82300000190735	1.19625000357628	2.00044998526573	2.82300004959106	3.32865003347397	3.40535002946854	3.01519999504089	2.34594997763634	1.14319998621941	0.75184999704361	0.587500002980232	0.972200000286102	1.67819998860359	1.90899996757507	2.08035002350807	2.12309998869896	1.81614996790886	1.6368499994278	1.20819999575615	0.711799997091293	0.523999996483326	0.371700002253056	0.896399994194508	1.96720000505447	2.77519999742508	3.18069998025894	3.22144999504089	2.87525004148483	2.20164999961853	1.56975000500679	1.24745002985001	1.74490000009537	2.8256000161171	3.32595002651215	3.528600025177	3.34635000228882	2.70205003023148	1.94190000891685
8591	tG(GCC)F1	3.71154999732971	3.14585000276566	1.96149997711182	1.40030000805855	1.13190001249313	1.57884999513626	2.86145000457764	3.54700002670288	3.63289999961853	3.44329998493195	2.58244997859001	1.35699999332428	0.886749988794327	0.555800004303455	1.58594999909401	3.34544999599457	3.84054992198944	3.92414994239807	3.55624996423721	2.23040001988411	1.05289999842644	0.589950026571751	0.470300009846687	1.79434999525547	2.95180004835129	3.07004991769791	3.06109998226166	2.04129999876022	0.861449998617172	0.310700004547834	0.0630000002682209	0.068800000846386	0.30930000692606	0.714449998736381	2.26384996771812	3.47285000085831	4.12055000066757	4.21075003147125	3.81660000085831	2.96534998416901	1.17450000047684	0.68860000371933	1.63610000610352	2.83435001373291	3.64035000801086	3.82514997720718	3.62460000514984	2.95434999465942	1.71590000391006	0.983300000429153
8606	tY(GUA)F1	2.88675000667572	1.99794998764992	1.0977499961853	1.03809998631477	2.2102499961853	3.15864998102188	3.7118999838829	3.9342000246048	3.60169999599457	2.97810003757477	1.94714999198914	1.12684999108315	2.14020001292229	3.50615001916885	4.05630003213882	4.29155006408691	4.13959999084473	3.35845001935959	2.56210001707077	1.31714999973774	0.392950002849102	0.822799991071224	0.970599985122681	1.10604999661446	1.5283999979496	1.3880499958992	1.47024999856949	1.33289999961853	0.839049991965294	1.22860000133514	1.44925001859665	1.51925001144409	2.22134998440742	2.7933000087738	3.06244995594025	2.99860000610352	2.429499989748	1.1744499951601	0.216800004243851	0.140000000596046	0.503499999642372	1.4306999951601	2.43159999251366	2.85485001802444	2.93000005483627	2.56514999866486	1.68684996962547	0.792499998211861	0.508400018513203	1.16574999392033
8634	tG(GCC)F2	3.48880001306534	3.79059998989105	3.84544999599457	3.34260001182556	2.29865002036095	1.25739999115467	1.26284998655319	2.12079998254776	2.89825000762939	3.26999999284744	3.13949998617172	2.74815001487732	1.60839999318123	0.598299999535084	0.446300004422665	1.75374999642372	3.1404500246048	3.59465000629425	3.62749998569489	3.23154999017715	1.90939999818802	0.829850003123283	0.444700002670288	1.26305000185966	2.27655005455017	2.47879996299744	2.45684995651245	1.7629499912262	0.71434999704361	0.559650014340878	0.519249998033047	0.642500013113022	0.882799997925758	1.81599999070168	2.93560003042221	3.43415002822876	3.66529997587204	3.69904998540878	3.30215002298355	2.86790004968643	2.2977499961853	1.7947499871254	2.28574997782707	3.10070000886917	3.77509995698929	3.96379998922348	3.82469993829727	3.28895001411438	2.40569999217987	1.64374999403954
8649	tS(GCU)F	3.02724999189377	3.00384999513626	3.05110002756119	2.76944996118546	2.74979999065399	2.76690003871918	2.72409998178482	3.12739999294281	3.16335000991821	2.93090003728867	2.32685000300407	1.4970999956131	1.1898500084877	1.43710001707077	2.40490002036095	3.15080000162125	3.39789999723434	3.48034999370575	2.9540500164032	2.30005004405975	1.50079998970032	0.936299985647202	1.00364998579025	1.04064999222755	1.90039998888969	2.2243999838829	2.35034996271133	2.13234997391701	1.36955001950264	0.661850003898144	0.26800000667572	0.261100006103516	0.447450006008148	0.978599998354912	2.30415000915527	3.39344999790192	3.87500001192093	3.9065000295639	3.52325000762939	2.62860000133514	1.16104999482632	1.01060000956058	1.7447999894619	2.82914999723434	3.61105002164841	4.08325003385544	4.01034996509552	3.59820001125336	2.68100000023842	1.43050000667572
8678	tA(AGC)F	3.53944997787476	3.51575000286102	3.05480002164841	2.20919999480247	1.12830002307892	1.15199999213219	1.89990001320839	2.76465003490448	3.53359999656677	3.6209499835968	3.40090000629425	2.58005001544952	1.09949999898672	0.609199999272823	0.556499993801117	1.68454999923706	3.35279998779297	3.88269994258881	3.91519998311996	3.62315000295639	2.05610001087189	0.835249996185303	0.529350002110004	1.19255000352859	1.9277499973774	2.05900001525879	2.00745000243187	1.38765000104904	0.42990001142025	0.26800000667572	0.172000002115965	0.275800004601479	0.920249997079372	2.31355004310608	3.5293000459671	4.21119999885559	4.21494996547699	3.96920001506805	2.89880000352859	1.82454999685287	1.5647500038147	1.9800500035286	3.41309999227524	3.89039999246597	4.09465000629425	3.859750020504	2.98170000314713	2.17810001373291	1.56090000271797	1.95820000171661
8693	tY(GUA)F2	2.51014997959137	1.35950000286102	1.17960000038147	1.93970000743866	3.35345003604889	3.94394993782043	4.19749999046326	3.94005002975464	3.17110003232956	2.08204996585846	1.10865000486374	1.56400000452995	3.23525003194809	3.95925002098083	4.15695006847382	4.00770001411438	3.01110001802444	1.65159999728203	1.08700000047684	0.50409999191761	0.539450006186962	0.870649993419647	1.07064999938011	1.34265000224113	1.64780000448227	1.52764999866486	1.46964998245239	1.1219999730587	0.689300000667572	0.971200001239777	1.48789999485016	2.02229999899864	2.74804998636246	3.27390002012253	3.30330001115799	3.07470004558563	2.3766999900341	1.02834999859333	0.837650001049042	1.70554999709129	3.3490500330925	4.67495005130768	4.77440001964569	4.64789998531342	3.7236999630928	1.11440001130104	0.455849997699261	0.356500007212162	0.291600006818771	0.332900007069111
8742	tK(CUU)F	3.82194999456406	3.64684997797012	2.85995000600815	2.14315002560616	2.30080000162125	2.6055999994278	3.02965002059937	3.48229999542236	3.51970001459122	3.34394998550415	2.75794999599457	2.34524995088577	2.28339996337891	2.3844499707222	2.83215000629425	2.92070006132126	3.06354998350143	2.90855003595352	2.34414998292923	1.45344998836517	0.564700004458427	0.835949990153313	0.919749987125397	1.38420000076294	1.76449998021126	1.65529999732971	1.61280000805855	0.93595000654459	0.40359999537468	0.410999998450279	0.291600006818771	0.3358000010252	0.514199995994568	0.469950012862682	0.672100010514259	1.13975000977516	1.47419999837875	2.41655001044273	3.13700001239777	3.48014999628067	3.80524997711182	3.67474998235703	3.38900002241135	2.99034996032715	1.99965000152588	1.63419999480248	2.04924998879433	2.9801500082016	3.66820001602173	3.72435001134872
8989	tV(AAC)G3	1.22305001616478	1.33035001754761	1.52529999613762	1.45894998908043	1.58230000734329	1.62380000352859	1.99775000214577	2.41699998378754	3.17655000686646	3.47690000534058	3.42579996585846	3.12455002069473	2.17485000491142	1.30960000753403	1.54289999008179	2.37574996352196	3.02085000276566	3.16675001382828	2.98630002737045	2.41445001363754	1.06190000474453	0.625449998676777	0.371700002253056	1.04430000782013	1.54514999985695	1.67599999904633	1.61069999933243	0.976749995350838	0.445700012147427	0.30930000692606	0.315200006961822	0.631700000166893	1.39389999508858	2.16089997887611	2.60255000591278	2.60095002651215	2.39679999351501	1.72034999132156	1.1688000202179	0.818199992179871	2.03565000891685	3.48339999914169	3.6590000629425	3.66850001811981	2.84894998669624	1.21759999990463	0.755500003695488	0.965450003743172	2.9519500374794	3.6799999833107
9064	tH(GUG)G1	2.77135001420975	3.01260001659393	2.94645001888275	2.8307500243187	2.68134999275208	2.46920002698898	2.54009997844696	3.18760001659393	3.55699999332428	3.6075000166893	3.37894998788834	2.51580001115799	1.65154998898506	0.865849995613098	0.939800000190735	2.15560001730919	3.49830000400543	3.80174996852875	3.74589999914169	3.26700001955032	2.01594997048378	1.43225002288818	1.24865002036095	1.37655000686646	1.57545001506805	1.72984997630119	1.63734999895096	1.13955000638962	0.617250002920628	0.35990000218153	0.35010000616312	0.94370000064373	1.8806500017643	2.4186999797821	3.21445002555847	3.61290000677109	3.50540000200272	3.22509998083115	2.12590001821518	1.33695001006126	1.82005000114441	2.89574998617172	3.47174999713898	3.77299997806549	3.72444999217987	3.38470001220703	2.86710002422333	2.24169999957085	1.72929998636246	2.0069000005722
9071	tK(UUU)G1	4.28795003890991	3.80889995098114	2.47230002880096	0.761400009691715	0.364300000667572	0.810049992799759	1.61044999957085	3.04314999580383	3.39865003824234	3.4369500041008	3.13510001897812	2.0827999830246	1.30795000195503	0.939399987459183	1.67100000977516	3.32095003128052	4.14199991226196	4.23114993572235	4.07720003128052	2.93349997997284	1.41129999160767	0.967599993944168	0.632099995017052	0.671350020170212	1.41535000801086	1.4077999830246	1.37419998645782	1.15004999041557	0.418400001525879	0.5173500046134	0.989250010251999	1.75929998159409	2.42089997529984	2.74845000505447	2.91575005054474	2.75495004653931	2.45694999694824	2.07775001525879	1.48935000896454	1.17530001997948	0.81159999370575	0.544500008225441	0.884999987483025	0.930049991607666	1.2630999982357	1.96604998707771	2.72044998407364	3.42404997348785	3.59150000810623	3.30300002098083
9083	tK(CUU)G1	1.43069998621941	1.63819999694824	2.24359995722771	2.24074997901916	2.47159998416901	2.70990003347397	3.19654998779297	3.46519999504089	3.36369998455048	3.04264999628067	2.51274999380112	2.04355000853539	1.82339996695519	1.84539997577667	2.46530002355576	3.09400001764297	3.4170499920845	3.39745000600815	2.87530000209808	2.11904998421669	1.01854999959469	0.764799997210503	0.883449989557266	1.20945000052452	1.71884997487068	1.75904995203018	1.71654997467995	1.46940001249313	1.0807000041008	1.61450000405312	2.004399985075	2.68515002727509	3.10145002603531	3.13499995470047	2.91274999380112	2.31714999079704	1.5361999630928	1.07705000042915	1.0254999935627	0.85754998922348	1.06639999747276	2.67055000066757	3.36399998664856	3.62145003080368	3.48215000629425	2.78470002412796	1.675	0.880049991607666	1.16640000939369	1.86099998950958
9206	tK(CUU)G2	1.75715001225472	1.6272000014782	2.55425002574921	3.2560000538826	3.72574998140335	3.76499996185303	3.38580001592636	2.67704999446869	1.41735000610352	0.757949995994568	1.19890000224113	2.73285002708435	3.44805001020432	3.62154998779297	3.53309996128082	2.69680000543594	1.78044998645782	1.07704999446869	0.546049992740154	0.356500007212162	0.25810000449419	0.236000005155802	0.487800019979477	0.948149996995926	1.75164996981621	1.96214998364449	1.94250000119209	1.55869998335838	0.810999992489815	0.645300006866455	1.02574999630451	1.67204998731613	2.67994997501373	3.53700002431869	3.78040001392365	3.6517000079155	2.98475003242493	1.48724999427795	0.265950002521276	0.524949999898672	2.11334999203682	3.09075001478195	3.96949995756149	4.14650006294251	3.91629996299744	3.19440001249313	1.78045001029968	0.583100001513958	1.03745000809431	2.72915000915527
9249	tL(CAA)G1	3.67874999046326	3.75944999456406	3.39650001525879	2.42999998927116	1.70064998269081	1.55134999752045	2.16114999055862	3.28429998159409	3.68899998664856	3.69089999198914	3.34820002317429	2.41010000705719	1.46459999680519	1.21000003218651	1.24360002875328	2.09779998660088	3.41349999904633	3.69955002069473	3.64849998950958	3.14674999713898	1.1789500027895	0.539150002598763	0.68860000371933	0.744900000095367	0.962949985265732	1.17750001549721	1.37739999294281	1.45894998908043	1.32150001525879	1.01344999074936	0.649650010466576	0.616649995744228	0.697699999809265	1.20995001196861	1.46985000967979	1.67389999628067	2.15320000648499	2.4384999871254	2.98000000715256	3.26895000934601	3.13109998703003	2.85515002012253	2.18149999380112	1.74679996967316	1.89914997220039	2.07200000286102	2.31480002403259	2.64795001745224	2.8582500576973	2.76309999227524
9403	tW(CCA)G1	2.47090001106262	2.77460000514984	2.94605004787445	2.94120002985001	2.5689000248909	2.58124998807907	2.40900002717972	2.44724998474121	2.99550004005432	3.09929999113083	3.17950001955032	2.98435001373291	2.38924995660782	2.21899999380112	2.56709998846054	2.96935002803802	3.32860001325607	3.324249958992	2.86515003442764	2.42934999465942	1.62690001726151	1.59859998822212	1.79094996452332	1.6097000002861	1.72724997997284	1.7895499765873	1.66804999709129	1.58535000681877	0.947599995136261	1.25780002474785	1.72229998111725	1.89139998555183	1.95124998688698	1.96539998650551	1.97099996805191	1.91509999036789	1.61364998817444	0.998649990558624	0.892599987983704	1.33774998784065	2.00564998984337	2.75010002851486	3.67399996519089	3.81449997425079	3.71159995794296	3.16474999189377	1.8709999859333	1.29810000658035	1.64039998650551	2.13870003223419
9484	tH(GUG)G2	3.56904995441437	3.22535002231598	2.36535000801086	1.92340000271797	1.8487499833107	2.0505999982357	3.0454500079155	4.02564998865128	4.33150005340576	4.26215002536774	3.77619998455048	2.39299998283386	1.61829999685287	1.88949997425079	2.16670001149178	2.87254999876022	3.60104997158051	3.59640001058578	3.509750020504	2.78974999189377	1.48830000162125	1.2974000275135	0.637799993157387	0.929449993371964	1.40689998865128	1.39414995908737	1.36210001707077	1.19200000166893	1.03240000009537	1.05800000429153	0.989099985361099	0.777399995923042	0.627200022339821	0.694750007987022	0.946599990129471	1.29874999523163	2.47565000653267	3.73624999523163	4.17469999790192	4.21419999599457	3.76365000009537	2.66824999451637	1.36524999141693	1.10435001254082	1.98270000815392	2.85900001525879	3.26694999933243	3.52700001001358	3.23490002155304	2.61174999475479
9495	tE(UUC)G1	3.64504997730255	3.32865000963211	2.08050000071526	1.62085000276566	1.60564999580383	1.83365000486374	2.50645004510879	3.17480001449585	3.37555000782013	3.26230000257492	2.69450001716614	1.65684999227524	1.30559999346733	1.31825001835823	1.63979999423027	2.12184999585152	3.32265001535416	3.45160000324249	3.35184997320175	2.87504999637604	1.44145001173019	0.867449992895126	0.687550008296967	0.623450002074242	1.50789999961853	1.73949996232986	1.7147499859333	1.41354999542236	0.438299999386072	0.140000000596046	0.119000000506639	0.119000000506639	0.448800005763769	1.39124999642372	2.13999998569489	2.55874996185303	2.81364998817444	2.56445000171661	2.37099995613098	1.91875	1.5972500026226	1.54355000853539	1.50949999094009	1.70070000290871	2.66065000295639	3.15770001411438	3.47534999847412	3.4852499961853	2.98995003700256	2.44344998598099
9665	tE(UUC)G2	3.12680000066757	2.74080001115799	2.49524999856949	2.4173499584198	2.28950002193451	1.97820000052452	2.7951000213623	3.48419998884201	3.69765001535416	3.57054998874664	3.02490005493164	1.79675000905991	1.55640000104904	1.8629499912262	2.09540004730225	2.07060002088547	2.42974996566772	2.29279998540878	2.05510003566742	1.77375000119209	0.5753000035882	0.407600003480911	0.534100000560284	1.06864999234676	1.68324997425079	1.78269994258881	1.70369997620583	1.26859999895096	0.733799996972084	0.628250017762184	0.604500025510788	0.465950001776218	0.544500008225441	0.604500025510788	0.727849999070168	1.22950000166893	2.05729997754097	2.71570000648499	2.80955001115799	2.7607999920845	2.48170001506805	2.15075002908707	1.94479998350143	1.6788499891758	1.6113500058651	2.49199999570847	3.05740000009537	3.39754999876022	3.52929997444153	3.27605003118515
9676	tR(UCU)G1	2.42864997386932	2.57194995880127	2.43774996995926	1.85369997024536	1.61225000619888	1.20740002393723	0.995649993419647	2.05795000195503	3.14665001630783	3.32579996585846	3.25615004301071	2.51704998016357	1.43084999322891	1.3052500128746	1.67615000009537	2.25165000557899	2.92360002994537	3.18075000047684	3.06044999361038	2.6693500161171	1.46959999203682	0.809799993038178	0.567599998414516	1.17029999643564	1.85189998745918	2.00789998173714	2.06120007038116	1.62070000171661	0.953099989891052	0.820799991488457	0.87474998831749	1.44690001010895	1.67129999995232	2.00780000686645	2.20680000782013	2.15555002689362	2.35309996604919	2.22499998807907	2.67429999113083	3.57435001134872	3.69049998521805	3.71965005397797	3.40844999551773	2.62129999399185	2.92965002059937	3.18785001039505	3.2597000002861	3.6243499994278	3.67534997463226	3.57874997854233
9695	tV(AAC)G1	3.37005001306534	3.51520000696182	3.56629998683929	2.99344997406006	2.24054999351501	1.72809999585152	1.58540000319481	2.13344997167587	2.5365500330925	2.6388500213623	2.64304999113083	2.0958499789238	1.49775000810623	0.910300010442734	0.683800014853478	1.75535001158714	3.43734999895096	3.59969999790192	3.58604996204376	2.84915001392365	1.12985000610352	0.804499992728233	0.785999995470047	0.972749990224838	1.70224999189377	1.82239997386932	1.85770000219345	1.58504997491837	1.19350000023842	1.22755001187325	1.29825001955032	1.42919999361038	1.58529999256134	2.27294998168945	2.98655002117157	3.22809996604919	3.2490000128746	3.04825003147125	3.11470000743866	3.37315000295639	3.34920001029968	3.44464999437332	3.35664999485016	3.21995002031326	3.19499999284744	2.6552500128746	2.15869999527931	2.31524999141693	2.46225000619888	2.98050000667572
9722	tL(CAA)G2	2.57500001192093	2.80760000944138	2.56340000629425	2.33465002775192	1.73980000019073	1.25230002403259	1.6578999876976	2.55180003643036	3.50229998826981	4.05705004930496	3.95299999713898	3.60519999265671	2.33084997534752	0.928299987316132	0.789999994635582	1.27599998116493	2.85195000171661	3.35710002183914	3.34829998016357	3.10564999580383	1.80340000987053	1.05705000758171	0.97299998998642	0.794549995660782	0.999999988079071	0.96240000128746	1.15400004386902	1.0051500082016	0.781199994683266	0.672999998927116	0.693000003695488	0.732600003480911	0.538400015234947	0.39140000641346	0.327000007033348	0.291600006818771	0.386000007390976	0.719549989700317	1.35474999547005	2.33529995679855	2.62399996519089	2.92210004329681	3.36525000333786	3.64335000514984	3.63775000572205	3.47754999399185	2.80464996099472	2.70155000686646	2.96050006151199	3.06989997625351
9770	tF(GAA)G	3.29525001049042	3.31440004110336	3.0534500002861	2.32979999184608	1.72204996943474	1.26535001397133	1.77425000667572	2.7784500002861	3.42800000905991	3.60054996013641	3.42415000200272	2.89335000514984	2.19874997138977	1.67020000815392	1.44714999198914	1.31570000648499	1.85124998092651	2.13630000948906	2.1892000079155	2.2265499651432	1.74779996275902	1.4714999973774	1.31655000448227	1.17560000419617	1.95229998826981	2.02705000042915	2.02765001654625	1.89780001044273	1.21250001192093	1.01729999780655	0.776399993896484	0.716399997472763	0.674700006842613	0.633000016212463	0.822100009024143	1.54674997925758	2.46324998140335	2.77529999017715	2.83370008468628	2.62655001878738	1.97829996943474	1.78129999637604	1.38090000152588	1.32190000414848	2.17280001044273	3.18355003595352	3.45980001688004	3.52644997835159	3.16379998922348	2.14504999518394
9970	tD(GUC)G1	3.20280003547668	2.54075002670288	1.84715000391006	1.19370001554489	0.72654999345541	0.683000005781651	2.05629999637604	3.74125000238419	4.23024995326996	4.26680002212524	3.8813000202179	2.63439999818802	1.58214998841286	1.17665001749992	1.41900000572205	2.97739999890327	3.98694999217987	4.02449998855591	3.88434995412827	2.42384999990463	0.403400000929832	0.140000000596046	0.343700005859137	0.895649997889996	1.48180000782013	1.68594998121262	1.64844999909401	1.32545001506805	0.87629998922348	0.482600003480911	0.444950002431869	1.452749979496	1.94849997162819	2.22039999961853	2.40039998292923	2.45269999504089	2.43739995956421	2.25229997634888	1.77384999394417	1.31339999437332	2.10189996957779	2.63389998674393	2.82965000867844	2.92130004167557	2.49715000391006	2.20610001087189	2.06975001096725	1.97430001497269	2.3686999797821	2.77904999256134
9985	tE(UUC)G3	2.4168499827385	2.45534995794296	2.73860001564026	2.87460005283356	3.19635000228882	3.2824000120163	3.29380000829697	3.37220001220703	3.05500004291534	2.77104998826981	2.46979998350143	2.85494998693466	3.24605001211166	3.45289999246597	3.48100000619888	3.33439997434616	3.56599999666214	3.58839998245239	3.47930002212524	2.77635004520416	1.7101999938488	0.581450003385544	0.215800003707409	1.33314999938011	2.51969997882843	2.58599996566772	2.57474995851517	1.66144999265671	0.584349995851517	0.493999987840652	0.477799990773201	0.971949999034405	2.22430000305176	2.75610003471375	2.97400004863739	3.03724999427795	2.78694998025894	2.51220002174377	2.30034996271133	1.41204999685287	1.30299999713898	1.59970001578331	2.77260000705719	3.96404999494553	4.42534990310669	4.43484992980957	4.02999995946884	2.72000000476837	1.35719999670982	1.05989999771118
9998	tD(GUC)G2	1.87860000729561	1.17170001268387	0.637599997222424	0.493999987840652	0.400700001418591	0.178400002419949	0.233000003546476	0.522600008547306	0.905999994277954	1.6347000002861	2.22325001955032	2.42525000572205	2.41260005235672	2.12034999728203	1.75314998626709	1.6023500084877	1.7548999786377	2.06610001325607	2.27264996767044	2.32099994421005	2.10529999136925	1.56899998784065	0.982149994373322	0.802799993753433	1.12775000929832	1.23715000748634	1.26520001888275	0.928100007772446	0.574200013279915	0.554600012302399	0.595000028610229	0.785449996590614	1.36659998893738	2.0403500020504	2.59115002155304	2.86700007915497	2.71599997282028	2.45504997968674	1.91114999651909	1.49840000271797	1.52940000295639	1.9890499830246	2.70925004482269	3.18285000324249	3.34125000238419	3.04855000972748	2.49980000257492	1.59849999547005	1.16655002236366	1.61359998583794
10050	tS(AGA)G	3.56970001459122	3.43459998369217	3.30935001373291	2.85184998512268	2.66120002269745	2.99465003013611	3.02114998102188	2.87300007343292	2.87385004758835	2.78755003213882	2.97275002002716	3.15819998979568	2.88920006752014	2.74029996395111	2.19459999799728	2.43320006132126	3.29460002183914	3.43550000190735	3.34684997797012	2.75715001821518	1.12169999927282	0.589950026571751	0.417400003224611	0.42505000308156	1.62689999938011	1.95764997005463	2.04095000624657	1.81979999542236	1.00909999012947	0.864949989318848	0.720799997448921	0.98019999563694	1.32879999876022	2.30744999051094	2.67300001382828	2.847350025177	2.77335002422333	2.3604000210762	1.98620001673698	1.5288499712944	0.916100007295608	1.29640001654625	1.46684999465942	2.07749997973442	2.89059997797012	3.32340002059937	3.45239999294281	3.22344999313354	2.41029997467995	1.79034999012947
10232	tT(UGU)G1	3.77105000019073	3.75535000562668	3.52675000429153	2.83630000352859	1.78379999399185	1.38775000572205	1.74650000333786	2.43825000524521	3.13924998044968	3.3566999912262	3.19954998493195	2.63065000772476	1.80420001149178	0.643800020217896	1.25864998698235	2.63970001935959	3.39795000553131	3.52405002117157	3.26419998407364	2.34054999947548	0.955500003695488	0.401850007474422	0.37420000731945	0.766449995338917	1.43704999089241	1.50499999523163	1.41090000867844	0.888649994879961	0.0840000003576279	0.191200003027916	0.321100006997585	0.622849993407726	0.995749992132187	1.10870000123978	1.28320001363754	1.08895000815392	1.01814998984337	1.12240000367165	1.03590000271797	1.07780001163483	1.04114999771118	2.00410000681877	3.51835000514984	3.72845002412796	3.69764997959137	3.1756500005722	1.5324500143528	1.04739999771118	0.958549988269806	1.67849999070168
10303	tL(GAG)G	2.73525000810623	1.97310000061989	2.27030000686646	2.55529998540878	2.64564996957779	2.58144997358322	2.43254998922348	2.39064998626709	2.3497499704361	2.09629999995232	1.91739999651909	1.65109999775887	1.72529998421669	1.63320000171661	1.6816999912262	2.19880003333092	2.92354999780655	3.09784997701645	2.99019998311996	2.41604996919632	1.16110000014305	0.845199990272522	0.869399988651276	1.12534999847412	1.72059997916222	1.82689999341965	1.79949996471405	1.26694999337196	0.422750014066696	0.140000000596046	0.242400005459785	0.554950006306171	1.2268000125885	1.5744500041008	1.81644997596741	1.87454997897148	1.66865000128746	1.40590000748634	1.13760001063347	0.936299985647202	1.17595000267029	1.70054998993874	1.68039999008179	1.69159998893738	1.39435000419617	1.2267000079155	1.34140001535416	1.39119997024536	1.82019999027252	2.90930004119873
10306	tK(UUU)G2	3.53374999761581	3.35884999036789	2.83670002222061	2.36274998188019	1.83020000457764	1.66304997205734	2.17674998044968	2.4862499833107	2.76779999732971	2.67375000715256	2.50819997787476	2.02229999303818	1.93524999022484	1.86139998435974	1.78784997463226	2.68964999318123	3.35120002031326	3.4051500082016	3.32865002155304	2.4934000313282	1.58639998435974	1.40504997968674	1.29265002012253	1.21415000557899	1.56659998893738	1.68034999370575	1.67824999690056	1.59749999046326	0.963949996232986	0.957949990034103	1.29015001654625	1.5279500067234	1.71404997706413	1.93214999437332	1.72764998078346	1.43545001745224	1.01094999909401	0.342000009119511	0.191200003027916	0.202000002563	0.666300009191036	1.61589997410774	1.82059998512268	1.8100999712944	1.59295000433922	0.936649990081787	0.861999988555908	0.912449997663498	1.55130000114441	2.67959997653961
10318	tC(GCA)G	3.60894997119904	3.39539999961853	2.95570003986359	2.40475001335144	1.71729998588562	1.9081500351429	2.95925002098083	3.4733500123024	3.70825001001358	3.54169999361038	2.86885001659393	2.33700001239777	2.20494999885559	2.33979997634888	2.42879998683929	2.6209499835968	2.99235001802444	3.08164998292923	2.96055003404617	2.46955000758171	1.88649997711182	1.78664996623993	1.69964998960495	2.33004999756813	2.5752499461174	2.60389997959137	2.54765001535416	1.57455000281334	0.750399994850159	0.592700001597404	0.68680000603199	1.49010002017021	2.91635000705719	3.59214997291565	3.60789996385574	3.50069999694824	2.5561999797821	1.69579999446869	1.34705001711845	0.808499990403652	0.402200004458427	0.362400007247925	0.591850008070469	0.805249997973442	2.14849996566772	4.02660000324249	4.47869987487793	4.46979992389679	4.16365010738373	2.24934999346733
10359	tN(GUU)G	3.77645001411438	3.49564999341965	2.88995000123978	1.8697999894619	1.33855000734329	2.11535000801086	3.63104994297028	3.95555001497269	3.98184995651245	3.45224999189377	2.04949997663498	0.963450011610985	0.481800001859665	0.251200003921986	0.356400002539158	1.01784999966621	1.92015000581741	2.3870500087738	2.60264998674393	2.67269999980927	2.3520499587059	2.02185000777245	1.45785000920296	0.895299988985062	1.11069999933243	1.46104998588562	1.79569998383522	1.9248499751091	1.60085000991821	1.29310001730919	0.885099995136261	0.608249996602535	0.627650010585785	0.724599996209145	1.03549999594688	2.34190001487732	3.4375	3.68065001964569	3.63979997634888	3.01534999608994	1.80919998288155	1.44029997587204	1.54494999647141	1.96615000367165	3.216100025177	3.72095003128052	3.73100001811981	3.42105002403259	2.46725000143051	1.32370001673698
10374	tR(UCU)G3	3.51410001516342	3.28544999361038	2.77305001020432	2.0782999753952	1.88564999103546	2.23694998025894	2.43215000629425	2.90435000658035	3.44569998979568	3.47059998512268	3.26350002288818	2.90099999904633	2.36769996881485	2.45035001039505	2.63465000391006	2.63730001449585	2.67009999752045	2.52279996871948	2.31125000715256	1.90985000133514	2.16394997239113	2.26084997653961	2.23954998254776	2.53949999809265	2.22885003089905	2.08300002813339	1.95465000271797	0.892150010168552	0.232500003278255	0.289600005745888	0.327000007033348	0.510850013792515	1.01209999322891	1.73749997615814	2.63894997835159	2.95345003604889	3.05299996137619	2.70095000267029	2.27584999799728	1.89165000319481	1.65685000419617	1.87504996061325	2.67784998416901	3.36860002279282	3.77669997215271	3.7634499669075	3.37100003957748	2.34275003671646	1.59500000476837	1.72644998431206
10381	tI(AAU)G	2.77350001335144	2.91660006046295	2.7318500161171	2.06434997916222	1.02150000184774	0.644299992918968	1.32549999952316	2.21920002102852	2.8534500002861	3.16719999313354	3.07164998054504	2.68570001125336	1.9316999912262	1.35204998850822	2.12624999284744	3.15860002040863	3.50799996852875	3.57705001831055	3.21835001707077	2.20374999642372	1.10204999744892	0.324250001460314	0.0350000001490116	1.05735000371933	2.16525000929832	2.27939995527267	2.35710000991821	1.78729999661446	0.901249986886978	0.802849996089935	0.397849999368191	0.716599993407726	0.931599986553192	1.08420000076294	1.16489999294281	0.934949988126755	1.18894999623299	2.01859998703003	3.22654999494553	3.89704999923706	3.95150003433228	3.66304997205734	2.7289499938488	1.52094997763634	1.31980001330376	1.85104997158051	3.06670000553131	4.37699995040894	4.49569988250732	4.39549994468689
10452	tA(AGC)G	3.42534999847412	3.35720000267029	2.49460000395775	1.82759996652603	1.50310000181198	1.40394998788834	2.65859999656677	3.33239997625351	3.55729999542236	3.56619998216629	2.85185002088547	2.05934998989105	1.13299999237061	0.475100001692772	0.626050001382828	2.16885003447533	3.55344998836517	3.96059998273849	3.89529994726181	3.45409997701645	1.24264998733997	0.509149993956089	0.375599998235703	0.94435001462698	1.82689996957779	2.00449998378754	2.01000000238419	1.49959998726845	0.455050007998943	0.159200001507998	0.0630000002682209	0	0.0840000003576279	0.311749998480082	0.757500001788139	0.940999984741211	1.16475000977516	1.53354999423027	2.12969998717308	2.47235000133514	2.70869996547699	2.71794999837875	2.63845000267029	2.66504999399185	2.65449999570847	2.54210000038147	2.25189998149872	1.94224998950958	1.36099999547005	1.28040000200272
10459	tG(UCC)G	3.55869997739792	3.55144996643066	3.15240000486374	2.34834997653961	1.41930000782013	1.15040000677109	1.79774997830391	2.24170000553131	2.7658499956131	3.10584995746613	2.89624999761581	2.58579998016357	1.80489999651909	0.78929999768734	1.20840002894402	2.33664998412132	3.61705000400543	3.88884992599487	3.87684992551804	3.32485003471375	2.00169998407364	1.24930000305176	0.671400016546249	1.2345499932766	1.89054998159409	1.98599996566772	2.01520000100136	1.20549999475479	0.862899988889694	1.07650000452995	1.51844998598099	2.00715000629425	2.48664996623993	2.67585002183914	2.69064998626709	2.74869997501373	2.73575000762939	2.78970004320145	3.12990003824234	3.07204998731613	2.8647000670433	2.53565001487732	1.72664999961853	1.45815000534058	1.50820001959801	1.36555000543594	1.16700000166893	0.476399996876717	0.140000000596046	0.269400003552437
10494	tA(UGC)G	2.67359999418259	2.82725002765656	2.62219997644424	2.04644999504089	1.31610001921654	1.29499999880791	2.0988499879837	3.26660003662109	3.68124998807907	3.68225002288818	3.28245000839233	2.13140001296997	1.11059999465942	0.863449990749359	1.63159999847412	2.32744999527931	3.07245001792908	3.30465004444122	3.01840003728867	2.53960001468658	1.16355001181364	0.38400000333786	0.242400005459785	1.3058999940753	2.32454997897148	2.50699992179871	2.47549995183945	1.73105000257492	0.457250002771616	0.140000000596046	0.14640000090003	0.421100003272295	0.959699994325638	1.7942499935627	2.92739998102188	3.2690000295639	3.27499998807907	2.82820001840591	1.77849998474121	0.686700011789799	1.14584999084473	2.16259998083115	3.23545000553131	3.57975001335144	3.51714999675751	3.12545003890991	2.08054999113083	1.48904999494553	1.47995001077652	2.39719999432564
10537	tV(AAC)G2	3.25455002784729	3.20715001821518	3.17979999780655	2.98049998283386	2.19635002613068	2.48404997587204	2.83285002708435	3.05735005140305	3.2847000002861	3.11400002241135	2.99840000867844	3.09849996566772	2.85900001525879	2.61210000514984	2.08879998326302	2.15474998354912	3.35694999694824	3.59549996852875	3.6092000246048	3.02365000247955	1.60435000658035	1.15490001440048	0.947149986028671	1.34120000004768	1.97449995279312	1.94859998226166	1.95814998149872	1.23394999504089	0.93570000231266	1.24710000157356	1.56604998707771	2.57360002398491	2.99280000925064	2.99920003414154	2.98410001993179	2.08500000238419	1.47555000185967	1.09125000834465	0.459250001609325	0.285700006783009	0.26800000667572	0.424200005829334	0.777999997138977	0.716399997472763	0.69879999756813	0.679149998724461	0.595000028610229	1.07625001966953	1.87180000543594	2.36685000658035
10548	tR(UCU)G2	4.06524996757507	3.72495002746582	2.51439999341965	2.04680001735687	1.21814999580383	1.75649999380112	3.45619999170303	4.01439999341965	4.19150002002716	4.00104997158051	2.95045002698898	2.03735000491142	0.993949995934963	0.379600006341934	0.565500003099441	1.35474999547005	1.92590000033379	2.3440000295639	2.51394999027252	2.51129999160767	2.18405000567436	1.83259999155998	1.27674999237061	0.898649990558624	1.59570000171661	1.65299999713898	1.62660000920296	1.37765000462532	0.717700001597404	0.790399995446205	0.832599991559982	0.915449994802475	1.32690001130104	2.11600000858307	2.80225003957748	3.01930000782013	3.48384999036789	3.48724998235703	3.20895001888275	2.93919999599457	2.05224999785423	1.80364998579025	2.956149995327	3.67309997081757	4.03940002918243	4.13060007095337	3.68184996843338	3.06335003376007	2.33750004768372	1.95169997811317
10591	tG(GCC)G1	3.05234999656677	3.11480000019073	2.73000003099442	2.3592999458313	2.17180001735687	1.95654998421669	2.01494999527931	2.8929499745369	4.2617000579834	4.46664988994598	4.41269993782043	3.82859997749329	2.36970000267029	1.4497499704361	1.44275000691414	2.04754999279976	3.06644999980927	3.40084997415543	3.2803000330925	2.83270003795624	1.78154999613762	1.06365000605583	1.04019999504089	1.04960001111031	1.51159999966621	1.63380000591278	1.65049999952316	1.42124999761581	0.651650020480156	0.509149993956089	0.389900003373623	0.50555000603199	1.31764999628067	2.38254998326302	3.06610000133514	3.28575001955032	3.21995000839233	2.70659999847412	2.08390001654625	1.86759997606277	2.53530002832413	3.16824998855591	3.38190002441406	3.33560001850128	2.96760001182556	2.17179997563362	1.9431499838829	1.84079998135567	2.29894998669624	2.64880000352859
10622	tL(CAA)G3	2.93240004777908	2.22374999523163	1.94389997124672	2.15115001797676	2.26389998197556	2.68719999790192	3.87874995470047	4.06130006313324	3.99595001935959	3.50734997987747	1.72200000286102	1.3211000084877	1.64575000405312	2.47115001678467	3.38899998664856	3.78169997930527	3.84829992055893	3.4836000084877	2.62760002613068	1.55180000066757	0.911649996042252	0.864449989795685	0.677350014448166	0.579850022494793	0.902349999547005	1.24925001263618	1.35995000600815	1.3592000246048	0.958899986743927	0.759399995207787	0.840749990940094	1.13525003194809	1.41314999461174	1.99184999465942	2.47940001487732	2.45114996433258	2.31204997301102	1.87594998478889	1.76204997897148	2.18600000739098	2.76580002307892	3.06705001592636	3.51315001249313	3.57115000486374	3.33565003871918	2.88785004615784	2.01390000581741	1.51804998517036	1.66809999346733	1.48665001392364
10656	tK(CUU)G3	4.01769994497299	3.61669998168945	2.6563000023365	1.33380001187325	0.983099991083145	1.34640002250671	2.39690001010895	3.13789999485016	3.50284999608994	3.47675001621246	3.01849999427795	2.17019999623299	2.0021999835968	1.75174996256828	1.81304997205734	3.28335001468658	3.87589993476868	3.94699993133545	3.81199998855591	2.55995001196861	0.890700000524521	0.5287000015378	0.46089999973774	0.949100004136562	1.88160003423691	2.05340002775192	2.01189998984337	1.53469998836517	0.3530000038445	0.472399991750717	0.54955001026392	0.714650005102158	1.08849999904633	1.92729998826981	2.56909999847412	2.80815002918243	2.89085005521774	2.4932000041008	2.13430000543594	1.69069998264313	2.04604999423027	2.7908499956131	3.45594997406006	3.81624999046326	3.87129997014999	3.62739998102188	3.11755000352859	2.32345001101494	1.95650000572205	1.98104997873306
10663	tW(CCA)G2	2.43744999170303	3.48169997930527	3.67659996747971	3.66514999866486	3.12250002622604	1.76334998607636	1.45354999303818	1.58060000538826	2.51884997487068	3.11935000419617	3.30349999666214	3.18224999904633	2.57589998245239	1.82344999909401	1.82384997606277	2.43999997973442	3.64020003080368	3.7904500246048	3.68004997968674	3.11985001564026	1.41694999933243	0.719199995696545	0.456199994683266	0.566949996352196	1.23139998316765	1.47585000991821	1.43550000190735	1.31340001225471	0.453899998217821	0.291600006818771	0.344700007140636	0.26800000667572	0.236000005155802	0.32149999961257	0.539450006186962	0.673300012946129	0.941199988126755	0.826699993014336	0.91829999089241	1.69179999828339	2.46489996910095	2.83360003232956	3.1340499997139	2.87020002603531	2.72455002069473	2.67204999923706	2.53434994220734	2.7603000164032	3.0997000336647	3.25734997987747
10781	tG(GCC)G2	3.32760001420975	3.69520001411438	3.6682500243187	3.21785001754761	2.14494998455048	1.37189999818802	1.71095001101494	2.67964998483658	3.44210000038147	3.55094999074936	3.46415002346039	3.18065001964569	2.72520002126694	2.81400002241135	2.77865003347397	2.69615004062653	2.77135001420975	2.7333000421524	2.50585000514984	1.98859998583794	1.4528500020504	1.15400004386902	1.06055000424385	1.09645000696182	1.41039999723434	1.39699995517731	1.44589998722076	1.01265000849962	0.26800000667572	0.344700007140636	0.215300003439188	0.317300001531839	0.781550002098083	1.83865000605583	2.96440000534058	3.50935000181198	3.57860000133514	3.3008000254631	2.40184999704361	1.61264999508858	1.36935000419617	1.56245000362396	2.63414999842644	3.63314999341965	4.0183000087738	4.0231999874115	3.52515000104904	2.79210002422333	1.84159998893738	1.83789998292923
10932	tT(UGU)G2	2.63985002040863	1.71554998755455	0.975149989128113	1.26234999895096	2.38059999346733	3.25735002756119	3.66129997968674	3.68279995918274	3.253500020504	2.46605001688004	1.79594997763634	1.81979997754097	2.31130003929138	3.08330000638962	3.51735000610352	3.54375001192093	3.41405004262924	2.79499999284744	2.1368499994278	1.38514999747276	0.722849990427494	0.604500025510788	0.637750014662743	1.56405000090599	2.8032000541687	2.82560005187988	2.78525002002716	1.72480001449585	0.428500005602837	0.39140000641346	0.493999987840652	0.349999997019768	0.26800000667572	0.359400005638599	0.929649990797043	1.07175000309944	1.83264999985695	3.35395001173019	3.4573499917984	3.43055000305176	2.85774999260902	1.10984998941422	1.10705000162125	1.60369998812675	2.29294999241829	3.41014997959137	3.80069997310638	3.8699999332428	3.46905000209808	2.61275001764297
11183	tH(GUG)H	2.84769999980927	1.55899999141693	0.929950001835823	1.42259999513626	2.8922000169754	3.56645002365112	3.79450001716614	3.59029997587204	2.78950004577637	1.67075001001358	0.771999993920326	0.827649998664856	2.17474999427795	3.76109999418259	4.16084995269775	4.2	3.68940000534058	2.20949999094009	0.981299993395805	0.373250006139278	0.152800001204014	0.140000000596046	0.165600001811981	1.31234999746084	2.24000002741814	2.34599995613098	2.28904997706413	1.41075000166893	0.32200001180172	0.105000000447035	0.0898000009357929	0.539850001037121	1.20770000815392	1.86290000081062	2.92294999361038	3.39010000228882	3.3720999956131	3.15825001001358	2.10014999508858	1.38890001177788	1.86314997673035	2.57750000357628	3.44464998245239	3.7517000079155	3.71964999437332	3.26259999275208	2.34914999604225	1.58644999861717	1.48509999513626	2.37890001535416
11246	tV(AAC)H	3.23255001306534	3.32975000143051	3.04590003490448	2.59384999275208	2.2824000120163	2.02210000753403	2.21780000925064	3.27945001125336	3.74059998989105	3.85789995193481	3.7475999712944	2.88805001974106	2.31230001449585	1.88394999504089	1.48115000724792	1.55320001244545	2.51235004663467	2.90275005102158	2.9691999912262	2.54810001850128	1.84659999608994	1.41300000548363	1.38885000348091	1.67424998879433	1.81429997682571	1.84924998879433	1.70499997138977	1.02464999854565	0.241400004923344	0.133000000566244	0	0.0140000000596046	0.376199999451637	1.54505000710487	2.93660000562668	3.76200000047684	3.99524998664856	3.79514999389648	3.11245001554489	1.53934999406338	0.695750001072884	0.942750000953674	1.69000000953674	2.87980000972748	3.2613000035286	3.37759999036789	3.03590004444122	2.08619997501373	1.21799999475479	1.35559998750687
11309	tT(AGU)H	3.11654999256134	3.07229996919632	2.83485006093979	2.88265007734299	2.6001499414444	2.26249998807907	2.26989995241165	2.69509998559952	3.08185002803802	3.3294499874115	3.0926500082016	2.53249999284744	1.66610000729561	0.975249993801117	1.41214998364449	1.81549999713898	3.07785003185272	3.71150000095367	3.67774999141693	3.54650001525879	2.13774999976158	1.25234999656677	1.03035000562668	0.821899992227554	1.19435001015663	1.24145000576973	1.54715000987053	1.41660000681877	1.14295001626015	1.19700001478195	0.905449986457825	1.04340000152588	0.94394998550415	0.798149994015694	1.13820001482964	1.62870000600815	2.29840002059937	3.5977499961853	3.92479997873306	3.96944997310638	3.72714996337891	2.68135001659393	1.74775000214577	1.26895002126694	1.07350000143051	1.81019999980927	2.61720002889633	3.05565004348755	3.36730003356934	3.10115003585815
11356	tS(AGA)H	3.43815001249313	2.47629998326302	1.48504999279976	1.10555002093315	0.829849991202354	0.274800001084805	0.164600001275539	0.591550008952618	0.69879999756813	0.689999997615814	0.789399993419647	1.36334999799728	1.90179998874664	2.32374999523163	2.73700000047684	2.74755003452301	2.91340005397797	2.71290000677109	2.24485000371933	1.8182500064373	1.27624998688698	1.1104500234127	0.967899996042252	0.710050000250339	1.22520002126694	1.30460002422333	1.39050002098083	1.20430001318455	0.599750027060509	0.509149993956089	0.336300002038479	0.23500000461936	0.529450009763241	1.67594999074936	2.89444999694824	3.61985000371933	3.84959995746613	3.62354997396469	3.02395001649857	2.10480001568794	1.8085000038147	2.25319998264313	2.753600025177	2.89955006837845	2.94680004119873	2.73300001621246	2.3639999628067	2.06404998898506	1.38765000700951	1.52290000915527
11359	tQ(UUG)H	2.94520000219345	2.23674998283386	1.53169999718666	1.23780001401901	2.00359998941421	2.91605001688004	3.25150002241135	3.31729999780655	3.2199000120163	2.76480000019073	2.42840002775192	2.00034998655319	1.22079998850822	0.823999992012978	1.01100000143051	2.14549998044968	2.85835000276566	3.1966500043869	3.12695001363754	2.52044997215271	1.67414999604225	1.08594999909401	0.927399986982346	1.22535000443459	1.935749989748	1.94974996447563	1.9634999871254	1.61104997396469	0.937899988889694	0.775899994373322	0.716049998998642	0.630800004303455	0.860299995541573	1.61670001149178	2.37459996938705	3.04475001096725	3.51585000753403	3.66620001792908	3.43344999551773	2.88994998931885	2.1020499765873	2.05130001306534	2.77415002584457	3.65794999599457	4.11364998817444	4.15525002479553	3.87064995765686	3.02685000896454	1.68509999513626	0.970250004529953
11388	tA(AGC)H	2.49810000658035	2.5067499756813	2.46220002174377	2.59834998846054	2.62590001821518	3.18944998979568	3.27519998550415	3.33494998216629	3.46465001106262	3.13904997110367	2.99750001430511	2.73359998464584	2.3942499756813	2.31879999637604	2.50134998559952	2.53370002508163	2.53940001726151	2.47244997024536	2.21824997663498	1.65759998559952	0.981599998474121	0.608050009608269	0.687299999594688	1.66755002737045	2.40290005207062	2.39880009889603	2.2719999730587	1.25494999736547	0.210400003939867	0.216800004243851	0.140000000596046	0.308800006657839	0.840550003945827	2.21119999289513	2.80475004911423	3.10845001935959	3.08480001688004	2.63779997825623	2.13215001821518	1.76474999785423	1.97839998006821	2.81875001192093	3.29104999303818	3.5389999628067	3.50030000209808	3.04125002622604	2.67705003023148	2.00825000405312	2.33644998669624	2.98969999551773
11620	tF(GAA)H1	3.34919998645782	2.89714999198914	2.58479999303818	2.48534996509552	2.36824998855591	2.28695001006126	3.30785001516342	3.75480002164841	3.84669996500015	3.59630002975464	2.71859999895096	1.91525000929832	1.31689999699593	0.982949995994568	1.53889999389648	2.52205001115799	3.29120000600815	3.43404995203018	3.33020000457764	2.75665000677109	1.7057000041008	1.10104999542236	0.819749993085861	1.17885000109673	1.86489998102188	1.97469996213913	1.84914998412132	1.40450000762939	0.639649996161461	0.418400001525879	0.423800000548363	0.433200010657311	0.717200008034706	1.52440001368523	2.16820001006126	2.41835001707077	2.48734996318817	2.59289997816086	2.43715000152588	2.34744995832443	2.00990000367165	1.34165000915527	1.03205000162125	1.14635000824928	1.87264997363091	2.65670000314713	3.29984998703003	3.52624999284744	3.30005000829697	2.77634999752045
11852	tF(GAA)H2	4.20299990177155	3.9613499879837	3.00599999427795	1.65414999127388	1.16890003681183	1.17100001573563	2.06274999380112	3.40705000162125	3.63700001239777	3.5930499792099	3.05295000076294	1.69764999747276	0.933850002288818	0.639250002801418	0.439999997615814	2.3409500092268	3.66290004253387	3.78294999599457	3.79614996910095	2.90325001478195	1.51744999885559	1.40455001592636	1.0619000017643	0.831849992275238	1.58474998474121	1.93769998550415	1.99894996285439	1.868649995327	1.09415000677109	0.515600004792213	0.56940002143383	0.459250000119209	1.12685000300407	2.60134999752045	3.62260000705719	3.81774997711182	3.78645000457764	2.93510000705719	1.79225000739098	1.09619999527931	0.654950013756752	1.17395000457764	1.90859997868538	2.63274999856949	3.2362499833107	3.30564999580383	3.41980001926422	3.15809999704361	2.85930004119873	2.68005000352859
11941	tP(UGG)H	2.78824998140335	3.24630000591278	3.26625002622604	3.05965000391006	2.84650003910065	2.64170001745224	2.75945000648499	2.98890000581741	3.01269998550415	2.92545003890991	2.76770001649857	2.49304995536804	2.17730002403259	2.0849000275135	1.59709998369217	1.72004999518394	2.89350001811981	3.12335003614426	3.17105000019073	2.68034997582436	1.47295000553131	1.16325001120567	1.15584999918938	1.22194998860359	1.10255001783371	1.06815000772476	1.07260000705719	1.03215000033379	1.03539998531342	0.848499992489815	0.609250023961067	0.439300013333559	0.221200003474951	0.48005001693964	0.67635001540184	1.72219998240471	2.88755003213882	3.70214997529984	3.90119993686676	3.74840000867844	3.10545001029968	1.8988499879837	1.22865000963211	1.27465001940727	1.76274999380112	3.03385000228882	3.52904998064041	3.6230499625206	3.38845001459122	2.42809998989105
12084	tT(UGU)H	4.25334994792938	4.06299999952316	2.96870000362396	1.8840499997139	1.2966000020504	0.967349988222122	1.59529998898506	2.62905000448227	3.45644999742508	3.60429997444153	3.43255001306534	2.71469999551773	1.43265001177788	0.767849999666214	1.42289999127388	2.34985000491142	3.10015000104904	3.3652999997139	3.30555000305176	2.84119999408722	2.23574998378754	1.57985000610352	1.09855000376701	1.4563000023365	1.81274998784065	2.03690000772476	2.05265002250671	1.5284500002861	0.935649996995926	0.663350006937981	0.529350002110004	0.453800004720688	0.635599994659424	1.0296000033617	2.09255000352859	3.30754997730255	3.72999999523163	3.76589998006821	3.42589999437332	2.48489996790886	1.61534999608994	1.47685000300407	2.07819997668266	2.85050003528595	3.27469998598099	3.3611000418663	2.92399998903275	2.38134999275208	1.24719999432564	0.909149986505508
12107	tV(CAC)H	4.29289994239807	3.74334999322891	2.52890000343323	1.10899999141693	1.06894999146461	1.48169999718666	3.03775004148483	3.71290000677109	4.10769999027252	3.96159998178482	3.38265001773834	2.06085000038147	0.794200001657009	0.5033999979496	0.856549993157387	1.45574998259544	3.0808500289917	3.29750001430511	3.22960004806519	2.77989997267723	1.55110000371933	1.15400004386902	1.01960001587868	0.955699998140335	1.45444999933243	1.61664999723434	1.66674999594688	1.40290001630783	0.804549995064735	0.846649992465973	0.97354998588562	1.17409999370575	1.82220003008842	2.42654999494553	2.63270002603531	2.59869998693466	2.07324998378754	1.36565001606941	0.838849991559982	0.92339999973774	1.71085000038147	2.40475000143051	2.96315002441406	2.9927500128746	2.7654000043869	2.14250000715256	1.37750002145767	1.11770001649857	1.57605000138283	2.44054999351501
12356	tT(AGU)J	3.25910000801086	3.27220003604889	3.14845002889633	2.35115000605583	0.948499995470047	1.227349999547	2.15039999485016	2.96365002393723	3.52419998645782	3.47255002260208	3.12160003185272	2.21404998898506	0.571949998289347	0.50270000398159	1.84979999661446	3.32864998579025	3.94970010519028	4.02090009450913	3.67535001039505	2.5681499838829	0.727750000357628	0.315200006961822	0.291600006818771	0.680550001561642	1.27234998345375	1.43479996919632	1.52009999752045	1.26300002336502	0.636350020766258	0.469600015878677	0.126100002229214	0.112000000476837	0.246800004690886	0.466999992728233	0.588150005042553	1.77140001356602	2.95680001974106	3.38814998865128	3.54164994955063	3.17509999275208	2.29760001301765	1.64239999651909	1.25950001478195	1.95275000929832	3.25074999332428	3.65909997224808	3.8906999707222	3.66464999914169	2.92705003023148	2.46169999837875
12493	tE(UUC)J	3.31025000810623	4.03325004577637	4.16030008792877	4.02495001554489	3.12804998159409	1.58590000271797	0.802150006592274	0.342700003087521	1.17679999768734	2.00649999976158	2.3502999663353	3.003500020504	2.95885003805161	2.71914995908737	2.34964998960495	1.63039999008179	1.86949998736382	2.13260003328323	2.22070002555847	2.1057500064373	1.81159999370575	1.47994999885559	1.14285000562668	1.10040000677109	1.45455001592636	1.45730001926422	1.51949999332428	0.804399998486042	0.37420000731945	0.465250007808208	0.78935000449419	1.62379997968674	2.01304998397827	2.2283499956131	2.14300002455711	1.80154999494553	1.57250000238419	1.59260001182556	1.62890000343323	1.72509999275208	2.40114997625351	2.71275000572205	3.1620500087738	3.66369998455048	3.45600001811981	3.20500003099442	2.38830001950264	1.15315001606941	1.51789999604225	2.10820002555847
12680	tA(AGC)J	3.35275003910065	3.42629997730255	3.03144999742508	2.50915002822876	2.43339997529984	2.32824995517731	2.52029997110367	3.14185000658035	3.48485000133514	3.62604998350143	3.63229999542236	3.24700000286102	3.00035003423691	2.80175006389618	2.67949999570847	2.97720004320145	3.56380001306534	3.60369998216629	3.43164999485016	2.71504997611046	1.49924999475479	0.894899988174438	0.634400007128715	1.56129999756813	2.35330002307892	2.43894999027252	2.31670002937317	1.50714999735355	0.578300011157989	0.519249998033047	0.50409999191761	0.899149991571903	2.05454997420311	2.48809994459152	2.75980001688004	2.6242999792099	2.13344996571541	1.84859998226166	1.79204998016357	2.27305000424385	2.64679999351501	2.63584998846054	2.64794999361038	2.22244999408722	1.88559997081757	1.92674996852875	1.93194997906685	2.33929998874664	2.85899999141693	3.06509996652603
12683	tD(GUC)J1	2.69464999437332	2.3477499961853	1.80129998326302	2.27320001721382	3.0066999912262	3.43304998874664	3.62324998378754	3.53109999895096	3.12385001182556	2.45814999341965	1.65835000276566	0.541450005024672	0.133000000566244	0.140000000596046	0.23400000333786	1.17199999988079	2.17835000157356	2.92039999961853	3.23000003099442	3.10470000505447	2.76794999837875	1.99114999771118	1.3346499979496	1.19570001363754	1.19275000691414	1.26990001797676	1.40720001459122	1.28915001153946	0.947799986600876	0.852300000190735	1.15290001630783	1.73735001087189	2.53604996204376	2.72220001220703	2.74009999036789	2.48750001192093	2.22105003595352	2.21120001077652	2.22624999284744	2.41084997653961	2.94245001077652	3.27995003461838	3.31309999227524	3.08444998264313	2.30729998350143	1.74344999194145	1.11740000247955	0.876149988174438	0.643899996578693	0.511950010061264
12733	tR(ACG)J	4.06400005817413	3.71254999637604	2.96850003004074	2.10534998178482	1.63429998755455	1.68300000429153	2.52440001964569	3.34230000972748	3.48559999465942	3.37050004005432	2.65929998159409	1.6720499932766	1.50634999275208	1.67219999432564	1.93719998598099	3.39985001087189	3.85499994754791	3.79345000982285	3.50845000743866	1.83425001502037	0.534550000727177	0.273900006711483	0.473050001263618	1.63209998607635	2.17985002994537	2.23685003519058	2.09810003042221	1.27165001034737	0.633000016212463	0.477449993789196	0.289100005477667	0.503800001740456	1.18830000758171	2.01224999427795	2.95045001506805	3.35200002193451	3.2943500161171	2.99590002298355	2.06124996542931	1.41629999876022	1.39924998283386	1.55500000715256	2.48140000104904	3.19480001926422	3.68014999628067	3.7329500079155	3.43864998817444	2.92470000982285	2.1102499961853	1.89209999442101
12963	tY(GUA)J1	4.16494996547699	3.96510002613068	2.60134998559952	1.55584997534752	1.0436999976635	1.09700000286102	1.9427500128746	3.74395003318787	4.43289992809296	4.4957998752594	4.23679994344711	3.08169996738434	1.44005001187325	0.971299993991852	0.971949994564056	2.29649999141693	3.77250000238419	3.98680003881454	3.97890005111694	3.37325001955032	1.6625500023365	1.26165000796318	0.987650007009506	0.839449998736381	1.58284999728203	1.62640001177788	1.69869998693466	1.398149985075	0.706099997460842	0.836799991130829	0.656400009989738	0.731849998235703	1.33060001134872	1.48594999313354	1.85649999976158	2.78535002470016	3.16525002717972	3.51525003910065	3.36330000162125	2.81174999475479	2.14889997839928	1.87685000896454	2.31504998207092	2.60759994983673	2.61009999513626	2.89145005941391	2.80420002937317	2.61340003013611	2.38784999847412	1.98634999394417
12967	tR(UCU)J1	2.99460002183914	2.923100066185	2.76119999885559	2.65215002298355	2.70219999551773	2.81510004997253	2.94620004892349	2.83360005617142	2.73884999752045	2.74979999065399	2.48279999494553	2.14924999475479	1.54445000290871	1.0779000043869	1.4163999915123	2.59735000133514	3.46345000267029	3.65435005426407	3.50549999475479	2.81800000667572	1.57059999704361	1.12350002527237	1.01794999241829	1.56274999976158	2.22900000810623	2.20520002841949	2.11535001397133	1.4016999900341	0.724999997019768	0.924799987673759	0.937049984931946	0.771349996328354	0.816549995541573	0.678450015187263	1.02209998965263	1.78104999065399	2.83320001363754	3.62144997119904	3.89034993648529	3.85604994297028	3.39804999828339	2.52354999780655	1.879499989748	1.3324000120163	1.09369999170303	1.01069999337196	1.10325002074242	1.31735000014305	1.42415000796318	2.19735001325607
12970	tD(GUC)J2	2.7090499997139	2.83090004920959	2.9531000494957	2.80980005264282	2.74759999513626	2.73644999265671	2.45049998760223	2.10164999961853	1.49430000185966	1.03120000362396	1.5191999912262	2.72730001211166	3.50544998645782	3.65135005712509	3.47035000324249	2.70735000371933	1.47314999699593	1.1063500225544	1.01054999232292	1.67630000710487	2.24395000934601	2.20520002841949	2.095500010252	1.34914999008179	0.72059999704361	0.949899986386299	0.929149985313416	0.749399998784065	0.811799997091293	0.716750010848045	1.06909999251366	1.86789998412132	2.93935002088547	3.66824996471405	3.89434993267059	3.82874995470047	3.34299999475479	2.43009999990463	1.80914998650551	1.31185001134872	1.06959999203682	1.02159999608994	1.1132000207901	1.32059999704361	1.46275001168251	2.37020001411438	3.86330001354218	4.04925003051758	4.01089992523193	3.4073499917984
12999	tD(GUC)J3	0.477099996805191	0.769199997186661	0.773399996757507	1.03149999380112	2.18349997997284	3.35725001096725	3.69270001649857	3.69860000610352	3.36575000286102	2.44025000333786	2.21389998197556	2.08895002603531	2.54504998922348	2.83110003471374	2.8718500494957	2.67005001306534	1.83149999976158	0.976750010251999	0.508849990367889	1.24040000140667	2.2859499335289	2.30949991941452	2.25689996480942	1.57805001139641	1.08499999642372	1.38524996042252	1.38274997472763	1.22730000019073	0.932599991559982	0.831099992990494	1.24365002512932	2.08445000052452	3.21829999685287	3.33840000629425	3.29825000762939	2.86990002393723	2.08820000886917	2.02024998664856	2.37285000085831	2.68455001115799	3.05825002193451	3.07645000219345	2.72770003080368	1.96244998574257	0.925449997186661	0.436999996006489	0.518900001049042	0.470300009846687	0.69370000064373	0.786199995875359
13002	tR(UCU)J2	2.62489998340607	1.941899985075	1.30835001468658	0.452249997854233	0.466999992728233	0.750900000333786	0.769199997186661	0.982449990510941	2.0311999797821	3.27870000600815	3.68400001525879	3.70970001220703	3.42640000581741	2.51655000448227	2.22199997901917	2.08080002069473	2.49614999294281	2.82130004167557	2.86575003862381	2.71165002584457	1.94339999556541	1.05115000605583	0.518949994444847	1.09750000238419	2.24654994010925	2.31099991798401	2.26654995679855	1.65300001502037	1.05379999876022	1.3674499630928	1.3884499669075	1.25980000495911	0.960699990391731	0.810399994254112	1.18490002155304	1.96579999923706	3.15780000686645	3.33765000104904	3.30425000190735	2.97275003194809	2.11350001096725	2.002749979496	2.34074999094009	2.64935001134872	3.03025002479553	3.08700001239777	2.77745003700256	2.07109997868538	0.99889999628067	0.467399995028973
13013	tV(AAC)J	3.81929997205734	3.98439999818802	3.65334997177124	2.86170001029968	1.99254999160767	0.993999999761581	1.02499998807907	3.13200002908707	3.93680001497269	4.09439990520477	4.05520002841949	2.93344997167587	1.96739999055862	1.35420000553131	1.12065001130104	2.62859999537468	3.55114997625351	3.60279996395111	3.50989997386932	2.08795001506805	0.856349989771843	0.689999997615814	0.674700006842613	0.955150005221367	1.63380000591278	1.65299999713898	1.59030001163483	1.26125000119209	1.40479999780655	2.29899998307228	2.72580001354218	2.90580005645752	2.68775001764297	2.28409999608994	1.75235000252724	1.4345999956131	1.14050000309944	0.755999997258186	0.945849990844727	1.07165001034737	1.59829999804497	2.22979999184608	3.17725002765656	3.88509998321533	3.93764996528625	3.71839996576309	2.78465000391006	1.20994999408722	0.631200008094311	1.4907999932766
13046	tM(CAU)J1	0.395800003409386	0.26800000667572	0.140000000596046	0.228600004315376	0.26800000667572	0.368300007283688	0.639800016582012	1.05309999883175	1.99249999523163	2.4882000207901	2.54975006580353	2.40159994363785	1.98660001754761	1.91624997854233	2.06205002069473	2.11200003027916	2.72810003757477	2.86755007505417	2.75569998025894	2.56959999799728	0.976050020754337	0.456199994683266	0.493999987840652	1.04475000649691	2.29484998583794	2.38900005817413	2.36479998826981	1.64019999355078	0.262500001490116	0.133000000566244	0	0.278300005942583	0.566949999332428	0.983350002765656	2.22124998569489	3.11989998817444	3.69505002498627	3.77474998235702	3.40575001239777	2.56164998412132	1.4856999874115	0.613749998807907	1.32180000245571	2.6472500026226	3.52374997138977	3.74555000066757	3.62865000963211	2.82715002298355	1.63889999389648	1.06174999475479
13071	tG(GCC)J1	3.7429500579834	3.42695002555847	2.37849999666214	2.01455000638962	1.81104999184608	1.81084998846054	3.00219999551773	3.40039999485016	3.59404999017715	3.53055002689362	2.65569999217987	2.18340000510216	1.68234997391701	1.26150000095367	1.53190001249313	2.08885000944138	3.15465002059937	3.39054995775223	3.26005003452301	2.81195001006126	1.30969999432564	0.81949999332428	0.688950002193451	1.70819998681545	2.36820002794266	2.50694992542267	2.43884997367859	1.45000001192093	0.324249996989965	0	0.115500001609325	0.562150004506111	1.33099998831749	2.97339999675751	3.74035000801086	4.024049949646	3.81639997959137	3.14574998617172	1.58439999222755	0.774299994111061	0.909500002861023	1.60560000538826	3.51024997234344	4.05835000276566	4.12050004005432	3.93420003652573	2.32404997944832	1.25855000019073	0.750999996066093	0.931000000238419
13106	tK(CUU)J	2.37835000753403	1.94059998989105	1.51505000591278	2.06355000734329	2.66995002031326	3.1011500120163	3.42375000715256	3.33125001192093	2.96015003919601	2.4188000202179	1.44534999728203	0.607650007307529	1.25415000468492	2.45655001401901	3.62429999113083	4.04764996767044	3.99999996423721	3.64450000524521	2.30360000729561	1.09629999995232	0.509599997103214	0.402200004458427	0.315200006961822	0.901450011134148	1.65544999241829	1.68980000019073	1.67315000295639	1.13829999864101	0.579250015318394	0.564700016379356	0.519249998033047	0.780000016093254	1.86699999570847	3.04890004396439	3.51464998722076	3.73300005197525	3.4259999871254	2.8199000120163	2.02979997992516	1.89659999608994	2.16725001335144	2.3843000292778	2.42360001802444	2.93285002708435	3.27595002651215	3.19620002508163	3.07900002002716	2.37130000591278	2.38299996852875	2.60139997005463
13109	tW(CCA)J	3.70999999046326	3.72655000686645	3.30799999237061	2.66790002584457	2.11170000433922	1.74494997859001	1.9298999786377	3.14205001592636	4.04064999818802	4.18420007228851	4.06489999294281	3.36734999418259	1.98554999828339	1.46345000267029	1.09190000891685	1.6125500023365	3.49814997911453	3.83614995479584	3.82899998426437	3.43870000839233	1.67585000395775	1.17960002422333	1.27520003318787	1.41415001153946	1.53514999747276	1.47014999389648	1.3739000082016	1.12269999980927	0.924449986219406	0.71599999666214	0.592900003492832	0.360400003194809	0.0904000006616116	0.422400008887053	0.85359999537468	1.95304999351501	3.26905001401901	3.69550000429153	3.87794992923737	3.56710000038147	2.72555001974106	1.74845000505447	0.893249994516373	1.34960000514984	1.96694999337196	2.59860001802444	3.23200002908707	3.35260001420975	3.22359997034073	2.84900002479553
13121	tM(CAU)J2	4.07539999485016	4.02259998321533	3.54224997758865	1.89999998807907	1.01329999566078	1.12824999690056	1.90489999651909	3.34509999752045	3.85944995880127	4.00945008993149	3.71154997348785	2.72674999237061	1.5823499917984	1.11980001926422	1.48639999628067	2.46704998612404	3.2323499917984	3.33040001392364	3.22295001745224	2.56695000529289	1.5466500043869	1.21745001077652	0.888799998164177	1.42025000751019	2.65135000944138	2.76775003671646	2.81190003156662	2.00199998617172	0.971799993515015	0.561600007116795	0.39140000641346	0.682950003445148	1.50005000829697	2.62950003147125	3.41525002717972	3.66255000829697	3.56294997930527	2.99410002231598	1.98154999613762	1.14589999318123	0.892349988222122	1.96659998893738	3.9992999792099	4.64254996776581	4.65769999027252	4.36825003623962	2.50774999856949	0.803449994325638	0.493999987840652	0.9494500041008
13128	tL(UAA)J	1.93154999017715	1.42665001153946	0.598700012266636	0.236000005155802	0.140000000596046	0.260499999672174	0.940449997782707	1.82639999985695	2.63385002613068	3.27660001516342	3.75684999227524	3.64879996776581	3.29970002174377	2.50825001597404	1.52184999585152	1.91400000452995	2.60075001716614	2.77964998483658	2.73084998130798	2.35125000476837	1.50835000872612	1.2466000020504	1.09705001711845	1.09070000052452	1.30050002336502	1.28985002040863	1.29870002269745	1.14985001087189	0.949349999427795	1.49285000562668	1.82029997706413	2.66890001296997	3.0917999625206	3.04410001039505	2.95660002231598	1.90304999351501	1.34834998846054	0.984599989652634	0.708250002563	0.445399996638298	0.55784999281168	1.10270000100136	1.86795001029968	2.69710001945496	3.39115000963211	3.34875000715256	3.08050000667572	1.98724998831749	0.795900002121925	1.3305999994278
13299	tM(CAU)J3	3.81744998693466	3.78939998149872	3.57639998197556	2.81039999723434	1.5704499900341	1.64074998497963	2.77694998979568	3.36304998397827	3.83844999074936	3.8236000418663	3.45929995775223	2.96150003671646	1.99149999022484	1.59415000081062	2.20609999299049	3.09565000534058	3.54900000095367	3.62375001907349	3.31415002346039	2.61220004558563	1.62160000801086	1.14635000824928	0.575000008940697	1.16750000417233	1.69839998483658	1.68269999623299	1.75784996151924	1.42210001349449	1.39234999418259	1.66604999303818	1.88644998073578	2.44269998073578	2.8058500289917	2.88955006599426	2.89905005693436	2.58560001850128	2.16440000534058	1.7602499961853	1.25820000767708	1.03905000090599	1.61094997525215	2.89415000677109	3.45834999084473	3.72960003614426	3.60809999704361	2.83855001926422	2.11179997324944	1.06859999895096	1.13784999847412	2.04654999375343
13314	tS(AGA)J	1.04955000281334	1.59049999713898	2.35080001354218	3.12995001077652	3.24849998950958	3.15735001564026	2.67154998779297	1.43875002264976	1.04334999918938	1.62835000157356	2.22565001249313	2.31519993543625	2.31174994707108	1.71719997525215	1.38774999380112	1.56980000138283	1.86555000543594	2.31630001068115	2.47844998836517	2.34719997644424	1.93959999680519	1.333000010252	0.856799989938736	0.972200000286102	1.81644997596741	1.93924999237061	1.98599997162819	1.8051500082016	1.11000001430511	1.19625000357628	1.058100014925	0.838449990749359	0.983849990367889	1.97410000562668	3.02319999933243	3.44635000228882	3.49255001544952	3.18774999380112	2.39790000915527	1.93244998455048	1.77004998922348	1.77399998903275	2.5602500140667	3.03760004043579	3.52049998044968	3.45410001277924	2.97305003404617	2.11254997253418	1.30194998979568	1.42399999499321
13337	tG(GCC)J2	3.31180000305176	2.89295004606247	2.03489999175072	1.50045000314713	1.04460000991821	1.20925001502037	1.80239998698235	2.85225003957748	3.26719999313354	3.29750003814697	2.94470001459122	2.02544999718666	1.11444998979568	1.09219999909401	2.11569999456406	3.15139999389648	3.92324998378754	4.0138500213623	3.71519998311996	2.89695000648499	0.772200014442205	0.105000000447035	0.0490000002086163	1.38765002861619	2.51934995651245	2.6340000629425	2.61560000181198	1.66374998688698	0.46235000193119	0.26800000667572	0.088000001758337	0	0.2410499997437	1.54869999885559	2.67665001153946	3.34325000047684	3.47844998836517	3.43300001621246	3.13710001707077	2.76275000572205	2.55649996995926	2.10810002684593	2.1755499958992	3.12345002889633	3.51570000648499	3.728500020504	3.65935000181198	3.20220000743866	2.75314999818802	2.07315001487732
13352	tR(CCU)J	4.15910007953644	3.76329997777939	3.06590000391006	2.38074996471405	2.43014998435974	2.480299949646	2.47509994506836	2.57170000076294	2.60989998579025	2.62635000944138	2.67610000371933	2.34690002202988	2.19600002765655	2.17045001983643	2.30709997415543	2.92319999933243	3.49624999761581	3.54534997940063	3.43790000677109	2.58475000858307	1.41500002741814	0.935849988460541	0.617250002920628	0.813849994540215	1.84355002045631	2.12290003299713	2.1257000207901	1.90209997296333	0.334550005197525	0.229600004851818	0.0770000003278255	0.140000000596046	0.652500000596046	1.51630001068115	2.2841000020504	2.99975001811981	3.40869997739792	3.41095000505447	3.09574999809265	2.35704999566078	1.21004999279976	0.83529999256134	1.5643000125885	2.86879999637604	4.2807000041008	4.40750000476837	4.30569996833801	3.6438000202179	1.66555000543594	1.20445001125336
13359	tD(GUC)J4	2.27894999980927	3.17755002975464	3.4299999833107	3.35649999380112	2.78359998464584	1.79934998750687	1.54720000624657	1.77044997811317	2.36204999685287	2.52934999465942	2.68144999742508	2.76670001745224	2.69200003147125	2.56779999732971	2.45734997987747	2.50864998102188	3.06404999494553	3.16635001897812	3.24525001049042	2.83799998760223	2.09385002851486	1.62729997038841	1.1222500026226	1.27535001635551	1.62369999885559	1.73204996585846	1.67580000162125	1.18735000491142	0.823449993133545	0.529350002110004	0.563199998438358	0.641600002348423	1.15534999370575	2.1679999768734	2.82915006875992	3.09950001239777	3.01439999341965	2.5136500120163	1.98270002603531	1.81990000009537	2.30284997224808	2.48724999427795	2.73915003538132	2.894600045681	2.88940005302429	3.01935000419617	2.91545004844666	2.76525002717972	2.65294998884201	2.23474999666214
13366	tY(GUA)J2	3.89719995260239	4.01800005435944	3.88060001134872	2.9171500146389	1.62710000276566	1.3302500128746	1.52330000400543	2.70860001444817	3.5364000082016	3.8564999461174	3.75225001573563	3.10000003576279	1.46300001144409	0.662150005996227	1.63499999642372	2.52859998941422	3.6881500005722	3.76985001564026	3.61834999322891	2.87964999079704	0.998549997806549	0.548349995911121	0.637750014662743	0.685800018906593	1.3590499997139	1.43805001974106	1.44925001859665	1.24425000548363	0.719249999523163	0.971700000762939	1.31640002727509	1.58275000452995	2.65080001354218	3.03425002098083	3.42395000457764	3.46660000085831	3.02734999656677	2.56525002717972	1.73959999680519	1.14280000329018	0.78189999461174	0.693150001764298	1.59124998748302	3.52005002498627	4.45149993896484	4.63674998283386	4.48199999332428	3.50160003900528	1.82399999499321	0.880250015854836
13542	tL(UAG)J	2.86970006227493	2.69595000743866	2.39539999961853	2.5134999871254	2.92435003519058	3.31029999256134	3.47755000591278	3.21875	3.42409999370575	3.31440002918243	3.15069999694824	2.82275002002716	1.4620000064373	1.17295000553131	1.98839999437332	2.63435001373291	3.73455001115799	4.06059999465942	3.89329996109009	3.568850004673	1.84800000786781	1.02895000576973	0.912599986791611	0.958249986171722	1.25680001378059	1.27730001211166	1.31895000934601	1.25960001349449	0.872849988937378	0.840999990701675	0.658800008893013	0.398199996352196	0.150400002300739	0.330900005996227	0.595650006830692	0.975900003314018	1.89624999761581	2.84470000267029	3.62005004882813	3.92549996376038	3.71640001535416	3.15625	2.03844994902611	1.2414999961853	2.37744999527931	3.10680000782013	3.63664999008179	3.82419996261597	3.44394998550415	2.92875002622604
13856	tT(CGU)K	3.37885003089905	2.47840000391006	1.57164999842644	2.16895000934601	3.15710000991821	3.67259998321533	3.90054993629456	3.90129994153976	3.61394997835159	3.08920001983643	2.4602499961853	0.861449992656708	0.38400000333786	0.98955000936985	2.01180002093315	2.95040000677109	3.6363000035286	3.62379999160767	3.34279999732971	2.42294998764992	1.16349999308586	0.802799993753433	0.541900004446507	1.16095002144575	2.0124499976635	2.05000001192093	1.98205000162125	1.20820000171661	0.408900002390146	0.711599996685982	1.08720000982285	1.80964998006821	2.26730002164841	2.55254998207092	2.59049999713898	2.27855001688004	1.75774999260902	1.12464999556541	0.536249995231628	0.14640000090003	0.165600001811981	0.378600007295608	0.783949998021126	1.11545001864433	1.69510000944138	2.83155003786087	3.37664999961853	3.53369994163513	3.52975001335144	3.1745500087738
13895	tN(GUU)K	1.4783999979496	1.54745000004768	2.54645001888275	3.14500005245209	3.32940002679825	3.27004998922348	2.77850003242493	2.37199997901917	2.09714997410774	1.99624999165535	2.17490001320839	2.15075002908707	2.24839998483658	2.16970003843308	2.07330001592636	2.41664996147156	2.60354999303818	2.66964998245239	2.54005000591278	2.07300001382828	1.54620000123978	1.08575001358986	0.739900004863739	0.996000012755394	1.58505001068115	1.56285000443459	1.61675000190735	1.26029999256134	1.07620000839233	0.940999984741211	0.715299996733666	0.727750007808208	1.58769999742508	2.18279997110367	2.44909996986389	2.6069500207901	2.38120000362396	2.4712500333786	2.42244997024536	2.30984995365143	2.37354997396469	2.02179999351501	2.33084999322891	2.81065002679825	3.01615000963211	3.53174998760223	3.40085000991821	3.08809999227524	2.59024999141693	1.839350014925
13928	tL(UAA)K	2.98330001831055	3.31865000724792	3.16854997873306	2.90905002355576	2.13735002279282	1.20280001163483	1.51794999837875	2.31594998836517	3.04850000143051	3.37194999456406	3.24929995536804	2.80250002145767	1.50865000486374	0.455900000035763	1.38215000629425	2.6295499920845	3.74910001754761	3.91724994182587	3.77240000963211	3.10119999647141	1.42935001850128	0.861899995803833	0.698449999094009	0.889700013399124	1.87689998149872	1.87200000286102	1.88399999141693	1.3382999882102	0.321100006997585	0.445399996638298	0.378600004315376	1.10784999281168	2.36309998035431	2.76764998435974	2.89160006046295	2.73950003385544	1.9692499756813	1.55355000495911	1.24320001006126	0.737300008535385	0.851200005412102	1.71499999761581	2.49085000753403	3.2314000248909	3.65139998197556	3.69165003299713	3.37994999885559	2.88390001058578	1.95524998307228	1.62039999365807
14029	tE(UUC)K	1.88544999957085	1.36810001730919	0.746400007605553	0.78979999423027	1.05074999928474	2.22990000844002	3.96360001564026	4.51900000572205	4.59185001850128	4.28699996471405	2.83790001869202	1.39524999558926	0.68860000371933	0.622100006043911	1.45019999146461	2.75320001840591	3.57139999866486	3.69660001993179	3.4773500084877	2.53730000853538	0.981149998307228	0.178400002419949	0.14640000090003	1.59409999400377	2.62345000505447	2.70145001411438	2.67655003070831	1.79750002026558	1.26815000772476	1.22814999222755	1.70729997754097	2.14739996194839	2.59269999265671	2.89720005989075	2.79525002241135	2.59574999809265	2.38154997825623	1.96074998378754	1.89629999399185	1.56150000095367	1.39595002532005	1.97945002317429	2.4944500207901	3.0715499997139	3.47170001268387	3.40380001068115	3.07824997901916	2.44134999513626	1.57590000629425	1.50275000333786
14076	tR(UCU)K	3.24900002479553	3.4585000038147	3.34649996757507	2.90525003671646	1.49634999632835	1.03955000042915	2.11810001134872	2.73255001306534	3.45395002365112	3.71224998235702	3.42584997415543	3.01170003414154	1.81520000100136	0.940249985456467	1.52404998540878	2.11395000815392	2.7046000123024	2.8889500617981	2.61215000152588	2.11914998292923	1.40205000042915	0.879999998211861	0.763949999213219	1.22445002198219	2.00770000815392	2.20345003604889	2.10795003175735	1.66529999375343	0.726100000739098	0.817899993062019	0.92519998550415	1.06640001535416	1.71659999489784	2.67059998512268	2.93830006122589	2.97875000238419	2.44759999513626	1.55560000538826	1.35820001363754	1.46545000076294	2.46184998750687	3.39280000925064	3.73720004558563	3.71225004196167	3.26240000724792	2.39040001630783	1.71589998006821	1.78464996814728	2.20480000376701	3.14695001840591
14171	tK(CUU)K	3.00049998760223	3.1486499786377	2.92845003604889	2.35764999389648	1.52699999213219	1.52399999499321	2.08374999165535	2.82634999752045	3.55845000743866	3.51635001897812	3.32789996862412	2.70785000324249	2.12955001592636	2.33269999027252	2.36739999055862	2.42289998531342	2.82410001754761	2.83675004243851	2.69485000371933	2.40770000219345	2.1671000123024	2.15770001411438	2.12585003376007	2.04265001416206	1.81739996671677	1.80799996852875	1.69689998030663	1.18905000686646	0.828199991583824	0.840999990701675	1.05835001468658	1.5987499833107	1.82804996967316	1.89334999322891	1.982149964571	2.32920000553131	3.19960000514984	3.42359999418259	3.52420001029968	3.19900003671646	2.60765002965927	2.24205000400543	1.87914999723434	1.60814999341965	1.67804999351501	1.53879999518394	1.24550000429153	1.21535001993179	1.24795001745224	1.796499979496
14206	tA(AGC)K1	2.86059998273849	3.8733499288559	3.96705001592636	3.71184997558594	2.82714999318123	1.1069000005722	1.09444999098778	2.35654999613762	3.01705001592636	3.54944999217987	3.51680001020432	3.08065000772476	2.45220001339912	1.4527499973774	1.20599999427795	1.54645001292229	2.9838000535965	3.43155000209808	3.50780000686645	3.212399995327	2.02234998941422	0.855749997496605	0.515550011396408	1.51295000165701	2.3192499756813	2.31699991226196	2.31129995584488	1.33645000457764	0.636300002038479	0.873849987983704	1.14520000815392	2.10700000524521	3.05835001468658	3.18320001363754	3.09164998531342	2.42885000109673	1.41640000939369	0.928899985551834	0.84324999153614	0.443549996614456	0.45990000218153	0.815799993276596	0.986299991607666	2.14629999995232	3.27495000362396	4.06800005435944	4.14554998874664	3.86534999608994	2.91295000314713	1.76204998493195
14382	tW(CCA)K	3.24345002174377	3.00335003137589	2.77444999217987	2.43324999809265	1.8375	2.54124999046326	2.91940002441406	3.19910000562668	3.34145001173019	3.17589999437332	3.06605001688004	2.7246000289917	2.18670001626015	1.67349999547005	1.14965001940727	1.43810000419617	2.80875000953674	3.57635003328323	3.70824996232986	3.56629999876022	2.35655000805855	1.27564999759197	0.587549997866154	0.493999987840652	1.05125000178814	1.37684999704361	1.39699995517731	1.3515499651432	0.542450004816055	0.0606000013649464	0.0630000002682209	0.575250001996756	1.08260000944138	1.76034998297691	2.7030000269413	3.55305000543594	3.81524994373322	3.7398500084877	3.19879999160767	2.08424999713898	1.1329499989748	0.809399998188019	1.17690001130104	2.35079999566078	3.29144998788834	3.91724998950958	3.91029998064041	3.46115000247955	2.6984000146389	1.51799999475479
14398	tV(AAC)K1	3.36619999408722	3.64125002622604	3.75970001220703	3.49065002202988	2.71390001773834	2.00764998197556	1.85469998121262	2.44215002059937	3.26205002069473	3.62484999895096	3.6654000043869	3.28860000371933	2.40700001120567	1.641999989748	2.08970002532005	2.65169998407364	3.10800002813339	3.31159998178482	3.08449999094009	2.64160001277924	1.96424999237061	1.0545499920845	0.868449991941452	0.839449998736381	1.78894997835159	1.92344999313354	2.03255000710487	1.81245000362396	1.17925001978874	0.995999985933304	0.510400003194809	0.259600005298853	0.492599999904633	1.05044999718666	2.75939998626709	3.57804999351501	3.8077999830246	3.79624997377396	3.13185000419617	2.13639997839928	1.50324997901917	1.09399999976158	1.27289999723434	2.38750000596046	2.93645004034042	2.9490000128746	2.79715005159378	1.71840000152588	1.33270001411438	1.56804999709129
14409	tH(GUG)K	3.79189997911453	3.47435001134872	1.7533999979496	0.878499990701675	0.712700006365776	1.37704999148846	2.89335001707077	3.69019999504089	3.82830002307892	3.62649998664856	2.6779000043869	1.32564999461174	0.79734999537468	1.1455500036478	3.5023500084877	4.27585000991821	4.44669992923737	4.36299996376038	3.18169997930527	2.01714998483658	1.13974999189377	0.577849996089935	0.607700011134148	1.70649999380112	3.08374998569489	3.22340008020401	3.16370000839233	2.35820001363754	0.795799994468689	0.450799995660782	0.288600005209446	0.796350003778935	2.0676000058651	3.45364999771118	3.78994997739792	3.88824994564056	3.50845001935959	2.6805999994278	1.8318499982357	1.1058000087738	0.796799993515015	1.01175000071526	2.18839999437332	3.62895001173019	4.00430002212524	4.12370002269745	3.7799999833107	2.80670003890991	2.10604999661446	1.72499998211861
14551	tV(AAC)K2	3.306350004673	2.34979999065399	1.40884999632835	1.71355001926422	2.6166500210762	3.32534999847412	3.67990001440048	3.94269999265671	3.6698499917984	3.18214998245239	2.29935000538826	1.11219999194145	0.852599990367889	1.38639999032021	2.65355001091957	4.08864997625351	4.49529988765717	4.43864994049072	3.94835000038147	2.31930000185967	0.778699997067452	0.670700000226498	0.519249998033047	1.06155001372099	1.59020000696182	1.82789997458458	1.92104997634888	1.6294499874115	1.4336000084877	1.22355001568794	0.922250014543533	1.30349999964237	1.69874998927116	1.86744999289513	2.21460000872612	2.572350025177	2.75230000019073	2.75084999799728	2.43395001888275	1.6731999874115	1.34395000338554	1.54194999337196	2.32179998159409	2.82960002422333	3.00260000228882	3.05684999227524	2.68755003213882	2.43869996070862	2.35840001106262	2.52545001506805
14735	tL(CAA)K	3.31505002975464	3.48610000610352	3.30104999542236	2.87360000610352	2.21205002069473	1.81679999232292	2.11385000348091	2.76165000200272	2.98245000839233	2.89565006494522	2.89865007400513	2.49875000715256	2.59604998826981	2.7345999956131	2.60809997320175	3.01280001401901	3.32400002479553	3.27725001573563	3.12904999256134	2.44155000448227	1.25890001654625	0.745049995183945	0.538549995422363	0.664150014519691	1.06840001940727	1.15320000648499	1.19300000667572	1.08490000367165	0.558100001513958	0.390400004386902	0.472049994766712	0.450799995660782	0.562450009584427	1.02300000190735	2.05329998731613	2.94885001182556	3.26300002336502	3.36029996871948	3.06754999160767	2.44555000066757	2.05450003147125	1.69014998674393	1.99025001525879	2.66814999580383	3.61835001707077	3.72650001049042	3.60969997644424	2.8255999982357	1.65509999990463	1.09460000991821
14803	tR(ACG)K	4.65635004043579	4.58610002994537	3.73664997816086	1.83924999833107	1.43960000276566	1.08659999966621	1.39165000319481	3.36550004482269	3.90949994325638	3.94929995536804	3.73209997415543	2.03220000863075	1.02009999155998	0.838949990272522	1.24270000755787	3.09630000591278	3.81244996786118	3.93469994068146	3.77615000009537	2.56604999899864	1.35210000276566	0.474050009250641	0.222200004011393	0.954800000786781	1.66699999570847	1.7417499601841	1.72494996786118	1.15385000407696	0.472399991750717	0.601100009679794	1.02934999465942	1.78235000371933	2.67440000772476	2.84235002994537	3.00569998025894	2.66140002012253	2.08200002908707	1.81870000958443	1.35650000572205	1.36275000572205	1.84514998793602	2.7551500082016	3.13520001173019	3.19910000562668	2.9914999961853	2.34104996919632	1.73844999670982	1.72579998373985	2.0527499973774	2.82690000534058
14846	tD(GUC)K	4.50424990653992	3.84119998216629	1.99120000600815	1.07185000777245	0.923199987411499	1.17815000414848	2.47195000052452	3.11974996328354	3.33990001678467	3.19355002641678	2.41384999155998	1.4487499833107	1.15769999623299	1.45670000910759	2.60540000796318	3.37150001525879	3.5136500120163	3.41790000200272	2.67720000743866	1.49640001058578	1.11050000190735	0.740549999475479	0.996049997210503	1.75270000100136	2.39180006980896	2.37760002613068	2.09864998459816	1.02894998416305	0.279800006747246	0.26800000667572	0.26800000667572	0.147400003671646	0.36609999537468	0.509149993956089	0.860000002384186	1.80220000743866	2.99070000648499	4.01270003318787	4.25765006542206	4.18680000305176	3.55819996595383	2.43669996857643	1.29420000910759	1.31930001974106	3.15390001535416	3.67950000762939	3.90504994392395	3.80759998559952	2.85380005836487	2.06619999408722
14853	tA(AGC)K2	2.80140000581741	2.85650005340576	2.56884998083115	2.25649999380112	2.42935001850128	2.44379999637604	2.70709997415543	2.87790006399155	2.8843000292778	2.99230000972748	2.97350002527237	2.80390001535416	2.58855000734329	2.06059998273849	2.18309997916222	2.89690003395081	3.44770002365112	3.52080001831055	3.23534997701645	2.48445001840591	1.17145000100136	0.716249996423721	0.33510000705719	0.770250016450882	1.55774999260902	1.8924999833107	1.98219995498657	1.90329998731613	1.54884999990463	1.28259999752045	1.10264998972416	0.54925000667572	0.571800011396408	1.20599999427795	1.49664999246597	2.10439999103546	2.31949999332428	2.51224994659424	3.09270001649857	3.40420000553131	3.50144999027252	3.42039997577667	2.64229999780655	2.14559999704361	1.50934998393059	1.29465000629425	1.61574997901916	1.8513000190258	2.13205003738403	2.48359999656677
14985	tK(UUU)K	2.34445000290871	3.24055000543594	3.54844999313354	3.5806499838829	2.94780000448227	1.97720000743866	0.989750002324581	0.7878000035882	1.64609998464584	2.79374998211861	3.22289997339249	3.26685000658035	3.00855001211166	1.85434997677803	1.02635000944138	1.12259999513626	1.61764999628067	1.92664999961853	2.04435002207756	1.86764996647835	1.68149998784065	1.51705000400543	1.43500000238419	1.32594999670982	1.31050002574921	1.19614999890327	1.06805000901222	0.909749990701675	0.737799996137619	0.806149992346764	0.819799992442131	0.578650008141995	0.493999987840652	0.331900005787611	0.830800013244152	2.60070003867149	3.82995008230209	4.16404993534088	4.10140005350113	3.53919999599457	1.83260000348091	0.980699992179871	1.01035000085831	1.68569999933243	2.86665000915527	3.48955000638962	3.62140001058579	3.37934999465942	2.55100003480911	1.42234998941422
15279	tP(UGG)L	3.03960000276566	2.9951000213623	2.73149999380112	2.63379999399185	1.99004998207092	1.18470001220703	2.34519999623299	2.76855003833771	3.10639998912811	3.34514999389648	3.01550000905991	2.89920002222061	2.5731499671936	2.06300001144409	2.03315002918243	2.24550000429153	2.59050002098083	2.70304996967316	2.51409999132156	2.23570001721382	1.53024998903275	1.0944000005722	0.917199993133545	0.856549990177154	1.11194999814034	1.07235000729561	1.01479998826981	0.966149985790253	0.920749986171722	1.04580000638962	1.12050002813339	1.01089999079704	1.31099999547005	1.90159999728203	2.26444996595383	2.69825001955032	3.17440000772476	3.25540002584457	3.31220002174377	3.0638500213623	2.55164999961853	2.6380499958992	2.64529999494553	2.98035000562668	3.25115000009537	3.10625002384186	3.04430003166199	2.65355002880096	2.22564998865128	2.39024995565414
15419	tS(AGA)L	3.55115002393723	3.12894995212555	2.78160001039505	1.96644997596741	1.74969996809959	1.90629999041557	2.11129999160767	3.09675002098083	3.64849998950958	3.82195003032684	3.56484999656677	2.89630001783371	1.67595000267029	0.72664999961853	1.29975000619888	2.2955500125885	3.79679995775223	3.97700002193451	3.89019992351532	3.33925001621246	1.2590499997139	0.720299994945526	0.386000007390976	0.739799998700619	1.77364999055862	1.8597500026226	2.01270000338554	1.7170500099659	0.973749989271164	0.853599989414215	0.372399996221066	0.238400003314018	0.690949994325638	1.67460000514984	2.83584998846054	3.46855000257492	3.69490002393723	3.49085000753403	2.93785003423691	2.08904997706413	1.57304999232292	1.74969998598099	2.21325001716614	3.16225000619888	3.60560001134872	3.55244998931885	3.32630001306534	1.96059998869896	1.08374999761581	1.33895000815392
15525	tA(UGC)L	3.54499999284744	3.21264998912811	2.58745000362396	2.78575006723404	2.98860003948212	2.91400005817413	3.06255000829697	2.94910004138947	3.14885001182556	3.32455003261566	3.08280001878738	2.77535002231598	2.29934997558594	2.33775001764297	2.86015002727509	3.56744999885559	3.74095003604889	3.67634998559952	3.21215000152588	2.22515001296997	1.44085000157356	0.839800003170967	0.574450023472309	1.42689999938011	2.10390000939369	2.27794995307922	2.16454998254776	1.45474999845028	0.665600003302097	0.6991500005126	0.948799991607666	1.43844999670982	2.18499998450279	2.74460002183914	2.83855007886887	2.74064997434616	2.41240000724792	2.31825000047684	2.70595002174377	3.11419998407364	3.29219999313354	3.31590000391006	2.84030002355576	2.32415000200272	1.89230000376701	1.47515000104904	1.6472000002861	1.75494999289513	2.603500020504	4.08805004358292
15836	tR(ACG)L	3.1305999994278	3.31389998197556	3.18554997444153	2.93215003013611	2.26325001716614	1.95789999365807	2.05849999785423	2.48234997987747	3.0405500292778	3.35479998588562	3.21590001583099	3.07719999551773	2.73389999866486	2.52520000934601	2.67015001773834	2.58074996471405	3.08465000391006	3.23790004253387	3.09634999036789	2.74735003709793	1.51015000939369	0.95929998755455	0.93889998793602	1.12479998469353	1.95209996700287	2.00819998979568	2.15014997720718	1.94629997611046	1.356149995327	1.1864000082016	0.518850000202656	0.148600003123283	0.243300000578165	1.25765000283718	2.64725000858307	3.31555000543594	3.75884997844696	3.60769999027252	3.05880004167557	2.22530000805855	1.02104999423027	1.11030000448227	1.83185000419617	2.80465003252029	3.20659999847412	3.3642000079155	3.23619999885559	2.67520000934601	2.06329997777939	1.63884999155998
15937	tD(GUC)L1	3.53465000391006	2.9182000041008	1.78249998688698	1.35500000715256	1.36479997634888	1.07139998674393	1.35964998602867	3.03440001010895	4.00159996747971	4.08549997806549	3.96404999494553	2.89459999799728	1.5795499920845	1.16485002040863	1.84464999437332	3.03065000772476	4.05450001955032	4.10159997940063	3.87195001840591	2.78135001659393	0.712300001084805	0.26800000667572	0.0904000006616116	1.28595001846552	3.04899997711182	3.11400008201599	3.10005004405975	2.0705000191927	0.531400011479855	0.386000007390976	0.386000007390976	0.468300003558397	0.994699996709824	2.15535001158714	3.49050002098083	3.68595000505447	3.66224999427795	3.03480000495911	1.79204999804497	0.962099999189377	0.733599996566772	1.74080002009869	3.50489999055862	4.18980002403259	4.23194994926453	3.88935002088547	2.63759999871254	1.16270002126694	1.05320000648499	1.64624999165535
15992	tQ(UUG)L	3.1435999751091	2.99670001268387	2.57475000619888	1.84829999804497	0.975999993085861	1.24675000309944	1.93319995999336	2.59864995479584	2.9086000084877	3.09825000762939	2.84119999408722	2.48685001134872	1.73689998984337	1.52244998216629	1.96139997243881	2.50695000886917	2.99874999523163	3.04915000200272	2.79320003986359	2.35989999771118	1.34585000276566	0.944699984788895	0.671950006484985	0.8300999969244	1.79844998717308	2.02114999890327	1.96624997854233	1.5090999931097	0.579100000858307	0.386000007390976	0.615049992501736	1.29220000505447	2.01094999909401	2.41769998073578	2.66784999370575	2.64424998760223	2.17675000429153	1.67189998030663	1.22114999890327	0.823449993133545	0.888649988174439	1.39805001020432	2.62850001454353	3.35835001468658	3.86589998006821	3.89729996919632	3.3466500043869	2.71749999523163	1.69584999084473	1.49900000095367
16322	tL(UAG)L1	3.656149995327	3.61790000200272	3.15365002155304	2.32044998407364	1.71709998250008	2.4249499976635	3.5085000038147	3.93204997777939	4.11919996738434	3.74999998807907	2.99915001392365	2.20314998626709	1.46399999856949	1.2717000246048	1.92559999227524	2.9438000202179	3.45659997463226	3.55130001306534	3.19179998636246	2.46194999217987	1.38749999403954	0.938449990749359	0.915299987792969	1.02670000195503	1.75219998955727	2.00810000896454	2.01650000214577	1.71629998683929	0.884399998188019	0.372850001603365	0.380100007355213	0.623200008273125	1.55370000004768	2.14965000152588	2.89790003299713	3.49140002727509	3.67194999456406	3.80730000734329	3.47074999809265	2.95295000076294	2.13999999761581	1.27125001549721	1.78205000162125	2.77715003490448	3.25665004253387	3.34195001125336	3.03695003986359	2.08329998850822	1.40555000901222	1.45635001659393
16334	tI(UAU)L	3.40425000190735	3.03130004405975	2.34540000557899	1.83120000362396	2.23654999732971	3.14980000257492	3.29515002965927	3.19260002374649	2.69580001831055	1.80189999938011	1.3358500123024	1.11075000166893	1.63349999785423	2.74940000772476	3.33880000114441	3.69475001096725	3.73140001296997	3.32934999465942	2.67030001878738	1.64444999694824	0.669999991357326	0.704500006139278	0.862449991703033	1.21140000224113	1.62650000452995	1.51509999632835	1.54049999713898	1.11240001022816	0.666250005364418	0.710950002074242	0.651000009477139	0.867649990320206	0.947799998521805	1.17130001187325	2.20915001034737	3.48424999713898	3.71760005950928	3.68434998989105	3.05234999656677	1.06970000267029	0.405400006473064	0.0968000009655952	0.0420000001788139	0.223200004547834	0.611850000917912	1.33584999442101	3.05585001707077	4.27274998426437	4.39875001907349	4.29880006313324
16390	tL(CAA)L	2.11430002450943	2.34954996109009	2.6458499789238	2.46254999637604	2.27410001754761	2.2352499961853	2.23849999904633	2.6951000213623	3.05294996500015	3.06115000247955	3.02465000152588	2.52319999933243	1.97145000696182	1.65219999551773	1.57259999513626	2.35595002174377	2.87710002660751	3.09339997768402	3.07220001220703	2.52849998474121	1.81114999055862	1.02134999632835	0.853099989891052	0.936799985170364	1.18175001144409	1.17420000433922	1.13475001454353	1.23084999918938	0.95709999203682	1.13600001335144	1.168850004673	1.1864000082016	1.31255000829697	1.22060002684593	1.36780000925064	1.83269999623299	2.12270004749298	2.26065000295639	2.41920001506805	2.52584998607635	2.62639998197556	2.73275002241135	2.9547500371933	3.25930001735687	3.51569999456406	3.58479996919632	3.53029999732971	3.29710000753403	3.10314996242523	2.90940003395081
16426	tA(AGC)L	3.397250020504	2.95120002031326	2.02254999279976	1.82734997868538	1.89714998602867	2.05834999680519	3.02954998016357	3.7305999994278	3.93224997520447	3.84914996623993	3.16075003147125	2.04279999732971	1.19110000729561	1.11355002522469	1.60600001215935	3.25824998617172	4.04939996004105	4.10699992179871	3.93194999694824	2.59289998412132	0.915900018811226	0.300299996137619	0.18330000191927	1.05249999463558	2.21959998607635	2.47634994983673	2.50505003929138	2.0222500026226	0.682350009679794	0.516850012540817	0.485800012946129	0.741199997067451	1.30950000882149	1.83094998598099	2.37074997425079	2.84040001630783	3.22085002660751	3.07745001316071	2.85125002861023	2.43569999933243	2.12005002498627	2.32584998607636	2.45100003480911	2.39374996423721	2.72849997282028	2.80020000934601	2.97820001840591	2.91880004405975	2.67940002679825	2.78055002689362
16493	tV(AAC)L	3.69940000772476	3.30505001544952	2.58890001773834	2.18170000314713	1.78584998846054	1.89239999651909	3.03884998559952	3.56644995212555	3.59404999017715	3.41210000514984	2.51830003857613	1.78874996900558	1.44150000810623	0.831250002980232	1.50319998860359	3.1557000041008	3.64295001029968	3.79264996051788	3.41230000257492	2.61715000867844	1.68974997997284	1.31675000190735	1.0972000002861	1.43009999990463	1.67560000419617	1.60500001907349	1.61215000152588	1.43734999299049	1.85714995861053	1.99329994916916	1.94475001096725	2.06605002880096	2.18980001211166	2.34089999198914	2.35930000543594	2.12495002150536	1.7969999730587	1.77104998230934	2.12414997816086	2.62044998407364	2.97650002241135	2.85420002937317	2.38949999809265	1.74394999742508	1.14115002155304	1.37610001564026	2.3199500143528	2.99060003757477	3.24984998703003	3.219600045681
16604	tL(UAG)L2	2.76895002126694	2.80300003290176	2.62639994621277	2.25629999637604	0.924449996650219	1.29704998731613	2.05840001106262	2.45480002164841	2.90245002508163	2.88990005254745	2.93085005283356	2.92980004549027	2.90670005083084	2.72815004587173	2.65269995927811	2.8959500670433	3.29910002946854	3.37430000305176	3.1780500292778	2.47190002202988	1.14174999892712	0.223200004547834	0.48739999383688	0.554300008714199	1.52794998288155	1.93879998326302	1.92559998035431	1.86934998035431	1.30565000772476	1.18280000686646	1.42145001292229	1.50095000267029	1.51064999103546	1.77744997739792	2.15869999527931	2.75924999713898	2.93090006113052	3.35049999952316	3.7404000043869	4.24675003290176	4.4728499174118	4.3521999835968	4.34554996490479	3.87729995250702	3.83515000343323	3.57515000104904	3.43139998912811	3.78069998025894	3.98449999094009	4.19595000743866
16612	tI(AAU)L1	3.216100025177	3.13984998464584	2.45740000009537	1.99859998226166	1.77889998555183	1.77929999232292	2.45379997491837	3.24485002756119	3.78004999160767	3.78004999160767	3.56559996604919	2.72020000219345	1.46389999985695	0.815199993550777	1.38850001096725	2.97050000429153	3.71224998235702	3.76894997358322	3.56940001249313	2.52915003299713	1.12745000123978	0.748149998486042	0.509149993956089	1.01374999880791	1.79889998435974	2.19610002040863	2.27179996967316	1.97650001049042	1.24960001111031	0.753999996185303	0.341900007426739	0.374599999189377	0.534400004148483	0.663249991834164	1.23965001106262	1.64899999499321	2.41959998607636	2.53044998645782	2.57320001125336	2.33049996495247	1.81564998030663	1.87154999375343	1.75034998655319	2.05985000729561	2.48204998970032	2.79240002632141	3.19355000257492	3.02280000448227	2.78805005550385	2.52860001325607
16713	tS(GCU)L	1.19195002317429	2.0426500082016	2.66184998750687	2.99595003128052	3.0392000079155	2.63245004415512	2.0529500067234	1.31040000915527	1.66105000972748	3.12015000581741	3.43944998979568	3.51755001544952	3.18359998464584	2.12889999747276	1.46869998574257	1.23344999551773	1.84710000753403	2.76080005168915	2.97015002965927	2.91225004196167	2.2375	1.14139999747276	0.780099993944168	0.861499989032745	1.16035000681877	1.30755002498627	1.27980000972748	1.10980001091957	0.518950003385544	0.521900010108948	0.493999987840652	0.493999987840652	0.692849992215633	0.755999997258186	0.849399989843369	0.861999988555908	0.49580000191927	0.297500006854534	0.58214999884367	1.0994500041008	2.11259998083115	3.11910003423691	3.68739998340607	3.79234998226166	3.52949999570847	2.78674999475479	1.6145999789238	1.07075001001358	0.975999993085861	1.46970000267029
16735	tD(GUC)L2	3.63905001878738	3.50764997005463	3.12955001592636	2.03250002861023	1.92799999117851	2.45124999284744	2.80914999246597	3.38205000162125	3.46854999065399	3.28099999427795	2.89715001583099	1.68514999747276	0.851499995589256	0.928899985551834	1.32880000472069	1.82590000629425	3.12010003328323	3.41435000896454	3.30264999866486	2.94249999523163	1.5987499833107	0.940999984741211	0.861999988555908	1.05000001192093	1.45320001244545	1.62900000810623	1.63600000143051	1.24114998579025	1.06850000619888	1.23780000209808	1.90264999270439	2.30859998464584	2.74150002002716	2.90730004310608	2.80094999074936	2.47954996824265	1.76379999518394	1.1351999938488	0.960150003433228	0.897299987077713	0.934399992227554	1.30605001449585	1.7891999900341	2.33889998793602	2.909850025177	3.21745003461838	3.18174999952316	2.94600002765655	2.43645002841949	2.28915001153946
16751	tE(UUC)L	2.3300499856472	3.59900000095367	3.92860001325607	3.94839996099472	3.61254998445511	2.7840499997139	2.3298999786377	2.03950002193451	1.70674998164177	1.30340000391006	1.50734998583794	2.04969997406006	2.40550005435944	2.72610005140305	3.13144999742508	3.15600000619888	3.29479999542236	3.10930001735687	2.57019999027252	2.29440002441406	1.61099998950958	1.19445003867149	0.954699999094009	1.32244997620583	1.78174996972084	1.9099999666214	1.78394999504089	1.1476999938488	0.137650004774332	0	0	0	0.00700000002980232	0.302350004762411	1.22864998579025	2.15910001397133	2.98570002317429	3.39795000553131	3.34390003681183	2.97779997587204	2.2565999686718	1.25370000004768	1.35315001010895	1.72315000295639	3.04910002946854	3.55930000543594	3.64990000724792	3.40254999399185	2.46040000319481	1.54459999799728
16786	tR(CCG)L	2.2306499838829	2.28439999818802	2.17840001583099	2.57019997835159	3.16730002164841	3.40779999494553	3.44564999341965	3.23700000047684	2.64815001487732	2.53760002851486	2.83180005550385	2.84495002031326	3.21865000724792	3.40975000858307	3.26805003881454	3.20000001192093	2.71054998636246	2.24420000314713	1.8819000005722	1.34704999923706	0.453800003230572	0.165600001811981	0.229600004851818	0.818649990856647	1.53490000963211	1.64819999933243	1.55840001702309	1.03749999403954	0.119000000506639	0	0.021000000089407	0.348500002920628	0.900699996948242	1.55050000548363	2.19655002355576	2.88230001926422	3.59324997663498	3.64965000152588	3.58099998235703	3.00879999399185	1.94119998216629	1.31800001263618	0.699350014328957	0.228000006079674	0.124800001084805	0.504000017046928	0.595000028610229	0.589950026571751	0.569450014829636	0.417399999499321
16920	tK(UUU)L	3.01665003299713	3.44630000591278	3.39775000810623	2.91400003433228	2.22820001244545	1.1391499966383	1.07260001897812	1.72334998846054	2.70410003662109	3.65804998874664	3.8288999915123	3.63854999542236	2.94649995565414	1.08695000112057	0.165600001811981	0.140000000596046	0.165600001811981	0.208900003135204	0.429199999570847	0.472399991750717	0.581550008058548	1.09209999442101	1.66345000267029	1.85629999041557	1.96554998159409	1.69509998559952	1.35120000839233	1.01729999780655	0.580049999058247	0.303299999237061	0.223200004547834	0.26800000667572	0.395000006258488	0.781999996304512	0.894399988651276	1.97990000844002	2.67915003299713	2.93210008144379	2.84530003070831	2.34529997110367	1.10784999728203	0.481800001859665	0.706499999761581	1.0794999986887	1.78325000405312	2.22584998607635	2.35764994621277	2.33619997501373	2.05545000433922	1.74044998288155
17089	tL(UAA)L	2.58930000662804	3.49830002784729	3.61299999952316	3.49585000276566	2.76470001935959	1.38045001029968	1.10130000710487	1.63489999175072	2.2055999994278	3.09575003385544	3.18934999704361	3.0057000041008	2.49189999103546	1.1817500025034	0.97914999127388	1.55069999098778	2.4811999797821	2.87985005378723	2.85075007677078	2.4881500005722	1.58055000305176	1.10625	1.20599999427795	1.41895001530647	1.97424998879433	1.88074998855591	1.82689999341965	1.23409999012947	0.487249994277954	0.315200006961822	0.26800000667572	0.223200004547834	0.362400007247925	0.926350003480911	1.76780000925064	2.74704998731613	3.29685000181198	3.41064997911453	3.25910003185272	2.63874999284744	2.00785000324249	1.5413999915123	1.82974999547005	2.52579997777939	3.12789996862411	3.34030001163483	3.46655000448227	3.16210001707077	2.8202500462532	2.44745001792908
17112	tN(GUU)L	3.27970004081726	3.29350000619888	3.08430004119873	2.89925001859665	2.58699998855591	2.51340000629425	2.60160000324249	2.48719998598099	2.57394998073578	2.43865000009537	2.32734994888306	2.29599997997284	2.03675002455711	1.99720000624657	2.4267000079155	3.00950003862381	3.38885000944138	3.38615003824234	2.93590003252029	2.09054997563362	0.982750001549721	0.584900024533272	0.641450017690659	1.1567499935627	2.2159500181675	2.24615000486374	2.1994500041008	1.54100001603365	0.439999997615814	0.204000003635883	0.181799999624491	0.782999996840954	1.75639998316765	2.59225001335144	3.91664998531342	4.27025001049042	4.2198499917984	3.85760000944138	2.22164999246597	1.51359999775887	1.95869998335838	2.56544998884201	3.16354998350143	3.21605002880096	3.19395000934601	2.79450000524521	2.04205000400543	1.42925001382828	0.941799992322922	1.11705000400543
17233	tI(AAU)L2	3.88864995241165	3.51869999170303	2.86085003614426	2.23359998464584	1.33710001707077	1.4658499956131	2.45490000247955	3.36399997472763	3.7979000210762	3.73955000638962	3.25550000667572	2.0602499961853	0.904499995708466	0.819699995219707	2.06959997415543	3.15585000514984	3.81999998092651	3.94129997491837	3.65254998207092	2.82294998168945	1.17084999978542	0.499049989879131	0.396300004422665	1.43509998470545	2.1384999871254	2.33149993419647	2.27379996776581	1.53919999599457	0.598749999701977	0.401700003445148	0.528449991345406	0.981450000405312	1.90764998793602	2.85979999303818	3.33270002603531	3.40750000476837	3.1284500002861	2.27434998750687	1.5055999994278	0.920549988746643	1.75120000243187	2.39169996976852	3.0172500371933	3.28809999227524	3.22745001316071	2.94955003261566	2.3132000207901	1.88704997301102	1.69684998989105	2.2566999733448
17539	tR(UCU)M2	2.80724999904633	3.18519997596741	3.28240003585815	3.09605001211166	2.41090002059937	1.83340001106262	1.75444997549057	2.26824997663498	2.75034999847412	3.10780001878738	3.07300000190735	2.74755004644394	2.31814997196197	1.54309999346733	1.63924998641014	2.40705000162125	2.85050001144409	3.21005002260208	3.07755002975464	2.63549996614456	1.79059998989105	0.856449994444847	0.532400007545948	1.25684999227524	1.9727499961853	2.02300000190735	1.96930000185966	1.51265000104904	0.835049992799759	0.777999997138977	0.64150001257658	0.390750006586313	0.875150009989738	1.40154998898506	1.94084998369217	2.24800002574921	2.82250002622604	3.16605001688004	3.36875001192093	3.58519998788834	3.46040000915527	3.17645001411438	2.86295002698898	2.55970001220703	2.70939998626709	3.51575002670288	4.02150001525879	4.12344996929169	3.93930003643036	3.2944500207901
17625	tY(GUA)M1	4.03770004510879	4.0474000453949	3.69354996681213	2.42345000505447	1.28045000433922	1.17300002574921	1.70559999346733	2.18560000658035	2.55334997177124	2.78704998493195	2.94475004673004	2.93840005397797	2.71015000343323	2.67485001087189	2.70859997272491	3.03505002260208	3.40060000419617	3.3929499745369	2.99255005121231	2.3788499891758	1.02870000302792	0.689999997615814	0.499100004136562	0.59180001616478	1.07155000865459	1.42439999580383	1.51390001177788	1.44519999027252	0.890499994158745	0.994300004839897	1.0096499979496	1.33715000748634	1.9319000005722	2.33654999732971	2.79770001173019	2.94705003499985	2.69800003767014	2.25784999728203	1.2641999900341	1.34310000538826	1.90109998583794	2.40855000019073	2.60759992599487	2.39070001840591	2.41035000085831	2.32914996147156	2.32359997034073	2.29659999608994	2.43619998693466	2.9347000002861
17661	tG(GCC)M	3.77364999055862	3.84394993782043	3.42685002088547	2.49865003824234	2.64804999828339	2.73925001621246	3.02210001945496	3.30310001373291	3.18899998664856	3.24234999418259	3.28070001602173	2.92715004682541	2.62304998636246	1.57809999585152	0.789800012111664	2.68389999866486	4.13874995708466	4.49184992313385	4.48729991912842	3.80249999761581	2.21379998922348	0.704500016570091	0.54925000667572	1.3472500026226	2.34510003328323	2.40300011634827	2.33405001163483	1.52039998918772	0.315200006961822	0.248800005763769	0.140000000596046	0.0840000003576279	0.403550010919571	0.955500000715256	1.75000000596046	2.26595003604889	2.91125003099442	3.13214998245239	3.05545001029968	2.78740000724792	1.97969998717308	1.61194999814034	1.38205001354218	1.43455001115799	2.06194997429848	2.26114999055862	2.27789995670319	2.26764996051788	1.74480000734329	1.42369998693466
17676	tP(UGG)M	3.00050004720688	3.2326000213623	3.22325003147125	3.23760002851486	2.77924998998642	2.36780002117157	2.51590001583099	2.44555000066757	2.82220001220703	2.809850025177	2.66200001239777	2.6642000079155	2.51384997367859	2.45009996891022	2.36454997062683	2.31090002059937	2.86275005340576	2.99930000305176	3.05920001268387	2.69079999923706	1.90504999160767	1.47735001444817	1.12295001149178	1.07120001316071	0.908149987459183	0.943199986219406	0.919999986886978	0.939999985694885	0.797999992966652	1.03465000391006	1.61289999485016	2.02145001888275	2.23919999599457	2.51944994926453	2.37535001039505	2.03685000538826	1.73354997634888	1.00245000123978	0.689999997615814	0.65200001001358	0.300900009274483	0.473450003564358	1.84015002250671	3.28590000867844	3.83425000905991	4.21330003738403	3.99295002222061	3.38795000314713	2.35645000934601	1.09519999623299
17824	tS(AGA)M	3.88114994764328	3.81679995059967	3.1091500043869	2.25204999446869	1.18189998269081	0.924699985980988	1.35734998583794	2.12679996490479	3.10929999351501	3.25849997997284	3.08919998407364	2.58730001449585	1.1157999932766	0.759999996423721	1.22660000026226	2.36274998188019	3.59360003471375	3.74879999160767	3.59145001173019	2.96065000295639	0.929499995708466	0.52660001963377	0.368300007283688	0.765299996733665	1.87480000257492	2.22145001888275	2.39285000562668	2.18855002522469	1.33150001168251	0.973250004649162	0.540950001776218	0.291600006818771	0.458200001716614	0.67744999229908	1.21559998989105	1.26550000905991	1.245500010252	1.46659999489784	1.70759999155998	2.25054998397827	2.57399996519089	2.59464999437332	2.51724996566772	2.6277999997139	2.47984997034073	2.41120003461838	2.13360002636909	1.80359997153282	2.06445000767708	2.15265002250671
17891	tE(UUC)M	3.32710000276566	3.17984998226166	2.92295006513596	2.44560002684593	1.90349998474121	1.83349999189377	2.82250003814697	3.91480002403259	4.43334994316101	4.46024990081787	4.13570001125336	2.92614998817444	2.09634999036789	1.64835000038147	1.83099999427795	2.72805001735687	3.61489999294281	3.75575001239777	3.62415000200272	2.75355000495911	1.11744999885559	0.350000002980232	0.37420000731945	1.43859998583794	2.50595000982285	2.60514998435974	2.63040001392365	1.88389999270439	1.24865001440048	1.10595000386238	0.881949990987778	0.663100001215935	0.475350011885166	0.799599996209145	1.5972000002861	2.50910002589226	3.31200001239777	3.70290001630783	3.83429996967316	3.58000000715256	3.05145000219345	2.40985000729561	1.46400000452995	1.09160000681877	1.83805001378059	2.66025004386902	2.9253000497818	3.08584998846054	2.79730001688004	2.34674998521805
17963	tA(AGC)M1	2.41049998402596	3.27990002632141	3.61249997615814	3.62924997806549	3.00589997768402	2.22025002837181	1.30729999542236	1.28694999217987	2.12444999814034	2.90345002412796	2.98415001630783	2.76689997911453	1.99334999918938	1.03614999651909	0.811099994182587	1.32859998345375	2.19625001549721	2.47219996452332	2.57100003957748	2.18839997649193	1.40084999799728	0.953399991989136	0.677650010585785	1.09950001239777	2.14314997196198	2.23215005397797	2.20280005931854	1.80499999523163	0.594199992716312	0.529350002110004	0.559650014340878	0.641100005805492	2.50844997763634	3.35489999055862	3.76704996824265	3.83199994564056	3.20399998426437	2.61434999704361	1.77764998674393	1.46414999961853	2.00665002465248	2.83149999380112	3.84584996700287	4.13825008869171	4.05194993019104	3.42809998989105	2.29220002293587	1.19030000567436	1.187399995327	2.04114999771118
18044	tF(GAA)M	3.98275003433228	3.72404996156693	3.34885001182556	2.3038499891758	1.42045000195503	1.83709999322891	2.97504994869232	3.81015001535416	4.0853000164032	3.94699999094009	3.35105001926422	1.97919999957085	1.06725000739098	1.07305001616478	1.64514999985695	2.73954997062683	3.43450000286102	3.55600000619888	3.3679499745369	2.73154999017715	1.29249998927116	0.955299985408783	0.581199994683266	0.496600010991097	1.31165001392365	1.48789999485016	1.55599999427795	1.32325000762939	0.705850005149841	0.508449999988079	0.623500019311905	0.534400004148483	0.684599997103214	0.911549997329712	1.19425001740456	1.63769996762276	2.0368499994278	2.57610000371933	3.23345003128052	3.39184999465942	3.28125002384186	2.81239997148514	2.00304999351501	1.78549998402596	1.94579998254776	2.2671000123024	2.58500000238419	3.0543999671936	3.16350001096725	3.15670000314713
18060	tH(GUG)M	2.78855001926422	2.81510000228882	3.06279999017715	3.11085000038147	3.07135001420975	2.66570003032684	2.36129997968674	2.36514999866486	2.56274999380112	2.91140004396439	3.02125000953674	2.9893000125885	3.01455000638962	3.16035000085831	3.17665001153946	3.18140001296997	3.05870000123978	2.97140002250671	2.7938000202179	2.47145003080368	1.7908999979496	1.02649999856949	0.778749999403954	1.21455001235008	1.64219999909401	1.79074997901916	1.68129998445511	1.25355001091957	0.760199996829033	0.543900001049042	0.461249996721745	0.661350002884865	1.32365001440048	2.05414999723434	2.41084997653961	2.6950500369072	2.89995005130768	2.86160006523132	2.91740007400513	2.46919997930527	2.16450003385544	2.22064999938011	2.50499997138977	2.77610000371933	3.09685000181198	3.05304999351501	3.11479996442795	2.99270001649857	2.63314998149872	2.1756000161171
18075	tV(AAC)M1	2.57940000295639	2.9620000243187	3.05449998378754	3.13445000648499	3.16940002441406	3.21895000934601	3.43825001716614	3.36764998435974	3.06295001506805	2.74004998207092	2.65319999456406	2.69719998836517	3.05244998931885	3.05210002660751	3.01755005121231	3.54384999275208	3.75834999084473	3.76560002565384	3.50395001173019	2.40215000510216	1.18159999251366	0.785999995470047	0.742399996519089	1.11809998750687	2.24420000910759	2.41415001153946	2.50179997682571	2.28265001773834	1.39364998340607	1.28010001182556	1.11895000934601	1.35560001134872	1.96384998559952	2.8154500246048	3.34184999465942	3.56599996089935	3.54570001363754	3.16710002422333	2.60740000009537	2.43110001087189	2.39629998207092	2.57689999341965	2.70859999656677	2.49964995384216	2.3425999879837	2.21104999780655	1.88715000152588	1.69854998588562	1.95345001220703	3.04529999494553
18078	tW(CCA)M	3.12730000019073	2.03929998278618	1.60564999580383	1.41889998912811	1.66984999775887	2.54675002098084	3.17200001478195	3.40949996709824	3.36509999036789	2.73915001153946	1.72254998683929	1.55740000605583	1.64780001044273	2.73575001955032	3.55054998397827	3.96425002813339	4	3.59169999361038	2.58849999904633	1.44774999022484	0.675750014185905	0.721999995410442	1.10585000514984	1.46970000267029	1.85019996762276	1.8674999833107	1.71844998002052	1.51915000677109	1.10214999914169	0.90469998717308	0.708199994266033	0.400700001418591	0.433599996566772	0.402200004458427	0.600199988484383	1.11955001354218	1.66899999976158	2.92564998865128	3.50629998445511	3.61110001802444	3.49300000667572	2.61759999990463	1.65935000181198	1.16300001144409	1.50125001072884	2.10269998311996	3.01380001306534	3.27330003976822	3.29525002241135	2.95350000858307
18178	tV(AAC)M2	3.49924999475479	2.98895000219345	1.87710000276566	0.768699994683266	0.824349999427795	1.45494999885559	2.42160001397133	3.35695000886917	3.55894998311996	3.52159998416901	3.00720001459122	1.71715000867844	1.06620000004768	1.14674999117851	1.72244999408722	2.33115000724792	3.24920002222061	3.41759997606277	3.27930001020432	2.83550001382828	1.21460001319647	0.496450006961823	0.273900006711483	0.718099997937679	1.76369998455048	1.9458499789238	2.06770002841949	1.90845002532005	1.26105002760887	1.21795002222061	1.07545000910759	1.04019999504089	0.912499988079071	0.973949986696243	1.05239999294281	1.50314999818802	2.5652499973774	3.39375	3.65335001945496	3.73190004825592	3.13995002508163	2.46769999265671	1.45445001721382	0.720049998164177	0.394950005412102	0.26800000667572	0.26800000667572	0.26800000667572	0.157400002330542	0.349100006371737
18267	tD(GUC)M	2.56740000247955	1.58965001106262	1.15300001502037	1.46260001659393	1.56374999880791	2.22064996957779	3.11215002536774	3.63785002231598	3.68639999628067	3.40099997520447	2.56980000734329	1.33805002570152	1.0518000125885	0.698350012302399	1.53090000450611	3.24075000286102	4.09285006523132	4.21095011234283	3.98880002498627	2.93000000715256	0.712800005078316	0.1976000033319	0.0700000002980232	0.273200001567602	1.16834999471903	1.61940001249313	1.65299999713898	1.52965000271797	0.907549998164177	0.666250005364418	0.685249999165535	0.758299997448921	1.28230000138283	1.91439996361732	2.73720000982285	3.36655000448227	3.54814999103546	3.43600001335144	2.94050002098083	2.02494998574257	1.26454999446869	1.15975001454353	1.48259998559952	2.13075000047684	2.62230000495911	2.82530002593994	2.87070006132126	2.71425001621246	2.36419998407364	2.3206999540329
18302	tK(CUU)M	3.87119996547699	3.74405000209808	3.13230001926422	2.45859997868538	1.78129998445511	2.05179998278618	3.10310000181198	3.93854998350143	4.15020003318787	4.0586000084877	3.3770999789238	2.45269998311996	2.02349998950958	1.75689997673035	2.20889998078346	2.85990002155304	3.36360001564026	3.48589998483658	3.1296000123024	2.36269997954369	1.32525000572205	0.759199994802475	0.613700018823147	1.16290000379086	2.23254997134209	2.40440001487732	2.41265006065369	1.97229997515678	1.14690002202988	0.980949991941452	0.881699991226196	0.90110000371933	1.08765001893044	1.51954998970032	2.16639998555183	2.78275001049042	3.70349997282028	3.87439993619919	3.75625001192093	3.3216500043869	2.05634998083115	1.29990000724792	1.11404999494553	1.19900000691414	1.33930000066757	1.32790002822876	1.5441999912262	2.02109999060631	2.94544999599457	3.55095000267029
18358	tL(CAA)M	4.33139991760254	4.32919998168945	4.02434997558594	2.32424999475479	1.28615001440048	1.51730000376701	1.45364999175072	1.97424998283386	3.05895001888275	3.15840001106262	3.22994997501373	2.78109999895096	1.39639999270439	1.01250000596046	0.937399995326996	1.92835000753403	3.57224997282028	3.81735002994537	3.81734999418259	3.50275000333786	1.83935000300407	1.64800000190735	1.27125002741814	0.73585000038147	0.963149991631508	1.17879998683929	1.27014999389648	1.27065001726151	0.984449988603592	0.741599994897842	0.772199994325638	0.773199996352196	0.689999997615814	0.582199992239475	0.483199989795685	0.636500003933907	1.41520000100136	2.1862999856472	2.90590000152588	3.0910499215126	2.96895002126694	2.56954998970032	1.60899999141693	1.23595001101494	1.3375	2.1100999712944	3.20310000181198	3.77090001106262	3.8111999630928	3.62940000295639
18522	tM(CAU)M	3.91079996824265	3.61544998884201	2.97550001144409	1.83140000700951	1.45149997472763	1.95425001382828	2.70935002565384	4.20854996442795	4.50914990901947	4.44544992446899	4.05859998464584	2.38500001430511	1.2828999876976	0.772399994730949	0.917249995470047	2.4740000128746	3.32300000190735	3.46054999828339	3.36574997901916	2.42979999780655	1.03035000860691	0.463300006091595	0.401700003445148	1.17239999473095	2.43439996242523	2.58584997653961	2.59879996776581	1.94299998879433	0.87924998998642	0.819799992442131	0.69879999756813	0.955050003528595	1.74759999513626	2.83165000677109	3.52785000801086	3.52410000562668	3.22840002775192	2.24920001029968	1.21759999990463	1.56830000281334	2.28960001468658	3.31560001373291	4.10580002069473	4.41134994029999	4.22070000171661	3.75344998836517	1.86959999799728	0.823699992895126	1.16684999465942	2.47219999432564
18549	tV(AAC)M3	3.45934997797012	3.22714998722076	2.97199999094009	1.9771999835968	1.45069999098778	1.89629999399185	2.67990001440048	3.35140001773834	3.62925003767014	3.42850003242493	2.94610003232956	1.90719999670982	0.72204999178648	0.554600012302399	1.02785000801086	2.08184998035431	2.98874999284744	3.38134998083115	3.23369995355606	2.78825002908707	1.41495000422001	0.282700002938509	0.1976000033319	0.422000005096197	1.64384997487068	1.9099999666214	2.06010005474091	1.85725001096725	1.06685000061989	0.799049991369247	0.313200002908707	0.1976000033319	0.624900005757809	2.14299997091293	3.61554998159409	4.09180001020431	4.13919997215271	3.72335000038147	2.49935001730919	0.89879999756813	0.611850014328957	1.56725000143051	2.49739999771118	3.9154999256134	4.03709998130798	3.8987499833107	3.2715499997139	1.443850004673	1.03534999489784	1.70709999799728
18887	tR(UCU)M1	3.50240000486374	3.40715000629425	3.17030000686646	2.05405000448227	1.49240001440048	1.34544998407364	1.66179999113083	2.75194998979568	3.30395001173019	3.35184998512268	3.23260003328323	2.25489999651909	1.27339999079704	0.479300001263618	0.212450002878904	1.47294999659061	2.72760000228882	3.15854998826981	3.26675000190735	2.90145000219345	1.96889997124672	1.39775000214577	0.980349999666214	1.20934998393059	1.70139998793602	1.60980001688004	1.65814999938011	1.24465002119541	0.595000028610229	0.595000028610229	0.244050005078316	0.214300002902746	0.541350005567074	1.0879999935627	2.02094995975494	2.90085002183914	3.21350002288818	3.19570000171661	2.83354998826981	1.85684996843338	1.41429999470711	1.66669997572899	2.02405000329018	2.73795001506805	3.10869997739792	3.00155000686645	2.77275004386902	1.87239999771118	1.46825001239777	2.06589998006821
18935	tA(AGC)M2	3.98799998760223	3.91149994134903	2.93605000972748	2.46419999599457	1.96444999575615	1.95950001478195	2.32004998922348	2.4695999622345	2.68255002498627	2.88795006275177	2.86040005683899	2.87670003175735	2.61855000257492	2.45704998970032	2.63274999856949	3.143649995327	3.6974999666214	3.71834999322891	3.46869999170303	2.70810000896454	1.17015000581741	0.626400001347065	0.265500005334616	0.734450006484985	1.84284999370575	1.94900000095367	1.95639998912811	1.51330000162125	0.858399994671345	1.46844998598099	1.63700000047684	2.0341500043869	2.10520001649857	2.38409998416901	2.49834997653961	2.26744999885559	1.98874999880791	1.09210000038147	0.644950008392334	0.704550006985664	1.13094998002052	1.79009999632835	2.42875000238419	3.69375	3.92219992876053	3.85039995908737	3.48385003805161	1.66630000472069	1.14215000271797	1.51719999909401
19030	tQ(CUG)M	3.44689999818802	3.19084998369217	2.74364998340607	2.71300001144409	2.60074998140335	2.97935000658035	3.13104997873306	3.38959999084473	3.3617999792099	3.11875	2.90024998188019	2.23084999322891	1.57519999742508	1.08045001029968	1.40149999856949	2.77494999170303	3.53379999399185	3.70625001192093	3.55260001420975	2.90914999246597	1.8771999835968	1.57055000662804	1.27555002570152	1.59825000166893	2.23430000543594	2.22745004892349	2.17350000739098	1.34749999344349	0.327000007033348	0.26800000667572	0.26800000667572	0.140000000596046	0.342700003087521	0.637450011074543	1.2143000125885	2.37879999279976	3.39244998693466	3.90949995517731	3.91804996728897	3.52985001802444	2.41579998731613	1.24224998950958	1.20004999637604	1.90559999346733	2.44105000495911	2.83485001325607	2.85680004358292	2.64760000705719	2.13189998269081	1.70479998588562
19085	tY(GUA)M2	1.96899999976158	2.41970001459122	2.7882000207901	2.67295001745224	2.37724996805191	1.6727999985218	1.20325001478195	2.0677000105381	2.7131000161171	2.94915000200272	3.00604999065399	2.48550000190735	2.03140000700951	1.46714999675751	1.10775001049042	1.26060003042221	3.05204997062683	3.34870004653931	3.36230003833771	3.07400004863739	1.67945000529289	1.29860001802444	1.15479998588562	0.940249988436699	1.18905000090599	1.33705003261566	1.37134999036789	1.2464499771595	0.630649998784065	0.386000007390976	0.291600006818771	0.433099995553493	1.48259999752045	2.3346499979496	3.19475002288818	3.88564997911453	4.14165010452271	4.03129991292954	3.55844999551773	2.52844999432564	1.61004999876022	1.89054998159409	2.92895001173019	3.687399995327	4.18299994468689	4.13580002784729	3.74544998407364	3.04320002794266	2.09050000905991	2.12799997925758
19458	tG(UCC)N	3.04220000505447	2.94160002470016	2.61400001049042	2.39944998025894	2.28639998435974	2.88435001373291	3.6933000087738	3.82654997110367	3.7351499915123	3.31659998893738	2.72730004787445	2.67305002212524	2.85610004663467	2.99205001592636	3.50995001792908	3.83624997138977	3.7424999833107	3.44619998931885	2.63879998922348	1.6714999973774	1.37410001158714	1.05530000329018	0.760499998927116	1.24675001204014	2.42810000181198	2.68789999485016	2.63554998636246	2.2129999935627	0.522799996286631	0.140000000596046	0.145800001174211	0.5641999989748	1.48604999184608	2.33224999904633	3.02415001392365	3.31734999418259	3.20080001354218	2.90949996709824	2.42465000152588	1.98369999527931	2.31164997816086	2.61415001153946	2.99430001974106	3.32950000762939	3.2917999625206	3.21475002765656	2.67075002193451	2.04269998073578	2.33304998874664	2.47034999132156
19461	tN(GUU)N1	3.43320000171661	3.43730000257492	3.35599999427795	2.48824999332428	2.35420000553131	2.66499999761581	2.90435005426407	3.21109997034073	3.4311999797821	3.36149998903275	3.3079500079155	2.99060001373291	2.38814996480942	1.9052000105381	1.80805000066757	3.16399999856949	3.97170000076294	4.07349998950958	3.87565002441406	2.77775002121925	1.02660001069307	0.396800005435944	0.410450008511543	0.898650002479553	1.62750000357628	1.74299997091293	1.71834997534752	1.63249998688698	1.17025002837181	1.21454999446869	1.41790000200272	1.84594999551773	2.49460003376007	2.75515003204346	3.01215000152588	2.69084998369217	2.22860001325607	1.72735000252724	1.21920000314713	2.34384998679161	2.6739000082016	2.96020002365112	3.01290000677109	2.52985005378723	2.29614994525909	1.65199999213219	1.39565001130104	1.98730000257492	2.62395000457764	2.98590003252029
19468	tT(AGU)N1	3.92844996452332	3.76674997806549	2.99580001831055	1.07120000272989	0.500700008869171	0.801949992775917	1.9691999912262	3.1752500295639	3.46669998168945	3.43570003509521	2.85935000181198	1.57084998488426	0.946649986505508	1.09684999585152	2.12450000047684	3.36700001955032	3.67710000276566	3.6566999912262	3.09570001363754	1.80889999270439	0.656599994003773	0.558950020372868	0.423800000548363	1.32270000725985	1.86799996495247	2.01669998764992	2.03700007200241	1.45675000548363	0.870749998092651	0.627199992537498	0.573300002515316	1.06465000808239	1.57465000748634	1.96810001134872	2.3174499630928	2.54675003290176	2.8601499915123	2.96885004043579	2.70915001630783	2.25534999370575	1.07870000004768	0.781599998474121	2.09479998350143	3.07840000391006	3.62389997243881	3.76189997196198	3.53375002145767	2.98965001106262	2.10370000600815	2.05649998188019
20040	tF(GAA)N	2.10819999575615	1.71314998269081	1.36464999318123	2.01645001769066	2.71370000839233	3.0569000005722	3.4002500295639	3.09850002527237	2.63410000801086	2.17009999155998	1.17165001034737	1.08985001444817	1.73550000190735	2.92734999656677	3.88409999608994	4.05485007762909	3.85014998912811	3.0647500038147	1.5101999938488	0.784450000524521	0.437600015103817	0.382000003755093	0.870399990677834	1.28209999799728	1.62540000677109	1.6214999973774	1.37415000200272	1.010250005126	0.475350011885166	0.905750009417534	1.65274996757507	2.08420001268387	2.21154998540878	2.19730000495911	1.83764998912811	1.63370000123978	1.29275002479553	0.808699990808964	0.56940002143383	0.448800000548363	0.838549992442131	1.18560001850128	1.97219997644424	2.84620001316071	3.2111000418663	3.22790004014969	2.81425000429153	1.82080000638962	0.913499990105629	0.685300013422966
20184	tL(CAA)N	1.08449998497963	0.90939998626709	0.835099992156029	0.637150007486343	0.848349991440773	1.21050000786781	1.86195002198219	2.58080002069473	3.28685001134872	3.28654999732971	3.0540500164032	2.35895000696182	1.1181500017643	1.27695000767708	2.18544998168945	3.11709997653961	3.87149994373322	3.92539995908737	3.65190000534058	2.81285002827644	1.2585000038147	0.591500014066696	0.443650011718273	0.919299986958504	0.937049984931946	0.943500000238419	0.98390000462532	0.789999994635582	0.913099986314774	0.863399991393089	0.760399997234344	0.724849998950958	0.68860000371933	0.913250005245209	1.57519999146461	2.27419998645782	2.86530003547668	2.95540006160736	2.7692999958992	2.21865000724792	1.66014998555183	1.48044999837875	1.45894998311996	1.40995000600815	1.77114999890327	2.50665003061295	2.8154000043869	2.91750005483627	2.70255000591278	2.48019999265671
20352	tD(GUC)N	3.02515000104904	3.38250000476837	3.5561999797821	3.587399995327	3.32129997014999	2.71500000953674	2.3202999830246	2.18545005321503	2.64639999866486	3.35820001363754	3.57244998216629	3.54100000858307	3.1055499792099	1.92004999518394	1.54060000181198	1.70834999084473	2.24804999828339	2.68305000066757	2.67884998321533	2.73569997549057	2.67285000085831	2.67610001564026	2.63304996490479	2.35569999217987	1.68460000753403	1.10565002560616	0.692450007796288	1.02509999871254	1.63254999518394	1.8118499815464	1.78209996819496	1.50025000572205	0.943150007724762	0.607249996066093	0.492599999904633	0.773150005936623	1.66515001058578	2.6693500161171	3.69104998111725	3.85489995479584	3.73879996538162	3.30255000591278	2.39145001173019	2.06120001673698	1.87294998168945	2.49530001878738	3.94489997625351	4.32989995479584	4.42714996337891	4.11504997014999
20403	tP(UGG)N1	3.93659996986389	3.88269996643066	3.38630002737045	2.34070001840591	1.93644998073578	2.13830001354218	2.27654997110367	2.89960001707077	3.34639998674393	3.40470002889633	3.24210002422333	2.91980003118515	2.73575001955032	2.91564999818802	3.11629998683929	2.99245004653931	2.98620002269745	2.79710000753403	2.51045000553131	2.02319996356964	1.63165000081062	1.48740000724792	1.67599999904633	1.59854999780655	1.3750500202179	1.35320000648499	1.21175001263618	1.18770002126694	0.953199994564056	1.0410000026226	1.39819999933243	1.48014998435974	1.54460000395775	1.70994998216629	1.79704998731613	2.62465001344681	3.21815000772476	3.48135001659393	3.55565000772476	3.18440001010895	2.41000001430511	1.78674998879433	0.903449994325638	0.772799995541573	0.73735000193119	0.767849999666214	1.36500000357628	1.86065001487732	2.66295002698898	3.17840000391006
20441	tT(AGU)N2	1.56154999732971	2.59450000524521	3.14710000753403	3.27350000143051	3.21714999675751	2.4977499961853	1.90530000925064	1.74529997706413	2.27600000500679	2.8876500248909	3.03689999580383	2.96245005130768	2.4745500087738	1.85424998998642	1.71654998660088	1.77099999189377	2.65790001153946	3.02319999933243	2.98424998521805	2.85140001773834	1.94954998493195	1.69329998493195	1.67324997782707	1.60394998788834	2.14580001831055	2.01559998989105	2.01159996986389	1.50814999341965	0.847699990868568	1.10085002183914	1.13995001912117	1.47250001430511	2.35764997601509	2.80155003070831	3.03019999265671	2.97495001554489	2.47524998188019	1.98714997172356	1.58334999680519	1.63694999217987	2.41060001850128	2.80355005264282	3.08655002117157	3.06274998188019	2.72100001573563	2.73765000104904	2.70084999799728	2.76320000886917	3.08009997606277	3.09415003061295
20444	tP(UGG)N2	3.04434999227524	2.88650006055832	2.72695004940033	2.57664999961853	2.40764997005463	2.47574999332428	2.70209999084473	2.72630001306534	2.99745002985001	3.02340002059937	2.9718000292778	2.71955003738403	2.4668999671936	2.51464997529984	2.90940004587173	3.4797000169754	3.81105000972748	3.62555000782013	3.24684998989105	2.32440000772476	1.25765001773834	1.0792000234127	0.688050004839897	0.872099992632866	1.49434999227524	1.76519995331764	1.79959995746613	1.60319999456406	0.922150006890297	0.616949999332428	0.532450002431869	0.291600006818771	0.26800000667572	0.101400002092123	0.348600003123283	0.605199992656708	0.908149987459183	1.19730000495911	2.85025003552437	3.88549996614456	4.04070007801056	3.98919996023178	3.05520002841949	1.42935000061989	1.12695003151894	1.27720000743866	2.08805001378059	3.39050002098084	3.63220001459122	3.62650001049042
20452	tI(AAU)N1	3.98509998321533	3.38025000095367	2.4654500246048	1.82300000786781	2.23369999527931	2.78029999732971	3.53240002393723	3.88634999990463	3.92319995164871	3.68519998788834	2.96500002145767	1.90149999856949	1.45755000114441	1.51865000128746	2.17849998474121	3.159850025177	3.70819997787476	3.75230000019073	3.48349999189377	2.15600000023842	0.946149998903275	0.407600003480911	0.562249992787838	1.90380003452301	2.34160003662109	2.39040006399155	2.21049997210503	0.95550000667572	0.212950003892183	0.204000003635883	0.314200004935265	0.65049998909235	1.86439999341965	2.71404999494553	3.59505000114441	3.94460002183914	3.8707999587059	3.56699997186661	2.8125	1.78644999861717	1.38579998612404	1.7715499818325	2.75260002017021	3.93314995765686	4.22419996261597	4.24610002040863	3.7546000123024	2.6351499915123	1.92639998197556	1.94654997587204
20529	tI(AAU)N2	3.71010000705719	3.10589997768402	2.02114999890327	1.35130001306534	2.02820000052452	2.42309999465942	3.26255000829697	3.62704999446869	3.79094997644424	3.63554999828339	3.04350000619888	1.96585000157356	1.31599999666214	1.43725000023842	2.40964997410774	3.4871999502182	3.97260001897812	3.97035003900528	3.61530001163483	2.13629997968674	1.16055000424385	0.889149987697601	1.024899995327	2.06389998197556	2.43410001993179	2.47089996337891	2.34334998726845	1.12189999818802	0.63885001540184	0.338300006091595	0.445300002396107	0.945949986577034	1.54649998545647	2.45394998788834	3.15575002431869	3.48905001878738	3.48369998931885	3.08225004673004	2.47690000534058	1.77094998955727	1.2485000193119	0.90149998664856	0.794199994206429	0.848899990320206	0.832599991559982	0.706900000572205	0.939049988985062	1.07875000834465	1.73579998612404	2.7449000120163
20600	tP(AGG)N	3.90324999094009	3.59930000305176	3.44694999456406	3.29200003147125	3.10144999027252	3.44745000600815	4.09885003566742	4.22589998245239	4.18694999217987	3.59439997673035	2.24694999456406	1.50214999914169	1.12255001068115	0.918249988555908	1.77659999728203	2.97395000457764	3.57555000782013	3.66735001802444	3.37924998998642	2.29239997267723	1.24984999299049	0.777999997138977	0.69879999756813	1.4102499961853	1.86149998903275	1.8289999961853	1.773249989748	0.874050003290176	0.524000012874603	0.924499985575676	0.988549989461899	1.42154999375343	1.87449998855591	2.05220001935959	2.13970000743866	1.94044999480247	1.3529000043869	1.17140002250671	1.2279000043869	1.58185000419617	2.57355002164841	3.20900001525879	3.8192999958992	3.78194996118546	3.44229997396469	2.54609999656677	1.32435000538826	0.670449995994568	0.493999987840652	0.127700002491474
20603	tN(GUU)N2	2.91245000362396	1.72469999790192	0.900399988889694	1.14645001292229	1.52659999728203	2.30499999523163	3.64724997282028	4.19614999294281	4.2242999792099	4.08120003938675	3.40560001134872	3.10924998521805	3.31135003566742	3.44104999303818	3.61349999904633	3.91599999666214	3.88474997282028	3.70299999713898	3.02319999933243	1.85859999060631	0.907699993252754	0.716399997472763	0.655350014567375	1.075	1.98229999542236	2.05900001525879	1.99684997200966	1.4294999986887	0.513549995422363	0.493999987840652	0.493999987840652	1.02805000990629	1.37040000557899	2.25695000290871	3.14660000801086	3.53630002737045	3.75900001525879	3.60824999809265	3.23355000019073	2.58839999437332	2.14860002994537	1.90009999275208	2.35660002231598	2.64564996957779	2.80305001735687	2.97129998207092	2.86015003919601	2.66425001621246	2.62909997701645	2.31110000610352
20822	tL(UAA)N	2.93590002059937	3.08239996433258	3.05370001792908	2.65324999094009	2.10699998736382	1.87874999046326	2.34200001955032	2.99120000600815	3.39900000095367	3.32505000829697	3.10870003700256	2.3766999900341	1.78044996261597	1.67529999017715	1.46659999489784	1.8433000087738	2.60639998912811	2.75899995565414	2.75780001878738	2.33840001821518	1.16654999256134	1.05810000300407	0.618250000476837	1.01295000910759	1.77759996056557	1.76119995117188	1.84689997434616	1.418850004673	0.966649985313416	0.985399985313416	0.660500004887581	0.539450006186962	0.35620000436902	0.365300001204014	1.57670001089573	3.64974999427795	3.90699989795685	3.89649990797043	3.36699999570847	1.18354998826981	0.445399996638298	0.533000016212463	1.26465000510216	3.20864998698235	3.8481999874115	3.92115001678467	3.75195000171661	2.0782999932766	0.743099999427795	0.935900008678436
21147	tG(UCC)O	3.70654999017715	3.89799991846085	3.80049996376038	3.00330003499985	1.62129999399185	1.17635000348091	1.60709998011589	2.34410001635551	3.12610003948212	3.28025006055832	3.1428000330925	2.57420004606247	1.1540500074625	0.828600010275841	1.64359999895096	2.3148500084877	3.67909998893738	3.86059992313385	3.75094999074936	3.30780000686646	1.33770000338554	0.57385001629591	0.373200005292892	1.09814999401569	1.9730499625206	1.98784995079041	1.94404997229576	1.0949000030756	0.362400007247925	0.223200004547834	0.140000000596046	0.317600002139807	0.557149995863438	1.17449997663498	1.61334999799728	1.9322999894619	2.12210003137589	1.81804995536804	1.46444999575615	0.899500003457069	0.878400003910065	1.45494999885559	2.17350000739098	2.57540000677109	2.83565003871918	2.96225001811981	2.86784999370575	2.7191999912262	2.40419999361038	2.03870000243187
21158	tT(AGU)O1	3.13330000638962	2.81030005216599	2.18990001678467	1.45594999194145	0.88989999294281	1.43424999713898	2.4739000082016	3.40874998569489	3.66714996099472	3.50839999914169	2.96635001897812	1.72999998927116	1.10925001502037	1.21760001182556	1.70824999213219	2.56385000944138	4.07964999675751	4.20489993095398	4.09429996013641	3.40260001420975	1.00355001688004	0.0560000002384186	0.0490000002086163	0.921700015664101	1.81504998207092	1.9730499625206	1.96789996623993	1.34214998483658	0.417050006985664	0.260600005835295	0.140000000596046	0.228100004047155	1.03190000802279	1.68954998254776	2.18754998445511	2.8007000207901	3.02354998588562	3.26125000715256	3.07435004711151	2.73474999666214	2.23480000495911	1.82404996752739	2.70994999408722	3.42395002841949	3.54145001173019	3.62964999675751	3.38405002355576	2.9951000213623	2.87190005779266	2.54039999246597
21364	tG(GCC)O1	3.0751500248909	3.12760001420975	3.03565000295639	2.48464999198914	1.44320001006126	1.2335500061512	1.93369999527931	2.97099997997284	3.65874998569489	3.81380000114441	3.56399997472763	2.76990002393723	1.15160001516342	0.543100020289421	1.23839999586344	2.55430001020432	3.64284998178482	3.92035002708435	3.75650000572205	3.0994500041008	1.14130000919104	0.0140000000596046	0.148600001633167	1.47024999707937	2.64595000743866	2.77109998464584	2.75079997777939	1.83589998483658	0.747850015759468	0.537700021266937	0.646999990940094	1.33424999117851	2.25410004854202	2.92945002317429	3.20179998874664	2.95010002851486	2.44739999771118	1.2158999890089	0.974400009214878	2.08770000338554	3.15470000505447	3.64140000343323	3.92974996566772	3.69069998264313	3.17210001945496	2.33100000619888	1.24240000844002	1.52189998030663	2.59850001335144	3.17805001735687
21367	tN(GUU)O1	3.60815000534058	3.59825000762939	2.73775001764297	1.87744998335838	1.39924998879433	0.900550001859665	1.12364999651909	2.86125001907349	3.59459998607635	3.75350005626678	3.64444998502731	2.57735002636909	1.46570000648499	1.01679999232292	1.09785000681877	2.23285000920296	3.0336500287056	3.15309998989105	3.12185001373291	2.29344999790192	1.41405000090599	1.41345000863075	1.39954997301102	1.55359999537468	1.84099999070168	1.68384999632835	1.66164999604225	1.43429999947548	1.12989998459816	0.936799985170364	0.703100010752678	0.300250005722046	0.29110000655055	0.551449996232986	1.27354999482632	2.26229997873306	2.78590003252029	3.12750000953674	2.96425002813339	2.49069995880127	1.67954997420311	0.914899986982346	0.967000004649162	1.6572999894619	3.05715000033379	4.02160012722015	4.0393000125885	4.02145004272461	2.73314998745918	1.78979998230934
21488	tS(GCU)O	3.43019999265671	3.12739999294281	2.61844999790192	2.09035001397133	1.61494999527931	2.73370000720024	3.67904999256134	3.77864999771118	3.84194999933243	2.94674999713898	2.1868999838829	1.46185000538826	0.548600006103516	0.350600007176399	0.598799999058247	1.20589998960495	1.82695000767708	2.54555002450943	2.62885001897812	2.57349997758865	2.13300002813339	1.45839999914169	1.09034999608994	1.01859998703003	0.863149997591972	1.37879997491837	1.48310000300407	1.60970001220703	1.32755000591278	0.90939998626709	0.641750009357929	0.332900007069111	0.329450003802776	0.986600002646446	2.04535001516342	3.60895000696182	4.37605001926422	4.63970003128052	4.47495000362396	3.76124999523163	2.25	0.826700013875961	1.20124999880791	2.57735002040863	3.68120002746582	4.13159999847412	4.13819999694824	3.90374997854233	2.76510001420975	2.24405002593994
21508	tG(GCC)O2	3.93024995326996	4.4470999956131	4.57090001106262	4.17055000066757	3.47180000543594	1.94530000686645	1.65544998645782	3.05855000019073	3.45150001049042	3.58069999217987	3.33839997053146	2.34534999132156	1.58790000081062	0.886750012636185	0.618750020861626	1.45464999675751	3.33210000991821	3.58264997005463	3.555299949646	3.09635002613068	1.11780000925064	0.559650014340878	0.533000016212463	0.85275000333786	1.89605003595352	2.17585000991821	2.19390001296997	1.85164999365807	1.05379999279976	0.74719999730587	0.777199995517731	0.709149999916553	1.62964998483658	2.45030000209808	3.2008000254631	3.60254999399185	3.6731999874115	3.40645000934601	2.93719999790192	2.13184998631477	1.68484998941422	2.24160001277924	2.92325001955032	3.59359998703003	4.12870006561279	3.9540500164032	3.68290001153946	2.55284999608994	1.39874999523163	1.98924998641014
21519	tY(GUA)O	1.75314998626709	1.4049499630928	1.41630000472069	1.64764999747276	1.96489998102188	2.42309999465942	2.81300001144409	3.25484998226166	3.26965001821518	3.13699997663498	2.79860001802444	2.25319995880127	2.09155004024506	2.14985003471375	2.49165000915527	2.52810001373291	2.39924999475479	2.12079996466637	1.20350001454353	1.0454500079155	0.799649992585182	1.15349999666214	1.36555000543594	1.56460000276566	1.56845000386238	1.37085001468658	1.2006500005722	0.865949994325638	0.773599997162819	0.696700002253056	1.14335001707077	1.74119999408722	2.28175001144409	2.84880002737045	2.9829500079155	2.73689999580383	2.31600000858307	1.08120000362396	0.838399991393089	1.05385000109673	1.08140001296997	1.14335003495216	0.888399997353554	0.964849990606308	1.17230001688004	1.70809999704361	2.97785001993179	3.67540004253387	3.80054996013641	3.70729995965958
21555	tP(UGG)O1	3.41949999332428	3.89264998435974	3.90474998950958	3.44574999809265	2.53070001006126	1.15444999337196	1.21844999194145	2.09884997606277	2.5200999379158	2.67124998569489	2.54850000143051	2.0090499818325	1.41230000257492	1.05240000486374	0.995249992609024	2.20684999227524	3.48609998226166	3.72704999446869	3.70955001115799	3.10150002241135	1.70214999914169	1.2057500243187	0.934499990940094	0.931649988889694	1.03849999904633	1.16375003457069	1.20599999427795	0.988800001144409	0.770300000905991	0.613700018823147	0.689999997615814	0.694049999117851	0.99315000474453	1.48445000052452	1.77854998707771	1.98969997167587	1.71110000014305	1.84909999370575	2.15080003738403	2.07825006246567	2.10250002145767	1.6805999815464	1.41000000238419	1.7822999894619	1.94394999742508	2.441000020504	3.1926500082016	3.58470001220703	3.65509997606277	3.4076000213623
21639	tR(ACG)O	3.24474999904633	3.04240001440048	2.49134998321533	1.95229998826981	1.27150001525879	1.13545001745224	2.264250010252	3.06849999427795	3.46624999046326	3.56985000371933	3.13095002174377	2.44539999961853	1.737600004673	1.03204998970032	1.81464999318123	2.86905001401901	3.48339998722076	3.56065002679825	3.21119999885559	2.31080000400543	0.894600000977516	0.423800000548363	0.491900016367435	1.40079998970032	2.2384999871254	2.31699991226196	2.25124998092651	1.75084998607635	1.24360003471375	1.85775001049042	2.13455004692078	2.51855001449585	3.0756500005722	3.18255000114441	3.175100004673	2.88095000982285	2.27349999547005	1.64934998750687	1.15404999256134	0.733300000429153	1.20144999027252	2.56110000610352	3.26115000247955	3.64034999608994	3.72475000619888	3.35089999437332	2.76320000886917	2.05469999313355	1.3363500058651	2.01145000457764
21662	tT(AGU)O2	3.46749999523163	3.6315000295639	3.5448499917984	3.15265004634857	2.1658499956131	1.54820000529289	1.48735000491142	2.8903500020504	3.83329998254776	4.01300001144409	3.90524998903275	2.98490000963211	1.65020000338554	1.23700001239777	1.16435002088547	1.85324999094009	2.95350000858307	3.30575003623962	3.27810001373291	2.93580000400543	1.73685002326965	1.14060003757477	0.792849996685982	0.984849998354912	2.28395001888275	2.4640499830246	2.54725004434586	2.19104997515678	1.10935001969337	0.950749999284744	0.830899992585182	0.824949994683266	1.23390002250671	1.53530000448227	2.17749997377396	2.67465000152588	2.89160002470016	2.94980002641678	2.71174998283386	2.3434999704361	1.96045000553131	1.74874998927116	1.91544999480248	2.7952999830246	4.61624999046326	4.8220000743866	4.80395007133484	4.28394998311996	2.4156999707222	1.60680000782013
21843	tK(UUU)O	3.90439993143082	3.7174499630928	2.71054999828339	1.47109999060631	0.968099999427795	0.814899998903275	1.70614998340607	3.19360001087189	3.60520000457764	3.67414999008179	3.25094999074936	2.01729999184608	1.1722000181675	1.15695002675056	1.46320000290871	2.10954998731613	2.7853000164032	3.09700000286102	3.02749998569489	2.64749999046326	1.80919998884201	1.26635003089905	0.948299986124039	0.580350002646446	1.02620000839233	1.29645000696182	1.50695000290871	1.57159999608994	1.19550000429153	1.22340002655983	1.07595000863075	1.09295001626015	1.00305000543594	1.25050001740456	1.59174999594688	2.42419996261597	2.81580007076263	2.94745004177094	2.89840002059937	2.67184997797012	2.28939996957779	2.12475003004074	2.22645000219345	2.79525002241135	2.96915001869202	3.03129999637604	2.79705002307892	2.4446999669075	2.28224996328354	2.20030001401901
21899	tP(UGG)O2	2.2024000108242	1.51450001597404	1.10225000977516	0.492400012910366	1.0048999980092	2.40989999175072	3.18500003814697	3.86924999952316	4.16035001277924	3.89749995470047	3.43695001602173	2.31319996714592	0.706299994885921	0.248800005763769	0.513100002706051	1.53464999198914	3.34975000619888	3.60004998445511	3.68059998750687	3.38815001249313	2.01070001125336	1.60824998617172	0.987999999523163	0.622550013661385	1.23540000319481	1.78559998869896	1.91774997711182	1.86514999270439	1.24930000901222	0.612500004470348	0.416399997472763	0.255200006067753	0.210400003939867	0.242400005459785	0.285700006783009	0.386000007390976	0.64655000269413	1.40555001497269	2.96114999055862	3.35415004491806	3.32610002756119	3.00549999475479	1.66240001320839	0.870799991488457	1.10080001354218	1.54060000777245	2.31780002713203	3.12730001211166	3.30639996528625	3.18475000858307
21959	tN(GUU)O2	3.7754499912262	3.03985002040863	1.90995000004768	0.81810000538826	0.654800002276897	0.39140000641346	0.327000007033348	0.229600004851818	0.320050002634525	0.839199995994568	1.55609999895096	2.34004997014999	2.88245004415512	3.02849998474121	3.19225004911423	3.16809998750687	2.89290006160736	2.68875002861023	2.001750010252	1.63479999899864	1.50920000076294	1.37550002336502	1.18115001320839	1.51710000634193	2.01775004267693	2.15925002098083	2.0506000161171	1.47595000267029	0.759249997138977	0.729599997401237	0.857799988985062	0.885699987411499	0.968749994039536	1.26740000844002	2.15524998307228	2.93734998703003	3.18235000371933	3.11064999103546	2.47699999809265	1.7039499938488	1.13980002403259	1.31560000181198	2.12040000557899	3.15745000839233	3.85209995508194	3.86094994544983	3.57684998512268	2.53580001592636	1.41774999499321	1.2240000128746
22126	tD(GUC)O	4.2886500120163	4.18070001602173	3.37144999504089	2.26494998335838	1.53674998879433	1.21234999299049	2.0363500058651	3.16380001306534	3.7465499997139	3.82809997797012	3.36210001707077	2.48935000896454	1.24140000343323	0.875549989938736	1.65059999227524	2.31030000448227	2.95320004224777	3.10039998292923	2.738350045681	2.26224997639656	1.39745000600815	0.878599998354912	0.679800003767014	0.642500013113022	0.808999997377396	1.14115001559258	1.28690001964569	1.30655001401901	1.47545000314713	1.39085000753403	1.29560002088547	1.04604999125004	0.705300006270409	0.579850022494793	1.18254999667406	2.3433500289917	3.05485001802444	3.24685003757477	3.11834999322891	2.45265002250671	1.756149995327	1.48015000224113	1.39275000691414	2.54799997806549	4.26049997806549	4.46694989204407	4.43409996032715	3.89920001029968	1.55004999637604	0.953299987316132
22169	tG(CCC)O	3.05419996976852	2.99460000991821	2.73300004005432	2.25359997749329	1.17419999837875	0.91314999461174	1.47275000810623	2.22465000152588	2.72769995927811	2.78720000982285	2.71235001087189	2.17744997143745	1.59695000052452	1.18874999284744	1.22060000300407	2.87629998922348	3.97950000762939	4.09749999046326	3.98499994277954	3.03550001382828	1.24529999494553	0.692800003290176	0.554600012302399	1.04645000845194	2.30709997415543	2.58914999961853	2.6303000330925	2.14359999299049	0.998600010573864	0.583400006592274	0.539450006186962	0.684900000691414	0.760399997234344	0.642500013113022	1.13185000419617	2.84480004310608	3.2063000202179	3.34589999914169	3.14480004310608	2.21244998574257	1.88154999017715	1.62279998064041	1.78365000486374	3.04645000696182	3.61139999628067	3.77445003986359	3.64839998483658	2.78394998311996	1.74654999375343	1.59454999566078
22300	tV(AAC)O	2.1445500254631	2.66900000572205	2.99120000600815	3.04505001306534	2.82770004272461	2.22965000867844	2.0352500140667	2.39804998636246	2.99805001020432	3.30925002098083	3.23995002508163	2.94715000391006	2.16870000958443	1.38715000748634	1.1432500064373	1.96799999475479	2.59765000343323	2.92460005283356	2.88615005016327	2.58400000333786	1.88379999995232	1.68434998989105	1.2074000120163	1.37415000796318	1.75669995546341	1.87124998569489	1.94384998083115	1.5572999894619	1.30805000066757	0.974299985170364	0.826199993491173	0.562250009179115	0.582499998807907	1.2393000125885	1.78309999108315	2.27085003852844	2.68669999837875	2.70115000009537	2.6904000043869	2.372250020504	2.05090000629425	1.97984998822212	2.1040000140667	2.84145001173019	3.61500000953674	3.72705001831055	3.74310001134872	3.25315001010895	2.4398500084877	2.05130000710487
22376	tM(CAU)O1	3.02824997901917	3.01280001401901	2.88040001392365	2.41065000295639	2.1245500266552	2.28194999098778	2.6808000087738	2.93365005254745	2.92750002145767	2.71685000658035	2.4060999751091	2.28974999189377	2.40084998607635	2.53409999608994	2.36250001192093	2.67080001831055	3.39260002374649	3.48504998683929	3.43965001106262	2.7051500082016	1.36545000076294	0.951599985361099	0.894699990749359	1.50360001325607	2.73460000753403	2.8243000626564	2.80970005989075	2.07750001549721	0.829799996316433	0.154600002616644	0	0	0.31370000615716	0.700050003826618	2.20775002837181	3.33190001249313	3.66625002622604	3.66465002298355	3.12460004091263	1.92209998965263	0.913999992609024	1.26735000014305	2.24799997210503	3.0366999745369	3.47504999637604	3.50845000743866	3.29990001916885	2.61964999437332	1.90089997649193	1.36355001926422
22743	tA(UGC)O	2.89830006361008	2.48180001974106	1.72189999222755	0.777599996328354	1.01734999418259	1.4717000067234	2.91130001544952	3.90264998674393	4.17190010547638	4.01905003786087	3.49730001688004	1.99100001454353	1.78934998512268	2.08269999027252	2.30244996547699	2.82375000715256	3.3908499956131	3.5461500287056	3.40754997730255	2.85210001468658	1.40389999747276	0.728999996185303	0.790649999678135	1.4278500020504	2.40770000219345	2.51914999485016	2.37864995002747	1.59960001409054	0.324549996107817	0.493999987840652	0.807249993085861	1.55875001549721	2.78730000257492	3.34869998693466	3.62984999418259	3.76264997720718	3.29015001058578	2.77775001525879	2.02550002336502	1.15985001921654	1.2806500017643	1.86484999656677	2.62754999399185	3.53349999189377	3.89394991397858	3.79034996032715	3.4198499917984	2.44695000052452	1.85534997582436	2.24165000915527
22950	tM(CAU)O2	3.00380001068115	3.30320001840591	3.40570001602173	3.19934998750687	2.93235002756119	2.79185001850128	2.71210000514984	3.0145999789238	3.01050000190735	2.85985008478165	2.67520000934601	2.26509999036789	2.20654999017715	2.2774999499321	2.45384995937347	3.01990000009537	3.77440001964569	3.81130000352859	3.62340000867844	2.82505005002022	1.01700001209974	0.493999987840652	0.522699995338917	1.17169999778271	2.22695002555847	2.26294996738434	2.23174999952316	1.73460000157356	1.07930001020432	1.04019999504089	0.909999987483025	0.588900001347065	1.1846499979496	1.74019999504089	2.19909999966621	2.67004998922348	2.87485008239746	2.81655004024506	2.60344998836517	2.01564997434616	1.39680001735687	1.3393000125885	1.49740000367165	1.95904999375343	2.2993999838829	2.31034995317459	2.24314997196198	1.89164998531342	1.6533499956131	1.85124998092651
22957	tP(UGG)O3	3.16955001354218	3.57289998531342	3.4920499920845	2.93950002193451	2.04859999418259	1.05019999146461	1.30990000963211	1.99559999704361	2.36574996709824	2.75100001096725	3.0203999876976	2.73500001430511	2.44570001363754	1.68370000123978	1.44379997849464	2.92065001130104	3.72009998559952	3.84984995126724	3.64664999246597	2.66900000572205	1.19294999837875	0.943449985980988	1.10515001416206	1.0845999956131	1.17015002369881	1.34230000972748	1.3762000143528	1.52480000257492	1.39904998540878	1.10520000457764	0.954650017619133	0.579250015318394	0.493999987840652	0.309200000017881	1.05584999322891	2.28450000286102	2.98960000276566	3.18900001049042	3.05744999647141	2.49875001907349	1.66714999079704	1.42930001020432	1.90419999957085	2.81050002574921	3.37190002202988	3.50490002632141	3.2334499835968	2.52039999961853	1.66064999699593	1.39775000810623
23247	tW(CCA)P	3.32750002145767	3.33854999542236	3.32350002527237	2.91664999723434	2.32394995689392	2.33239997625351	2.40974999666214	2.63875000476837	2.83960005044937	2.68085000514984	2.65319998264313	2.57659997940063	2.4882999420166	2.47279995679855	2.13940001726151	2.71685001254082	3.61339998245239	3.73985005617142	3.73880002498627	2.90764999389648	1.58655000329018	1.11019999980927	0.618900001049042	0.808349999785423	1.37355000376701	1.66175000667572	1.81139997839928	1.58015000224113	1.26944999694824	1.06219999790192	1.10900002717972	1.10960002541542	0.818899992108345	0.833499991893768	1.14354999661446	1.76409997344017	2.22514998912811	2.7804000377655	2.85755004882812	2.90055004358292	2.67765001058579	2.08179998993874	1.85459998250008	1.77034997940063	2.23274998664856	2.76940002441406	3.19394997358322	3.42450001239777	3.21855002641678	2.81765003204346
23568	tE(UUC)P	2.84025002717972	3.1801500082016	3.2707000374794	2.9495500087738	2.43714996576309	1.60050001740456	1.43150001764297	2.63644999265671	3.53374999761581	3.94039998054504	3.87424998283386	3.37689998149872	2.10019998550415	0.880149999260902	0.898249992728233	1.83955000042915	3.02780001163483	3.31099997758865	3.24324998855591	2.81160002946854	1.21695000529289	0.65645000487566	0.423199990391731	0.801050005108118	2.10725001692772	2.61479997634888	2.65309997797012	2.4116500377655	1.41434999704361	0.778299993276596	0.696350008249283	0.737700000405312	0.991599988937378	1.35015001296997	2.14944999217987	3.23300000429153	3.36769998073578	3.41220002174377	2.79784998893738	1.7897500038147	1.34865000247955	0.64660000950098	1.03079999834299	2.33414999246597	2.71765002012253	3.21399999856949	3.26230000257492	2.94905002117157	2.66565002202988	1.97279996275902
23845	tM(CAU)P	1.50825000405312	2.07045000195503	2.81130000352859	3.04864999055862	2.96865001916885	2.8212500333786	2.34364994764328	2.18160001039505	1.99889999032021	1.8041999578476	1.92534998059273	2.30899995565414	2.31474996805191	2.33509999513626	1.91234999299049	1.99294999837875	2.35274999141693	2.48679995536804	2.442899954319	1.95475001335144	1.29650000929832	0.962449985742569	0.917049986124039	1.3959500014782	1.88944998979568	1.78049994707108	1.6533499956131	0.986450003087521	0.303400006890297	0.26800000667572	0.255200006067753	0.26800000667572	0.178400002419949	0.255200006067753	0.446700002253056	1.73294997513294	3.12350000143051	3.6511500120163	3.84364997148514	3.58484998941422	2.87699998617172	2.19899997711182	1.53014999032021	2.0993499994278	2.75615000724792	3.41260001659393	3.55185000896454	3.3095999956131	2.80930000543594	1.87295001149178
24054	tC(GCA)P1	3.64754998683929	3.58779999017715	3.33300000429153	2.38115000128746	1.46474999785423	0.932849994301796	2.00440002083778	2.99575002193451	3.54625000953674	3.67925000190735	3.4080500125885	2.55510002374649	1.95095000863075	1.24624998569489	0.909849989414215	1.62340001165867	3.79279998540878	4.0501501083374	4.07254996299744	3.53599998950958	1.38580000400543	0.444700002670288	0.330400002002716	1.29805000275373	2.27044994831085	2.32279992103577	2.26819994449615	1.40494998246431	0.158700001239777	0.0140000000596046	0	0.061200001090765	0.462350016832352	1.05435000061989	2.45724997520447	3.36110001802444	3.82784998416901	3.81684995889664	3.35585000514984	2.51090002655983	1.5159500002861	1.25095000863075	1.87869998216629	2.8427500128746	3.2990000128746	3.62484998703003	3.49229999780655	3.04940001964569	2.30805000066757	1.63544999957085
24297	tF(GAA)P1	4.25499999523163	4.25919997692108	3.88009999990463	2.26030000448227	1.60554999113083	1.47435000538826	1.85064999461174	2.70349998474121	3.29145001173019	3.51165000200272	3.60430001020432	3.21490001678467	2.67499997615814	2.03894997239113	1.32230001091957	2.30740002393723	3.73354996442795	3.90749989748001	3.92779996395111	3.2635999917984	1.51765002012253	1.1921000123024	0.998499995470047	0.999699991941452	1.82819998860359	1.98774999380112	1.96934996843338	1.78194998502731	0.845549993216991	0.314599998295307	0.140000000596046	0.105000000447035	0.854999995231628	1.59409998059273	2.12140001654625	2.48114998340607	2.70410001277924	2.85270004272461	2.57694997787476	2.34045003652573	1.68499999046326	1.60670000910759	2.05219997763634	3.0383499622345	3.74319999217987	3.84714995622635	3.7624499797821	2.97265001535416	2.18105003237724	1.57200000286102
24321	tG(GCC)P1	3.38075000047684	3.96665000915527	3.95860002040863	3.55194997787476	2.23945002257824	0.940199995040894	1.1267000079155	1.96410000920296	3.16879998445511	3.77910000085831	3.85269993543625	3.55490000247955	2.55799997448921	1.07959999442101	0.548649999499321	1.5097000002861	2.97434997558594	3.42280006408691	3.41010000705719	2.95824998617172	1.41379999220371	0.465600004792213	0.418400001525879	0.521650007367134	1.55244996547699	1.95859994888306	1.96564997434616	1.90739998221397	1.07730001807213	0.807399994134903	0.824199992418289	0.586100013554096	1.09229999780655	1.29530001878738	1.39295001029968	1.45445001125336	1.25390002727509	1.19535003304482	1.02665000557899	0.649849995970726	0.399699999392033	0.344700007140636	0.720649997889996	1.02449999451637	2.23045001029968	3.35304998159409	3.85889999866486	3.95450001955032	3.58494999408722	2.94805002212524
24336	tK(CUU)P	4.23690001964569	3.51254996061325	2.33249998092651	0.991399985551834	0.975599986314774	1.37959998250008	2.49649998545647	3.59219999313355	3.94044997692108	3.92839994430542	3.38939999341965	2.15609999895096	1.10269998908043	0.938349992036819	2.09160000681877	3.70155000686646	4.23395011425018	4.30655014514923	3.95379999876022	2.87260001897812	1.61149998307228	1.16805000901222	0.647549995779991	1.12930001020432	1.6817999958992	1.721499979496	1.74354996085167	1.1568500071764	0.675400003790855	0.777599996328354	0.682850004732609	1.09179999828339	1.84324997067451	2.76730002164841	3.01655002832413	3.1694000005722	2.90310001373291	2.34274995326996	1.98504998683929	1.65164999961853	1.57894999980927	2.12960000038147	3.15555003881454	3.67399997711182	3.82205001115799	3.57524998188019	2.80689998865128	1.94450000524521	1.31750001311302	1.62534998655319
24405	tF(GAA)P2	2.64904999732971	2.52064995765686	2.59250001907349	2.61004999876022	2.63715001344681	2.62795000076294	2.65824999809265	2.69980000257492	2.8190500497818	2.78340001106262	2.82825002670288	2.53924998044968	2.13460002541542	1.68219999670982	0.873700001835823	1.1112999945879	1.76819998621941	1.86839997768402	2.3147499859333	2.36349995136261	2.11100006103516	2.02645001411438	1.39575001001358	1.1370500266552	1.56880000829697	1.51094999909401	1.57464999556541	1.75249997973442	1.50754999518394	1.3295499920845	0.987600016593933	0.557250002026558	1.50965000987053	2.08354999423027	2.63244998455048	3.03885000944138	3.03289999961853	3.01480000019073	2.69500002861023	2.15359998345375	1.74334998726845	1.87639999389648	3.00169998407364	3.35034999847412	3.54025000333786	3.36344997882843	2.49819999933243	2.03050000667572	1.28514999747276	1.33790001273155
24567	tS(UGA)P	3.29925001859665	3.2397500038147	3.0885999917984	2.70535000562668	1.76920000314713	1.62569999694824	1.69449998736382	2.03195003867149	2.31514999866486	2.84430004358292	3.10684998035431	2.90045005083084	2.48595000505447	1.58299999237061	1.06330000758171	1.91574999094009	2.43034998178482	2.49609994888306	2.47724996805191	2.01935000419617	1.80049995779991	1.6732999920845	1.41724998354912	1.28884999155998	1.54785000085831	1.54069999456406	1.59755001664162	1.09425000399351	0.655150000751018	0.655849997699261	0.50409999191761	1.25205000340939	2.43619998693466	3.27105001211166	3.72834997177124	4.00949996709824	3.65475002527237	3.3261500120163	2.40785002112389	1.16890000104904	0.78415000140667	0.407250006496906	0.26800000667572	0.247800005227327	0.622700002044439	1.22060000896454	2.34980002641678	3.3505499958992	3.79944999217987	3.77089998722076
24709	tT(UGU)P	3.34090000391006	3.27920005321503	2.88779999017715	2.20595000386238	1.67859998941422	1.77874999046326	2.59164999723434	3.05744999647141	3.38915001153946	3.31614999771118	2.92189998626709	2.34900000691414	1.48264999985695	1.14295001626015	2.13015002012253	3.42750000953674	3.95939999818802	3.96545000076294	3.54945002794266	2.36775000691414	1.26320000886917	1.0254999935627	0.992799985408783	1.87354997992516	2.79550000429153	2.86600008010864	2.8157000541687	1.69760001301765	0.818849992752075	1.07479999661446	1.47245000600815	1.73624998927116	2.11129999756813	2.52984997034073	2.86305004358292	3.20639995336533	3.11280001401901	2.86850003004074	2.40769999027252	2.27139996290207	2.33515002727509	2.91480002403259	3.57035000324249	3.6444500207901	3.67894998788834	3.27495002746582	2.5066999912262	1.85249996781349	1.46079998016357	2.23110003471375
24752	tK(UUU)P	3.96009998321533	3.5084499835968	3.07210001945496	2.28359999656677	1.60074999332428	2.08364997506142	2.89400001764297	3.28395004272461	3.55420000553131	3.45510001182556	2.98605003356934	2.4504499912262	1.37205000519753	1.14740000367165	1.51489999890327	2.07300000190735	2.78270003795624	2.95520002841949	2.83700007200241	2.65115000009537	2.1889000415802	2.10060006380081	2.02595000267029	1.73819998502731	1.62639998793602	1.65960000157356	1.65559999346733	1.38655000925064	0.918699991703033	0.803499999642372	0.529350002110004	0.658599995076656	0.784999993443489	1.30565000772476	2.25749999880791	3.13454998731613	3.28400002717972	3.23220003843308	2.60070000290871	1.64784998893738	1.28164999485016	1.56635000705719	2.61145002841949	3.68099999427795	3.95524994134903	3.87009994983673	3.33565002679825	2.0038499891758	1.49140000343323	1.9965499997139
24764	tC(GCA)P2	3.1682000041008	3.10735001564026	2.95240001678467	2.24680001139641	1.95730000734329	1.33865001797676	2.02359999418259	3.17490000724792	4.01894997358322	4.18124992847443	3.99485001564026	3.19755001068115	2.06834998726845	1.45160000324249	1.72824997901916	2.85494999885559	3.87344998121262	4.02790009975433	3.94389997720718	3.14910001754761	1.40730000883341	0.37420000731945	0.0490000002086163	0.924299991130829	2.04245004653931	2.21480004787445	2.17490004301071	1.54969998300076	0.352000000327826	0.58029999434948	1.00204999446869	1.58785001039505	2.28469997644424	2.52994999885559	2.48129997253418	2.21889997720718	1.84949998259544	1.57735000252724	1.64285000562668	1.43845000863075	1.07980000972748	0.827799990773201	0.691900005936623	1.00635000169277	2.03964998722076	3.08620001077652	3.64259999990463	3.79034997224808	3.52649999856949	2.89264998435974
24825	tN(GUU)P	3.09595003128052	2.79945001602173	2.6561999797821	3.02870004177093	3.17920000553131	3.23120003938675	3.04790000915527	2.31434999704361	2.46219998598099	2.65150001049042	2.81210004091263	2.85220004320145	2.50354998111725	2.58599997758865	2.66730000972748	2.95645000934601	3.42920000553131	3.34799997806549	3.0247000336647	2.6143000125885	1.28339999914169	1.02919999361038	0.7545500010252	1.04850000888109	1.82764999866486	1.89194998145103	1.94489998817444	1.37219999730587	0.706550002098083	0.503050000965595	0.361400005221367	0.439999997615814	0.493999987840652	0.692249993979931	1.82934998869896	2.46529998779297	2.75080001354218	2.69679999351501	2.22860000729561	1.86109998226166	1.81154996156693	1.98109999895096	2.16845000982285	2.33409997224808	2.79390003681183	2.95870004892349	3.01720000505447	2.90555000305176	2.562600004673	2.41035000085831
24848	tI(AAU)P1	3.17205002307892	2.52080000638962	1.65824999809265	1.71224997639656	1.95599998235703	2.28545002937317	2.78735004663467	3.15059999227524	3.34034999608994	3.15210000276566	2.57920001745224	1.59514999985695	0.598100006580353	0.349100004136562	0.710600003600121	1.30615001320839	1.8572999894619	2.33565000295639	2.48929996490479	2.31824998855591	1.97619999051094	1.49670000076294	1.03589999675751	1.46089999675751	2.2022500038147	2.27649995088577	2.24749997854233	1.68445000052452	0.653749993443489	0.465600004792213	0.233000003546476	0.14640000090003	0.321100006997585	1.23210000991821	2.70935002565384	3.353500020504	3.55220000743866	3.56734999418259	2.93800002336502	2.29105001688004	1.82395002841949	1.43145000338554	2.40330000519752	3.14175000190735	3.4575000166893	3.48880000114441	3.18000001907349	2.53135001659393	2.09960001707077	1.87214997410774
24912	tA(AGC)P	3.19389998912811	2.96950001716614	3.01805001497269	2.93905004262924	2.79154999256134	2.52285000085831	2.05720000863075	2.359750020504	3.27939997911453	3.55329998731613	3.4680999994278	3.25350003242493	2.53775001764298	2.42664999961853	2.59150002002716	2.50299999713898	2.52895002365112	2.4555499792099	2.24784996509552	1.88770001530647	1.77539998292923	1.99499996900558	1.88774999976158	2.26399998664856	2.34344997406006	2.18705003261566	2.07995001077652	1.12639999613166	0.0980000004172325	0	0	0	0.021000000089407	0.283200005441904	0.396800005435944	0.597950005531311	0.661500006914139	0.529350002110004	0.456199994683266	0.3402000002563	0.508799996972084	1.04805001020432	1.89185001254082	2.39795000553131	2.75315003395081	3.42730002403259	3.52365000247955	3.56130000352859	3.4013999581337	2.82525000572205
24923	tG(GCC)P2	2.14225000143051	2.26389997005463	2.261649954319	2.21230000257492	2.16214998960495	2.24489997625351	2.36049998998642	2.74150003194809	3.16765003204346	3.08679994344711	2.92930003404617	2.31119999289513	1.71054999232292	2.32770000100136	2.82575001716614	3.2115000128746	3.34060001373291	3.10989997386932	2.59199995994568	1.81484999060631	1.22940001487732	0.784049993753433	0.78639999628067	1.46245000362396	2.75175002813339	2.91675004959106	2.86280002593994	2.22319998145103	0.950299999117851	0.666250005364418	0.746549996733666	1.14395000338554	2.06954999566078	3.37590001821518	3.98434996604919	4.15115008354187	3.95459997653961	3.12900000810623	2.06199998855591	1.41849998831749	1.29110000729561	1.32780001163483	1.38065000772476	1.51199999451637	1.7282499730587	1.85884999632835	2.28349996805191	2.415149974823	2.72140002250671	2.81795003414154
24966	tI(AAU)P2	2.93550002574921	3.59385002851486	3.74785001277924	3.58570002317429	2.95415003299713	2.19984999895096	2.14550005197525	2.73235000371933	3.60880001783371	3.69160000085831	3.61159998178482	2.83555002212524	1.57705002427101	1.07575001120567	0.649700018763542	1.00209999680519	2.3477999985218	2.82345005273819	2.82980009317398	2.62140002250671	1.36889999508858	0.840999990701675	0.79254999756813	0.953050002455711	1.66399998664856	1.84745000004768	1.96160001158714	1.86709998250008	1.47630000114441	1.32820003032684	0.968950012326241	0.704550006985664	0.584900024533272	0.666250005364418	1.08035000860691	2.10659998655319	3.34979999065399	3.62604998350143	3.51840001344681	3.04835000038147	1.51545000076294	0.865199989080429	1.33329999446869	2.63630002737045	3.62419996261597	3.92214994430542	3.81954997777939	3.27845002412796	1.87320000529289	1.48680000901222
