# Supplementary material for: Specialization of the chromatin remodeler RSC to mobilize partially-unwrapped nucleosomes
Source: eLife. 2020 Jun 4;9:e58130. doi: 10.7554/eLife.58130 (PMC7308085; doi:10.7554/eLife.58130)
Supplement: Figure 5—source data 1. [file elife-58130-fig5-data1.zip › Fig5_supplemental_files/tRNA.Rsc1.txt]

# Program /Users/tim/perl5/perlbrew/perls/perl-5.28/bin/get_relative_data.pl, v 1.63
# Database Nucleosomes/SacCer3_nuc.db
# Feature tRNA
# Column_2 name=-500..-481;dataset=file:Rsc1.log2FE.bw;method=mean;relative_position=5prime_end;start=-500;stop=-481;window=20
# Column_3 name=-480..-461;dataset=file:Rsc1.log2FE.bw;method=mean;relative_position=5prime_end;start=-480;stop=-461;window=20
# Column_4 name=-460..-441;dataset=file:Rsc1.log2FE.bw;method=mean;relative_position=5prime_end;start=-460;stop=-441;window=20
# Column_5 name=-440..-421;dataset=file:Rsc1.log2FE.bw;deleted_non_value_features=24;method=mean;relative_position=5prime_end;start=-440;stop=-421;window=20
# Column_6 name=-420..-401;dataset=file:Rsc1.log2FE.bw;method=mean;relative_position=5prime_end;start=-420;stop=-401;window=20
# Column_7 name=-400..-381;dataset=file:Rsc1.log2FE.bw;method=mean;relative_position=5prime_end;start=-400;stop=-381;window=20
# Column_8 name=-380..-361;dataset=file:Rsc1.log2FE.bw;method=mean;relative_position=5prime_end;start=-380;stop=-361;window=20
# Column_9 name=-360..-341;dataset=file:Rsc1.log2FE.bw;method=mean;relative_position=5prime_end;start=-360;stop=-341;window=20
# Column_10 name=-340..-321;dataset=file:Rsc1.log2FE.bw;method=mean;relative_position=5prime_end;start=-340;stop=-321;window=20
# Column_11 name=-320..-301;dataset=file:Rsc1.log2FE.bw;method=mean;relative_position=5prime_end;start=-320;stop=-301;window=20
# Column_12 name=-300..-281;dataset=file:Rsc1.log2FE.bw;method=mean;relative_position=5prime_end;start=-300;stop=-281;window=20
# Column_13 name=-280..-261;dataset=file:Rsc1.log2FE.bw;method=mean;relative_position=5prime_end;start=-280;stop=-261;window=20
# Column_14 name=-260..-241;dataset=file:Rsc1.log2FE.bw;method=mean;relative_position=5prime_end;start=-260;stop=-241;window=20
# Column_15 name=-240..-221;dataset=file:Rsc1.log2FE.bw;method=mean;relative_position=5prime_end;start=-240;stop=-221;window=20
# Column_16 name=-220..-201;dataset=file:Rsc1.log2FE.bw;method=mean;relative_position=5prime_end;start=-220;stop=-201;window=20
# Column_17 name=-200..-181;dataset=file:Rsc1.log2FE.bw;method=mean;relative_position=5prime_end;start=-200;stop=-181;window=20
# Column_18 name=-180..-161;dataset=file:Rsc1.log2FE.bw;method=mean;relative_position=5prime_end;start=-180;stop=-161;window=20
# Column_19 name=-160..-141;dataset=file:Rsc1.log2FE.bw;method=mean;relative_position=5prime_end;start=-160;stop=-141;window=20
# Column_20 name=-140..-121;dataset=file:Rsc1.log2FE.bw;method=mean;relative_position=5prime_end;start=-140;stop=-121;window=20
# Column_21 name=-120..-101;dataset=file:Rsc1.log2FE.bw;method=mean;relative_position=5prime_end;start=-120;stop=-101;window=20
# Column_22 name=-100..-81;dataset=file:Rsc1.log2FE.bw;method=mean;relative_position=5prime_end;start=-100;stop=-81;window=20
# Column_23 name=-80..-61;dataset=file:Rsc1.log2FE.bw;method=mean;relative_position=5prime_end;start=-80;stop=-61;window=20
# Column_24 name=-60..-41;dataset=file:Rsc1.log2FE.bw;method=mean;relative_position=5prime_end;start=-60;stop=-41;window=20
# Column_25 name=-40..-21;dataset=file:Rsc1.log2FE.bw;method=mean;relative_position=5prime_end;start=-40;stop=-21;window=20
# Column_26 name=-20..-1;dataset=file:Rsc1.log2FE.bw;method=mean;relative_position=5prime_end;start=-20;stop=-1;window=20
# Column_27 name=1..20;dataset=file:Rsc1.log2FE.bw;method=mean;relative_position=5prime_end;start=1;stop=20;window=20
# Column_28 name=21..40;dataset=file:Rsc1.log2FE.bw;method=mean;relative_position=5prime_end;start=21;stop=40;window=20
# Column_29 name=41..60;dataset=file:Rsc1.log2FE.bw;method=mean;relative_position=5prime_end;start=41;stop=60;window=20
# Column_30 name=61..80;dataset=file:Rsc1.log2FE.bw;method=mean;relative_position=5prime_end;start=61;stop=80;window=20
# Column_31 name=81..100;dataset=file:Rsc1.log2FE.bw;method=mean;relative_position=5prime_end;start=81;stop=100;window=20
# Column_32 name=101..120;dataset=file:Rsc1.log2FE.bw;method=mean;relative_position=5prime_end;start=101;stop=120;window=20
# Column_33 name=121..140;dataset=file:Rsc1.log2FE.bw;method=mean;relative_position=5prime_end;start=121;stop=140;window=20
# Column_34 name=141..160;dataset=file:Rsc1.log2FE.bw;method=mean;relative_position=5prime_end;start=141;stop=160;window=20
# Column_35 name=161..180;dataset=file:Rsc1.log2FE.bw;method=mean;relative_position=5prime_end;start=161;stop=180;window=20
# Column_36 name=181..200;dataset=file:Rsc1.log2FE.bw;method=mean;relative_position=5prime_end;start=181;stop=200;window=20
# Column_37 name=201..220;dataset=file:Rsc1.log2FE.bw;method=mean;relative_position=5prime_end;start=201;stop=220;window=20
# Column_38 name=221..240;dataset=file:Rsc1.log2FE.bw;method=mean;relative_position=5prime_end;start=221;stop=240;window=20
# Column_39 name=241..260;dataset=file:Rsc1.log2FE.bw;method=mean;relative_position=5prime_end;start=241;stop=260;window=20
# Column_40 name=261..280;dataset=file:Rsc1.log2FE.bw;method=mean;relative_position=5prime_end;start=261;stop=280;window=20
# Column_41 name=281..300;dataset=file:Rsc1.log2FE.bw;method=mean;relative_position=5prime_end;start=281;stop=300;window=20
# Column_42 name=301..320;dataset=file:Rsc1.log2FE.bw;method=mean;relative_position=5prime_end;start=301;stop=320;window=20
# Column_43 name=321..340;dataset=file:Rsc1.log2FE.bw;method=mean;relative_position=5prime_end;start=321;stop=340;window=20
# Column_44 name=341..360;dataset=file:Rsc1.log2FE.bw;method=mean;relative_position=5prime_end;start=341;stop=360;window=20
# Column_45 name=361..380;dataset=file:Rsc1.log2FE.bw;method=mean;relative_position=5prime_end;start=361;stop=380;window=20
# Column_46 name=381..400;dataset=file:Rsc1.log2FE.bw;method=mean;relative_position=5prime_end;start=381;stop=400;window=20
# Column_47 name=401..420;dataset=file:Rsc1.log2FE.bw;method=mean;relative_position=5prime_end;start=401;stop=420;window=20
# Column_48 name=421..440;dataset=file:Rsc1.log2FE.bw;method=mean;relative_position=5prime_end;start=421;stop=440;window=20
# Column_49 name=441..460;dataset=file:Rsc1.log2FE.bw;method=mean;relative_position=5prime_end;start=441;stop=460;window=20
# Column_50 name=461..480;dataset=file:Rsc1.log2FE.bw;method=mean;relative_position=5prime_end;start=461;stop=480;window=20
# Column_51 name=481..500;dataset=file:Rsc1.log2FE.bw;method=mean;relative_position=5prime_end;start=481;stop=500;window=20
Primary_ID	Name	-500..-481	-480..-461	-460..-441	-440..-421	-420..-401	-400..-381	-380..-361	-360..-341	-340..-321	-320..-301	-300..-281	-280..-261	-260..-241	-240..-221	-220..-201	-200..-181	-180..-161	-160..-141	-140..-121	-120..-101	-100..-81	-80..-61	-60..-41	-40..-21	-20..-1	1..20	21..40	41..60	61..80	81..100	101..120	121..140	141..160	161..180	181..200	201..220	221..240	241..260	261..280	281..300	301..320	321..340	341..360	361..380	381..400	401..420	421..440	441..460	461..480	481..500
280	tP(UGG)A	0.65997000336647	0.600939980149269	0.617634996771812	0.409310001134872	0.191494999825954	0.213780005276203	0.399715001881123	0.395295007526875	0.390799994766712	0.409174999594688	0.379329989850521	0.401919996738434	0.409424987435341	0.230495000630617	-0.00569499749690294	-0.0729849994182587	0.00461999867111444	0.123695001751184	0.232644999027252	0.398385010659695	0.706500005722046	1.74496503472328	2.77208993434906	4.0503000497818	4.3813800573349	4.61742005348206	4.85403003692627	4.96243996620178	4.80179004669189	4.75682997703552	4.95966010093689	3.77158005237579	1.97280001044273	0.680930012464523	0.00986000373959541	-0.794160008430481	-1.86660001277924	-2.5931300163269	-2.48734998703003	-2.06941002607346	-1.25158997774124	-0.384279990196228	-0.0791700020432472	-0.0368100002408028	0.0168000004603527	0.0269399996846914	0.006010000128299	-0.0298100000247359	-0.0780499987304211	-0.130590003728867
327	tA(UGC)A	-0.405799996852875	-0.339219999313355	-0.27893999516964	-0.35862999856472	-0.437740004062653	-0.592590004205704	-0.854539984464645	-1.05502997636795	-1.27798999547958	-1.71630997657776	-2.5416600227356	-2.78768999576569	-2.98911001682281	-2.9549800157547	-2.94931001663208	-3.0504599571228	-2.8428299665451	-2.31045995950699	-1.62137000560761	-1.25693997144699	-0.252679997682571	1.05060999393463	1.90998001098633	2.48942003250122	2.77439992427826	2.99219999313355	2.9914599776268	2.94487500190735	2.85527505874634	2.21517994999886	1.15488501191139	0.654020002484322	0.356554993987083	0.282205006480217	0.207874999195337	0.174059999734163	0.148945001512766	0.108385002240539	0.0873500012792647	-0.241295005287975	-1.04747003018856	-2.53588500618935	-3.59239995479584	-3.74317492246628	-3.45311497449875	-2.79101001024246	-1.91045501828194	-1.58652502298355	-0.902404993772507	-0.387734990566969
354	tL(CAA)A	0.527250021696091	0.627949982881546	0.76529997587204	0.680500000715256	0.643649995326996	0.591250002384186	0.571550011634827	0.569900006055832	0.576449990272522	0.619100004434586	0.674700021743774	0.846799999475479	0.931399971246719	0.712599992752075	0.770999997854233	0.780799984931946	0.794849991798401	0.807300001382828	0.806600004434586	0.762050002813339	0.850349992513657	1.47919997572899	3.01489996910095	3.67760002613068	3.978600025177	3.97003998756409	4.00905005931854	3.93809999227524	3.98019008636475	3.93052501678467	3.62629499435425	2.8641249537468	1.88802997469902	1.28278502821922	0.998600032925606	0.908265006542206	0.873260006308556	0.855985003709793	0.83649999499321	0.774349999427795	0.555924993753433	0.327544995397329	0.218310005217791	0.148729996010661	0.078579999320209	0.0487149998545647	0.0467850001528859	0.0290199998766184	0.0606500007212162	0.0800900004804134
358	tS(AGA)A	0.272139993309975	0.347159999608994	0.462124991416931	0.6879399985075	0.681055000424385	0.772480002045631	0.715055015683174	0.767459997534752	0.761500006914139	0.697734990715981	0.592230001091957	0.554000002145767	0.518634995818138	0.499560011923313	0.528730024397373	0.610120010375977	0.701709997653961	0.83087500333786	0.91942498087883	0.997464999556541	1.13835498690605	1.51162495017052	1.96515494585037	2.25129506587982	2.40605497360229	2.53075003623962	2.77283997535706	2.89402997493744	2.68076002597809	2.38854002952576	1.64855997562408	1.2845400094986	1.1033900141716	0.946919977664948	0.879580008983612	0.850460016727448	0.835430002212524	0.864459991455078	0.835109996795654	0.537989991903305	0.466000005602837	0.423699989914894	0.408659997582436	0.393700009584427	0.388320007920265	0.421799993515015	0.37406998872757	0.506539988517761	0.733049982786179	0.915009993314743
431	tL(UAA)B1	-2.58558003902435	-2.58784997463226	-2.58648996353149	-2.82612001895905	-3.12414996623993	-3.23424999713898	-3.36601996421814	-3.36189000606537	-3.4036500453949	-2.98261997699738	-2.34373998641968	-2.05866000652313	-1.75435998439789	-1.27798000574112	-1.03853002786636	-0.736840009689331	-0.605200004577637	-0.549480003118515	-0.549370005726814	-0.432679995894432	-0.207309998571873	0.575079983472824	2.13691999912262	3.14413003921509	3.22804005146027	3.3226150393486	3.46047492027283	3.66830496788025	3.65587003231049	3.57917499542236	2.73669000864029	1.35935002565384	1.022365000844	0.850149995088577	0.811369988322258	0.748004990816116	0.734760004281998	0.720725008845329	0.688660001754761	0.564150004088879	0.369239991903305	0.456964983046055	0.393189992010593	0.403175002336502	0.403635001182556	0.403645002841949	0.383335007727146	0.397515007853508	0.467249996960163	0.396134996414185
466	tF(GAA)B	-1.98118000030518	-1.61493998169899	-1.13286997079849	-0.471045001642779	0.262369996821508	0.48064000159502	0.691099986433983	0.752799996733665	0.772990003228188	0.820729994773865	0.896054998040199	0.754910019040108	0.523449991643429	0.246155006438494	0.08902000002563	0.0244650004897267	0.0293800005223602	0.0230200007557869	-0.00909500023080909	0.035690000678369	0.239815006032586	0.794089989364147	2.24154508113861	3.16749005317688	3.43776007890701	3.50486998558044	3.6868200302124	3.74701991081238	3.8002299785614	3.86181004047394	4.32109014987946	4.65251998901367	4.48099989891052	4.55543007850647	4.39187006950378	3.9594500541687	3.70914006233215	3.11079006195068	1.85763001441956	0.880639982223511	0.520340013504028	0.41622000336647	0.394370001554489	0.371860000491142	0.370780000090599	0.370679995417595	0.386450004577637	0.140880002081394	0.121989999338984	0.110210005566478
811	tI(AAU)B	-3.43383496999741	-4.0347299695015	-4.33804502487183	-4.01053510904312	-2.22177992463112	-1.12996002137661	-0.785760003328323	-0.656400015950203	-0.585474991798401	-0.528310014307499	-0.456155002117157	-0.402809992432594	-0.465830011665821	-0.921305033564568	-1.52313999533653	-1.92653996944427	-2.04635000228882	-2.08458007574081	-2.01409993767738	-1.87974496483803	-1.23547500371933	0.361894997954369	2.09185505509377	2.58093004226685	2.73851997852325	2.75931000709534	2.84199995994568	2.87956001758575	2.93450999259949	3.10068995952606	2.93512005805969	2.97511994838715	2.9146999835968	2.91438004970551	2.86352000236511	2.78338000774384	2.70156996250153	2.36875998973846	2.02245998382568	1.43104996681213	1.14726996421814	0.957339990139008	0.849709993600845	0.764719992876053	0.655919986963272	0.533129999041557	0.410489997267723	0.190629997849464	0.134499999135733	0.078260000795126
814	tG(GCC)B	-0.870820009708405	-0.472299994528294	-0.181674997508526	-0.0465799998492002	0.131095001660287	0.0528699992224574	0.00877000037580728	0.0668500011786819	0.117925002425909	0.163254997134209	0.094335000962019	0.0956250004470348	0.195229997485876	0.344539998471737	0.48822999894619	0.65181999206543	0.728119984269142	0.832785001397133	0.914389985799789	1.10041996836662	1.27467497587204	1.98403495550156	2.19696003198624	2.69734494686127	2.76485500335693	2.83323998451233	2.91906006336212	2.91510000228882	2.93103992938995	2.96254005432129	3.10442998409271	2.95466995239258	2.88052003383636	2.85819997787476	2.76596999168396	2.75246996879578	2.64423005580902	2.22578004598618	0.937720003724098	-0.929350018501282	-1.79456995725632	-1.98734993934631	-2.06713004112244	-2.07535004615784	-1.97318996191025	-1.67478997707367	-1.05773003697395	-0.544380015134811	-0.390909999608994	-0.435580000281334
857	tS(AGA)B	-0.640149998664856	-0.772269999980926	-0.989780008792877	-1.11351001262665	-1.10566003322601	-1.00461003184319	-1.06212998628616	-1.2198900103569	-1.22351996898651	-1.27950000762939	-1.59225001335144	-1.73667998313904	-1.76181997060776	-1.57865997552872	-1.27683000564575	-0.902769988775253	-0.628660011291504	-0.585409998893738	-0.487160006165504	-0.359359994530678	-0.0949199996888637	1.29902998656034	3.11941001415253	3.53488001823425	3.61147000789642	3.66757500171661	3.71217495203018	3.71629995107651	3.59957492351532	3.10280001163483	1.75112503767014	1.24120000004768	1.15850001573563	1.10057500004768	1.07947501540184	1.03845000267029	1.04017502069473	1.10907498002052	1.30992501974106	1.66194999217987	1.91780000925064	2.27132505178452	2.68330001831055	2.2676500082016	1.36104999482632	0.640049986541271	-0.357049994170666	-0.715724989771843	-0.886574983596802	-0.976199999451637
924	tT(AGU)B	0.238150002062321	0.268679994344711	0.270879995822907	0.392564997076988	0.444625006616116	0.46043499559164	0.459064994752407	0.48447999805212	0.473240000009537	0.463104999065399	0.461140002310276	0.34126500710845	-0.261534998565912	-0.965700009465218	-1.64315000772476	-1.87632501721382	-1.96766502857208	-1.7187350332737	-1.48618001937866	-1.27207499742508	0.00972998589277268	1.63898501098156	2.80708500146866	3.5255499124527	3.62878999710083	3.75573990345001	3.8051500082016	3.90344998836517	3.79201004505157	3.16482009887695	1.94076000452042	0.767319995164871	0.421990010142326	0.331140005588532	0.219520004093647	0.14138999581337	0.108709997683764	0.0403499994426966	0.237869992665946	0.00389999961480498	-0.0443200007081032	-0.026799999922514	-0.0075899999588728	0.0269299998879433	0.0525999985635281	-0.00628999951295555	-0.101730001717806	-0.129590003192425	-0.0214400000113528	-0.0791999980807304
1049	tV(UAC)B	-1.70242500305176	-1.65835002064705	-1.65242499113083	-1.6600250005722	-1.5917249917984	-2.67047497630119	-3.12475001811981	-2.95157498121262	-2.73009997606277	-2.7335250377655	-2.73505002260208	-2.69209998846054	-2.30064997076988	-1.28654998540878	-0.617524996399879	-0.249749999493361	0.0739249959588051	0.192399997264147	0.26885000616312	0.341600000858307	0.520099997520447	1.3288250118494	2.43292501568794	3.04502505064011	3.25035005807877	3.27639002799988	3.37199997901917	3.3502799987793	3.349249958992	3.16855998039246	2.22450994253159	1.23362001776695	0.521830004453659	0.395779994130135	0.353519997000694	0.329890009760857	0.408590006828308	0.372289997339249	0.380709999799728	0.348880004882813	0.536610001325607	0.614650011062622	0.625550007820129	0.654739993810654	0.592890000343323	0.409850004315376	0.58283998966217	0.781520009040833	0.926349991559982	0.988370001316071
1094	tL(UAA)B2	-0.0655799984931946	-0.0690900016576052	-0.108509998768568	-0.164189999550581	0.102009999752045	0.236160001158714	0.262369993329048	0.28352999985218	0.271770000457764	0.271319997310638	0.227979996800423	0.246549999713898	0.266320000588894	0.0737400013953447	-0.0244900021702051	0.0476400013256352	0.185099999606609	0.240659999847412	0.411469998955727	0.724080008268356	0.988579988479614	1.51142002344131	2.041139960289	2.46803002357483	3.02724003791809	3.21434495449066	3.37109999656677	3.54615497589111	3.54905506372452	3.78075009584427	4.14648014307022	3.34267510175705	1.94092501997948	0.926845008134842	0.395375003665686	0.227180002629757	0.220615002512932	0.237869998067617	0.152419995889068	0.0442050004377961	-0.183329999260604	-0.338600009307265	-0.072130000218749	-0.0197250002063811	-0.0131700002588332	-0.0384500000625849	-0.0601549996063113	-0.0576650011353195	-0.0558499980717897	-0.0540399993769825
1101	tQ(UUG)B	0.514200001955032	0.483359998464584	0.49298999607563	0.441090008616447	0.362540003657341	0.133040001988411	-0.627730020880699	-1.33263998031616	-1.8548800110817	-1.52867000102997	-1.0111700296402	-0.854060000181198	-0.675480002164841	-0.56343999505043	-0.375169998407364	-0.336250007152557	-0.283340007066727	-0.374750000238419	-0.590589982271194	-0.606329989433289	-0.350529991090298	0.292030008137226	1.11536003351212	2.0184999704361	2.40311000347137	2.74342507123947	2.88910994529724	2.97533006668091	3.0648050069809	3.41486505270004	3.42749998569489	3.07773996591568	2.1610350549221	1.32186504006386	1.02697002291679	1.02866004109383	0.986799991130829	0.888009992241859	0.763614991307259	0.668195003271103	0.651525008678436	0.655605000257492	0.7504300147295	0.654030001163483	0.544154995679855	0.557014998793602	0.567515000700951	0.576749995350838	0.626745012402534	0.620495000481606
1208	tR(UCU)B	-4.48431482315064	-4.41571502685547	-3.33855503797531	-1.2969350233674	0.623680005967617	0.998685041069984	1.02143501639366	0.8379449903965	0.714174994826317	0.727675011754036	0.740629991889	0.671654981374741	0.533999994397163	0.224709998071194	-0.0690849952399731	-0.709494991600513	-1.46540501713753	-1.77552501559258	-1.57037502527237	-0.796789994835854	-0.414670015871525	0.617314995825291	1.17436000704765	1.59503501057625	1.9415950357914	2.31811995506287	2.45082995891571	2.55430991649628	2.53708992004395	2.88329994678497	3.23811995983124	3.10243003368378	2.89420008659363	2.00013997554779	1.34861003160477	0.875190007686615	0.659779983758926	0.561559987068176	0.343289998173714	0.274960002303123	0.263699996471405	0.345280000567436	0.461189997196198	0.408160001039505	0.439280006289482	0.521009996533394	0.62422000169754	0.697140008211136	0.686589998006821	0.665009993314743
1211	tD(GUC)B	0.768060012161732	0.981395038962364	1.01904501318932	0.826814991235733	0.707024994492531	0.732325014472008	0.738209989666939	0.663084977865219	0.514799997210503	0.194269998371601	-0.114194994419813	-0.787364993989468	-1.51873502135277	-1.79447501301765	-1.50822502374649	-0.748329994082451	-0.358290015161037	0.731004993617535	1.21022000908852	1.6318450152874	1.97926504015923	2.33055994510651	2.46131496429443	2.55362991094589	2.5369949221611	2.94474995136261	3.2479499578476	3.08000004291534	2.85760009288788	1.90674996376038	1.29800003767014	0.831900000572205	0.643049985170364	0.553799986839294	0.317249998450279	0.273100003600121	0.263349995017052	0.361800000071526	0.465599998831749	0.402300000190735	0.446700006723404	0.52564999461174	0.639200001955032	0.69870001077652	0.682799994945526	0.662849992513657	0.493899986147881	0.34264999628067	0.0605500028468668	-0.331500008702278
1734	tC(GCA)B	-1.39623998403549	-1.89169993400574	-1.91197999715805	-1.21111001372337	-0.443780013918877	0.297339996695518	0.416229996085167	0.38918000459671	0.409250012040138	0.411139997839928	0.413050007820129	0.478320014476776	0.541610014438629	0.719010007381439	0.823339992761612	0.960069990158081	1.07712998390198	1.13991004228592	1.17514002323151	1.19412997961044	1.21788998842239	1.48913999795914	1.78924000263214	2.12608001232147	2.34540002346039	2.47992503643036	2.56366003751755	2.42759494781494	2.15559004545212	1.78691499233246	1.45220501422882	1.3621699988842	1.34928997159004	1.3050900220871	1.33410000801086	1.35265001654625	1.52379502654076	1.80626500844955	2.17431501150131	2.83663997650146	3.16718996763229	3.23734506368637	3.17424997091293	2.68670991659164	1.36900996565819	0.95417999625206	0.918890002369881	0.881684994697571	0.827505019307136	0.771955010294914
1737	tE(UUC)B	0.451449990272522	0.363740003108978	0.277879995107651	0.177969996631145	0.112770000472665	0.0804700024425983	0.0356699991971254	0.063009999319911	0.0696299999952316	0.0906799986958504	0.118320001661778	0.138520001620054	0.209159998595715	0.170119999349117	0.223499996960163	0.314499995112419	0.379690003395081	0.394559997320175	0.445339995622635	0.629629999399185	1.03518999814987	2.31687004566193	3.08986008167267	3.28026006221771	3.28736999034882	3.31781493425369	3.35447494983673	3.26595504283905	2.81305495500565	2.34292001724243	1.71143000721931	1.25433000326157	1.1441900074482	1.07983002066612	0.996600013971329	0.971105006337166	1.06099999845028	1.15368998646736	1.08548004031181	0.936034989356995	0.855829986929894	0.861725002527237	0.836425006389618	0.812930005788803	0.808995005488396	0.791324999928474	0.793004983663559	0.694975009560585	0.372245005518198	0.172509998828173
2299	tE(UUC)C	-0.824550002813339	-0.972319993376732	-1.33580501675606	-1.55877000689507	-1.76841995716095	-1.96463503241539	-1.97444500923157	-2.14036000967026	-2.27188494205475	-2.28103996515274	-2.22069501876831	-2.25198495388031	-2.45008502006531	-2.43240995407105	-2.50006498098373	-2.65479995012283	-2.74770001173019	-2.7689150094986	-2.80088001489639	-2.33072499036789	-0.95125000923872	0.758954991400242	1.70677496790886	2.25373500585556	2.45035504102707	2.57513995170593	2.65057997703552	2.64384002685547	2.58295004367828	2.59474999904633	1.98584001064301	0.205490006087348	-0.45080000954913	-0.888129979372025	-1.09873000383377	-1.0355700135231	-0.88614000082016	-0.871490001678467	-0.808419978618622	-0.481590005755424	-0.468709987401962	-0.459119987487793	-0.575660014152527	-0.611059999465942	-0.700629997253418	-0.703929996490478	-0.668539994955063	-0.682130014896393	-0.464000004529953	-0.298209995031357
2306	tL(CAA)C	-1.02079002857208	-1.20949000120163	-1.70397001504898	-2.29370001554489	-2.70899991989136	-2.85970997810364	-2.97452008724213	-3.20610001087189	-3.26620004177094	-3.50899994373322	-3.56656997203827	-3.94957001209259	-3.73468995094299	-2.96504991054535	-2.4790899515152	-1.91984001398087	-1.5707899928093	-1.12101001739502	-0.658659994602203	-0.165600000321865	0.255679998919368	0.671459993720055	1.936639970541	2.6910400390625	2.91026999950409	2.80583001375198	2.68499997854233	2.65253990888596	2.7281800031662	2.70718510150909	2.67849006652832	2.54205497503281	2.32989497184753	2.3133898973465	2.49606002569199	2.58045006990433	2.44913500547409	2.31762999296188	1.19058995246887	0.538019990175962	0.128094999864697	0.00663000084459782	0.0482600011862814	-0.0406299996189773	-0.2775749925524	-0.589225006103516	-0.879514995217323	-0.40278500020504	-0.38167500346899	-0.791904997825623
2401	tP(AGG)C	-0.145820000767708	-0.0233399988617748	0.018550000153482	-0.0363200016319752	-0.082200001180172	0.131660002470016	0.662629991769791	1.46861002445221	1.84594999551773	2.07583994865417	2.24291999340057	2.31775002479553	2.35982995033264	2.31837992668152	2.150039935112	2.08997008800507	2.09193000793457	2.16760001182556	2.20341000556946	2.35438005924225	2.69894003868103	3.15206000804901	3.49954001903534	3.85484004020691	3.90794994831085	3.92635997533798	3.94258004426956	3.94224509000778	3.86661505699158	3.62638499736786	3.06774998903275	2.25442999601364	1.72695000171661	1.24643501639366	0.858709999918938	0.657200011610985	0.712449991703033	0.702064982056618	0.737304994463921	0.759249997138977	0.689550018310547	0.701995000243187	0.698735001683235	0.741475006937981	0.633520004153252	0.603429991006851	0.628930014371872	0.708249995112419	0.816090005636215	0.911925005912781
2408	tN(GUU)C	0.31572500616312	0.413500003516674	0.409550003707409	0.443925000727177	0.536499999463558	0.58467498421669	0.598424986004829	0.592225015163422	0.595775008201599	0.598824992775917	0.720949992537498	0.755750000476837	0.644374996423721	0.467074997723103	0.500000007450581	0.562599986791611	0.58670000731945	0.605224996805191	0.590249985456467	0.551050007343292	0.779849991202354	1.58877497911453	2.19617500901222	2.49149996042252	2.64340001344681	2.8339700460434	3.05710997581482	3.20138003826141	3.21483998298645	3.58441002368927	4.09598002433777	4.00432994365692	3.97560014724731	3.88814005851746	3.58168997764587	2.7840399980545	1.99234002828598	0.991769999265671	-0.228370007872581	-1.02597997188568	-1.3429499745369	-1.51248999834061	-1.55897997617722	-1.49431002140045	-1.33282996416092	-1.00640998482704	-0.914939993619919	-0.802169990539551	-0.72091001868248	-0.7019700050354
2442	tG(GCC)C	-0.490769991278648	-0.503420016169548	-0.478650003671646	-0.412260007858276	-0.20621500313282	-0.262325002253056	-0.226425001770258	-0.0991450022906065	-0.187754998728633	-0.333480010181665	-0.385240012407303	-0.433344992995262	-0.724054984748363	-1.19076997339725	-1.69797996282578	-1.84062497615814	-1.92685497403145	-2.13472492694855	-2.35092996358871	-1.88117000460625	-1.25758500695229	0.289285001158714	1.26140498816967	1.99360998868942	2.2232250213623	2.33980000019073	2.48040008544922	2.46004998683929	2.38365006446838	2.56725001335144	3.09039998054504	3.06204998493195	2.4629499912262	0.910300016403198	-0.0832999972626567	-0.142549999058247	0.186549998819828	0.238049998879433	0.385900005698204	0.534199982881546	0.564999997615814	0.510850012302399	0.584899991750717	0.549700021743774	0.442800000309944	0.421149998903275	0.343050003051758	0.214599996805191	0.128950003534555	0.294449999928474
2457	tM(CAU)C	0	0	0	0	0	0	0	0	0	0	0	0	0	0	0	0	0	0	0	0.180900004506111	1.09005000293255	1.93099999427795	1.93099999427795	1.93099999427795	1.97932996749878	2.38830006122589	2.63820004463196	2.63820004463196	2.34140002727509	1.77100002765656	1.77100002765656	1.77100002765656	1.77100002765656	1.56875002384186	0	0	0	0	0	0	0	0	0	0	0	0	0	0	0	0
2460	tK(CUU)C	0.339470002055168	0.164420001208782	-0.0490599974989891	-0.397999992966652	-0.876359987258911	-1.22114995718002	-1.46449996232986	-1.68780002593994	-1.61478999853134	-1.43101999759674	-1.16462997198105	-0.926719981431961	-0.643130004405975	-0.415979993343353	-0.23627000451088	-0.0214099992066622	0.196710004657507	0.696900010108948	1.69737998843193	1.82422003746033	2.93999998569489	3.80690002441406	3.80690002441406	3.80690002441406	4.01186001300812	4.54812502861023	4.73020005226135	4.75622510910034	4.61649990081787	3.97267490625381	3.82629990577698	3.82629990577698	3.72824990749359	2.73254996538162	1.45452499389648	0	0	0	0	0	0	0	0	0	0	0	0	0	0	0
2507	tQ(UUG)C	-1.46428998708725	-1.97336003780365	-2.67710990905762	-3.10945000648499	-3.52595002651215	-3.30539994239807	-2.58218002319336	-2.20063991546631	-1.51934998035431	-1.14120999574661	-0.428110008686781	0.16988999415189	0.446479991078377	0.657780009508133	0.747889983654022	0.840139991044998	0.988989984989166	1.01066001653671	0.977230000495911	0.894419991970062	1.01034998893738	1.6281100153923	2.20458995103836	2.61247999668121	2.85793998241425	3.0409049987793	3.31840000152588	3.32194502353668	3.42037496566772	3.58876003026962	3.18746490478516	1.89124998450279	1.04843501448631	0.636454993486404	0.476029996573925	0.456954991817474	0.440764997899532	0.427179998159409	0.400369991362095	0.390454986691475	0.142969996668398	-0.0332799997646362	0.0832100012805313	0.103370000049472	0.15035499855876	0.170109996944666	0.212760001420975	0.13773499801755	0.262635000050068	0.476410000026226
2636	tS(CGA)C	0.293665009737015	0.453199999034405	0.443149997293949	0.354400006681681	0.0707700006430969	0.0937750005861744	0.119124998524785	0.0743449978530407	0.0233649992849678	-0.13716999720782	-0.212070000916719	-0.3477249994874	-0.640169990062714	-1.45757498145103	-1.49636000990868	-1.22839504480362	-1.12593001723289	-0.874475002288818	-0.589510022103786	-0.278665002062917	0.0173899989575148	0.562030011415482	1.96884998083115	2.4321848988533	2.80013000965118	2.89763000011444	3.06137001514435	3.38601999282837	3.27030999660492	2.79491996765137	2.23545006513596	1.62437000274658	1.31716998815536	1.16446998119354	1.10861999988556	1.00714001059532	0.934689992666245	0.886159998178482	0.845939987897873	0.803380018472671	0.373910002037883	-0.207190002501011	-0.338439998030663	-0.261959996819496	-0.197209998965263	-0.153629997372627	-0.154379996657372	-0.138930001854897	-0.114700002223253	0.0072700023651123
2772	tT(AGU)C	-2.48534998893738	-2.33874502182007	-2.06216506958008	-1.86938500404358	-1.61833001375198	-1.58315498232842	-1.44952501058578	-1.52303500771523	-1.65737500786781	-1.73135999441147	-1.81042999625206	-1.92741500735283	-1.68148498535156	-1.09132001101971	-0.252910008281469	-0.138669999502599	0.194909999705851	0.36811999976635	0.525074990093708	0.720720010995865	0.851764997839928	1.07502501308918	1.40756501555443	1.82846997380257	2.61054997444153	2.88127002716064	2.95981001853943	3.09065003395081	2.95157999992371	2.81136999130249	2.64949996471405	2.75486998558044	2.00398000478744	0.91017000079155	0.699659991264343	0.545449995994568	0.537960010766983	0.547510015964508	0.557380002737045	0.548149996995926	0.492860007286072	0.338220001757145	-0.0613899998366833	-0.140469998121262	-0.180759999155998	-0.188289998471737	-0.207039996981621	-0.220870001614094	-0.226860000193119	-0.308349990844727
2957	tG(GCC)D1	-0.176924995332956	-0.229479999095202	-0.205625000596046	-0.138174998387694	0.0428550004959106	0.172920002043247	0.139325002208352	0.128654995933175	0.122509998828173	0.12549500092864	0.13114000223577	0.133950002491474	0.149265001341701	-0.0241850013844669	0.0546050022821873	0.208724995702505	0.262675003707409	0.311529994010925	0.318829993903637	0.317610001564026	0.60139499604702	1.20069999396801	2.06479002833366	2.54528000354767	2.69329001903534	2.72996997833252	2.8199800491333	2.82231998443604	2.69933998584747	2.49057996273041	1.65883997678757	1.23323999643326	1.12519998550415	1.04427999258041	1.01748998165131	0.974549996852875	0.979010003805161	1.01759003996849	1.06137002706528	1.55550998449326	1.35104001760483	1.23708996772766	1.1208200097084	1.07789998054504	1.14697998762131	1.16504004001617	1.13643001317978	1.11535000801086	1.09437001943588	1.06422998905182
3577	tK(UUU)D	0.402840003371239	0.336730006337166	0.360370001196861	0.370399993658066	0.418850001692772	0.645019996166229	0.676679986715317	0.657860004901886	0.646509993076325	0.618949997425079	0.59326998591423	0.549730002880096	0.422780004143715	-0.239170001400635	-1.22717000246048	-1.47660000324249	-1.33337998390198	-0.869459998607635	-0.549739989638329	-0.204999997653067	0.102980003133416	0.549210000038147	1.7664199590683	2.76554999351501	3.05713994503021	3.22060998678207	3.40811004638672	3.42026492357254	3.5294350028038	3.51868996620178	3.32776995897293	2.84285000562668	1.67265496253967	0.331579986214638	-0.407025003433228	-0.792099994421005	-0.848300004005432	-0.744465008378029	-0.620549991726875	-0.408249990642071	-0.112854996323586	0.205259998142719	0.206929998844862	0.192154998332262	0.198734998703003	0.146259994804859	0.125609997659922	0.121600000560284	0.0739250011160038	-0.00781999997561797
3687	tA(AGC)D	0.0573599997907877	0.0484600000083446	0.162009997665882	0.218659998476505	0.226749993860722	0.327379992604256	0.349240005016327	0.343299999833107	0.349430000782013	0.35492998957634	0.35862999856472	0.271710003912449	0.339680001139641	0.49564001262188	0.614469993114471	0.672409999370575	0.733049988746643	0.759150010347366	0.764359998703003	0.761930000782013	0.808260005712509	1.06277000308037	2.14612997770309	3.09308998584747	3.54943997859955	3.58382507562637	3.66714504957199	3.63067500591278	3.59738496541977	3.66955000162125	3.82351500988007	3.53565502166748	1.87873497605324	0.948745015263557	0.152724997140467	0.0430100002326071	0.132089999690652	0.14391999617219	0.22486999630928	0.23162000104785	0.0480399990454316	0.048269999679178	0.0859149988740683	0.299014998972416	0.276159995794296	0.283834998309612	0.274460010230541	0.271639995276928	0.373410001397133	0.679359990358353
3740	tT(AGU)D	-0.173540003597736	-0.126549999415874	-0.273329998552799	-0.511719998717308	-0.547330009937286	-0.647420001029968	-0.953419983386993	-0.877409994602203	-0.70949000120163	-0.615809994935989	-0.608949995040894	-0.613649994134903	-0.892239987850189	-1.30344996452332	-1.17586998939514	-1.0096599817276	-1.03883998394012	-1.10996999740601	-1.07393000125885	-0.975610011816025	-0.667679995298386	0.247620013356209	1.35784004330635	2.27974002361298	2.45580003261566	2.66775000095367	2.88652497529984	3.02277505397797	2.95185005664825	2.49767500162125	2.29575002193451	1.996975004673	1.49279996752739	0.964800000190735	0.564699999988079	0.157525003480259	-0.0856750006205402	-0.194525007158518	-0.209424998611212	-0.179475001990795	0.0380249992012978	0.210999999195337	0.355024993419647	0.416799999773502	0.331500001251698	0.270300008356571	0.243099994957447	0.251475006341934	0.193774998188019	0.106024999171495
3747	tS(AGA)D1	1.00859501361847	0.970529985427856	0.919064983725548	0.757629999518394	0.373934986442327	-0.0269099995493889	-0.558174987882376	-1.1929200053215	-1.5961699783802	-2.13675005435944	-2.46365004777908	-2.60287503004074	-2.76195505857468	-3.31633497476578	-3.80549503564835	-4.62903499603271	-4.72366497516632	-4.65723488330841	-4.56557517051697	-4.10282499790192	-3.28673004508018	-0.133214974403381	2.22296509742737	3.21859002113342	3.43128000497818	3.5987199306488	3.75265004634857	3.84748995304108	3.838370013237	4.23497014045715	4.52500004768372	4.50362014770508	3.89490990638733	2.64545005559921	1.72881999015808	1.12523999810219	0.918060010671616	0.866430020332336	0.867610001564026	0.894190001487732	0.883269983530045	0.890419989824295	0.633519980311394	0.237219996750355	-0.216450001299381	-0.270419999957085	-0.374700003862381	-0.434920001029968	-0.48513001203537	-0.464560002088547
3864	tV(UAC)D	1.8493999838829	1.8136500120163	1.91650003194809	2.00165003538132	1.28030002117157	0.777249991893768	0.482150003314018	0.246549993753433	0.232299998402596	0.285600006580353	0.309249997138977	0.312099993228912	0.302550002932549	0.24014999717474	0.204449996352196	0.320300005376339	0.464999988675117	0.514849990606308	0.493950009346008	0.531800016760826	0.753250002861023	1.31679999828339	2.08055007457733	2.57629990577698	2.80184996128082	2.83948502540588	2.86167497634888	2.82511504888535	2.76356500387192	2.84380999803543	2.62178004980087	2.18003002405167	1.5440199971199	1.31654500365257	1.27656503915787	1.31238503456116	1.34148998856544	1.30009999871254	1.21066500544548	0.976595029234886	0.659654980897903	0.338864994049072	0.210505001246929	0.180459998548031	0.0642799977213144	0.0276999998837709	-0.00902000013738871	-0.0613999992609024	-0.180740002542734	-0.249964997172356
3909	tL(UAA)D	-0.00161000043153763	0.19186999797821	0.392430007457733	0.348349995911121	0.00495999827980995	-0.502639991044998	-0.735009998083115	-0.934260010719299	-1.27686001062393	-1.94173001050949	-2.67707996368408	-3.82597997188568	-3.80769004821777	-3.40906000137329	-3.11372001171112	-3.06670007705688	-3.15915002822876	-2.69228992462158	-1.75209999084473	-1.13822999596596	-0.31360999494791	0.880030000209808	2.70893998146057	3.25248000621796	3.62798004150391	3.72949004173279	3.74918006658554	3.80314999818802	3.8023249745369	3.85226992368698	4.43445980548859	4.92665486335754	4.74114013910294	2.88409495353699	1.20073500573635	-0.537595018744469	-1.2506900280714	-0.748569986224174	-0.498250010609627	-0.42992999702692	-0.365245001018047	-0.336714999377728	-0.239555002003908	-0.114455000497401	-0.0613650003448129	-0.366795011609793	-0.856795024871826	-1.11607502102852	-1.3333849966526	-1.53093997240067
3916	tQ(UUG)D1	-3.24928007125855	-3.32653498649597	-4.14264005422592	-3.93204998970032	-3.81801003217697	-3.94501992464066	-3.96225500106812	-3.83133497238159	-3.75613994598389	-3.73702503442764	-3.72708501815796	-3.7159600019455	-3.62075500488281	-3.57113002538681	-2.89823504686356	-2.49855506420135	-2.20144004225731	-1.71690000891685	-1.51335002183914	-1.18161002099514	-0.382504995167255	0.898810011148453	1.72106003165245	2.11046499013901	2.22175002098083	2.33231995105743	2.44905996322632	2.45465998649597	2.42777001857758	2.51680998802185	2.99848001003265	3.00252997875214	2.40971997976303	1.57929000258446	0.56925999969244	0.169449999928474	0.167590001225471	0.1791400000453	0.111019999533892	0.0919599995017052	0.0806700006127357	0.0717699989676475	0.120140001177788	0.442270013689995	0.425110000371933	0.410919997096062	0.451070004701614	0.466850000619888	0.474139997363091	0.488179993629456
4014	tR(UCU)D	0.0158599998336285	-0.0413800017442554	-0.250210007280111	-0.443499998748302	-0.556610015034676	-0.551264983415604	-0.49495999366045	-0.455124999582767	-0.472890006005764	-0.479769994318485	-0.590009993314743	-0.787400007247925	-1.03341501951218	-1.23245503902435	-1.52436001300812	-1.88939501047134	-2.21146503686905	-2.35101004838943	-2.13195497393608	-0.708924981951714	0.90317497253418	1.51741999387741	1.77223501205444	2.04023001790047	2.26634495258331	2.41108992099762	2.46250996589661	2.53220000267029	2.51254007816315	2.92563996315002	3.80928988456726	4.10539996623993	3.69598007202148	2.67131991386414	1.80329999923706	1.20459998846054	1.09705002307892	1.02058002352715	0.844460010528564	0.745319992303848	0.716499996185303	0.697579979896545	0.483589994907379	0.347540000081062	0.249199993908405	0.172590003907681	0.113529999554157	0.0842600014060736	0.0569500003010035	0.0332799990661442
4017	tD(GUC)D	-0.554330012202263	-0.550894981622696	-0.488379995524883	-0.456974999606609	-0.469970007240772	-0.492709992825985	-0.609929996728897	-0.808200001716614	-1.04904502630234	-1.25576503276825	-1.56218001842499	-1.9316850066185	-2.22949503660202	-2.35843003988266	-2.01546497941017	-0.526974985003471	0.979224967956543	1.55305999517441	1.80220501422882	2.06369001269341	2.2859349489212	2.41125992536545	2.46796497106552	2.53302500247955	2.52013506889343	2.97542996406555	3.90947988033295	4.07389998435974	3.6191600561142	2.54978992938995	1.74269999265671	1.18979998826981	1.08840003013611	1.00616002082825	0.832520008087158	0.738689988851547	0.718949997425079	0.671509981155396	0.478429993987083	0.334180000424385	0.239599995315075	0.166230003535748	0.108909999579191	0.0810700014233589	0.0566500000655651	0.0270099991932511	0.030479999165982	0.0381200019270182	-0.0760299980640411	-0.125039996951818
4148	tR(ACG)D	0.192300000041723	0.235210002213717	0.308375012874603	0.442305009067059	0.557025021314621	0.527375002205372	0.557700000703335	0.546129995584488	0.529415011405945	0.522830009460449	0.516079998016357	0.488759991526604	0.112874998478219	-0.0830149978864938	-0.195004998892546	-0.156339999847114	0.0741099985316396	0.117824999988079	0.215190000087023	0.331940001994371	0.851035033166408	2.07664004564285	2.75191504955292	3.25917505025864	3.401799929142	3.49384999275208	3.52529990673065	3.46854996681213	3.46810007095337	3.61915004253387	3.28839993476868	2.26965004205704	1.41455000638962	1.03905004262924	0.94624999165535	0.973349988460541	0.988350003957748	0.965250015258789	0.974649995565414	0.887600004673004	0.629700005054474	0.261650003492832	0.0510000009089708	-0.0600499995052814	-0.162550002336502	-0.163800001144409	-0.142600007355213	-0.188850000500679	-0.102149996906519	-0.00899999961256981
4185	tQ(UUG)D2	-3.45376002788544	-3.41232004165649	-3.43127999305725	-3.10544006824493	-2.37340006828308	-1.94017003774643	-1.38497998714447	-1.00618997812271	-0.721520018577576	-0.363190008699894	-0.139479998499155	0.0149399990215898	0.242679999768734	0.44400999546051	0.445030009746551	0.30684999525547	0.38690000474453	0.367910006642342	0.287379997968674	0.360249996185303	0.362299999594688	0.784650015830994	1.68890002965927	2.28940999507904	2.60929999351501	2.87797000408173	3.08418499231338	3.14825500249863	3.15593997240067	3.25357500314713	3.57699496746063	3.57166992425919	2.96719499826431	1.69427499473095	0.710354998707771	0.549525010585785	0.497494998574257	0.50459498167038	0.5370600014925	0.539670005440712	0.489775010943413	0.426305003464222	0.307364992797375	0.129619997367263	0.0470999986864626	0.077530000731349	0.0180349998176098	-0.0031199999852106	0.00172500032931566	0.0490350004285574
4216	tI(AAU)D	-4.46819996833801	-2.43744999170303	-0.839749991893768	-0.310750007629395	0.355200007557869	0.671750009059906	0.844350010156631	0.938050001859665	0.996749997138977	0.997200012207031	0.842100024223328	0.807300001382828	0.787800014019012	0.675899982452393	0.683449983596802	0.716199994087219	0.733050018548965	0.698449999094009	0.749900013208389	0.712600022554398	0.729449987411499	1.28785002231598	1.76489996910095	2.15190005302429	2.36185002326965	2.60608501434326	2.80413496494293	2.83866003751755	2.83289997577667	2.78604007959366	2.41016496419907	1.47759499251843	0.94888998568058	0.934135013818741	0.905139994621277	0.850135001540184	0.837164983153343	0.825830015540123	0.806390017271042	0.802995008230209	0.996319988369942	1.02859000563622	1.03847000598907	1.02575500905514	0.881469997763634	0.769039982557297	0.657149991393089	0.538209992647171	0.369595010578632	0.257599998265505
4459	tQ(UUG)D3	-0.0619200006127357	-0.0219399997964501	-0.191870002634823	-0.231860002875328	-0.285629993677139	-0.542189994454384	-0.701810002326965	-1.0236599624157	-1.12338998317718	-1.27260000705719	-1.48681001663208	-1.45615004301071	-1.3550999879837	-0.579610008001328	-0.416690003871918	-0.293089991807938	-0.265700002014637	-0.186069996654987	-0.127649998664856	-0.0357099987566471	0.293170009553432	1.19039998650551	1.70994998216629	1.89832999706268	2.14971001148224	2.32289999723434	2.41454504728317	2.39359005689621	2.07709000110626	1.68401495814323	1.44240997433662	1.39214998483658	1.301294952631	1.18170003294945	1.11926996707916	1.08030500411987	1.11092503666878	1.41704498529434	1.5752199947834	1.40614001750946	0.94821999669075	0.493555000424385	0.260820005089045	0.154944998025894	0.0231800012290478	-0.0761300001293421	-0.18431999720633	-0.419905005395412	-1.16412502229214	-1.58125502467155
4614	tI(UAU)D	-0.159450002014637	-0.117149997502565	-0.242849998176098	-0.29449999332428	-0.545249998569489	-0.867150008678436	-1.18500000238419	-1.85364997386932	-2.68630003929138	-3.76730012893677	-3.97095000743866	-3.45405006408691	-3.30805003643036	-2.82924997806549	-2.85755002498627	-2.44494998455048	-2.31180000305176	-2.21355009078979	-1.88275003433228	-1.35194998979568	-0.88305002450943	0.266200006008148	1.90485006570816	2.56695008277893	3.06200003623962	3.22255003452301	3.52676998376846	3.55122491121292	3.57909502983093	3.95605003833771	4.15097000598908	4.31583988666534	4.27182002067566	4.09010000228882	4.28917002677917	3.89193999767303	3.8028200507164	2.3073149740696	1.10439998209476	0.789599996805191	0.433014996349812	0.377450001239777	0.408434993028641	0.422695006430149	0.444009992480278	0.38080500215292	0.157979993894696	-0.0933350000530481	-0.0943849995732307	-0.0684499997645616
4722	tY(GUA)D	0.285375002026558	0.349650010466576	0.457279996573925	0.484934996068478	0.5071099832654	0.519574992358685	0.434720002114773	0.429984997212887	0.43179499655962	0.284489998221397	0.224599993228912	0.265689998865128	0.407365001738071	0.548630005121231	0.686154991388321	0.97528001666069	1.03566998839378	1.2130499958992	1.34025998711586	1.32462001442909	1.30095499157906	1.41803502440453	1.61608499884605	1.81954500675201	1.96078500747681	2.10189990997314	2.4986700296402	2.7110800743103	2.50815007686615	2.06817998886108	1.68475000858307	1.60418999195099	1.55878999233246	1.52686002254486	1.47494995594025	1.37016998529434	1.27476998567581	1.34678997993469	1.6173800110817	1.69635003805161	1.61545000076294	1.40134997367859	1.22228000164032	1.14575999975204	1.17475003004074	1.20301003456116	1.20295000076294	1.20040998458862	1.17179002761841	0.880560010671616
4806	tS(AGA)D2	0.00979999970877543	-0.00372500013327226	-0.00630000047385693	-0.171649999916553	-0.389574997127056	-0.729300007224083	-1.22439999878407	-1.72832497954369	-2.28227505087852	-3.10135000944138	-3.96314996480942	-4.07669997215271	-3.84797501564026	-2.83452504873276	-2.43415004014969	-2.25770002603531	-2.03467494249344	-1.81370002031326	-1.53930002450943	-1.22825002670288	-0.804224982857704	0.569925025105476	2.02094998955727	2.8404249548912	3.11384999752045	3.43868997097015	3.62712998390198	3.71740996837616	3.78246004581451	3.58278002738953	3.5427099943161	2.5822500705719	1.64344003200531	0.955709993839264	0.777439999580383	0.733960002660751	0.752870011329651	0.791900014877319	0.798010009527206	0.699379992485046	0.60324998497963	0.655620014667511	0.756990003585815	0.731829982995987	0.735930007696152	0.739849990606308	0.674750000238419	0.674259996414185	0.574399983882904	0.599849998950958
4809	tG(GCC)D2	-0.0792199989780784	-0.209900000691414	-0.537159991264343	-0.769154998660088	-1.1368499994278	-1.76616502404213	-2.86486005783081	-3.30261499881744	-3.16701998710632	-3.05840997695923	-2.87502996921539	-2.75945001840591	-2.81146999597549	-2.69426494836807	-2.80696493387222	-2.63266500234604	-1.95531492829323	-1.56337000727654	-1.29579999446869	-1.15818499326706	-0.623780012130737	1.26961001455784	2.31397507190704	2.84397495985031	3.06074001789093	3.13995997905731	3.18663001060486	3.22442009449005	3.23629996776581	3.29967997074127	3.43831000328064	3.28340997695923	2.95910992622375	2.12877994775772	1.65145002603531	1.62019001245499	1.20236999988556	0.676289993524551	0.513290002942085	0.473929992318153	0.500020003318787	0.565770024061203	0.575670009851456	0.463170006871223	0.343859988451004	0.354979997873306	0.315390008687973	0.387309998273849	0.391499993205071	0.316339993476868
4864	tE(CUC)D	-2.11020002365112	-2.18221998214722	-2.37688994407654	-2.70080995559692	-3.14908001422882	-3.63998997211456	-4.01788992881775	-3.97243993282318	-3.86379992961884	-3.86905002593994	-3.86481993198395	-3.88190994262695	-3.33516998291016	-1.49541996717453	-0.722269997000694	-0.252509999275208	-0.129249995946884	-0.031540000019595	0.110240000486374	0.239780005812645	0.620829993486404	1.21283997297287	2.17576994895935	2.61482002735138	2.89043006896973	3.03269000053406	3.06279498338699	3.04285999536514	3.00733507871628	2.95580998659134	2.55883003473282	1.84771495461464	1.36292498111725	0.915085017681122	0.748939996957779	0.681039983034134	0.620264995098114	0.464995001256466	0.174719997122884	-0.0298400025814772	-0.327335011214018	-0.834754991531372	-1.7695799946785	-2.12080997228622	-1.66026500463486	-1.25157001018524	-0.31345500163734	0.130235004797578	0.391315002739429	0.525285005569458
4977	tV(CAC)D	0.526249986886978	0.521799999475479	0.613460010290146	0.773160004615784	0.667469984292984	0.540859997272491	0.497200012207031	0.485100010037422	0.480399990081787	0.464619991183281	0.460249996185303	0.393280002474785	0.360249999165535	0.414880007505417	0.924559986591339	1.19497001171112	1.19527997970581	1.35435003042221	1.41230005025864	1.41887000799179	1.49761002063751	1.60522004365921	1.78864997625351	2.03066000938416	2.47695002555847	2.47712001800537	2.24218502044678	2.09573491811752	1.94250000715256	1.74613496661186	1.6455149948597	1.6548800110817	1.55820501446724	1.48937500715256	1.41548000574112	1.4427550137043	1.47512498497963	1.47855995893478	1.2623049646616	0.495589995384216	0.379584994912148	0.353744997084141	0.352400010824203	0.358250001072884	0.338099999725819	0.341365006566048	0.295930008590221	0.328039999306202	-0.0247900012880564	-0.113729997351766
5020	tF(GAA)D	-2.1549000442028	-2.10427500009537	-2.02083993554115	-1.94640502929688	-2.00187503695488	-1.8786749958992	-1.66807000041008	-1.57177995443344	-1.53282999992371	-1.61920496821404	-1.73525495529175	-1.82807999253273	-1.91467495560646	-1.68874499201775	-1.45703001618385	-1.52626499533653	-1.41263999342918	-1.1481999874115	-0.902100011706352	-0.551524998247623	0.255810012668371	2.0180950075388	3.28006002902985	3.91237009763718	4.05657508373261	4.16945004463196	4.19309997558594	4.18504977226257	4.18129992485046	4.03509998321533	3.89384996891022	2.70414996147156	1.04739999771118	-0.0802000034600496	-0.357650011777878	-0.467099994421005	-0.635850012302399	-0.693699985742569	-0.775499999523163	-0.537249997258186	-0.740099996328354	-0.605700016021729	-0.321999996900558	-0.237399995326996	-0.149650003761053	-0.083899999037385	0.00675000017508864	-0.0242499988526106	-0.0927999978302978	0.100850001443177
5122	tX(XXX)D	-4.54694993495941	-4.38489983081818	-4.3537849187851	-4.31653516292572	-4.15039508342743	-4.11262502670288	-3.88042007684708	-3.4196199297905	-3.16684495210648	-2.97177504301071	-2.52247503995895	-1.90178499221802	-1.25080000162125	-1.17115998864174	-1.21611997485161	-1.17586501836777	-1.12414498925209	-1.04849498867989	-0.861060002446175	-0.813794982433319	-0.777855005860329	0.228620022535324	2.53432999849319	3.66564499139786	3.97403995990753	3.89114999771118	3.92200005054474	3.75600004196167	3.45910000801086	3.08500003814697	2.40470004081726	1.7078999876976	1.36944997310638	1.36870002746582	1.32990002632141	1.22764998674393	0.887800008058548	0.789350003004074	0.525650009512901	1.21705001592636	1.6015499830246	0.906450003385544	0.16440000385046	0.00710000097751617	-0.0349500002339482	0.000849999953061342	-0.00135000003501773	-0.00934999994933605	-0.027449999935925	-0.0325999995693564
5153	tM(CAU)D	-0.0911700017750263	-0.357669994235039	-0.547899982333183	-0.599920004606247	-0.713260000944138	-1.08299001455307	-1.7325799703598	-2.14451997280121	-2.21635005474091	-2.21043004989624	-2.12643003463745	-1.86602002382278	-1.04668000936508	-0.0966400001198053	0.128459999896586	0.278319996595383	0.431390002369881	0.501749995350838	0.548339986801147	0.545410007238388	0.59456998705864	0.873760026693344	1.70354001522064	2.09453001022339	2.23098998069763	2.27560005187988	2.29850999116898	2.32264997959137	2.31975997686386	2.38750503063202	2.8695999622345	2.09532498717308	0.228280001878738	-1.97316498756409	-2.79128501415253	-3.97519011497498	-4.67370488643646	-5.0539449930191	-4.62297010421753	-3.86362003087997	-2.49340999126434	-0.306920003890991	0.235130009055138	0.300025002658367	0.359884993731976	0.382024998962879	0.400069992244244	0.414770001173019	0.367055009305477	0.292810004204512
5204	tK(CUU)D1	0.536245009303093	0.518690001964569	0.458814994990826	0.221655002981424	-0.611200011521578	-1.62642501294613	-2.17482995986938	-3.11704000234604	-3.96471490859985	-4.33233494758606	-4.22507512569427	-3.99355996847153	-3.61847504377365	-3.05133998394012	-2.77827501296997	-2.75386499166489	-2.65338500738144	-2.58289494514465	-2.49022495746613	-2.30837998390198	-1.69631997942924	0.0964849919080734	1.67659004032612	2.70144508481026	3.03119498491287	3.08449995517731	3.18180000782013	3.26660001277924	3.09829998016357	2.99355006217957	2.8252500295639	2.72924995422363	2.1438000202179	1.82704997062683	1.78939998149872	1.57394999265671	1.52564996480942	1.66039997339249	1.47519999742508	1.25809997320175	0.989149987697601	0.836900025606155	0.757149994373322	0.807550013065338	0.826899975538254	0.792950004339218	0.774399995803833	0.722899973392487	0.40625	0.264399997889996
5337	tG(CCC)D	0.113199996203184	0.152249996364117	0.163985001295805	0.0850250005722046	-0.0408550035208464	0.135924996808171	0.20855999737978	0.252910010516644	0.262375005334616	0.204120000451803	0.211315004527569	0.235924999415874	0.355280002951622	0.390574998408556	0.194864999502897	0.306915006041527	0.367489995062351	0.390370000898838	0.436705003678799	0.437559998035431	0.641769996285439	1.57724503874779	2.84475495815277	3.28246496915817	3.46515494585037	3.48707001209259	3.73278999328613	3.75261006355286	3.71992001533508	3.77674992084503	3.84044008255005	2.96589002609253	1.97318005561829	0.711830008029938	0.479430001974106	0.385040000081062	0.396610009670258	0.395120003819466	0.369110006093979	0.318490001559257	0.229610005766153	0.0810100004076958	-0.112730000168085	-0.0582000020891428	-0.105439998954535	-0.0711200002580881	-0.0361399997025728	-0.0911600045859814	-0.214739996194839	-0.346019998192787
5442	tS(AGA)D3	-0.0432800002396107	-0.0257100002840161	-0.09087999984622	-0.25819000415504	-0.765030002593994	-1.14748500883579	-1.75188001990318	-2.48536005020142	-2.89125998020172	-2.81978504657745	-2.55736994743347	-2.03933494091034	-0.899895024672151	0.768925001844764	0.862299993634224	0.91692501604557	0.960389992594719	0.94973501265049	0.921464997529984	0.911179986596107	0.919020017981529	0.919929975271225	2.07663000822067	2.55255506038666	2.82787004709244	2.86425006389618	2.67309999465942	2.51885008811951	2.45724999904633	2.40939998626709	2.07809996604919	1.79350000619888	1.43414998054504	1.18614995479584	1.22634994983673	1.36870002746582	1.33210003376007	1.44515001773834	1.5320999622345	1.36355000734329	0.695650011301041	0.582149982452393	0.481049999594688	0.450200006365776	0.43520000576973	0.398050010204315	0.346599996089935	0.341800004243851	0.28379999101162	0.120299998670816
5533	tK(CUU)D2	-2.07492001056671	-1.86005998849869	-1.55588998794556	-1.51900001764297	-1.50857999324799	-1.43151000738144	-1.58650999069214	-1.57969003915787	-1.76286000013351	-2.11850006580353	-2.79463000297546	-3.58531007766724	-3.69253001213074	-3.44356002807617	-3.32101993560791	-3.21867997646332	-3.20621001720428	-2.80871005058289	-2.31233003139496	-1.69658001661301	-0.898540012538433	0.452189987897873	1.92932999134064	2.6796600818634	2.88849000930786	2.96822991371155	3.05125005245209	3.03472003936768	3.11375509500504	3.21033507585526	2.33592500090599	1.00214500427246	0.472725008428097	0.319289994239807	0.329660004377365	0.381685000658035	0.361855000257492	0.347010011970997	0.29104500412941	0.18899499848485	0.173409995436668	0.0836249999701977	0.0264899987494573	-0.0392649997025728	-0.0399999987334013	-0.0683049980551004	-0.0659600012004375	-0.13111500069499	-0.267380007356405	-0.197395001724362
5779	tL(CAA)D	-0.575780013203621	-0.924654993414879	-1.81494499444962	-2.29575003385544	-2.88526496887207	-3.28474000692368	-3.60475989580154	-3.69212502241135	-3.7581400513649	-3.64321001768112	-4.16835498809814	-3.2511149764061	-3.2150399684906	-3.3566800236702	-4.01346999406815	-3.56787995100021	-3.17604495286942	-2.95635004043579	-2.25680503249168	-1.68432996869087	-1.22000996768475	-0.758404977619648	0.65745497494936	1.9088750064373	2.61606500148773	3.08991997241974	3.39335000514984	3.46762993335724	3.43887996673584	3.39871001243591	3.66638000011444	3.54180002212524	2.92017999887466	1.238270008564	0.806290000677109	0.614110016822815	0.544740015268326	0.520579999685287	0.50445000231266	0.460759988427162	0.412279996275902	0.46037999689579	0.376129996776581	0.270849996805191	0.163639996945858	0.145680004358292	0.14353000074625	0.148249998688698	0.135480004549026	0.118719999492168
6217	tT(AGU)I1	-0.316149994730949	-0.295199990272522	-0.252650007605553	-0.220749996602535	-0.385549992322922	-0.399650007486343	-0.513699993491173	-0.46484999358654	-0.496900007128716	-0.49600000679493	-0.540449976921082	-0.667849987745285	-0.438950002193451	-0.123199999332428	0.265900000929832	0.532700002193451	0.597400009632111	0.66389998793602	0.691500008106232	0.741699993610382	1.11809998750687	1.69204998016357	2.27699995040894	2.63395011425018	2.84364998340607	2.91723501682281	2.999564909935	3.07117505073547	3.09156005382538	3.01053506135941	3.17533997297287	2.92033997774124	2.27263497114182	1.46863501667976	0.364134993031621	-0.464254994876683	0.315954993478954	0.557630005478859	0.660134997963905	0.687180012464523	0.702510023117065	0.72755001783371	0.72850498855114	0.853220012784004	0.838485011458397	0.663955011963844	0.471605007350445	0.34461999386549	0.357229998707771	0.332550001144409
6240	tI(AAU)I1	0.344179999828339	0.342400006949902	0.352195009589195	0.327890008687973	0.209624997526407	0.215779996663332	0.348820000886917	0.368034997582436	0.414675003290176	0.44931500852108	0.451774993538857	0.456860001385212	0.486114996671677	0.627980011701584	0.62843499481678	0.529449996352196	0.463500002026558	0.309964996576309	0.307654999196529	0.306770008802414	0.376539999246597	0.693330006301403	1.12929503321648	1.72735003829002	2.09826994538307	2.24084997177124	2.32883002758026	2.30835993289948	2.11529998779297	1.61006995439529	1.25349997282028	0.715590000152588	0.119920003414154	-0.201759995520115	-0.427529984712601	-1.19582000374794	-1.5357900261879	-1.47529999017715	-0.371170005202293	-0.140850002318621	0.0813399970531464	0.247269997000694	0.290059995651245	0.31908999979496	0.324679991602898	0.298009994626045	0.239699998497963	0.280049999058247	0.301599998772144	-0.0405600003898144
6271	tE(CUC)I	-0.58921999335289	-0.832839992642403	-1.13080502748489	-1.31473004817963	-1.71960995793343	-2.47383500933647	-2.4552249789238	-2.22760497331619	-1.87196000814438	-1.62343000173569	-1.46387996077538	-1.25133998692036	-0.379795001447201	0.354935002326965	0.576870000362396	0.75877999663353	0.761965012550354	0.72770499587059	0.707810005545616	0.679605013132095	0.626284980773926	1.30126502215862	2.97455499172211	3.67006500959396	3.78498998880386	3.92660005092621	3.91844999790192	3.93766000270843	3.94749009609222	4.36781015396118	4.4675699710846	3.97063012123108	3.39855999946594	3.0279000043869	2.28910005092621	1.4906999707222	0.881740021705627	0.807249999046326	0.798679995536804	0.796439999341965	0.784539985656738	0.806299984455109	0.810000002384186	0.78620001077652	0.706870013475418	0.67946999669075	0.369629997014999	0.444659999012947	0.408279997110367	0.385089993476868
6294	tI(AAU)I2	0.189490000903606	0.215800000727177	0.285319998860359	0.185149999707937	0.0418599992990494	0.110890000686049	0.146630001068115	0.183349998295307	0.196829997003078	0.256739996373653	0.22764999717474	0.335190001130104	0.526629996299744	0.669620001316071	0.702220004796982	0.737679988145828	0.777850013971329	0.793130016326904	0.746280014514923	0.744479984045029	0.737740004062653	1.22289001941681	2.1016700387001	2.3979799747467	2.52362992763519	2.60215002298355	2.89054995775223	3.19620001316071	3.20329999923706	2.93365001678467	1.92174997925758	0.56232500821352	-0.0553249940276146	-0.433525010943413	-0.471249997615814	-0.63272500038147	-0.546099998056889	-0.270649997517467	0.0615249983966351	0.161124994978309	0.3766999989748	0.396099999547005	0.315600000321865	0.246875002980232	0.164450002834201	0.0775500014424324	-0.0695250015705824	-0.146549999713898	-0.202225003391504	-0.259200002998114
6385	tS(UGA)I	0.353280003368855	0.343155007064342	0.382064992189407	0.231024994328618	0.0835449997335672	0.0193850008770823	0.0280300004407763	0.035220000334084	0.00593000004009809	-0.0174399999901652	-0.0160100004635751	-0.00319499990146142	0.0556750000017928	0.0505950011312962	0.23955500908196	0.290734988451004	0.361285002529621	0.496544998884201	0.60742498934269	0.819314983487129	1.40233498811722	2.24693002700806	2.64025503396988	2.94097501039505	3.04034007787704	3.02339994907379	3.05474996566772	3.11574995517731	2.97734999656677	3.14139997959137	2.99919998645782	2.44644999504089	2.30870008468628	2.25125002861023	2.31970000267029	2.16510009765625	2.23105001449585	2.39064991474152	2.60845005512238	3.27925002574921	3.42449998855591	3.56480002403259	3.59090006351471	3.81089997291565	3.97449994087219	4.0093001127243	4.05739998817444	3.81694996356964	3.71184992790222	3.7335000038147
6494	tK(CUU)I	0.193899996578693	0.340299993753433	0.394899994134903	0.529500007629395	0.823500007390976	0.924950003623962	0.927200019359589	0.881449997425079	0.857300013303757	0.865299999713898	0.803199976682663	0.506899982690811	0.00539998710155487	-2.23505002260208	-3.75154995918274	-3.96994996070862	-3.791100025177	-3.42410004138947	-2.68950009346008	-2.00590008497238	-1.11145001649857	0.926050022244453	2.58155000209808	2.87689995765686	3.04005002975464	3.27155499458313	3.27740000486374	3.23990001678467	3.23690505027771	3.30013490915298	3.44921492338181	2.71127498149872	1.9229499489069	0.691059999912977	0.14691999964416	-0.0974199984222651	-0.127289998531342	-0.142700002342463	-0.143905001878738	-0.181644995510578	-0.19030499830842	-0.28634499758482	-0.44665500074625	-0.500205002725124	-0.44114501029253	-0.413070003688335	-0.40892499089241	-0.455175004899502	-0.475100000202656	-0.46690000295639
6551	tD(GUC)I1	-2.98715007305145	-2.27072005271912	-1.55491998195648	-0.561529994010925	0.204189996421337	0.55978000164032	0.570159989595413	0.605259990692139	0.611060017347336	0.608200013637543	0.628259998559952	0.734140002727509	0.903630006313324	0.899409985542297	0.885309994220734	0.950109994411468	1.00499000549316	1.0506600022316	1.05652000904083	1.05800999403	1.15231000185013	1.81700003147125	2.55015993118286	2.96382999420166	3.09482996463776	3.18352501392364	3.2521849155426	3.2569299697876	3.21765505075455	2.93980504274368	2.47515493631363	1.45528997182846	0.194360010325909	-0.775040011107922	-2.46441492438316	-3.52545490264893	-3.77561504840851	-2.49233996868134	-1.69747495055199	-0.915434980392456	-0.58143498301506	-0.351670004427433	-0.202930002659559	-0.130689999833703	-0.0846900008618832	-0.048594999872148	-0.0387100011110306	-0.01910499939695	-0.0396300000138581	-0.0314700003713369
6558	tT(AGU)I2	0.608204981684685	0.566025000810623	0.536970007419586	0.415369994938374	0.425395002961159	0.261639996618032	0.246105001121759	0.265180006623268	0.257844996452332	0.273234997689724	0.269859995692968	0.194560001790524	0.13199500348419	-0.00984499864280224	-0.096900001168251	-0.0655050018802285	-0.00451000053435564	0.0286500003188849	0.0636649997904897	0.219195000082254	0.72509498745203	1.4245550185442	2.23700496554375	2.73640002012253	2.96500494480133	2.94315004348755	2.99254004955292	3.00413992404938	2.98997001647949	3.11774001121521	3.06743006706238	2.06389999389648	1.07542998790741	0.262780001759529	0.182860000431538	0.191159999370575	0.209579999744892	0.228090000152588	0.241580000519753	0.224110001325607	-0.0341599974781275	-0.3822600081563	-0.387909999489784	-0.42443999350071	-0.454159998893738	-0.474699997901917	-0.512959995865822	-0.569559991359711	-0.639950013160706	-0.489080005884171
6583	tD(GUC)I2	-1.70550000667572	-2.03030002117157	-2.92570006847382	-3.61664998531342	-3.90680003166199	-4.36465001106262	-4.42744994163513	-4.43939995765686	-4.2407500743866	-3.61829996109009	-3.25475001335144	-2.2245500087738	-0.613149985671043	-0.0982500007376075	0.283950001001358	0.386849999427795	0.422449991106987	0.432349994778633	0.441399991512299	0.482300013303757	0.553149998188019	0.938749969005585	1.98970001935959	2.80305004119873	3.01635003089905	3.05898492336273	3.05182000398636	3.05602506399155	2.9927099943161	3.02418994903564	2.61038006544113	1.64514499902725	1.17795998752117	0.909504988789558	0.813825017213821	0.820610013604164	0.824725010991097	0.762840008735657	0.723949989676476	0.630134984850883	0.485974983870983	0.420254997909069	0.356120006740093	0.281830005347729	0.190819998085499	0.172359999269247	0.164770000427961	0.130444999597967	0.0777600003406405	0.0844350023195148
6652	tE(UUC)I	0.159719999134541	0.207349996268749	0.279080003499985	0.444269996881485	1.04503997564316	1.23960000276566	1.11332001686096	0.897529989480972	0.892259985208511	0.833499997854233	0.864049988985062	0.889109998941422	0.843999993801117	0.802489995956421	0.775469988584518	0.586280009150505	0.23501000450924	-0.14995999801904	-0.39282999932766	-0.517960003018379	-0.269560004770756	0.360410006344318	1.03341999053955	1.49103999137878	2.06274008750916	2.77045007944107	3.04659005403519	3.02086001634598	2.97866500616074	3.21919498443604	2.96633508205414	1.97754004001617	1.05275001525879	-0.332154986262321	-0.945514982938766	-0.965935015678406	-0.946180000901222	-0.815915006399155	-0.613294994831085	-0.210500003863126	0.0279599994246382	0.273409996926785	0.308544997870922	0.275214990973473	0.262689991295338	0.269770000874996	0.256129992753267	0.130625001713634	0.0604550002142787	-0.0369300009682775
7180	tG(GCC)E	-0.777300000190735	-0.986549973487854	-1.32514995336533	-1.61094999313354	-1.97499996423721	-2.46434998512268	-2.91890001296997	-3.41665005683899	-3.55795001983643	-3.32249999046326	-2.9875500202179	-2.58095002174377	-2.50699996948242	-2.70015001296997	-3.10315001010895	-3.22480010986328	-3.21765005588531	-3.00380003452301	-2.92065000534058	-2.78345000743866	-1.51235005259514	0.194749996066093	1.55134999752045	2.3691999912262	2.74744999408722	2.93716506958008	2.98305002450943	3.00670998096466	2.92795996665955	2.83448007106781	2.56114503741264	1.75414501726627	0.522915008477867	-0.08875000346452	-0.557275009155273	-0.888545006513596	-1.08401499390602	-1.32144997119904	-1.79668499827385	-1.668869972229	-0.893060001730919	-0.217054999992251	0.0112050009891391	0.0868749992921948	0.218895007669926	0.19552999958396	0.203104998916388	0.238590008020401	0.226330007612705	0.135439999401569
7247	tS(AGA)E	0.0629549992736429	0.161754997819662	0.182799996435642	0.451810003817081	0.760600003600121	0.822990009188652	0.942395001649857	0.955755001306534	0.902415010333061	0.824840015172958	0.845175004005432	0.796215003728867	0.545290008187294	0.56865000128746	1.20140499770641	1.82163996696472	2.2691049695015	2.66194496154785	2.66915494203568	2.67361997365952	2.57479500770569	2.47281996011734	2.44144991636276	2.43831993341446	2.54798001050949	2.52546000480652	2.64400999546051	2.73881003856659	2.84204001426697	3.27924997806549	3.70841999053955	3.72856996059418	3.43143000602722	2.73289005756378	1.84069001674652	0.756089967489243	0.158879997581244	0.0200600000098348	0.00922999982722104	-0.0175299999304116	-0.0242099992930889	-0.0262499998323619	-0.107799998670816	-0.174429999291897	-0.237919996678829	-0.342899993062019	-0.491969990730286	-0.514700010418892	-0.519459995627403	-0.575919979810715
7266	tM(CAU)E	0.636980003118515	0.657850009202957	0.685339987277985	0.69575001001358	0.772929984331131	0.772860014438629	0.776100015640259	0.698329985141754	0.438629996776581	0.439369997382164	0.463089999556541	0.45266999900341	0.327770006656647	0.361549991369247	0.412239989638329	0.442219996452332	0.515669989585877	0.51654999256134	0.453120002150536	0.494649988412857	0.615420007705688	1.15032999515533	1.94807996749878	2.44350998401642	2.71033000946045	2.72322500944138	2.66161504983902	2.65671504735947	2.64573501348495	2.76835997104645	2.4835300385952	1.21634999080561	-0.296985010476783	-1.0049100369215	-1.32742498517036	-1.95469501614571	-1.60486499071121	-1.18125503063202	-0.829825001955032	-0.321480005979538	0.59728000164032	1.31907002329826	1.89340997934341	2.07242500185966	2.56467003822327	3.11698999404907	3.53007497787476	3.43858004808426	2.52637007832527	1.36214002966881
7336	tQ(UUG)E2	-0.712039998173714	-0.244505006819963	1.21993998810649	2.13146498203278	2.66201502084732	2.9113850235939	2.35353502035141	2.0086899459362	1.46996001005173	1.32464998960495	1.32795498371124	1.30550496578217	1.29102000594139	1.21143501996994	1.00091997981071	0.99052500128746	0.962760001420975	0.989864975214005	0.912429988384247	0.906214985251427	0.983519998192787	1.10998000502586	1.6000649869442	1.97310503721237	2.27762509584427	2.65693998336792	3.05633997917175	3.13506000041962	3.12119994163513	2.72002992630005	1.65403996706009	1.09004000425339	0.918240010738373	0.702780014276504	0.640119999647141	0.676919990777969	0.666629987955093	0.631449991464615	0.559549999237061	0.53849002122879	0.259639999270439	-0.12169000543654	-0.514920005202293	-0.946869999170303	-1.38762003183365	-1.93888996839523	-2.74484000205994	-3.52718999385834	-3.98914999961853	-4.14663009643555
7349	tK(CUU)E1	0.320294994115829	0.212940005213022	0.0474050022661686	-0.297865004092455	-0.813695004582405	-2.02295498251915	-2.72869002819061	-2.92016000747681	-3.28858001232147	-3.45068507194519	-3.62970998287201	-3.1704249382019	-2.47065504789352	-2.11231998205185	-1.66514504551888	-1.33508998453617	-0.764644998311997	-0.337360005825758	-0.105220001284033	0.0802300012670457	0.532089993357658	1.47198500037193	2.3829500079155	2.94028496742249	3.07214993238449	3.08436994552612	3.04324998855591	3.03223991394043	3.00870003700256	2.98086009025574	2.59495997428894	1.41892001628876	0.125279996171594	-0.532480022311211	-0.802910006046295	-1.03347997665405	-1.1070600271225	-1.03071998357773	-0.852539998292923	-0.653819990158081	-0.34481999874115	-0.139020001888275	-0.0962900005280971	-0.0791599996387959	-0.0733400009572506	-0.0858499996364117	-0.165299995243549	-0.210309998691082	-0.150059998035431	-0.139289996027946
7352	tR(UCU)E	-1.41047501564026	-1.12980000674725	-1.00237502157688	-0.932550013065338	-0.781774997711182	-0.927500009536743	-1.27827498316765	-1.40119999647141	-1.48947501182556	-1.7987499833107	-2.65635001659393	-2.65212500095367	-1.50794999301434	-0.467574998736382	-0.143300001043826	0.0610749996267259	0.186750002205372	0.236825000494719	0.29195000231266	0.392875000834465	0.656525000929832	1.65287503600121	2.69072496891022	3.33489996194839	3.51912498474121	3.56841990947723	3.55564000606537	3.4575199842453	3.42416999340057	3.29874999523163	2.93857998847961	2.15165998935699	1.69525997638702	0.517140004038811	-0.388529995083809	-0.679599988460541	-0.713689988851547	-0.557409983873367	-0.45426000058651	-0.386699995398521	-0.271169994771481	-0.196710000932217	-0.0929400019347668	-0.0959400035440922	-0.0411300003528595	-0.0634299993515015	-0.0632500013336539	-0.0881500001996756	-0.0785800013691187	-0.241310000419617
7444	tE(UUC)E1	0.270099997520447	0.279449999332428	0.251490005850792	0.266340005397797	0.107710000872612	-0.0120699999853969	0.0126200008206069	-0.00174999989685602	-0.022679999563843	-0.0330000003799796	-0.0110400000587106	0.0427900012582541	0.201950000226498	0.370270010828972	0.258360004425049	0.180269999802113	0.14968000203371	0.125219996273518	0.0751799985766411	0.0284399999305606	-0.0813899978995323	0.795000011473894	2.07420006990433	2.86264002323151	3.13887000083923	3.22653498649597	3.14644503593445	3.08261989355087	2.83043998479843	2.58095507621765	2.06656499505043	1.48310998082161	1.41806996464729	1.2841500043869	1.15284501314163	0.970875012874603	0.96839499771595	0.958155009150505	0.955484998226166	1.00567001700401	0.982744979858398	0.850150007009506	0.679649996757507	0.683385011553764	0.577219974994659	0.662695020437241	0.720490005612373	0.758254998922348	0.776165011525154	0.794939985871315
7513	tH(GUG)E1	0.38029999434948	0.2441600009799	0.17397999688983	-0.162830004096031	-0.567819982767105	-0.899859982728958	-1.12157000303268	-1.42101000547409	-1.59052999019623	-1.9832400560379	-1.98473999500275	-1.31363001465797	-0.352019993215799	0.00978999924845994	0.214419995248318	0.305190002918243	0.35563001036644	0.386699998378754	0.407320001721382	0.478400009870529	0.656380009651184	1.52619997262955	2.29342999458313	2.47285003662109	2.65355000495911	2.76342505216599	2.83262493610382	2.86491492986679	2.87114999294281	2.67628004550934	2.25528998374939	1.76784002184868	1.1794999986887	0.833339977264404	0.744374996423721	0.647670003771782	0.555025014281273	0.552085000276566	0.405849996209145	0.37945000231266	0.453355005383491	0.636804980039597	0.551625004410744	0.536890006065369	0.666080021858215	0.608025005459785	0.416340011358261	0.352540001273155	0.241284994781017	0.158840000629425
7618	tQ(UUG)E1	-2.01420000195503	-1.29972504079342	-0.742524996399879	-0.252650000154972	0.364000000059605	0.841449990868568	1.09149998426437	1.29002499580383	1.32957503199577	1.32472503185272	1.21864998340607	1.30134996771812	1.3461500108242	1.4599249958992	1.37575000524521	1.2844250202179	1.38727504014969	1.55072501301765	1.65737503767014	1.63805001974106	1.49895000457764	1.64882501959801	1.86560001969337	2.28369998931885	2.35239994525909	2.46902995109558	2.51321001052856	2.3756799697876	1.84645998477936	1.2400100171566	0.66926999092102	0.476399999856949	0.457069995999336	0.322819997370243	0.0617200009524822	-0.0513200007379055	0.0626599982380867	0.357860004901886	1.14725999832153	2.0781699180603	1.48124998807907	1.08800996541977	0.791239988803863	0.731720006465912	0.703710007667542	0.685329979658127	0.660799992084503	0.600389993190765	0.543749988079071	0.0995599985122681
7707	tS(UGA)E	0.278560000658035	0.271389999985695	0.275229999423027	0.266159996390343	0.362129989266396	0.304849989712238	0.189930000901222	0.217409999668598	0.246490000188351	0.250919991731644	0.255829992890358	0.232799997925758	0.21812999099493	0.0166999992914498	0.155609997920692	0.28729000389576	0.337129998207092	0.353500008583069	0.367519995570183	0.385580003261566	0.427950006723404	0.907409977912903	1.94145996570587	3.08901000022888	3.31954998970032	3.38196499347687	3.36984001398087	3.28750998973846	2.98729008436203	2.50620999336243	1.84005497097969	1.21009001731873	0.899929997324943	0.630050015449524	0.586565017700195	0.582720005512238	0.598589995503426	0.639064991474152	0.706845000386238	0.736664998531342	0.617710012197495	0.356355002522469	-0.188340006768703	-0.450589998066425	-0.529694999754429	-0.670104995369911	-1.02672002911568	-1.7529050052166	-2.98699502944946	-3.63271499872208
7760	tA(UGC)E	0.522375017404556	0.475750006735325	0.450925000011921	0.521374985575676	0.440949998795986	0.326724998652935	0.221874993294477	0.218849997967482	0.185925003141165	0.0961000029928982	-0.123124997597188	-0.542174994945526	-1.30267499387264	-1.72977501153946	-1.45347502827644	-1.18050000071526	-1.04792499542236	-0.946124985814095	-0.717075020074844	-0.290525000076741	0.583250020164996	1.56385004520416	2.50080001354218	3.10334998369217	3.3116250038147	3.44881007671356	3.5666600227356	3.66056001186371	3.58897995948792	3.93924994468689	3.69459998607635	2.86957993507385	2.49433000087738	1.93642003536224	1.38076001405716	1.08198997974396	1.09335001707077	1.02590000629425	1.02573001384735	1.0015700340271	0.939980006217957	0.909500008821487	1.05644998550415	1.23202998638153	1.32241998910904	1.37985998392105	1.7383100271225	2.47245006561279	3.08485007286072	3.66061995029449
7860	tE(UUC)E2	-1.64604998826981	-1.2064600020647	-0.477565003186464	-0.0285000007599592	0.303979998454452	0.572815001010895	0.558120009303093	0.504680003225803	0.387810005247593	0.373959998786449	0.281795004010201	0.161409996077418	0.0564150001853704	-0.363454991579056	-0.740794998407364	-0.758409997820854	-0.653880000114441	-0.61334000825882	-0.579095003008842	-0.638080006837845	-0.710565003380179	0.606005011871457	2.12365497946739	2.79846497774124	2.96201496124268	3.08760998249054	3.111510014534	3.1728700876236	3.16446998119354	3.07704997062683	3.03378002643585	2.9859500169754	2.86482999324799	2.55354001522064	2.35412003993988	1.87797003984451	1.83493996858597	1.70571001768112	1.3254900097847	1.09680004119873	1.02920000553131	0.98976998925209	0.971130001544952	0.939229989051819	0.918320006132126	0.871450006961823	0.831370013952255	0.845609998703003	0.419150000810623	0.0826300004497171
8013	tH(GUG)E2	-0.0667899994179606	-0.325650006532669	-0.421440002322197	-0.587749990820885	-0.838660001754761	-0.966929966211319	-0.739370006322861	-0.619410020112991	-0.257850012183189	0.0727200021967292	0.291480000317097	0.457420003414154	0.556959989666939	0.655840003490448	0.6855200111866	0.764759993553162	0.850109988451004	0.891479992866516	1.02023998498917	1.04212001562119	1.13366003036499	1.58820003271103	2.05650998353958	2.34788000583649	2.44202992916107	2.48860495090485	2.73911504745483	2.92458498477936	2.82231994867325	2.65966506004334	2.30182008743286	1.82216501832008	0.898100006580353	0.691904991865158	0.526250010728836	0.447230005264282	0.336785006523132	0.21609500348568	-0.0427799981087446	-0.739315006136894	-1.54059001803398	-2.06048495769501	-2.74171998500824	-2.48150008916855	-2.02780496478081	-1.42858998775482	-1.06171500086784	-0.856504991650581	-0.971415016055107	-1.17357499599457
8016	tK(CUU)E2	-2.56754996776581	-2.58401989936829	-2.6675300359726	-2.58683009147644	-2.68074998855591	-2.60384001731873	-2.51415994167328	-2.73386995792389	-2.98599994182587	-2.92771005630493	-2.7473400592804	-2.47044003009796	-1.96092004776001	-1.49638003110886	-1.20647999048233	-0.94370002746582	-0.641870003938675	-0.514979988336563	-0.439170002937317	-0.318750002980232	-0.0159400016069412	0.82292999625206	2.46690998077393	2.8627400636673	3.23407998085022	3.38446490764618	3.40441994667053	3.39846993684769	3.3771399140358	3.4747150182724	3.65128498077393	3.36634503602982	3.02877992391586	2.47938003540039	2.17260497808456	1.51476498842239	1.23428500890732	0.884624993801117	0.645359992980957	0.419010001420975	0.295589996874332	0.122195002855733	-0.096455001225695	-1.01151001527905	-1.89478501677513	-3.02993000745773	-3.70816004276276	-3.75235999822617	-3.4180800318718	-3.01004998683929
8023	tV(AAC)E1	0.531690004467964	0.559639981389046	0.542745023965836	0.473815001547337	0.483335012197495	0.482685001194477	0.399139998853207	0.390809997916222	0.400784988701344	0.392615008354187	0.376575003564358	0.394455006718636	0.446174994111061	0.540144999325275	0.727749985456467	0.805944994091988	0.828485006093979	0.819710010290146	0.840360000729561	0.906484991312027	1.06457002162933	1.40425000786781	2.19082000851631	2.62651997804642	3.06266005039215	3.22620010375977	3.2216500043869	3.11739993095398	2.86245000362396	2.47365009784698	1.44115000963211	0.992049962282181	1.00500002503395	0.988450020551682	0.967749983072281	0.941850006580353	0.949149996042252	0.99619996547699	1.08670002222061	1.40064996480942	1.64875000715256	1.88109999895096	2.28914999961853	1.92974996566772	1.0516499876976	0.946600019931793	0.785500019788742	0.780699998140335	0.833999991416931	0.786900013685226
8037	tI(AAU)E1	-1.68960002064705	-2.16725000739098	-2.37295001745224	-2.45672506093979	-2.40735000371933	-2.55529999732971	-2.49750000238419	-2.31132501363754	-2.38659995794296	-2.40702509880066	-2.3313000202179	-2.4068249464035	-2.29592496156693	-2.14120000600815	-2.05407494306564	-1.9526250064373	-1.72645002603531	-1.58292499184608	-1.26270002126694	-0.916974991559982	0.0148500129580498	1.65764996409416	2.6568249464035	2.98582500219345	3.35159993171692	3.4861899137497	3.42535991668701	3.22143006324768	2.88505003452301	2.14818992614746	1.49557003974915	0.943560028076172	0.747719997167587	0.568319988250732	0.453269997239113	0.4025700122118	0.355839997529984	0.152249998599291	-0.250759993493557	-0.656109982728958	-0.907890003919601	-1.12228997945786	-1.47686001062393	-2.02819998264313	-2.41599009037018	-2.36581997871399	-2.16828000545502	-1.71927998065948	-1.24910999536514	-1.05482002496719
8092	tV(AAC)E2	-1.49744000434875	-1.31852999925613	-1.19011002779007	-0.900909978151321	-0.137230000924319	0.049130001431331	0.0796000015921891	0.0819600015878677	0.0982699990272522	0.109999997913837	0.131689997017384	0.144630001485348	0.134180001914501	0.227199998497963	0.25188999325037	0.258539995551109	0.269429993629456	0.226009999215603	0.190609994530678	0.226150001585484	0.275449997186661	0.477850008010864	1.22574999332428	1.94417003393173	2.35071997642517	2.58927000761032	2.7349800825119	2.77842004299164	2.72994505167007	2.24949005842209	1.52744501233101	0.884775018692017	0.376970000565052	0.188695001602173	0.0601250007748604	0.0507949998602271	0.0348750001750886	0.209355001617223	0.312945000827312	0.3133499994874	0.287630005180836	0.162299999594688	0.160920000076294	0.117230001837015	0.0555700013414025	0.0257000003941357	-0.0489299996756017	-0.0342650002799928	0.033260000590235	0.134339997731149
8123	tE(UUC)E3	-2.98051998615265	-2.66670994758606	-2.59487006664276	-2.16844997406006	-1.3251500248909	-0.410819998383522	-0.0919599995017052	0.0756599988788366	0.11906999796629	0.13026999682188	0.259859998524189	0.302539992332458	0.276440000534058	0.168769995868206	0.126049996167421	0.211729998886585	0.243689997494221	0.236410000920296	0.196239998936653	0.161220000684261	0.474260002374649	1.66731996536255	2.37526001930237	2.78125	2.90228004455566	2.92249000072479	2.92679998874664	2.93008996248245	2.8839500784874	3.03736505508423	3.62121007442474	3.51394007205963	1.63088000416756	0.426975001394749	0.2809750020504	0.273540005087852	0.291619998216629	0.329620008170605	0.360300000011921	0.344830004870892	0.246229995042086	0.0721400008536875	-0.448829990532249	-1.34880999326706	-2.15767000317574	-2.57992001771927	-3.04636002779007	-3.31277508735657	-2.90059502124786	-1.97438995242119
8134	tR(ACG)E	-0.558030009269714	-0.592929995059967	-0.731789988279343	-0.881049990653992	-1.00666997432709	-1.13187998533249	-1.0291600227356	-0.835260009765625	-0.637479993700981	-0.268499991297722	-0.0841000003740191	0.158920006081462	0.383940005302429	0.56926999092102	0.690400004386902	0.795649999380112	0.972029995918274	1.03898000717163	1.0807500243187	1.10961000919342	1.12044003009796	1.52477997541428	1.98323998451233	2.31954004764557	2.57493994235992	2.64544999599457	2.7493800163269	2.92447494268417	2.99076006412506	3.20584495067596	3.91866497993469	4.14741988182068	3.08331497907639	2.30680506229401	1.90550000071526	1.96749503016472	2.12800002098083	2.02054995894432	1.72754502296448	1.50547499656677	1.12411999702454	0.972110024094582	0.742725005745888	0.482570004463196	0.413489992916584	0.375304993987083	0.321835009753704	0.0655800013802946	0.176389998849481	0.412470002472401
8227	tI(AAU)E2	0.493839991092682	0.498609986901283	0.477249994874001	0.495069998502731	0.169489994645119	-0.215659990906715	-0.701950007677078	-0.898350024223328	-1.09276000261307	-1.18139996528625	-1.22341997623444	-1.51903998851776	-1.40935995578766	-0.960159975290299	-0.44822001606226	-0.127159997820854	-0.0359499996528029	-0.00116999978199601	0.0717599987983704	0.11952999830246	0.356870004534721	1.12464996576309	2.04999005794525	2.56078007221222	2.88671004772186	3.03051499128342	3.07184003591537	3.08581010103226	3.09201507568359	3.15319998264313	3.6587349653244	3.34802001714706	1.93933992087841	0.560615000128746	0.372594998776913	0.270515011250973	0.285919997096062	0.297860012948513	0.310745000839233	0.34043999761343	0.244584998860955	0.0528349999338388	-0.105355001240969	-0.17748000100255	-0.255759990215301	-0.268975004553795	-0.303110000491142	-0.241709998250008	-0.229484998434782	-0.0760049993172288
8473	tP(UGG)F	-0.607400000095367	-0.510825008153915	-0.36879999935627	-0.167700000107288	0.113849997520447	0.130475003272295	0.118025001138449	0.112250000238419	0.105325000360608	0.110175000503659	0.110150000080466	0.0877500027418137	-0.0347000006586313	0.0882249996066093	0.266975000500679	0.521274998784065	0.606475010514259	0.642300009727478	0.654949992895126	0.694224998354912	0.750100016593933	1.11432500183582	2.09269997477531	3.16100001335144	3.80472499132156	4.11653008460999	4.08827996253967	4.06554002761841	4.13759002685547	4.07597985267639	3.83211996555328	2.85233006477356	1.29658001065254	0.321399999409914	0.0116000015288591	-0.147089998051524	-0.39869000017643	-0.381700012087822	-0.257440000772476	-0.256449994444847	-0.125439999252558	-0.140440000593662	-0.22468000203371	-0.266649994254112	-0.252569994330406	-0.298289999365807	-0.361090007424355	-0.386369997262955	-0.409449997544289	-0.292730003595352
8544	tN(GUU)F	-3.70769492387772	-3.64477001428604	-3.35557498931885	-3.08961995840073	-3.18777500391006	-3.26967499256134	-3.31098498106003	-3.10544500350952	-3.14769002199173	-3.18764004707336	-3.1158300280571	-3.13581998348236	-2.42270498871803	-1.44088001251221	-1.0190799921751	-0.803319990634918	-0.708870017528534	-0.588049998879433	-0.414624990522862	-0.248495003581047	-0.11112500205636	0.70927999317646	2.24297000169754	2.75288504362106	2.79685001373291	2.81257998943329	2.82346003055572	2.68404002189636	2.51732003688812	2.29788994789124	1.25078998804092	0.0744799986481667	-0.160929997265339	-0.283979994058609	-0.3916100025177	-0.525960010290146	-0.576089978218079	-0.465649998188019	-0.411550007760525	-0.336939996480942	-0.620270019769669	-0.65472000837326	-0.739369994401932	-0.692310011386871	-0.673649996519089	-0.71580001115799	-0.638490009307861	-0.161520001105964	0.0149599995464087	-0.000420000031590462
8579	tF(GAA)F	-0.261309993267059	-0.321949994564056	-0.433690011501312	-0.779945003986359	-1.07139001488686	-1.24483999609947	-1.6856250166893	-1.90720001459122	-1.83977998495102	-1.64407998323441	-1.38319000601768	-0.863819989305921	0.279095005593263	0.526724991202354	0.762864997982979	0.916319984197617	0.90906999707222	0.931864994764328	0.952859988808632	0.9636549949646	0.878409999608994	1.17836000323296	2.0763400375843	2.83641000986099	3.39456993341446	3.41904995441437	3.40038993358612	3.36519000530243	3.41065998077393	3.4868100643158	3.56745002269745	3.47174997329712	2.231169962883	0.327390000969172	-0.198709996044636	-0.02162000015378	0.192399998009205	0.273639994859695	0.316939997673035	0.322730004787445	0.377610000967979	0.495559999346733	0.438070008158684	0.24928000420332	0.0886499993503094	-0.0197499992325902	-0.101380001008511	-0.0891699999570847	-0.0921299993991852	-0.163960000127554
8591	tG(GCC)F1	-1.00502499938011	-0.994004985690117	-1.23373503983021	-1.53854503035545	-1.78469502925873	-2.25712498426437	-2.5628050327301	-2.71497497558594	-2.43000501394272	-2.33679001331329	-2.17076503038406	-1.99118498563766	-1.38977999687195	-0.901660013198853	-0.719890016317368	-0.710870006680489	-0.778225019574165	-0.761110001802444	-0.707599994540214	-0.669539988040924	-0.228064984083176	1.22410002052784	2.04878998994827	2.57287496328354	2.71604996919632	2.79310994148254	2.82127001285553	2.8194899559021	2.81891000270844	3.0219899892807	4.01289989948273	3.13633990287781	1.46256002187729	0.779670000076294	0.36414999961853	0.357350000739098	0.384610003232956	0.40998999774456	0.428940007090569	0.406339991092682	0.27229999601841	0.0676100008189678	0.0152400003746152	0.0341299999505281	0.0113799999468029	-0.0082799996715039	-0.0429900001734495	-0.0642799995839596	-0.0760799989104271	-0.173120000958443
8606	tY(GUA)F1	0.420819997787476	0.423540005087853	0.269019995629787	0.0953599985688925	-0.03429000005126	-0.0588899992406368	-0.0623600006103516	-0.0625300005078316	-0.0416699999943376	-0.0422699987888336	-0.133929999172688	-0.0397300003096461	-0.0122399996966124	0.0343000005930662	0.108659996092319	0.120559997111559	0.110289999097586	0.100879999250174	0.218469998240471	0.567119985818863	1.03084002137184	1.80706006288528	2.82932007312775	3.04597005844116	3.04931995868683	3.00223996639252	2.95898996591568	2.79679493904114	2.64943499565125	2.43261501789093	1.45545002222061	0.224339993670583	-0.249654999002814	-0.448905010521412	-0.689815008640289	-1.08100001215935	-1.72087998390198	-2.67922502756119	-3.27852009534836	-3.41894505023956	-3.08732999563217	-2.79576001167297	-2.84109998941422	-2.8189001083374	-2.83615503311157	-2.83612006902695	-2.35079500079155	-0.841245006024838	0.083005004376173	0.610690003633499
8634	tG(GCC)F2	0.451459988951683	0.454719999432564	0.449999994039536	0.4591000020504	0.433499994874001	0.143450000882149	-0.439489990472794	-0.603519988059998	-0.629069995880127	-0.660150021314621	-0.640580004453659	-0.668809992074966	-0.500450006127357	0.206990002095699	0.455920001864433	0.586990004777908	0.660169994831085	0.710340005159378	0.714329981803894	0.742300003767014	0.85968000292778	1.06824001073837	1.69253002405167	2.35147004127502	2.67800993919373	2.74321001768112	2.7479300737381	2.73053505420685	2.66170997619629	2.7524649977684	2.47010498046875	1.48971000909805	0.593910001218319	0.296359993517399	0.0456199988955632	-0.0109350001672283	0.0236199997831136	0.077890002168715	0.107179999724031	0.116565000079572	0.152790000475943	0.118235001340508	0.0219450008356944	0.0191050000488758	-0.00731999962590635	-0.0584549995139241	-0.10615500099957	-0.112444999068975	-0.130904998630285	-0.0635850007878616
8649	tS(GCU)F	0.275895000249147	0.281520000100136	0.270800000429153	0.324379999935627	0.323185004293919	0.400765000283718	0.41360999494791	0.450634995102882	0.470720003545284	0.459765005111694	0.397104994952679	0.0568849958479404	-0.480049987882376	-0.893939992785454	-0.741444993019104	-0.59153499007225	-0.470810002088547	-0.391190005838871	-0.311410009860992	-0.0705699991434812	0.623274992778897	1.4254999756813	2.46621499061584	3.1971400141716	3.61601008176804	3.70073001384735	3.79887006282806	3.87458004951477	3.93085007667541	3.88632001876831	4.02020001411438	3.08861999511719	0.940540015697479	-0.249120000004768	-0.551500010490418	-0.81793001294136	-1.04249999523163	-1.09447002410889	-1.00387997627258	-0.789259988069534	-0.583369982242584	-0.0933000013232231	0.229029997810721	0.22218000292778	0.261479988694191	0.269400000572205	0.261320000886917	0.203089998662472	0.218129999935627	0.195440000295639
8678	tA(AGC)F	0.609340006113052	0.624479997158051	0.624879992008209	0.625560003519058	0.365420001745224	-0.123460000753403	-0.584700009226799	-0.821790015697479	-0.93704000711441	-0.972970020771027	-1.13955000638962	-1.37425000667572	-1.40200999975204	-0.318259997665882	0.595249992609024	0.815730005502701	0.939259988069534	0.975139987468719	0.977029991149902	1.00219000577927	1.03584999442101	1.50698999166489	2.65340003967285	3.54419000148773	3.96075003147125	3.9785749912262	4.03540003299713	4.07007491588593	4.14370000362396	4.24962496757507	3.73617506027222	1.89432495832443	0.637300007045269	0.383999988436699	0.395624995231628	0.401225000619888	0.410675004124641	0.423074997961521	0.40650000423193	0.191500000655651	0.0833000000566244	0.0795499999076128	0.019500000285916	-0.00777500018011779	-0.0195000001695007	-0.0129999998025596	-0.0288499994203448	-0.141024997457862	-0.0536500014713965	0.0487249983125366
8693	tY(GUA)F2	-0.206315000355244	-0.255000003427267	-0.247299996763468	-0.14867000207305	-0.269340000301599	-0.275200000405312	-0.242480003088713	-0.205290003865957	-0.201819997280836	-0.184694997221231	0.140065003931522	0.40009999871254	0.538034996390343	0.555990001559257	0.571720018982887	0.574745011329651	0.586595007777214	0.641915008425713	0.989004981517792	1.71054002642632	2.5613849401474	2.9836699962616	2.93745000362396	3.109314930439	3.17654500007629	3.19089007377625	3.18101994991302	2.96823995113373	2.42379002571106	2.134850025177	1.52587002515793	1.10370001792908	0.823850017786026	0.739079993963242	0.720069998502731	0.668130004405975	0.604750007390976	0.574439996480942	0.360750007629395	0.166789999604225	0.216649997234344	0.31525000333786	0.333609998226166	0.32941999733448	0.325579991936684	0.323080006241798	0.389310002326965	1.47060000896454	2.91454999446869	2.40101997852325
8742	tK(CUU)F	0.0744499992579222	0.00955000054091215	-0.0761500000953674	-0.21254999935627	-0.347750008106232	-0.556250005960464	-0.553299993276596	-0.42339999973774	-0.359950006008148	-0.147999998182058	-0.0468999994918704	0.0723000001162291	0.152000002563	0.239450000226498	0.307950004935265	0.265000000596046	0.25050000846386	0.342600002884865	0.427849993109703	0.766550004482269	1.40184998512268	2.34619998931885	3.22119998931885	3.52105009555817	3.57490003108978	3.63410003185272	3.6671800494194	3.69176498651505	3.60910009145737	3.61147997379303	3.80095508098602	3.22162494659424	2.40386001467705	1.46290502548218	1.16416000425816	0.840170004963875	0.592615011334419	0.517704999446869	0.349894993007183	0.32797999382019	0.319890010356903	0.339055003225803	0.350365000963211	0.305525007098913	0.167645002156496	0.114030000194907	0.114385002478957	0.253645005822182	0.271270011365414	0.269074989855289
8989	tV(AAC)G3	1.12670001983643	1.41050002574921	1.23763997554779	0.890950000286102	0.628639990091324	0.641550016403198	0.664020001888275	0.670899993181229	0.726330006122589	0.726030015945435	0.74533998966217	0.758429998159409	0.674760007858276	0.434510007500648	0.279130005836487	0.301660007238388	0.421010008454323	0.516719996929169	0.622719979286194	0.685909992456436	0.924069982767105	1.68586003780365	2.66334002017975	3.19649996757507	3.36184005737305	3.3636349439621	3.37405498027802	3.26471501588821	3.18292505741119	2.78945497274399	1.68109998703003	1.27173001766205	0.957334989309311	0.746255016326904	0.617200022935867	0.69722501039505	0.803185018897057	0.908030015230179	0.617685002088547	0.409819996356964	0.44627500474453	0.488260002434254	0.51453499943018	0.468275003135204	0.451060000061989	0.362024998664856	0.208595000952482	0.334845005720854	0.39126999527216	0.438085000216961
9064	tH(GUG)G1	-2.06634995937347	-1.83930999040604	-1.44057997465134	-1.04362000226974	-0.408199995756149	0.110529997944832	0.405049988627434	0.623090004920959	0.869089984893799	1.00020999312401	1.06706997156143	1.1062099814415	1.10178998708725	0.806660008430481	0.550190013647079	0.534920006990433	0.511969998478889	0.388740000128746	0.336660009622574	0.363000005483627	0.432270005345345	0.830650013685226	1.61809000968933	2.17906996011734	2.40213997364044	2.58309996128082	2.86729997396469	2.8673250079155	2.80334997177124	2.37059995532036	1.56652498245239	1.16242499649525	0.742549985647202	0.531249992549419	0.433574996888638	0.438074991106987	0.451375000178814	0.470399998128414	0.419600009918213	0.304825000464916	0.212600000202656	0.201600003987551	0.178574997931719	0.136999998241663	0.122324999421835	0.0800500018522143	0.100000000558794	0.131774999201298	0.195075001567602	0.144749997183681
9071	tK(UUU)G1	0.737570008635521	0.727765008807182	0.693970003724098	0.54855499714613	0.1117850035429	-0.686294995248318	-0.665499994158745	-0.75339497923851	-0.716610011458397	-0.776164999604225	-0.778949993848801	-0.517284996807575	-0.0451600022614002	0.435249995440245	0.580394990742207	0.603049996495247	0.592560014128685	0.587504982948303	0.594645002484322	0.644044989347458	0.685149982571602	0.900440010428429	2.01558997631073	2.84269498586655	3.38065491914749	3.73591995239258	3.81059997081757	3.67255003452301	3.36748995780945	3.0110600233078	2.6577999830246	2.22039000988007	1.8256500005722	1.63445001840591	1.45906999111176	1.41089998483658	1.4091099858284	1.39353003501892	1.41692999601364	1.38821997642517	1.45886000394821	1.30623996257782	1.04948999881744	0.284160006046295	-0.837029966711998	-1.53122001886368	-1.73074001073837	-1.96143000125885	-2.05006996393204	-2.0691999912262
9083	tK(CUU)G1	0.492690008878708	0.519540011882782	0.704719984531403	0.804860001802444	0.650569993257523	0.552709996700287	0.537730002403259	0.556120002269745	0.602629995346069	0.648019999265671	0.581259989738464	0.526049995422363	0.494829994440079	0.409720009565353	0.359549990296364	0.335759991407394	0.40227999985218	0.44898000061512	0.484129992127419	0.631749999523163	0.806919997930527	1.93121002912521	2.7257000207901	3.14690001010895	3.16335995197296	3.08087499141693	2.93423994779587	2.73077994585037	2.25418006181717	1.89585497975349	1.42023000121117	1.26065999865532	1.20893500447273	1.1809500336647	1.15834501981735	1.14391495585442	1.26038498878479	1.37631998062134	1.2998349905014	0.79293999671936	0.529795011878014	0.495810000598431	0.473574995994568	0.484084996581078	0.466499993205071	0.508879990875721	0.49403500109911	0.241874997317791	0.103310003131628	0.0758900001645088
9206	tK(CUU)G2	-0.0218100002966821	-0.0598500011954457	-0.0569799993187189	-0.101079998165369	-0.0387199990451336	-0.0414000000804663	-0.062270000576973	-0.0979099988937378	-0.0881299991160631	-0.0817999966442585	0.09898999966681	0.242659994959831	0.269579993188381	0.312989991903305	0.32729999423027	0.335110008716583	0.347130000591278	0.556190004944801	1.27390998601913	2.38028002977371	3.35331001281738	3.42096996307373	3.21631999015808	3.17949001789093	3.13081998825073	3.14169996976852	3.09775000810623	2.86599999666214	2.50870001316071	1.83252501487732	0.835700020194054	0.534875005483627	0.516475021839142	0.481125012040138	0.427950002253056	0.383549995720387	0.400899991393089	0.498500004410744	0.570125013589859	0.480250015854836	0.321375004947186	0.259874992072582	0.288400009274483	0.294299997389317	0.29339998960495	0.252474993467331	0.230075001716614	0.25449999794364	0.251249995082617	0.278549991548061
9249	tL(CAA)G1	-1.46780002117157	-1.35984998941422	-1.35095000267029	-1.50295001268387	-1.68945002555847	-2.17719995975494	-2.54739999771118	-3.04624998569489	-3.11905002593994	-3.41260004043579	-3.6834499835968	-3.6285001039505	-2.82304990291595	-0.473550006747246	0.13119999691844	0.345100000500679	0.474299997091293	0.520599991083145	0.616349995136261	0.69650000333786	0.743149995803833	0.936299979686737	1.88105005025864	2.96660006046295	2.89970004558563	2.9777450799942	3.18490999937057	3.38351998329163	3.48408502340317	3.38382004499435	3.28948500156403	3.12788504362106	2.88587000370026	2.50026997327805	2.11980995535851	1.56175501346588	1.09076500535011	0.939960017800331	0.885915017127991	0.785579997301102	0.76618002653122	0.709274992346764	0.60229999423027	0.53279497474432	0.414190004765987	0.21765499971807	0.0131400000303984	-0.0563350000884384	-0.0322350006084889	-0.088475001975894
9403	tW(CCA)G1	0.265600003302097	0.258600004017353	0.29619999974966	0.267824999988079	0.354825004935265	0.228375002741814	0.152950000017881	0.241225000470877	0.386875003576279	0.506575003266335	0.500225000083447	0.51087499409914	0.230825001373887	-0.0618999991565943	-0.21984999999404	-0.305399999022484	-0.41610000282526	-0.571575008332729	-0.504899993538857	-0.520900003612041	-0.143474999815226	0.617349985986948	1.53050000965595	2.07504996657372	2.31874996423721	2.52344996929169	2.65668001174927	2.72158997058868	2.68034002780914	2.59131996631622	2.50136005878448	2.45422005653381	2.25687999725342	2.1490700006485	2.18244001865387	2.18515999317169	2.09723002910614	1.98027002811432	1.77117999792099	1.44214004278183	1.14768000841141	0.952420008182526	0.894190007448196	0.847960007190704	0.726559978723526	0.607729983329773	0.431210005283356	0.152939993143082	-0.852889984846115	-0.731330001354218
9484	tH(GUG)G2	0.268250003457069	0.297200009226799	0.326200008392334	0.364749997854233	0.367450013756752	0.419350013136864	0.411449998617172	0.457650005817413	0.456900000572205	0.46815000474453	0.411550000309944	0.41295000910759	0.437399998307228	0.610000014305115	0.548750013113022	0.645199984312057	0.684900015592575	0.760949999094009	0.788149982690811	0.779599994421005	0.834099978208542	1.22655004262924	1.94545006752014	2.80050003528595	3.25805008411407	3.42008501291275	3.34148004055023	3.48330494165421	3.46679000854492	3.38586000204086	3.66946991682053	3.29546996355057	2.75687000751495	1.93069004416466	0.79354998767376	0.44050000756979	0.458655002713203	0.458600002527237	0.469099999964237	0.462530006468296	0.451034998893738	0.404830001294613	0.48921999335289	0.72270000576973	0.725415009260178	0.601309990882874	0.621160006523132	0.6458899974823	0.559834998846054	0.506904993951321
9495	tE(UUC)G1	-3.43954000473022	-3.71310002803803	-3.88327004909515	-4.00116999149323	-4.40160012245178	-4.6995201587677	-4.91071014404297	-5.17098999023438	-5.15573000907898	-5.10392007827759	-5.01613001823425	-4.97440986633301	-4.54605989456177	-2.3358199596405	-0.89099999666214	-0.662450003623962	-0.592209994792938	-0.535040020942688	-0.4956100076437	-0.361419999599457	-0.0994499981403351	0.67989000082016	2.12332992553711	2.87190997600555	3.15291004180908	3.4570650100708	3.6263649225235	3.69818999767303	3.71671508550644	3.78387500047684	4.37957997322083	2.93333497643471	1.62819998264313	0.669939996302128	0.00724499933421612	-0.335875004529953	-0.510350002348423	-0.527254998683929	-0.617105001211166	-0.811710011959076	-0.548424993827939	-0.0396350007504225	0.271989996731281	0.339649997651577	0.353079997003078	0.34349000453949	0.308189997076988	0.32652999162674	0.333530004322529	0.27715999186039
9665	tE(UUC)G2	-1.22699002027512	-1.17307004928589	-1.05789998173714	-1.0375400185585	-1.2386999964714	-1.0089900135994	-1.0573099732399	-1.03652997016907	-1.04865002632141	-1.02060998082161	-0.711640000343323	-0.3961799941957	0.204010003805161	0.676049995422363	0.86882997751236	0.974229991436005	1.18196001052856	1.37682996988297	1.3598100066185	1.43383997678757	1.30328999757767	1.68820995092392	2.52024002075195	3.36362993717194	3.41954002380371	3.4867950797081	3.60670998096466	3.67679007053375	3.74770002365112	3.92186999320984	3.95592489242554	3.57978497743607	2.87991998195648	1.59535998702049	0.0514200031757355	-0.747224995493889	-0.3778249964118	0.0205149956047535	0.245860003679991	0.334559997916222	0.403610004484653	0.544800013303757	0.747764992713928	1.11160500645638	1.01964500546455	0.860809999704361	0.721439984440803	0.670399993658066	0.624329999089241	0.564000007510185
9676	tR(UCU)G1	-0.0168799999635667	-0.0206349997315556	-0.091035000840202	-0.267575000226498	-0.942944985628128	-2.34758991003036	-2.71233991384506	-2.96698993444443	-2.65399004220963	-2.28943490982056	-2.04563000202179	-1.37780502438545	-0.539579994976521	0.055880007147789	0.633600002527237	0.926525011658669	1.05581497848034	1.09044998884201	1.18135499358177	1.22922503948212	1.24803497195244	2.01846498250961	2.97946000099182	3.79107502698898	3.92694509029388	4.00304996967316	4.02374982833862	4.04530000686646	3.87399995326996	3.68944990634918	3.33875000476837	2.44690001010895	1.89489996433258	1.30185002088547	0.98744997382164	0.821950018405914	0.730500012636185	0.476300001144409	0.448899999260902	0.444849997758865	0.466250002384186	0.375049993395805	0.363350003957748	0.325700014829636	0.254699997603893	0.204649996012449	0.271200001239777	0.239399999380112	0.188450001180172	0.233499996364117
9695	tV(AAC)G1	0.185835004597902	0.187710004299879	0.223180004954338	0.23544000312686	0.165604998916388	-0.0230000000447035	-0.139995003119111	-0.179170003160834	-0.516599990427494	-0.585049995779991	-0.903109988570213	-1.19092499017715	-1.08826999664307	-0.314540003892034	0.0116799999959767	0.13401499800384	0.268535006791353	0.322840006649494	0.410700000822544	0.4443200096488	0.50584999024868	0.83430999815464	2.04157997965813	2.90094494819641	3.15052498579025	3.13265995979309	3.00513000488281	2.92803995609283	2.87320001125336	2.76941993236542	2.39458992481232	1.57569999694824	0.869409996271133	0.537020003795624	0.373820009827614	0.359910008311272	0.31209000647068	0.352250003814697	0.355120003223419	0.242379996180534	0.205629999935627	0.224289996922016	0.279860010743141	0.201570007205009	0.177700002491474	0.189640000462532	0.0326400030404329	-0.162479996681213	-0.146370001137257	-0.0847600027918816
9722	tL(CAA)G2	0.40157999843359	0.416274999082088	0.416740003228188	0.419934996962547	0.47772500962019	0.290954995155334	0.194215004146099	0.0966650031507015	0.060800002515316	0.0764000002294779	0.0897350009530783	0.0916899994015694	0.0817900009453297	0.147584995627403	0.454509995877743	0.930169981718063	1.26059003472328	1.3517850279808	1.36552503108978	1.37571002840996	1.4499950170517	1.6067999958992	2.30102505683899	3.15280499458313	3.45489994287491	3.53810005187988	3.72807006835937	3.87508006095886	3.93590993881226	3.88201992511749	4.24876003265381	4.32823991775513	4.04872002601624	3.78746001720428	3.63450005054474	2.93851008415222	1.7146900177002	1.05062999725342	0.870049995183945	0.842519992589951	0.747559988498688	0.61402999162674	0.575550001859665	0.569150012731552	0.54889001250267	0.574730014801025	0.508519995212555	0.486189982295036	0.36920999288559	0.399929997324944
9770	tF(GAA)G	0.0284349996596575	0.0346500002779067	-0.0419650006107986	-0.16917999945581	-0.371855008602142	-0.702305004000664	-1.0688299715519	-1.11830003857613	-1.11749002933502	-1.17213004827499	-1.21224503517151	-1.25513501763344	-1.47013002038002	-2.22207998037338	-3.5442599773407	-3.83705005645752	-3.25818005800247	-2.88582997322083	-2.2801050901413	-1.3138650149107	-0.590360014140606	0.267725001275539	1.34883503913879	1.76810503005981	2.26305009126663	2.62677998542786	2.71027002334595	2.75255997180939	2.77513000965118	2.74764008522034	2.96667006015778	2.91547000408173	2.19031004905701	0.372429993748665	-1.01131999492645	-2.12303005456924	-2.94885003566742	-3.62185997962952	-3.92058997154236	-3.67379996776581	-2.8494800567627	-1.4599100112915	-0.491049998998642	-0.295759999752045	-0.165600000321865	-0.0612200007773936	0.0586799987126142	0.0982399977743626	0.0519099991768599	-0.0956999989226461
9970	tD(GUC)G1	-3.54089004993439	-3.23947496414185	-2.69223495721817	-1.29879500567913	-0.235015001520514	-0.103510000556707	-0.0986999999731779	-0.0474150007590651	-0.0350400000810623	-0.0446300007402897	-0.0409399991855025	-0.045130000077188	-0.115780001692474	-0.095364998281002	-0.0439899982884526	0.058869999833405	0.110165001824498	0.151199995726347	0.178845001757145	0.18442499563098	0.205234993249178	1.23576002269983	2.80041998028755	3.33440996408463	3.40304999351501	3.47029995918274	3.50230002403259	3.51045000553131	3.27764999866486	2.76285004615784	1.90825003385544	1.19795000553131	0.233100002980791	-0.630499988794327	-2.127749979496	-2.82069993019104	-3.31279993057251	-4.24825000762939	-3.32890009880066	-2.67014992237091	-2.00280004739761	-1.21579998731613	-0.547099977731705	-0.473600000143051	-0.485750019550323	-0.498300015926361	-0.405400007963181	-0.268050000071526	-0.194899998605251	-0.26494999229908
9985	tE(UUC)G3	-1.22412999868393	-1.46554001569748	-1.67429001927376	-1.62446002960205	-1.6583599627018	-1.70141499042511	-1.72983495593071	-1.88099998235703	-2.02740998864174	-2.19174003601074	-1.94920501112938	-1.8964250087738	-1.884860008955	-1.95386001467705	-1.93199499845505	-1.96303503513336	-1.9716800391674	-1.80303004384041	-1.92775998711586	-1.83072494864464	-1.53642002344131	0.0943900108337402	1.33841000497341	1.98554006814957	2.28161498308182	2.39750003814697	2.49325001239777	2.47874999046326	2.42484998703003	2.37389993667603	1.50375002622604	0.816799998283386	0.491550013422966	0.226899996399879	-0.0428499989211559	-0.0831999983638525	-0.0913999974727631	-0.0583999995142221	0.472699999809265	0.717550009489059	0.373700007796288	0.132099997252226	0.0368999987840652	0.0219000000506639	0.053499998524785	0.0830499976873398	0.112100001424551	-0.0423499997705221	-0.0637999996542931	0.126899998635054
9998	tD(GUC)G2	-0.694779995083809	-0.241319996491075	0.382369993627071	1.28745003938675	1.66410001516342	1.75569999217987	1.55412998199463	1.09048996567726	0.93921000957489	1.04122002124786	1.15121001005173	1.09103997945786	1.10365997552872	1.15402997732162	1.08023999929428	1.14990000724792	1.24074999094009	1.3291899561882	1.27596998214722	1.33359998464584	1.4957799911499	1.7922199845314	2.0599399805069	2.44204006195068	2.90583000183105	3.26328500509262	3.37846992015839	3.43045505285263	3.34751001596451	3.00998492240906	2.55948492288589	2.08912494778633	1.54365000128746	1.1556800454855	0.834729987382889	0.738295003771782	0.633650010824203	0.53527999073267	0.218439999513794	-0.288674998597708	-0.556625001132488	-0.352280010282993	-0.1074000030756	0.0647700000554323	0.149570005387068	0.283445010334253	0.412324994802475	0.514710000157356	0.588124999403954	0.572594991326332
10050	tS(AGA)G	-0.969960010051727	-1.447369992733	-2.04077499508858	-2.63752497434616	-2.78170502185822	-2.80746004581451	-3.02666004896164	-3.49481494426727	-3.81836494207382	-3.85351003408432	-3.91512495279312	-3.89891498088837	-3.21989498138428	-2.55730996131897	-2.16917495131493	-1.92482002973557	-1.46799505352974	-0.957100009918213	-0.719429987668991	-0.481744989752769	-0.296610008180141	0.902605001628399	2.89884001016617	3.64189997911453	3.72125993967056	3.8172600030899	3.71923999786377	3.73276994228363	3.71935992240906	3.53848004341125	2.53225998878479	1.10635999441147	0.401659998297691	-0.278399994969368	-0.957670018076897	-2.18098003864288	-2.83076002597809	-3.17495002746582	-2.20567002296448	-0.767629998922348	0.014990009367466	0.303229996562004	0.448500001430511	0.566479980945587	0.608149981498718	0.628390008211136	0.606900000572205	0.510839998722076	0.409049996733665	0.378929993510246
10232	tT(UGU)G1	-0.289309999346733	-0.305029997229576	-0.363860002160072	-0.407030004262924	-0.636680009961128	-0.841739988327026	-1.15493004918098	-1.42153997421265	-1.55760999917984	-1.62447000741959	-1.58281998634338	-1.57165995836258	-2.07654995918274	-2.6148200750351	-2.93901998996735	-2.98502995967865	-2.91355998516083	-2.7109899520874	-2.32207000255585	-1.88984999656677	-0.966089963912964	0.994279995560646	2.30146000385284	3.21020994186401	3.5023800611496	3.59320999383926	3.7279899597168	3.65734000205994	3.60379502773285	3.62870507240295	3.75097994804382	3.85292006731033	3.54909497499466	3.40921998023987	3.10595496892929	3.037399995327	2.96667500734329	2.75540002584457	2.0428000330925	0.639934992790222	-0.0108600001782179	-0.114684999734163	-0.168600000068545	-0.207294999808073	-0.183444998413324	-0.0977699991315603	-0.142054997757077	-0.234954999387264	-0.880189983546734	-1.28415994644165
10303	tL(GAG)G	0.499799996614456	0.369179993867874	0.454470002651215	0.494580000638962	0.486890003085136	0.524709996581078	0.501800000667572	0.565049982070923	0.751929992437363	0.895549982786179	0.964299994707108	0.983409988880158	0.939699995517731	0.648629981279373	0.537469977140427	0.546879994869232	0.60032998919487	0.624020004272461	0.670769983530045	0.64488999247551	0.748889994621277	1.1609699845314	2.21413005590439	2.86636996269226	3.06609003543854	3.14557504653931	3.23660004138947	3.28987497091293	3.26062500476837	3.13995003700256	2.99757504463196	2.3773250579834	1.89045000076294	1.85622498393059	1.91489997506142	1.95840001106262	2.10924994945526	2.36912500858307	2.69147491455078	2.8847000002861	3.00654995441437	3.01164996623993	2.90012496709824	2.67925000190735	2.42077505588531	1.998625010252	0.924700003117323	-0.630124974995852	-1.51750001311302	-2.29807505011559
10306	tK(UUU)G2	0.722990000247955	0.603569972515106	0.572810006141663	0.146990006137639	-0.332219994068146	-0.911280012130737	-1.56356999874115	-2.85324003696442	-3.96890003681183	-4.30396990776062	-4.57799987792969	-4.54558997154236	-4.21478996276855	-4.03245000839233	-4.00802006721497	-3.98242998123169	-3.84913995265961	-3.92013990879059	-3.20532004833221	-1.93344004154205	-1.31634998321533	-0.17850998789072	1.48343999385834	2.18561005592346	2.51937999725342	2.77016999721527	2.94930999279022	3.03995492458343	2.96784000396728	2.80624995231628	2.58716994524002	2.2430349946022	2.0399299800396	1.93106498718262	1.89216997623444	1.8445799946785	2.0216950237751	2.65646505355835	3.09130003452301	3.18569502830505	3.29548498392105	3.27810499668121	3.18879004716873	3.11835006475449	3.02585999965668	2.70355498790741	1.87358003854752	0.918319991230965	0.668974989652634	0.671844986081123
10318	tC(GCA)G	-0.117519999668002	-0.0835199982160702	0.0345950005343184	0.215220001339912	0.247429998219013	0.398435002565384	0.439259997010231	0.472449998557568	0.461294999718666	0.402270004153252	0.248265007138252	0.269314989447594	0.467469996213913	0.554410007596016	0.670769992470741	0.768680018186569	0.835190013051033	0.968659994006157	1.0517749607563	1.04657501578331	0.968184989690781	1.28734502196312	1.60263002514839	1.93967001438141	1.97520502209663	2.10762994289398	2.22238004207611	2.36686000823975	2.32846999168396	2.15941992998123	1.35904997587204	0.82577999830246	0.689090013504028	0.583910012245178	0.548719984292984	0.53449000120163	0.62208000421524	0.649449992179871	1.00767000317574	2.00633001327515	2.39202997684479	2.54695000648499	1.4363599717617	0.61125001013279	0.431320008635521	0.385620009899139	0.287900000810623	0.222329999506474	0.116660001128912	0.00857000201940536
10359	tN(GUU)G	-0.000539999548345804	0.0965700007975101	0.195310001075268	0.263079997897148	0.321580001711845	0.361729994416237	0.443389996886253	0.508480000495911	0.540819984674454	0.504369994997978	0.467190003395081	0.455000001192093	0.805169987678528	1.45569998025894	1.42371001243591	1.37603000402451	1.35972003936768	1.2566300034523	1.24230998754501	1.29604996442795	1.38568998575211	1.4360399723053	1.8625599861145	2.09916999340057	2.48751995563507	2.96233495473862	3.27401494979858	3.32277493476868	3.24094499349594	3.14738504886627	3.13696002960205	2.95851496458054	2.21455998420715	0.564995002746582	0.0281549991574138	-0.0496200003195554	-0.0420500012114644	-0.0323399997316301	-0.00466500008478761	0.02505499930121	0.0638999998569489	0.127385000512004	0.111695000901818	0.143030001968145	0.0963199991732836	0.077215001359582	0.0863850012421608	0.0602650007233024	0.0205400005914271	0.0773700027726591
10374	tR(UCU)G3	0.702379986643791	0.799149987101555	0.810330015420914	0.813480001688003	0.791340017318726	0.498775000870228	0.391890004277229	0.432624995708466	0.43999999910593	0.593085026741028	0.626135018467903	0.731105014681816	0.785555002093315	0.832580024003983	1.00611498355865	1.00983501672745	1.04956500530243	1.03055002987385	0.902354997396469	1.02835501730442	1.09114502668381	1.49339004158974	2.19413001537323	2.54691005945206	2.72732001543045	2.80270004272461	3.12370002269745	3.43060004711151	3.49300003051758	3.96235001087189	3.27254998683929	1.35324999690056	-0.0650500059127808	-1.89675003290176	-3.36309993267059	-3.48129999637604	-2.82514989376068	-2.48479998111725	-1.96390002965927	-0.954350009560585	-0.0811000037938356	0.0188999995589256	0.112049996852875	0.136849999427795	0.160950005054474	0.228649996221066	0.219650000333786	0.145350001752377	-0.0462000000989065	-0.0629499983042479
10381	tI(AAU)G	-1.40860998630524	-1.6346850335598	-1.69801999330521	-1.78340998291969	-2.03189499378204	-1.98814502954483	-1.48954498767853	-1.00781002938747	-0.836415010690689	-0.597709995508194	-0.485290002822876	-0.3734549947083	-0.151234998367727	0.0930250020697713	0.309505005180836	0.444889993965626	0.422220000624657	0.442975004017353	0.449055004119873	0.492329995334148	0.84176998436451	2.08210508227348	2.79561504125595	3.14366500377655	3.27574496269226	3.31675002574921	3.29841997623444	3.3145299911499	3.28706998825073	3.14909002780914	2.82162005901337	2.45185005664825	2.11638994216919	2.00812002420425	1.63723999261856	1.15536003112793	0.722010004520416	0.607959991693497	0.619089996814728	0.635390001535416	0.611909985542297	0.600869977474213	0.556749987602234	0.533340004086494	0.38406999707222	0.480699995160103	0.564480006694794	0.568720006942749	0.566120010614395	0.57917001247406
10452	tA(AGC)G	-0.974829995632172	-0.911710005998611	-0.797509986162186	-0.652080017328262	-0.19736999720335	-0.100969997793436	-0.375300002098084	-0.468729990720749	-0.456850004196167	-0.479979991912842	-0.545539978146553	-0.617470002174377	-1.31446998119354	-2.93203997612	-3.28159992694855	-3.0029399394989	-2.90164992809296	-2.65863993167877	-2.36133000850677	-2.07448003292084	-1.44648997783661	-0.0319299980998039	2.15623998343945	2.95959002971649	3.20323009490967	3.28423000574112	3.33396002054214	3.4127699971199	3.40391004085541	3.69666992425919	4.2206799864769	4.60355994701385	3.73384500741959	3.68411009311676	3.29201991558075	2.75735491514206	2.11418999433517	1.89666502475739	1.66273499131203	1.51050497293472	1.33882495164871	1.26973502635956	1.17853003740311	1.18323502540588	1.28459500670433	1.26653497815132	1.37028996944427	1.32189999222755	1.3117949962616	1.05698498487473
10459	tG(UCC)G	-1.39242500066757	-1.54150000214577	-1.76067501306534	-2.09260001778603	-2.32379996776581	-2.70074993371964	-3.12432497739792	-4.03139996528625	-4.11205005645752	-4.16920006275177	-4.31557500362396	-4.33122491836548	-4.21692490577698	-4.29070007801056	-3.91842502355576	-3.26877492666245	-3.0463000535965	-2.55022495985031	-2.1353999376297	-1.92799997329712	-1.32532498240471	0.265574991703033	1.8198250234127	2.58109992742538	2.88099992275238	3.08703002929688	3.05710005760193	2.82348999977112	2.64623000621796	2.24575006961823	1.69002999067307	1.33829998970032	1.14928002357483	0.907600003480911	0.664649993181229	0.707449990510941	0.660369980335236	0.68157000541687	0.7353699862957	0.703410011529922	0.753780001401901	0.875120013952255	1.18856999874115	1.359889960289	1.62962998151779	2.05361993312836	2.22316999435425	2.22573006153107	1.48790000081062	0.374709987640381
10494	tA(UGC)G	0.30008000433445	0.303320002555847	0.270309996604919	0.241029997169971	-0.044539999589324	-0.543730017542839	-0.702480018138885	-0.684970021247864	-0.673599988222122	-0.629889988899231	-0.666569972038269	-0.700519996881485	-0.477809998393059	-0.0713799998164177	0.307690006494522	0.279150006175041	0.231610003113747	0.206980003416538	0.262319998443127	0.428769996762276	0.745580011606216	1.37930999994278	2.24344999790192	2.90431997776032	3.07116003036499	3.13032503128052	3.15188503265381	3.11324492692947	3.01737004518509	3.05804001092911	2.93748500347137	0.672815004736185	-1.22057000920177	-2.56428506374359	-2.69451001882553	-2.13044508099556	-1.69414500594139	-1.18218496739864	-0.550785014033318	-0.308845002949238	-0.133014998584986	0.0841399975121021	0.167774998396635	0.111540000513196	-0.0117349995533004	-0.0720549987629056	-0.264459998905659	-0.429134996235371	-0.522955013811588	-0.492009995877743
10537	tV(AAC)G2	-0.265874998271465	-0.379999998211861	-0.531609998643398	-0.836300006508827	-1.0768899679184	-1.1925999879837	-1.46654495000839	-1.54417001008987	-1.43753502368927	-1.32036995887756	-1.29047496318817	-1.153024995327	-1.05137001276016	-1.37342999577522	-1.30304998159409	-0.9646549731493	-0.665435007214546	-0.531215019524097	-0.310175003111362	-0.182224999368191	0.00645500048995018	0.95671499222517	1.9994150698185	2.71005495786667	2.86172502040863	2.88085000514984	2.83950996398926	2.69261991977692	2.33136998414993	1.7950700044632	1.46564997434616	1.43219997882843	1.41493003368378	1.32190999984741	1.32756003141403	1.27111999988556	1.38339998722076	1.90055997371674	2.62346999645233	2.8209700345993	2.97912998199463	3.32078990936279	3.41980006694794	3.06276001930237	2.79501006603241	1.91353993415833	1.26313995718956	0.437739990651608	-0.0536599949002266	-0.300059998035431
10548	tR(UCU)G2	0.0926400005817413	0.0650499999523163	0.0521500002592802	0.0795299995690584	0.243879997730255	0.430509996414185	0.525109988451004	0.566320008039474	0.579880005121231	0.578560018539429	0.560809993743897	0.57049999833107	0.62739999294281	0.440420003607869	-0.0496399991214275	-0.268119990825653	-0.316499999165535	0.0175899982685223	0.318420004844666	0.555679988861084	0.786970001459122	1.36645001173019	1.90957002639771	2.32749004364014	2.83514003753662	3.22051508426666	3.36545505523682	3.29966503381729	3.14751005172729	2.98479998111725	2.36274499893188	1.50978502631187	0.961079987883568	0.539394992589951	0.301014997065067	0.299524992704391	0.314485001564026	0.344714993238449	0.304440005123615	0.293519997596741	0.23449000865221	0.16887000054121	0.237595003843308	0.199074996262789	0.15626999810338	0.107200003415346	0.105774997919798	0.120774997025728	0.189504996687174	0.189724999666214
10591	tG(GCC)G1	-1.28395000696182	-1.27698998451233	-1.21782001256943	-1.03618998527527	-0.330799984931946	0.136120000481606	0.191099996864796	0.20612999945879	0.25321000367403	0.265629997849464	0.247679997980595	0.262240001559258	0.253140008449554	0.267129996418953	0.565559980273247	0.749249988794327	0.945949983596802	0.962689995765686	0.995969986915588	1.00777003765106	1.03089996576309	1.51424998044968	2.41627000570297	3.04622993469238	3.22019999027252	3.27604506015778	3.60602495670319	3.68775001764297	3.65066998004913	3.61760002374649	2.7190199971199	1.56586999297142	1.00181502699852	0.72450498342514	0.583669996261597	0.549170005321503	0.540954983234405	0.39126001149416	0.200334998592734	-0.0253699999768287	-0.163550000265241	-0.191289999336004	-0.289200000464916	-0.304285003244877	-0.288965004682541	-0.217604989558458	-0.131285001710057	0.112410001829267	0.238905002176762	0.25426000058651
10622	tL(CAA)G3	0.69918001294136	0.609750005602837	0.610900005698204	0.377264998853207	0.254195003211498	0.27349000275135	0.240030002593994	0.238074996322393	0.258864999562502	0.304845006763935	0.371190001070499	0.471889999508858	0.498379990458488	0.695735016465187	0.68468502163887	0.711520019173622	0.72316999733448	0.713025003671646	0.683710008859634	0.772815015912056	1.08378498256207	1.86032499670982	2.58124509453773	3.09698002338409	3.18689510822296	3.38300001621246	3.42139995098114	3.46889996528625	3.27670001983643	3.05054998397827	2.80785000324249	2.02490001916885	1.65850001573563	1.53035002946854	1.52504998445511	1.35000002384186	1.18769997358322	0.905350029468536	0.620099991559982	0.617400020360947	0.569650024175644	0.530249983072281	0.511600002646446	0.480100005865097	0.489399999380112	0.63264998793602	0.868850022554398	1.08500003814697	1.71069997549057	2.55280005931854
10656	tK(CUU)G3	-2.55264502763748	-2.68908505439758	-2.70533496141434	-2.3225449025631	-1.33673001527786	-0.862790003418922	-0.675400012731552	-0.513935008645058	-0.480685004591942	-0.508004984259605	-0.633969992399216	-0.652994975447655	-0.850720012187958	-1.07895498275757	-0.919329968094826	-0.917269998788834	-0.936184984445572	-0.852119997143745	-0.670390006899834	-0.512879985570908	-0.32496001124382	0.919889971613884	2.45705001354218	2.84872502088547	3.06931006908417	3.18051996231079	3.14359996318817	3.06973996162415	3.05631999969482	2.92187993526459	2.14981999397278	0.677159988880157	-0.652699983119965	-1.71342996358871	-2.45605998039246	-2.44973003864288	-2.22770001888275	-1.74130002260208	-1.13907999992371	-0.606550014019012	-0.352289995551109	-0.303639993071556	-0.23798999786377	-0.251830007135868	-0.278569999337196	-0.291969993710518	-0.28938000202179	-0.361100000143051	-0.367569997906685	-0.360320001840591
10663	tW(CCA)G2	-0.409524992108345	-0.486999996006489	-0.513749986886978	-0.524425014853477	-0.678100004792213	-1.06164997816086	-1.85755002498627	-2.54129993915558	-2.11039996147156	-1.73102498054504	-1.37097495794296	-1.09850001335144	-0.800774991512299	-0.515325002372265	-0.119625000748783	0.135899995919317	0.354100003838539	0.370825000107288	0.375349998474121	0.42059999704361	0.533749997615814	0.821224972605705	1.90267497301102	2.72344994544983	3.08712494373322	3.21522996425629	3.46598002910614	3.57275004386902	3.62305996417999	3.79487001895905	4.41185011863709	4.8706000328064	4.55254006385803	4.31005992889404	3.90923004150391	3.5433500289917	3.10691001415253	2.05705997943878	1.52755998373032	1.34026000499725	1.20830003023148	1.1649099946022	1.01313998103142	0.901049983501434	0.814589983224869	0.71457998752594	0.516799998283386	0.346039995551109	-0.0568599984049797	-0.338089987635612
10781	tG(GCC)G2	0.0763899998739362	0.0583849994465709	0.278729992359877	0.517364974319935	0.470774999260902	0.464739990234375	0.509614992141724	0.661734998226166	0.592119991779327	0.483079984784126	0.227594996616244	-0.193399999663234	-0.58065500408411	-1.07415499687195	-1.71136497855186	-2.31442497968674	-2.69576995372772	-3.01807993650436	-3.04478496313095	-2.38602502346039	-0.927734994888306	1.24245504140854	2.58706495761871	3.24111000299454	3.50008506774902	3.69552004337311	4.04865992069244	4.16142997741699	4.06347002983093	3.90459997653961	3.32802994251251	1.39386004209518	0.484249997138977	0.188670000433922	0.0370500005781651	-0.021649999730289	-0.0184200003743172	0.0508099999278784	0.00127999959513545	0.0336299991235137	-0.0211499996483326	-0.0454500008374453	-0.0440700013190508	0.00749000012874603	0.0079799999948591	-0.0201800000621006	-0.00285999998450279	0.00565999960526824	0.0547800009138882	0.0465700019150972
10932	tT(UGU)G2	0.0438500004820526	0.126375000458211	-0.0136249996721745	0.11897499859333	0.087575001642108	0.0868750009685755	0.119100000709295	0.15260000154376	0.165599998086691	0.113424998708069	0.127549999393523	0.0897250000853091	0.0700500004459172	0.0277749989181757	-0.0212750004138798	-0.00344999996013939	0.0149000007659197	0.14932500012219	0.405025001615286	0.979799970984459	1.77569997310638	2.66847503185272	3.16900008916855	3.34777498245239	3.43507504463196	3.49892010688782	3.50769004821777	3.45748996734619	3.36136996746063	3.45990993976593	3.98958015441895	3.56422007083893	2.96470999717712	2.64273002147675	1.28914002180099	0.808209991455078	0.794560009241104	0.786030000448227	0.698229986429215	0.615099984407425	0.561129981279373	0.515240004658699	0.589139997959137	0.647460013628006	0.490370002388954	0.44826999604702	0.454199993610382	0.460000002384186	0.45735000371933	0.375239998102188
11183	tH(GUG)H	-0.144909997284412	-0.15849000364542	-0.0308800004044315	-0.0291899992153049	-0.0257499992847443	-0.0340300001204014	-0.0343299999833107	0.00144000039435923	0.0594399992376566	0.11224999986589	0.156490000337362	0.38720999956131	0.556400007009506	0.563429999351502	0.556859982013702	0.544869983196259	0.513520008325577	0.497929990291595	0.563659998774529	1.20094003081322	1.99902998209	2.90041997432709	3.23340001106262	3.47098009586334	3.49041998386383	3.55312502384186	3.57630002498627	3.54027497768402	3.46102499961853	3.36912494897842	2.85045000910759	0.824425019323826	0.259124994277954	0.216449994593859	0.0851499997079372	0.0903499983251095	0.132124997675419	0.169449999928474	0.204750001430511	0.269974991679192	0.336525000631809	0.365949995815754	0.384600006043911	0.374099992215633	0.385924994945526	0.369874998927116	0.377700008451939	0.369950003921986	0.477125003933907	0.609274998307228
11246	tV(AAC)H	-0.475389994680882	-0.599595026671886	-0.641099983453751	-0.595750015974045	-0.177310003340244	0.113280002772808	0.223754996061325	0.356674987077713	0.446574994921684	0.514370021224022	0.526685002446175	0.530539977550507	0.468005013465881	0.381519997119904	0.32749999538064	0.294925004988909	0.474465009570122	0.472320005297661	0.824365016818047	0.9947300106287	1.0285550236702	1.49676002264023	2.2766599714756	3.04899500608444	3.22947002649307	3.28564989566803	3.65299999713898	3.67404997348785	3.7603999376297	3.99850010871887	3.77729988098145	2.72664999961853	1.33515000343323	1.02785003185272	0.913900017738342	0.893750011920929	0.902099996805191	0.917950004339218	0.874000012874603	0.744800001382828	0.55444997549057	0.307300001382828	0.234450004994869	0.260249994695187	0.294349998235703	0.2525499984622	0.336249992251396	0.410349994897842	0.283649995923042	0.225649997591972
11309	tT(AGU)H	-0.774524983763695	-0.865284991264343	-0.899595007300377	-1.11470500230789	-1.23801503777504	-1.46292997598648	-1.61698501110077	-1.57944501042366	-1.62021998167038	-1.51283999085426	-0.976509979367256	-0.647084991633892	-0.349500004947186	0.530479994416237	0.729165011644363	0.848700013756752	0.945099991559982	0.93425999879837	0.890219980478287	0.869530007243156	0.939905017614365	1.02988503575325	1.51898501515388	2.49859994649887	2.93017998933792	3.08947002887726	3.29646000862122	3.30886001586914	3.3310800075531	3.29359998703003	3.32433993816376	3.18870995044708	2.59216997623444	1.81599999666214	0.935800006985664	0.193850001692772	0.235360001027584	0.237099999189377	0.207490001618862	0.201350001990795	0.17715999931097	0.207579997181892	0.31620999276638	0.62888001203537	0.792200011014938	0.674669986963272	0.720859998464584	0.752680015563965	0.796670007705689	0.845649987459183
11356	tS(AGA)H	-0.167940001934767	-0.121880000457168	0.0399450017139316	0.296119991131127	1.15278498828411	1.68902997970581	1.71390000581741	1.84980496168137	1.69725498557091	1.13759999275208	0.901079988479614	0.833449986577034	0.799984988570213	0.823184978961945	0.791995003819466	0.818424999713898	0.820040020346642	0.828719991445541	0.865835002064705	0.915724992752075	1.09174997508526	1.7662599503994	2.61772994995117	3.25051501989365	3.43934001922607	3.66883006095886	3.97503998279572	4.01089987754822	4.02012987136841	3.77578995227814	3.31601006984711	1.41615003347397	0.0962100064381957	-0.385029998421669	-0.378209999203682	-0.419820001721382	-0.398539999127388	-0.335449999570847	-0.210729998350143	0.0993599995970726	0.311239998042583	0.558750000596046	0.653599989414215	0.570370000600815	0.578760010004044	0.592900019884109	0.592210012674332	0.505670011043549	0.245450004935265	0.251380005478859
11359	tQ(UUG)H	-1.67070001363754	-1.7921000123024	-1.82374995946884	-2.00395005941391	-2.42509996891022	-2.85965001583099	-3.88055002689362	-3.80460000038147	-3.74730002880096	-3.72444999217987	-3.65560007095337	-2.97125005722046	-2.12764996290207	-1.87699997425079	-1.61010003089905	-1.20340001583099	-0.851049989461899	-0.370700001716614	-0.228900007903576	-0.183299995958805	-0.0155499987304211	0.695100024342537	1.66385000944138	2.54450011253357	2.92989993095398	2.99075493812561	3.04050493240356	3.11627002954483	3.12516498565674	3.16223505735397	3.19121998548508	2.12175001502037	0.593585014343262	-0.43151498734951	-1.02782501578331	-1.09477002024651	-1.03604997098446	-1.02420499026775	-0.921445006132126	-0.735640022158623	-0.482365004718304	-0.189690003916621	-0.024839999852702	-0.000660000229254365	0.0303500001784414	0.0235549998935312	0.0458700002171099	0.036750000808388	0.0142099992837757	-0.00584499966353178
11388	tA(AGC)H	-0.691500020027161	-1.20324997901917	-1.84996998310089	-2.20600001811981	-1.91397000551224	-1.45351001024246	-0.877420008182526	-0.581910008192062	-0.341429996490479	0.0998300015926361	0.316890004277229	0.813149982690811	1.00779997706413	1.07728002071381	1.2057000041008	1.20991002321243	1.23850997686386	1.21222999095917	1.28837999105453	1.51001998186111	1.66726002693176	2.51861004829407	3.09243001937866	3.33580996990204	3.48098990917206	3.5174199461937	3.50680495500565	3.50338499546051	3.5019450545311	3.63196002244949	2.1665300309658	0.276460014283657	-0.626170010864735	-1.30186503231525	-1.28178497552872	-1.23701997995377	-1.17204003334045	-1.0066650301218	-0.733440011739731	-0.562994998693466	-0.336819994449615	-0.213395002484322	-0.126169999316335	-0.131009997799993	-0.152124997228384	-0.176939998567104	-0.313669996708631	-0.437604999542236	-0.369154995679855	-0.45466001033783
11620	tF(GAA)H1	0.521900001168251	0.593745005130768	0.620869991183281	0.790020015835762	0.75527500808239	0.760154989361763	0.750645023584366	0.766255018115044	0.818985000252724	0.798005002737045	0.727574995160103	0.574189976975322	-0.133220002427697	-1.48023998737335	-2.26008499860764	-1.72993504405022	-1.09339000284672	-0.821615019440651	-0.683755007386208	-0.414935007691383	-0.0241250023245811	0.830550004541874	1.99100496768951	2.65337500572205	3.11572998762131	3.20327997207642	3.20405006408691	3.25307002067566	3.30445005893707	3.35980005264282	3.61281998157501	2.12524005174637	1.18309001922607	1.12532002925873	1.1306800365448	1.03607002496719	1.06919997930527	1.12246001958847	1.17206997871399	1.36023004055023	1.63062000274658	1.49335999488831	1.12818996906281	0.974549996852875	0.674430012702942	0.470080003142357	0.442999994754791	0.398979991674423	0.323909997940063	0.347789993882179
11852	tF(GAA)H2	0.14987999945879	0.14849000275135	0.15364999845624	0.134860001597553	-0.250785004254431	-1.26716002225876	-1.99238998889923	-2.58336505889893	-3.01215000152588	-3.29962500333786	-3.47243000268936	-3.64414999485016	-3.72852503061295	-3.91149495840073	-4.45739502906799	-4.51633515357971	-4.39659991264343	-3.9748899936676	-3.36064494848251	-2.69172996282578	-1.845999994874	-0.370009998977184	1.89528498053551	2.65056496858597	2.82082496881485	3.0023699760437	3.13376002311707	3.20680000782013	3.13562004566193	2.96088998317718	2.5184201002121	0.85842000246048	0.370559999346733	0.301120010018349	0.352369990944862	0.389659988880157	0.400369992852211	0.401039999723434	0.407940006256103	0.723669987916946	1.18726000785828	0.975800013542175	0.768829983472824	0.573320001363754	0.415830007195473	0.323939999938011	0.289409996569157	0.168999997712672	-0.0481299996376038	-0.0542999994009733
11941	tP(UGG)H	-2.45669996738434	-2.42422503232956	-2.67300003767014	-2.80194997787476	-3.03059995174408	-3.22299998998642	-3.44025003910065	-3.60005003213882	-3.18962508440018	-2.50597494840622	-1.95229998230934	-1.53767496347427	-1.15574996173382	-0.507299995049834	0.127749996259809	0.44964998960495	0.667600005865097	0.778475001454353	0.878175005316734	0.953325003385544	0.97155000269413	1.22302496433258	2.02569997310638	2.65329998731613	2.92017501592636	3.18750998973846	3.38103997707367	3.78016004562378	4.01917009353638	4.09325008392334	4.22850003242493	4.05572001934051	3.65770998001099	2.4790599822998	1.3997899889946	0.879530000686646	0.709049999713898	0.6742999792099	0.613109999895096	0.568480014801025	0.533539986610413	0.383319991827011	0.168359997496009	-0.382480003684759	-0.562279987335205	-0.56751002073288	-0.594169992208481	-0.559099990129471	-0.559630006551743	-0.535639989376068
12084	tT(UGU)H	0.584740006923676	0.573999986052513	0.590715000033379	0.638090002536774	0.687415006756783	0.933355006575584	1.07777500152588	1.13159501552582	1.13216497898102	1.13703500628471	1.1276250243187	1.06874004006386	0.910040009021759	0.441515001654625	-0.396219989657402	-0.44455000013113	-0.225100000947714	-0.0901950003579259	0.0119200007990003	0.173925001174212	0.644724994897842	1.77075006365776	2.72519994974136	3.1685250043869	3.59447000026703	3.68445003032684	3.85895001888275	3.83799993991852	3.76850008964539	3.65205001831055	3.4027498960495	1.87704998254776	0.310300000011921	-0.623699992895126	-0.696649998426437	-0.600649982690811	-0.395000010728836	-0.340850010514259	-0.326699987053871	-0.296849995851517	-0.186350002884865	0.25025000423193	0.208499997854233	0.201049998402596	0.0830000024288893	0.0525500010699034	0.0556000024080276	0.0652999989688396	0.0908999983221292	-0.160149995237589
12107	tV(CAC)H	0.0620699990540743	0.0385600008070469	0.0559500016272068	-0.0105799995362759	0.100830002129078	0.286309996247292	0.380630001425743	0.395329999923706	0.435420003533363	0.432039988040924	0.402520000934601	0.389070001244545	0.412679999414831	-0.38575999699533	-1.87907001972198	-2.84705996513367	-3.5065299987793	-3.97664008140564	-3.24735000133514	-2.87405002117157	-2.19420001506805	-0.257570019364357	1.71875004768372	2.72470996379852	2.96606001853943	3.13684502840042	3.2736100435257	3.18193506002426	3.04889501333237	2.75510503053665	2.08763994574547	1.55247498750687	1.36922000646591	1.16687996387482	1.03328001499176	0.974460002779961	0.970620006322861	0.853470012545586	0.465695011615753	-0.0743549972772598	-0.557599985599518	-0.651679995656014	-0.66057500243187	-0.744200018048286	-0.777749997377396	-0.734904992580414	-0.447240017354488	-0.196695000492036	0.0645750005729497	-0.0381099999882281
12356	tT(AGU)J	-2.48169000148773	-2.44483003616333	-2.18448996543884	-1.53525997400284	-1.06168001890182	-0.640250015258789	-0.328149998188019	-0.172300001978874	-0.100659999996424	-0.0402100011706352	-0.0602200012654066	0.0603799997246824	0.167339996993542	0.0832699976861477	0.116800002194941	0.228760005533695	0.275630001723766	0.291479989886284	0.307379993796349	0.319350001215935	0.482910007238388	1.16235000491142	2.95558001995087	3.44291002750397	3.59702999591827	3.81004997491837	3.90546002388	3.91947999000549	3.87468497753143	3.89041503667831	3.78126500844955	4.0308401465416	3.09550998210907	0.548134967684746	-0.979945001006126	-1.0661899805069	-0.964605006575584	-0.986130011081696	-0.85035497546196	-0.813284981250763	-0.690324997901916	-0.518959990143776	-0.345314998924732	-0.194310001283884	-0.0801849987357855	0.000954999215900898	0.0212199993547983	0.0400699998368509	0.00923000006005168	0.087175000552088
12493	tE(UUC)J	0.738400012254715	0.781049996614456	0.791449993848801	0.787349998950958	0.75994998216629	0.777749985456467	0.839800000190735	1.22055000066757	1.02759999036789	0.693049997091293	0.844050019979477	0.867000013589859	0.831249982118607	0.805800020694733	0.875099986791611	1.00150001049042	1.05189996957779	1.18105000257492	1.15294998884201	1.10574996471405	1.19085001945496	1.67930001020432	1.89365005493164	2.16910004615784	2.40869998931885	2.93403491973877	3.31514005661011	3.30202996730804	2.90928996801376	2.45214501619339	2.25781501531601	2.07870492339134	1.88884000778198	1.75473498106003	1.49698999524117	1.29683001637459	1.35869000554085	1.45546500682831	1.37949998378754	1.30251497030258	1.01416001021862	0.882779988646507	0.873469987511635	0.925975015759468	0.830335003137588	0.804219996929169	0.790385013818741	0.623929989337921	0.538690006732941	0.342949989438057
12680	tA(AGC)J	-0.459474995732307	-0.552599996328354	-0.446424998342991	-0.442674994468689	-0.257599998265505	0.182225000113249	0.361574999988079	0.48547501116991	0.553975000977516	0.593274995684624	0.586749985814095	0.535500004887581	0.38977499678731	0.101175002753735	-0.191550001502037	-0.213775005191565	-0.254200004041195	-0.332850001752377	-0.306749992072582	-0.276199996471405	0.0152000039815903	1.09460001438856	2.28965002298355	2.72235000133514	2.90567499399185	2.97137994766235	2.93879997730255	2.91485002040863	2.94739000797272	2.68244004249573	1.36269999146461	0.527950000762939	0.299909995496273	0.143859997391701	-0.0197400018572807	-0.113470002263784	-0.207300001382828	-0.0338800005614758	0.247749994695187	0.381390002369881	0.309970000386238	0.233079996705055	0.187030000984669	0.140440000593662	0.0886900025652722	-0.120660003693774	-0.416739991307259	-0.520550000667572	-0.404899993538857	-0.338049992918968
12683	tD(GUC)J1	-1.37268000841141	-1.4466099858284	-1.60195002555847	-1.94612002372742	-2.24028990268707	-2.36983001232147	-2.34029998779297	-2.38353002071381	-2.40323994159698	-2.66788003444672	-3.47773995399475	-2.58868997097015	-0.787780001759529	0.505220009386539	0.959680014848709	1.27793999910355	1.33411003351212	1.41892001628876	1.42991999387741	1.44291000366211	1.44206999540329	1.4863300204277	1.72296999692917	1.9081799864769	2.29571006298065	2.46077501773834	2.72562503814697	2.7644499540329	2.46667504310608	1.87002503871918	1.54334998130798	1.22694998979568	0.97265000641346	0.843700006604195	0.651749983429909	0.555124998092651	0.486599996685982	0.418874993920326	0.445199996232986	0.457524999976158	0.556149989366531	0.600774988532066	0.660950019955635	0.723275020718575	0.795575007796288	0.953775003552437	1.27327498793602	1.96965003013611	1.62000000476837	0.785624995827675
12733	tR(ACG)J	0.127130002528429	0.112080000340939	0.119960000365973	0.0322700008749962	0.0448399992659688	0.286159997433424	0.406809997558594	0.446570006012917	0.484029996395111	0.49306001663208	0.495690006017685	0.532540002465248	0.527180004119873	0.0960299983620644	-0.0111599991098046	0.0475099993869662	0.11622999869287	0.134410001337528	0.155630002915859	0.205740001797676	0.642420016229153	2.17523001432419	3.23614001274109	3.47174994945526	3.48828003406525	3.5084050655365	3.52393002510071	3.51616003513336	3.57666494846344	3.16009497642517	2.49007996320724	1.59705998897552	0.971384969353676	0.598429995775223	0.580210018157959	0.560125005245209	0.579920002818108	0.599074989557266	0.576235002279282	0.495740002393723	0.252479996532202	0.121534999087453	-0.0344950007274747	-0.0834300009533763	-0.146190000325441	-0.202904999256134	-0.198279995471239	-0.262320003658533	-0.270989993959665	-0.153440001606941
12963	tY(GUA)J1	0.374195002019405	0.368130002915859	0.312165004760027	0.226550000160933	0.24666500389576	0.233509992063046	0.284084998071194	0.312854994833469	0.359364995360374	0.389610007405281	0.403544999659061	0.436270003020763	0.404334995150566	0.488605006039143	0.593745005130768	0.63985997736454	0.703689983487129	0.685269996523857	0.680330011248589	0.695740005373955	0.732045006752014	0.99153499007225	1.91646498441696	2.61107002496719	2.95359998941422	3.15680992603302	3.26998000144958	3.29579999446869	3.35732996463776	3.15555002689362	2.72334005832672	2.1451099395752	0.888339996337891	-0.795130008459091	-1.69914004802704	-2.45448998212814	-2.9681599855423	-2.91882994174957	-2.99429998397827	-2.98692998886108	-2.9516800403595	-2.63053002357483	-2.3297999382019	-2.19714002609253	-2.11434009075165	-1.99363007545471	-1.67699000835419	-1.44356998205185	-1.05963001251221	-0.727410012483597
12967	tR(UCU)J1	-1.42573997378349	-2.25967999100685	-2.64069492816925	-2.72069000005722	-2.99443491697311	-3.3578599691391	-3.01407996416092	-2.97272495031357	-2.67837493419647	-2.41901004314423	-2.14501499533653	-1.96797502636909	-1.48778502345085	-1.39343001246452	-1.32977001667023	-0.88655498623848	-0.61308499276638	-0.455019991099834	-0.284920004755259	-0.0257100016344339	0.241464992240071	0.797639997303486	1.59768000841141	2.05643998980522	2.24477504491806	2.41263000965118	2.58317003250122	2.60960006713867	2.60889005661011	2.89163992404938	3.53754999637604	3.46736998558044	2.85897006988525	2.1486400604248	1.36039000749588	1.00363997220993	0.91438000202179	0.798360008001328	0.728539997339249	0.76292000412941	0.743729996681213	0.753290021419525	0.734240007400513	0.924540001153946	1.03570999503136	1.350989985466	1.39874001741409	1.12739998102188	1.02382000684738	1.00375001430511
12970	tD(GUC)J2	-3.04992491006851	-3.33889997005463	-3.00159996747971	-2.94777494668961	-2.65612494945526	-2.38635003566742	-2.12032499909401	-1.95492503046989	-1.43257501721382	-1.4047500193119	-1.29065001010895	-0.853724986314774	-0.594874992966652	-0.444599993526936	-0.257500004023314	-0.001450001494959	0.278474992141128	0.878799997270107	1.66350001096725	2.07449999451637	2.26332503557205	2.42262500524521	2.59040004014969	2.60565006732941	2.61490005254745	2.93390991687775	3.58849999904633	3.43087999820709	2.77298007011414	2.08196005821228	1.29230999946594	0.994259977340698	0.901020002365112	0.787590008974075	0.731209999322891	0.761730003356934	0.744019997119904	0.75216001868248	0.744660007953644	0.936110001802444	1.07628999352455	1.35355998277664	1.38346002101898	1.11089998483658	1.01503000259399	1.00610001087189	1.00816997289658	0.986199986934662	0.970800000429153	0.949299991130829
12999	tD(GUC)J3	1.31022500991821	0.67790000885725	0.0957750026136637	-0.203300002962351	-0.265350006520748	-0.25365000590682	-0.0282250014133751	0.111350001767278	0.174350004643202	0.204300001263618	0.412075005471706	0.791175007820129	1.07209999859333	1.17989999055862	1.23969998955727	1.26184996962547	1.36275002360344	1.52842500805855	1.69420000910759	2.04789993166924	2.32994991540909	2.34999996423721	2.48122501373291	2.4733749628067	2.46122497320175	2.64968998432159	3.12287995815277	3.05759999752045	2.40124994516373	1.31310997009277	0.724409991502762	0.519249993562698	0.561609995365143	0.5617899954319	0.42683000266552	0.406690004467964	0.3235799908638	0.546749979257584	0.862139993906021	1.09545994997025	1.1190199971199	1.14926998615265	1.23399996757507	1.27582000494003	1.52487999200821	1.9120400428772	2.58558008670807	2.64260997772217	1.60091999769211	1.10148002505302
13002	tR(UCU)J2	1.05310499072075	1.03211497068405	1.09642001986504	1.07554497718811	1.34617500305176	0.740680010616779	0.157965003326535	-0.197700002044439	-0.253990007936954	-0.269150004535913	-0.0526950021274388	0.104510001465678	0.171110004931688	0.188680002093315	0.390525002777576	0.747365009784698	1.05825999677181	1.17101999521255	1.241899985075	1.24658997654915	1.36175001263618	1.50403501391411	1.67232001423836	2.00587993264198	2.31444991827011	2.35022995471954	2.47496001720428	2.47565996646881	2.46036996841431	2.63250999450684	3.06296994686127	3.10829999446869	2.49364995956421	1.38803997039795	0.775439983606338	0.520749998092651	0.557939994335175	0.572309994697571	0.433020001649857	0.40856000483036	0.331669992208481	0.508049979805946	0.831059998273849	1.08423994779587	1.1201299905777	1.14227999448776	1.22604995965958	1.27133001089096	1.47101998329163	1.89306004047394
13013	tV(AAC)J	-0.258204992860556	-0.298634994029999	-0.365444993972778	-0.39057500064373	-0.32947500795126	0.198585002869368	0.284355010837317	0.355300010740757	0.397029988467693	0.459969997406006	0.476609997451305	0.478410011529922	0.442009998857975	0.688184989988804	0.850779992341995	1.006245008111	1.06721503138542	1.06622495055199	1.02590999603271	1.02449501752853	1.08983996510506	1.33366996645927	2.19870997071266	2.73038491010666	2.84748507738113	2.81305003166199	2.55494999885559	2.28264999389648	1.97075003385544	1.8241999745369	1.50490003824234	1.31685000658035	1.37625002861023	1.25190001726151	1.18485003709793	1.16804999113083	1.5558500289917	1.71364998817444	1.75744998455048	1.46555000543594	0.795050024986267	0.406949996948242	0.382550001144409	0.369350001215935	0.269850000739098	0.181350000202656	0.166900001466274	0.0115499999374151	-0.209350004792213	-0.264050006866455
13046	tM(CAU)J1	4.33887493610382	4.41902506351471	4.84162497520447	4.64727509021759	4.1351500749588	2.8418750166893	1.73327499628067	1.24137502908707	1.18187499046326	1.00187495350838	0.892374992370605	0.78602497279644	0.79127499461174	0.696200013160706	0.389425002038479	0.418124996125698	0.393874995410442	0.381175003945827	0.346500001847744	0.3957249969244	0.674374990165234	1.18732498586178	2.01094996929169	2.55212497711182	2.72712498903275	2.85478005409241	2.92111999988556	2.89465005397797	2.85606000423431	2.9761599779129	3.31408007144928	2.46468998193741	1.1335199713707	0.660309991240501	0.394699993729591	0.393259990215302	0.397729992866516	0.403419998288155	0.356730005145073	0.266510000824928	0.256409993767738	-0.102570003271103	-0.338449999690056	-0.49148998260498	-0.51509000658989	-0.457320001721382	-0.436990001797676	-0.432530000805855	-0.443119987845421	-0.448329991102219
13071	tG(GCC)J1	0.316299992799759	0.329330006241798	0.313699999451637	0.328419998288155	0.276290000975132	0.232749997079372	0.187710002064705	0.14869000017643	0.128920000046492	0.107349998503923	0.0464000002481043	-0.0364300001878291	-0.433369982987642	-1.14977998733521	-1.82531998157501	-2.0006799697876	-2.30272996425629	-2.43839988708496	-2.301779961586	-1.72010997533798	-0.897570019960403	0.548649999499321	1.84696998596191	2.39822995662689	2.60951993465424	2.7436249256134	2.85939997434616	2.86917501688004	2.8155500292778	2.85317504405975	2.08167499303818	1.22570003569126	0.825000017881393	0.594050005078316	0.506024993956089	0.478925004601479	0.506849996745586	0.500099986791611	0.564699992537498	0.480025008320808	0.439724996685982	0.500549986958504	0.499099992215633	0.484225004911423	0.460650004446507	0.442799992859364	0.430825002491474	0.350850008428097	0.18987500370713	-0.0710749991121702
13106	tK(CUU)J	0.306649997830391	0.112400002777576	0.0391750009730458	-0.101825003512204	-0.107674999162555	-0.0924499984830618	-0.0100499994587153	0.0113999999593943	0.0506250001490116	0.104324997402728	0.0710499985143542	0.115000003017485	0.141025003045797	0.166275002062321	0.180275000631809	0.167149998247623	0.164450000971556	0.162574999034405	0.245825003832579	0.549574993550777	1.49329997599125	2.96247500181198	3.4797500371933	3.76347500085831	3.82160001993179	3.86529996395111	3.84984996318817	3.77593007087708	3.62241005897522	2.96516001224518	1.87222000360489	0.879760009050369	0.57660000026226	0.39360000193119	0.366120001673698	0.313969990611076	0.289259994029999	0.277000004053116	0.236930006742477	0.0945800013840199	0.0106200003996491	-0.0784499987959862	-0.150029999017715	-0.292239996790886	-0.360589995980263	-0.431129994988441	-0.41099000275135	-0.24171000123024	-0.122979999706149	0.0485400019213557
13109	tW(CCA)J	-2.05255995988846	-1.83369998931885	-1.66921999454498	-1.6546199798584	-1.64494996070862	-1.91636999845505	-2.20681998729706	-2.34472000598907	-2.82368998527527	-3.15261995792389	-3.32422001361847	-3.36624999046326	-3.05596997737885	-1.99590001106262	-0.818400013446808	-0.521389997005463	-0.323330003023148	-0.256069995462894	-0.232920001447201	-0.136130002140999	-0.015239999582991	0.219469996448606	1.28812000155449	2.2144500374794	2.56273000240326	2.74037498235703	2.9995499253273	3.25624996423721	3.39900004863739	3.6772500872612	3.85079997777939	3.48782497644424	2.60777503252029	1.61770004034042	0.887100026011467	0.603299990296364	0.524124994874001	0.532675012946129	0.519450008869171	0.491850003600121	0.47817499935627	0.500399991869926	0.43342500180006	0.330450005829334	0.127524999901652	0.0813499987125397	0.113824998959899	0.109949998557568	0.112150002270937	0.084799999371171
13121	tM(CAU)J2	0.546309995651245	0.511729997396469	0.449359998106956	0.383619996905327	-0.0239300027489662	-1.1810499548912	-2.50077991485596	-2.58422994613647	-2.5958399772644	-2.56729004383087	-2.43549995422363	-2.3015100479126	-2.08522998094559	-0.881349986791611	-0.261580003495328	0.0369799997191876	0.0943099997937679	0.236249996721745	0.345789989829063	0.408299991488457	0.522890010476112	1.37373999357224	2.28337996006012	2.70322997570038	2.934850025177	3.0857600569725	3.12326999902725	3.09807503223419	3.08130501508713	3.20565509796143	2.33354499340057	0.768100006878376	-0.83751498311758	-1.72029995322227	-2.03950999975204	-2.23580993413925	-2.14249999523163	-2.02236505150795	-1.50749004483223	-0.652930000424385	-0.20944499745965	-0.0371749992191326	0.00575999993016012	0.021290000109002	0.0213550005108118	0.0260750004090369	-0.0053600000217557	-0.0928450003266335	-0.535020016878843	-1.1658399939537
13128	tL(UAA)J	0.204874996095896	0.497349992394447	0.760250002145767	0.523075014352798	-0.0170000027865171	-0.300000000745058	-0.136375000700355	-0.0837249998003244	-0.115949999541044	-0.0380000002332963	0.0292249996564351	0.0408749999478459	0.0981749966740608	0.142700001597404	0.154325000941753	0.302049990743399	0.62202500551939	0.728725001215935	0.719975009560585	0.838899999856949	1.0091500133276	1.47745001316071	2.28495007753372	2.73017501831055	2.99475002288818	3.06473996639252	3.03790998458862	2.78940005302429	2.48042995929718	1.97686001062393	1.75548001527786	1.79138996601105	1.78542000055313	1.68735996484756	1.62123996019363	1.64031997919083	1.67442998886108	2.06417005062103	2.25859000682831	1.93257004022598	1.12191000580788	0.562539994716644	0.495459997653961	0.489550000429153	0.502779990434647	0.52431001663208	0.473230013251305	0.260820005834103	0.0029100020241458	-0.244319997727871
13299	tM(CAU)J3	0.479469999670982	0.456610009074211	0.452070006728172	0.495080000162125	0.525440001487732	0.423450005054474	0.445270001888275	0.439810001850128	0.437979996204376	0.417279994487762	0.409569996595383	0.395160010457039	0.37165000140667	0.318150001764297	0.369350001215935	0.471480000019073	0.505680003762245	0.533200013637543	0.538550007343292	0.556050002574921	0.7194699883461	1.14920001029968	1.73601001501083	2.06442995071411	2.39663996696472	2.46860506534576	2.31458493471146	2.11269998550415	1.83279501795769	1.32843999862671	1.11436497569084	0.978154999017715	0.89369500875473	0.771085008978844	0.73753998875618	0.741474986076355	0.805505004525185	0.912940013408661	0.897584989666939	0.507719986140728	0.248274999856949	0.2164600007236	0.205099999159574	0.219650000333786	0.221695003658533	0.186730004101992	0.0821200009435415	0.110504998266697	0.0810000011697412	-0.0494599984958768
13314	tS(AGA)J	-0.276940008252859	-0.827095007896423	-0.932569989562035	-0.862599995732307	-0.834105008840561	-0.681024983525276	-0.518510012328625	-0.25808499827981	-0.0229800015687943	0.410004999488592	0.707329979538918	0.696329995989799	0.606234991550446	0.497869999706745	0.299629999697208	0.352480007708073	0.426665009558201	0.58206000328064	0.734950006008148	0.796479991078377	0.90612998008728	1.30309498310089	1.89246499538422	2.31172996759415	2.85941497087479	2.88259992599487	2.90267000198364	2.92680993080139	2.95138998031616	2.83716995716095	2.52683999538422	1.25885999202728	-0.0839399948716164	-0.936659979820252	-1.42635997533798	-2.33813997507095	-2.08137998580933	-1.57564996480942	-1.32631996870041	-0.744319993257523	-0.168380001187325	0.140419999882579	0.214069999754429	0.262889988720417	0.268729990720749	0.175449998676777	0.106600002944469	0.0755700014531612	-0.191639999486506	-0.32752001285553
13337	tG(GCC)J2	0.464114987850189	0.43422499448061	0.393750001490116	0.236945005506277	-0.560589984804392	-1.0480200201273	-0.792055001854897	-0.63112998008728	-0.592534995079041	-0.493660008907318	-0.387435001134872	-0.245014996081591	0.127589994668961	0.419609993696213	0.445270004868507	0.458795003592968	0.542029988765717	0.567655017971992	0.574759992957115	0.621050003170967	0.672374987602234	1.25257002413273	2.39779500961304	3.02198997735977	3.14115996360779	3.15677998065948	3.19094994068146	3.20753993988037	3.20507001876831	3.70459003448486	3.87605006694794	2.60604002475739	1.24218999147415	0.904999989271164	0.741460013389587	0.529379999637604	0.457710009813309	0.492140004038811	0.457089993357658	0.367129996418953	0.299030005931854	0.0702400002628565	-0.0125199999660254	-0.145259998738766	-0.163040000200272	-0.21557000130415	-0.221680003404617	-0.219950000941753	-0.198780000209808	-0.293319995701313
13352	tR(CCU)J	-1.5995500087738	-1.61050002574921	-1.80175999403	-1.9163400053978	-2.09934003353119	-2.4290500164032	-2.68763003349304	-3.0586300611496	-3.41532001495361	-3.7904500246048	-3.96232008934021	-3.34477999210358	-2.34377000331879	-2.02904994487762	-1.5981299996376	-1.3332200050354	-1.10868003368378	-0.956069976091385	-0.733360010385513	-0.502309998869896	-0.190480002760887	1.22758000791073	2.8856600522995	3.54840996265411	3.70717995166779	3.85182499885559	3.95877504348755	3.9811999797821	3.99774998426437	3.99570006132126	3.52454996109009	2.52012497186661	1.68282502889633	1.31827500462532	1.05514997243881	0.950750008225441	0.983500003814697	0.993524998426437	0.991799995303154	0.953700006008148	0.887150004506111	0.497975002974272	0.213074993342161	0.240374989807606	0.241299998015165	0.222999997437	0.195250000804663	0.1554000005126	0.150700002908707	0.0485499994829297
13359	tD(GUC)J4	-1.3794949889183	-1.43926501870155	-1.35074000954628	-1.16735000014305	-1.16755998134613	-1.18822500109673	-1.14610499739647	-1.45340503454208	-1.62167500853539	-1.8766049861908	-2.23436997532845	-2.87208496332169	-3.45372992753983	-3.60598990917206	-3.33644499778748	-3.28683000802994	-3.08510009050369	-3.00509009361267	-2.66328499317169	-2.05853500962257	-1.10833000540733	0.426664990931749	1.8934100151062	2.3477499961853	2.85199500322342	3.15772998332977	3.34606006145477	3.44089002609253	3.40032005310059	3.23931005001068	2.25862998962402	1.48400999307632	1.2233299612999	1.02647997140884	0.827400022745132	0.731759983301163	0.707880002260208	0.606099998950958	0.573149991035461	0.456110000610352	0.407219997048378	0.269790008664131	0.264900009334087	0.19128999710083	0.139719995856285	0.0915100000798702	0.145610000193119	0.205430002510548	0.237629999220371	0.259150004386902
13366	tY(GUA)J2	-3.42278001308441	-3.14987995624542	-2.54630997180939	-2.07324998378754	-1.51303999423981	-0.52216000109911	0.0757200010120869	0.252610000967979	0.327450007200241	0.333919993042946	0.37102999985218	0.360639998316765	0.294539996981621	0.213790002465248	0.105030000954866	0.171389998495579	0.136779997497797	0.119039998203516	0.10852999985218	0.0966199986636639	0.134269999712706	0.51988999247551	1.70463995933533	2.61806004047394	2.78375005722046	2.89904998540878	2.96684499979019	2.95653499364853	2.77247003316879	2.42124991416931	1.65335497260094	1.23412501215935	0.911714997887611	0.749164995551109	0.628930017352104	0.403925001621246	0.256564993411303	0.262730001658201	0.385074996948242	0.711639991402626	0.68888997733593	0.568859992921352	0.456499999761581	0.482550001144409	0.468420004844666	0.467314995825291	0.428274996578693	0.362260001897812	0.323784996569157	0.365660001337528
13542	tL(UAG)J	0.935500007867813	0.975970011949539	0.968890023231506	1.11766000986099	1.09706997871399	1.14435003995895	1.1403900384903	1.12767995595932	1.09824998378754	1.09873996973038	1.09764996767044	1.01498998403549	1.0082600235939	0.859529995918274	0.6582200050354	0.632250022888184	0.736140012741089	0.786619991064072	0.829019993543625	0.894169998168945	0.93367001414299	1.0846900165081	1.88326001167297	2.96930999755859	3.48560993671417	3.43137493133545	3.62473995685577	3.84384499788284	4.03531002998352	4.10016989707947	4.4414900302887	4.39901015758514	3.83336004018784	3.18202501535416	2.02188999056816	1.16346501111984	0.719720003008842	0.641345000267029	0.604819998145103	0.605809989571571	0.557804995775223	0.445310002565384	0.354055000841618	0.356265003979206	0.315535002946854	0.241874998807907	0.266999998688698	0.240979991853237	0.204169998317957	0.264854995161295
13856	tT(CGU)K	0.315620002150536	0.414199993014336	0.399959996342659	0.525599983334541	0.653059989213943	0.677909994125366	0.67050998210907	0.643899989128113	0.649009990692139	0.705869996547699	0.789529979228973	0.884880006313324	0.727219992876053	0.673849999904633	0.676560008525848	0.77457999587059	0.860489988327026	0.877250003814697	0.879589992761612	0.886169999837875	1.11317001581192	1.94282994270325	2.69674997329712	2.9420999288559	3.06958997249603	3.09732502698898	3.07007503509521	3.01424992084503	2.81990003585815	2.15865007042885	0.961474984884262	0.215799995698035	-0.103424998931587	-0.298124998807907	-0.578749999403954	-0.811075016856194	-0.9548249989748	-0.80969999730587	-0.42620000988245	0.157900005578995	0.906724996864796	1.08665001392365	0.95380000770092	0.59425001591444	0.479599997401237	0.476175002753735	0.475749999284744	0.474425002932549	0.451100006699562	0.41075000166893
13895	tN(GUU)K	0.752109995484352	0.678955015540123	0.601565015316009	0.522659982740879	0.385370001196861	0.319215005636215	0.275444996356964	0.328514996170998	0.365699991583824	0.403004997968674	0.549710015952587	0.760630014538765	0.925504982471466	1.14489001631737	1.14492501020432	1.20702494978905	1.35813498497009	1.4617850124836	1.48282497525215	1.49148000478745	1.59968001842499	2.04417002797127	2.53705508708954	2.93588497638702	3.21146001815796	3.28849000930786	3.34170999526978	3.4385799407959	3.47382991313934	2.97243990898132	2.11851999759674	1.18847998380661	0.838820004463196	0.551309990882874	0.426659992337227	0.344699996709824	0.285029998421669	0.323490011692047	0.474669995903969	0.683500015735626	0.675460004806519	0.603480011224747	0.43100999891758	0.248050004243851	0.223400002717972	0.242419993877411	0.28670999109745	0.246139995753765	0.265000002086163	0.272880002856255
13928	tL(UAA)K	0.26520499587059	0.29907999932766	0.310549992322922	0.26467000618577	0.0835050009191036	-0.193890000879765	-0.592889998853207	-1.12831997573376	-1.13758001327515	-1.15514001250267	-1.30666999220848	-1.26067000627518	-0.698204995691776	-0.122465002071112	0.118339999113232	0.273565004765987	0.437394994497299	0.463814996182919	0.485970006883144	0.514600007236004	0.576449993252754	1.12319998443127	1.95072000026703	2.76024494171143	3.05514504909515	3.08487005233765	3.16029005050659	3.24543995857239	3.18042006492615	2.76750004291534	1.69902004003525	1.45138999223709	1.34817004203796	1.18748000860214	1.10657997131348	1.06291996240616	1.01277002096176	0.987989991903305	1.28495997190475	1.08407001495361	0.841619998216629	0.68200997710228	0.645299977064133	0.555680006742477	0.544960016012192	0.533820003271103	0.504839998483658	0.51595998108387	0.587750005722046	0.414280006289482
14029	tE(UUC)K	-1.81951996684074	-1.18885498195887	-0.1134749956429	0.825495012104511	0.903349986672401	0.855109995603561	0.817979976534843	0.83068000972271	0.832825002074242	0.814284983277321	0.771659991145134	0.665565003454685	0.251189996302128	-0.284520003199577	-0.447330005466938	-0.607524988055229	-0.663274997472763	-0.680739992856979	-0.627919992804527	-0.469320018589497	-0.166115003079176	0.787204992771149	1.62965497374535	2.10920493602753	2.28053494691849	2.31325001716614	2.32295997142792	2.24687006473541	2.03919999599457	1.77492001056671	1.31586999893188	0.928150010108948	0.750240004062653	0.425850014388561	0.157709996402264	0.109200002998114	0.109470002353191	0.345280000567436	0.740969997644424	0.804950016736984	0.565049999952316	0.488159999251366	0.523570001125336	0.515429991483688	0.508930003643036	0.513059997558594	0.424219995737076	0.402120000123978	0.377179995179176	0.264939998090267
14076	tR(UCU)K	-0.476509994268417	-0.563350009918213	-0.630599993467331	-0.563000014424324	-0.223230000026524	0.0782700002193451	0.165000002086163	0.16730999648571	0.183199997246265	0.207450000941753	0.253429999947548	0.268649989366531	0.274369992315769	0.0226800009608269	-0.278509993851185	-0.198430001735687	-0.256980007886887	-0.363150000572205	-0.466950008273125	-0.437440007925034	-0.374170005321503	0.765909999608994	2.11443002223969	2.66445007324219	2.94663007259369	3.03849501609802	3.08763499259949	3.04129501581192	3.09432996511459	2.95551999807358	2.09333996772766	1.12324002087116	0.649950009584427	0.413949993252754	0.355759988725185	0.233039997890592	0.105139998719096	0.0824099995195866	0.131335000693798	0.085495001077652	0.0475100003182888	0.0927499987185001	0.0632549993693829	0.0104349997825921	0.00900499967392534	-0.00785500002093613	-0.027004999993369	-0.22185500189662	-0.17035000026226	-0.232800007611513
14171	tK(CUU)K	-3.59305007457733	-2.74846007823944	-1.54723998308182	-1.06029000282288	-0.438289994001389	0.497270008921623	0.745730006694794	0.933120000362396	0.907859992980957	0.883889991044998	0.802090007066727	0.815759980678558	0.893050009012222	0.731680017709732	0.810190010070801	0.905950009822845	0.980649966001511	1.11072999238968	1.08039001226425	1.13864998817444	1.13846002817154	1.38072001934052	1.67281999588013	1.97365995645523	2.24010000228882	2.46986999511719	2.81878991127014	3.05036000013351	2.87812997102737	2.74606499671936	2.59396003484726	2.34109998941422	1.97013496756554	1.35644999742508	1.06572995781898	0.920979997515678	0.903694978356361	0.979759991168976	1.03930996656418	0.985994997620583	1.01358996331692	0.952505007386208	1.07141498625278	1.16972495913506	1.38938997387886	1.44856998324394	1.62186501026154	1.2623250067234	0.789394986629486	0.66733001768589
14206	tA(AGC)K1	-0.341920000314713	-0.381789994239807	-0.40247999727726	-0.345869997143745	-0.344999992847443	-0.387140002846718	-0.343140000104904	-0.130490001104772	0.0616000014357269	0.0974199995398521	0.08412000015378	0.0600899998098612	0.108990001678467	0.256310001015663	0.233430001139641	0.364910006523132	0.451930004358292	0.459250003099442	0.518659994006157	0.554269999265671	0.575350004434586	0.785990017652512	1.23109000921249	1.86317000389099	2.21112995147705	2.23362493515015	2.212975025177	2.20235002040863	1.97522497177124	1.32105000317097	0.643124997615814	0.42349998652935	0.394074991345406	0.36625000089407	0.442149996757507	0.455049999058247	0.594925001263618	1.01002499461174	2.02190002799034	2.4392249584198	2.20622503757477	1.38427498936653	1.04170003533363	0.838200002908707	0.770249992609024	0.708925008773804	0.651624992489815	0.641374990344048	0.624025002121925	0.600924998521805
14382	tW(CCA)K	-0.753054973483086	-0.836514994502068	-0.769909983873367	-0.663629996776581	-0.636559993028641	-0.738460004329681	-0.969285020232201	-1.24167002439499	-1.53875502943993	-1.66307001709938	-1.99524999260902	-2.85950495004654	-3.61880999803543	-3.9395999789238	-4.17457509040833	-3.72612003087997	-2.94802997112274	-2.60137006044388	-2.00544996857643	-1.5074599802494	-0.986789983510971	-0.538350014388561	1.21609501987696	2.6321750164032	3.58072503805161	3.94775002002716	4.00797991752624	4.28404989242554	4.28621988296509	3.90413994789124	3.58455991744995	2.82147002220154	1.73954001665115	1.30129997730255	1.19099999666214	1.07048000097275	0.920020002126694	0.826190012693405	0.825820016860962	0.828620004653931	0.856580001115799	0.799980008602142	0.747099995613098	0.790310001373291	0.825990015268326	0.84805001616478	0.806319981813431	0.775349998474121	0.789149993658066	0.836009991168976
14398	tV(AAC)K1	0.885795003175735	0.845859986543655	0.80202499628067	0.791779983043671	0.767720004916191	0.669255018234253	0.409370009601116	0.375349996984005	0.393115009367466	0.438989996910095	0.473575001955032	0.447015000879765	0.343430003523827	0.236100001633167	0.257854996621609	0.460570007562637	0.614119993150234	0.658365002274513	0.665739995241165	0.680415013432503	0.889239999651909	1.21132499575615	1.73587002158165	2.26395999193192	2.48204500675201	2.54632992744446	2.6868400812149	2.71556007862091	2.71566996574402	2.70138003826141	3.10388998985291	2.15854997634888	1.1918300151825	1.01226997971535	0.935589981079102	0.892640006542206	0.884970009326935	0.906750011444092	0.908959996700287	0.913650012016296	0.92327002286911	0.48712999522686	0.392770001292229	0.249689999222755	0.198640003800392	0.154989998042583	0.114029996097088	0.05540999956429	-0.0109699998050928	-0.000960000231862068
14409	tH(GUG)K	0.633209985494614	0.641879987716675	0.620769995450974	0.365440005064011	-0.366710005700588	-0.887350016832352	-0.951310002803803	-0.971309977769852	-0.971099972724915	-1.02282998561859	-1.05418002605438	-0.921920013427734	-0.721490013599396	-0.264340001344681	-0.162100002169609	-0.153639999032021	-0.148810003697872	-0.107560001313686	-0.0936400003731251	-0.0361899986863136	0.588310008868575	1.5417399764061	1.87495996952057	2.06157999038696	2.1621800661087	2.24054505825043	2.30435497760773	2.3174299955368	2.29585996866226	2.16505000591278	1.74516004920006	0.992940017580986	0.802189999818802	0.685749995708466	0.524979995191097	0.474674992263317	0.473054990172386	0.442284996807575	0.380719999969006	0.394265004992485	0.378435000777245	0.269694989919662	0.287114995718002	0.229434997588396	0.204009994119406	0.19674000069499	0.203465002030134	0.195089998096228	0.199844996631145	0.191679998487234
14551	tV(AAC)K2	0.281195006519556	0.307829995453358	0.281595000624657	0.249840009212494	0.182664996385574	0.144164999574423	0.172430004179478	0.172824996709824	0.163080003857613	0.153015001118183	0.266344992816448	0.59584499001503	0.668940019607544	0.654895004630089	0.538744994997978	0.569704991579056	0.596659994125366	0.593529990315437	0.602969995141029	0.525600004196167	0.594424998760223	0.978460013866425	2.15584003329277	2.59732496738434	2.89575006961823	2.96909999847412	2.91275000572205	2.89289999008179	2.8625500202179	2.61115002632141	2.34829998016357	2.02565002441406	1.14839997887611	-0.276000000536442	-0.505449995398521	-0.770700007677078	-1.01709997653961	-1.3162499666214	-1.72764998674393	-1.73934996128082	-1.02570003271103	-0.54865001142025	-0.234900005161762	-0.146499998867512	-0.0424999985843897	0.0596999991685152	0.0760000012814999	0.0786500014364719	-0.0367999999689346	-0.103450000286102
14735	tL(CAA)K	-1.04658001661301	-1.22052999734879	-1.55199998617172	-1.73434000015259	-1.83754999637604	-1.85620001554489	-1.90521001815796	-2.14194996356964	-2.55354001522064	-2.42335991859436	-2.16855003833771	-1.90249004364014	-1.64675003290176	-1.43148996829987	-1.34966996908188	-1.29508998394012	-1.25396997928619	-1.17678999900818	-0.880870014429092	-0.636870014667511	-0.301019999198616	0.652670000120997	2.34773004055023	3.44480004310608	3.83942999839783	3.95051008462906	4.10476006269455	4.163725066185	4.1377251625061	4.07689983844757	3.77701497077942	2.63550506234169	0.928165024518967	-0.534855008125305	-1.28832498788834	-2.04517493844032	-2.43682996034622	-2.44233498573303	-2.38017998933792	-1.98476495146751	-1.49836499094963	-0.907244995236397	-0.620200008153915	-0.434360001981258	-0.350159999728203	-0.289894998073578	-0.244540004432201	-0.235935007035732	-0.167364995181561	-0.146900000609457
14803	tR(ACG)K	-2.09602504968643	-2.15362997055054	-2.22232503890991	-2.73678002357483	-3.07999995946884	-3.48825011253357	-3.59929497241974	-3.71758006811142	-3.82932505607605	-3.79309501647949	-3.75578495264053	-3.82822495698929	-3.78996003866196	-3.32690504789352	-3.1653600692749	-3.15379493236542	-2.99675003290176	-2.98521503210068	-2.79064999818802	-2.28503506183624	-1.53563502728939	1.38913998901844	2.88458497524261	3.53922499418259	3.87691000699997	3.91976997852325	3.91158990859985	3.75174992084503	3.49721004962921	2.73225996494293	1.73118999004364	1.40494000911713	1.3093600153923	1.2877799987793	1.1665900349617	1.0747200012207	1.0396900177002	1.05015001296997	0.966200017929077	0.684950000047684	0.564109992980957	0.554189997911453	0.582850015163422	0.667890000343323	0.735039991140366	0.708759999275207	0.684009993076324	0.547380006313324	0.484500002861023	0.397879999876022
14846	tD(GUC)K	0.660175001621246	0.64618998169899	0.587665000557899	0.461415013670921	-0.244789995253086	-1.25076997280121	-1.81385001540184	-2.15312500596046	-2.46258506774902	-2.74028993844986	-2.92079501152039	-3.03963003158569	-3.24253004789352	-3.18333005905151	-2.68471997976303	-2.27226493358612	-2.04342002868652	-1.87391001582146	-1.69117500782013	-1.23081501126289	0.209029996395111	1.64068501889706	2.51090998649597	2.86197491884232	3.18215503692627	3.31230001449585	3.47126002311707	3.47440991401672	3.48372991085053	4.08763012886047	4.81625003814697	4.30779008865356	3.2167200088501	1.76215002536774	1.00100003480911	0.542099994421005	0.538860023021698	0.510880011320114	0.501639991998672	0.4908999979496	0.381209996342659	0.30475999712944	-0.0159599989652634	-0.127639999985695	-0.16557000502944	-0.2208599999547	-0.179290002584457	-0.158700004220009	-0.161070005595684	-0.260979999601841
14853	tA(AGC)K2	-0.0244999993592501	-0.505054995417595	-1.01341499984264	-1.29047498106956	-1.46117997765541	-1.52870497703552	-1.54071999192238	-1.21830498576164	-0.996309989690781	-0.968584993481636	-0.802705001831055	-0.603424996137619	-0.240724996291101	-0.0863549989648163	0.137639995384961	0.31839000582695	0.433785006403923	0.511885011196136	0.599080008268356	0.632105013728142	0.882255011796951	1.4277449965477	2.42034503221512	2.72877497673035	2.86339998245239	2.86273000240326	2.87562003135681	2.87567000389099	2.86087005138397	2.82116994857788	2.72100999355316	2.33585996627808	1.84846003055573	1.30638996362686	1.0273500084877	0.816190010309219	0.77347999215126	0.763429987430573	0.815749996900558	0.85505998134613	0.958010011911392	1.02890000343323	1.10195999145508	1.16494998931885	1.26244002580643	1.45262000560761	1.41760002374649	1.3070799946785	1.1145200252533	0.981479996442795
14985	tK(UUU)K	1.0463100194931	1.00929002761841	1.0023099899292	0.988429993391037	0.991819977760315	0.980840003490448	0.764320015907288	0.49909000992775	0.454920008778572	0.511310017108917	0.55009001493454	0.580210000276566	0.582229995727539	0.560149997472763	0.638359993696213	0.969759994745255	1.30998996496201	1.44065997600555	1.53798999786377	1.66799998283386	1.73526002168655	1.91340004205704	2.44995002746582	2.97109003067017	3.37288994789124	3.63327497243881	3.76844990253448	3.79579997062683	3.83772498369217	4.08042508363724	4.32147490978241	3.81414997577667	2.45375001430511	1.61362498998642	1.20662501454353	1.10082498192787	1.06720000505447	1.05677503347397	1.04765003919601	1.02384999394417	0.990700006484985	0.745350018143654	0.475350007414818	0.455125004053116	0.389874994754791	0.405124992132187	0.409725002944469	0.413549996912479	0.41907499730587	0.370299998670816
15279	tP(UGG)L	-1.46496000885963	-1.71542999744415	-2.08187498450279	-2.63256996870041	-2.26448502540588	-1.80872502923012	-1.71122004389763	-1.64367503523827	-1.62204000353813	-1.60135500431061	-1.65095501542091	-1.66998500227928	-1.8914350271225	-2.49586501121521	-3.03248999118805	-3.17798507213593	-3.22648004293442	-3.43532001972198	-2.69984490871429	-1.60342499613762	-0.71282000541687	0.283635006844997	1.59283501207829	2.4051750600338	2.98602004051209	3.46389002799988	3.424249958992	3.35798995494843	3.36663999557495	3.18455996513367	2.76909997463226	2.15227994918823	1.72092000246048	1.06608998775482	0.654980009794235	0.478509998321533	0.322000008821487	0.276129990816116	0.237309996783733	0.275000007450581	0.239270003139973	0.363599997758865	0.42495000064373	0.460910004377365	0.419400003552437	0.422630000114441	0.366600000858307	0.452359998226166	0.421560001373291	0.403740000724792
15419	tS(AGA)L	0.411275006830692	0.368325002491474	0.292125005275011	0.0448999991640449	-0.310900004580617	-0.960700020194054	-0.908524990081787	-0.905374988913536	-0.842475011944771	-0.755625009536743	-0.690025001764297	-0.471374996006489	-0.154700003331527	0.24762499355711	0.314224995672703	0.398050002753735	0.526874996721745	0.558650001883507	0.604925006628036	0.608450010418892	0.57082499563694	0.928800001740456	2.03652501106262	3.129075050354	3.4162250161171	3.41186006069183	3.50389001369476	3.52796003818512	3.49917995929718	3.6050000667572	3.40415003299713	2.22645004987717	0.508380006998777	0.017259999923408	-0.137200003862381	-0.274330002069473	-0.256910000741482	-0.166929998993874	-0.122640001028776	0.0537099979817867	0.330010002851486	0.422370001673698	0.452760002017021	0.513290011882782	0.506590011715889	0.508639991283417	0.519250011444092	0.480970007181168	0.375709998607635	0.450740006566048
15525	tA(UGC)L	-0.835150003433228	-1.00335001945496	-1.21947500109673	-1.49667504429817	-1.45990002155304	-1.36417496204376	-1.48512500524521	-1.47367495298386	-1.45817500352859	-1.59137499332428	-1.82425001263618	-2.00807499885559	-1.8849750161171	-1.96687498688698	-1.39677500724792	-1.03702501952648	-0.861025005578995	-0.773225009441376	-0.59052500128746	-0.296250006183982	0.440500000491738	1.77539998292923	2.48222494125366	2.64789998531342	2.87532502412796	2.94421005249023	2.9430700302124	2.83152992725372	2.67075004577637	2.23789006471634	1.36261001825333	0.894750010967255	0.804650008678436	0.731989979743958	0.714030009508133	0.717080003023148	0.628989976644516	0.648419976234436	0.741279989480972	0.771629995107651	0.740679973363876	0.740359991788864	0.740010011196137	0.744810009002686	0.797159987688065	0.951219999790192	0.63354999423027	0.429119995236397	0.433690005540848	0.415589997172356
15836	tR(ACG)L	-2.46850996017456	-2.52321999073029	-1.9343199968338	-1.72382999658585	-1.35673003196716	-0.912159991264343	-0.217150007933378	0.0779299970716238	0.304300002753735	0.57069000005722	0.632860004901886	0.727089995145798	0.800750011205673	0.785929989814758	0.615210002660751	0.621359980106354	0.69002999663353	0.615290009975433	0.406750002503395	0.427720001339912	0.380440008640289	1.066899985075	2.07314003705978	2.84696002006531	3.12758994102478	3.12207502126694	3.18649995326996	3.27017492055893	3.29664999246597	3.24454998970032	2.99677497148514	1.89689999818802	-0.104149987921119	-2.11212494969368	-3.32602494955063	-3.78672498464584	-4.18289995193481	-4.21012508869171	-4.1588499546051	-4.01524996757507	-3.5453999042511	-3.02527505159378	-1.94640001654625	-1.34442499279976	-0.911849990487099	-0.774825006723404	-0.706375017762184	-0.614175021648407	-0.388350009918213	-0.100899997632951
15937	tD(GUC)L1	0.0474750011228025	0.0883099995553493	-0.00807999819517136	-0.368359994888306	-0.762404993921518	0.127760001271963	0.303644999861717	0.320660006999969	0.391449998319149	0.406880007684231	0.438415005803108	0.469220006465912	0.472739994525909	0.311255001276732	0.152554999291897	0.181845000386238	0.245335005968809	0.270269995927811	0.281069998443127	0.289779998362064	0.37211499363184	1.16053497195244	2.02691504359245	2.35490003824234	2.37828997373581	2.40144996643066	2.41052005290985	2.41081001758575	2.39387998580933	2.54037001132965	2.57585006952286	1.28406000137329	0.741069978475571	0.641689997911453	0.548179990053177	0.53759999871254	0.540489995479584	0.550730001926422	0.466569993644953	0.0615800008177757	-0.30033999979496	-0.334840002655983	-0.413430002331734	-0.461800000071526	-0.499239993095398	-0.492109999060631	-0.464099994301796	-0.402509999275208	-0.406730011105537	-0.48189999461174
15992	tQ(UUG)L	-1.91946499943733	-2.41861499547958	-3.36359002590179	-4.48936988115311	-4.40048997402191	-3.34620509147644	-1.89102503657341	-1.37926998138428	-1.24160502552986	-1.23959501385689	-1.10902500152588	-0.975119987130165	-0.485745006799698	-0.162510003149509	-0.165785002335906	-0.159955000504851	-0.0975899983197451	-0.00367500009015203	0.0720549992285669	0.162314999103546	0.295984994620085	0.516865009069443	1.36660499870777	1.92974495887756	2.20092997550964	2.45280003547668	2.56900000572205	2.57795000076294	2.40240001678467	2.23944997787476	1.72359997034073	1.20999997854233	0.904349982738495	0.590750008821487	0.413600012660027	0.39580000936985	0.438950002193451	0.53455001115799	0.940950006246567	0.971349984407425	0.485150009393692	0.159849999472499	-0.0341500006616116	-0.090599998831749	-0.0987999998033047	-0.103199999779463	-0.117849998176098	-0.218299999833107	-0.217799998819828	-0.176199994981289
16322	tL(UAG)L1	0.188965003937483	0.259454999119043	0.27963500097394	0.17340000262484	-0.0102650000713766	-0.309570004045963	-0.61020499765873	-0.961774986982346	-1.14270995855331	-1.22284002304077	-1.33439999222755	-1.75699495077133	-2.86503995656967	-3.57786495685577	-3.87733997106552	-3.8243350982666	-3.86540001630783	-3.33313006162643	-2.20231997966766	-1.59278499484062	-0.828790026903153	0.599350011348724	1.72721503376961	2.728895008564	3.22311996221542	3.43748996257782	3.53202991485596	3.57490997314453	3.55622005462646	3.31424000263214	3.07835006713867	2.58397994041443	1.43495001792908	0.970570003986359	0.684600013494492	0.539980009198189	0.460069993138313	0.442760008573532	0.482119989395142	0.474390003085136	0.424639999866486	0.351720011234283	0.463060012459755	0.752080005407333	0.751609998941422	0.787600004673004	0.76525000333786	0.64650998711586	0.463169993832707	-0.152479995787144
16334	tI(UAU)L	0.107039999961853	0.0100299999117851	0.0585200022906065	0.0748700000345707	0.170729999989271	0.379359993338585	0.463079997897148	0.460760003328323	0.504870018362999	0.465010005235672	0.473970001935959	0.463490006327629	0.461000001430511	0.318400001525879	0.273460000753403	0.341200000047684	0.378360000252724	0.390959990024567	0.528569993376732	0.702319997549057	1.13907001018524	1.71008998155594	2.50116007328033	2.82778007984161	2.91964001655579	3.08517508506775	3.33798000812531	3.52380499839783	3.37741998434067	3.59063498973846	3.71880496740341	3.23933997154236	2.11646505594254	1.19810505509377	1.09172498583794	0.870325019955635	0.817794990539551	0.76258000433445	0.639705002307892	0.627134987711906	0.765425008535385	2.14612503349781	2.96350501775742	2.24802998900414	1.18232502937317	0.609090006351471	0.579014998674393	0.559500002861023	0.524474993348122	0.471479998528957
16390	tL(CAA)L	0.227590000629425	0.330140003561974	0.39655000269413	0.289869999885559	0.156669999938458	0.0252299999352545	0.0303600018844008	0.052199999243021	0.128559999167919	0.116459999978542	0.132469999045134	0.090769998729229	0.133139999210834	0.162870001234114	0.0375200010836124	0.0701000012457371	0.170119997859001	0.181059999763966	0.19400999546051	0.238639998435974	0.311400008201599	0.661569994688034	1.46551003456116	2.08419995307922	2.82632999420166	2.89805498123169	2.96206504106522	2.96579496860504	3.01933501958847	2.83185002803802	2.7112949848175	2.43161997795105	1.83193998932838	0.908319982886314	0.520019981265068	-0.192490005493164	-0.810579994320869	-0.733484992384911	-0.660184994339943	-0.563855004310608	-0.489995011687279	-0.353175003826618	-0.188725002855062	-0.126820002123713	-0.0660400003194809	-0.0910149984061718	-0.0910149995237589	-0.105684998072684	-0.0863700000569224	-0.0938900019973516
16426	tA(AGC)L	-0.142649997770786	-0.027229999192059	0.163489999249578	0.349699994921684	0.792600011825562	0.973530024290085	0.926919996738434	0.914259988069534	0.912709999084473	0.932780015468597	0.948650008440018	0.949970012903213	0.935839992761612	0.686399990320206	0.676049983501434	0.73043001294136	0.766289985179901	0.761800003051758	0.745169985294342	0.726469975709915	0.806699985265732	1.49888001680374	2.93064999580383	3.54707002639771	3.65517997741699	3.73122507333755	3.73464995622635	3.67900002002716	3.65199995040894	3.64857494831085	2.98357504606247	1.42267499864101	-0.163075000047684	-1.29264998435974	-1.64699995517731	-1.55682495236397	-1.40502494573593	-1.2997499704361	-1.25737497210503	-1.23737502098083	-1.17232498526573	-1.25420001149178	-1.51469999551773	-1.95287504792213	-2.60032498836517	-3.18224990367889	-3.52709996700287	-3.57370007038116	-3.23912501335144	-3.11849999427795
16493	tV(AAC)L	-3.17359993457794	-3.17668001651764	-3.35347008705139	-3.79289009571075	-4.27348997592926	-4.45922002792358	-4.50687007904053	-4.37290000915527	-4.51549000740051	-4.52027988433838	-4.51085996627808	-4.48288989067078	-4.60355005264282	-4.83524994850159	-4.90623002052307	-4.7800199508667	-4.71962008476257	-4.43200001716614	-4.0965099811554	-3.65209999084473	-1.85533006191254	0.455359998345375	1.52480003237724	2.08817994594574	2.30429000854492	2.34033502340317	2.39663496017456	2.4512749671936	2.27399991750717	2.05507998466492	1.68876501917839	1.49768498539925	1.42588500380516	1.3930499792099	1.38578000068665	1.14178003668785	0.860095024108887	0.438279999792576	0.0645400010980666	-0.141095002647489	-0.52648501098156	-0.913199982047081	-1.37315996289253	-2.62728500366211	-3.94008506536484	-4.73899493217468	-4.64194507598877	-4.29379510879517	-3.51925493478775	-2.90420496463776
16604	tL(UAG)L2	-0.728974995017052	-1.00897999703884	-1.19342999458313	-1.59854499697685	-1.79144498109817	-1.8621150135994	-1.69363002181053	-1.80927502512932	-2.08453497886658	-2.23939490318298	-2.43244005441666	-3.18401502370834	-3.53622997999191	-3.71901996135712	-3.4704400062561	-3.33374999761581	-3.17652493715286	-2.82627991437912	-2.38758503198624	-1.93927993774414	-1.41692001819611	-0.388010007329285	1.57316497694701	2.32287503480911	2.81390498876572	2.79955005645752	2.86884999275208	2.93859994411469	2.87919998168945	2.80235004425049	2.79930007457733	2.3787499666214	1.55599999427795	1.09880003333092	0.705199986696243	0.101299997419119	-0.230800002813339	-0.383950009942055	-0.337700009346008	-0.497850000858307	-0.60385000705719	-0.68274998664856	-0.750900000333786	-0.804349988698959	-0.769150018692017	-0.768349975347519	-0.760700017213821	-0.593199998140335	-0.394500002264977	-0.307900011539459
16612	tI(AAU)L1	-1.41153997182846	-1.36803997159004	-1.31039499640465	-1.15715001523495	-0.650314985215664	-0.217549996078014	-0.160864997282624	-0.0906600013375282	-0.0569199986755848	-0.0663149990141392	-0.0680099997669458	0.0242999993264675	-0.0247300006449223	-0.304584989696741	-0.487839990854263	-0.535264997184277	-0.482864992320538	-0.427574996650219	-0.3612350076437	-0.346800008416176	-0.346855000406504	0.451619995385408	2.08450996279716	2.83991997241974	2.95080996751785	3.0730500459671	3.12637004852295	3.13009004592895	3.13784997463226	3.19393000602722	3.50393991470337	2.79200007915497	1.79601001143455	-0.0822900086641312	-1.92074003219604	-3.21057000160217	-3.84364004135132	-4.21254978179932	-4.25137996673584	-3.97808995246887	-3.61324999332428	-2.96576998233795	-2.02953000068665	-1.42867000102997	-1.09510999321938	-0.808050012588501	-0.626389980316162	-0.562959986925125	-0.524610009789467	-0.438049992918968
16713	tS(GCU)L	0.494145005941391	0.243609995394945	0.229305005073547	0.213050003349781	0.18447499871254	0.178664997965097	-0.0296650007367134	-0.284344996511936	-0.21649000197649	-0.202095001935959	-0.287024995684624	-0.345124995708466	-0.377870000898838	-0.420374996960163	-0.50534498617053	-0.0624449973925948	0.148719996213913	0.266149999201298	0.408879996836185	0.463309997320175	0.518364983797073	0.663439992070198	1.36330998241901	2.43995500802994	3.24821500778198	3.53430006504059	3.6286899805069	3.70699005126953	3.89716005325317	4.05097010135651	4.15915002822876	4.12405004501343	3.99742991924286	3.9631500005722	3.85793001651764	3.68024003505707	3.09396998882294	2.59464001655579	1.60647002458572	0.994990026950836	0.638510012626648	0.456199985742569	0.360200002789497	0.316129997372627	0.286840000748634	0.263989990949631	0.207870003581047	0.0467500019352883	0.0816899994388223	0.462329998612404
16735	tD(GUC)L2	0.166305004805326	0.215970002859831	0.192630000412464	0.138244999572635	0.158254998549819	0.248750004172325	0.33760499060154	0.431355004012585	0.445669996738434	0.436964999139309	0.484819991886616	0.600135010480881	0.787099987268448	0.875070008635521	0.781835022568703	0.735705012083054	0.801174989342689	0.875399997830391	0.896799999475479	0.891899999976158	0.893145003914833	1.04885500073433	1.62345004677773	2.32985500097275	2.48558996915817	2.40286996364593	2.4434999704361	2.27531001567841	1.89531004428864	1.6006600022316	1.08491997718811	0.573189997673035	0.19852000027895	-0.0924499977380037	-0.498640005290508	-0.762510013580322	-1.28664998412132	-1.62472997903824	-1.78178998231888	-2.02333002090454	-2.08843998908997	-1.42505997419357	-1.01222001314163	-0.544459998607635	-0.265840002894402	-0.138539999723434	-0.0182900000363588	0.12664999961853	0.282810002565384	0.412740004062653
16751	tE(UUC)L	0.999584993720055	0.900515007972717	0.801360002160072	0.705164992809296	0.555254988372326	0.393904989957809	0.131740000098944	0.0401149993762374	-0.35889500528574	-1.41908998191357	-2.23536992669106	-3.06406507492065	-3.23733506202698	-2.87381001710892	-2.13201497793198	-1.69387002587318	-1.4837349832058	-0.973974975943565	-0.557329988479614	-0.154969996958971	0.678084983676672	1.56066002249718	2.28956502079964	2.76781995296478	3.08711506128311	3.31656002998352	3.53225996494293	3.58109002113342	3.53282992839813	3.76169996261597	4.82413988113403	4.17623987197876	2.30252993106842	1.23688998222351	0.410019996762276	0.16235000193119	0.137510001659393	0.133990003168583	0.0916800014674664	0.0388400010764599	0.05793999992311	-0.0716699987649918	-0.049550000205636	-0.177049998939037	-0.169460000097752	-0.184209996461868	-0.205079998075962	-0.220789997279644	-0.286399999260902	-0.292949992418289
16786	tR(CCG)L	-3.61681001186371	-3.31035003662109	-3.18174002170563	-2.77862002849579	-2.50361001491547	-2.24670004844666	-1.92035999298096	-1.44079003334045	-1.15787001848221	-0.997179979085922	-1.08524004220963	-1.0631300330162	-1.14729000329971	-1.26902998685837	-1.39323998689651	-1.54886997938156	-1.94322996139526	-2.34998998641968	-1.64457006454468	-0.26836000084877	0.83711998462677	2.1211500287056	3.0637099981308	3.45431997776031	3.55698003768921	3.66558995246887	3.78756500482559	3.75253001451492	3.586254966259	3.59634002447128	3.25220500230789	2.50203493833542	1.81287999749184	1.27734999060631	0.965944987535477	0.827889999747276	0.839945018291473	0.893424987792969	0.870350021123886	0.852899995446205	0.833435001969338	0.936329990625381	1.6171600073576	2.39129999279976	3.36921993494034	3.75052996873856	4.01930493116379	4.02456489801407	3.98073506355286	3.5912250161171
16920	tK(UUU)L	0.293450001627207	0.360025003552437	0.343625009059906	0.377925001084805	0.43979999423027	0.712449997663498	0.741000011563301	0.79942499101162	0.860875010490417	0.883024990558624	0.944299980998039	0.972000002861023	0.987625017762184	0.907099992036819	0.895450010895729	1.90457499027252	3.79242497682571	3.8374000787735	3.73194998502731	3.71657508611679	3.52925002574921	3.50572496652603	3.50065004825592	3.64902496337891	3.82197499275208	3.85629005432129	3.92319002151489	3.97653007507324	4.22828998565674	4.30394992828369	4.4000198841095	4.04787001609802	2.81240993738174	1.14664999246597	0.29841001033783	-0.13941999450326	-0.542739987373352	-0.688580000400543	-0.681590008735657	-0.562540000677109	-0.586180001497269	-0.45736999809742	-0.252919996529818	0.0455000009387732	0.0471000004559755	0.0847699992358684	0.0520199993625283	0.0899800002574921	0.0458400014787912	-0.074499998986721
17089	tL(UAA)L	0.895775005221367	0.78379999101162	0.694524988532066	0.657725006341934	0.585475005209446	0.392000004649162	0.0120500009506941	-0.645175002515316	-0.7900750041008	-0.696949988603592	-0.640924990177155	-0.69879999756813	-0.989099994301796	-1.646399974823	-2.01044994592667	-1.75339996814728	-1.40654999017715	-1.23644998669624	-1.09479999542236	-0.840825006365776	-0.350775006576441	0.667775016860105	1.78170004487038	2.5920250415802	3.06174999475479	3.19122996330261	3.31090006828308	3.46617000102997	3.5736100435257	3.68785002231598	3.92257995605469	3.17917997837067	1.90312994122505	0.722340002655983	0.199650002364069	-0.244049995578825	-0.440489998459816	-0.549279981851578	-0.689989995956421	-0.828119999170303	-1.20885000228882	-1.15809998512268	-0.842469996213913	-0.472029998898506	-0.259579995274544	-0.176719996333122	-0.123630001395941	-0.14723000228405	-0.0695099990814924	-0.0504400003701448
17112	tN(GUU)L	-3.07627997398376	-3.29841997623444	-3.33024003505707	-3.28962006568909	-3.28037004470825	-3.39745006561279	-3.36264998912811	-2.82989001274109	-1.99746000766754	-1.66033000946045	-1.42942001819611	-1.10793000459671	-1.22442001104355	-1.48609002828598	-1.50945997238159	-1.49566996097565	-1.72481002807617	-1.83023999929428	-1.97796002626419	-2.01427994966507	-1.11591002345085	1.46536002457142	2.41384999752045	2.94285004138947	3.1041699886322	3.1713250875473	3.24437499046326	3.32432502508163	3.28577494621277	2.89139997959137	2.24367502331734	1.17387503385544	0.390550009906292	0.330575004220009	0.304324999451637	0.275674998760223	0.258550006896257	0.229274999350309	0.196675002574921	0.113700001500547	-0.198949997313321	-0.589425023645163	-1.32307502627373	-1.46687498688698	-1.55812498927116	-1.75547498464584	-2.0635499060154	-1.81317493319511	-0.769749976694584	-0.0875499993562698
17233	tI(AAU)L2	0.25406000316143	0.249100004136562	0.23921000212431	0.113349999859929	-0.145399998873472	-0.48585998415947	-0.435779991745949	-0.418590003252029	-0.461620000004768	-0.4076700091362	-0.316360002756119	-0.224829998612404	-0.100940001383424	-0.0322799988556653	-0.0794499982148409	-0.120189998298883	-0.075560000911355	-0.0710500001907349	-0.0991999998688698	-0.0940900020301342	0.144670004397631	1.09642000794411	2.21448006629944	2.85513999462128	2.97590997219086	3.02086000442505	3.02019506692886	2.99258993864059	2.90549498796463	2.67826505899429	1.56398501396179	-0.40692001581192	-0.941810008883476	-1.26023997366428	-1.33567996025085	-1.40428000092506	-1.27885999083519	-1.06243997514248	-0.88831502199173	-0.523534994572401	-0.164200000464916	-0.141984997689724	-0.175194996595383	-0.166139997541904	-0.161490000039339	-0.177005003392696	-0.179765000939369	-0.204939999431372	-0.500405000150204	-0.650759994983673
17539	tR(UCU)M2	0.446299996972084	0.408230003714561	0.394580009579658	0.373649996519089	0.158099995553493	-0.20196999758482	-0.61489000916481	-1.54725002646446	-2.27735006809235	-2.43177998065948	-2.12135007381439	-1.87009999752045	-1.15612001419067	-0.411389994621277	0.00997000019997358	0.403720000386238	0.606240022182465	0.674270015954971	0.729199999570847	0.814230000972748	1.01113000512123	1.5459599852562	2.0665099978447	2.6054000377655	2.86353006362915	2.88960003852844	2.92627495527267	2.97882509231567	2.96792501211166	2.95002502202988	2.64507502317429	2.09114998579025	1.35247498750687	1.08582498133183	0.822450011968613	0.527750004082918	0.117599999532104	-0.0715750008821487	-0.10474999807775	-0.157250002026558	-0.172200003638864	-0.172799995169044	-0.25229999050498	-0.310299996286631	-0.265775002539158	-0.111449999734759	-0.054299998562783	-0.0270750001072884	-0.0229250001721084	-0.0852499986067414
17625	tY(GUA)M1	-0.0124299998860806	-0.0563500020653009	-0.150019997358322	-0.283980007469654	-0.446370011568069	-0.704610008001328	-1.0173399746418	-1.39694000482559	-2.1692400097847	-2.70598995685577	-3.40846989154816	-3.76795990467072	-3.55198004245758	-3.58549003601074	-3.55775001049042	-3.35754001140594	-2.77547001838684	-2.30473999977112	-2.18636996746063	-1.77212994098663	-0.990489965677261	0.455909994244576	2.11149996519089	2.99420003890991	3.39549994468689	3.55395001173019	3.54742509126663	3.44134998321533	3.37437492609024	3.11417502164841	2.69962501525879	1.9156000316143	0.754050008952618	-0.00222500017844141	-0.275825003162026	-0.595775000751019	-0.985824957489967	-0.917349994182587	-0.764075011014938	-0.379199996590614	-0.062449999153614	0.424024999141693	0.49770000576973	0.467424988746643	0.418300002813339	0.39104999601841	0.291449993848801	0.120124997571111	0.112200003117323	0.0555999996140599
17661	tG(GCC)M	-0.846569985151291	-1.11339001655579	-1.39729000329971	-1.54658998250961	-1.62181000709534	-1.80571995973587	-1.78617997169495	-1.53054000139236	-1.44119000434875	-1.39995001554489	-1.2933199763298	-1.16263997554779	-0.890140017867088	-0.111459998786449	0.170009998977184	0.345969989895821	0.461279997229576	0.538000005483627	0.588919997215271	0.587070018053055	0.602779990434647	0.846240001916885	1.82000000476837	2.47980005741119	2.8912700176239	3.00994002819061	3.08324996232986	3.08133994340897	3.13499503135681	3.49406504631042	3.87136989831924	2.70554994940758	1.11843497250229	-0.651519995741546	-3.0488599896431	-4.2950599193573	-5.30699000358582	-5.31474995613098	-5.28784992694855	-5.13495500087738	-5.19150507450104	-4.88282999992371	-4.68679981231689	-4.61644504070282	-4.46151502132416	-4.48965501785278	-4.54974513053894	-4.45600001811981	-4.51644999980927	-4.59349999427795
17676	tP(UGG)M	-0.0732000004500151	-0.103449998423457	-0.238600008189678	-0.503299996256828	-0.689750015735626	-0.975850015878677	-1.36059999465942	-2.13065004348755	-2.21644997596741	-2.22675001621246	-2.14135003089905	-2.17979991436005	-2.20535004138947	-2.36509990692139	-2.21430003643036	-2.03025007247925	-1.89794999361038	-1.55045002698898	-1.08819997310638	-0.612499982118607	-0.273999996483326	0.433750003576279	1.52489995956421	2.55804991722107	3.19959998130798	3.44253008365631	3.49165999889374	3.41019498109817	3.04133998155594	2.82923001050949	2.45099492073059	1.84948993325233	1.50597499608994	1.35326001644135	1.07426502108574	0.871880000829697	0.439300011098385	-0.074849995970726	-0.468714997172356	0.485299995541573	0.781445002555847	0.577825006842613	0.597410026192665	0.548734989762306	0.528250008821487	0.550899982452393	0.557085001468658	0.520785023272037	0.413444992899895	0.390574996173382
17824	tS(AGA)M	0.3478600025177	0.308985002338886	0.319825010001659	0.335384996235371	0.532119999825954	0.653629997372627	0.636175009608269	0.666189989447594	0.629384988546371	0.631019988656044	0.548749998211861	0.452395009994507	0.0352650061249733	-0.731859996914864	-1.84506994485855	-2.42143499851227	-2.96364009380341	-3.05911507606506	-2.9366849899292	-2.81502501964569	-2.38735002279282	-0.531605015695095	1.98135498762131	3.00370498895645	3.27124999761581	3.34818003177643	3.40066003799438	3.47398996353149	3.47258999347687	3.60817992687225	3.96382999420166	3.76324989795685	3.08842005729675	2.93278005123138	2.72239003181458	2.14871009588242	1.85167998075485	1.60037996768951	1.4381699681282	1.37072004079819	1.24495998620987	1.21309999227524	1.11575000286102	1.16900995969772	1.1703999876976	1.21040000915527	1.11584001779556	1.11030999422073	0.969089978933334	0.693220001459122
17891	tE(UUC)M	0.114649999886751	0.0837000012397766	0.0863000005483627	0.0234999994281679	-0.00479999929666519	-0.0903499983251095	-0.190450005233288	-0.179099999368191	-0.158900000154972	-0.122800003737211	-0.112150002270937	-0.0760000012814999	-0.12979999743402	-0.00259999977424741	-0.151099998503923	-0.0766499992460012	-0.0927000008523464	-0.0982999987900257	-0.110550001263618	-0.1613499969244	-0.188400007784367	0.396300002932549	1.48220002651215	1.98970007896423	2.37059998512268	2.49208501577377	2.50039993524551	2.51654992103577	2.54478497505188	2.84982998371124	3.14951505661011	2.86393504142761	1.90890995264053	0.992179974913597	0.585114997625351	0.475439995527267	0.367790003120899	0.371500006318092	0.352110013365746	0.349615009129047	0.377550002932549	0.363380001485348	0.261110009998083	0.154189995676279	0.196734996140003	0.0642000014893711	0.00697499997913837	0.0407450009137392	0.0614999994635582	-0.036195002309978
17963	tA(AGC)M1	-0.600265017151833	-0.658400002121925	-0.648584988713264	-0.732510006427765	-0.802265009284019	-0.835140001773834	-0.822845011949539	-0.545319998264313	-0.200495004671393	0.0334450008638669	0.107210000231862	0.155390001088381	0.128370003029704	0.0748050006106496	0.130490001477301	0.119510002061725	0.0321749987546355	-0.163510003313422	-0.235519997030497	-0.0287699969485402	0.132314998470247	1.27885499447584	2.69933496713638	3.12202507257462	3.35439499616623	3.43862998485565	3.40695993900299	3.40278997421265	3.4255199432373	3.14739000797272	1.15207997560501	0.621410000324249	0.524829992651939	0.426169994473457	0.389190003275871	0.388369998335838	0.388060003519058	0.448280000686646	0.73231999874115	0.703119993209839	0.604680013656616	0.589690005779266	0.599020004272461	0.619459998607635	0.620190012454987	0.629380005598068	0.530500009655952	0.516989994049072	0.529160004854202	0.424199992418289
18044	tF(GAA)M	0.511759993433952	0.536509990692139	0.547724989056587	0.636535012722015	0.703945010900497	0.683275002241135	0.71771499812603	0.754049995541573	0.771230003237724	0.756145012378693	0.742660018801689	0.719565004110336	0.593754997849464	0.777214986085892	1.23723500072956	1.30540002584457	1.37238498926163	1.39005496501923	1.43582499027252	1.49207997322083	1.57797502279282	1.88206005096436	3.03362001180649	3.60788996219635	4.14747992753983	4.8717999458313	5.00275015830994	4.94110012054443	4.93969988822937	5.0263500213623	5.43505001068115	5.08684992790222	4.5802001953125	3.34174990653992	2.16729998588562	1.30175000429153	0.811949998140335	0.746250003576279	0.672149986028671	0.600500017404556	0.60385000705719	0.63740000128746	0.626800000667572	0.717099994421005	0.810500025749207	0.771750003099442	0.816650003194809	0.81700000166893	0.77020001411438	0.850950002670288
18060	tH(GUG)M	-0.266240006685257	-0.380619996786118	-0.532330019772053	-0.653299996256828	-0.943225002288818	-1.25292001962662	-1.40907003283501	-1.48581504225731	-1.7510499894619	-1.72706000804901	-1.49859499931335	-1.2401650249958	-0.86246500313282	-0.701289996504784	-0.512510006129742	-0.276280003786087	-0.0427450008690357	0.2237250007689	0.501320005953312	0.772885003685951	1.11444001793861	1.58635999560356	2.27248495221138	2.87734001874924	3.19974995851517	3.2721700668335	3.25189003944397	3.27274000644684	3.19303002357483	3.01433000564575	2.41608004570007	1.39195003509521	0.559159989049658	-0.390140007599257	-1.1161600291729	-1.31409997940063	-1.23201998472214	-1.10017999410629	-1.00247001647949	-0.646129989624023	-0.270049995183945	-0.0835599973797798	0.128309997916222	0.217210000753403	0.220789997279644	0.185150000452995	0.200060002505779	0.238510000705719	0.134179998934269	0.0802000001072884
18075	tV(AAC)M1	-1.45863999128342	-1.79721002578735	-1.74679996967316	-1.82757999897003	-1.8291799902916	-1.91949002742767	-2.0321400642395	-2.26968998908997	-2.3776700258255	-2.06130002737045	-1.94673997163773	-1.79352000951767	-1.74814001321793	-1.82155998945236	-2.00161995887756	-1.96015002727509	-1.91111999750137	-2.01310002803802	-2.29363005161285	-2.23964997529984	-1.50408997237682	0.687640011310577	2.09711995124817	2.56130995750427	2.64554007053375	2.67502003908157	2.67808005809784	2.71430500745773	2.61236493587494	2.36333998441696	1.79842999577522	1.2863149702549	0.867545002698898	0.585219985246658	0.547530007362366	0.51667500436306	0.522150005400181	0.455895005166531	0.343685003370047	0.117475000023842	-0.0799999959766865	-0.220729997754097	-0.658940005302429	-1.04043497145176	-1.37212500572205	-2.24135003685951	-2.43468496799469	-1.52936497330666	-0.875164994597435	-0.603259985148907
18078	tW(CCA)M	-0.127800001949072	-0.0762000016868114	0.145879998803139	0.452309989929199	0.429189994931221	0.54711000919342	0.60045000910759	0.602650010585785	0.576940023899078	0.646060013771057	0.657870000600815	0.656420013308525	0.437710002064705	0.387350013852119	0.34156000316143	0.384519997239113	0.446370005607605	0.444010001420975	0.492380008101463	0.552989989519119	1.13842000961304	1.85460000038147	2.30845005512238	2.56684999465942	2.76197998523712	2.82674995660782	2.89444992542267	3.021144926548	3.1796149969101	3.38951003551483	3.71509002447128	3.81347001791	3.37639498710632	2.75282000303268	1.79641996920109	0.73171501159668	0.345584993064404	0.302609999477863	0.285060006380081	0.280155003070831	0.2535499997437	0.100880002230406	-0.131640000641346	-0.484160006046295	-1.16609000563622	-2.04572495222092	-2.92288504838943	-3.20304000377655	-3.41565001010895	-3.65535491704941
18178	tV(AAC)M2	-5.27021505832672	-4.32973988056183	-2.02164498567581	-0.918819977343082	0.234895001351833	0.622560024261475	0.800065019726753	0.827510014176369	0.836730006337166	0.822899994254112	0.73655498623848	0.586479991674423	0.272704995423555	-0.433115004748106	-1.76224002540112	-3.09936501979828	-3.61196491718292	-3.78374997377396	-3.37625999450684	-2.77872502803802	-2.1035149872303	-0.514804993569851	1.50132498890162	2.61830995678902	2.97231005430222	3.1041499376297	3.1883499622345	3.21949994564056	3.13265001773834	3.19134998321533	3.08605003356934	3.06199991703033	2.33860003948212	1.5030500292778	0.556199997663498	0.348100006580353	0.461250007152557	0.506850019097328	0.581050008535385	0.623199999332428	0.632599979639053	0.731499999761581	0.999400019645691	1.40940004587173	1.62270003557205	2.73915004730225	2.78515005111694	3.15575003623962	2.62680006027222	1.34719997644424
18267	tD(GUC)M	1.19748999476433	1.28580003380775	1.16399501562119	-0.00302499830722809	-1.57001498937607	-2.52136994600296	-3.1495049238205	-3.28358006477356	-2.97994997501373	-2.64384996891022	-2.42055505514145	-1.77521006166935	-0.297520009428263	0.724374988675118	0.676399996876717	0.69056501686573	0.692145028710365	0.678315019607544	0.677295008301735	0.678469985723495	0.683124983310699	0.900154975056648	2.5169099509716	3.56736499071121	3.7902099609375	3.88723998069763	3.87113001346588	3.8618499994278	3.75480005741119	3.5888200044632	3.07626996040344	2.28280997276306	1.27929004430771	0.970710027217865	0.875619995594025	0.796129983663559	0.772779983282089	0.726389992237091	0.706520003080368	0.645410025119782	0.521899995207787	-0.305629993975162	-1.85485993027687	-3.08446004390717	-2.62286005020142	-2.05580008029938	-1.60848000049591	-1.32653996944427	-1.00037997961044	-0.494659999012947
18302	tK(CUU)M	0.211289998143911	0.207135001569986	0.192955003678799	0.105570000037551	-0.1789800029248	-0.177239997684956	-0.198584996163845	-0.22304999679327	-0.235479998588562	-0.209255001693964	-0.158669997006655	-0.130285000428557	0.232320002093911	0.41444499194622	0.320824994146824	0.302314998209476	0.233050002902746	0.216049998253584	0.238879992067814	0.286329998075962	0.488319997489452	1.12674500048161	1.9165799677372	2.26406992673874	2.43670997619629	2.51015992164612	2.49634997844696	2.47999992370605	2.46202993392944	2.37364995479584	2.44764003753662	1.96108002662659	1.56144000291824	1.1873300075531	0.801869994401932	0.773939990997314	0.812129992246628	0.837919986248016	0.853010016679764	0.85164999961853	0.824210005998611	0.815780007839203	1.02906000614166	1.68197000026703	1.57833997011185	1.28890995979309	1.09724999666214	0.891680020093918	0.73400000333786	0.628700000047684
18358	tL(CAA)M	-5.24236001968384	-5.133940076828	-5.08036007881165	-5.09739980697632	-4.87293996810913	-4.47033009529114	-3.76616992950439	-3.55613992214203	-3.19534001350403	-3.15755002498627	-2.95124006271362	-2.27347993850708	-1.54471001625061	-0.603979996591806	0.190029997006059	0.410529997944832	0.56031000316143	0.604560005664825	0.633190011978149	0.723799997568131	0.790659999847412	1.03143001198769	1.71797997951508	2.67204995155334	3.02098007202148	3.29967504739761	3.56494998931885	3.71350002288818	3.72649997472763	3.51372504234314	3.67205005884171	3.79177498817444	3.31095004081726	2.47424998879433	1.36470000445843	0.189325004816055	-1.33812499046326	-2.41054993867874	-2.90047496557236	-3.3457750082016	-3.55174994468689	-3.65472501516342	-3.40104997158051	-2.54992496967316	-1.70649996399879	-1.19222500920296	-1.09104999899864	-1.02474997937679	-0.943424984812737	-0.774924978613853
18522	tM(CAU)M	0.218650002032518	0.230825003236532	0.195599999278784	0.237250000238419	0.104125000536442	0.106625001877546	0.0801500007510185	0.0580249996855855	0.0598499998450279	0.0453500002622604	0.0270499996840954	-0.00665000034496188	-0.207925005815923	-1.02940003573895	-2.51547494530678	-3.25964993238449	-3.78792500495911	-3.68137502670288	-3.09552496671677	-2.19817495346069	-1.5801749676466	0.58092500269413	2.51927506923676	2.99825006723404	3.1642000079155	3.24792001247406	3.21532990932465	3.12808001041412	3.10671010017395	3.00881998538971	1.59909002184868	-0.168049994111061	-1.31585000753403	-1.98273000717163	-2.24296002388	-2.38857007026672	-2.22363994121552	-1.87172999382019	-1.32679997682571	-0.769089975953102	-0.203159996122122	-0.153609995543957	-0.125760002434254	-0.109319999068975	-0.0944500006735325	-0.0689899992197752	-0.0101300004869699	0.062899998947978	0.158030002564192	0.177919997274876
18549	tV(AAC)M3	-0.841769981384277	-0.711685001850128	-0.327970001474023	-0.048700000718236	0.0265299991238862	-0.0699850013945252	-0.156954999268055	-0.181650002300739	-0.187344995886087	-0.180314993858337	-0.259969992190599	-0.401690004765987	-0.182265003025532	0.467909999191761	0.924299985170364	0.981685000658035	1.08770503401756	1.09364498257637	1.12466499209404	1.14078496098518	1.16229000091553	1.33795498013496	2.04392996430397	2.90678999423981	3.15128993988037	3.14707999229431	3.18392996788025	3.17891993522644	3.17227997779846	3.21872999668121	3.05448999404907	1.71234999895096	0.976049989461899	0.674319994449615	0.53779998421669	0.534390026330948	0.524249994754791	0.547699987888336	0.505370005965233	0.342180009186268	0.0941400028765202	-0.290429997444153	-0.0776000000536442	-0.107290001958609	-0.121879998594522	-0.130320000648499	-0.158580002188683	-0.192820002138615	-0.178289997577667	-0.0473800002597272
18887	tR(UCU)M1	0.0202950003556907	0.0122099998639897	0.0573350007878616	0.0514850005507469	0.125845001265407	0.306550012528896	0.303340011835098	0.27689500451088	0.273189999163151	0.277265003323555	0.247219999134541	0.142979998141527	-0.0878349997103214	-1.17878501415253	-3.08826001286507	-3.83112498521805	-3.33315994739532	-3.01110502481461	-2.40016993284225	-1.78480495214462	-1.08526499867439	0.231050000339746	1.46456496119499	2.24016496539116	2.77920495271683	3.05765001773834	3.17486996650696	3.26005990505219	3.20871992111206	3.50453996658325	3.32186999320984	2.57335002422333	1.70026998519897	1.17962999343872	0.880879980325699	0.810969996452332	0.830169987678528	0.88014001250267	0.856290006637573	0.763329976797104	0.667370003461838	0.369680002331734	0.269489999115467	0.291200006008148	0.260380005836487	0.15416000187397	0.110309997946024	0.012829999672249	0.0305400004610419	0.0173300011083484
18935	tA(AGC)M2	0.352735003829002	0.316914993524551	0.321190004050732	0.193185002356768	-0.106684999540448	-0.358975006639957	-0.838445007801056	-1.2642699867487	-1.70285496711731	-2.13192999362946	-3.06214995384216	-3.51638494729996	-3.46270000934601	-3.22942997217178	-3.13182497024536	-2.95284997224808	-2.86272498369217	-2.50295007228851	-2.20432000160217	-1.88484499454498	-1.37533501386642	0.232129999995232	1.78011498749256	2.37072502374649	2.62277995347977	2.7022500038147	2.57615005970001	2.37335002422333	2.26964998245239	2.06289994716644	1.81284999847412	1.46404999494553	1.40109997987747	1.28890001773834	1.24704998731613	1.24529999494553	1.15255004167557	1.29255002737045	1.25260001420975	1.32945001125336	0.930849999189377	0.260999999940395	0.175249993801117	0.148699998855591	0.149650000035763	0.175700001418591	0.165349997580051	0.0139500005170703	-0.213600002229214	-0.407649993896484
19030	tQ(CUG)M	0.2629050090909	0.26081500351429	0.269775003194809	0.221959997713566	0.0913049999624491	-0.225675006583333	-0.473305006325245	-0.818360009789467	-1.11579498648643	-1.25680999755859	-1.73411498069763	-2.17356505393982	-1.18014499843121	-0.160400003381073	0.0327499998733401	0.225800004601479	0.46513000279665	0.50997499525547	0.529725006222725	0.557514989376068	0.631999981403351	0.92598497569561	1.48431996703148	1.92863498330116	2.14670497179031	2.3609500169754	2.58599009513855	2.65913002490997	2.72963995933533	3.00729997158051	3.90780003070831	3.64058001041412	2.15897002220154	1.20895001888275	0.810609990358353	0.688549995422363	0.65385999083519	0.666129982471466	0.687019991874695	0.691120010614395	0.65110000371933	0.697719985246658	0.682789981365204	0.733749985694885	0.722239995002747	0.786710000038147	0.804560005664825	0.829029989242554	0.880610001087189	0.789480018615723
19085	tY(GUA)M2	-0.0491249997168779	-0.10494000017643	-0.537929985672235	-1.02443000972271	-1.47296499609947	-2.14334999322891	-3.07444506883621	-3.5301549911499	-3.80961498022079	-3.82816500663757	-3.87457495927811	-3.85184000730515	-3.80000004768372	-3.17596006393433	-1.93498498797417	-1.56872498989105	-0.981870028376579	-0.666855005919933	-0.330120003223419	-0.0895050013437867	0.0665000004693866	0.482684991508722	2.04926002025604	3.06181997060776	3.36347500085831	3.53000996112823	3.71936004161835	3.88006997108459	3.80183999538422	3.49254996776581	2.61192998886108	1.63199000358582	1.00005003213882	0.624890005588531	0.493089991807938	0.429700002074242	0.377349996566772	0.370559996366501	0.392409992218018	0.411439990997314	0.271890005469322	0.163490003347397	0.11706999912858	0.118559999763966	0.103649999201298	0.0962899975478649	0.0721499994397163	0.0428600009530783	-0.0265400006901473	-0.0642600003629923
19458	tG(UCC)N	-1.20687000751495	-1.32322999238968	-1.55231000185013	-1.6125500202179	-1.32742003202438	-1.15985997915268	-0.920899993181229	-0.611029994487762	-0.421409997344017	-0.300139999389648	-0.177780000865459	0.10110000371933	0.268460002541542	0.275570005178452	0.269729989767075	0.239090004563332	0.230189998447895	0.222870001196861	0.325750011205673	0.574739992618561	1.16732997298241	2.43926008939743	2.67208001613617	2.81270005702972	2.92961006164551	3.05428003072739	3.09613991975784	3.07419505119324	2.87565498352051	2.66887491941452	2.11008998155594	1.10983501374722	0.609750007092953	0.372084999084473	0.234360004216433	0.230545004457235	0.314939990639687	0.34753999710083	0.368920002877712	0.385989992320538	0.324530002474785	0.295815008878708	0.288654999434948	0.220199999958277	0.194015002995729	0.0744450014084578	-0.0194749996066093	-0.0774650007486343	0.00144500052556396	0.24971500299871
19461	tN(GUU)N1	-0.263475000858307	-0.403299994766712	-0.756899997591972	-1.04404997825623	-1.23824998736382	-1.55280002951622	-2.0706000328064	-1.91275000572205	-1.65572503209114	-1.60345003008842	-1.50117501616478	-1.37572500109673	-1.30372500419617	-0.762375012040138	-0.45202498883009	-0.226650009863079	0.0307750003412366	0.116499999538064	0.201249998062849	0.267174988985062	0.451250001788139	1.40375001728535	2.87020003795624	3.48567497730255	3.42142498493195	3.2110000371933	3.21733996868134	3.08949999809265	2.81299996376038	2.25576002597809	1.14202998876572	0.368370001562289	-0.144760003819829	-0.530649989843369	-0.995200037956238	-1.593850004673	-2.54573993682861	-3.64325995445251	-3.89739005565643	-3.65747001171112	-3.15791003704071	-2.53623003959656	-1.72766997814178	-1.30907996892929	-0.80663999915123	-0.0318500027060509	0.200139999389648	0.324059998989105	0.351189994812012	0.351529991626739
19468	tT(AGU)N1	0.837639993429184	0.861779993772507	0.863510000705719	0.819240003824234	0.461020001769066	0.293250012397766	0.342689993977547	0.356719991564751	0.326309996843338	0.347919997572899	0.346320009231567	0.282880002260208	0.272869993746281	0.299280002713203	0.2445999994874	0.171940003335476	0.123549999296665	0.104140000790358	0.0898699998855591	0.151839996129274	0.394349996745586	1.47526996135712	2.20390994548798	2.53478002548218	2.78295998573303	2.89867496490479	2.94302499294281	2.99635004997253	2.96794998645782	2.69207501411438	2.2848749756813	1.93854999542236	1.02582500129938	-0.117500007152557	-0.963475033640862	-1.3320249915123	-1.5232999920845	-1.87957498431206	-1.99364995956421	-1.52022495865822	-0.733224995434284	-0.372749991714954	-0.0189000000245869	0.174525000154972	0.182649999856949	0.180124998092651	0.142000000923872	0.0672250001225621	-0.0305499990936369	-0.0389499999582767
20040	tF(GAA)N	0.257529999315739	0.316709998250008	0.339640009403229	0.39510999917984	0.411320012807846	0.389670005440712	0.355509996414185	0.37289999127388	0.365059989690781	0.395390000939369	0.565180006623268	0.474020001292229	0.489030009508133	0.555650001764297	0.624950003623962	0.66567000746727	0.700309991836548	0.709080004692078	0.727029997110367	1.08851998448372	2.11655997037888	3.12244005203247	3.47209997177124	3.77789001464844	3.83419001102448	3.95390492677689	4.00150014162064	3.73544996976852	3.44968004226685	3.25892000198364	3.06406005620956	2.56738991737366	2.37600004673004	2.14239501953125	1.98510999679565	1.76538498401642	1.67972997426987	1.65964000821114	1.59309497475624	1.61239002943039	0.618530006706715	0.0519249999895692	-0.0429249996319413	-0.0868600007146597	-0.191539997234941	-0.296364992856979	-0.169259997084737	-0.113735000416636	-0.282274997234344	-0.268919993937016
20184	tL(CAA)N	1.58815002441406	1.59005001187325	1.47800001502037	1.29552501440048	1.04427501559258	0.91712498664856	0.712624996900558	0.693475008010864	0.674200013279915	0.687824994325638	0.712575003504753	0.737450003623962	0.610925011336803	0.314375005662441	0.180250000208616	0.274675000458956	0.385549992322922	0.418925002217293	0.45439999550581	0.446575008332729	0.5745500177145	0.984100013971329	2.21697500348091	3.08287507295609	3.38705003261566	3.42473998069763	3.43489999771118	3.49224002361298	3.46580998897552	3.49390003681183	3.30731995105743	2.50323002338409	1.54132999181747	0.543690008297563	-0.26447000131011	-1.06521003246307	-2.17261002063751	-3.33701994419098	-3.93197999000549	-4.20583992004395	-3.160720038414	-1.87797999382019	-0.727990004420281	-0.261300000548363	-0.0948499999940395	-0.0710600003600121	-0.0293000003322959	-0.0252299997955561	-0.0632100004702807	-0.14310000538826
20352	tD(GUC)N	-0.029194999858737	-0.00781999975442886	-0.00116999978199601	0.00516500035300851	0.0082050008000806	-0.0110849996795878	-0.0351299994625151	0.193005005456507	0.354279991984367	0.35906999707222	0.308754996955395	0.1721750064753	-0.121495001856238	-0.342109993100166	-0.664570015668869	-1.14459498822689	-2.7452899813652	-2.90067493915558	-2.63783001899719	-2.49690003395081	-2.09708006381989	-1.62013496756554	-0.867529990710318	0.410920008085668	1.93196002840996	2.82237000465393	3.45005004405975	3.90163998603821	4.23013000488281	4.42295002937317	4.35764999389648	4.36294007301331	4.19125998020172	3.66889991760254	2.43997994661331	1.31840999126434	0.602890008687973	0.51263000369072	0.501469999551773	0.476090002059937	0.452060002088547	0.435139992833138	0.407710003852844	0.174310004711151	-0.0534800007939339	-0.119390000402927	-0.187050005793571	-0.190330001711845	-0.196169996261597	-0.202100005745888
20403	tP(UGG)N1	0.531225001811981	0.538674995303154	0.71256497502327	0.735784980654717	0.729474979639053	0.882174983620644	0.928314998745918	0.916989997029305	0.956715005636215	0.973289993405342	0.874835002422333	0.75267998278141	0.744689980149269	0.61574499309063	0.566255006194115	0.62663499712944	0.629264998435974	0.591824999451637	0.644185012578964	0.700295004248619	0.80825001001358	1.28406000137329	2.23514505028725	2.8499400138855	3.23095506429672	3.33631999492645	3.63077003955841	3.63572006225586	3.59224998950958	3.46721994876862	3.15519998073578	2.78777000904083	2.07697998285294	1.38484996557236	1.1180999994278	1.03349996805191	1.0055900156498	1.01976000070572	1.03557997941971	1.08790999650955	1.06949001550674	1.16371003389359	1.4511400103569	1.64854997396469	1.7729600071907	1.59385998249054	1.19676002264023	1.02354000806808	0.931609988212585	0.865019989013672
20441	tT(AGU)N2	-1.62272500991821	-0.882825016975403	-0.552250005304813	-0.433074995875359	-0.305274993181229	-0.0974500006996095	0.0855750017799437	0.308349993079901	0.523200012743473	0.562199994921684	0.4966000020504	0.514250010251999	0.493974983692169	0.326499991118908	0.293449997901917	0.407049998641014	0.596550010144711	0.687574997544289	0.762374997138977	0.782200023531914	0.909249991178513	1.2749999910593	1.96262502670288	2.40007507801056	2.51959997415543	2.56097004413605	2.61245999336243	2.55858006477356	2.49444003105164	2.06529000997543	0.87080000936985	-0.267450004816055	-1.06896998882294	-1.6940700173378	-1.8734099984169	-1.68986999988556	-1.34763000011444	-0.881400012969971	-0.276599995791912	0.106050002574921	0.283749997615814	0.346440005302429	0.361220002174377	0.30615000128746	0.256419993937016	0.225950001180172	0.183229997754097	0.169799999892712	0.174379999935627	0.215469996631145
20444	tP(UGG)N2	0.0671800006181002	-0.00771000012755394	-0.0894800025969744	-0.299890008568764	-0.713900008797646	-1.13708997964859	-1.55743999481201	-2.09806996583939	-2.83386006355286	-3.51485998630524	-3.86459002494812	-3.91534004211426	-3.30481996536255	-3.01490995883942	-2.86588995456696	-2.62010004520416	-2.36294994354248	-2.21178002357483	-1.94863005876541	-1.52126998901367	-0.919840031862259	0.501580008864403	2.07531006336212	2.78583002090454	3.33045995235443	3.60839992761612	3.82097506523132	3.89752495288849	3.95670002698898	4.06814992427826	4.6935750246048	4.89735007286072	4.29699999094009	3.66862499713898	2.75010001659393	1.25432496517897	0.0358250002609566	0.0986500009894371	0.107049999758601	0.134825000539422	0.168424997478724	0.210725001990795	0.258299998939037	0.262675002217293	0.352049998939037	0.179700002074242	0.199124999344349	0.222450003027916	0.198750004172325	0.174450002610683
20452	tI(AAU)N1	-0.324700012803078	-0.242949992418289	-0.201099999248981	-0.241549991071224	-0.310900002717972	-0.118599999696016	-0.0213000001385808	-0.00870000012218952	-0.00204999998095445	-0.0447500012814999	-0.0441999994218349	0.0829500015825033	0.30604999512434	0.122299998998642	0.0701999999582767	0.11684999987483	0.202900007367134	0.335500001907349	0.431549996137619	0.49269999563694	0.635699987411499	1.69275003671646	2.67550003528595	3.00454998016357	3.07989990711212	3.05881996154785	3.08682507276535	3.05261008739471	3.0256199836731	2.90881005525589	2.00333005785942	1.30724003911018	0.965369993448257	0.917624995112419	0.868110001087189	0.809909999370575	0.807569989562035	0.796329998970032	0.804479992389679	0.736499992012978	0.553609997034073	0.45268998593092	0.461859999597073	0.505364993214607	0.508309994637966	0.486269998550415	0.480254998803139	0.458039991557598	0.447519996762276	0.379954996705055
20529	tI(AAU)N2	-0.310529990494251	-0.300789995491505	-0.266910009086132	-0.159149994328618	-0.0756200022995472	0.127930000051856	0.133200003951788	0.144500000029802	0.123725004866719	0.107245000824332	0.200844998657703	0.196810003742576	0.0977899979799986	0.0311450004577637	-0.0667149999877438	-0.00639499991666526	0.0458049985580146	0.102454999089241	0.107860000804067	0.115020003914833	0.403304999321699	1.19406497776508	1.98802497386932	2.22248996496201	2.35142995119095	2.47149000167847	2.5557400226593	2.61350998878479	2.58768997192383	3.06872003078461	2.77801997661591	1.82520000934601	1.39588998556137	1.00412999987602	0.794840002059937	0.678770005702972	0.631810003519058	0.551440006494522	0.340449990332127	0.25317000746727	0.300649997591972	0.707949995994568	1.3900600194931	1.96523994207382	1.79113000631332	1.771380007267	1.09352999329567	0.351319994032383	-0.249859994649887	-0.517419993877411
20600	tP(AGG)N	0.206189998984337	0.210045000910759	0.139524998515844	0.0177749992348254	-0.147534995526075	-0.299084994196892	-0.456454995274544	-0.594944995641708	-0.802889987826347	-1.08390498459339	-1.28802496194839	-1.76943500638008	-2.20328003168106	-2.16211004257202	-1.42826000452042	-0.899334999918938	-0.611664992570877	-0.474974997341633	-0.287354996800423	-0.135265003144741	0.324785005301237	1.37266496419907	2.3141299366951	2.74306495189667	2.9137900352478	2.96617999076843	2.92800009250641	3.0017199754715	2.86240992546082	2.74461004734039	2.52512993812561	2.3343700170517	2.20638995170593	2.13286998271942	2.08631007671356	2.12169003486633	1.95947999954224	1.79960998296738	1.6609500169754	1.47162996530533	1.29353996515274	1.25828001499176	1.24695000648499	1.23919998407364	1.27205002307892	1.3627500295639	1.4692999958992	1.73960005044937	2.89502996206284	3.96338994503021
20603	tN(GUU)N2	-0.919339996576309	-1.46764000654221	-2.19294004440308	-2.18647003173828	-1.74069000482559	-1.27274996042252	-1.07296998500824	-0.789909988641739	-0.586929994821549	-0.446419996023178	-0.291989994049072	-0.140689995884895	0.0278499991632998	0.143749998509884	0.211080001294613	0.205209998786449	0.25273000895977	0.303439998626709	0.331970006227493	0.381699994206429	0.846309989690781	2.18154001235962	2.78120999336243	3.21586992740631	3.40556008815765	3.38590993881226	3.45766998529434	3.49864999055862	3.43243492841721	3.09027000665665	2.70646002292633	1.81028501987457	1.16850000619888	0.754505014419556	0.728470009565353	0.694404998421669	0.658454996347427	0.643744996190071	0.584654992818832	0.545919972658157	0.594519999623299	0.708884990215301	0.664104977250099	0.512209990620613	0.437625002861023	0.457935000956058	0.43177500218153	0.481075002253056	0.319625008106232	0.113724997267127
20822	tL(UAA)N	-1.33061501979828	-0.904334995150566	-0.418010002374649	0.00468000276014209	0.332469993829727	0.68767999112606	0.731784987449646	0.850665003061295	0.859769988059998	0.880639997124672	0.839405018091202	0.919125002622604	0.979079991579056	1.04995000362396	1.43028502464294	1.64383997321129	1.74668996930122	1.92798497080803	1.99853003025055	1.99420999884605	1.99138001799583	2.30668506622314	2.68021500110626	3.24067999124527	3.39067503213882	3.53933999538422	3.44432995319366	3.45310003757477	3.52704005241394	3.66535003185272	4.01862998008728	3.23373000621796	0.680020016431808	-1.54246003627777	-2.20627006292343	-3.3368399143219	-3.81241993904114	-3.65677990913391	-3.56128995418549	-3.01873004436493	-2.05884002447128	-0.394530008547008	0.0495200007222593	0.135130000859499	0.219060002267361	0.254799997806549	0.255739998817444	0.213619996607304	0.240320003032684	0.407600006461143
21147	tG(UCC)O	-0.255300000309944	-0.218349998444319	-0.173714996874332	-0.0910349994897842	-0.0736549980938435	-0.115839998051524	-0.0491949999239296	-0.035799999628216	-0.0269499998539686	-0.0542899985797703	-0.0741100005805492	-0.160740002244711	-0.32595000565052	-0.609930005669594	-0.770430019497871	-0.709940010309219	-0.568280008435249	-0.475910001993179	-0.360190004110336	-0.251949993520975	-0.0753800010308623	0.503154991008341	1.85771999359131	2.54339993000031	2.86983504295349	3.04793002605438	3.1505300283432	3.18580996990204	3.2673100233078	3.65850999355316	4.03156991004944	3.17424004077911	2.30589001178741	1.45742003917694	0.858850002288818	0.440520000457764	0.142639999091625	-0.33340999558568	-1.41952998042107	-1.62131000757217	-1.04346001148224	-0.67875000834465	-0.196509999036789	-0.120999997854233	-0.0352700009942055	0.0127500003014575	0.0818200021982193	0.128410001844168	0.0737900003790855	0.0743000000715256
21158	tT(AGU)O1	0.316250005364418	0.257829999923706	0.21511500030756	0.0403649970889092	-0.402185002714396	-1.10406500697136	-1.20534001588821	-1.19734504818916	-1.14089000225067	-1.13230504393578	-1.09635999798775	-1.07065498828888	-0.848420017957687	0.133440002799034	0.699804988503456	0.727414992451668	0.7724299877882	0.819529989361763	0.856185010075569	0.91414999961853	1.05511503815651	1.48998998999596	2.98163503408432	3.85252500772476	3.99398508071899	4.02439002990723	4.000989985466	3.95958993434906	3.94402003288269	4.04358010292053	3.26565001010895	1.36852998286486	-0.329760003089905	-1.62073999047279	-0.911600005626678	-0.597830018401146	-0.425669991970062	-0.355009993910789	-0.0977199984714389	-0.000249999691732228	0.0187200020998716	0.0872400008141994	0.15888999402523	0.136880004405975	0.047690000385046	0.0383899990469217	0.0015800004824996	-0.126329995319247	-0.00338000101037323	0.0142099997028708
21364	tG(GCC)O1	-4.14211511611938	-4.15821993350983	-3.03926496505737	-1.70266499519348	-0.540734991431236	0.0797049976885319	0.412229996919632	0.5235749989748	0.619770005345345	0.663225001096725	0.687339982390404	0.687829998135567	0.63816499710083	0.642414990067482	0.673584979772568	0.706854993104935	0.797484982013702	0.825235006213188	0.835149997472763	0.828870019316673	0.928639987111092	1.44959501028061	2.13226504325867	2.72534500360489	2.76974004507065	2.73580002784729	2.70914995670319	2.71150004863739	2.62255001068115	2.31089997291565	1.77969998121262	0.970849961042404	0.834300011396408	0.809299975633621	0.753850013017654	0.735350012779236	0.863800019025803	0.972299993038177	1.1102499961853	1.14259999990463	1.03925001621246	0.998750030994415	1.00804996490479	0.995849996805191	0.96355003118515	0.933800011873245	0.883550018072128	0.771349996328354	0.804349988698959	0.745200008153915
21367	tN(GUU)O1	-2.79394996166229	-2.90454995632172	-3.04089999198914	-3.06175005435944	-3.44965004920959	-3.80420005321503	-3.85944998264313	-3.98439991474152	-4.06329989433289	-4.08839988708496	-4.11995005607605	-4.10954999923706	-4.12510013580322	-4.25520014762878	-4.39415001869202	-4.175950050354	-4.06264996528625	-3.97699999809265	-2.87304997444153	-1.7932500243187	-0.939400017261505	0.594549991190434	2.12380003929138	2.70034992694855	3.10284996032715	3.08813508749008	3.23921509981155	3.36429009437561	3.53389506340027	3.64887990951538	3.51362999677658	3.33200498819351	2.19765999317169	1.66713502407074	1.31009501814842	1.08344501852989	1.06805499792099	1.03761503100395	0.980889996886253	0.955694988369942	0.857799991965294	0.653829999268055	0.204124995879829	0.0699199983850121	0.0930300008505583	0.0644999992102385	0.0874449975788593	0.0440750016830862	0.00576499998569488	-0.142510002851486
21488	tS(GCU)O	0.023140000551939	0.0237099997699261	0.0301699999719858	0.104460000991821	0.256280007958412	0.317710003256798	0.365500003099442	0.434089994430542	0.42393000125885	0.417309999465942	0.435110002756119	0.591040003299713	0.926090002059937	0.988909983634949	1.35132998228073	1.60179998874664	1.85710002183914	1.9329500079155	1.92417998313904	1.97709002494812	2.0779899597168	2.20795001983643	2.51558005809784	2.87902007102966	3.30964999198914	3.32211006879807	3.4921249628067	3.67892503738403	3.64600499868393	3.68734006881714	3.66384505033493	3.14812998771667	1.8044699549675	0.850944983959198	0.505954989790916	0.344559998810291	0.290039996802807	0.27790000140667	0.277830003201961	0.289380000531673	0.222660003602505	0.182130002230406	0.086039998754859	0.0728149985196069	0.010485000279732	0.0275950009818189	0.00717999980552122	-0.0359800002072006	-0.114039999619126	-0.205329996347427
21508	tG(GCC)O2	0.0177050002384931	0.00702499991166405	0.000824999989708886	0.00774000003875699	-0.0463550006039441	-0.149140002578497	-0.166894999146461	-0.278210002183914	-0.294949997961521	-0.313629992306232	-0.344759997725487	-0.414204995334148	-0.581280010938644	-1.59340997040272	-3.39143999814987	-3.78655503988266	-3.77346504926682	-3.21210509538651	-2.72081997394562	-2.57154994010925	-1.81063504517078	-0.32354000210762	1.66092498898506	2.84591501951218	3.06659005880356	3.12213997840881	3.12469003200531	3.13534007072449	3.0939199924469	2.91222004890442	2.45003001689911	1.0587100148201	-0.143180000782013	-0.70764000415802	-0.954590010643005	-0.998760026693344	-0.967469990253448	-0.947010004520416	-0.749240016937256	-0.562480008602142	-0.351579996943474	-0.172829996794462	-0.168379999697208	-0.165020003914833	-0.116050001233816	-0.119080001860857	-0.11951000019908	-0.0985800005495548	-0.130389999970794	-0.137539999186993
21519	tY(GUA)O	0.236570005118847	0.291490003466606	0.268894994258881	0.428995007276535	0.39682000130415	0.316814990341663	0.252689994871616	0.240175004303455	0.303959999978542	0.330564992129803	0.323409999161959	0.0875450016930699	-0.264685001224279	-0.549060001969337	-0.763144984841347	-0.943614989519119	-1.28895499110222	-1.63333501219749	-0.779215013608336	0.0143800012767315	0.959005025029182	1.61075001955032	2.13976997733116	2.41397004127502	2.58647998571396	2.7415100812912	2.86762003898621	2.93582000732422	2.65957996845245	2.35927999019623	1.87699000835419	1.38366998434067	1.28157998323441	1.27050997018814	1.3397099852562	1.33812000751495	1.4875400185585	1.6356299996376	1.88328996896744	2.63758001327515	2.87822999954224	2.80210995674133	2.35065999031067	1.52252997159958	0.893310004472733	0.723280000686646	0.740399998426437	0.724020004272461	0.694240015745163	0.71525000333786
21555	tP(UGG)O1	-2.31676998138428	-2.48559999465942	-2.59751999378204	-2.72826008796692	-3.13199000358582	-3.88532981872559	-3.77104992866516	-4.12862005233765	-4.17445983886719	-4.14814009666443	-4.23571009635925	-4.29981007575989	-4.02578997612	-2.19695999622345	-1.41891998052597	-0.995239984989166	-0.722579997777939	-0.570309990644455	-0.409599995613098	-0.225250002741814	-0.045830000936985	0.492640003561974	1.81153998374939	2.78284997940063	3.26449997425079	3.58804992437363	3.82011493444443	4.00167504549026	3.97963501214981	3.9153750538826	3.48976005315781	3.06263998746872	2.41572003364563	2.04399001598358	1.47849999070168	1.08235001266003	0.984495007991791	0.982089990377426	1.01607001125813	0.924115020036697	0.992344975471497	1.02756500244141	0.885405015945435	0.56514501273632	0.187345001846552	0.0263600002974272	-0.0532250005751848	-0.103384999185801	-0.0833349984139204	-0.118770003318787
21639	tR(ACG)O	-5.17735002040863	-4.81847488880157	-3.69203499555588	-1.11904000937939	0.202750004827976	0.476674999296665	0.569419991970062	0.594104999303818	0.628714972734451	0.648939982056618	0.635724997520447	0.501324987411499	-0.194889996154234	-1.23350999355316	-2.23813999295235	-2.42906005382538	-2.69749503135681	-2.95516005754471	-2.88275498151779	-2.45024001598358	-1.47307501733303	0.585454981029034	1.84978998303413	2.43387503623962	2.4932549238205	2.51740002632141	2.49199998378754	2.21889996528625	1.93495005369186	1.6190499663353	1.05644997954369	0.794999986886978	0.826800018548965	0.774100005626678	0.780900001525879	0.774349987506866	0.941400021314621	1.1360000371933	1.27320003509521	0.962149977684021	0.653649985790253	0.642700016498566	0.585950016975403	0.520899996161461	0.484000012278557	0.473499998450279	0.526399999856949	0.505850002169609	0.506250008940697	0.43129999935627
21662	tT(AGU)O2	-3.74646503925324	-3.40102505683899	-2.76305494308472	-2.15484004020691	-0.841100004315376	0.165879993140697	0.512080009281635	0.673695024847984	0.763809993863106	0.788065007328987	0.799724999070168	0.789950004220009	0.757600006461143	0.636679998040199	0.645249989628792	0.843569993972778	1.00837999880314	1.0502050280571	1.08274503946304	1.13192002177238	1.23501999974251	1.8192950129509	2.52369997501373	2.90440001487732	2.97545994520187	3.0160900592804	3.05278995037079	3.01954007148743	2.94944996833801	2.82961008548737	1.8904599905014	1.09936999082565	0.0185199916362762	-1.0137100070715	-1.50307996273041	-1.40325996875763	-1.28651996850967	-1.1006799697876	-0.913349986076355	-0.695069986581802	-0.0839499950408936	0.090030001103878	-0.0686500012874603	-0.0560800019651651	-0.0620100017637014	-0.0655899986624718	-0.075569998472929	-0.0959699995815754	-0.138570000976324	-0.183519999682903
21843	tK(UUU)O	0.150340002775192	0.137300001084805	0.12760000154376	0.11784000126645	-0.327059997990727	-1.48732998371124	-2.69121997356415	-4.02853989601135	-4.73767008781433	-4.9089599609375	-4.94401998519897	-4.75683007240295	-4.5335599899292	-4.0665801525116	-3.80077998638153	-3.75625004768372	-3.52210006713867	-3.01440994739532	-2.15725996494293	-1.05441001057625	-0.425580018013716	0.438830003142357	2.15520005226135	3.31468005180359	3.74674000740051	4.05547995567322	3.98711503744125	3.94055997133255	3.80495489835739	3.67072992324829	3.53715505599976	2.84364002943039	2.17891505360603	1.2947300195694	1.04709498882294	0.933195003867149	0.770145004987717	0.779069983959198	0.746880009770393	0.749734997749329	0.608460001647472	0.465754999220371	0.423240007460117	0.160055004805326	-0.0742749959230423	-0.376114992797375	-0.552860003709793	-0.641919988393784	-0.631974995136261	-0.626775008440018
21899	tP(UGG)O2	0.754565000534058	0.789699989557266	0.959789973497391	1.19421500563622	1.05831003189087	0.85488500893116	0.685075017809868	0.665279987454414	0.634670007228851	0.618764990568161	0.522710013389587	0.228414998203516	0.125395000632852	-0.897249994520098	-2.12866502404213	-1.8458899140358	-1.08126999735832	-0.810710015892983	-0.678385001420975	-0.512260001897812	-0.373300011456013	0.00106999427080154	2.19550495743752	3.05776491165161	3.47925002574921	3.73515009880066	3.99870002269745	4.07420015335083	4.14230012893677	4.18059992790222	4.33925008773804	4.37405014038086	4.26380014419556	4.09015011787415	3.2841500043869	1.799899995327	0.845099985599518	0.849049985408783	0.848000019788742	0.839049994945526	0.830399990081787	0.830749988555908	0.766400009393692	0.745749980211258	0.494249984622002	0.177850000560284	0.134449996054173	0.139700002968311	0.129349999129772	0.0534999994561076
21959	tN(GUU)O2	0.457700002193451	0.514160004258156	0.764160013198853	1.1533599793911	1.85385001897812	2.07919996976852	2.5036899805069	2.489319896698	1.85963997840881	1.41512999534607	0.935589993000031	0.765270000696182	0.479400005936623	0.36020000576973	0.259550008177757	0.144009998440742	0.0201299995183945	-0.0549300000071526	0.0826400004327297	0.239150005578995	0.770070013403892	2.23580994606018	2.77161993980408	3.15027995109558	3.41368002891541	3.61709498167038	3.69259499311447	3.60841491222382	3.56019502878189	3.58352493047714	3.35042507648468	2.58722504973412	1.38898497223854	0.816399985551834	0.697810015082359	0.684790015220642	0.722605016827583	0.785169991850853	0.78303998708725	0.691130006313324	0.393089992552996	0.0949900016188621	-0.0639450006186962	-0.103035000711679	-0.125239998102188	-0.183675000816584	-0.263699999451637	-0.211309997737408	-0.169290003180504	-0.118025001510978
22126	tD(GUC)O	0.410395003855228	0.404784987866878	0.407200004160404	0.390410010516644	0.0785849999636412	-0.0741549978032708	0.0897099999710917	0.116875000670552	0.143995001167059	0.165370002388954	0.152924996614456	0.108049997128546	-0.0219800001010299	-0.325609996914864	-0.966679987311363	-1.6494049847126	-1.87504001259804	-2.01713001728058	-2.2042750120163	-2.0683600127697	-1.13856499195099	0.386949995160103	1.84829504191875	2.69203497171402	3.48213008642197	3.45746998786926	3.46668996810913	3.44033002853394	3.47878992557526	3.31950001716614	3.12641999721527	2.88839998245239	1.40338000059128	-0.221940011036349	-1.82538004517555	-2.24677004814148	-2.10771999359131	-1.91130999326706	-1.38780999183655	-1.20663003921509	-0.679330015182495	-0.305930000543594	-0.097070001065731	-0.00843000002205372	0.0243600001558661	0.0362500004470348	0.0122599992901087	-0.0223200000822544	-0.0399400012567639	-0.147279997169971
22169	tG(CCC)O	-1.15592500567436	-0.988000005483627	-0.765174999833107	-0.736249998211861	-0.905850023031235	-1.3111500442028	-1.67287501692772	-1.97952499985695	-2.25147503614426	-2.39902496337891	-2.54602497816086	-2.44494998455048	-1.188874989748	0.00962500087916851	0.176875000819564	0.302950002253056	0.385375007987022	0.428899995982647	0.450500003993511	0.466300003230572	0.549099981784821	1.07467497885227	2.32609996199608	3.06947505474091	3.30212503671646	3.38501996994019	3.43271996974945	3.42919001579285	3.40855996608734	3.43167009353638	3.85362000465393	3.61042001247406	1.43573003038764	-0.674550007283688	-1.40602003335953	-1.76796000003815	-1.75980999469757	-1.60601997375488	-1.29191001653671	-1.17171996831894	-0.932020002603531	-0.479820004105568	-0.346779987215996	-0.2918899923563	-0.239480000734329	-0.230510000884533	-0.267880004644394	-0.284619995951653	-0.276579999923706	-0.326789996027946
22300	tV(AAC)O	-1.34290000796318	-2.05364996194839	-2.50702506303787	-2.27202504873276	-1.72572502493858	-1.57445001602173	-1.59479999542236	-1.48965001106262	-1.3240749835968	-1.23662504553795	-1.25857499241829	-1.43190002441406	-1.48882499337196	-1.53339996933937	-0.744749993085861	-0.193749999627471	0.259700002148747	0.469300009310246	0.604025021195412	0.657849982380867	0.981774985790253	1.63447499275208	2.17535001039505	2.47847497463226	2.58642494678497	2.67072997093201	2.70702993869781	2.76870994567871	2.74076001644135	2.6605899810791	2.23091002702713	1.27250998616219	0.373439992964268	-0.417969989776611	-1.18165003061295	-1.3732800245285	-1.02710000872612	-0.787979996204376	-0.54363000690937	-0.290659995377064	0.060410001128912	0.169450001418591	0.223919999599457	0.185949997603893	0.117519997060299	0.0864099986851215	0.043210000032559	0.00489999996498227	-0.0966100007295609	-0.089539999794215
22376	tM(CAU)O1	-0.175650000572205	-0.189400002360344	-0.394350007176399	-0.665600001811981	-1.10310000181198	-1.65560001134872	-2.34919995069504	-3.26259994506836	-3.49940001964569	-3.12119996547699	-2.98784995079041	-2.69544994831085	-2.56159996986389	-2.29270005226135	-2.31575000286102	-2.39120006561279	-2.3856999874115	-2.2150000333786	-1.85740000009537	-1.23164999485016	-0.490299999713898	0.981400012969971	2.79554998874664	3.37695002555847	3.51684999465942	3.57317998409271	3.60531499385834	3.66153502464294	3.67312997579575	3.88635007143021	4.02133010625839	2.637634947896	0.835869982838631	0.497729992866516	0.519564977288246	0.493994981050491	0.534519988298416	0.556975018978119	0.545529997348785	0.519969999790192	0.383509999513626	0.0758900018408895	-0.0231349982321262	-0.0910050008445978	-0.0871649995446205	-0.0807100024074316	-0.0838750005699694	-0.0668950014747679	-0.199724999815226	-0.0949400003999472
22743	tA(UGC)O	-1.4725750207901	-1.10040498673916	-0.705250020325184	0.0918699994683266	0.66826499402523	0.673965007066727	0.635570016503334	0.653809997439385	0.649034982919693	0.635194972157478	0.540005004405975	0.506509993970394	0.404834999144077	0.513004997372627	0.491579991579056	0.500559997558594	0.596449995040894	0.623629996180534	0.681560000777245	0.72110501229763	0.859360024333	1.62417003512383	2.26424499750137	2.925119972229	3.05014990568161	3.11449997425079	3.08975999355316	3.05536999702454	2.89570002555847	2.29062995910645	0.654460002481937	-0.36884999871254	-0.658449995517731	-0.801910001039505	-0.789600002765656	-0.807209992408752	-0.764620000123978	-0.598960003256798	-0.216400000452995	0.105250000953674	0.345409998297691	0.152660003304482	0.0297699995338917	0.0272800002247095	0.035929999127984	0.0350099995732307	0.00611999928951263	-0.0411100003868341	-0.141460002958775	-0.174170000851154
22950	tM(CAU)O2	-2.6426500082016	-2.79189991950989	-2.78355002403259	-2.87075006961823	-3.01195001602173	-3.24195003509521	-3.44990003108978	-3.65239989757538	-3.39980006217957	-2.62139999866486	-2.16355001926422	-1.69294995069504	-1.1601499915123	-0.597400009632111	-0.338750004768372	-0.21849999576807	-0.134150002151728	-0.105050001293421	-0.0296999993734062	0.0628000013530254	0.326799996197224	1.34715002775192	2.33850002288818	2.86199998855591	2.97520005702972	2.96090997457504	3.01894501447678	3.03944501876831	3.02637504339218	2.84327999353409	2.50489497184753	2.07022496461868	1.17192499339581	0.394384991377592	-0.354349996894598	-0.77335000038147	-0.916754990816116	-1.1478149741888	-1.33942995071411	-0.813524979352951	-0.256375000625849	0.222160003334284	0.706925001740456	1.02211499214172	1.12914500832558	1.16804500818253	1.10665502846241	0.79657998085022	0.309404997900128	-0.21671500466764
22957	tP(UGG)O3	0.120890000462532	0.342220002412796	0.455709999799728	0.382810002565384	0.181419995427132	0.0866699986159802	0.0723499994724989	-0.0883800014853477	-0.311049997806549	-0.469599992036819	-0.937949985265732	-1.05176999568939	-1.02187002301216	-1.00227999687195	-0.818159991502762	-0.676189994812012	-0.588860005140305	-0.649030005931854	-0.63047000169754	-0.558550015091896	-0.370230002701282	0.136370006203651	1.52106000185013	2.59115006923676	3.03049004077911	3.1405149936676	3.21850996017456	3.29081505537033	3.36194492578506	3.42033998966217	3.50973997116089	3.35584003925324	1.71099000871181	-0.0831500023603439	-1.42970501482487	-2.05450505614281	-3.20359003543854	-3.9917550444603	-5.01516501903534	-5.32666499614716	-4.63324489593506	-3.59566504955292	-2.25049001574516	-1.8164649784565	-1.6119350194931	-1.42160502672195	-1.20203499794006	-1.08555999994278	-0.80554501414299	-0.269490005262196
23247	tW(CCA)P	-0.178420001268387	-0.3141999989748	-0.642029988765717	-0.874569982290268	-1.08856997489929	-1.41191004514694	-2.06010999679565	-2.29918005466461	-2.26519002914429	-2.10406997203827	-2.09649991989136	-2.10814998149872	-2.1773699760437	-2.50395998954773	-2.51766998767853	-2.34014995098114	-1.77155001163483	-1.40658003091812	-1.14489998817444	-0.860380017757416	-0.551090013980865	0.26272000670433	1.68149995803833	2.65096006393433	2.99907004833221	3.17184505462646	3.08983998298645	3.16726500988007	3.0360049366951	3.10113497972488	3.20705995559692	3.08818999528885	2.52975000143051	2.12285503149033	1.84734500050545	1.50067999362946	1.38894995450974	1.29704995751381	1.25452998280525	1.24720999002457	1.1666249871254	1.11280496120453	1.08844999670982	0.992835009098053	0.865880000591278	0.696785020828247	0.625699996948242	0.5462999984622	0.442600005865097	0.262415005266666
23568	tE(UUC)P	-4.24190502166748	-4.64568989276886	-4.84257988929749	-4.92173986434937	-5.11174998283386	-4.73748502731323	-4.26158995628357	-3.99509010314941	-3.64636007547379	-3.38304495811462	-3.2897850394249	-3.22540994882584	-3.23391503095627	-3.29125000238419	-3.48738503456116	-3.50665501356125	-3.66088490486145	-4.17189004421234	-4.66564004421234	-5.00364503860474	-3.42371995449066	-0.638319972157478	2.26443499028683	3.15973501205444	3.41980494260788	3.47258999347687	3.47835004329681	3.4837299823761	3.44641990661621	3.46580991744995	3.35556001663208	2.49886999130249	0.376759994029999	-0.985999998450279	-1.87852004766464	-2.33874998092651	-2.44493005275726	-2.4845000743866	-2.19654002189636	-2.03316004276276	-1.44750999212265	-0.278799995407462	0.146089996490628	0.313080003857613	0.395609992742538	0.3920500010252	0.402920007705688	0.379669997096062	0.364549997448921	0.311390003561974
23845	tM(CAU)P	1.38371997475624	1.28208498358726	1.13966501951218	1.1309849858284	1.16151500344276	1.13927996754646	1.19031499028206	1.17643996477127	1.11561501026154	1.04905500411987	1.06149997711182	1.00566498637199	0.776519984006882	0.570720013976097	0.515125006437302	0.526200023293495	0.592634984850884	0.745085006952286	0.829035007953644	1.08583001494408	1.22126498818398	1.54814502596855	2.25564500689507	3.10528001785278	3.36611005067825	3.47394006252289	3.50932996273041	3.62076003551483	3.57842001914978	4.04836001396179	4.99639992713928	4.21028995513916	2.82700999379158	0.767629995942116	0.486839991807938	0.466609996557236	0.366819995641708	0.372419998049736	0.350750005245209	0.349300011992455	0.318530008196831	0.273040001094341	0.224269999563694	0.151279996335506	0.126109997928143	0.130220001935959	0.128499998897314	0.126279995590448	0.0270600001327693	-0.0982900008559227
24054	tC(GCA)P1	-1.03751000165939	-1.05528995990753	-1.2457700252533	-1.62104998826981	-2.14496002197266	-2.91610000133514	-3.2333000421524	-3.80421001911163	-4.00194997787476	-4.0755699634552	-4.14079990386963	-4.07972006797791	-3.90233001708984	-2.72661998271942	-1.78889999389648	-1.34450001716614	-0.968440008163452	-0.830540007352829	-0.717699992656708	-0.600819998979569	-0.448799994587898	0.423989993333817	1.8384499669075	2.76472001075745	3.00104999542236	3.03407493829727	3.04561498165131	3.05832004547119	3.10599991083145	3.40180503129959	3.08137003183365	2.24707997441292	0.957950010895729	0.61949999332428	0.576900005340576	0.553239980340004	0.56427498459816	0.580859997868538	0.586924988031387	0.565410003066063	0.567405000329018	0.647660011053085	0.607645019888878	0.513505011796951	0.499930003285408	0.51852500140667	0.527305021882057	0.547540000081062	0.535185012221336	0.428210000693798
24297	tF(GAA)P1	-0.58814999461174	-0.659879997372627	-0.729580003023148	-0.898364999890327	-0.925204986333847	-1.07180496454239	-1.03743002414703	-0.972155019640923	-0.892119982838631	-0.932815009355545	-0.963525003194809	-0.970010009407997	-1.02364498078823	-1.55116002559662	-2.03704496622086	-2.08496493697166	-1.91001502275467	-1.61268002390862	-1.4368049800396	-1.09543499350548	-0.913725021481514	-0.0661249995231628	1.89981001019478	2.75013002157211	3.18834000825882	3.36729001998901	3.38250007629395	3.44499998092651	3.58263003826141	3.47171998023987	3.33509993553162	2.22536000013351	0.975910008698702	-0.125910000503063	-0.175040005147457	-0.10463000126183	-0.0270699996501207	0.101630003005266	0.332669991254807	0.53390000462532	0.711760002374649	0.600050002336502	0.456479999423027	0.409890004992485	0.344999992847443	0.306180010735989	0.214050000905991	0.175019997358322	0.144660000130534	0.0671099998988211
24321	tG(GCC)P1	-1.17208003997803	-1.17751001119614	-1.24212001562119	-1.35485998392105	-1.53237003087997	-1.82845007181168	-3.14971005916595	-3.32937998771667	-2.7356499671936	-2.59615008831024	-2.52680995464325	-2.49205994606018	-2.42723004817963	-2.62296998500824	-2.75602006912231	-2.64671003818512	-2.86710000038147	-2.81446001529694	-2.60772001743317	-2.40488004684448	-2.0807900428772	-0.77947002351284	1.36500005200505	2.69320003986359	3.03685002326965	3.19224002361298	3.33970003128052	3.3459900021553	3.32541502714157	3.30325495004654	3.27103999853134	3.35647002458572	3.05223491191864	2.69681996107101	2.54686497449875	2.45719491243362	2.51675499677658	2.45596997737885	2.51303995847702	2.36567496061325	2.00024003982544	1.53650501966476	0.825189995765686	0.456460000574589	0.447084999084473	0.460745014250278	0.4896350055933	0.480955003201961	0.528194998204708	0.528535005450249
24336	tK(CUU)P	0.665239986777306	0.572804990410805	0.577709993720055	0.470650005340576	0.57804498821497	0.223509994894266	0.194164999574423	0.187964996695518	0.200194995850325	0.224389999359846	0.289685010164976	0.203829998522997	0.352064998447895	0.444795003533363	0.434139999747276	0.503410013020039	0.519579994678497	0.502765017747879	0.52732500731945	0.56089999973774	0.613389980792999	1.11743499040604	2.25483995676041	2.71641002893448	3.02755491733551	3.17133002281189	3.27136001586914	3.18135998249054	3.17929999828339	3.19087002277374	2.4453099489212	1.3104299902916	0.650210011377931	-0.154849998652935	-0.45445000231266	-0.930569994449616	-1.19337997436523	-1.76626995801926	-2.19543994665146	-1.01705001592636	-0.378149999678135	-0.0838200006633997	0.123820000886917	0.223239995539188	0.275490006804466	0.353650003671646	0.37550000846386	0.261969999969006	0.0614599980413914	-0.105719999969006
24405	tF(GAA)P2	0.45653000921011	0.463919998705387	0.4964350014925	0.512324985861778	0.475400000810623	0.497885000705719	0.40863499045372	0.450369991362095	0.440464994311333	0.426964996755123	0.458549988269806	0.737299996614456	0.88959501683712	0.976649996638298	1.06416500210762	1.33505502343178	1.34953500032425	1.49870502352715	1.51494001746178	1.42938502430916	1.31204499602318	1.48738999962807	1.76086003184319	1.94000501036644	2.3011199593544	2.6849000453949	2.7627500295639	2.84105002880096	2.96889996528625	2.79260003566742	2.56494998931885	2.10655003786087	1.57025003433228	0.864749997854233	0.594099998474121	0.425300002098083	0.328649997711182	0.3125	0.196199998259544	0.212649993598461	0.320899993181229	0.347049996256828	0.308699995279312	0.374350011348724	0.409150004386902	0.36175000667572	0.372749999165535	0.420849993824959	0.294300004839897	0.0490500014275312
24567	tS(UGA)P	0.291609996557236	0.305400004982948	0.143340003490448	-0.0727200020104647	-0.37627000361681	-0.737089997529983	-1.66981998682022	-3.69717001914978	-4.08440999984741	-3.92908003330231	-3.96712999343872	-4.32146997451782	-4.74289989471436	-4.91526989936829	-4.76687006950378	-4.13885011672974	-3.15453996658325	-2.65060005187988	-1.8723100066185	-1.50376996994019	-0.960369992256165	1.08110997676849	2.52902994155884	3.06345994472504	3.40480999946594	3.66080003976822	3.9046750664711	4.06937491893768	3.96262502670288	3.44472497701645	2.16327503323555	1.37024998664856	0.936125010251999	0.932724997401237	0.935574993491173	0.928050011396408	0.935849994421005	0.98242498934269	1.00254999101162	1.1849749982357	1.39782503247261	1.74994999170303	1.57659995555878	0.971224993467331	0.506149999797344	0.0952249970287085	0.0429750010371208	0.0636500008404255	0.0889249984174967	0.0446749995462596
24709	tT(UGU)P	-0.193455003201962	-0.175380000472069	-0.104140001907945	0.0239999995566905	0.148884997144341	0.235310000181198	0.26861999630928	0.304004997014999	0.305959998071194	0.301384994387627	0.252835006266832	0.132640004903078	0.0101250002160668	0.120629998482764	0.218350002914667	0.332155005633831	0.413880002498627	0.460749998688698	0.514485013484955	0.58064002096653	0.874404999613762	1.81511499881744	2.59700493812561	2.81311495304108	2.83170504570007	2.9068799495697	2.89433000087738	2.79557998180389	2.65571000576019	2.5106600522995	1.5165000140667	0.215959998965263	-0.0113499984145164	-0.0859799977391958	-0.163200001418591	-0.113980000466108	0.0353099998086691	0.221599996089935	0.350569993257523	0.482470008730888	0.437670001387596	0.4293800085783	0.333690005540848	0.270790007710457	0.212759996950626	0.134130003303289	0.0379300005733967	-0.145969999209046	-0.243870003521442	-0.254070000350475
24752	tK(UUU)P	0.660299998521805	0.692009991407394	0.764109987020493	0.752739983797073	0.828219991922378	0.97291002869606	1.02853999137878	1.03150995969772	1.04433000087738	1.03618998527527	1.06199997663498	1.15049996376038	1.2687099814415	1.29120999574661	1.12154998779297	1.25738996267319	1.27591999769211	1.30286003351212	1.2485299706459	1.24455999135971	1.31466000080109	1.70140001773834	2.18736003637314	2.95559000968933	3.13939995765686	3.39271509647369	3.68690997362137	3.96811991930008	4.06014008522034	3.97785499095917	3.92266010046005	2.56432996988296	0.80052500218153	-0.203149992972612	-0.738279995322227	-1.4793100386858	-2.56083996891975	-3.30950492620468	-2.9005350112915	-1.94902504086494	-0.901925012469292	-0.183059998508543	0.0677449983544648	0.14031999707222	0.181065003573894	0.209299997985363	0.200910004228354	0.0996800020337105	0.0590349986217916	-0.0261149995960295
24764	tC(GCA)P2	-3.77603998184204	-3.43207993507385	-2.8876300573349	-1.67037001848221	-0.687100011110306	0.0248199999332428	0.183259999752045	0.198939993977547	0.299579992890358	0.322620004415512	0.341380000114441	0.340110000967979	0.30874000787735	0.197109998762608	0.236539998650551	0.31696999669075	0.419150003790855	0.420600000023842	0.441520002484322	0.447720009088516	0.505929997563362	1.0844399869442	1.93269002437592	2.53355002403259	2.84336001873016	2.93975001573563	2.93582493066788	2.79567492008209	2.63732498884201	2.39574998617172	1.95692497491837	1.7555750310421	1.61179998517036	1.55032500624657	1.75437501072884	2.00272506475449	2.1682500243187	2.45402503013611	2.89987504482269	3.26115000247955	3.26412498950958	3.07177501916885	2.2545750439167	1.4406750202179	1.05042500793934	0.867724984884262	0.82684999704361	0.703424975275993	0.627825006842613	0.579725012183189
24825	tN(GUU)P	0.00432500056922436	0.0305249998345971	0.13132499717176	0.0562999998219311	-0.0144750005565584	-0.269625006243587	-0.647450014948845	-1.00895003974438	-1.45702502131462	-2.12480002641678	-3.33662503957748	-3.5192249417305	-3.56227499246597	-3.56357502937317	-3.49959999322891	-3.15969997644424	-2.66512495279312	-2.03782498836517	-1.45242500305176	-0.87252502143383	-0.146325007081032	0.994325004518032	2.2810999751091	3.11145001649857	3.29282510280609	3.37687997817993	3.41447999477386	3.41896994113922	3.32497000694275	3.46158998012543	3.49642000198364	1.94164996147156	1.15910999178886	0.892249995470047	0.866319990158081	0.846919989585876	0.816660022735596	0.763800007104874	0.784510010480881	0.818459981679916	0.80097000002861	0.66499000787735	0.458039993047714	0.332509998977184	0.175369997322559	0.0936399981379509	0.0783200014382601	0.0769500009715557	0.0988400012254715	0.151650001108646
24848	tI(AAU)P1	-0.544059991836548	-0.359190008044243	-0.23856999874115	-0.191839995980263	0.208850002288818	0.290590007603168	0.394470006227493	0.42493000626564	0.411290001869202	0.295709997415543	0.254540002346039	0.328459993004799	0.233519992232323	-0.168420006334782	-1.93561007380486	-3.82909002304077	-4.08850994110107	-3.99807007312775	-4.02611000537872	-3.64902992248535	-2.00773000717163	-0.24685001373291	1.30541000962257	1.96781998872757	2.49313004016876	2.68256497383118	2.8602100610733	2.94556000232697	2.9604899764061	3.24007496833801	3.7317901134491	2.33554003834724	1.08766003549099	0.606099987030029	0.391159994900227	0.331105001270771	0.394949990510941	0.416355003416538	0.393909999728203	0.257990004122257	0.208969999849796	0.0984450027346611	-0.086115000769496	-0.0926049996167421	-0.210859998315573	-0.215015004575253	-0.281485004723072	-0.232029994577169	-0.197735001146793	-0.175254996865988
24912	tA(AGC)P	-1.6811900138855	-1.54813505113125	-0.356059993989766	0.0943549988791346	0.240285008400679	0.286439996957779	0.466619998216629	0.581565001606941	0.803595000505447	1.04415997862816	0.92066498696804	0.881359991431236	0.894510000944138	0.947249987721443	0.995975032448769	1.11749003529549	1.1146950006485	1.06138999462128	1.06405496001244	1.03857501745224	1.0331500351429	1.8302250623703	2.56795001029968	2.81255000829697	2.97699499130249	3.0108199596405	3.17781002521515	3.49277994632721	3.58438997268677	4.02477993965149	5.43810005187988	5.33561000823975	5.25504012107849	4.85392999649048	4.61230998039246	4.57546997070312	4.58247008323669	4.26325993537903	3.82820000648499	2.63717999458313	1.39831001162529	0.560460004210472	0.269680006802082	0.216940002143383	0.272959992289543	0.341160011291504	0.35127001106739	0.338949999213219	0.353110003471375	0.380189996957779
24923	tG(GCC)P2	-2.04862002134323	-2.59211006164551	-2.87054998874664	-3.57122995853424	-4.06362001895905	-4.82843999862671	-5.09234004020691	-5.00739016532898	-4.66508007049561	-4.40142002105713	-3.68188991546631	-2.39042994976044	-1.43303002119064	-0.93902999162674	-0.45088999569416	-0.265900000929832	-0.171360000967979	-0.0373500000685453	0.108149998448789	0.39302000105381	0.834139996767044	1.42732003927231	1.77460001707077	1.9786700129509	2.12704005241394	2.21955496072769	2.26095498800278	2.24423004388809	2.18301006555557	2.10849992036819	1.73465004563332	0.818159997463226	0.508154991269112	0.385869990289211	0.332050012052059	0.324304994940758	0.31552500128746	0.313415002822876	0.280599994957447	0.413929989933968	1.06132497787476	1.57213497161865	1.79479002356529	1.70330502986908	1.41154501438141	1.35039497613907	1.26290003657341	1.19964501261711	1.161629986763	0.939745017886162
24966	tI(AAU)P2	-0.337455002963543	-0.169869998469949	0.011880000308156	0.139930002018809	0.242740000784397	0.308419997990131	0.221320003271103	0.413845004141331	0.527299992740154	0.554510000348091	0.519134998321533	0.535480016469955	0.581134992837906	0.683134999871254	0.963610011339188	1.32066497206688	1.49337500333786	1.56018497347832	1.55640501976013	1.5059800028801	1.48211500048637	1.76550503373146	2.3156399667263	2.83284001350403	3.05206000804901	3.00857996940613	3.04670994281769	3.06916997432709	3.072389960289	2.962380027771	2.95441009998322	2.81072008609772	1.4598800137639	-0.692910009622574	-2.10261006355286	-2.32599997520447	-2.12411994934082	-1.96355001926422	-1.73884998559952	-1.51811000108719	-1.3084800362587	-0.919819986820221	-0.381030002236366	-0.276559993624687	-0.262100011110306	-0.268669998645782	-0.265819996595383	-0.346830007433891	-0.341040000319481	-0.231080003082752
