# Supplementary material for: Specialization of the chromatin remodeler RSC to mobilize partially-unwrapped nucleosomes
Source: eLife. 2020 Jun 4;9:e58130. doi: 10.7554/eLife.58130 (PMC7308085; doi:10.7554/eLife.58130)
Supplement: Figure 5—source data 1. [file elife-58130-fig5-data1.zip › Fig5_supplemental_files/tRNA.Rsc2.txt]

# Program /Users/tim/perl5/perlbrew/perls/perl-5.28/bin/get_relative_data.pl, v 1.63
# Database Nucleosomes/SacCer3_nuc.db
# Feature tRNA
# Column_2 name=-500..-481;dataset=file:Rsc2.log2FE.bw;method=mean;relative_position=5prime_end;start=-500;stop=-481;window=20
# Column_3 name=-480..-461;dataset=file:Rsc2.log2FE.bw;method=mean;relative_position=5prime_end;start=-480;stop=-461;window=20
# Column_4 name=-460..-441;dataset=file:Rsc2.log2FE.bw;method=mean;relative_position=5prime_end;start=-460;stop=-441;window=20
# Column_5 name=-440..-421;dataset=file:Rsc2.log2FE.bw;deleted_non_value_features=24;method=mean;relative_position=5prime_end;start=-440;stop=-421;window=20
# Column_6 name=-420..-401;dataset=file:Rsc2.log2FE.bw;method=mean;relative_position=5prime_end;start=-420;stop=-401;window=20
# Column_7 name=-400..-381;dataset=file:Rsc2.log2FE.bw;method=mean;relative_position=5prime_end;start=-400;stop=-381;window=20
# Column_8 name=-380..-361;dataset=file:Rsc2.log2FE.bw;method=mean;relative_position=5prime_end;start=-380;stop=-361;window=20
# Column_9 name=-360..-341;dataset=file:Rsc2.log2FE.bw;method=mean;relative_position=5prime_end;start=-360;stop=-341;window=20
# Column_10 name=-340..-321;dataset=file:Rsc2.log2FE.bw;method=mean;relative_position=5prime_end;start=-340;stop=-321;window=20
# Column_11 name=-320..-301;dataset=file:Rsc2.log2FE.bw;method=mean;relative_position=5prime_end;start=-320;stop=-301;window=20
# Column_12 name=-300..-281;dataset=file:Rsc2.log2FE.bw;method=mean;relative_position=5prime_end;start=-300;stop=-281;window=20
# Column_13 name=-280..-261;dataset=file:Rsc2.log2FE.bw;method=mean;relative_position=5prime_end;start=-280;stop=-261;window=20
# Column_14 name=-260..-241;dataset=file:Rsc2.log2FE.bw;method=mean;relative_position=5prime_end;start=-260;stop=-241;window=20
# Column_15 name=-240..-221;dataset=file:Rsc2.log2FE.bw;method=mean;relative_position=5prime_end;start=-240;stop=-221;window=20
# Column_16 name=-220..-201;dataset=file:Rsc2.log2FE.bw;method=mean;relative_position=5prime_end;start=-220;stop=-201;window=20
# Column_17 name=-200..-181;dataset=file:Rsc2.log2FE.bw;method=mean;relative_position=5prime_end;start=-200;stop=-181;window=20
# Column_18 name=-180..-161;dataset=file:Rsc2.log2FE.bw;method=mean;relative_position=5prime_end;start=-180;stop=-161;window=20
# Column_19 name=-160..-141;dataset=file:Rsc2.log2FE.bw;method=mean;relative_position=5prime_end;start=-160;stop=-141;window=20
# Column_20 name=-140..-121;dataset=file:Rsc2.log2FE.bw;method=mean;relative_position=5prime_end;start=-140;stop=-121;window=20
# Column_21 name=-120..-101;dataset=file:Rsc2.log2FE.bw;method=mean;relative_position=5prime_end;start=-120;stop=-101;window=20
# Column_22 name=-100..-81;dataset=file:Rsc2.log2FE.bw;method=mean;relative_position=5prime_end;start=-100;stop=-81;window=20
# Column_23 name=-80..-61;dataset=file:Rsc2.log2FE.bw;method=mean;relative_position=5prime_end;start=-80;stop=-61;window=20
# Column_24 name=-60..-41;dataset=file:Rsc2.log2FE.bw;method=mean;relative_position=5prime_end;start=-60;stop=-41;window=20
# Column_25 name=-40..-21;dataset=file:Rsc2.log2FE.bw;method=mean;relative_position=5prime_end;start=-40;stop=-21;window=20
# Column_26 name=-20..-1;dataset=file:Rsc2.log2FE.bw;method=mean;relative_position=5prime_end;start=-20;stop=-1;window=20
# Column_27 name=1..20;dataset=file:Rsc2.log2FE.bw;method=mean;relative_position=5prime_end;start=1;stop=20;window=20
# Column_28 name=21..40;dataset=file:Rsc2.log2FE.bw;method=mean;relative_position=5prime_end;start=21;stop=40;window=20
# Column_29 name=41..60;dataset=file:Rsc2.log2FE.bw;method=mean;relative_position=5prime_end;start=41;stop=60;window=20
# Column_30 name=61..80;dataset=file:Rsc2.log2FE.bw;method=mean;relative_position=5prime_end;start=61;stop=80;window=20
# Column_31 name=81..100;dataset=file:Rsc2.log2FE.bw;method=mean;relative_position=5prime_end;start=81;stop=100;window=20
# Column_32 name=101..120;dataset=file:Rsc2.log2FE.bw;method=mean;relative_position=5prime_end;start=101;stop=120;window=20
# Column_33 name=121..140;dataset=file:Rsc2.log2FE.bw;method=mean;relative_position=5prime_end;start=121;stop=140;window=20
# Column_34 name=141..160;dataset=file:Rsc2.log2FE.bw;method=mean;relative_position=5prime_end;start=141;stop=160;window=20
# Column_35 name=161..180;dataset=file:Rsc2.log2FE.bw;method=mean;relative_position=5prime_end;start=161;stop=180;window=20
# Column_36 name=181..200;dataset=file:Rsc2.log2FE.bw;method=mean;relative_position=5prime_end;start=181;stop=200;window=20
# Column_37 name=201..220;dataset=file:Rsc2.log2FE.bw;method=mean;relative_position=5prime_end;start=201;stop=220;window=20
# Column_38 name=221..240;dataset=file:Rsc2.log2FE.bw;method=mean;relative_position=5prime_end;start=221;stop=240;window=20
# Column_39 name=241..260;dataset=file:Rsc2.log2FE.bw;method=mean;relative_position=5prime_end;start=241;stop=260;window=20
# Column_40 name=261..280;dataset=file:Rsc2.log2FE.bw;method=mean;relative_position=5prime_end;start=261;stop=280;window=20
# Column_41 name=281..300;dataset=file:Rsc2.log2FE.bw;method=mean;relative_position=5prime_end;start=281;stop=300;window=20
# Column_42 name=301..320;dataset=file:Rsc2.log2FE.bw;method=mean;relative_position=5prime_end;start=301;stop=320;window=20
# Column_43 name=321..340;dataset=file:Rsc2.log2FE.bw;method=mean;relative_position=5prime_end;start=321;stop=340;window=20
# Column_44 name=341..360;dataset=file:Rsc2.log2FE.bw;method=mean;relative_position=5prime_end;start=341;stop=360;window=20
# Column_45 name=361..380;dataset=file:Rsc2.log2FE.bw;method=mean;relative_position=5prime_end;start=361;stop=380;window=20
# Column_46 name=381..400;dataset=file:Rsc2.log2FE.bw;method=mean;relative_position=5prime_end;start=381;stop=400;window=20
# Column_47 name=401..420;dataset=file:Rsc2.log2FE.bw;method=mean;relative_position=5prime_end;start=401;stop=420;window=20
# Column_48 name=421..440;dataset=file:Rsc2.log2FE.bw;method=mean;relative_position=5prime_end;start=421;stop=440;window=20
# Column_49 name=441..460;dataset=file:Rsc2.log2FE.bw;method=mean;relative_position=5prime_end;start=441;stop=460;window=20
# Column_50 name=461..480;dataset=file:Rsc2.log2FE.bw;method=mean;relative_position=5prime_end;start=461;stop=480;window=20
# Column_51 name=481..500;dataset=file:Rsc2.log2FE.bw;method=mean;relative_position=5prime_end;start=481;stop=500;window=20
Primary_ID	Name	-500..-481	-480..-461	-460..-441	-440..-421	-420..-401	-400..-381	-380..-361	-360..-341	-340..-321	-320..-301	-300..-281	-280..-261	-260..-241	-240..-221	-220..-201	-200..-181	-180..-161	-160..-141	-140..-121	-120..-101	-100..-81	-80..-61	-60..-41	-40..-21	-20..-1	1..20	21..40	41..60	61..80	81..100	101..120	121..140	141..160	161..180	181..200	201..220	221..240	241..260	261..280	281..300	301..320	321..340	341..360	361..380	381..400	401..420	421..440	441..460	461..480	481..500
280	tP(UGG)A	0.473280002176762	0.446405003964901	0.395555002987385	0.154975003004074	-0.152045001089573	-0.141920002177358	-0.00895999930799007	-0.0431699991226196	-0.0691749978810549	-0.0682699980214238	-0.053065001219511	-0.0240100000984967	0.103209998644888	0.159160000085831	0.0215800007106736	-0.0185050009516999	-0.00200999993830919	0.0416949996724725	0.0752300024032593	0.135804997757077	0.281249994784594	0.672385013103485	1.19506502151489	1.98186494708061	2.2818500161171	2.52431001663208	2.75367002487183	2.84537999629974	2.59549000263214	2.44316992759705	2.58347001075745	1.87513994574547	0.820099991559982	0.214620003849268	0.0473999993875623	-0.0516099996864796	-0.128829997777939	-0.146689999103546	-0.167379999160767	-0.132489997893572	-0.280730006098747	-0.168349999189377	-0.237810003757477	-0.394229999184608	-0.422670009732246	-0.446350002288818	-0.446960002183914	-0.435199996829033	-0.465239998698235	-0.539750009775162
327	tA(UGC)A	-0.253560005128384	-0.185579997301102	-0.101819998770952	-0.0644699981436133	0.0424800008535385	0.0668100014328957	0.102469998598099	0.135800002515316	0.250789999961853	0.443739995360374	0.470529988408089	0.361229999363422	0.204859998822212	0.248089995980263	0.236370004713535	0.145130003988743	0.169680000841618	0.255100001394749	0.305329993367195	0.363410007953644	0.733960008621216	0.914700001478195	1.21863003969192	1.58993999958038	1.74328999519348	1.7818249642849	1.66906500458717	1.60838500857353	1.5330249786377	1.06347000896931	0.282754994556308	-0.0717449992895126	-0.196474995464087	-0.141370002925396	-0.155000005662441	-0.167955004423857	-0.170539999753237	-0.157690001279116	-0.0859149992465973	-0.112575001269579	-0.228365003317595	-0.335645002871752	-0.410375003516674	-0.395515006780624	-0.429520002007484	-0.455244997143745	-0.521464987099171	-0.523795005679131	-0.469329990446568	-0.350819995999336
354	tL(CAA)A	0.610249996185303	0.65174999833107	0.736749976873398	0.811800003051758	0.819900006055832	0.742249995470047	0.731799989938736	0.728700011968613	0.747750014066696	0.779199987649918	0.769400000572205	0.74565002322197	0.854550004005432	0.703149974346161	0.71875	0.727300018072128	0.738000005483627	0.750099986791611	0.761700004339218	0.755800008773804	0.724699974060059	1.1334500014782	2.11984992027283	2.52419996261597	2.67019999027252	2.63829493522644	2.65632003545761	2.58314502239227	2.58241491317749	2.39244005680084	2.10405496358871	1.60788497328758	1.1851399987936	0.786315014958382	0.616430017352104	0.572139990329742	0.570669999718666	0.556994992494583	0.570569995045662	0.532674998044968	0.344400000572205	0.237194996327162	0.139730002358556	0.0750749997794628	0.0358949996996671	0.0233900005463511	0.00897500035353005	0.0297849991358817	0.13397500179708	0.243460001796484
358	tS(AGA)A	0.493260008096695	0.517979994416237	0.511220008134842	0.524469992518425	0.353065000474453	0.386500009894371	0.319219999015331	0.379344995319843	0.398365005850792	0.394140000641346	0.389424994587898	0.414340001344681	0.470000007748604	0.419785006344318	0.384364996850491	0.418455003201961	0.411600002646446	0.453309999406338	0.467994989454746	0.497735001146793	0.613404986262321	0.809140005707741	1.02039498984814	1.137994992733	1.23566003441811	1.32165997028351	1.46193996667862	1.54637001752853	1.31903995275497	1.04564999341965	0.763869994878769	0.621109974384308	0.557630002498627	0.485319995880127	0.472419989109039	0.475579994916916	0.464089995622635	0.527480012178421	0.570860010385513	0.512099993228912	0.475719997286797	0.423619994521141	0.399259999394417	0.38398999273777	0.392579996585846	0.416100004315376	0.362090003490448	0.355039998888969	0.473200008273125	0.672009992599487
431	tL(UAA)B1	-0.058969998289831	0.124210001528263	0.185440000891685	0.0747399975545704	-0.00695000048726797	-0.0554700009524822	0.0458200007677078	0.284159997105598	0.404840007424355	0.435700008273125	0.395449995994568	0.33817999958992	0.395070007443428	0.245700005441904	0.0138500004075468	-0.0390099994838238	-0.153989998996258	-0.305029997229576	-0.461079984903336	-0.534270000457764	-0.678909987211227	-0.324790009856224	0.690979993343353	1.46311997175217	1.54211999177933	1.65952003002167	1.81096003651619	2.04225496649742	2.04182996749878	1.97336498498917	1.43389998078346	0.743804976344109	0.503784993290901	0.391384989023209	0.351579995453358	0.317365001142025	0.315320006012917	0.331429994106293	0.286075003445148	0.0851649997755885	0.0174400003626943	0.147654997184873	0.0980750020593405	0.10031000263989	0.0988499995321035	0.084689999371767	0.0420500010251999	0.115664997324347	0.230035006254911	0.141179998964071
466	tF(GAA)B	0.583565002679825	0.527954985201359	0.536785005033016	0.683355006575584	0.900439992547035	0.945390000939369	1.00376502275467	0.908890008926392	0.830049985647202	0.78471499979496	0.829934978485107	0.748610019683838	0.598380002379417	0.358560001850128	0.16875000372529	0.121390000730753	0.123530000448227	0.117520002275705	0.0817749995738268	0.0612800009548664	0.00480500049889088	0.0511150009930134	0.964090012013912	1.71713997125626	1.95190501213074	2.0168999671936	2.16509993076324	2.18981001377106	2.18138995170593	2.27269997596741	2.80550007820129	3.24845006465912	3.12813999652863	3.26402997970581	3.14793999195099	2.92612998485565	2.76103005409241	2.31849005222321	1.35472999811172	0.763600015640259	0.626070004701614	0.553259998559952	0.525719982385635	0.526950001716614	0.528169989585876	0.50922999382019	0.513149988651276	0.373180001974106	0.184759994223714	0.0713999998755753
811	tI(AAU)B	0.0468749993480742	0.022250000256463	0.0037900000839727	-0.0101449992973357	-0.09589500031434	-0.341319993138313	-0.422629998624325	-0.422385004162788	-0.403720001876354	-0.379519994556904	-0.394240002334118	-0.379455003142357	-0.375565010309219	-0.426974999904633	-0.331875003874302	-0.310380002856255	-0.297039990127087	-0.304340001940727	-0.308644999563694	-0.303419996798038	-0.287670002505183	0.138840003684163	0.918154999613762	1.27162503004074	1.40710000991821	1.42500998973846	1.48823997974396	1.51506003141403	1.56136002540588	1.61035997867584	1.46488999128342	1.44327999353409	1.38790000677109	1.4073900103569	1.38857996463776	1.36943998336792	1.28609998226166	1.06869995594025	0.935760003328323	0.700619995594025	0.638390004634857	0.506450009346008	0.470479997992516	0.428880003094673	0.372730007767677	0.328069993853569	0.249480004608631	0.0633800003677607	-0.106929997168481	-0.248919996619225
814	tG(GCC)B	0.130250002071261	0.24386500492692	0.234395000711083	0.056529999198392	0.0145000006072223	-0.108074999600649	-0.171049999073148	-0.250210006535053	-0.308909995853901	-0.272670006006956	-0.25006999745965	-0.173154996428639	0.0487299996428192	0.193455004319549	0.30684499591589	0.380705004930496	0.404730004072189	0.470079998672009	0.480075006186962	0.610690012574196	0.656394988298416	0.924835008382797	0.973574966192245	1.27734996080399	1.3554899930954	1.37225997447968	1.41453000307083	1.39599999189377	1.40135999917984	1.48082998991013	1.59451999664307	1.5736200094223	1.51662002801895	1.49897999763489	1.43156998157501	1.41860001087189	1.32525001764297	1.00358000397682	0.363990009576082	-0.227870005369186	-0.311369997262955	-0.302219998836517	-0.305240002274513	-0.302189987897873	-0.302930003404617	-0.321750000119209	-0.413350003957748	-0.393590006232262	-0.364130008220673	-0.395890000462532
857	tS(AGA)B	-0.151560001075268	0.0276300005614758	0.166670003533363	0.283829994499683	0.495770013332367	0.575360000133514	0.560490000247955	0.479639998078346	0.509709984064102	0.563239997625351	0.597440010309219	0.635970014333725	0.535179990530014	0.248090004920959	0.166630001366138	0.315950003266335	0.371380007266998	0.351710003614426	0.288440001010895	0.194599996507168	0.193659996986389	0.96766000688076	2.15708004236221	2.45268995761871	2.41951994895935	2.43092507123947	2.46415001153946	2.47365003824234	2.35517507791519	1.86470001935959	0.891650006175041	0.64970001578331	0.637350022792816	0.607050016522408	0.595675006508827	0.562174990773201	0.561399981379509	0.631024986505508	0.737475007772446	0.812650009989738	0.895700007677078	1.0179999768734	1.34992498159409	1.25899997353554	0.641525000333786	0.0633250027894974	-0.618100009858608	-0.715750008821487	-0.76290000975132	-0.77725000679493
924	tT(AGU)B	0.354979990422726	0.379439999163151	0.383439993858337	0.386279998719692	0.379349994659424	0.389524993300438	0.362364992499352	0.35775999724865	0.310369993746281	0.265809996426105	0.272695009410381	0.280759997665882	0.454254992306232	0.497064997255802	0.442930001020432	0.441869989037514	0.420039992034435	0.418325002491474	0.421505007147789	0.403710001707077	0.389725005626678	0.756724990904331	1.41718999445438	1.82153004407883	1.92195999026299	2.05913004875183	2.09596996307373	2.16800010204315	2.07704997062683	1.5299299955368	0.456559997797012	0.146510002017021	0.0374099995940924	0.020319999800995	-0.010190000385046	-0.0322400005534291	-0.0174600000493228	-0.0422899995697662	0.0509399991482496	-0.232709995657206	-0.379469993710518	-0.383779999613762	-0.425569993257523	-0.43427999317646	-0.415449994802475	-0.469519999623299	-0.505819988250732	-0.498759990930557	-0.380040001869202	-0.454919993877411
1049	tV(UAC)B	0.486649997532368	0.476149991154671	0.466299995779991	0.4775750041008	0.52980001270771	0.405275002121925	0.392624996602535	0.454025000333786	0.459574997425079	0.459499999880791	0.472224995493889	0.468375004827976	0.465874999761581	0.595174998044968	0.541974976658821	0.668825000524521	0.776574984192848	0.805049985647202	0.789450004696846	0.79747499525547	0.765825018286705	0.846225008368492	1.28032502532005	1.62270000576973	1.7489749789238	1.75744996070862	1.81778002977371	1.79648998975754	1.8029000043869	1.61010998487473	0.856300008296967	0.366220009326935	0.0753299981355667	0.0661800008267164	0.108370001614094	0.120580004155636	0.155009998381138	0.121149998158216	0.148669998347759	0.172999997437	0.340099990367889	0.426709991693497	0.409819996356964	0.414070004224777	0.399319997429848	0.337619999051094	0.558490002155304	0.735829991102219	0.805379998683929	0.848520022630691
1094	tL(UAA)B2	-0.0390800006687641	-0.10153000280261	-0.1795500010252	-0.200240000337362	0.0193499997258186	0.119319998472929	0.0691800005733967	0.0883300021290779	0.0887600004673004	0.0951800003647804	0.0873599991202354	0.0977399997413158	0.0836800009012222	0.0559899993240833	0.281039991974831	0.617739993333817	0.830879986286163	0.899330002069473	0.939640009403229	1.00261999964714	1.03254996538162	1.14373999834061	1.36161999702454	1.56512002944946	1.83522001504898	1.89329500198364	2.01853994131088	2.17947499752045	2.1829650759697	2.36516497135162	2.79265002012253	2.2701000213623	1.48443497419357	0.826129972934723	0.433914996683598	0.329945003986359	0.313575007021427	0.325765000283718	0.263220008462667	0.159595002792776	-0.11920499894768	-0.397229997813702	-0.274124990403652	-0.23537999689579	-0.212019999325275	-0.20232500359416	-0.189025001972914	-0.176414998620749	-0.101329998765141	-0.0336099999956787
1101	tQ(UUG)B	0.551009994745254	0.553270012140274	0.609119999408722	0.574539989233017	0.578779977560043	0.556159973144531	0.469159999489784	0.532540008425713	0.689790022373199	0.761409986019135	0.789559996128082	0.750949996709824	0.74439001083374	0.644170010089874	0.608860015869141	0.550609987974167	0.565189987421036	0.54760000705719	0.53092999458313	0.504210010170937	0.483640012145042	0.69316001534462	0.944170022010803	1.3432500243187	1.5309500336647	1.67003000974655	1.66932500600815	1.7149450302124	1.81920002698898	2.02320001125336	2.04719506502151	1.82361001372337	1.11928500831127	0.743964996933937	0.611245009303093	0.623075014352798	0.631860011816025	0.616080021858215	0.549035000801086	0.506795008480549	0.544270013272762	0.550410008430481	0.673875004053116	0.655690011382103	0.579695004224777	0.564580008387566	0.551765003800392	0.531644994020462	0.553879997134209	0.540369978547096
1208	tR(UCU)B	-0.224015002697706	-0.239240000396967	-0.189274997636676	0.0150949981063604	0.284179995954037	0.222780005633831	0.321599996089935	0.206725000590086	0.126564998552203	0.124100000783801	0.15497500449419	0.133135002106428	0.105405000969768	0.0478349998127669	0.0117849995847791	-0.00749499928206205	0.120664997585118	0.18514000326395	0.15833500251174	0.273439998179674	0.306025005877018	0.56572999060154	0.756925001740456	0.905304992198944	0.953589987754822	1.19790999889374	1.26848999261856	1.31384000778198	1.28504997491837	1.54104996919632	1.74611001014709	1.6491700053215	1.58007996082306	0.823439979553223	0.342159995436668	0.0579200003296137	-0.0639499990269542	-0.12297999933362	-0.180030001699924	-0.197679999470711	-0.195380000770092	-0.155089996755123	-0.0373500000685453	-0.0941499996930361	-0.0472299998626113	0.0281399995554239	0.134990002214909	0.235630002617836	0.287340006232262	0.308440002799034
1211	tD(GUC)B	0.297059996426105	0.211560006439686	0.3317999958992	0.198574999719858	0.120654999092221	0.128100000694394	0.156325004994869	0.12924500182271	0.101935001090169	0.0405449994374067	0.00699499961920083	0.00163500066846609	0.130054997466505	0.19008000344038	0.157645002752543	0.282579996436834	0.304875008761883	0.610209986567497	0.766475006937981	0.915334987640381	0.966529989242554	1.20507999658585	1.27611999511719	1.31177000999451	1.28519997000694	1.57994997501373	1.75440001487732	1.63324999809265	1.56009995937347	0.737499982118607	0.312749996781349	0.0339500000700355	-0.075849998742342	-0.120999999344349	-0.19115000218153	-0.198449999094009	-0.197200000286102	-0.143549997359514	-0.0306000001728535	-0.0996499992907047	-0.0386500002350658	0.0326499994844198	0.151800002902746	0.242250002920628	0.28685000538826	0.310100004076958	0.226200006902218	0.416549995541573	0.471799999475479	0.396150007843971
1734	tC(GCA)B	0.529340010881424	0.48997001349926	0.450080010294914	0.398290002346039	0.361190006136894	0.359579998254776	0.23293000459671	0.0907100006937981	0.0452100006863475	0.0247700001113117	0.0243600003421307	0.107650000602007	0.213219997286797	0.429299992322922	0.487660002708435	0.558699989318848	0.645859986543655	0.70660999417305	0.747630000114441	0.746670013666153	0.743789982795715	0.651299995183945	0.669959992170334	0.896559983491898	1.0094100356102	1.10652996897697	1.12679998278618	1.02206999361515	0.836994999647141	0.676204988360405	0.584790006279945	0.591899982094765	0.631510004401207	0.625649991631508	0.649810016155243	0.687440004944801	0.802735012769699	0.957110002636909	1.14954498410225	1.49131498932838	1.75409001708031	1.80391499996185	1.85556998848915	1.61351501047611	0.884974983334541	0.790004980564117	0.777049991488457	0.755739989876747	0.703059983253479	0.642685011029243
1737	tE(UUC)B	0.25840999931097	0.178089998662472	0.135149998962879	0.110749998688698	0.0946399994194508	0.102500000596046	0.0452099993824959	0.0423300005495548	0.0635399989783764	0.0814800009131432	0.154509997367859	0.166129998862743	0.200219996273518	0.0931599982082844	0.0957700006663799	0.152680000662804	0.200580002367496	0.201469996571541	0.199849998950958	0.18391999900341	0.235709999501705	1.28193001747131	1.91744005680084	2.06696999073029	2.05704004764557	2.0690299987793	2.11183494329453	2.03557996749878	1.67568000555038	1.19925499260426	0.809419998526573	0.89060001373291	0.923254987597465	0.906135004758835	0.877935016155243	0.86908500790596	0.95327499806881	1.0384800195694	1.0229050129652	0.87391499876976	0.738280016183853	0.751564991474152	0.709405019879341	0.670810011029243	0.649664995074272	0.640095019340515	0.631024992465973	0.541215002536774	0.412529999017715	0.333374989032745
2299	tE(UUC)C	-0.297374998033047	-0.208734999597073	-0.275719998776913	-0.134974998235703	-0.0139099999796599	0.115185001632199	0.439959987998009	0.624774998426437	0.7122250020504	0.663099992275238	0.653090021014214	0.618415004014969	0.501680007576942	0.465694999694824	0.507905003428459	0.424135008454323	0.411760005354881	0.418645000457764	0.421874998509884	0.45303999632597	0.538119992613792	0.92887002825737	1.22511500120163	1.46475500464439	1.51010500788689	1.53841999769211	1.59005999565125	1.58829998970032	1.55497999191284	1.60321003198624	1.2625500202179	0.375560009479523	0.138709998130798	0.041959998011589	-0.0430099992081523	-0.0805900000035763	-0.0784599974751472	-0.0999000005424023	-0.175330004841089	-0.125349999964237	-0.194859998673201	-0.173780003190041	-0.213500000536442	-0.210369999706745	-0.21259999871254	-0.229870001971722	-0.260860008001328	-0.489290001988411	-0.536139988899231	-0.512950024008751
2306	tL(CAA)C	0.0172099996358156	0.0492700015660375	0.112869997322559	0.202040001749992	0.254730004072189	0.294860002398491	0.167619998753071	0.138359995186329	0.133820000290871	0.135100002586842	0.11100000217557	0.144450002908707	0.144759999215603	0.201269999146461	0.228229999542236	0.21310999840498	0.293670004606247	0.466920006275177	0.643820011615753	0.78798999786377	0.873489981889725	0.927309995889664	1.45287003517151	1.79086003303528	1.83879001140594	1.61363999247551	1.35189497470856	1.34449999928474	1.45725502371788	1.37584998607635	1.35898000001907	1.35801004767418	1.24385996460915	1.26261497139931	1.44110502004623	1.5309550344944	1.36880497336388	1.45511001944542	0.739724987745285	0.678690001368523	0.695670011639595	0.718745002150536	0.719304999709129	0.680354994535446	0.650750008225441	0.586759981513023	0.565119999647141	0.465380015224218	-0.302144999802113	-1.00120998322964
2401	tP(AGG)C	0.263600000739098	0.252869997918606	0.243409998714924	0.212649993598461	0.172940000891685	0.209689997881651	0.472620007395744	0.960700011253357	1.24094997644424	1.46635998487473	1.56675997972488	1.61985999345779	1.72448997497559	1.69433997869492	1.52131997346878	1.38642003536224	1.35203001499176	1.31746996641159	1.32573000192642	1.39280000925064	1.39960000514984	1.57994003295898	1.82957000732422	2.11907000541687	2.16579005718231	2.21104004383087	2.23438506126404	2.2029699921608	2.16030504703522	1.98186503052711	1.48095500171185	0.840969997644424	0.64472501128912	0.478070013225079	0.427445009350777	0.410640005767345	0.456500013172627	0.46696500480175	0.520454987883568	0.602989992499351	0.561985003948212	0.567840006947517	0.541539984941483	0.516609990596771	0.468455004692078	0.507279993593693	0.482375004887581	0.480389994382858	0.518095017969608	0.5490149974823
2408	tN(GUU)C	0.559849992394447	0.599800020456314	0.534374997019768	0.493524998426437	0.559274986386299	0.570099994540215	0.579499989748001	0.589399978518486	0.595050007104874	0.582149997353554	0.61914998292923	0.542575016617775	0.457925014197826	0.390650004148483	0.440249994397163	0.463100001215935	0.462499991059303	0.46900000423193	0.474899992346764	0.456374987959862	0.571599990129471	0.891025006771088	1.22104999423027	1.33567503094673	1.39042499661446	1.52592000961304	1.69534997940063	1.76330003738403	1.7789400100708	2.03113001585007	2.39264996051788	2.36464996337891	2.44017994403839	2.39302997589111	2.18666009902954	1.79135004281998	1.37156000137329	0.904650020599365	0.963560003042221	0.904710000753403	0.855880010128021	0.857759988307953	0.852199989557266	0.830649989843369	0.809649991989136	0.367860005050898	-0.0443900009617209	-0.248809996247292	-0.358129996061325	-0.368339994549751
2442	tG(GCC)C	-0.334084992110729	-0.317969998717308	-0.3262649923563	-0.363435004651546	-0.303939999639988	-0.384299989044666	-0.33490000218153	-0.242639996111393	-0.172455002367497	-0.147800000011921	-0.118114999681711	-0.0382199984043837	0.00305000003427267	-0.0728999992832541	-0.234964999556541	-0.250019998848438	-0.216665001213551	-0.211220004409552	-0.203734999150038	-0.194754995405674	-0.179440002143383	0.0959749966859818	0.586454998701811	0.990250006318092	1.10201498866081	1.13765001296997	1.22759997844696	1.20319998264313	1.1679499745369	1.25270003080368	1.76095002889633	1.76655000448227	1.8125	1.08329999446869	0.403949990868568	0.13934999704361	0.229549996554852	0.27335000038147	0.29815000295639	0.383599996566772	0.418549999594688	0.297099992632866	0.388599991798401	0.480050012469292	0.613049983978271	0.637450009584427	0.623199999332428	0.611599981784821	0.556800007820129	0.649300009012222
2457	tM(CAU)C	0	0	0	0	0	0	0	0	0	0	0	0	0	0	0	0	0	0	0	0	0.363735008239746	0.808300018310547	0.808300018310547	0.808300018310547	0.937945020198822	1.09640002250671	1.09640002250671	1.09640002250671	0.784250006079674	0.472099989652634	0.472099989652634	0.472099989652634	0.472099989652634	0	0	0	0	0	0	0	0	0	0	0	0	0	0	0	0	0
2460	tK(CUU)C	0.799510008096695	0.845640009641647	0.876050001382828	0.822499978542328	0.660570007562637	0.628489995002747	0.672149986028671	0.714359998703003	0.68432999253273	0.629139989614487	0.557249999046326	0.605220001935959	0.768259996175766	0.869850015640259	0.947239995002747	1.06198997497559	1.08588998913765	1.51710996627808	2.75933007001877	2.7259800195694	2.76387000083923	3.27419996261597	3.27419996261597	3.26241998672485	3.29726004600525	3.6362498998642	3.84610003232956	3.89602506160736	3.75877493619919	2.95157492160797	2.74239993095398	2.74239993095398	2.72089993953705	2.06240001320839	1.3172000348568	0	0	0	0	0	0	0	0	0	0	0	0	0	0	0
2507	tQ(UUG)C	0.75683000087738	0.685099995136261	0.593530011177063	0.602869999408722	0.668440008163452	0.647689992189407	0.580640000104904	0.546329981088638	0.463160002231598	0.519599997997284	0.706869977712631	0.873110008239746	0.825119996070862	0.833179998397827	0.795270001888275	0.748269999027252	0.78435999751091	0.683219987154007	0.602170008420944	0.523699980974197	0.622379982471466	0.898190009593964	1.23072000145912	1.47045004367828	1.64833002090454	1.77249000072479	2.02727494239807	2.02379493713379	2.0610799908638	2.07360500693321	1.83478496074677	1.05951999425888	0.686714991927147	0.574384999275207	0.531934988498688	0.490359994769096	0.473404991626739	0.463820008933544	0.418375013768673	0.29594000428915	0.0375550013035536	-0.196080000326037	-0.145460001751781	-0.062095001898706	-0.0159750001039356	-0.00697500000787841	0.016880000560559	0.0133300003129989	0.144364997791126	0.217734998464584
2636	tS(CGA)C	0.01170499981381	0.188384997844696	0.191475001722574	0.220294995605946	0.265674996376038	0.300379997491837	0.323624993860722	0.307105004787445	0.319970008730888	0.317729996144772	0.299815006554127	0.254339999705553	0.282115007191896	0.24909500181675	0.117064999043941	0.148025000095367	0.114039998874068	0.112805002182722	0.062160000577569	0.103269999846816	0.148025001212955	0.146819998696446	0.765590000152588	1.04255998730659	1.36262004375458	1.45528999567032	1.62994998693466	1.9197300195694	1.81274000406265	1.39653997421265	1.1001699924469	0.866940009593964	0.698449999094009	0.576640009880066	0.557150000333786	0.547670006752014	0.524840003252029	0.514019984006882	0.523649987578392	0.329240000247955	-0.0271700024604797	-0.332880002260208	-0.461370006203651	-0.485940000414848	-0.442430004477501	-0.407639992237091	-0.412189999222755	-0.351909998059273	-0.21541999578476	-0.102740002423525
2772	tT(AGU)C	-0.895379990339279	-0.951994988322258	-0.995760002732277	-1.02504001259804	-1.24501003026962	-1.38917502164841	-1.28466001152992	-1.26714000105858	-1.29724000692368	-1.33552502393723	-1.20188498497009	-1.0916799902916	-1.04896498322487	-0.898860010504723	-0.589340007305145	-0.760939973592758	-0.554464989900589	-0.495039989054203	-0.457564987242222	-0.433274994790554	-0.310229998826981	-0.0642600029706955	0.216569993644953	0.585330005735159	1.07990497648716	1.30214002132416	1.38636001348495	1.53145002126694	1.41679003238678	1.2052699804306	0.918420022726059	1.03845002651215	0.628280001878738	0.179159999638796	0.0713000010699034	0.0341400004923344	0.0204999998211861	0.00182000007480383	0.0163499999791384	0.0215800006873906	0.00778000052087009	-0.0836100007407367	-0.266059997677803	-0.310059997439384	-0.317690005898476	-0.306789997220039	-0.302459996938705	-0.320310005545616	-0.308510008454323	-0.341689988970757
2957	tG(GCC)D1	-0.264524999260902	-0.234084998071194	-0.189720004051924	-0.238079998642206	-0.166719999909401	-0.109504998475313	-0.158130000531673	-0.149614995718002	-0.125514998286962	-0.134140001237392	-0.124119997397065	-0.101440000161529	-0.090259999781847	-0.250930002331734	-0.225334997475147	-0.18912999778986	-0.181824994832277	-0.169920000433922	-0.170134998857975	-0.175534996390343	-0.0421700019389391	0.378345001116395	0.935540011525154	1.30950499176979	1.41085496544838	1.43007999658585	1.50411001443863	1.50225003957748	1.42539999485016	1.30021002292633	0.958700007200241	0.887120002508163	0.927359992265701	0.900330001115799	0.8931900203228	0.847250002622604	0.853099995851517	0.886710005998611	0.858550000190735	1.27220999002457	1.00605002641678	0.899800026416779	0.826560026407242	0.804599994421005	0.840459996461868	0.839049983024597	0.812909990549088	0.779419982433319	0.751059997081757	0.841690003871918
3577	tK(UUU)D	0.126829997450113	0.142109999060631	0.16027999818325	0.187269999086857	0.187230002135038	0.445180004835129	0.539609998464584	0.538690006732941	0.572359991073608	0.571910017728806	0.570200002193451	0.574100017547607	0.639840000867844	0.475720007717609	0.269130003452301	0.310740002989769	0.368830007314682	0.433369997143745	0.437200009822845	0.470830005407333	0.48826000392437	0.57124000787735	0.921710014343262	1.31509004831314	1.3920400261879	1.49354999661446	1.62091999053955	1.61101502776146	1.65750998854637	1.59865000247955	1.37781001925468	1.0136250346899	0.476560002565384	0.399340011179447	0.302240000665188	0.22487999945879	0.247409991919994	0.228459997475147	0.229879999905825	0.28959000185132	0.38069000095129	0.294255008548498	-0.044285000488162	-0.12978000305593	-0.108169998973608	-0.11532000079751	-0.0831250008195639	-0.072749999910593	-0.113334997743368	-0.191519998759031
3687	tA(AGC)D	0.0171099997125566	-0.0107700003078207	0.0208800002001226	0.039979999139905	-0.0476400014013052	-0.0275700002908707	-0.0267000008374453	-0.0207200002856553	-0.0135499998927116	0.00872999997809529	0.0288099993485957	-0.0152300006244332	0.0231600005179644	0.230089990794659	0.315739998221397	0.362490001320839	0.402840000391006	0.410490003228188	0.405349990725517	0.400859993696213	0.452120006084442	0.585179981589317	1.18003996014595	1.84131995439529	2.08663003444672	2.0959450006485	2.14259506464005	2.12140507698059	2.07123007774353	2.04777001142502	2.12511495351791	1.77264500260353	0.537454995512962	0.0733700040727854	-0.278704994544387	-0.327340012788773	-0.295370003581047	-0.26744499951601	-0.213059998303652	-0.214480000734329	-0.392894988507032	-0.413804993033409	-0.400844994187355	-0.356135007739067	-0.385244999825954	-0.40230500549078	-0.428020000457764	-0.441044999659061	-0.35861499607563	-0.149599998444319
3740	tT(AGU)D	0.0841699987649918	0.13912999778986	0.0720800012350082	-0.00537999980151653	0.0650800000876188	-0.0104400000243913	-0.142449999600649	-0.0976500026881695	-0.003480000118725	0.0419399991631508	0.0457500007003546	0.107389998435974	0.0638700000941753	-0.0144499987363815	0.0175300002098083	0.207179997861385	0.228839999437332	0.188270002603531	0.188850001990795	0.178939998149872	0.229310001432896	0.508030012249947	1.1011999964714	1.57682000398636	1.53749002218246	1.67807501554489	1.85580003261566	1.97600001096725	1.88644996285439	1.42952498793602	1.31564998626709	1.23877501487732	1.15332499146461	1.03270003199577	0.977274999022484	0.850475013256073	0.760575011372566	0.731800019741058	0.68129999935627	0.560649991035461	0.485049992799759	0.378025002777576	0.307199999690056	0.221324991434813	0.100824996829033	0.0461999997496605	0.0541500011458993	0.0417999997735023	-0.0140249999240041	-0.0623250007629395
3747	tS(AGA)D1	0.68035501241684	0.612794989347458	0.576135015487671	0.533290019631386	0.526069974899292	0.677749997377396	0.607045009732246	0.49512500166893	0.517675003409386	0.527340003848076	0.518895000219345	0.590799996256828	0.618540005385876	0.529119984805584	0.451050001382828	0.389884994924068	0.387070003151894	0.352475006878376	0.332560001313686	0.336210004985332	0.337784992158413	0.616235013306141	1.31398500800133	1.8626900434494	1.97672997713089	2.09310004711151	2.21750998497009	2.30753993988037	2.29832994937897	2.59832997322083	2.72455999851227	2.83800003528595	2.52651003599167	1.65363005399704	1.25695998668671	1.04488000273705	0.896149975061417	0.836419993638992	0.803540009260178	0.817180013656616	0.780300009250641	0.796919995546341	0.535680004954338	0.23790999725461	-0.0785900004208088	-0.129980001598597	-0.153560002148151	-0.166630005836487	-0.187309999763966	-0.233340010046959
3864	tV(UAC)D	1.74040001630783	1.64465004205704	1.63159996271133	1.55094999074936	0.664250016212463	0.157600000500679	-0.0148999998345971	-0.193499997258186	-0.193350002169609	-0.187950000166893	-0.171599999070168	-0.169900000095367	-0.171750001609325	-0.2153500020504	-0.256999999284744	-0.205099999904633	-0.100400004535913	-0.0553500017267652	-0.10785000026226	-0.108850002288818	0.0202499963343143	0.380750007927418	0.894250005483627	1.22874999046326	1.42255002260208	1.43903496861458	1.46957495808601	1.44298501610756	1.41477499604225	1.46585499644279	1.40054496526718	1.41931495666504	1.09309498369694	0.891034978628159	0.92027499973774	0.942055013775825	0.975984993577004	0.930695000290871	0.846589997410774	0.629614986479282	0.348679992556572	0.180729997903109	0.0873299978673458	0.113050000742078	0.106245002150536	0.114735002070665	0.0886599972844124	0.0597300006076694	-0.105500001274049	-0.225235006958246
3909	tL(UAA)D	0.23172000348568	0.406769993901253	0.556469994783402	0.693400013446808	0.587839996814728	0.432879993319511	0.43970999121666	0.399320003390312	0.341769993305206	0.227199994027615	0.15907000079751	0.100189999863505	0.171140000224113	0.352859991788864	0.395409998297691	0.366260007023811	0.368620008230209	0.459990000724792	0.522369992733002	0.530919981002808	0.591919988393784	0.834150010347366	1.63734999895096	1.86125998497009	2.13819997310638	2.14853495359421	2.08732995986938	2.1086850643158	2.09335004091263	2.0885599732399	2.52223992347717	3.02961498498917	3.04218505620956	1.84379501342773	1.22708502113819	0.782449987530708	0.78602499961853	0.990034991502762	0.91186500787735	0.865215000510216	0.800159987807274	0.745545002818108	0.769319978356361	0.717515006661415	0.683579993247986	0.418660001456738	0.281080009043217	0.317514996230602	0.395705004036427	0.471879985928535
3916	tQ(UUG)D1	-0.217620002478361	-0.242904994636774	-0.220235002040863	0.0450100034475327	0.106140000745654	0.0257849997491576	0.0296499997959472	0.132224998995662	0.0928950000554323	0.0683600019663572	0.0863049983978272	0.0258899979293346	-0.0651650020852685	-0.117230002395809	-0.0264600003603846	-0.0438200015109032	-0.0821699988096952	-0.0300949995871633	-0.00590000012889504	-0.058034999947995	0.00119500048458576	0.316059994697571	0.76627000272274	0.972320005297661	1.00739999115467	1.04735997915268	1.12607998847961	1.11884001493454	1.10307997465134	1.16471002101898	1.3777999997139	1.19493001103401	0.687960025668144	0.276160000637174	-0.13043999671936	-0.224160000681877	-0.221620000898838	-0.211019998788834	-0.241530004143715	-0.207660001516342	-0.172950002551079	-0.202439996600151	-0.194979999214411	-0.0399399985559285	-0.0685500010848045	-0.0772399999201298	-0.0614000011235476	-0.0452599998563528	-0.0491300009191036	-0.0256499987095594
4014	tR(UCU)D	-0.155010000616312	-0.255959991365671	-0.362610000371933	-0.353049992024899	-0.350265005230904	-0.313450007140636	-0.285099996626377	-0.301144997775555	-0.302680011093616	-0.249365000426769	-0.109630001429468	0.0309999997727573	0.42393000125885	0.54977000951767	0.614584991335869	0.64655000269413	0.667520007491112	0.667184996604919	0.728389999270439	0.953380027413368	0.998084980249405	0.832325023412704	1.02012001276016	1.08358997702599	1.17330496907234	1.18928997516632	1.17966998815536	1.23644999265671	1.23478997945786	1.51658998727798	2.10372996330261	2.35221993923187	2.0722000002861	1.38763997554779	1.04172003269196	0.871749985218048	0.820390003919601	0.730910015106201	0.66136999130249	0.583319997787476	0.548650014400482	0.490460017323494	0.237630000710487	-0.0146700017154217	-0.226760001480579	-0.252849999070168	-0.30747999548912	-0.349879994988441	-0.328469997644424	-0.393210002779961
4017	tD(GUC)D	-0.344195005297661	-0.31095000654459	-0.286199997365475	-0.301634998619556	-0.299240009486675	-0.234895001351833	-0.099390001129359	0.0675999996252358	0.441690003871918	0.557210004329681	0.61865499317646	0.649750003218651	0.668060007691383	0.667554998397827	0.741569998860359	0.996640023589134	0.952854984998703	0.851575022935867	1.02786000967026	1.09226997494698	1.18051497340202	1.18665997385979	1.18155499100685	1.23884999155998	1.24033497571945	1.54912999868393	2.1731099486351	2.3301899433136	2.01870000362396	1.32897998094559	1.02789002656937	0.868249988555908	0.808680003881454	0.724470013380051	0.656839990615845	0.572740000486374	0.549450016021728	0.462120014429092	0.225210000574589	-0.0435400016605854	-0.234220001101494	-0.257549999654293	-0.313709995150566	-0.347859993577003	-0.33323999941349	-0.394520002603531	-0.314229995012283	-0.289650002121925	-0.423000004887581	-0.514530009031296
4148	tR(ACG)D	0.329690004885197	0.337245002388954	0.247294998168945	0.215994995832443	0.228695001453161	0.0986600000411272	0.110609998181462	0.148504999279976	0.172415003925562	0.203214999288321	0.231755004823208	0.302535003423691	0.249714995920658	0.306915007531643	0.275939996540546	0.24261499941349	0.276224988698959	0.276740001142025	0.294574995338917	0.331360006332397	0.472235010564327	1.04798999726772	1.39132002592087	1.71220998764038	1.76432496905327	1.80550003051758	1.80989998579025	1.74155002832413	1.76355004310608	1.84270000457764	1.60790002346039	1.26020002365112	0.987049967050552	0.731099992990494	0.684949994087219	0.7396499812603	0.766949981451035	0.759200006723404	0.781000018119812	0.714550018310547	0.448650017380714	0.36065000295639	0.418699994683266	0.43215000629425	0.364099994301796	0.380199998617172	0.362399995326996	0.325699999928474	0.461400002241135	0.599500000476837
4185	tQ(UUG)D2	0.308749997615814	0.3768600076437	0.472640001773834	0.51595998108387	0.442260006070137	0.303390003740788	0.186789998412132	0.214709995687008	0.271320000290871	0.366620007157326	0.37131000161171	0.306790000200272	0.395819988846779	0.463430008292198	0.440850007534027	0.313130003213882	0.294420000910759	0.160379998385906	0.0927699994295836	0.254390001296997	0.284090006351471	0.521100008487701	0.975089991092682	1.38935998678207	1.57798999547958	1.73992502689362	1.86604500412941	1.86036499738693	1.78572500944138	1.76213998198509	1.78731998801231	1.72747001051903	1.35373502373695	0.613909994065762	0.324550002813339	0.296425001323223	0.239969997853041	0.238369999825954	0.281224995106459	0.304854993522167	0.281250005960464	0.212135000526905	0.0438250001519918	-0.199095003679395	-0.233515000343323	-0.19770500138402	-0.220085003226995	-0.249745001643896	-0.241335003823042	-0.18904499784112
4216	tI(AAU)D	0.761800020933151	0.829699993133545	0.923449993133545	0.917400002479553	0.804099977016449	0.853799998760223	0.853650003671646	0.851450026035309	0.872400015592575	0.892049998044968	0.818000018596649	0.7916000187397	0.796550005674362	0.657299995422363	0.544699996709824	0.534850001335144	0.509749993681908	0.449599996209145	0.4442999958992	0.428800001740456	0.448750004172325	0.661249995231628	0.895950019359589	1.11110001802444	1.27915000915527	1.41528005003929	1.56114002466202	1.57914999127388	1.53073499798775	1.51721501946449	1.45435997247696	1.12972500026226	0.85614500939846	0.895405009388924	0.873794984817505	0.869019988179207	0.875285002589226	0.840184995532036	0.806185013055801	0.81472502052784	0.967234969139099	0.96280999481678	1.00337500274181	0.963994991779327	0.829394999146462	0.748770004510879	0.81308000087738	0.821830004453659	0.718855002522469	0.701925003528595
4459	tQ(UUG)D3	-0.00290000084787607	0.00558999981731176	-0.0935900019481778	0.0448499996215105	0.293849992752075	0.267720004916191	0.290649996697903	0.151490001380444	0.221680000424385	0.227400001883507	0.34326000213623	0.473310008645058	0.499829986691475	0.67878001332283	0.687109994888306	0.767799997329712	0.811009991168976	0.880399996042252	0.878310000896454	0.858420014381409	0.856470000743866	0.993349987268448	1.22161000967026	1.28729002475739	1.35273995399475	1.34943500161171	1.36266003251076	1.37276999950409	1.09880499839783	1.00796497762203	0.920820009708404	0.919240000844002	0.887840005755425	0.82469499707222	0.784054997563362	0.730364993214607	0.78107998073101	0.862995010614395	0.62092000246048	0.676649993658066	0.622879979014397	0.416794995963573	0.395494996011257	0.37492500692606	0.365004992485046	0.337575000524521	0.356960009038448	0.301919999718666	0.014095001667738	-0.184765005111694
4614	tI(UAU)D	0.00799999944865704	0.212450001388788	0.37109999358654	0.463249996304512	0.380500003695488	0.352699995040894	0.402600005269051	0.467600002884865	0.577800020575523	0.650299996137619	0.506000012159348	0.399299994111061	0.326049998402596	0.182549998164177	0.105100002139807	0.125649999827147	0.0769999995827675	0.00444999942556024	-0.0232499996200204	0.0176499995868653	0.103050000965595	0.491849988698959	1.31180000305176	1.65705001354218	1.62655001878738	1.64382001757622	1.81569001078606	1.74291996359825	1.69195499420166	1.89515997767448	2.0582250058651	2.16754491329193	2.15218498706818	2.03595997095108	2.18580996394157	1.80096499323845	1.85204002261162	1.13592499494553	0.797079986333847	0.580749988555908	0.239184997230768	0.202265002578497	0.176295000314713	0.132699999213219	0.115120001509786	0.0432350009679794	-0.212604996934533	-0.458545003831387	-0.505974996089935	-0.607549995183945
4722	tY(GUA)D	0.60407500565052	0.587940007448196	0.588695004582405	0.582515013217926	0.506055004894733	0.512300010025501	0.474295000731945	0.43561999797821	0.458404991030693	0.382915008068085	0.396505002677441	0.400814993679523	0.518064992129803	0.674680012464523	0.737280011177063	0.950380006432533	0.946590009331703	1.08749498128891	1.16318501234055	1.14528499245644	1.1882650077343	1.31477999687195	1.4392099916935	1.4220899939537	1.45645003914833	1.5058699965477	1.66023000478744	1.68083002567291	1.43456996679306	0.965729999542236	0.690040004253387	0.695719993114471	0.778239983320236	0.834190005064011	0.816550022363663	0.796360003948212	0.792850017547607	0.931939995288849	1.1191300034523	1.18259997367859	1.33382000923157	1.36472002267838	1.18859003782272	1.05104002952576	1.03605998754501	1.01349999904633	0.995990020036697	0.967970013618469	0.887990009784698	0.646799993515015
4806	tS(AGA)D2	0.135225001722574	0.151200003921986	0.219550002366304	0.235124997794628	0.219525001943111	0.128175001591444	0.0355499989818782	0.00769999972544611	0.0570749993203208	0.0926499998895451	0.147625003010035	0.0844499981030822	-0.00122499978169799	0.0905250031501055	0.159550003707409	0.232774998992682	0.271675005555153	0.307549998164177	0.291424997150898	0.296600006520748	0.406874991953373	0.823424980044365	1.30704998970032	1.79237502813339	1.90579998493195	2.09091000556946	2.20343997478485	2.26946003437042	2.34679007530212	2.119639980793	2.00399000644684	1.68510999679565	1.16908999085426	0.725420022010803	0.616309994459152	0.607080012559891	0.617079997062683	0.634370005130768	0.631410002708435	0.511619994044304	0.394540005922318	0.48092999458313	0.568310010433197	0.584790021181107	0.613490009307861	0.646310007572174	0.644660001993179	0.646350002288818	0.606760001182556	0.611310011148453
4809	tG(GCC)D2	0.210890001803637	0.231620000302792	0.191120005398989	0.191905003041029	0.197980000823736	0.224129991978407	0.408635000884533	0.438910003006458	0.460290005803108	0.499509996175766	0.484020011126995	0.537700015306473	0.495424982905388	0.632565012574196	0.610204985737801	0.570399996638298	0.659294983744621	0.72039498090744	0.754360011219978	0.735205000638962	0.800230008363724	1.2361899971962	1.70220996141434	2.06512998342514	2.1394549369812	2.13414008617401	2.14725005626678	2.19082000255585	2.21370005607605	2.21308000087738	2.04831998348236	1.78617001771927	1.43110002875328	0.872279989719391	0.727839994430542	0.774750012159348	0.662489995360374	0.242099995911121	0.135599997639656	0.0609399985522032	0.0940799988806248	0.128029999136925	0.136879999935627	0.0845400020480156	-0.0433500006794929	-0.121490000188351	-0.133569999039173	-0.0582999991253018	-0.0447100002318621	-0.0965700000524521
4864	tE(CUC)D	0.578279989957809	0.587070018053055	0.572600018978119	0.582510012388229	0.506600013375282	0.389090004563332	0.295539999008179	0.212980002164841	0.216999998688698	0.216070000827312	0.195039996504784	0.131770002841949	0.106780000030994	0.319809994101524	0.406489998102188	0.550499999523163	0.588309997320175	0.612740021944046	0.665100002288818	0.698550003767014	0.857130014896393	0.937419998645783	1.34764997959137	1.53056998252869	1.64303002357483	1.68419998884201	1.70236001014709	1.67816498875618	1.61778500676155	1.48122995495796	1.06731499135494	0.629750001430512	0.542054995894432	0.479195001721382	0.415950009226799	0.39595500677824	0.379614996910095	0.377454994618893	0.325180006027222	0.374224996566772	0.376499988138676	0.339565001428127	0.346505002677441	0.458244995772839	0.568935024738312	0.577610024809837	0.719100004434586	0.581539994478226	0.376965001225471	0.327389997243881
4977	tV(CAC)D	0.426259988546371	0.448469993472099	0.528490006923676	0.583819985389709	0.666360008716583	0.659170007705688	0.687820017337799	0.685699999332428	0.68568000793457	0.679239988327026	0.682959991693497	0.681910008192062	0.632999992370605	0.568010014295578	0.645310002565384	0.752079999446869	0.740669977664947	0.818829989433289	0.865280002355576	0.857009994983673	0.889359998703003	0.91136000752449	1.00991997718811	1.09502000808716	1.32540000677109	1.27158999443054	1.06995502412319	0.895465013384819	0.851940011978149	0.876215007901192	0.941439977288246	0.997744971513748	0.951535004377365	0.936309987306595	0.932900002598762	1.02701497375965	1.06639001965523	0.985530012845993	0.887399980425835	0.52975999712944	0.495369991660118	0.454105006158352	0.446714994311333	0.437745004892349	0.42197999060154	0.429195000231266	0.403669998049736	0.342139995843172	-0.0793599966913462	-0.101185001805425
5020	tF(GAA)D	0.541159990429878	0.489600005745888	0.440430001914501	0.415900012850761	0.388854998350143	0.452320004999638	0.51289501786232	0.564440017938614	0.573925018310547	0.586644998192787	0.573459988832474	0.725005000829697	0.771134993433952	0.768424990773201	0.735899984836578	0.651104998588562	0.605284976959229	0.602309986948967	0.63530498445034	0.632700005173683	0.756615000963211	0.969070011377335	1.67800001502037	1.91758499741554	2.0176149725914	2.144700050354	2.16784989833832	2.13909995555878	2.06554996967316	1.94064998626709	1.75800001621246	1.26714998483658	0.681799992918968	0.313549995422363	0.261100001633167	0.269099995493889	0.23589999973774	0.23589999973774	0.188199996948242	0.156500000506639	-0.226899996399879	-0.409049987792969	-0.477250009775162	-0.47834999859333	-0.472949996590614	-0.422250002622604	-0.338850006461143	-0.307300001382828	-0.259500004351139	-0.0357499998062849
5122	tX(XXX)D	0.0378299991600215	0.0901750031858683	0.206289999932051	0.207824995368719	0.35281500145793	0.460230000317097	0.43703500777483	0.470530001819134	0.507200002670288	0.498360008001328	0.473630000650883	0.421080003678799	0.412395006418228	0.275630010664463	0.290140007436275	0.344035007059574	0.373399992287159	0.410959993302822	0.448249997198582	0.447249989211559	0.427875000238419	0.59354001134634	1.56941998898983	2.21410498023033	2.38643501996994	2.26859998703003	2.21475005149841	2.05669993162155	1.84965002536774	1.56560003757477	1.05695003271103	0.651100009679794	0.49379999935627	0.521949976682663	0.512749999761581	0.508249998092651	0.412249997258186	0.366699993610382	0.352050006389618	0.869349986314774	1.26819998025894	0.844299972057343	0.277549996972084	0.335249990224838	0.312050014734268	0.316849991679192	0.274250000715256	0.261700004339218	0.23674999922514	0.224500000476837
5153	tM(CAU)D	0.240870003402233	0.178199994564056	0.160319997370243	0.19116999655962	0.184740002453327	0.201570005714893	0.281790009140968	0.362069991230965	0.395780003070831	0.442289999127388	0.426299998164177	0.357389998435974	0.389480006694794	0.422209998965263	0.352620008587837	0.347379997372627	0.364640003442764	0.379910004138947	0.389860010147095	0.376940003037453	0.384869998693466	0.519330006837845	0.920200002193451	1.12648000717163	1.1630900144577	1.17850498557091	1.18505501747131	1.20054003000259	1.20182003378868	1.2269899725914	1.33315500020981	0.90932502746582	0.534010000526905	0.113489998504519	0.0254100001882762	0.00599000020883977	0.00637999996542931	0.0148600000888109	0.0188899993896484	-0.0205749991349876	-0.0674600004218519	-0.0168449975550175	0.095440000295639	0.120420001447201	0.121525000408292	0.115560000389814	0.0871399991214275	0.0829599987715483	0.0405500000342727	0.0238249998539686
5204	tK(CUU)D1	-0.0945699993520975	-0.0956150025129318	-0.0929149996489286	-0.0825600007548928	0.0822950012981892	0.239634993672371	0.335709989070892	0.286020003259182	0.260289987921715	0.27763000279665	0.234290008246899	0.223199996352196	0.169429997354746	0.148390001803637	0.0284600004553795	0.0542000001296401	0.0604300005361438	0.0566550001502037	0.0464599991217256	0.0622100016102195	0.0641550000756979	0.338155003637075	1.01534502953291	1.69362997412682	1.81961003541946	1.84974998235703	1.91670000553131	1.99730002880096	1.93529999256134	1.94214999675751	1.82515001296997	1.77985000610352	1.54129999876022	1.53125	1.54509997367859	1.43664997816086	1.34214997291565	1.11859998106956	0.752099990844727	0.605850011110306	0.578799992799759	0.620200008153915	0.626949995756149	0.643299996852875	0.646750003099442	0.668099999427795	0.690100014209747	0.692300021648407	0.502099990844727	0.373099997639656
5337	tG(CCC)D	-0.151700001955032	-0.0965949995443225	-0.0640100007876754	-0.164770000427961	-0.294119989871979	-0.257544995844364	-0.231900004297495	-0.213344997167587	-0.190720000863075	-0.258764993399382	-0.250184996426105	-0.202569994330406	-0.047325000166893	0.161264996416867	0.0692699996754527	0.129250002279878	0.148200005292892	0.158435001224279	0.175584998726845	0.145150001347065	0.206739995628595	0.571904999017715	1.45197004079819	1.7580849647522	1.88062001466751	1.88826996088028	2.12720992565155	2.15015995502472	2.11728005409241	2.07772006988525	2.04357005357742	1.3486999630928	0.865199983119965	0.314679992198944	0.161659995093942	0.0516800008714199	0.0520599998533726	0.0544799994677305	0.0545100001618266	0.0209500001743436	-0.00150999994948506	-0.104009998589754	-0.265759994089603	-0.108590000867844	-0.115639997273684	-0.118599999696016	-0.119280002266169	-0.149749998748302	-0.195269998908043	-0.287420001626015
5442	tS(AGA)D3	-0.366414986550808	-0.395919997990131	-0.405494996905327	-0.420510010421276	-0.361705005168915	-0.205150002241135	-0.147049999982119	-0.191159995645285	-0.111035002022982	-0.090879999101162	-0.0782249994575977	-0.0538799993693829	-0.00204500295221806	0.589465003460646	0.541845002770424	0.577509996294975	0.598909974098206	0.591290003061295	0.578844985365868	0.580245000123978	0.575109994411468	0.372654999792576	0.828114996850491	1.01402001976967	1.16138499975204	1.17215001583099	1.07225000858307	0.979300022125244	0.937900006771088	0.963499963283539	0.806199997663498	0.815999984741211	0.831299990415573	0.775750011205673	0.837150007486343	0.978649973869324	1.0599000453949	1.1808500289917	1.22659999132156	0.966649979352951	0.415099993348122	0.481899991631508	0.385750010609627	0.398299992084503	0.378100007772446	0.352850005030632	0.318549990653992	0.323899999260902	0.302049994468689	0.112250002101064
5533	tK(CUU)D2	-0.188810001313686	-0.134739999659359	-0.000889999914215878	0.107040002197027	0.173729994893074	0.18086000084877	0.245909997820854	0.461610013246536	0.538309997320175	0.544960016012192	0.513980001211166	0.429400005936623	0.358649995923042	0.234429995715618	0.189549997448921	0.199509997665882	0.199709993600845	0.247459995746613	0.242329992353916	0.203700000047684	0.161959998309612	0.47584000825882	1.26571003198624	1.75090997219086	1.83876000642776	1.80134000778198	1.82580001950264	1.81224496364594	1.92438998818398	2.02003998756409	1.19601500183344	0.0994650045409799	-0.266499996185303	-0.392345003783703	-0.339940001070499	-0.314830002188683	-0.336845007538795	-0.349950008094311	-0.330405004322529	-0.326009999960661	-0.216730000823736	-0.222074999660254	-0.247245005518198	-0.291095006465912	-0.295804995298386	-0.356939993798733	-0.384115006029606	-0.436355006694794	-0.565665009617806	-0.528989994525909
5779	tL(CAA)D	-0.431435000896454	-0.235389990359545	-0.224534997344017	-0.232044998556376	-0.249065005034208	-0.215129996091127	-0.171749997138977	-0.159720002114773	-0.184965005517006	-0.203650004416704	-0.119444999098778	0.336319997906685	0.64412000477314	0.440780006349087	-0.0298449995927513	-0.0747549986466765	-0.0147050006875361	0.00879499982111156	0.000854999967850745	0.0109850001754239	0.0656099999323487	0.089460001885891	0.599344988167286	1.21403502225876	1.59842499494553	1.91959000825882	2.18413004875183	2.27170000076294	2.24764001369476	2.20502007007599	2.41413998603821	2.26989004611969	1.83137997984886	0.663600009679794	0.498829990625381	0.454360008239746	0.414569994807243	0.383260005712509	0.36175999045372	0.374040001630783	0.378020000457764	0.365870004892349	0.309269994497299	0.166989994049072	0.0450400004163384	0.0322499997913837	0.061150000244379	0.0628100000321865	0.0416799992322922	0.0413100004865555
6217	tT(AGU)I1	-0.509399980306625	-0.523599982261658	-0.543799996376038	-0.488800004124641	-0.506150007247925	-0.511649996042252	-0.544900000095367	-0.546250015497208	-0.596850007772446	-0.587150007486343	-0.616299986839294	-0.591849982738495	-0.473749995231628	-0.262000001966953	0.027449999935925	0.149099998176098	0.181350000202656	0.206050001084805	0.233750000596046	0.258699998259544	0.330849997699261	0.693300008773804	1.08489996194839	1.3274000287056	1.46379995346069	1.54579500555992	1.61129999756813	1.66471503376961	1.69561496376991	1.60989001989365	1.54941502213478	1.38862497806549	1.05221998393536	0.659295001626015	0.491605001688004	0.703239989280701	0.712839990854263	0.666020011901855	0.71026499569416	0.722809991240501	0.729809972643852	0.755709984898567	0.686529988050461	0.554500012099743	0.454509997367859	0.202384997345507	0.0131349998526275	-0.0740599986165762	-0.0639999993145466	-0.0700299991294742
6240	tI(AAU)I1	0.51742499768734	0.524514985084534	0.562530016899109	0.517379985749722	0.399050003290176	0.301234997808933	0.379430003464222	0.391735002398491	0.414504991471767	0.446564999222755	0.431875002384186	0.432695001363754	0.45419499874115	0.550850003957748	0.690335014462471	0.68123998939991	0.734874990582466	0.71832001209259	0.765169987082481	0.740955007076263	0.774179995059967	0.744659999012947	0.603005000948906	0.697880014777184	0.804219999909401	0.836619991064072	0.801090013980865	0.861000019311905	0.773659992218018	0.518309998512268	0.424569994211197	0.39597000181675	0.299809998273849	0.210140000283718	0.211690004169941	0.0858499996364117	0.0499600000679493	0.0767000008374453	0.233989995718002	0.0264999985694885	-0.149330000579357	-0.0823599986732006	-0.0743600003421307	-0.0731000013649464	-0.071900001168251	-0.0767700009047985	-0.0854400031268597	-0.0796200007200241	-0.072869998216629	-0.298939999565482
6271	tE(CUC)I	0.666290003061295	0.563085009157658	0.498545001447201	0.512720015645027	0.57917001247406	0.502554994821548	0.481919991970062	0.525889983773231	0.521604999899864	0.508300006389618	0.508485010266304	0.458285005390644	0.501125000417233	0.621985000371933	0.712484979629517	0.761240002512932	0.739294987916946	0.747774997353554	0.751149994134903	0.743635001778603	0.737870010733604	0.898354995250702	1.78085998296738	2.28364995718002	2.32895494699478	2.45397002696991	2.42377998828888	2.42646000385284	2.42136006355286	2.74233999252319	2.6945300579071	2.13615000247955	1.90715998411179	1.64687002897263	0.989210021495819	0.690470010042191	0.500280007719994	0.570109975337982	0.534679979085922	0.514710003137589	0.52412001490593	0.532859987020493	0.53271998167038	0.491510009765625	0.395880004763603	0.285909995436668	0.0983899988234043	0.177999994158745	0.135029997676611	0.122349999845028
6294	tI(AAU)I2	-0.22353999465704	-0.211899998784065	-0.167840003967285	-0.285590007901192	-0.385480001568794	-0.288940006494522	-0.221220000088215	-0.212130004167557	-0.182189996540546	-0.0621199991554022	-0.0284199997782707	0.110319996252656	0.272969999909401	0.422920006513596	0.462170001864433	0.488740003108978	0.52085999250412	0.441659992933273	0.358180004358292	0.333629995584488	0.360500001907349	0.644189983606339	1.05348001122475	1.22444002628326	1.3104199886322	1.38467499613762	1.56122502684593	1.75072503089905	1.70847502350807	1.47442498803139	0.911074981093407	0.362450003623962	0.197575002908707	0.108625002205372	0.0651000011712313	0.120224999263883	0.160524994134903	0.200649995356798	0.178100001998246	-0.0196249999571592	0.0756250021513551	0.0776750014629215	0.0283250004285946	-0.0218249998288229	-0.0925999972969294	-0.15259999781847	-0.276049990206957	-0.272074997425079	-0.312724992632866	-0.416874997317791
6385	tS(UGA)I	0.0510200006887317	0.075360001064837	0.0902850003913045	0.114890003297478	0.0482700013555586	-0.0548100000247359	-0.0881649993360043	-0.0657899981364608	-0.0391799999400973	-0.0586350006982684	-0.0235299999825656	0.0133949996670708	0.020325000025332	0.0773650005459785	0.25776499286294	0.267230001091957	0.254854995012283	0.334800006449223	0.41785000115633	0.531380017101765	0.867110002040863	1.48560002446175	1.68955497741699	1.79497498273849	1.84829503893852	1.83765000104904	1.78795003890991	1.82684999704361	1.69609999656677	1.77675002813339	1.82109999656677	1.55694997310638	1.63905000686646	1.64669996500015	1.73400002717972	1.61585003137589	1.62604999542236	1.74140000343323	1.86390000581741	2.40810000896454	2.51730000972748	2.68400001525879	2.79925000667572	3.03595006465912	3.21235001087189	3.19314992427826	3.23379993438721	2.99070000648499	2.8897500038147	2.90530002117157
6494	tK(CUU)I	-0.108600001782179	0.021399999037385	0.206299997866154	0.300150007009506	0.512199997901917	0.601850003004074	0.57804998755455	0.548399984836578	0.531499981880188	0.539750009775162	0.454550012946129	0.375049993395805	0.438500002026558	0.114500001072884	0.0322500001639128	0.111000001430511	0.144749999046326	0.156149998307228	0.151699997484684	0.100099999457598	0.125500001013279	0.490549996495247	1.40084999799728	1.49415004253387	1.58249998092651	1.75369502305984	1.7730700135231	1.77227495312691	1.78731497526169	1.80974497795105	1.76038998365402	1.18913496434689	0.781719996035099	0.351119997352362	0.167279996792786	-0.00653500019107014	-0.0239350001327693	-0.0313450009562075	-0.0155050002038479	-0.0358000002801418	-0.0568949995562434	-0.156644997373223	-0.285094992816448	-0.377779994904995	-0.317765006422997	-0.297094994783402	-0.302939994633198	-0.308009992539883	-0.329455012083054	-0.355425007641315
6551	tD(GUC)I1	0.546640002727509	0.544659984111786	0.54060001373291	0.519719991087914	0.472169998288155	0.508559986948967	0.475199994444847	0.471429991722107	0.447819989919662	0.434859991073608	0.461560001969337	0.540669995546341	0.72791999578476	0.780040013790131	0.708269989490509	0.7569699883461	0.769169998168945	0.780020010471344	0.775699979066849	0.742460006475449	0.667170000076294	0.995260000228882	1.54283001422882	1.85473003387451	1.97210004329681	2.04466000795364	2.06690998077393	2.06224998235703	2.0533399939537	1.83635501265526	1.69006499648094	1.21074000597	0.651735006272793	0.423499989509583	0.279350008070469	0.304215005040169	0.290165001153946	0.145025001838803	-0.0674550009891391	-0.214374997653067	-0.342304991185665	-0.392515005171299	-0.380055001378059	-0.396455000340939	-0.433830000460148	-0.42068999260664	-0.382339990139008	-0.456280000507832	-0.521024999022484	-0.464725004136562
6558	tT(AGU)I2	0.407114997506142	0.354789993166924	0.322064992785454	0.294119997322559	0.287165006250143	0.178070003539324	0.227309994399548	0.269380004703999	0.242640007287264	0.245394999533892	0.258209989964962	0.329859997332096	0.478305004537106	0.485199996829033	0.3748600050807	0.353690010309219	0.373129993677139	0.387985002994537	0.417990000545979	0.404840008914471	0.368504998832941	0.512355004996061	1.03850998580456	1.41808499097824	1.59226999282837	1.55237997770309	1.58933998346329	1.5791799902916	1.58881998062134	1.72826000452042	1.72492003440857	1.14746999740601	0.853319990634918	0.391010001301765	0.31782999932766	0.298800000548363	0.275309997797012	0.271120002865791	0.289660000801086	0.246400006115437	0.0802600003778935	-0.0424799982458353	0.0540499988943338	-0.00486999992281198	0.0197100009769201	0.0354999996721745	-0.0178000000305474	-0.0636999990791082	-0.24204999729991	-0.231200002133846
6583	tD(GUC)I2	0.773800015449524	0.757600009441376	0.838750004768372	0.863750010728836	0.936800003051758	0.868950009346008	0.894400000572205	0.870200008153915	0.908600002527237	0.918050020933151	0.922900021076202	0.858700007200241	0.687050014734268	0.291999995708466	0.24014999717474	0.266200006008148	0.264750003814697	0.267949998378754	0.269599989056587	0.265550002455711	0.270050004124641	0.551749989390373	1.22715002298355	1.73329997062683	1.85025000572205	1.84457495212555	1.83101500868797	1.83128002285957	1.79235503077507	1.78924498558044	1.49302996993065	0.983799973130226	0.871389997005463	0.807115003466606	0.780220013856888	0.799900019168854	0.790474981069565	0.75897501707077	0.725864994525909	0.611130023002625	0.457845011353493	0.316980008780956	0.237290000170469	0.168440004065633	0.0978100027889013	0.0661700014024973	0.0698500007390976	0.0550900002941489	0.084634998999536	0.146149998903275
6652	tE(UUC)I	0.549940001964569	0.585690009593964	0.645039999485016	0.664690005779266	0.581830006837845	0.583510011434555	0.444689992070198	0.411809995770454	0.536620002985001	0.569720005989075	0.573459988832474	0.560140007734299	0.551599997282028	0.500170004367828	0.533790004253387	0.544820016622543	0.518219992518425	0.342020007967949	0.296590006351471	0.326359993219376	0.42406000494957	0.572370010614395	0.819050019979477	0.989230018854141	1.22585998773575	1.62387002110481	1.75878501534462	1.71878999471664	1.69142002463341	1.89070497751236	1.7437550008297	1.10733499228954	0.781389996409416	0.519000014662743	0.437605004012585	0.352219994366169	0.242794997245073	0.212324997782707	0.100284998863935	0.117135000228882	0.172360005229712	0.279335001111031	0.22724499553442	0.241309998184443	0.243719998002052	0.266224999725819	0.269670004397631	0.223784996569157	0.225704998522997	0.137345001846552
7180	tG(GCC)E	0.151199996471405	0.109149999916553	0.0243500005453825	-0.0240000002086163	-0.00394999980926514	0.245500005781651	0.338850006461143	0.360550001263618	0.327050000429153	0.282999992370605	0.412749990820885	0.502999991178513	0.600650012493134	0.759450018405914	0.591250002384186	0.515450000762939	0.44149999320507	0.446099996566772	0.480200007557869	0.487600013613701	0.496799990534782	0.634400010108948	0.92849999666214	1.29644995927811	1.54629999399185	1.66773999333382	1.66041996479034	1.65600997805595	1.6122600376606	1.56384003162384	1.34158499240875	1.01061000227928	0.726355025172234	0.64927000105381	0.66298999786377	0.673150014877319	0.632809999585152	0.590229988098145	0.50801500082016	0.431754991412163	0.500319986045361	0.435049998760223	0.344785011559725	0.150294999778271	0.137195005267858	0.0817699983716011	0.10352999791503	0.141785000264645	0.0971699990332127	-0.086930001154542
7247	tS(AGA)E	-0.310099999606609	-0.302719999849796	-0.35345000103116	-0.156035003997386	0.100309999473393	0.187845000252128	0.354695001244545	0.401884999871254	0.398545008897781	0.386174994707108	0.418334996700287	0.365260004997253	0.113739997148514	-0.170229998975992	0.127454996854067	0.420069989562035	0.706669995188713	0.980900010466576	0.979905018210411	1.02519501745701	0.954175019264221	1.01461500823498	0.906604987382889	0.802409994602203	0.797519999742508	0.787319999933243	0.89611998796463	0.963060015439987	1.01342000365257	1.2881600022316	1.58680002689362	1.7189500451088	1.62651000022888	1.1476099729538	0.415200010687113	-0.184060004726052	-0.345460003614426	-0.339189997315407	-0.294019991159439	-0.267560002207756	-0.25928999632597	-0.245760002732277	-0.274390000104904	-0.293160003423691	-0.324489998817444	-0.499499994516373	-0.647959995269775	-0.636769998073578	-0.700620007514954	-0.724279999732971
7266	tM(CAU)E	0.545879995822906	0.562330001592636	0.569059991836548	0.556659990549088	0.636169987916946	0.681750005483627	0.672130018472672	0.571419990062714	0.381839987635612	0.356509992480278	0.353960004448891	0.332230001688004	0.248690006136894	0.120250003039837	0.102050002664328	0.139499998092651	0.201649998128414	0.245699995756149	0.151620001345873	0.15633999556303	0.170679995417595	0.524710005521774	1.03214002847672	1.32700998783112	1.45558996200562	1.43210499882698	1.36993499398232	1.36427501440048	1.37855000495911	1.51974001526833	1.29808002412319	0.246129992604256	-0.583064986765385	-0.913935002684593	-0.872609993815422	-0.698295018076897	-0.459580008685589	-0.492610011994839	-0.530635005235672	-0.284734993893653	0.349234995897859	0.920839995145798	1.3708499789238	1.4313799738884	1.73990000486374	2.34482003450394	2.86446505784988	2.83887493610382	2.43686991930008	1.91201496124268
7336	tQ(UUG)E2	0.578930014371872	0.701905012130737	1.08784999549389	1.28681499958038	1.70732502937317	1.85375500321388	1.54749499559402	1.31561496257782	1.03341498374939	1.00952997207642	1.07646502256393	1.08792499303818	1.07545501589775	1.03747499287128	0.795585009455681	0.676849991083145	0.56385999917984	0.446799996495247	0.308824995160103	0.243059992045164	0.240034998208284	0.363754999637604	0.805870008468628	1.12976500093937	1.35048502087593	1.55770996809006	1.88377999067307	1.94969999790192	1.94387001991272	1.60459998846054	0.626969999074936	0.216540004312992	0.151720002293587	0.153409999608994	0.186340002715588	0.207899995148182	0.187580002844334	0.139800003170967	0.0735900014638901	0.202970003336668	0.192149998247623	0.0154999993741512	-0.129299999400973	-0.297139997780323	-0.414059996604919	-0.461890009045601	-0.38523001074791	-0.4021399974823	-0.540499997138977	-0.531500005722046
7349	tK(CUU)E1	0.483949999511242	0.457634994387627	0.450224992632866	0.339069992303848	0.33250500112772	0.408289995789528	0.516480013728142	0.574789997935295	0.522884997725487	0.560279992222786	0.68389501273632	0.664770010113716	0.52365999519825	0.495469982922077	0.378989994525909	0.371600005030632	0.496940003335476	0.676515009999275	0.678529983758926	0.660640010237694	0.823049998283386	1.06485001444817	1.45114497542381	1.75905497670174	1.72450498342514	1.65011999607086	1.59714999198914	1.56056997776032	1.55185000896454	1.50388000011444	1.2876100063324	0.649150007963181	0.179729998856783	-0.0195900000631809	-0.164869999885559	-0.269180001318455	-0.254629993438721	-0.248430003225803	-0.254170003533363	-0.393450000882149	-0.442550006508827	-0.376829993724823	-0.370250001549721	-0.294740003347397	-0.274910002946854	-0.295539993047714	-0.354980003833771	-0.399890005588531	-0.275609999895096	-0.298309996724129
7352	tR(UCU)E	0.195550002157688	0.34060000628233	0.414949998259544	0.507024995982647	0.671174988150597	0.6701750010252	0.52734998613596	0.512000001966953	0.483549997210503	0.351625002920628	0.175324998795986	0.110524998046458	0.142574996687472	0.170274995267391	0.227299991995096	0.253324989229441	0.243274997919798	0.244125001132488	0.241549998521805	0.230925001204014	0.254974994808435	0.644225012511015	1.44894999265671	1.98460000753403	2.12917506694794	2.22644007205963	2.21790006160736	2.1294499874115	2.12411003112793	2.1100700378418	1.63716002702713	1.11817002296448	0.995649993419647	0.321020004153252	-0.196479998528957	-0.286230006814003	-0.326049992442131	-0.440280005335808	-0.455320000648499	-0.578079986572266	-0.626469987630844	-0.68425999879837	-0.642370009422302	-0.688149988651276	-0.696329993009567	-0.752990013360977	-0.72218000292778	-0.684340006113052	-0.676150023937225	-0.707750004529953
7444	tE(UUC)E1	0.0661900013685226	0.0848799992352724	0.0890899986028671	0.140129999816418	0.0871700003743172	0.112250001356006	0.257129998505116	0.228149999678135	0.222569997608662	0.211159999668598	0.204929998517036	0.187689998745918	0.250779995322228	0.335000002384186	0.272250005602837	0.29747000336647	0.337480008602142	0.375010004639626	0.390159991383553	0.427940002083778	0.4238400131464	0.664220002293587	1.25164002180099	1.76430000066757	1.93659999370575	1.96562000513077	1.91954999566078	1.85657499432564	1.59200499653816	1.33787001371384	0.954465007781982	0.616214981675148	0.628254988789558	0.553669983148575	0.451964998245239	0.327000001072884	0.392519988119602	0.359430000185966	0.324769999086857	0.346875007450581	0.280319998413324	0.249764997512102	0.200574998557568	0.352985006570816	0.366940008103848	0.450260007381439	0.464824998378754	0.462675002217293	0.472170010209084	0.470189991593361
7513	tH(GUG)E1	-0.297259998321533	-0.345689991116524	-0.304679995775223	-0.394959998130798	-0.281790003180504	-0.31608000099659	-0.394870004057884	-0.425819990038872	-0.408619996905327	-0.397329992055893	-0.355359995365143	-0.152429998130538	-0.144049996277317	-0.199139998853207	-0.0801899991929531	-0.0537799999117851	-0.0620099995285273	-0.0385499998927116	-0.0341900005936623	-0.0248600006103516	0.121629996225238	0.721780008077621	1.31080998182297	1.46636996269226	1.61303000450134	1.64468501806259	1.66176996231079	1.70698498487473	1.74656502604485	1.57775002121925	1.31002498865128	0.854765024781227	0.488545006513596	0.307174998521805	0.27297499999404	0.180309998244047	0.131825000792742	0.0693099986761808	-0.111545000597835	-0.173954997211695	-0.0580999981611967	0.108735003694892	0.0773050019517541	0.0825650027021766	0.204175005108118	0.173010002449155	0.0791100017726421	0.0935750018805265	-0.0183500008657575	-0.131984999030828
7618	tQ(UUG)E1	0.920699998736382	0.922425001859665	0.953624993562698	0.935125008225441	0.906574994325638	1.0410500317812	1.1032999753952	1.13539999723434	1.06997501850128	1.08032497763634	1.06039997935295	1.13277500867844	1.20872500538826	1.31152501702309	1.17422497272491	1.08155003190041	1.15224999189377	1.27607500553131	1.33555001020432	1.31042498350143	1.20417496562004	1.17930001020432	1.20347499847412	1.4467000067234	1.45145002007484	1.49542999267578	1.47942003011703	1.37651002407074	0.974409997463226	0.811390006542206	0.924049979448318	0.910669994354248	0.903510010242462	0.887489992380142	0.81308000087738	0.785689985752106	0.960269969701767	1.13639994859695	1.13287999629974	1.29193998575211	1.10276001691818	1.04449999332428	0.81509000658989	0.753610002994537	0.725120002031326	0.706709986925125	0.692040008306503	0.67561000585556	0.656679999828339	0.350069995224476
7707	tS(UGA)E	0.0588300012052059	0.0522599998861551	0.0614200010895729	0.0215700004249811	0.0346300017088652	-0.044050001911819	-0.169570003449917	-0.133850000798702	-0.126550000160933	-0.145050004124641	-0.179910001158714	-0.200019998848438	-0.229419998824596	-0.342029994726181	-0.232109996676445	-0.172730003297329	-0.139620001614094	-0.120960001647472	-0.0904500000178814	-0.0764800012111664	-0.0716999992728233	0.17597000002861	0.770999991893768	1.52409001588821	1.67748000621796	1.69250501990318	1.67922000288963	1.57832501530647	1.35294995903969	0.907994976639748	0.478240005671978	0.217955002188683	0.120319999009371	0.0704199992120266	0.0783299993723631	0.0910700026899576	0.0972500015050173	0.0867500003427267	0.170445003733039	0.142739996314049	0.090090000629425	0.128494996577501	0.0700449995696545	0.0389300001785159	0.0581599993631244	0.104979998990893	0.101969997957349	0.0753050018101931	0.0709450010210276	0.0236549993976951
7760	tA(UGC)E	0.0161749997641891	-0.0128499993588775	0.0645249998196959	0.293449994176626	0.281574998050928	0.273324999958277	0.300524994730949	0.33992500603199	0.352800004184246	0.384700007736683	0.359150007367134	0.324775006622076	0.235125005245209	0.275924999266863	0.295449994504452	0.307799994945526	0.320850007236004	0.313400000333786	0.325699999928474	0.338899999856949	0.50857499986887	0.759374991059303	1.21272498369217	1.59847497940063	1.71322500705719	1.82701997756958	1.92397999763489	1.99588997364044	1.91710002422333	2.19431998729706	2.11397000551224	1.54930001497269	1.37602998018265	1.03072000741959	0.696749997138977	0.57921000123024	0.562159997224808	0.51679000556469	0.518059992790222	0.512270012497902	0.478199997544289	0.469260007143021	0.582689994573593	0.71055999994278	0.776220005750656	0.888190001249313	1.15679004192352	1.61162004470825	2.191890001297	2.66596002578735
7860	tE(UUC)E2	0.45823999196291	0.51747500449419	0.750074988603592	0.802050015330315	0.776479974389076	0.700265002250671	0.590659990906715	0.502599990367889	0.379005001485348	0.353524996340275	0.226575003378093	0.124734998308122	0.148094996809959	0.12955000475049	0.138405004143715	0.184475001692772	0.301429995149374	0.367699998617172	0.37289499938488	0.317079994082451	0.208615000545979	0.641269983351231	1.3497999727726	1.76753999590874	1.90712004303932	2.00115005970001	1.96362001895905	1.98058001995087	1.98025000095367	1.88774001598358	1.85436002016068	1.85892000198364	1.80161999464035	1.56569999456406	1.49038001298904	1.31519001722336	1.32699000835419	1.18021998405457	0.887459999322891	0.805120021104813	0.74556000828743	0.706830006837845	0.680069994926453	0.643929982185364	0.584280002117157	0.567789977788925	0.535799992084503	0.461150014400482	0.0499999977648258	-0.235100002586842
8013	tH(GUG)E2	0.0439699985086918	-0.0645699996501207	-0.0258799992501736	0.0156400002539158	-0.116829998977482	-0.275800009071827	-0.191739998757839	-0.255970001220703	-0.164030003547668	0.0324599992483854	0.110480001568794	0.143999999761581	0.17069000005722	0.3322399944067	0.407890000939369	0.49825000166893	0.610039985179901	0.65463998913765	0.818350011110306	0.896249979734421	1.11116003990173	1.24376001358032	1.36819001436234	1.48712003231049	1.50407998561859	1.50719499588013	1.61121999025345	1.70534000992775	1.47364000678062	1.20447503328323	0.730260002613068	0.498159998655319	0.0693599990569055	-0.000134999770671129	-0.116204999107867	-0.156715000420809	-0.207930000126362	-0.275995000451803	-0.309624993801117	-0.512845008075237	-0.43775999546051	-0.277385000884533	-0.0604650003835559	-0.126190000399947	-0.225985001772642	-0.289530003070831	-0.349189987778664	-0.289535004645586	-0.345130007714033	-0.527310013771057
8016	tK(CUU)E2	0.643289989233017	0.613609981536865	0.576509982347488	0.632720005512238	0.403090007603168	0.365939998626709	0.417700001597405	0.233920000493526	0.17722000181675	0.287899997830391	0.453139999508858	0.521879994869232	0.566339993476868	0.542400002479553	0.449859991669655	0.575709998607635	0.707550001144409	0.724099987745285	0.645379984378815	0.525499993562698	0.48554998934269	0.772489994764328	1.43770000934601	1.68560003042221	1.91603999137878	2.01004503369331	2.03605498075485	2.03000494241714	2.00192504525185	2.04400997757912	2.33088001012802	2.07521002888679	1.94036995768547	1.63590000867844	1.47226004004478	1.08927501440048	0.913640022277832	0.769390019774437	0.691219994425774	0.649564996361732	0.644830015301704	0.582704985141754	0.511940009891987	0.349090005457401	0.355425007641315	0.320314994454384	0.332935002446175	0.290964996814728	0.238639995455742	0.271134996414185
8023	tV(AAC)E1	0.585270011425018	0.589540010690689	0.564494997262955	0.435390003025532	0.399940004944801	0.325025004148483	0.302874997258186	0.335465006530285	0.357104989886284	0.375565005838871	0.366690002381802	0.420650002360344	0.560899990797043	0.728040015697479	0.881545004248619	0.89425998032093	0.912085002660751	0.912909987568855	0.947404989600182	0.976254996657371	1.00123497247696	1.115990036726	1.4189050257206	1.60520495176315	1.90853498578072	2.07615005970001	2.0613499879837	1.95749998092651	1.72334998846054	1.34444999694824	0.871399998664856	0.637099981307983	0.69990000128746	0.719750016927719	0.685449987649918	0.668899983167648	0.687099993228912	0.718249976634979	0.753349989652634	0.89614999294281	1.10005003213882	1.11760002374649	1.49010002613068	1.51980000734329	1.10250002145767	1.04205000400543	0.872350007295609	0.840599983930588	0.864050000905991	0.812600016593933
8037	tI(AAU)E1	-0.0905000017955899	0.0321000004187226	0.148525005206466	0.19157500192523	0.214274998754263	0.2297000028193	0.283399999141693	0.381849996745586	0.367924995720387	0.385425001382828	0.485225006937981	0.414800010621548	0.402775004506111	0.341274991631508	0.293624997138977	0.30180000513792	0.314824998378754	0.315999999642372	0.264525003731251	0.252324998378754	0.492299996316433	0.853249967098236	1.31245002150536	1.42652502655983	1.65099996328354	1.81066998243332	1.74192996025085	1.50921996831894	1.21553997993469	0.684419995546341	0.445269997417927	0.215159997344017	0.126930001378059	0.0163100002333522	0.0372500005178154	0.171060003340244	0.236570002138615	0.292490002512932	0.184369999170303	0.0950999977067113	0.0668099988251925	0.115360000729561	0.0442600011825562	-0.115019999444485	-0.398359996080399	-0.470780006051064	-0.611880004405975	-0.533249995112419	-0.394529992341995	-0.386740005016327
8092	tV(AAC)E2	-0.0382999997586012	-0.0893199995160103	-0.0950099989771843	-0.0713400019332767	0.080650001578033	-0.0307600017637014	-0.103270000964403	-0.0958599999547005	-0.0881500005722046	-0.0687300004065037	-0.0444600004702806	-0.0413600001484156	-0.117809998244047	-0.112990003824234	0.0829199999570847	0.261849996447563	0.333429995179176	0.383050000667572	0.359269994497299	0.355940002202988	0.326330006122589	0.399739992618561	0.781990003585815	1.12454001903534	1.38684000968933	1.54438499808311	1.64988496303558	1.69391000270844	1.66118003129959	1.26773499250412	0.618249996006489	0.193515001609921	-0.0576499998569489	-0.279274999722838	-0.363179998099804	-0.389104998111725	-0.458635002374649	-0.404760006070137	-0.361480002105236	-0.430715002119541	-0.474050006270409	-0.538535007834435	-0.527404990792274	-0.499454991519451	-0.504964996874332	-0.474859996140003	-0.491025000810623	-0.447330006957054	-0.408639995753765	-0.317315003275871
8123	tE(UUC)E3	0.339859989285469	0.334049990773201	0.27854999601841	0.268180003762245	0.178320001065731	0.110590002685785	0.151780004799366	0.225169998407364	0.189319998025894	0.0540200002491474	0.0762799981981516	0.0800600007176399	0.00285000018775463	-0.0469299986958504	-0.130589999072254	-0.101380001008511	-0.0795799985527992	-0.0720500014722347	-0.0677000015974045	-0.0835999995470047	0.0670500013977289	0.774090027809143	1.21076999902725	1.45271000862122	1.51145002841949	1.50588002204895	1.50524997711182	1.50559997558594	1.47765500545502	1.48735502958298	1.64446999430656	1.64972497224808	0.462319985125214	-0.295019996818155	-0.336304986476898	-0.3805449873209	-0.390099987387657	-0.37838000357151	-0.376024998724461	-0.411270003020763	-0.49365499317646	-0.496729999780655	-0.635729992389679	-0.466640010476112	-0.433360007405281	-0.430645005404949	-0.454555007815361	-0.443965001404285	-0.39279999434948	-0.352559994161129
8134	tR(ACG)E	-0.235990001261234	-0.255759990215301	-0.258730001747608	-0.14342999830842	-0.0588999990839511	-0.0396600005216897	0.074540001526475	0.0835099995136261	0.200270000100136	0.320149999856949	0.343770009279251	0.388510009646416	0.422460007667541	0.545309996604919	0.673960000276566	0.70625	0.68426998257637	0.620089989900589	0.723520010709763	0.832060015201569	0.910430008172989	1.09847999811172	1.14875000715256	1.2941300034523	1.4024399638176	1.44084997177124	1.46226500272751	1.47039998173714	1.48357999920845	1.5397000014782	2.07320495843887	2.23492991924286	1.74475498795509	1.64458995461464	1.66564495563507	1.78427496552467	1.93858497142792	1.75925497412682	1.33549500703812	1.05386499166489	0.753524994850159	0.653684988617897	0.428615006804466	0.233804998919368	0.120475000143051	0.059489999897778	-0.0122300000861287	-0.119789999723434	0.0139150012517348	0.154844999313354
8227	tI(AAU)E2	0.136939997971058	0.13548000305891	0.147709995508194	0.125830001011491	0.0303800003952347	0.0672199979424477	0.0258200000971556	0.0511499997228384	0.0458799991756678	0.0413999997079372	0.039210001565516	0.0252099998295307	-0.0801799967885017	-0.225110000371933	-0.260069999098778	-0.213999997079372	-0.223269999027252	-0.208609998226166	-0.158230003714561	-0.156529997289181	-0.0585699997842312	0.402919992804527	0.8889399766922	1.16539000272751	1.48940998315811	1.63069996237755	1.6396300137043	1.62969003915787	1.61025996804237	1.59869998693466	2.02208497524261	1.81468002796173	0.962379992753267	0.174360000342131	0.0866050026612356	0.0411699990043417	0.0639800006523728	0.0632750006392598	0.0627100005745888	0.0580349981784821	-0.0301800012588501	-0.250070005655289	-0.397205001115799	-0.370240007340908	-0.449289989471436	-0.405744993686676	-0.400530004501343	-0.348560005426407	-0.326200005412102	-0.334959997236729
8473	tP(UGG)F	-0.103800000622869	-0.141424996778369	-0.0474249999970198	-0.0128249996341765	-0.00730000017210841	-0.0185000002384186	-0.0464250002987683	-0.0996000003069639	-0.104225000366569	-0.0733249988406897	-0.0858000013977289	-0.118900001049042	-0.127225000411272	0.123074997216463	0.222199995070696	0.354200005531311	0.36922499537468	0.381124995648861	0.391675002872944	0.403300002217293	0.415974996984005	0.478124998509884	0.983700007200241	1.64587497711182	2.109375	2.38947999477386	2.32328000068665	2.31912002563477	2.38174998760223	2.3228999376297	2.05677998065948	1.36108001470566	0.556639990210533	0.234030005335808	0.0968299992382526	0.0111899986863136	-0.0665700014680624	-0.0954900033771992	-0.0909900031983852	-0.224260000884533	-0.349450007081032	-0.516759997606277	-0.608599990606308	-0.633559983968735	-0.584509998559952	-0.60149000287056	-0.598059988021851	-0.61308000087738	-0.567540001869202	-0.384549999237061
8544	tN(GUU)F	0.345625005662441	0.317959998548031	0.316979998350143	0.407800002396107	0.313195000588894	0.33806499093771	0.293380005657673	0.269355008006096	0.272695001959801	0.292679996788502	0.322834999859333	0.321279993653297	0.304204992949963	0.0218249961733818	-0.188725001364946	-0.196810000389814	-0.174960000813007	-0.192785000056028	-0.20266499966383	-0.178285000473261	-0.18771999925375	0.0560950018465519	1.03786500692368	1.41126500368118	1.41097496747971	1.4042999625206	1.49285001754761	1.40399998426437	1.29822996854782	1.22676998376846	0.770379987359047	0.447900000214577	0.434790000319481	0.444650003314018	0.425819998979568	0.420519995689392	0.407959997653961	0.438899993896484	0.384629994630814	0.317960005998611	0.0506200006231666	0.0149599999422207	0.00183999998262152	0.0106800000183284	0.0183000004850328	0.00115999998524785	0.0174500001594424	0.0227399999275804	-0.124940004944801	-0.237350006401539
8579	tF(GAA)F	0.178560000658035	0.14467000067234	0.178835001587868	0.226774998754263	0.257894995808601	0.284670002758503	0.105985000729561	0.120605001971126	0.0491649992763996	-0.0368400000035763	-0.0686249986290932	-0.0641649983823299	0.208354993164539	0.285804997384548	0.491835004091263	0.584264996647835	0.593375015258789	0.655195000767708	0.669635021686554	0.678654998540878	0.581415013968945	0.681075011193752	1.01486500501633	1.25971995592117	1.63022499084473	1.61770000457764	1.58264998197556	1.54293998479843	1.55820999145508	1.58266001939774	1.57966002225876	1.57197004556656	0.841149997711182	-0.0124900005757809	-0.00947999954223633	0.189540003240109	0.288290002942085	0.286669993400574	0.252290004491806	0.221999996900558	0.22677000015974	0.160399997979403	-0.0370000027120113	-0.314429993927479	-0.467849990725517	-0.518140000104904	-0.523359990119934	-0.48819999396801	-0.497030001878738	-0.486549991369247
8591	tG(GCC)F1	0.814440017938614	0.808689999580383	0.734974992275238	0.676769989728928	0.591144987940788	0.493350002169609	0.483939996361732	0.516964995861053	0.614880001544952	0.682909992337227	0.771545007824898	0.770944985747337	0.826969999074936	0.893239974975586	0.864169976115227	0.845939993858337	0.79449000954628	0.782795017957687	0.779150015115738	0.742544975876808	0.768989989161491	0.729505002498627	0.893065002560615	1.1624250292778	1.25706502795219	1.29861001968384	1.24603999853134	1.22887002229691	1.23782004117966	1.33521000146866	2.12827998399734	1.76228005886078	0.658869993686676	0.478910005092621	0.23883999735117	0.245860002934933	0.262600007653236	0.27168000638485	0.301570004224777	0.279200005531311	0.205619995296001	0.0719900012016296	-0.0682099997997284	-0.0969200010411441	-0.14518000036478	-0.165080000460148	-0.203879995644093	-0.264420005679131	-0.279000008106232	-0.34264999628067
8606	tY(GUA)F1	0.0713299993425608	0.12567999958992	0.0776600010693073	0.0205000005662441	-0.0447199992835522	-0.0562200002372265	-0.0524000003933907	-0.0736299991607666	-0.0644099995493889	-0.0848399981856346	-0.151189996302128	-0.0866100013256073	-0.0855200036428869	-0.0353600004687905	-0.0109300000127405	0.00254000006243587	-0.00134999996516854	0.0108700001612306	0.0961999986320734	0.310339993238449	0.565459996461868	1.11126998662949	1.82005000114441	1.85343996286392	1.85145998001099	1.78826999664307	1.69963003396988	1.49354500174522	1.32972502112389	1.17222501039505	0.593669998645783	0.348785012960434	0.325885002315044	0.34576500505209	0.343955007195473	0.330469995737076	0.299275003373623	0.254994997382164	0.391239987313747	0.738354983925819	1.02038997113705	1.15043002963066	1.16049501895905	1.15107502937317	1.13363499045372	1.13056500554085	1.08285498023033	0.975914984941483	0.698084995150566	0.543114991486073
8634	tG(GCC)F2	-0.143869999051094	-0.132629999518394	-0.13829999640584	-0.127530005574226	-0.12904000133276	-0.35929000377655	-0.549739998579025	-0.520309999585152	-0.460970002412796	-0.468759998679161	-0.433540004491806	-0.44104999601841	-0.42153000831604	-0.170740003138781	-0.124959999322891	-0.113830001652241	-0.102940000593662	-0.0938500002026558	-0.108250000327826	-0.0903800003230572	0.0270500007551163	0.275539997220039	0.673640018701553	1.15493998527527	1.432120013237	1.49442499279976	1.49288004040718	1.47422004342079	1.42426501512527	1.46233497858047	1.25587000846863	0.84154500067234	0.346195006370544	0.220090004056692	0.128310001641512	0.0892800021916628	0.0781649995595217	0.065149999409914	0.0517399989068508	0.0603100018575788	0.0638699999079108	-0.0531550001353025	-0.189399997889996	-0.194914999604225	-0.198399996757507	-0.191350001841784	-0.219720003753901	-0.238934993743896	-0.27885499894619	-0.186979995667934
8649	tS(GCU)F	0.406029990315437	0.426369993388653	0.403869989514351	0.468990002572536	0.490240013599396	0.534490007162094	0.533604994416237	0.576369994878769	0.634739989042282	0.655404984951019	0.718760013580322	0.723460009694099	0.862395000457764	1.00192001163959	0.977649995684624	0.951775002479553	0.943974989652634	0.957820004224777	0.965459990501404	0.994039994478226	1.06580001711845	0.945655000209808	1.28953502774239	1.58373501896858	1.84376000165939	1.96208999156952	2.0637501001358	2.06619992256165	2.03395006656647	1.96626006364822	2.125119972229	1.52548000812531	0.623380017280579	0.046229999884963	-0.0763200011104345	-0.108919999748468	-0.141770005971193	-0.165420001745224	-0.174560002982616	-0.223380002379417	-0.330129989981651	-0.392090004682541	-0.421589997410774	-0.435740005970001	-0.432730010151863	-0.414920008182526	-0.409700000286102	-0.425960001349449	-0.384239998459816	-0.311429995298386
8678	tA(AGC)F	0.691620004177093	0.724000012874603	0.698919999599457	0.687449997663498	0.688570010662079	0.701880007982254	0.819099992513657	0.811149996519089	0.784720003604889	0.778849983215332	0.781809997558594	0.776150017976761	0.756819999217987	0.719090008735657	0.692610013484955	0.614620006084442	0.637710016965866	0.641740024089813	0.617740005254745	0.641979986429214	0.653729999065399	0.820170003175736	1.39218002557755	1.95259002447128	2.28702008724213	2.30769997835159	2.38609993457794	2.42352497577667	2.48627507686615	2.58082503080368	2.3816249370575	1.43584999442101	0.629899993538857	0.497374996542931	0.478700004518032	0.446624994277954	0.443600006401539	0.436875000596046	0.415275000035763	0.225200003013015	0.0557000015396625	0.011000000173226	-0.0163249997422099	-0.00347500015050173	0.00532499980181456	0.0203750000800937	0.00370000017574057	-0.131175002607051	-0.106174999848008	0.019425000064075
8693	tY(GUA)F2	-0.019690001104027	-0.149840000644326	-0.0874849993735552	-0.104334999248385	-0.258670004457235	-0.274889995157719	-0.250794994831085	-0.212459999322891	-0.212750002741814	-0.17230000346899	0.0356700003147125	0.218929997831583	0.311355002224445	0.3096750035882	0.328950001299381	0.31488499045372	0.328854988515377	0.367229996621609	0.615985004603863	1.07294499278069	1.57953000068665	1.93220504522324	1.83932003974915	1.87929499745369	1.90411000847816	1.88757001161575	1.86643000841141	1.59680998325348	1.06463996171951	0.959879970550537	0.732440006732941	0.672250014543533	0.554159986972809	0.536250007152557	0.525200015306473	0.468460005521774	0.416299995779991	0.379790008068085	0.2308399990201	0.0525399995036423	0.0155599999707192	0.0583900019526482	0.0684499986469746	0.0869299978017807	0.111159999668598	0.142770001292229	0.149930001795292	0.765259982645512	2.00269004106522	1.54478998184204
8742	tK(CUU)F	-0.000250000506639481	0.0271999994292855	-0.0268999990075827	-0.136400002986193	-0.411650002002716	-0.633450001478195	-0.673449993133545	-0.678000003099442	-0.618000000715256	-0.359149992465973	-0.193549998104572	-0.117900002747774	0.0236999988555908	0.240749999880791	0.336500003933907	0.369049996137619	0.358850002288818	0.348449990153313	0.235950000584126	0.314050003886223	0.460649996995926	1.0118499994278	1.66945004463196	1.87244999408722	1.88400000333786	1.95277497768402	2.00691496133804	2.02732998728752	1.96571494936943	1.91498495340347	2.15154997110367	1.97708998322487	1.59651502966881	1.09512500762939	0.762105014920235	0.532815018296242	0.39194999486208	0.371205002069473	0.205759995430708	0.133915002271533	0.134994998201728	0.161040002852678	0.151270002126694	0.111065000854433	-0.0161199994385242	-0.0794450003653765	-0.111385000916198	-0.00154000017791986	0.0623899979516864	0.0591900000348687
8989	tV(AAC)G3	1.07052000761032	1.25497996807098	1.08557000160217	0.743610000610352	0.421399998664856	0.458240014314652	0.360080003738403	0.305850008130074	0.325410005450249	0.306320002675056	0.293690004944801	0.310150000452995	0.291120001673698	0.110430002957582	-0.030409998819232	-0.0130499998107553	0.00286999996751547	0.10443000048399	0.240139997005463	0.281760007143021	0.371419993042946	0.871550014615059	1.62342001199722	2.05432007312775	2.20017001628876	2.19265503883362	2.12239495515823	2.00498996973038	2.00001005530357	1.81358999609947	1.38065002560616	1.42377495765686	1.26985000967979	1.1617050409317	1.11755497455597	1.1215399980545	1.15069494843483	1.14088001847267	0.718700024485588	0.452369998395443	0.38985501229763	0.410699996352196	0.43884498924017	0.433009994029999	0.429549992084503	0.367289991676807	0.317550005018711	0.4994500041008	0.456539998948574	0.414859998226166
9064	tH(GUG)G1	0.451859998703003	0.4386500030756	0.34305000603199	0.325699999928474	0.48560998737812	0.510269999504089	0.537100011110306	0.594250011444092	0.699580007791519	0.79922998547554	0.870539993047714	0.946389991044998	0.968440014123917	0.800110000371933	0.657529997825623	0.636649990081787	0.625399988889694	0.502319994568825	0.395210000872612	0.343669989705086	0.307970002293587	0.420139992237091	0.885059988498688	1.24905998706818	1.4351900100708	1.57655000686646	1.87182500958443	1.88812497258186	1.88199999928474	1.62910002470016	1.00227500498295	0.84875001013279	0.650375008583069	0.526099994778633	0.472125008702278	0.478950001299381	0.492174997925758	0.495699994266033	0.500875003635883	0.371475003659725	0.221625003963709	0.166925001889467	0.128799997270107	0.112974997609854	0.108525002375245	0.105875002220273	0.111674999818206	0.151924999430776	0.258425001055002	0.217725001275539
9071	tK(UUU)G1	0.322290007770062	0.313040010631084	0.336574997007847	0.31930500715971	0.506385006010532	0.722899994254112	0.789824992418289	0.696094995737076	0.670649975538254	0.644405016303062	0.642685008049011	0.618019989132881	0.625474998354912	0.520100004971027	0.449814993143082	0.450800004601479	0.423819993436337	0.435284999012947	0.444604994356632	0.474455006420612	0.476714998483658	0.547979998588562	1.13168998062611	1.61634001135826	1.97658004164696	2.2977499961853	2.36145000457764	2.19047000408173	1.91800999641418	1.67709000110626	1.44751999378204	1.22020001411438	1.09156996011734	1.00323002338409	0.816320013999939	0.772140002250671	0.817379993200302	0.823559993505478	0.840189987421036	0.81175999045372	0.74031999707222	0.620660001039505	0.713000005483627	0.932480013370514	0.820160007476807	0.550540012121201	0.484579995274544	0.431849998235703	0.418119996786118	0.392640003561974
9083	tK(CUU)G1	0.118029997497797	0.14767999574542	0.111419997364283	0.201740001142025	0.137399999052286	0.132279999554157	0.175350003689528	0.176959997415543	0.200049996376038	0.223830001056194	0.194759994745255	0.257990005612373	0.289310005307198	0.212049993872643	0.171620000898838	0.116479997336864	0.189190001785755	0.251120005548	0.293029999732971	0.353300002217293	0.406730008125305	1.06212999522686	1.60034004449844	1.91577999591827	1.90650995969772	1.78628494739532	1.60107998251915	1.41018002033234	1.04341500997543	0.849400001764298	0.608895006775856	0.532419988512993	0.505124999582767	0.468909990787506	0.502040000259876	0.559825006127358	0.651684999465942	0.744480004906654	0.686440023779869	0.524500019848347	0.301844997704029	0.330659992992878	0.323809987306595	0.307744996249676	0.27279500067234	0.30225999802351	0.272045006603003	0.00471499934792519	-0.127585002034903	-0.128300001472235
9206	tK(CUU)G2	-0.116279998421669	-0.240359997749329	-0.298920002579689	-0.347159993648529	-0.307500010728836	-0.30876000225544	-0.341629990935326	-0.389379996061325	-0.409390005469322	-0.28350999802351	-0.00853000110946596	0.191689995676279	0.191310001909733	0.214780004322529	0.240210001170635	0.253579999506474	0.294649994373322	0.496180006861687	0.895399981737137	1.56723998785019	2.10755999088287	2.04694000482559	1.83125001192093	1.77147002220154	1.72283998727798	1.73089998960495	1.64294999837875	1.37667500972748	1.09252500534058	0.680174998939037	0.17875000089407	0.200900003314018	0.203299999237061	0.185849998146296	0.183775003999472	0.195750001817942	0.245800003409386	0.306024998426437	0.302075006067753	0.067550003528595	-0.20227500423789	-0.257500000298023	-0.261075004935265	-0.265350006520748	-0.274675004184246	-0.327600002288818	-0.323825005441904	-0.24295000359416	-0.138549997471273	-0.0364000000990927
9249	tL(CAA)G1	0.0317999999970198	0.0145499999634922	0.00374999968335032	-0.137700006365776	-0.145150002092123	-0.127149999141693	-0.0837999992072582	-0.0264000002061948	0.0187000003643334	-0.0164000008953735	-0.018949999473989	-0.0124500001547858	0.0131999999284744	0.169199995696545	0.206950001418591	0.221600003540516	0.251150004565716	0.272499993443489	0.33415000140667	0.375900000333786	0.401049986481667	0.48955000936985	1.06584998965263	1.93119996786118	1.78374999761581	1.84432500600815	1.98381494283676	2.16906499862671	2.22436498403549	2.08123002052307	1.93763496875763	1.75584503412247	1.63161001205444	1.34484002590179	1.10066500306129	0.749519981443882	0.408785006403923	0.277899999171495	0.200244999676943	0.125985002145171	0.106210000440478	0.0738549999892712	-0.0974049981683493	-0.14669999666512	-0.356895005702972	-0.554999995231628	-0.594560018181801	-0.56627499461174	-0.539165019989014	-0.70444501042366
9403	tW(CCA)G1	-0.103099999949336	-0.189174998551607	-0.220574993640184	-0.131749995984137	0.0149250007234514	-0.0796749996952713	-0.149300003424287	-0.109575001522899	-0.0202500000596046	0.0914750015363097	0.100300002843142	0.120350005105138	0.0300250006839633	0.0396000009786803	0.19285000488162	0.22859999909997	0.245375003665686	0.232925001531839	0.286550004035234	0.323100000619888	0.444725014269352	0.699300020933151	0.949950009584427	1.14914998412132	1.24477499723434	1.35843999385834	1.43484998941422	1.48167003393173	1.48128000497818	1.40367003679276	1.28688999414444	1.3859500169754	1.3670300245285	1.34348999261856	1.40108997821808	1.40636994838715	1.34306995868683	1.300870013237	1.24609001874924	1.21205999851227	1.14301000833511	1.05357996225357	1.02814997434616	1.01909000873566	1.00816997289658	1.01292000412941	0.977930015325546	0.895740020275116	0.651530003547668	0.719520008563995
9484	tH(GUG)G2	0.681100010871887	0.684399992227554	0.689850002527237	0.754549980163574	0.519699990749359	0.453099995851517	0.394400000572205	0.409749999642372	0.426150009036064	0.460149988532066	0.420849993824959	0.392150014638901	0.436949998140335	0.639499992132187	0.474299997091293	0.550900012254715	0.510749995708466	0.485799998044968	0.489249989390373	0.522049993276596	0.594049990177155	0.685949981212616	1.16085001826286	1.80985003709793	2.1159999370575	2.27159507274628	2.1818199634552	2.24715996980667	2.15850504636765	2.01047501564026	2.19421497583389	1.86306000351906	1.47171500921249	1.06256001591682	0.452214989066124	0.41795499175787	0.501395009458065	0.497725003957748	0.496019993722439	0.488334992527962	0.506094992160797	0.474164991080761	0.508614990115166	0.683214998245239	0.608394998311997	0.520765006542206	0.562269985675812	0.57990500330925	0.53295501768589	0.545069977641106
9495	tE(UUC)G1	0.0128799997270107	-0.0367299993522465	-0.0201299998909235	-0.0137799998745322	0.136750003695488	0.314740002155304	0.220789997279644	0.240410001575947	0.254449999332428	0.276599997282028	0.297110000252724	0.360599994659424	0.293609994649887	0.181619998812675	0.266960000991821	0.335710006952286	0.318270009756088	0.327629998326302	0.340810006856918	0.369430002570152	0.456969985365868	0.58818998336792	1.01652998924255	1.4630300283432	1.67963997125626	1.92696996927261	2.03418501615524	2.08691495656967	2.10598995685577	2.10009498596191	2.69713499546051	1.53855003118515	0.729225002229214	0.279825001209974	0.0767399994656444	0.0646999990567565	0.0744150009937584	0.0177600000984967	-0.0582100011408329	-0.134719996526837	-0.044149999320507	0.0512650018557906	-0.0304649993777275	-0.05996999964118	-0.159414998069406	-0.219590000063181	-0.224629998207092	-0.210810003429651	-0.202504998445511	-0.257024999707937
9665	tE(UUC)G2	0.501790010929108	0.520120000839233	0.541259998083115	0.570950019359589	0.443639996647835	0.604389995336533	0.584769999980926	0.601530003547669	0.651750004291534	0.651039999723434	0.668900012969971	0.645549976825714	0.856430006027222	0.671380004286766	0.476600003242493	0.56146999001503	0.684459990262985	0.835230004787445	0.805620002746582	0.911900001764298	0.85528998374939	0.988050019741058	1.58838000297546	2.1269100189209	2.05061002969742	1.97917502522469	2.01297996640205	2.07581495046616	2.15542991161346	2.297804915905	2.19839992523193	2.08498994112015	1.85430005788803	1.41960505247116	1.10125003457069	0.964790010452271	1.13889997005463	1.20377998948097	1.21913504004478	1.1842000067234	1.18188501000404	1.19251998066902	1.10629999041557	1.14136499762535	0.935034996271133	0.758985003829002	0.61502999663353	0.563950020074844	0.504330004751682	0.447664998471737
9676	tR(UCU)G1	0.22744999974966	0.178200002759695	0.203204997628927	0.25849499553442	0.0152100026607513	-0.326970002800226	-0.246745008975267	-0.306800001859665	-0.178150003403425	-0.068630000948906	-0.077970002964139	-0.136439996212721	-0.0508399988757446	0.166744999471121	0.398845008015633	0.535890002548695	0.555920022726059	0.513715001940727	0.547979998588562	0.577800011634827	0.633075001835823	0.95877001285553	1.49656003117561	1.91668002009392	2.02243500947952	2.06385004520416	2.06150007247925	2.12435007095337	1.97535002231598	1.86225003004074	1.59149998426437	1.28810000419617	1.06404995918274	0.749249994754791	0.559599995613098	0.486199989914894	0.493050009012222	0.256249994039536	0.220799997448921	0.236049994826317	0.264749988913536	0.227350004017353	0.217799998819828	0.222000002861023	0.232599996030331	0.263949997723103	0.325899988412857	0.318250000476837	0.258599996566772	0.27165000140667
9695	tV(AAC)G1	0.0254999997559935	-0.0267750004772097	-0.0115500002168119	-0.0191400005482137	0.0443600009195507	0.185365005210042	0.415840008854866	0.606084990501404	0.580960002541542	0.607365003228188	0.641509979963303	0.647144988179207	0.528369994461536	0.246550001017749	0.00049000009894371	-0.0642899990081787	-0.0500749995931983	-0.00571500025689602	0.00758999981917441	0.00859999982640147	0.0674700012663379	0.33225500062108	1.17512500882149	1.88932999968529	2.05697506666183	1.99456001520157	1.81978999376297	1.74552999734879	1.69770001173019	1.55573000907898	1.26139998435974	0.77225998044014	0.294789996743202	0.150970004498959	0.187080003321171	0.294940006732941	0.278079989552498	0.28066999912262	0.261559998989105	0.140589997917414	0.157350002974272	0.213610005378723	0.215460005402565	0.16896999925375	0.0994800008833408	0.0738999992609024	-0.052479999512434	-0.166399997472763	-0.195379996299744	-0.198720006644726
9722	tL(CAA)G2	0.286804994940758	0.342934989929199	0.331675012409687	0.314235000312328	0.266810007020831	0.0692800006829202	-0.0289399997331202	-0.128490000590682	-0.166240003705025	-0.163235002756119	-0.175080005824566	-0.196290002018213	-0.199115002155304	-0.123420001007617	0.0872000014409423	0.387724991887808	0.609344998002052	0.649609991908073	0.667350003123283	0.647560015320778	0.698210000991821	0.794269999861717	1.23117001652718	1.65961502790451	1.8409500002861	1.94059001207352	2.16532001495361	2.32560000419617	2.38051002025604	2.34411008358002	2.69953005313873	2.92584004402161	2.87551991939545	2.66876993179321	2.62589998245239	2.0645999789238	1.31132000684738	0.886259990930557	0.725879997014999	0.653749990463257	0.610430014133453	0.517909997701645	0.471009996533394	0.45779000222683	0.410469999909401	0.372590008378029	0.287550005316734	0.284889999032021	0.145600000023842	0.103750002011657
9770	tF(GAA)G	-0.322519992291927	-0.329524998366833	-0.354390002787113	-0.37111000418663	-0.285200007259846	-0.27156500518322	-0.300790004432201	-0.241885007917881	-0.196179997175932	-0.195104998350143	-0.201319999992847	-0.224500002712011	-0.315244995057583	-0.348415005207062	-0.233524997532368	-0.0555799994617701	0.109565001726151	0.179850003868341	0.273695000261068	0.312025006115437	0.382524999976158	0.587815019488335	0.760805010795593	0.837689989805222	1.07889001965523	1.30511997938156	1.35205999612808	1.37834998369217	1.41681003570557	1.36964002847672	1.48531002998352	1.52141002416611	1.45251998901367	0.923310023546219	0.735569995641708	0.613640004396439	0.532420021295547	0.487220001220703	0.462330001592636	0.449849990010262	0.393749991059303	0.248329997062683	-0.0244900029152632	-0.379399994015694	-0.381569993495941	-0.425940006971359	-0.417800006270409	-0.433389994502068	-0.472780001163483	-0.569999998807907
9970	tD(GUC)G1	0.036549998819828	0.0503199987113476	0.0843499993905425	0.0469800016377121	-0.117725003650412	-0.126335000991821	-0.197015000879765	-0.203870000690222	-0.218079997599125	-0.256269996613264	-0.263745002448559	-0.267425011098385	-0.309120006859303	-0.21100500524044	-0.143120002001524	-0.0370749992318451	-0.00416999994195066	0.0379099990008399	0.0605249999091029	0.0811750020831823	0.0708650015294552	0.620654996111989	1.64895004332066	1.91724996566772	1.93639501929283	1.98344999551773	2.03250002861023	2.03190004825592	1.92539995908737	1.60035002231598	1.12840002775192	0.864500015974045	0.690999984741211	0.41805000603199	0.259449996054173	0.200849995017052	0.184749998152256	0.122700002044439	0.104149997234344	0.109149999916553	0.0874499976634979	0.112249998375773	0.249949991703033	0.298900008201599	0.198649995028973	0.0794500019401312	-0.126199997961521	-0.29279999434948	-0.296000003814697	-0.416800007224083
9985	tE(UUC)G3	0.167675003409386	0.210060002654791	0.247689998149872	0.250515000522137	0.290074998140335	0.223054999113083	0.221580000221729	0.237045000493526	0.215584993734956	0.104939998313785	0.121474999189377	0.0726050002500415	0.0121200001332909	-0.104454998997971	-0.176665003597736	-0.280344998836517	-0.424105000495911	-0.410224997997284	-0.447604991495609	-0.537890000641346	-0.536730015277863	-0.0643999993801117	0.536769998073578	0.976564982533455	1.19787998795509	1.24770003557205	1.30204999446869	1.28654998540878	1.255499958992	1.36439996957779	1.22584998607635	1.07620000839233	0.943000018596649	0.784100025892258	0.708799988031387	0.666349977254868	0.641000002622604	0.599500000476837	0.659150004386902	0.554000020027161	0.215550005435944	0.05855000205338	0.0208000000566244	0.0331999994814396	0.0498999990522861	0.0629999991506338	0.0520500000566244	-0.0255500003695488	-0.023700000718236	0.208299994468689
9998	tD(GUC)G2	0.845330011844635	0.917190009355545	1.00102999210358	1.31724001169205	1.258899974823	1.12856003642082	0.964980000257492	0.798310005664825	0.758099985122681	0.793140006065369	0.804810011386871	0.732140022516251	0.683789992332459	0.702810007333756	0.616879993677139	0.57887000143528	0.520940005779266	0.512760007381439	0.459009999036789	0.449909996986389	0.542010009288788	0.767989999055862	0.994770014286041	1.2278599858284	1.60986000299454	1.84695503115654	1.9565550506115	1.9710099875927	1.88373502492905	1.70309003591537	1.43601503968239	1.23787502646446	0.994930005073547	0.848625016212463	0.750420007109642	0.752539998292923	0.737210008502007	0.705810010433197	0.60237001478672	0.489529998600483	0.362769992649555	0.319579994678497	0.384564998745918	0.469080002605915	0.495045004785061	0.529504987597466	0.566660004854202	0.502534998953342	0.388015004992485	0.286815002560616
10050	tS(AGA)G	-0.0605950005352497	-0.104140000417829	-0.0730449996888638	0.0198100013658404	0.128865000791848	0.20483500212431	0.364834998548031	0.358484995365143	0.245570000261068	0.225914994627237	0.308675001561642	0.345225001871586	0.39532999843359	0.403134992718697	0.397045007348061	0.340550003945827	0.472130005061626	0.718430009484291	0.763175004720688	0.769510006904602	0.715420007705688	1.03447501659393	1.91525004506111	2.38860504627228	2.41887000799179	2.42404997348785	2.30910997390747	2.33428003787994	2.32665002346039	2.15418996810913	1.48365001678467	1.13007000684738	1.01906998157501	0.899030005931854	0.846959990262985	0.759339982271194	0.726859998703003	0.772369986772537	0.847109997272491	0.797480005025864	0.747619980573654	0.51149999499321	0.337920010089874	0.320969995856285	0.349310010671616	0.374640008807182	0.385320004820824	0.361729997396469	0.278440007567406	0.227450001239777
10232	tT(UGU)G1	-0.66596000790596	-0.640100002288818	-0.63183000087738	-0.628020012378693	-0.518919998407364	-0.340439999103546	-0.24004000723362	-0.271740002930164	-0.284040001034737	-0.266480001807213	-0.257929995656013	-0.218030002713203	-0.203450001776218	-0.07753000035882	0.0222799994051456	0.164069995284081	0.270149990916252	0.272429993748665	0.272879993915558	0.312159994244576	0.427230003476143	0.904719984531403	1.39974000453949	1.9984500169754	2.15091998577118	2.19756499528885	2.29387001991272	2.21833497285843	2.12598502635956	2.07540004849434	2.14816495776176	2.29396499395371	2.17518498897552	2.06673496961594	1.79861997365952	1.74129999279976	1.64913996458054	1.4711899638176	1.15415001511574	0.325365000963211	-0.0344749986194074	-0.121469995751977	-0.157194998115301	-0.157535000145435	-0.153035001456738	-0.101630002260208	-0.160770001262426	-0.210675001144409	-0.332899992913008	-0.389355006814003
10303	tL(GAG)G	0.196170002967119	0.00418000050121918	0.00881000049412251	-0.0210299991071224	-0.103229999542236	-0.0686099981889129	-0.0867099989205599	-0.0776699982583523	0.0998200014233589	0.243739999830723	0.283140000700951	0.185939997434616	0.0781200024299324	-0.118969998834655	-0.0634999997913837	0.0181099988520145	0.0621099997311831	0.0664699979126453	0.0887099985033274	0.102769999951124	0.111009997874498	0.322860001027584	0.862699997425079	1.25349996089935	1.41517996788025	1.48572501540184	1.54549998044968	1.56665000319481	1.57519996166229	1.48410001397133	1.49230003356934	1.1428249925375	0.73055000603199	0.668799996376038	0.721175000071526	0.730625003576279	0.749149993062019	0.843024998903275	1.12502497434616	1.28377497196198	1.45547500252724	1.53485000133514	1.52002501487732	1.3702250123024	1.25447499752045	1.12280002236366	0.888850018382072	0.673724994063377	0.620299994945526	0.574974998831749
10306	tK(UUU)G2	0.593130004405975	0.557360011339188	0.590749990940094	0.359739995002747	0.326599994301796	0.501960012316704	0.590700006484985	0.681400001049042	0.692929983139038	0.734710013866425	0.725470012426376	0.678030008077621	0.691619980335236	0.64847999215126	0.598039996623993	0.610940015316009	0.609469997882843	0.565039998292923	0.561740005016327	0.581099992990494	0.639869993925095	0.70631000995636	1.01035001277924	1.17177002429962	1.28666998147964	1.43253003358841	1.53929499983788	1.52445499300957	1.38888500928879	1.21655996441841	1.02043498456478	0.789574992656708	0.730290004611015	0.729629999399185	0.700604996085167	0.672514998912811	0.846645006537437	1.34033999443054	1.48222004771233	1.5309899866581	1.58210496902466	1.56188500523567	1.5132699906826	1.46738499403	1.37826496362686	1.14322997331619	0.69157499819994	0.18751500248909	0.0877849992364645	0.117129999026656
10318	tC(GCA)G	-0.305999992787838	-0.270424996316433	-0.258864998817444	-0.136479995399714	-0.10209999922663	0.0470349993556738	0.0627800004556775	0.118330002576113	0.135000002384186	0.117525001615286	0.0657450005412102	0.162130003422499	0.392285001277924	0.396469993889332	0.50473500341177	0.603264990448952	0.599319988489151	0.68115000128746	0.707190001010895	0.695425003767014	0.606139993667603	0.767540010809898	0.950794988870621	1.05790001153946	1.04561496973038	1.09002995491028	1.1348600268364	1.22970999479294	1.18293000459671	1.01440996527672	0.253820002451539	-0.0804599992930889	-0.0890399992465973	0.00549000017344952	0.0544700004160404	0.044649999588728	0.0678500011563301	0.0686800010502338	0.384980008006096	1.32546998262405	1.60283995866776	1.62130999565125	0.70474998652935	0.221080000698566	0.1218899987638	0.0986099995672703	0.0554199999198318	0.0229600002989173	-0.00166000020690262	-0.0304399995133281
10359	tN(GUU)G	0.0264900001697242	0.0373400002717972	0.0512299992144108	0.129910001158714	0.232129997014999	0.326499995589256	0.379870000481606	0.406500002741814	0.437169998884201	0.424930000305176	0.426360002160072	0.455619996786118	0.58720999956131	0.859030026197434	0.667859989404678	0.584759986400604	0.656370002031326	0.67778000831604	0.67490000128746	0.713989984989166	0.753169995546341	0.803839999437332	1.00253002643585	1.12381000518799	1.31230001449585	1.51297497153282	1.72792999744415	1.72968500256538	1.63939501643181	1.5367300093174	1.50648999810219	1.43076502680778	1.31244502663612	0.758270007371902	0.520619982481003	0.523339995741844	0.539140009880066	0.527110004425049	0.500365002453327	0.496645005047321	0.438730004429817	0.240189995616674	0.0699899990111589	0.0658999990671873	0.060105000063777	0.039890000410378	0.0569650003686547	0.0556049999780953	0.0199400002835318	0.116725002112798
10374	tR(UCU)G3	0.555850002169609	0.578160008788109	0.526325005292893	0.543814998865128	0.56488998234272	0.461654999852181	0.480685013532639	0.512304991483688	0.545394989848137	0.664255011081696	0.712790018320084	0.705349996685982	0.704355013370514	0.740599992871285	0.885945004224777	0.847950002551079	0.863274997472763	0.799154981970787	0.645899999141693	0.70388500392437	0.806810021400452	0.935220000147819	1.33024495840073	1.52306499481201	1.64811002612114	1.70844995975494	1.94674998521805	2.16085004806519	2.16585004329681	2.5621999502182	2.03195005655289	0.808950006961823	0.476850003004074	0.29559999704361	0.298950001597404	0.290350005030632	0.223900005221367	0.198100000619888	0.165900006890297	0.205650001764297	0.20244999974966	-0.0545499995350838	-0.0961499996483326	-0.184600003063679	-0.185750000178814	-0.144500002264977	-0.122150003910065	-0.17509999871254	-0.241799995303154	-0.313650012016296
10381	tI(AAU)G	0.178059998899698	0.171695002913475	0.162265000119805	0.156850001960993	0.137680000439286	0.167335003614426	0.123865001276135	0.0360850010532886	0.0113649993669242	0.00931499991565943	0.00438500013187877	0.000935000088065863	-0.0489350024610758	0.0347649976611137	0.153724998235703	0.217280000448227	0.20288500264287	0.244204999506474	0.266094996035099	0.274144993722439	0.470420001447201	1.18796501159668	1.68298500180244	1.93686501383781	2.02449505329132	2.04666996002197	2.03015997409821	2.05538005828857	2.0635400056839	1.96272999048233	1.65081996917725	1.37131999731064	1.27532999515533	1.22038997411728	1.0262099802494	0.973979991674423	0.776270020008087	0.691310000419617	0.71832999587059	0.72338000535965	0.700130009651184	0.688979983329773	0.647120010852814	0.613359999656677	0.427010011672974	0.543330019712448	0.599190002679825	0.602040004730225	0.61664999127388	0.615699982643127
10452	tA(AGC)G	0.249689996242523	0.242309997975826	0.228100000321865	0.192049998044968	0.302459999918938	0.44203999042511	0.275410005450249	0.280339996516705	0.300709998607635	0.323489996790886	0.317790001630783	0.334540006518364	0.480469989776611	0.125519993901253	-0.165899999439716	-0.0896399982273579	-0.0861500009894371	-0.08203000202775	-0.0727100014686584	-0.0613200008869171	-0.0791700001806021	-0.0715199992060661	1.1216499818489	1.54869000911713	1.7174599647522	1.78780000209808	1.83318998813629	1.8888150036335	1.88772003650665	2.20057010054588	2.72581003904343	3.15144990682602	2.54003504514694	2.56763503551483	2.2717599272728	1.90544504523277	1.48848000764847	1.3257249891758	1.13872998356819	1.08280500769615	1.05663001537323	1.09305000901222	1.00267499387264	0.993740007281303	1.07303500771523	1.05509496331215	1.18955500125885	1.14008998274803	1.05613501667976	0.705714982748032
10459	tG(UCC)G	0.389250002801418	0.320349998772144	0.317975006997585	0.421274997293949	0.649424985051155	0.858924984931946	0.855949983000755	0.788825005292892	0.770700007677078	0.777474999427795	0.785425007343292	0.694275006651878	0.558750003576279	0.26460000500083	0.0826749969273806	0.0541999991983175	0.0665249992161989	0.0868500005453825	0.120650000870228	0.141124997287989	0.191675003618002	0.501500003039837	1.12414997816086	1.58720001578331	1.77710002660751	1.9418600320816	1.90729999542236	1.67243002653122	1.5094100356102	1.11560004353523	0.659659987688065	0.416169992089272	0.322540006041527	0.226960007846355	0.0858200006186962	0.200809998810291	0.188570004701614	0.195709997415543	0.218299999833107	0.236509995162487	0.281550005078316	0.373430004715919	0.631329995393753	0.756520009040832	1.00872998833656	1.39953002929688	1.68103003501892	1.77840000391006	1.30919997692108	0.949259972572327
10494	tA(UGC)G	0.00172000019811094	-0.00640000003622845	-0.0607100000372156	-0.179480001330376	-0.456730011105537	-0.724590003490448	-0.817890006303787	-0.822469991445541	-0.826829999685287	-0.788379979133606	-0.80346999168396	-0.836539989709854	-0.727919983863831	-0.519319996237755	-0.340579998493195	-0.304710000753403	-0.304120004177094	-0.28693999350071	-0.270240005850792	-0.143339999392629	0.13021000251174	0.463619995117187	1.01887000799179	1.44838001728058	1.54356998205185	1.59042996764183	1.62340998649597	1.58223999738693	1.47134500145912	1.43659499883652	1.096984988451	0.0218200005590916	-0.299310001730919	-0.439375005662441	-0.491325007379055	-0.44253500699997	-0.365374997258186	-0.25240500420332	-0.138315001875162	-0.11423000022769	-0.249494997411966	-0.242705000936985	-0.19493500366807	-0.225015000998974	-0.266055002063513	-0.326690003275871	-0.365460002422333	-0.414279997348785	-0.467415015399456	-0.484710004925728
10537	tV(AAC)G2	0.348024998605251	0.392354990541935	0.376350006461143	0.265049999952316	0.250485007464886	0.35433000177145	0.445270004868507	0.463295002281666	0.433930000662804	0.36297499537468	0.331839995086193	0.410740002989769	0.593559992313385	0.531729984283447	0.651694998145103	0.722400000691414	0.775369983911514	0.787820008397102	0.846805009245873	0.868364998698235	0.869929990172386	1.11075997054577	1.50691497921944	1.81621500849724	1.93786497712135	1.92690000534058	1.84373004436493	1.68022000789642	1.39071002006531	0.922190016508102	0.612640011310577	0.581030017137527	0.553280007839203	0.515919995307922	0.548100006580353	0.548210018873215	0.644740009307861	0.975200021266937	1.58779999017715	1.72205998897552	1.86725001335144	2.20652992725372	2.31229000091553	1.88119000196457	1.65786000490189	1.16031999588013	0.947820001840591	0.503629994392395	0.270930001139641	0.172899995744228
10548	tR(UCU)G2	0.167489998042583	0.136000001430511	0.121800003200769	0.119909997284412	0.228799997270107	0.338929998874664	0.421660003066063	0.46912998855114	0.481759998202324	0.502640011906624	0.529339987039566	0.576219993829727	0.636110013723373	0.750180000066757	0.914079993963242	1.0813600063324	1.05588998794556	1.06086002588272	1.08287997245789	1.1128999710083	1.16759999990463	1.3736499786377	1.43073996305466	1.56540001630783	1.73872001171112	1.93743499517441	1.98795995116234	1.9208650290966	1.78293002843857	1.56110001206398	0.903919976949692	0.368900002539158	0.185874999314547	-0.0191799994558096	-0.0585599989630282	-0.0235050002112985	-0.0335649997927248	-0.0404150001704693	-0.0469549996778369	-0.0189350010827184	-0.126130002364516	-0.164400000870228	-0.0789200000464916	-0.0990449994802475	-0.124304996430874	-0.122629998251796	-0.117719998583198	-0.145815003663301	-0.110689999163151	-0.0362849991070107
10591	tG(GCC)G1	0.140430000051856	0.131879998743534	0.159690001606941	0.224170006811619	0.355750003457069	0.25922999382019	0.213570000231266	0.17916000187397	0.216719999909401	0.235470002889633	0.216530002653599	0.21379000544548	0.153369998931885	0.16727000027895	0.245040000975132	0.338590003550053	0.455159994959831	0.439969998598099	0.466570004820824	0.480200007557869	0.544600006937981	0.878420001268387	1.42271000146866	1.86831996440887	1.97936999797821	1.96657997965813	2.2235600233078	2.30249001979828	2.26771000623703	2.21801997423172	1.47433997988701	0.789824977517128	0.538664999604225	0.394424995779991	0.346774992346764	0.302835008502007	0.26351999938488	0.146014998480678	-0.0343449987471104	-0.209499996900558	-0.370140008628368	-0.426770006120205	-0.440169996023178	-0.396095009148121	-0.38116000443697	-0.26303499341011	-0.188640002906322	-0.00826500039547682	0.0750999983400106	0.0706699978560209
10622	tL(CAA)G3	0.381909993290901	0.333294999599457	0.36657000631094	0.167334994673729	0.076719999872148	0.0951899999752641	0.0380350007675588	0.0143000004347414	0.0560649991501123	0.0707650005817413	0.146724994853139	0.218015000969172	0.174214994907379	0.289314997196198	0.29943999350071	0.338459998369217	0.336989995837212	0.303565010428429	0.280804996192455	0.306659999489784	0.568929989635944	1.17712499797344	1.55697997808456	1.77797999382019	1.78952501416206	1.97954994440079	1.95475000143051	2.01430004835129	1.82259994745255	1.57090002298355	1.36715000867844	0.939449995756149	0.803000003099442	0.648800015449524	0.616199970245361	0.422900006175041	0.268700003623962	0.080850001424551	-0.0520500000566244	0.0231999978423119	-0.155999999493361	-0.186149999499321	-0.175300002098083	-0.143649999052286	-0.113350000232458	0.0404500002041459	0.21000000089407	0.316249996423721	0.758100003004074	1.6288999915123
10656	tK(CUU)G3	0.0790949992835522	0.0901949979364872	0.122044998779893	0.0574449982494116	0.164770000055432	0.23517000451684	0.310160009562969	0.355699999630451	0.346810001134872	0.346980002522469	0.369859993457794	0.531720006465912	0.478845006227493	0.221384996920824	0.175874999165535	0.183719996362925	0.174174997955561	0.183789999783039	0.188804996013641	0.0747750000096858	0.0117799996398389	0.424120000004768	1.3243900001049	1.60904996991158	1.8101250231266	1.87085998058319	1.80003000497818	1.72567999362946	1.71001998186111	1.62753999233246	1.13449002504349	0.441790007054806	0.0639099993743002	-0.0533100007567555	-0.117080000042915	-0.104619999974966	-0.106419997662306	-0.165819998085499	-0.213740001618862	-0.241929998993874	-0.350559994578362	-0.521710005402565	-0.520579999685287	-0.525940018892288	-0.546780025959015	-0.544309997558594	-0.504719996452332	-0.552699995040894	-0.558460015058518	-0.59216001033783
10663	tW(CCA)G2	0.0262250006198883	0.00749999971594661	0.0270000002346933	0.039249999448657	0.00399999972432852	-0.127999996766448	-0.23377500474453	-0.219325002282858	-0.222049999982119	-0.166649993509054	-0.161974996328354	-0.244699995964766	-0.289899997413158	-0.259875006973743	-0.137249998748302	-0.0711249995511025	0.0440249994862825	0.0613249987363815	0.053600000217557	0.10542499832809	0.238675002008677	0.385975006967783	0.952850013971329	1.4726499915123	1.63914999365807	1.72821000814438	1.91303998231888	2.03441995382309	1.9980800151825	2.09513998031616	2.55047991275787	2.9974600315094	2.8225800037384	2.66465003490448	2.36096994876862	2.0535600066185	1.66230999231339	0.954930025339127	0.565760001540184	0.53654999434948	0.459100005030632	0.436820003390312	0.334780007600784	0.289880001544952	0.240009996294975	0.216850000619888	0.173459999263287	0.149849999323487	0.0171800000127405	-0.0751499983482063
10781	tG(GCC)G2	-0.220620001107454	-0.204890007525682	0.0775400009006262	0.413875002413988	0.392620003223419	0.419850008189678	0.55777499973774	0.806850010156631	0.834049987792969	0.847830000519753	0.691655007004738	0.445640008151531	0.260040003806353	0.256375003606081	0.289674988389015	0.261124993115664	0.236549998819828	0.170939999818802	0.149125003814697	0.197940005362034	0.373950006812811	0.950385016202927	1.37820500135422	1.79950497746468	1.91251000761986	2.01444003582001	2.28615000247955	2.3648200750351	2.28007996082306	1.99130997657776	1.45341999530792	0.280879993736744	-0.222950001060963	-0.342609992623329	-0.369410002231598	-0.39723000228405	-0.390960004925728	-0.376159998774528	-0.422119998931885	-0.482100000977516	-0.514579993486404	-0.3120600014925	-0.301900002360344	-0.289429995417595	-0.298770010471344	-0.324890005588531	-0.299950012564659	-0.282339999079704	-0.226739996671677	-0.21326999515295
10932	tT(UGU)G2	-0.165800001472235	-0.0650000004097819	-0.0863750024000183	-0.0658750027650967	-0.172749999910593	-0.249950002878904	-0.268950000405312	-0.243074994534254	-0.226200003176928	-0.255900003015995	-0.160050002858043	-0.109649999067187	-0.0358249992132187	0.0183250003028661	0.0222250008955598	-0.00467500020749867	-0.0171000007539988	0.0508500002324581	0.143675001338124	0.280375007539988	0.67034999281168	1.2859500348568	1.73527503013611	1.88169997930527	1.92847499251366	1.97996000051498	2.00167001485825	1.9528599858284	1.89606995582581	1.98267999887466	2.24292001724243	1.79812997579575	1.56203999519348	1.59643001556396	0.755030018091202	0.487059998512268	0.484609997272491	0.473759990930557	0.420879992842674	0.373190000653267	0.283310000598431	0.225970001518726	0.267909999191761	0.260010004043579	0.163329999148846	0.162480002641678	0.16616999655962	0.194800001382828	0.235390001535416	0.272590005397797
11183	tH(GUG)H	-0.253139995038509	-0.311229997873306	-0.351599991321564	-0.401210001111031	-0.465469995141029	-0.473970001935959	-0.469729995727539	-0.481229996681213	-0.465299990773201	-0.391459995508194	-0.117669997364283	0.224410002678633	0.412139993906021	0.413660001754761	0.409440004825592	0.404059994220734	0.397720003128052	0.399890005588531	0.470720008015633	0.846470022201538	1.05941000580788	1.55895003080368	1.83359997272491	1.97173999547958	1.97054004669189	2.04444998502731	2.05935007333755	2.00980001688004	1.94147503376007	1.88965004682541	1.58609998226166	0.630424991250038	0.477399989962578	0.438224993646145	0.410875000059605	0.391774997115135	0.376674994826317	0.343049995601177	0.308150000870228	0.285599999129772	0.294425003230572	0.292650006711483	0.271649993956089	0.256574995815754	0.29364999383688	0.296274997293949	0.336474999785423	0.286575011909008	0.32660000026226	0.458099998533726
11246	tV(AAC)H	0.725339987874031	0.700115016102791	0.641084998846054	0.653964999318123	0.606615017354488	0.401545004546642	0.395580001175404	0.426129992306232	0.423560000956059	0.406375005841255	0.408704990148544	0.411094987392426	0.416920007765293	0.68029999434948	0.949294990301132	0.887609985470772	0.958104997873306	0.964649999141693	1.15817501246929	1.22631502747536	1.1291799902916	1.18631001114845	1.36872997879982	1.86919502615929	1.9876450240612	2.02300000190735	2.33140003681183	2.20284998416901	2.27434992790222	2.49605000019073	2.47380006313324	1.85784995555878	1.08815002441406	0.898149996995926	0.815750002861023	0.781350016593933	0.794900000095367	0.797949999570847	0.767250001430511	0.729249984025955	0.574099987745285	0.408750012516975	0.371050000190735	0.342500001192093	0.350199997425079	0.300549998879433	0.299549996852875	0.329399988055229	0.198650002479553	0.145300000905991
11309	tT(AGU)H	0.50212998688221	0.565339997410774	0.573930004239082	0.594574993848801	0.72627500295639	0.774625000357628	0.713174995779991	0.642899996042252	0.593469996750355	0.477120001614094	0.550319999456406	0.589730021357536	0.484875011444092	0.6944600045681	0.523939990997314	0.532910007238388	0.556820002198219	0.530324985086918	0.44269500374794	0.350164999067783	0.41146999001503	0.46472000181675	0.778700011968613	1.39943000674248	1.68785497546196	1.88996995687485	2.07461004257202	2.12098000049591	2.1749499797821	2.09731998443604	2.03973997831345	1.93542996644974	1.49300997257233	0.856869983673096	0.260999998450279	-0.111630001105368	-0.0118199999909848	0.0173099998384714	0.0206500006839633	0.0255200006067753	0.0326299991458654	0.0448200009763241	0.136909997463226	0.394290003180504	0.516430005431175	0.426389995217323	0.462229996919632	0.480409997701645	0.506320011615753	0.558209979534149
11356	tS(AGA)H	0.345414997637272	0.37752999663353	0.406490011513233	0.376194997131824	0.564199994504452	0.834290015697479	0.982330003380775	1.32618001103401	1.45938997864723	1.03099500238895	0.905440017580986	0.868420013785362	0.822704994678497	0.818630000948906	0.708680000901222	0.700660017132759	0.691494986414909	0.686399999260902	0.725864994525909	0.643350008130074	0.699350011348724	0.876824995875359	1.36465497016907	1.7446899831295	1.91106998920441	2.08385000228882	2.29962997436523	2.30932991504669	2.32895991802216	2.13510994911194	1.90172004699707	1.05392996072769	0.437329992651939	0.0849200006574392	0.00549000019673258	-0.0292199999094009	-0.0219800002872944	-0.00335000028862851	-0.0432000014930964	0.0119499996304512	-0.0574500005692244	0.0129599999636412	0.0657499998807907	0.00520000006072223	-0.0170400001807138	-0.0413500007241964	-0.0405500009655952	0.0611799999140203	0.0597400019410998	0.110370000451803
11359	tQ(UUG)H	0.369850009679794	0.389550000429153	0.520900011062622	0.606550008058548	0.651700019836426	0.62704998254776	0.459849998354912	0.494750007987022	0.484349995851517	0.469900012016296	0.510500013828278	0.38289999961853	0.510899990797043	0.357350006699562	0.290100008249283	0.224599994719028	0.271900005638599	0.351750001311302	0.386000007390976	0.360599994659424	0.341150000691414	0.409099996089935	0.84060001373291	1.35885000228882	1.55335003137589	1.55442495942116	1.54908498525619	1.57607498764992	1.5679250061512	1.55260001420975	1.67172503471375	0.944615024328232	0.427049995958805	0.235289998352528	0.162344998121262	0.116095004603267	0.113284998387098	0.0745650006458163	0.0159550006501377	-0.0947799999266863	-0.177875002101064	-0.283339995145798	-0.425534996390343	-0.47024499475956	-0.454115006327629	-0.427099990844727	-0.375299993157387	-0.318015007674694	-0.327475011348724	-0.297569990158081
11388	tA(AGC)H	0.515199989080429	0.614770013093948	0.525719994306564	0.322970002889633	0.241039998829365	0.131159997731447	0.211619998514652	0.225210002064705	0.24604000300169	0.359300002455711	0.421869999170303	0.682920002937317	0.7689100086689	0.79977999329567	0.854970002174377	0.831830006837845	0.835460013151169	0.759799998998642	0.811180001497269	0.879960012435913	0.863159996271133	1.33717004060745	1.73098998069763	1.88393995761871	2.04059998989105	2.06475502252579	2.00089504122734	1.94674499630928	1.96159002780914	2.1148900270462	1.41143500208855	0.830579981207848	0.461439995467663	0.240055000036955	0.230990000069141	0.220089999586344	0.178079998493195	0.103149998933077	-0.0383249972015619	-0.42753499224782	-0.49581500440836	-0.506320010125637	-0.489939999580383	-0.474310000240803	-0.464514991641045	-0.469364994764328	-0.605789996683598	-0.736439990997314	-0.659700021147728	-0.764054995775223
11620	tF(GAA)H1	0.462454991042614	0.561740007996559	0.600695005059242	0.71465999186039	0.629994994401932	0.622340020537376	0.621725001931191	0.662095010280609	0.713580006361008	0.680030012130737	0.622075006365776	0.567740009725094	0.487020014226437	0.553439995646477	0.449924993515015	0.456245005130768	0.477490006387234	0.508349992334843	0.5262649923563	0.508265015482902	0.408740009367466	0.517379994690418	1.11415999531746	1.45208496451378	1.83327998518944	1.87992000579834	1.85331996679306	1.86004000902176	1.89941998720169	1.93934999704361	1.95507999658585	0.841319993138313	0.19821999669075	0.334799998998642	0.398200005292892	0.356430003046989	0.384170007705688	0.457820001244545	0.483609995245934	0.590559977293015	0.761070001125336	0.671330001950264	0.499000006914139	0.53913000524044	0.41081001162529	0.285639998316765	0.250599993765354	0.200309997797012	0.165229994058609	0.170500001311302
11852	tF(GAA)H2	0.0549149999395013	0.0783099986612797	0.0930349994450808	0.128650001809001	0.299980010092258	0.440175007283688	0.440919995307922	0.474149994552135	0.494924995303154	0.484435001015663	0.484219995141029	0.505200006067753	0.517744992673397	0.405210010707378	0.323120005428791	0.35228499174118	0.321915000677109	0.336880001425743	0.319099999964237	0.332649993896484	0.340030001103878	0.440394994616508	1.10513499677181	1.3349249958992	1.42850500941277	1.52505000829697	1.62269998788834	1.6704400062561	1.57944999933243	1.49114999771118	1.16370001733303	0.251990004628897	0.102240002900362	0.122540001571178	0.150829999148846	0.151360000669956	0.171740001440048	0.181360004842281	0.145170000195503	0.279549992084503	0.51251001060009	0.370509999990463	0.363109999895096	0.368249994516373	0.355590009689331	0.308200001716614	0.279669994115829	0.213479995727539	0.172150002419949	0.213080006837845
11941	tP(UGG)H	0.17047500051558	0.234400000423193	0.207874998450279	0.192699998617172	0.186900001019239	0.146074999123812	0.160574994981289	0.287249997258186	0.329449988901615	0.355175003409386	0.385350003838539	0.407650001347065	0.531124994158745	0.521750018000603	0.518125012516975	0.507524996995926	0.4150750041008	0.352649994194508	0.322150006890297	0.323050007224083	0.26995000243187	0.368899993598461	0.849750012159348	1.28025004267693	1.50237500667572	1.78433001041412	1.96661999225616	2.29426000118256	2.48111000061035	2.50715003013611	2.518830037117	2.36974005699158	2.16670997142792	1.43386997580528	0.79093000292778	0.583270019292831	0.529129993915558	0.506820002198219	0.486289998888969	0.489979994297028	0.482359996438026	0.359380000829697	0.359439998865128	0.211750000715256	0.0494100006297231	0.0328900000080466	0.0174300002865493	0.0151099997572601	0.00335000064224005	-0.010930000001099
12084	tT(UGU)H	0.635314992070198	0.631660011410713	0.675514999032021	0.709705010056496	0.732230013608932	0.936214992403984	1.00621000528336	1.03352002501488	1.04972495436668	1.07126500606537	1.08066499829292	1.06797000169754	1.08873999714851	0.974955010414124	0.798795005679131	0.861264985799789	0.857915014028549	0.818885004520416	0.804899999499321	0.835020014643669	0.924099996685982	1.235254997015	1.75569998025894	1.93886498808861	2.2248850107193	2.29250001907349	2.46539998054504	2.44435000419617	2.40180003643036	2.1999499797821	1.74384999275208	1.07414996623993	0.975250035524368	0.731000006198883	0.828999996185303	0.856200009584427	0.862800002098083	0.859300017356873	0.836549997329712	0.754949986934662	0.577699989080429	0.602899998426437	0.354000002145767	0.171099998056889	0.149999998509884	0.142599999904633	0.146349996328354	0.224400006234646	0.314999997615814	0.114449996501207
12107	tV(CAC)H	-0.5501600086689	-0.592720001935959	-0.620300000905991	-0.692369973659515	-0.585909998416901	-0.42493000626564	-0.419039988517761	-0.432030004262924	-0.382670003175735	-0.379410001635551	-0.380759999155998	-0.394909998774528	-0.298000001907349	-0.585279995203018	-0.71317999958992	-0.723499995470047	-0.743249994516373	-0.751080012321472	-0.766190010309219	-0.734969979524612	-0.656370007991791	-0.288379988074303	0.662679988145828	1.34403997659683	1.47393004894257	1.58445999622345	1.71821499466896	1.65273501873016	1.52137501835823	1.28744999468327	0.825069999694824	0.491800013184547	0.457040010392666	0.310330000519753	0.232484999299049	0.160140004754066	0.161000001430511	0.126585004664958	0.00867499974192469	-0.0181599990239192	-0.171729998290539	-0.149404998868704	-0.0876599982380867	-0.0788449995219707	-0.0702899999916553	-0.0870649993419647	-0.102904998511076	-0.295750004053116	-0.372954995930195	-0.451134991645813
12356	tT(AGU)J	-0.279819995164871	-0.271440002322197	-0.248940008878708	-0.17865000218153	-0.207349996268749	-0.179719999432564	-0.249940000474453	-0.205150000751019	-0.188009996712208	-0.187780001759529	-0.180870002508163	-0.00273000076413155	0.236950000375509	0.177130001783371	0.117479999363422	0.183050003647804	0.193219999969006	0.206699998676777	0.200550000369549	0.191870003938675	0.142649999260902	0.347929993271828	1.7970099568367	2.15166001319885	2.27097005844116	2.40629501342773	2.50713007450104	2.52213499546051	2.49050505161285	2.36189498901367	2.1551500082016	2.49441499710083	1.92509498000145	0.993509989976883	0.63965999186039	0.65730499625206	0.677984991669655	0.673614999651909	0.71109499335289	0.721759995818138	0.699474984407425	0.49522000849247	0.234739999473095	0.134669997543097	0.0203050000825897	0.0131750000407919	-0.0160499998833984	-0.00830000003334135	-0.0110000002081506	0.0735150020409492
12493	tE(UUC)J	0.780750006437302	0.802200019359589	0.804899990558624	0.794500023126602	0.759999990463257	0.776399999856949	0.871100008487701	1.09254997968674	0.936450004577637	0.763450026512146	0.887250006198883	0.867150008678436	0.826650023460388	0.762199997901917	0.72749999165535	0.701799988746643	0.710450023412704	0.659449994564056	0.572299987077713	0.525950014591217	0.6526999771595	0.973700016736984	1.14499998092651	1.33335000276566	1.43620002269745	1.79046000242233	2.08945505619049	2.02693001031876	1.66113495826721	1.41750501990318	1.4093899846077	1.34895997047424	1.34350000619888	1.28852496743202	1.13986000418663	1.05675505399704	1.14073505401611	1.18823003172874	1.1319349527359	1.11403999626636	0.940055003762245	0.847894993424416	0.847584995627403	0.892769983410835	0.847364994883537	0.827014994621277	0.771064993739128	0.613270011544228	0.453010001778603	0.249945000559092
12680	tA(AGC)J	0.802175015211105	0.738499999046326	0.668700024485588	0.618000000715256	0.661400005221367	0.736724987626076	0.674624994397163	0.637374997138977	0.589725002646446	0.554199993610382	0.529825016856194	0.546650022268295	0.5215749964118	0.443674996495247	0.39172500371933	0.458650000393391	0.482074990868568	0.534525007009506	0.579250007867813	0.565250009298325	0.578624993562698	0.838049992918968	1.42167496681213	1.67582499980927	1.75849997997284	1.7702800154686	1.69391000270844	1.65759001970291	1.70106998682022	1.52577998638153	0.788749992847443	0.409099999070168	0.245179998874664	0.168589997291565	0.0796600021421909	0.0834500020602718	-0.0162200001534075	-0.0413099993020296	0.0146500002592802	-0.126159999519587	-0.246540001034737	-0.301230004429817	-0.325409996509552	-0.399569991230965	-0.488840007781982	-0.536170014739037	-0.754770004749298	-0.749720019102097	-0.581540009379387	-0.47661999464035
12683	tD(GUC)J1	0.757719999551773	0.698330008983612	0.609610015153885	0.569200003147125	0.582880002260208	0.60540000796318	0.58953999876976	0.543929988145828	0.519809985160828	0.477649998664856	0.501209995150566	0.487190002202988	0.541339999437332	0.315020003169775	0.0729999992996454	0.163390000164509	0.275509998202324	0.308169996738434	0.307189998030663	0.314050000905991	0.340600007772446	0.369850000739098	0.49995000064373	0.710849988460541	0.995409989356995	1.07222498953342	1.39504998922348	1.41842502355576	1.19102495908737	0.915924981236458	0.769875004887581	0.616125002503395	0.475675001740456	0.460675001144409	0.32922500371933	0.252149999141693	0.243875000625849	0.156424999237061	0.234549999237061	0.284299999475479	0.321024999022484	0.330550000071526	0.334874995052814	0.386225000023842	0.425474993884563	0.531949989497662	0.628574997186661	1.02337500452995	0.858199998736382	0.309350002557039
12733	tR(ACG)J	-0.416490000486374	-0.397709998488426	-0.348030000925064	-0.375679996609688	-0.468099999427795	-0.404309996962547	-0.356730002164841	-0.311810007691383	-0.283550006151199	-0.255680006742477	-0.279940006136894	-0.23813000023365	-0.214290000498295	-0.29433000087738	-0.377229997515678	-0.339800003170967	-0.318620008230209	-0.318689998984337	-0.321940010786056	-0.306830006837845	-0.187739995121956	0.691629989445209	1.54961998462677	1.74110000133514	1.74330999851227	1.765505027771	1.7841550052166	1.77400499582291	1.83285499811172	1.53665004968643	0.853704997897148	0.420635004341602	0.110509999934584	-0.0402999995276332	-0.0054149997420609	-0.00886999981012195	0.00896500042290427	0.0293999999761581	0.0460799996741116	-0.0507800010032952	-0.15850999802351	-0.294655008614063	-0.320984995365143	-0.326254999637604	-0.376110012829304	-0.379440003633499	-0.371804997324944	-0.406314995884895	-0.28587499409914	-0.294540001451969
12963	tY(GUA)J1	-0.0156599998939782	-0.0168349999468774	-0.0543849984183907	-0.12778000459075	-0.110165004432201	-0.0951000008732081	-0.0826400008052588	-0.0798900000751019	-0.0703099973499775	-0.0763499990105629	-0.0710050003603101	-0.0538150006905198	-0.068630000948906	0.0435699995607138	0.160185000300407	0.136879999190569	0.167829998582602	0.173449997603893	0.186280000209808	0.209755003452301	0.244710003584623	0.315755006670952	0.66138499379158	1.20474498867989	1.46861503124237	1.62949998378754	1.70268998146057	1.71094999313355	1.75067001581192	1.59650001525879	1.41202996969223	1.22658001184464	0.516760002076626	-0.0280500009655952	-0.0662900019437075	-0.0263000005856156	0.0222599986940622	0.0936100021004677	0.131040000915527	0.0936100013554096	0.164199995994568	0.425449991226196	0.515269982814789	0.448640006780624	0.440829995274544	0.368920007348061	0.251349997520447	0.13581999912858	0.0636900000274181	0.0285599997267127
12967	tR(UCU)J1	0.227145003527403	0.132330001145601	0.140374998003244	0.168095000088215	0.285565003752708	0.302305001020432	0.365274998545647	0.3916100025177	0.468864998221397	0.651514995098114	0.787479993700981	0.889664989709854	1.05021498799324	0.80531499683857	0.486325000226498	0.470630000531673	0.428145000338554	0.299770007282495	0.265605006366968	0.316604995727539	0.26388999465853	0.213520004041493	0.744115003943443	1.04467498660088	1.13226002454758	1.25406999588013	1.38725001811981	1.34723998308182	1.34945002794266	1.53701002597809	1.98779995441437	1.89256998300552	1.35516999959946	0.829590010643005	0.383720001578331	0.352230000495911	0.341050001978874	0.253940004110336	0.190340004861355	0.213640002906322	0.227880004048347	0.268759998679161	0.295500007271767	0.348139995336533	0.221729998290539	0.328579998016357	0.487639996409416	0.51550999879837	0.492220008373261	0.471219989657402
12970	tD(GUC)J2	0.289975002408028	0.300475001335144	0.375624999403954	0.393150001764297	0.482474997639656	0.670424997806549	0.800499990582466	0.897574990987778	1.05882498621941	0.756724998354912	0.476975001394749	0.472649998962879	0.414975002408028	0.289750006049871	0.269375007599592	0.322874993085861	0.23354999627918	0.262700005434453	0.791024997830391	1.04842498898506	1.14780002832413	1.26234999299049	1.38985002040863	1.34184998273849	1.3565000295639	1.55449001789093	2.03064994812012	1.855479991436	1.28548000454903	0.789960008859634	0.357580000162125	0.35837000310421	0.330750000476837	0.245710004866123	0.190910004079342	0.213660003244877	0.232970003783703	0.268489998579025	0.307500007748604	0.332159994542599	0.244169998168945	0.317870000004768	0.505409997701645	0.518239998817444	0.484330004453659	0.472529989480972	0.491789999604225	0.495400002598762	0.503760004043579	0.517890000343323
12999	tD(GUC)J3	0.880225002765656	0.863574996590614	0.612649999558926	0.228974994271994	0.19692499563098	0.148649998009205	0.173174995929003	0.183199997991323	0.192074999213219	0.103000001050532	0.0612750006839633	0.177625002339482	0.287599995732307	0.342500001192093	0.413075007498264	0.422874994575977	0.536275014281273	0.697299987077713	0.862924993038177	1.13504998385906	1.33452495932579	1.31202498078346	1.35835003852844	1.28242501616478	1.27472501993179	1.38135002851486	1.72591999769211	1.67030998468399	1.20438000559807	0.406189996004105	0.178809995949268	0.14865999519825	0.163609997928143	0.207739996910095	0.121509997546673	0.0688200008124113	-0.0651900015771389	0.0429700009524822	0.168350002169609	0.214860002696514	0.203849996626377	0.127569998800755	0.184000001847744	0.208480000495911	0.441880005598068	0.809950000047684	1.31651998758316	1.46594996452332	0.866609984636307	0.572079998254776
13002	tR(UCU)J2	0.630735009908676	0.601495003700256	0.640819990634918	0.578265008330345	0.879635000228882	0.858284994959831	0.682470001280308	0.232684994488955	0.202154994755983	0.1525499984622	0.16596499606967	0.184999997168779	0.191444998979568	0.116180001758039	0.0591650003567338	0.160815003141761	0.280659994482994	0.338160002231598	0.411365006864071	0.410044996440411	0.530905011296272	0.676479989290237	0.843074989318848	1.10766998827457	1.31687496304512	1.3173999786377	1.35711003541946	1.28523001670837	1.27490001916885	1.37155003547668	1.68317999839783	1.70558998584747	1.27537000179291	0.447309997677803	0.194789995253086	0.149189995229244	0.159639997780323	0.210059997439384	0.128839997202158	0.0768300004303455	-0.054160001501441	0.0242800012230873	0.155150001496077	0.215940003097057	0.206849996745586	0.135029998421669	0.17235000282526	0.208769999444485	0.388870005309582	0.791699999570847
13013	tV(AAC)J	-0.0237450009677559	-0.0302849989850074	-0.0375749999657273	-0.0643300006166101	0.0601449999958277	0.470774982869625	0.513595008850098	0.535619986057281	0.546565008163452	0.580385008454323	0.583885008096695	0.584469991922379	0.608715000748634	0.904289999604225	1.07333999574184	1.21875497102737	1.2752149939537	1.28589001297951	1.27818501591682	1.28744499087334	1.32983002066612	1.31011496186256	1.57159002423286	1.89801502227783	1.9301000058651	1.8493999838829	1.5314000248909	1.25674998760223	1.04499995708466	0.911249995231628	0.579550012946129	0.472199991345406	0.560100018978119	0.465749993920326	0.439049988985062	0.449149996042252	0.617200016975403	0.691549986600876	0.700349986553192	0.655250012874603	0.306599996984005	0.18384999781847	0.193499997258186	0.196099996566772	0.145500000566244	0.107450000941753	0.13994999974966	0.0708999987691641	-0.143800001591444	-0.204250000417233
13046	tM(CAU)J1	3.43255001306534	3.44587498903275	3.74472498893738	3.52877503633499	2.94907504320145	1.70917499065399	0.913800001144409	0.524474993348122	0.476599991321564	0.396675005555153	0.344399996101856	0.298274993896484	0.272175006568432	0.17437500320375	-0.135200003162026	-0.247175000607967	-0.287349998950958	-0.347350001335144	-0.38272500038147	-0.415049999952316	-0.257999997586012	0.257275003939867	0.852475002408028	1.28197500109673	1.39344996213913	1.50804001092911	1.58859000205994	1.56267000436783	1.54900003671646	1.55215001106262	1.77462999820709	1.11443000733852	0.544679999351501	0.414100012183189	0.284360000491142	0.230849999189377	0.227180002629757	0.234140001237392	0.218430000543594	0.202540002763271	0.218160006403923	-0.0981699995696545	-0.333870005607605	-0.38836000263691	-0.364580002427101	-0.35560000538826	-0.367960000038147	-0.398480010032654	-0.505899995565414	-0.650330013036728
13071	tG(GCC)J1	-0.012640000320971	-0.0244000002741814	-0.0546700015664101	-0.0369199994951487	-0.00137999970465899	0.138960002362728	0.182489995658398	0.173529995977879	0.15535000115633	0.183590003848076	0.1944600045681	0.197630003094673	0.25615000128746	0.42433999478817	0.366960003972054	0.433800002932549	0.535180002450943	0.581910020112991	0.596219998598099	0.605449986457825	0.569510000944138	0.682820004224777	1.02962000370026	1.31170002222061	1.4050400018692	1.43947502970695	1.47795003652573	1.49309995770454	1.47382497787476	1.52100002765656	1.06397500634193	0.791749998927116	0.667600005865097	0.620425015687943	0.612874999642372	0.609825000166893	0.615075007081032	0.600375011563301	0.613574996590614	0.495500005781651	0.40472499281168	0.32107499986887	0.276825003325939	0.263375006616116	0.246050000190735	0.266875006258488	0.284675002098083	0.28082500398159	0.197599997743964	0.024550000205636
13106	tK(CUU)J	0.0288749998435378	-0.101575001142919	-0.144850000739098	-0.326725009828806	-0.388200007379055	-0.369274996221066	-0.314174994826317	-0.31462500244379	-0.301650002598763	-0.254949994385242	-0.254600003361702	-0.11387500166893	0.0931750014424324	0.131949998438358	0.161649998277426	0.148150000721216	0.141824997961521	0.143424995243549	0.213849999010563	0.356274999678135	0.719975017011166	1.61304998397827	1.99972498416901	2.22710001468658	2.27312499284744	2.29858996868134	2.27320005893707	2.15898003578186	2.03018001317978	1.53317000865936	0.735199999809265	0.235769999027252	0.127679998427629	0.0803299993276596	0.0778400033712387	0.0513000015169382	0.0511699989438057	0.0581599999219179	0.117909999936819	0.155810000002384	0.227849999070168	0.224719998240471	0.15857999920845	0.157759998738766	0.187179999053478	0.169850002229214	0.098420000821352	0.0820400007069111	0.0791899997740984	0.0997300036251545
13109	tW(CCA)J	0.230040004849434	0.209150002896786	0.204169996082783	0.202639997005463	0.226440000534058	0.319380003213882	0.272989997267723	0.260539995133877	0.232840000092983	0.250699999928474	0.254230004549027	0.273329994082451	0.298519995808601	0.194799999892712	0.171850003302097	0.152740001678467	0.223090001940727	0.230490000545979	0.226490001380444	0.2461600035429	0.28068999350071	0.312850001454353	0.843489998579025	1.24495002031326	1.42256001234055	1.50682502985001	1.7408250272274	2.02167505025864	2.18572497367859	2.39932495355606	2.4667249917984	2.10645002126694	1.42862498760223	0.80765001475811	0.428650006651878	0.282399997115135	0.223049998283386	0.241975001990795	0.223649997264147	0.222349997609854	0.22392500191927	0.273200005292892	0.263825006783009	0.110750001389533	-0.137099999468774	-0.288575008511543	-0.276174999773502	-0.25364999845624	-0.222450003027916	-0.188400004059076
13121	tM(CAU)J2	0.318270003795624	0.312479999661446	0.290000000596046	0.284490004181862	0.207089997734874	-0.104759998060763	-0.406759992241859	-0.390310001373291	-0.398620000481606	-0.409300005435944	-0.403560009598732	-0.412089997529984	-0.408789995312691	-0.0503700013738126	0.24132999330759	0.413510003685951	0.420690003037453	0.449079996347427	0.471589997410774	0.492580005526543	0.535630017518997	0.777400004863739	1.04016001224518	1.26446000337601	1.39819996356964	1.48997996449471	1.52163000106812	1.4871299803257	1.47648500800133	1.51180499792099	0.887304991483688	0.240510001778603	0.0813200018368661	-0.0686400012113154	-0.096025000885129	-0.102235000580549	-0.0788050021976233	-0.100485000386834	-0.114110000059009	-0.268615001812577	-0.479435004293919	-0.492504993081093	-0.486330004036427	-0.478415003418922	-0.499119997024536	-0.489340007305145	-0.475965012609959	-0.44599499553442	-0.352424998581409	-0.293045000731945
13128	tL(UAA)J	0.116275001317263	0.234625000506639	0.107974998652935	-0.147425003349781	-0.124649997800589	-0.000775000546127558	0.00877499982016161	-0.0226250006235205	-0.095125000923872	-0.0831249989569187	-0.0603750012814999	-0.064825002104044	-0.0295749995857477	-0.0493499990552664	-0.0497250014450401	0.027950000250712	0.231750003993511	0.328024998307228	0.302474990487099	0.354625009000301	0.428899995982647	0.788374990224838	1.40684998035431	1.73225000500679	1.87952503561974	1.86633996963501	1.81020001173019	1.57891997098923	1.37017997503281	0.966419988870621	0.794609987735748	0.817569994926453	0.858300000429153	0.844879990816116	0.807499998807907	0.880750006437302	0.879960000514984	1.17303997278214	1.22510998249054	0.914740008115768	0.380139999091625	0.245220001041889	0.364379996061325	0.359639990329742	0.354549989104271	0.376619997620583	0.340800005197525	0.210179999470711	0.0521400013938546	-0.252470002695918
13299	tM(CAU)J3	0.56778998374939	0.571299988031387	0.588550001382828	0.646099990606308	0.653990006446838	0.529830014705658	0.538370007276535	0.545489996671677	0.545699995756149	0.525620007514954	0.500570002198219	0.470859998464584	0.453260007500648	0.462700003385544	0.439350005984306	0.429920002818108	0.393270000815392	0.406170001626015	0.404760006070137	0.398170006275177	0.417430004477501	0.521029990911484	0.755800020694733	0.868810003995895	1.05315998792648	1.10789504647255	0.973190003633499	0.862660005688667	0.740985003113747	0.420989991724491	0.370820000767708	0.366465003788471	0.368334992229938	0.317014995217323	0.337830002605915	0.380905003845692	0.396149997413158	0.385374993085861	0.361534997075796	0.106634997529909	-0.103890001634136	-0.102670000493526	-0.124889996275306	-0.134300001710653	-0.129095000401139	-0.146570003405213	-0.219190003722906	-0.200294997543097	-0.238724996894598	-0.272320008277893
13314	tS(AGA)J	0.596784989535809	0.0974199994467199	-0.00616500012110919	-0.0439750008285046	-0.0585350003093481	-0.12897999919951	-0.247694998979568	-0.348899990320206	-0.497244992852211	-0.354069992899895	-0.151725000888109	-0.146120001003146	-0.147545001283288	-0.144299999624491	-0.304439999163151	-0.353834994137287	-0.16437999792397	-0.0332849994301796	0.0483050007373095	0.090684999153018	0.186960003897548	0.450345003604889	0.848400032520294	1.19139999747276	1.57245998978615	1.52090001106262	1.52468999624252	1.58564002513885	1.59234001636505	1.45300002098083	1.28270995616913	0.500500005483627	0.109250003099442	-0.0653299994766712	-0.0775799993425608	-0.204340001195669	-0.219840002059937	-0.207789997756481	-0.20286999642849	-0.11400999724865	-0.0463100001215935	-0.0933699987828732	-0.168900003284216	-0.173820005357265	-0.135300002992153	-0.157260006666183	-0.195340003073215	-0.269890002906322	-0.589560008049011	-0.82153999209404
13337	tG(GCC)J2	0.0205650000832975	0.000225000036880374	0.0775150002446026	0.157279996946454	0.0924199990928173	0.207045003771782	0.303180000931025	0.329770004749298	0.328765004873276	0.306815004348755	0.282374998927116	0.267264999449253	0.287639997899532	0.320755000412464	0.204960004240274	0.177620001882315	0.21768000498414	0.249659997969866	0.266785003244877	0.29399501234293	0.306915009021759	0.530674999952316	1.21281502246857	1.69959502220154	1.76997503638268	1.75081003904343	1.75995999574661	1.76460003852844	1.76945004463196	2.13221995830536	2.11688001155853	1.07865998744965	0.31666000187397	0.250099995732307	0.25210999250412	0.1533999979496	0.119850000739098	0.111129999160767	0.0875999994575977	0.0671200014650822	0.0396600000560284	-0.113320001214743	-0.224300001561642	-0.270029997825623	-0.251560011506081	-0.251570001244545	-0.250269994139671	-0.231499996781349	-0.254799993336201	-0.374329996109009
13352	tR(CCU)J	0.301719999313354	0.277359998226166	0.268010002374649	0.268989995121956	0.226119999587536	0.21741000264883	0.179039996862412	0.232949997484684	0.390470001101494	0.478740012645721	0.521010020375252	0.53008998632431	0.484409999847412	0.387060007452965	0.278510001301765	0.311249992251396	0.276919993758202	0.212279996275902	0.195510001480579	0.196719995141029	0.201199994981289	0.663560000061989	1.52972001433373	1.98138996362686	2.04787005186081	2.18155008554459	2.28402507305145	2.31069999933243	2.31870001554489	2.27939999103546	1.95935001969337	1.4515999853611	1.17280000448227	0.976274996995926	0.83975000679493	0.764174997806549	0.787300005555153	0.788649991154671	0.807574987411499	0.859850004315376	0.83194999396801	0.51299998909235	0.274974994361401	0.27207500487566	0.262125007808208	0.241700004786253	0.230475001037121	0.192749999463558	0.125375000759959	0.052000000141561
13359	tD(GUC)J4	0.378574998676777	0.3692999958992	0.320084995031357	0.353974993526936	0.409175005555153	0.42133000344038	0.442119982838631	0.498734998703003	0.527049997448921	0.540534994006157	0.534694984555244	0.537469992041588	0.453110003471375	0.389110004901886	0.319984997808933	0.315989995002747	0.274264992773533	0.318224991858006	0.363859991729259	0.356155000627041	0.371420007944107	0.586295007169247	1.22937000691891	1.49368002414703	1.92539499402046	2.14567999839783	2.15784995555878	2.14168002605438	2.12456998825073	2.10750002861023	1.37546998262405	0.849149996042252	0.653989994525909	0.448299992084503	0.383070001006126	0.341840004920959	0.382490003108978	0.258630004525185	0.121649997681379	0.00174999982118607	-0.056519999075681	-0.129200001060963	-0.212129998207092	-0.269290006160736	-0.309780004620552	-0.332619991898537	-0.245370003581047	-0.202870000898838	-0.229930000007153	-0.219959998130798
13366	tY(GUA)J2	-0.0423599988222122	-0.0821900002658367	-0.0981600023806095	-0.114679999649525	-0.0910200022161007	0.0968600019812584	0.140580002218485	0.195899997651577	0.230869999527931	0.229569999873638	0.240349997580051	0.2559799939394	0.175809998810291	0.159669997543097	0.0311299998313189	0.101759998500347	0.104769999533892	0.140169997513294	0.183820000290871	0.172970004379749	0.209519997239113	0.340989995002747	0.915900003910065	1.59110997915268	1.61308997869492	1.64692997336388	1.57050501704216	1.56708000302315	1.42437499165535	1.22125499248505	0.931929993629456	0.767594987154007	0.614839994907379	0.537725025415421	0.49860500395298	0.439695002138615	0.397785006463528	0.403105004131794	0.292640002071857	0.261574999243021	0.321784997731447	0.310220006108284	0.169715005904436	0.190279994904995	0.182055001705885	0.192805000394583	0.178585002571344	0.150494999438524	0.0991099987179041	0.0229250000789762
13542	tL(UAG)J	0.788819992542267	0.815830016136169	0.788639986515045	0.889220005273819	0.808219993114471	0.858769983053207	0.88079000711441	0.881649994850159	0.855320000648499	0.837499982118607	0.786689972877502	0.666790002584457	0.797079998254776	0.784839993715286	0.67422000169754	0.646250015497208	0.678229987621307	0.708409982919693	0.711549991369247	0.735600000619888	0.722740012407303	0.717179989814758	1.01603997945786	1.6505900144577	1.98059993982315	1.9202399969101	2.14222500324249	2.31383509635925	2.45639506578445	2.47718002796173	2.74428997039795	2.73089501857758	2.37168999910355	1.97639999389648	1.40811498761177	0.915400022268295	0.758880004286766	0.744134998321533	0.720749989151955	0.716809985041618	0.695320016145706	0.612055018544197	0.557465001940727	0.515909993648529	0.418675005435944	0.348220008611679	0.375850002467632	0.375670000910759	0.375315003097057	0.414970003068447
13856	tT(CGU)K	0.462289994955063	0.544390004873276	0.568960005044937	0.721510004997253	0.763730019330978	0.70113000869751	0.705799984931946	0.689069992303848	0.721199983358383	0.788349997997284	0.798999989032745	0.683500003814697	0.42535001039505	0.642870002985001	0.703440004587173	0.71153998374939	0.700870001316071	0.686899995803833	0.695839995145798	0.689910018444061	0.833140015602112	1.13168003559113	1.41266998052597	1.57360000610352	1.69037996530533	1.73962500691414	1.68965002894402	1.64014998078346	1.56679999828339	1.22124998271465	1.14972500503063	1.11779999732971	1.09557500481606	1.10387501120567	1.12880000472069	1.18174999952316	1.21327501535416	1.33764997124672	1.41830000281334	1.41157501935959	1.40689998865128	1.20492500066757	0.950624987483025	0.509899996221066	0.337375000119209	0.29789999127388	0.251425001770258	0.222300004214048	0.193649999797344	0.150724999606609
13895	tN(GUU)K	0.488984993100166	0.482725010812283	0.494400000572205	0.475659990310669	0.403904990851879	0.380085000395775	0.408800004422665	0.48190999776125	0.545915001630783	0.57639998793602	0.645454996824265	0.756780001521111	0.856349992752075	0.997470018267631	0.945820009708405	0.901245006918907	0.904999989271164	0.935904973745346	0.928145006299019	0.910300016403198	0.96492500603199	1.13071001172066	1.4064949631691	1.61053000092506	1.80710002183914	1.93824999332428	1.95552995204926	2.02037992477417	2.0291999578476	1.65164003372192	1.05299999713898	0.667120003700256	0.647910016775131	0.58099000453949	0.504170006513596	0.418260008096695	0.353960004448891	0.328770005702972	0.349539995193481	0.38586999475956	0.307029992341995	0.240780004858971	0.121339999884367	0.0620999991893768	0.0687300015240908	0.0959800027310848	0.0819300018250942	0.0525500003248453	0.0754200007766485	-0.00464000143110752
13928	tL(UAA)K	0.0344500004313886	0.0495050008408725	0.0603100001811981	0.0783050004392862	0.0792800005525351	0.262730005383492	0.421934998035431	0.406439997255802	0.531360010802746	0.555505019426346	0.557894998788834	0.495884990692139	0.428254993259907	0.408775007724762	0.267189996689558	0.227674999088049	0.284100005030632	0.28779499232769	0.288105003535748	0.302630013227463	0.369190008938313	0.596110001206398	0.929670003056526	1.38691999912262	1.57845999002457	1.62221003770828	1.7190299987793	1.79842998981476	1.76277003288269	1.407239985466	0.837979990243912	0.806340003013611	0.870079982280731	0.792319983243942	0.698059993982315	0.696980005502701	0.633629977703094	0.636750012636185	0.897610020637512	0.701030004024506	0.57749000787735	0.533069986104965	0.553769999742508	0.485249987244606	0.483509999513626	0.488440003991127	0.45722000002861	0.446189999580383	0.506149998307228	0.332230007648468
14029	tE(UUC)K	0.172834999859333	0.127399997040629	0.0320699982345104	0.418439991772175	0.405160003900528	0.337219993770123	0.292189991474152	0.293420003354549	0.310764999687672	0.311055001616478	0.310840006172657	0.2932000041008	0.227689999341965	0.665490004420281	0.765209990739822	0.788145011663437	0.820405015349388	0.823980012536049	0.852974978089333	0.880169999599457	0.889579999446869	0.812385001778603	1.04936502575874	1.24884502887726	1.28363000750542	1.18942996263504	1.14698001146317	1.05939001441002	0.905390000343323	0.753899994492531	0.430609992146492	0.380869999527931	0.43719000518322	0.44510999917984	0.461110001802444	0.483839991688728	0.530960005521774	0.623919993638992	0.810249990224838	0.718360012769699	0.5278500020504	0.412380012869835	0.395730003714561	0.382909992337227	0.35302999317646	0.352729997038841	0.291750004887581	0.282349996268749	0.243340004980564	0.122089996933937
14076	tR(UCU)K	0.357180005311966	0.370460012555122	0.357560002803803	0.322950008511543	0.25407999753952	0.197729994356632	0.060860002040863	0.0943900011479855	0.072069999948144	0.0441500004380941	0.0516900014132261	0.0460400000214577	0.0326999997720122	-0.0380399990826845	0.0556500010192394	0.129969998449087	0.148520001769066	0.18412000387907	0.186489999294281	0.239730001986027	0.318209996819496	0.599049997329712	1.180499958992	1.48465996980667	1.65187002420425	1.67273998856545	1.68283002376556	1.59662498235703	1.63749503493309	1.51294996142387	1.07381497919559	0.567339998483658	0.40978499352932	0.3449049949646	0.337065011262894	0.308890010416508	0.223349998146296	0.14337500128895	0.0443949991837144	-0.0812900006771088	-0.203950001299381	-0.203355000168085	-0.237959998846054	-0.273475004732609	-0.28738499879837	-0.235944999754429	-0.205415000021458	-0.426764991879463	-0.47481499761343	-0.483895003795624
14171	tK(CUU)K	0.329649996757507	0.34472000002861	0.333830010890961	0.311230000853539	0.366159999370575	0.688599979877472	0.710070008039475	0.813350009918213	0.795079982280731	0.793320000171661	0.814509987831116	0.840619993209839	0.90233998298645	0.813510012626648	0.769580018520355	0.782759988307953	0.745760017633438	0.842090004682541	0.75935999751091	0.77986997961998	0.750019979476929	0.875500011444092	0.974459999799728	1.16281003952026	1.30040999650955	1.42606502771378	1.64368497133255	1.84041000008583	1.64679997563362	1.49285496473312	1.40600001811981	1.25171499252319	1.10813997387886	0.945924997329712	0.819564986228943	0.751780000329018	0.747434997558594	0.829040011763573	0.885075014829636	0.836690008640289	0.875515004992485	0.800250005722046	0.811175006628037	0.873579996824265	0.940555009245873	0.967370003461838	1.00822502076626	0.797749984264374	0.473309995234013	0.348730003833771
14206	tA(AGC)K1	0.189719997346401	0.205339998006821	0.202849999070168	0.19212000221014	0.151669998466969	0.114909997582436	0.0757499985396862	0.103069999068975	0.157020000368357	0.149590000510216	0.100249997526407	0.0645099993795157	0.0727799985557795	0.220380000770092	0.239859999716282	0.363260000944138	0.42435000538826	0.428990003466606	0.467180001735687	0.480240008234978	0.474289998412132	0.446319997310638	0.598959991335869	0.936849993467331	1.13922001123428	1.10387501120567	1.08394998311996	1.14972501993179	1.08977502584457	1.02274997532368	0.791050001978874	0.725724995136261	0.770449995994568	0.760524988174438	0.805600017309189	0.83117501437664	0.850224986672401	0.921850010752678	1.23747499287128	1.41705003380775	1.09869999438524	0.682274989783764	0.794224992394447	0.724549993872643	0.672324985265732	0.642549991607666	0.619450002908707	0.625174999237061	0.618750005960464	0.637325003743172
14382	tW(CCA)K	0.589354997873306	0.542620003223419	0.51991500556469	0.531404998898506	0.594805002212524	0.543610009551048	0.514830011129379	0.49445498585701	0.304495005309582	0.256340005248785	0.23526000007987	0.0936050016433001	0.0145849987864494	0.299189996346831	0.442740008234978	0.384345005452633	0.510339993238449	0.589344993233681	0.662020006775856	0.690009996294975	0.74408999979496	0.723044988512993	1.08045998811722	1.83655500411987	2.43213500976562	2.63733994960785	2.68922007083893	2.89199995994568	2.82012994289398	2.43949003219605	2.21108002662659	1.6728600025177	0.963790035247803	0.773210006952286	0.716070002317429	0.660240000486374	0.608589994907379	0.57956999540329	0.573330003023148	0.5494500041008	0.544669985771179	0.512669998407364	0.582090014219284	0.623940020799637	0.627929997444153	0.650289976596832	0.618099993467331	0.599709993600845	0.593639993667603	0.597219997644424
14398	tV(AAC)K1	0.396915002167225	0.377134998142719	0.355574987828732	0.33668499737978	0.324839995801449	0.229710000008345	-0.00065000094473362	-0.00357499999809079	-0.00521500007016584	-0.0259250003378838	-0.0296700006816536	-0.0826600011438131	-0.144320002198219	-0.230869998037815	-0.193654998554848	0.00273000001907349	0.0811649998184294	0.128525000438094	0.147959999367595	0.138004998490214	0.304134995490313	0.483744993805885	0.868625000119209	1.09707496762276	1.25345999598503	1.38252999782562	1.50133000612259	1.54548001289368	1.54950997829437	1.48839002847672	1.86384998559952	1.41264003515244	1.01182001829147	0.958810025453568	0.879050010442734	0.843419998884201	0.824809986352921	0.834930002689362	0.849730008840561	0.811500018835068	0.768890005350113	0.504030001163483	0.526789996027947	0.529759991168976	0.525169986486435	0.525719994306564	0.44305998980999	0.402080002427101	0.3733000010252	0.193329998850822
14409	tH(GUG)K	0.775429999828339	0.811010026931763	0.822650015354156	0.793689996004105	0.575590008497238	0.402870005369186	0.438790008425713	0.454449990391731	0.449699985980988	0.422700008749962	0.399589991569519	0.436640009284019	0.168710005283356	0.207299998402596	0.198840001225471	0.18672000169754	0.171070000529289	0.179850001633167	0.173649999499321	0.122290003299713	0.341359999775887	0.762180006504059	0.957330006361008	1.05001001358032	1.12795001268387	1.1994749546051	1.23414996266365	1.2425400018692	1.23663000464439	1.12268502116203	0.86030001938343	0.457575008273125	0.304015012085438	0.213425002247095	0.0988599978387356	0.080900003015995	0.0904749985784292	0.0849350020289421	0.0802200015634298	0.0110500004142523	0.0448000005446374	0.00485999998636544	0.00207999981939793	-0.0268800010439008	-0.0715299995616078	-0.0653949987143278	-0.0814149998128414	-0.134484995901585	-0.0973599977791309	-0.074915000423789
14551	tV(AAC)K2	0.415209992229938	0.422620007395744	0.404459999501705	0.319469994306564	0.24470000565052	0.184455000609159	0.185725002735853	0.186474998295307	0.196395004540682	0.184515003114939	0.208514999598265	0.407234992831945	0.608990007638931	0.629359999299049	0.515999981760979	0.529354998469353	0.538725003600121	0.524689993262291	0.529700019955635	0.466929993033409	0.452465008199215	0.506789992749691	1.30511001944542	1.60644498467445	1.73632503151894	1.77079999446869	1.75024998188019	1.7226499915123	1.67585003376007	1.38374996185303	1.00935000181198	0.825300008058548	0.455900013446808	0.00105000054463744	-0.0625999998301268	-0.0455500017851591	-0.089599996805191	-0.0689499992877245	-0.1241500005126	-0.134999997913837	-0.256649993360043	-0.329349994659424	-0.299550011754036	-0.374199986457825	-0.405300006270409	-0.324399992823601	-0.350099995732307	-0.373500004410744	-0.386600002646446	-0.414250001311302
14735	tL(CAA)K	0.0634400013834238	0.0630899995565414	0.0301500003784895	0.0359700005501509	0.0599000003188849	0.0472700007259846	0.129740002006292	0.151440002769232	0.116249999403954	0.183959998190403	0.307039996981621	0.346709993481636	0.3127700060606	0.319539996981621	0.410569995641708	0.462880003452301	0.530180013179779	0.597819995880127	0.628429985046387	0.64699000120163	0.730519998073578	1.04311999678612	1.82450001239777	2.35175998210907	2.55759003162384	2.56880502700806	2.62711503505707	2.65360505580902	2.61614495515823	2.4918399810791	2.13187005519867	1.43219501078129	0.971094992756844	0.706825006008148	0.51621001213789	0.322669994831085	0.224179998785257	0.193144998699427	0.192505001276731	0.133234998583794	-0.0109850011765957	-0.458499994874001	-0.672534996271133	-0.689770004153252	-0.681300002336502	-0.653555005788803	-0.629339995980263	-0.600464996695518	-0.554659989476204	-0.518454995751381
14803	tR(ACG)K	0.27309500426054	0.286195009946823	0.302840003371239	0.356120005249977	0.466920006275177	0.720659995079041	0.741179996728897	0.751879999041557	0.755635017156601	0.753745001554489	0.75040000975132	0.722535014152527	0.640370011329651	0.781675001978874	0.803874996304512	0.768484994769096	0.820670014619827	0.833419990539551	0.831225010752678	0.849449992179871	0.945375007390976	1.39549500346184	1.91497493386269	2.33850492238998	2.59211999177933	2.5783499956131	2.55485007762909	2.42675995826721	2.21443004608154	1.57501002550125	0.899819999933243	0.780179995298386	0.710279989242554	0.686309999227524	0.665239995718002	0.644429981708527	0.651740002632141	0.782959997653961	0.804909986257553	0.719299989938736	0.730930000543594	0.78788999915123	0.77107001543045	0.801660001277924	0.828100007772446	0.735519993305206	0.665050011873245	0.47192000746727	0.354130005836487	0.276109993457794
14846	tD(GUC)K	0.142329996824265	0.144110000878572	0.135225000977516	0.174510001391172	0.305420003086328	0.37019499540329	0.295724999904633	0.300650002062321	0.31805998980999	0.347599993646145	0.325305007398129	0.363719995319843	0.264914994686842	0.0560599987860769	0.171124996617436	0.170944999158382	0.203740000724792	0.203170001506805	0.197144997119904	0.211824997514486	0.202829997986555	0.777449974417686	1.34198998808861	1.50707000494003	1.72162498235703	1.79308001995087	1.91097997426987	1.90678004026413	1.94173001050949	2.4592800617218	2.79195995330811	2.35374999046326	1.69550002813339	0.873860001564026	0.770809996128082	0.527810007333755	0.491069993376732	0.470400005578995	0.467680010199547	0.466509997844696	0.426989996433258	0.351089999079704	0.085810000449419	-0.129330002702773	-0.210990002006292	-0.262799999117851	-0.255070003867149	-0.234679999947548	-0.241080003976822	-0.29821998924017
14853	tA(AGC)K2	0.545585006475449	0.484879992902279	0.471169996261597	0.495804999768734	0.639085021615028	0.666175010800362	0.552874998748302	0.559795014560223	0.562210005521774	0.511295005679131	0.520919987559319	0.499630013108254	0.44741500467062	0.24217000156641	0.218895002454519	0.174270001798868	0.0742899997159839	0.0822099993005395	0.126909996941686	0.108085001632571	0.135515001043677	0.423795007169247	1.16544501781464	1.35709502100945	1.47228998541832	1.43159995079041	1.41900999546051	1.38524000644684	1.37722997665405	1.27816001176834	1.14844998121262	0.879919993877411	0.622949993610382	0.474290007352829	0.499290013313293	0.526620012521744	0.569130003452301	0.562760013341904	0.586310005187988	0.610829997062683	0.653749984502792	0.706999999284744	0.732529985904694	0.749350011348724	0.756930005550384	0.841179990768433	0.817070019245148	0.745230007171631	0.653520023822784	0.539100009202957
14985	tK(UUU)K	0.949569994211197	0.905849993228912	0.89006000161171	0.883600008487701	0.909600019454956	0.899040013551712	0.725910007953644	0.281419993937016	0.173640003800392	0.217720001935959	0.225380001962185	0.245490001142025	0.25903000831604	0.209500001370907	0.213559997081757	0.420059990882874	0.626019996404648	0.6998399913311	0.808359998464584	0.947120004892349	0.953349983692169	1.0497200012207	1.41793001890182	1.67109999656677	1.85610002279282	1.98317503929138	2.03187504410744	1.9415500164032	1.87912499904633	2.10574996471405	2.21105003356934	1.86537504196167	1.04555001854897	1.01897503435612	0.878499999642372	0.779324993491173	0.764774993062019	0.752749994397163	0.742399990558624	0.718775004148483	0.702150002121925	0.541975013911724	0.202250000089407	0.253624998033047	0.258275005966425	0.295450001955032	0.280175007879734	0.292900010943413	0.296675004065037	0.251624994911253
15279	tP(UGG)L	-0.016884999955073	-0.0236649999860674	0.0287599988747388	0.0407249998766929	0.0904750011861324	0.105055003240705	0.100964999571443	-0.0102550012990832	-0.0939649999141693	-0.102755000814795	-0.0895699977874756	-0.127825001254678	-0.192580001056194	-0.354690007120371	-0.445140011608601	-0.361430008709431	-0.190319999307394	-0.173755001276731	-0.125674997642636	-0.0868000008165836	0.0236149990465492	0.260090007632971	0.888399985432625	1.30079498291016	1.6279050052166	1.92756003141403	1.84774000644684	1.77049001455307	1.75630997419357	1.60703998804092	1.30367996692657	1.02096998691559	0.852969980239868	0.429350000619888	0.193379998207092	0.074269999191165	-0.0058199998922646	-0.00770999994128943	0.00271999938413501	0.0512800008058548	-0.0378999996930361	0.0417000018060207	0.145310001075268	0.194979998469353	0.206059995293617	0.212520001828671	0.19797999560833	0.316389992833138	0.346429988741875	0.424479991197586
15419	tS(AGA)L	0.156175002455711	0.159750003367662	0.151524998247623	0.0826250012032688	0.0699750012718141	0.00842500058934093	-0.0664999973960221	-0.134075000882149	-0.0823999997228384	-0.0513750007376075	-0.0625499989837408	-0.0697999997064471	-0.0667999996803701	0.0586000015027821	-0.0393249988555908	-0.00792499911040068	0.0462000016123056	0.0596749996766448	0.0912500005215406	0.0957249999046326	0.103199999779463	0.201224995777011	0.776525013148785	1.58732503652573	1.84712499380112	1.86092998981476	1.92951000928879	1.95266999006271	1.91577000617981	1.98649002313614	1.98559004068375	1.39588002562523	0.723390001058579	0.632280004024506	0.542650002241135	0.466900005936623	0.467310002446175	0.466380006074905	0.391989997029304	0.411470007896423	0.471329987049103	0.309169997274876	0.268839994072914	0.329750001430511	0.34629999101162	0.359669986367226	0.402689996361732	0.324600008130074	0.114990000799298	0.114819999784231
15525	tA(UGC)L	-0.102499998640269	0.00989999924786389	0.105925001204014	0.220600003376603	0.376550003886223	0.414274998009205	0.350900001823902	0.384550005197525	0.404875010251999	0.437125004827976	0.466899998486042	0.448850013315678	0.368475012481213	0.221525005996227	0.233975000679493	0.293925002217293	0.314125008881092	0.270799998193979	0.194775000214577	0.1938749961555	0.353750005364418	0.898675002157688	1.24252498149872	1.31552496552467	1.37712502479553	1.33454003334045	1.33752002716064	1.24516997337341	1.17105000019073	0.917999994754791	0.435820004343986	0.320079997181892	0.385580003261566	0.488190007209778	0.523030012845993	0.514020001888275	0.454279997944832	0.431389996409416	0.466660007834435	0.49193999171257	0.46095999777317	0.418060001730919	0.383419990539551	0.424069994688034	0.436210006475449	0.602890020608902	0.494739997386932	0.434079989790916	0.41586999297142	0.400470006465912
15836	tR(ACG)L	0.234979999065399	0.222170005738735	0.29634000658989	0.330010002851486	0.309649994969368	0.232110007107258	0.395480006933212	0.394269996881485	0.520349997282028	0.667049992084503	0.684770005941391	0.708859997987747	0.741630011796951	0.752909988164902	0.555109998583794	0.532920005917549	0.567740017175674	0.472480008006096	0.326800000667572	0.247189994156361	0.221189996600151	0.481920009851456	0.930489999055862	1.51613999605179	1.69766002893448	1.65907496213913	1.69510000944138	1.75222501158714	1.74955001473427	1.65870001912117	1.47954997420311	0.708625011146069	-0.0138999987393618	-0.289849996566772	-0.257450003176928	-0.249774996191263	-0.256825007498264	-0.294875010848045	-0.329925000667572	-0.283474996685982	-0.319750003516674	-0.459775015711784	-0.64665000140667	-0.746624991297722	-0.701674997806549	-0.672374993562698	-0.661724984645844	-0.718850001692772	-0.76180000603199	-0.779799997806549
15937	tD(GUC)L1	0.549025020003319	0.604515010118485	0.631725010275841	0.697584986686707	0.746000000834465	0.719524985551834	0.582070001959801	0.551710015535355	0.568924999237061	0.557964980602264	0.551760005950928	0.544215017557144	0.479090017080307	0.314690006524324	0.175030001997948	0.179884996265173	0.225429996848106	0.262919989228249	0.269975003600121	0.280959998071194	0.268575000762939	0.620100001990795	1.14985504150391	1.4106350004673	1.42350002527237	1.42863003015518	1.43603999614716	1.4318500161171	1.42156999111176	1.57403999567032	1.57495999336243	0.808890020847321	0.546579998731613	0.495109996199608	0.43034999370575	0.404859998822212	0.406399998068809	0.424569997191429	0.404349993169308	0.158839999511838	-0.13868999928236	-0.215870000422001	-0.21000000089407	-0.219439996778965	-0.227259995043278	-0.232519996166229	-0.233280003070831	-0.197110000252724	-0.285140000283718	-0.260710000991821
15992	tQ(UUG)L	-0.676164996623993	-0.670770001411438	-0.610214987397194	-0.521500000357628	-0.663139998912811	-0.66550001502037	-0.583740001916885	-0.512120014429092	-0.483439989387989	-0.490230005979538	-0.47807000130415	-0.498590010404587	-0.349565003812313	-0.309534993767738	-0.36270000487566	-0.31131000071764	-0.267925006151199	-0.223694996535778	-0.171634996682405	-0.131059996783733	-0.0582099981606007	0.0704749977216124	0.675929987430573	1.0468199968338	1.18294501304626	1.30895000696182	1.36579996347427	1.35199999809265	1.18285000324249	1.12440001964569	0.776300013065338	0.511699989438057	0.315349996089935	0.151699997484684	0.138549998402596	0.162349998950958	0.188699997961521	0.174750000238419	0.41584999859333	0.361900001764297	0.178799994289875	0.0769500033929944	-0.0280499998480082	-0.0404000002890825	-0.0309500005096197	-0.0677499994635582	-0.10615000128746	-0.149899996817112	-0.152550004422665	-0.224799998104572
16322	tL(UAG)L1	0.473489990830421	0.487355011701584	0.500154995918274	0.423840001225471	0.293059992045164	0.220410000532866	0.176805003732443	0.183435001969337	0.152664998173714	0.184050004929304	0.179995000362396	0.264169999957085	0.541220012307167	0.709035003185272	0.759680005908012	0.769350025057793	0.741159978508949	0.727665013074875	0.747219973802567	0.742364990711212	0.721015006303787	0.829205003380775	0.977019986510277	1.3384999871254	1.61405001878738	1.73971996307373	1.78341996669769	1.81648999452591	1.76789000034332	1.49153997898102	1.26870001554489	1.04799999594688	0.560409989953041	0.28712000399828	0.100090002641082	0.0306700000539422	-0.0256300006061792	-0.0319799998775125	0.0237599995918572	-0.0141100004315376	0.0282200001180172	0.10656999796629	0.259199999272823	0.542210006713867	0.593339997529984	0.63785001039505	0.614860022068024	0.504039993882179	0.38902000784874	0.195539997518063
16334	tI(UAU)L	-0.0999499969184399	-0.116330002993345	0.0127200001850724	0.025929999165237	0.0812200014479458	0.259929995983839	0.352649986743927	0.336660000681877	0.363120001554489	0.380119997262955	0.317900007963181	0.29410999417305	0.268759998679161	0.0801400005817413	0.00601000040769577	0.0132399994181469	0.0352799993008375	0.0145199994556606	0.0660999981686473	0.133700002729893	0.30665999352932	0.810209977626801	1.54778003692627	1.83346999883652	1.75412002801895	1.79557497501373	1.91352003216743	1.84345002174377	1.51578502655029	1.61426001191139	1.65456998944283	1.191985014081	0.482674989104271	0.141615004092455	0.20348499789834	0.160134995728731	0.15987000092864	0.168024995923042	0.149484995752573	0.17427000105381	0.301710007339716	1.37328501492739	1.86792001724243	1.42876499295235	0.897914999723434	0.505530007183552	0.501760019361973	0.497949989140034	0.47635499984026	0.443120001256466
16390	tL(CAA)L	-0.0806700009852648	-0.0243499998003244	0.0247800003737211	-0.0402800008654594	-0.21627000272274	-0.420969998836517	-0.437440010905266	-0.410909986495972	-0.465880000591278	-0.511889991164207	-0.494390016794205	-0.525699988007545	-0.429379993677139	-0.304600001871586	-0.375039997696877	-0.403250005841255	-0.262019996345043	-0.196450001001358	-0.187130004167557	-0.17521999925375	-0.151750001683831	0.0260799989104271	0.488219994306564	0.890160006284714	1.47233002185822	1.52569001317024	1.56912497282028	1.6189050257206	1.66191996335983	1.47544495463371	1.39011000394821	1.2128800034523	0.841515013575554	0.339434997737408	0.20579000338912	-0.0942200027406216	-0.407700011134148	-0.404105000197887	-0.393999999761581	-0.487420000135899	-0.587589991092682	-0.606844985485077	-0.64640998840332	-0.671859994530678	-0.671909990906715	-0.726550000905991	-0.777529984712601	-0.745230001211166	-0.628100025653839	-0.594550022482872
16426	tA(AGC)L	1.05548996925354	0.98814999461174	0.95230997800827	0.878449994325638	0.958440029621124	1.02670999765396	0.944269996881485	0.931169986724854	0.935890001058578	0.961659985780716	0.978010010719299	0.99145998954773	1.04599001407623	0.836869990825653	0.80971000790596	0.837450009584427	0.833490002155304	0.81642000079155	0.799950009584427	0.7853600025177	0.733259981870651	0.801050007343292	1.30340000987053	1.65420995950699	1.77224996089935	1.88052502274513	1.87397503852844	1.81962502002716	1.79472500085831	1.75380003452301	1.30297499895096	0.824574992060661	0.330999992787838	-0.0326500004157424	-0.151900002732873	-0.0214750003069639	0.0873499996960163	0.204699996858835	0.272450000047684	0.339724995195866	0.356600008904934	0.445075012743473	0.560774996876717	0.534575015306473	0.426599994301796	0.342049993574619	0.31852500140667	0.220324996858835	0.0874749999493361	0.0329250004142523
16493	tV(AAC)L	0.244019997119904	0.245140001177788	0.254390008747578	0.27112999856472	0.286120000481606	0.218520002067089	0.208899995684624	0.215040002763271	0.292049998044968	0.345340001583099	0.38890999853611	0.398910003900528	0.326600006222725	0.236429995298386	0.147190001606941	0.193419997394085	0.24241000264883	0.207240003347397	0.207709996402264	0.199319998919964	0.241749998927116	0.552610009908676	1.1397900223732	1.40220999717712	1.36588996648788	1.27094002962112	1.30341999530792	1.36316002011299	1.27528001070023	1.34641999602318	1.17252997756004	1.04202999472618	0.986950021982193	1.0417700111866	1.04554499983788	0.860454973578453	0.705245000123978	0.507054996490478	0.248054998368025	0.175274994969368	0.0852100007236004	0.0364250001497567	-0.0184000005945563	-0.0949350006878376	0.0965499991551042	0.127730001136661	0.289884995669127	0.345799998939037	0.407485000789165	0.425159996747971
16604	tL(UAG)L2	-0.346004992723465	-0.352009999752045	-0.107035004906356	0.151080002821982	0.212475004047155	0.201899999380112	0.384589999914169	0.41300999969244	0.388439998030663	0.420600000023842	0.388345003128052	0.315679989755154	0.328419987857342	0.265960002690554	0.349139995127916	0.396669998764992	0.459970001876354	0.52461000084877	0.598865002393723	0.577019992470741	0.555304992198944	0.826384991407394	1.30888999700546	1.50415499806404	1.6970350086689	1.57115000486374	1.43290001153946	1.48769998550415	1.33875000476837	1.22500002384186	1.16354995965958	0.78354999423027	0.165999997407198	-0.157750004902482	-0.404500007629395	-0.61965000629425	-0.656199991703033	-0.445449993014336	-0.346200004220009	-0.468800008296967	-0.522599995136261	-0.572950005531311	-0.629700005054474	-0.619800001382828	-0.567550003528595	-0.562999993562698	-0.622600018978119	-0.453999981284142	-0.288650006055832	-0.219999998807907
16612	tI(AAU)L1	0.048555001616478	0.0437049986794591	0.042365001142025	-0.0812700003385544	-0.145449998602271	-0.411300005018711	-0.502640007436275	-0.436260005831718	-0.413284991681576	-0.387769995629787	-0.376775012910366	-0.293419992923737	-0.300229997932911	-0.28529999256134	-0.197460000962019	-0.182909999787807	-0.164625005424023	-0.160904999822378	-0.147880002856255	-0.163804999738932	-0.146680003404617	0.0719999961555004	0.954544985294342	1.39296000599861	1.41391497254372	1.45607000589371	1.48676996231079	1.48642998933792	1.49328997135162	1.54586999416351	1.72257997989655	0.974899983406067	0.224459996819496	0.109329999983311	-0.0838499993085861	-0.062070001102984	-0.12432000041008	-0.0760599985718727	-0.0750999994575977	-0.123930000513792	-0.073810001462698	-0.209610000252724	-0.532769995927811	-0.684219992160797	-0.79193999171257	-0.800079989433289	-0.896889984607697	-0.97649000287056	-1.01316002607346	-0.948740011453629
16713	tS(GCU)L	-0.249315001815557	-0.373324999213219	-0.392515008151531	-0.42666500210762	-0.395049996674061	-0.372825010120869	-0.482200014591217	-0.610869991779327	-0.56551998257637	-0.634824997186661	-0.650455006957054	-0.659849977493286	-0.683239990472794	-0.706154996156693	-0.75689500272274	-0.52032999843359	-0.435179990530014	-0.348400002717972	-0.293944998085499	-0.303215007483959	-0.297775000333786	-0.178424997907132	0.199724999908358	0.879879999160767	1.48408501148224	1.7375400185585	1.8138200044632	1.83842997550964	2.01281998157501	2.16015999317169	2.32562005519867	2.44234001636505	2.43139998912811	2.35672993659973	2.31339001655579	2.23984000682831	1.80971003770828	1.41789003610611	0.682349979877472	0.370219996571541	0.283820006251335	0.278600001335144	0.259660005569458	0.252240000665188	0.264899998903275	0.276739999651909	0.295719999074936	0.23430999815464	0.18931000456214	0.359350004792213
16735	tD(GUC)L2	0.156344995647669	0.163749998062849	0.151969996839762	0.12888999953866	0.139449998736382	0.226415002346039	0.211785002797842	0.258004994690418	0.239915000647306	0.279829997569323	0.35395000576973	0.401429989933968	0.544549994170666	0.603359997272491	0.494505006074905	0.506164984405041	0.536985011398792	0.572089996933937	0.567420014739037	0.56005499958992	0.541944998502731	0.578065007925034	0.903719985485077	1.20483502745628	1.27669502496719	1.17865003347397	1.22448997497559	1.06828997135162	0.75443999171257	0.584290021657944	0.457089990377426	0.391530004143715	0.283930000662804	0.223280000686645	0.171179999411106	0.195239999890327	0.260780002176762	0.471750006079674	0.701250004768372	0.680750018358231	0.659369993209839	0.495990005135536	0.379809993505478	0.314679989218712	0.375739991664886	0.350899997353554	0.293329992890358	0.179719997942448	0.0292600002139807	0.0185299996286631
16751	tE(UUC)L	0.688620007038116	0.618260008096695	0.561805012822151	0.521545004844665	0.480569992959499	0.405939996242523	0.280790004134178	0.384375011920929	0.464975003898144	0.50704999268055	0.554305022954941	0.55051501095295	0.525829982757568	0.555599984526634	0.510924980044365	0.472754998505115	0.391109991073608	0.390275001525879	0.404309991002083	0.432589992880821	0.58003501445055	0.719859984517097	1.05994997322559	1.34659000635147	1.66861500144005	1.88020000457764	2.03018997907639	2.04140002727509	1.98331997394562	2.17527995109558	3.09903995990753	2.59747993946075	1.00835001468658	0.257289996743202	-0.125959998369217	-0.231000001728535	-0.241159997880459	-0.226640000939369	-0.236039996147156	-0.248989996314049	-0.220329999923706	-0.261370009183884	-0.297769999504089	-0.503150007128715	-0.501729997992516	-0.547820019721985	-0.575260001420975	-0.624269998073578	-0.579799991846085	-0.569620019197464
16786	tR(CCG)L	0.447199994325638	0.475040003657341	0.32770998775959	0.379779994487762	0.35986000597477	0.259090003371239	0.272549997270107	0.273380008339882	0.183739994466305	0.208489994704723	0.0545999996364117	0.0823099996894598	0.252359999716282	0.298730003833771	0.294210010766983	0.254549998044968	0.349980002641678	0.363800010085106	0.665980017185211	1.100870013237	0.891140007972717	0.969989997148514	1.70775001049042	1.9575199842453	1.93596997261047	2.007585054636	2.17252991199493	2.17547991275787	2.07344505786896	2.14480508565903	1.87000499367714	1.43998497724533	1.15534000992775	0.765334996581078	0.588440006971359	0.462520000338554	0.463959994912148	0.513694989681244	0.519480001926422	0.511470013856888	0.4544100061059	0.483885003626347	0.817289999127388	1.31885500252247	2.22935002446175	2.52548507452011	2.79917505979538	2.8817049741745	2.79225007295609	2.48986496925354
16920	tK(UUU)L	0.354674998670816	0.410225003957748	0.389200009405613	0.407049998641014	0.418999999761581	0.487500004470348	0.451325006783009	0.424725003540516	0.463124997913837	0.496875002980232	0.519249998033047	0.527474999427795	0.54017499089241	0.516699992120266	0.522474996745586	1.0796500146389	2.42680007219315	2.27272498607635	2.30287498235703	2.39877504110336	2.2907999753952	2.21402502059937	2.15295004844666	2.18120008707047	2.20169997215271	2.24005000591278	2.25734002590179	2.16879997253418	2.23892996311188	2.23775005340576	2.22453005313873	1.95288996696472	1.41843999624252	0.416589999198914	0.118080001324415	-0.00312999978195876	-0.0645600013434887	-0.0791200026869774	-0.0574200021103024	-0.0194899999070913	-0.123939998447895	-0.170420004427433	-0.293929997086525	-0.3817999958992	-0.569730007648468	-0.676210010051727	-0.751099991798401	-0.672760009765625	-0.629960012435913	-0.705810010433197
17089	tL(UAA)L	0.37729999423027	0.311975002288818	0.292525008320808	0.273549996316433	0.161825000308454	0.0534000010229647	-0.0810999968089163	-0.148774998262525	-0.130450000986457	-0.0557750016450882	-0.0577500006183982	-0.0797249982133508	-0.111774997785687	-0.000324999913573265	0.115924999117851	0.217850007116795	0.299824997782707	0.30714999884367	0.277424991130829	0.311725005507469	0.347324997186661	0.586974993348122	0.842349991202354	1.17517501115799	1.34452503919601	1.41990000009537	1.50507001876831	1.61469999551773	1.71908997297287	1.72451000213623	1.76205002069473	1.25153000354767	0.768499979376793	0.290219996869564	0.0655099995899946	-0.0979300004430115	-0.158930003643036	-0.180699998140335	-0.229479998350143	-0.232809993624687	-0.424309998750687	-0.641449993848801	-0.588440009951592	-0.516839998960495	-0.459910002350807	-0.473710000514984	-0.519489997625351	-0.590129995346069	-0.549289989471436	-0.52124999165535
17112	tN(GUU)L	0.146500001102686	0.222200004756451	0.323720008134842	0.342649993300438	0.370219996571541	0.515130016207695	0.582699990272522	0.639179986715317	0.712570005655289	0.730120003223419	0.613870012760162	0.62674999833107	0.765870004892349	0.789590001106262	0.705019986629486	0.694230002164841	0.65369998216629	0.626299995183945	0.615539985895157	0.586879998445511	0.608619999885559	0.964740008115768	1.36303997039795	1.64968000650406	1.76282000541687	1.83409997820854	1.8902750313282	1.96362498402596	1.93890002369881	1.5771250128746	0.872125014662743	0.253525000065565	-0.0716000013053417	-0.069225000217557	-0.0876000002026558	-0.101374998688698	-0.121625000610948	-0.143450003117323	-0.124400001019239	-0.0347000006586313	0.0997500019147992	0.250450003892183	0.182774998247623	0.191550001502037	0.200700003653765	0.255375005304813	0.319025002419949	0.257625009864569	0.114724999293685	-0.0287749990820885
17233	tI(AAU)L2	0.0146899996325374	0.0327099993824959	0.0377900008112192	0.0695199985057116	0.1234500028193	0.00776000004261732	0.0445700000971556	0.0687199994921684	0.0726600006222725	0.105479998141527	0.119519999623299	0.126999998837709	0.00867000073194504	0.0590200005099177	0.0547500003129244	0.0545400008559227	0.0767599999904633	0.0688699990510941	0.0569599993526936	0.040650000423193	0.158199995011091	0.611820012331009	1.30289999246597	1.76562000513077	1.85256997346878	1.87851001024246	1.87120004296303	1.83966500163078	1.78009001016617	1.65907502174377	0.881964987516403	0.20828499533236	0.0212900002952665	-0.0682550006080419	-0.0935000006109476	-0.0940950006246567	-0.0873049985617399	-0.105190003290772	-0.326705006510019	-0.38274001032114	-0.467149993777275	-0.534579989314079	-0.54233500957489	-0.500740005075932	-0.505610002577305	-0.549195006489754	-0.526209983229637	-0.538274988532066	-0.787369984388351	-0.741225013136864
17539	tR(UCU)M2	0.249140000343323	0.189129999279976	0.286809995770454	0.392479991912842	0.46013999581337	0.44772000014782	0.447389996051788	0.397239997982979	0.421919995546341	0.447799998521805	0.392059990763664	0.340719991922379	0.387120005488396	0.428150004148483	0.380270007252693	0.430989998579025	0.456120008230209	0.475559997558594	0.534319990873337	0.579189991950989	0.615059995651245	0.711949998140335	1.02699996829033	1.40621998310089	1.55769996643066	1.54992496967316	1.56252500414848	1.63517495989799	1.65107497572899	1.65644997358322	1.34987500309944	1.00487500429153	0.621399998664856	0.516775004565716	0.506674982607365	0.476349994540215	0.365074999630451	0.286650002002716	0.29924999922514	0.281899988651276	0.274950005114079	0.203775003552437	0.11629999987781	-0.00934999994933605	-0.124675000086427	-0.1431749984622	-0.158550001680851	-0.170274998992682	-0.133949998766184	-0.136900000274181
17625	tY(GUA)M1	-0.0868799984455109	9.00001032277942e-05	0.0685499988496304	0.0828600004315376	0.130980002135038	0.398030009865761	0.664139991998672	0.637650007009506	0.533620002865791	0.476929992437363	0.452870002388954	0.472479999065399	0.500960010290146	0.43008000254631	0.346039998531342	0.432130002975464	0.519669985771179	0.571979975700378	0.541529995203018	0.456510010361671	0.38724000453949	0.634649989008903	1.4602999985218	1.83557002544403	1.96452000141144	1.97597500681877	1.90797498822212	1.77137500047684	1.68547502160072	1.45090001821518	1.03602497279644	0.662599995732307	0.426024988293648	0.220674999058247	0.141525000333786	0.110674999654293	0.0743499998934567	-0.0982500012032688	-0.10737500153482	-0.0521999998018146	-0.0816250005736947	-0.209349993616343	-0.253774993121624	-0.251224994659424	-0.292424999177456	-0.218849994242191	-0.197849996387959	-0.335724994540215	-0.335574992001057	-0.38459999114275
17661	tG(GCC)M	0.232339997589588	0.235889993607998	0.202580001950264	0.246070003509521	0.391870003938675	0.410719999670982	0.322279997169971	0.207230006158352	0.167030000686646	0.106930001080036	0.154560001194477	0.260080003738403	0.372880002856255	0.420800000429153	0.44237000644207	0.460449999570847	0.483810004591942	0.501879984140396	0.52613999247551	0.502019980549812	0.455230003595352	0.539229989051819	1.05005999803543	1.49809000492096	1.79492000341415	1.85916503071785	1.90746998786926	1.89116501808167	1.93370997905731	2.18343502283096	2.37026005387306	1.48036998808384	0.805299979448318	0.447654999792576	0.353530003130436	0.581574994325638	0.632650002837181	0.653005000948906	0.613215002417564	0.523869998753071	0.482560002803803	0.37410499304533	0.0836049973964691	-0.684425011277199	-2.26930504441261	-3.05925998687744	-2.95512504577637	-2.7889700293541	-2.13208999037743	-1.59436501264572
17676	tP(UGG)M	0.334299996495247	0.455949991941452	0.503249987959862	0.51884999871254	0.575849980115891	0.583849996328354	0.64180001616478	0.651349991559982	0.708200007677078	0.767399996519089	0.671599984169006	0.604499995708466	0.637299984693527	0.622500002384186	0.651899993419647	0.626150012016296	0.627050012350082	0.629749983549118	0.655499994754791	0.760499984025955	0.7916000187397	0.94174998998642	1.15950000286102	1.53700000047684	1.89730000495911	1.96693999171257	1.9894999563694	1.90887493491173	1.56507999300957	1.39088999032974	1.12900497913361	0.869270002841949	0.7947350025177	0.791974991559982	0.724564990401268	0.694724988937378	0.670870009064674	0.784049990773201	0.866335001587868	1.24946002960205	0.901724991202354	0.570590010285377	0.500144997239113	0.435000002384186	0.413854995369911	0.435099989175797	0.424689994752407	0.390624997019768	0.304259990900755	0.245984996110201
17824	tS(AGA)M	0.328874997794628	0.275610004365444	0.301764999330044	0.368499998748302	0.518724988400936	0.643124985694885	0.572780007123947	0.527975001931191	0.481954988837242	0.503824988007545	0.458329990506172	0.392435003817081	0.254454995691776	0.148204998858273	0.0790550010278821	0.139709996432066	0.142420002818108	0.146170002222061	0.171409999579191	0.181139995157719	0.214374995976686	0.418784986436367	1.12700999081135	1.70923002958298	1.83451002240181	1.89181995391846	1.91289002895355	1.97683004140854	1.98330998420715	2.06224002838135	2.35383999347687	2.31074006557465	2.05179003477097	2.11851003170013	2.03085001707077	1.65699996948242	1.42917001247406	1.31056002378464	1.25403996706009	1.20425999164581	1.17313997745514	1.12804996967316	0.997730016708374	0.997539985179901	0.994400006532669	1.01931000947952	0.863930010795593	0.891510009765625	0.78082999587059	0.616470015048981
17891	tE(UUC)M	-0.0168000000994653	-0.0411499999463558	-0.0376000013202429	-0.172899998724461	-0.255199998617172	-0.265500009059906	-0.365099996328354	-0.396200001239777	-0.401800006628036	-0.403999999165535	-0.392799988389015	-0.346649989485741	-0.346900001168251	-0.138399999588728	-0.128249999135733	0.0235999999567866	0.0372000001370907	0.0817000009119511	0.113950002938509	0.0941000021994114	0.0855499990284443	0.263300001621246	0.76120001077652	0.90404999256134	1.05624997615814	1.10218002200127	1.06853497624397	1.06406004428864	1.07679001688957	1.19827000498772	1.21000999808311	0.973719996213913	0.926335018873215	0.873480013012886	0.770699992775917	0.73357498049736	0.601849994063377	0.572579991817474	0.555439993739128	0.561060017347336	0.563930018246174	0.413274995237589	0.11675999625586	-0.045910000661388	-0.113109998032451	-0.228329997509718	-0.216309998184443	-0.199979998916388	-0.232320003956556	-0.267040006816387
17963	tA(AGC)M1	0.632639983296394	0.570155009627342	0.55903500020504	0.570534977316856	0.557420000433922	0.485294996201992	0.0901150029152632	-0.260424999147654	-0.203885001689196	-0.161744999140501	-0.166109999269247	-0.141064999997616	-0.193880002945662	-0.145274997875094	-0.00742499940097332	0.26593000665307	0.319414995610714	0.311605010926723	0.337964999675751	0.357019998133183	0.401464991271496	0.782775014638901	1.50896497964859	1.80110999345779	1.92904497981071	1.94864003658295	1.9140900015831	1.90111004114151	1.96298999786377	1.90652000904083	1.18055001497269	0.989639985561371	0.882960003614426	0.865299993753433	0.835429984331131	0.81424999833107	0.808820003271103	0.798749995231628	0.814520007371902	0.710849988460541	0.655100005865097	0.630470013618469	0.618200016021728	0.649619996547699	0.642119991779327	0.632420027256012	0.557970023155212	0.557179999351501	0.629099988937378	0.602489995956421
18044	tF(GAA)M	0.373045007884502	0.402049997448921	0.454519997537136	0.534744982421398	0.57310998737812	0.566365012526512	0.618824991583824	0.655579990148544	0.66628999710083	0.674575009942055	0.649895003437996	0.643999993801117	0.67219500541687	0.898454990983009	1.15922501683235	1.17280500531197	1.15596497654915	1.13633998036385	1.13960497975349	1.14142497777939	1.13010001182556	1.12372497916222	1.3447400033474	1.60248500108719	1.99761998057365	2.44489991664886	2.55174994468689	2.47170007228851	2.44879996776581	2.50024998188019	2.83684992790222	2.64674997329712	2.27559995651245	1.7490000128746	1.21349996328354	0.774199992418289	0.482500001788139	0.475449994206429	0.431450009346008	0.362749993801117	0.350299999117851	0.358700007200241	0.375100001692772	0.41465000808239	0.539099991321564	0.555900007486343	0.576199978590012	0.565949976444244	0.533550024032593	0.571150004863739
18060	tH(GUG)M	-0.0749699995853007	-0.029629999678582	0.0418649999424815	0.179169997572899	0.159739996492863	0.150030003488064	0.285179998725653	0.461015011370182	0.486704994738102	0.492425003647804	0.480990001559258	0.439294995367527	0.381564997136593	0.283239997923374	0.247934993356466	0.209485000371933	0.175454996526241	0.220819998532534	0.234309995919466	0.266115007549524	0.49436000585556	0.928439992666245	1.45164001584053	1.80345999598503	2.03077995181084	2.07060995101929	2.04530003070831	2.03958990573883	1.96191999912262	1.65686000585556	1.1313600063324	0.718560004234314	0.592029988765717	0.305120001733303	0.100600001215935	0.00842000041157007	-0.0549600016325712	-0.0407799998298287	-0.0433799999766052	-0.114590000361204	-0.142520000785589	-0.242540000379086	-0.246689999103546	-0.243449994921684	-0.216430003941059	-0.24542999714613	-0.252579993009567	-0.236309999227524	-0.331849989295006	-0.373429998755455
18075	tV(AAC)M1	0.104060000181198	0.215270000696182	0.257750001549721	0.219280000030994	0.197250001132488	0.129110000282526	0.137880001962185	0.232960003614426	0.25697999894619	0.292839996516705	0.165559996664524	0.192909994721413	0.0956999975256622	-0.0279300004243851	-0.0771399982273579	-0.134070000052452	-0.268059998750687	-0.340430000424385	-0.343140003085136	-0.314019989967346	-0.265739993751049	0.394260007143021	1.17103997468948	1.46651998758316	1.46245000362396	1.4586450278759	1.44724001288414	1.45442002415657	1.37640997767448	1.23689500689507	0.903379991650581	0.5585299924016	0.360310007631779	0.239724996685982	0.241004996746778	0.22080500498414	0.263085004687309	0.33055499792099	0.432435001432896	0.468334996700287	0.487935003638268	0.590124988555908	0.65388999581337	0.589795011281967	0.575549986958504	0.59262501001358	0.423039992153645	0.233614999055862	0.25667499601841	0.301789996027946
18078	tW(CCA)M	-0.174500000476837	-0.122099997475743	0.0781499996781349	0.321340000629425	0.336560007929802	0.377800005674362	0.403910002112389	0.421769994497299	0.49172999560833	0.569450002908707	0.568939971923828	0.531829991936684	0.32035000026226	0.29359999448061	0.258260005712509	0.272209998965263	0.259340004622936	0.197970002889633	0.182469998300076	0.16310999840498	0.546689993143082	1.03955003023148	1.31796998977661	1.45408998727798	1.56051000356674	1.61175499558449	1.68453000187874	1.81077997684479	1.88964496254921	2.01321499347687	2.30159504413605	2.4208700299263	2.14090501666069	1.80836499929428	1.20360501110554	0.762365010380745	0.652225011587143	0.656385001540184	0.694620016217232	0.692990025877953	0.690225014090538	0.624614995718002	0.575390002131462	0.672960010170937	0.687140014767647	0.600885009765625	0.581505009531975	0.579115000367165	0.593110001087189	0.62447497844696
18178	tV(AAC)M2	0.398939996957779	0.418689998984337	0.498500010371208	0.58460998237133	0.608079990744591	0.571494978666305	0.622864997386932	0.613674977421761	0.616200000047684	0.600100001692772	0.558360007405281	0.502939985692501	0.429854996502399	0.616165009140968	0.50411498695612	0.471969999372959	0.475985004007816	0.500284992158413	0.514664989709854	0.533744987845421	0.593170008063316	0.573325005173683	0.963619983196259	1.50755998492241	1.66186497211456	1.7566499710083	1.80389994382858	1.82695001363754	1.73114997148514	1.73890000581741	1.66914999485016	1.64139997959137	1.0869500041008	0.437600009143353	-0.300700001418591	-0.327299997210503	-0.277500003576279	-0.263099998235703	-0.23505000025034	-0.218550004065037	-0.216699995100498	-0.181800000369549	-0.0250499993562698	0.210400000214577	0.221600003540516	0.900949984788895	0.899300009012222	1.57080000638962	1.33594998717308	0.581500008702278
18267	tD(GUC)M	1.65659502148628	1.72878999710083	1.67955996990204	1.33585498332977	1.29799998402596	1.25797501206398	1.25065498352051	1.22540503144264	1.24737003445625	1.33329000473022	1.31803500056267	1.29877997636795	1.19829499721527	1.03288999199867	0.810019984841347	0.807369983196259	0.814234986901283	0.815664991736412	0.817620006203651	0.815445014834404	0.778600016236305	0.724554997682571	1.43276000618935	2.24008500576019	2.35168492794037	2.39594006538391	2.36259002685547	2.35706005096436	2.24976997375488	2.07005999088287	1.53799998760223	0.95799999833107	0.548470002412796	0.558890008926392	0.561060017347336	0.544300007820129	0.561850017309189	0.540469992160797	0.56771000623703	0.597299998998642	0.647489994764328	0.473519995808601	0.322719997167587	0.196489997208118	0.0693999983370304	0.00841000014916062	0.0415099989622831	0.0442799989134073	0.0159500000998378	-0.0761700004339218
18302	tK(CUU)M	0.0483000004664063	0.0317700004205108	0.0292799996212125	-0.0231800001114607	-0.198445002734661	-0.196914999932051	-0.179225002229214	-0.178744996339083	-0.182095000892878	-0.178675000369549	-0.17808999940753	-0.161755000054836	0.104165001958609	0.281550009548664	0.219240007549524	0.202885001152754	0.188959999382496	0.215714997053146	0.262354995310307	0.288370007276535	0.373615007102489	0.617854996025562	1.06943001449108	1.30675999522209	1.39495000839233	1.44580998420715	1.43849002122879	1.43156003952026	1.4358300447464	1.3319500207901	1.43717000484467	1.15332996845245	0.869879996776581	0.76055999994278	0.578989994525909	0.587310004234314	0.613580006361008	0.630830001831055	0.661120003461838	0.666209995746613	0.673610007762909	0.67095999121666	0.686480003595352	0.952490025758743	0.848269993066788	0.640680009126663	0.720309990644455	0.633330011367798	0.559589993953705	0.532299989461899
18358	tL(CAA)M	-0.0376800000667572	-0.0400699999183416	-0.0489199995994568	-0.0683499991893768	0.0451500009745359	0.398489993810654	0.683239996433258	0.708200013637543	0.7514399766922	0.770939981937408	0.800610017776489	0.867160022258759	0.870969998836517	0.668699991703033	0.353539997339249	0.324849992990494	0.342930001020432	0.318969997763634	0.338690003752708	0.371219998598099	0.395890000462532	0.499630007147789	0.830039989948273	1.52568000555038	1.77217999696732	1.98642501235008	2.22877496480942	2.41072505712509	2.46075004339218	2.25457501411438	2.39994996786118	2.57510006427765	2.38157498836517	2.1292749941349	1.78832501173019	1.35160002112389	0.91202500462532	0.832449987530708	0.78405000269413	0.762824982404709	0.719549983739853	0.618000000715256	0.406775005161762	0.0710000023245811	-0.215400002896786	-0.361424997448921	-0.368899993598461	-0.381174996495247	-0.361900001764297	-0.358175002038479
18522	tM(CAU)M	0.0825749989598989	0.123099999502301	0.0559249995276332	0.110324997454882	-0.00930000026710331	-0.0178499994799495	-0.0436750005465001	-0.0551500003784895	-0.0591250015422702	-0.0680500008165836	-0.0583999995142221	-0.0687250010669231	-0.079975001513958	0.0400000000372529	0.323550008237362	0.408925011754036	0.436475001275539	0.426550000905991	0.427349999547005	0.444475002586842	0.460975006222725	0.928850010037422	1.63602501153946	1.90055003762245	1.95184996724129	2.02706997394562	1.98615005016327	1.88532999753952	1.85606000423431	1.74110999107361	0.994640004634857	0.676959985494614	0.717719995975494	0.717190003395081	0.689400011301041	0.692189985513687	0.642970013618469	0.574990010261536	0.434910002350807	0.237790001183748	0.0559000000357628	-0.0647000014781952	-0.073759999871254	-0.0545200008898973	-0.0256300007924438	0.0302100006490946	0.114239998161793	0.181800000369549	0.335480001568794	0.376840001344681
18549	tV(AAC)M3	-0.399404998123646	-0.41351500749588	-0.372854998707771	-0.333820001780987	-0.337985002994537	-0.336509988456965	-0.273934992402792	-0.253689999133348	-0.224225002527237	-0.21572999805212	-0.237960001081228	-0.318500010669231	-0.249735005013645	0.162889997847378	0.359829995036125	0.353015002608299	0.387349997460842	0.373205000162125	0.384865009784699	0.402045007050037	0.402645008265972	0.399495001137257	0.7504300147295	1.39671501517296	1.55658494830132	1.60439999103546	1.6947700381279	1.69398998022079	1.66650997400284	1.70250999927521	1.66053000688553	0.827989995479584	0.498230010271072	0.353549998998642	0.251139996945858	0.227160000801086	0.223499998450279	0.23066999912262	0.202399995923042	0.0591600008308888	-0.178569996356964	-0.553500002622604	-0.480689990520477	-0.497720018029213	-0.480620008707047	-0.474899992346764	-0.472729998826981	-0.50181999206543	-0.470849990844727	-0.273349998891354
18887	tR(UCU)M1	-0.231650001555681	-0.211744999885559	-0.205474999547005	-0.265819992870092	-0.241114996373653	-0.0775700010359287	-0.0643350018188357	-0.082960001192987	-0.0752299983054399	-0.0794750008732081	-0.0675649989396334	-0.0730000015348196	-0.0612100008875132	-0.09947499781847	-0.0413299994543195	-0.069620000384748	-0.0219100000569597	-0.0282699990319088	-0.0315200005657971	-0.0018849999178201	0.0668950001010671	0.291074996441603	0.677389995753765	1.13683500289917	1.49710003733635	1.69144996404648	1.79954000711441	1.87469999790192	1.8203800201416	2.0414600610733	1.91742998361588	1.33980003595352	0.9589399933815	0.802119994163513	0.575540006160736	0.513739973306656	0.506840002536774	0.522920006513596	0.486030000448227	0.310109999775887	0.182519997656345	-0.0330599989742041	-0.196080003678799	-0.179839999973774	-0.215470004081726	-0.233799996972084	-0.238359999656677	-0.253779998421669	-0.060360000282526	-0.0308099994435906
18935	tA(AGC)M2	0.0520949999801815	0.0737299988046289	0.151090002804995	0.121234998106956	0.140385001152754	0.345254997909069	0.342990000545979	0.338324998319149	0.416294994950294	0.449115006625652	0.426779997348785	0.430365000665188	0.429635006189346	0.196450001746416	0.185889998823404	0.133559998124838	0.151270001381636	0.167159995436668	0.148884998634458	0.0422250006347895	-0.00999000018382503	0.369140007262104	0.989510002732277	1.35657502412796	1.44683999419212	1.29220002889633	1.08109998703003	0.91754999756813	0.8783999979496	0.736349999904633	0.539250016212463	0.397349998354912	0.429649993777275	0.412750005722046	0.40004999935627	0.468200013041496	0.405849993228912	0.50670000910759	0.546499982476234	0.958000004291534	0.78370001912117	0.261949993669987	0.214800000190735	0.194499999284744	0.19200000166893	0.191899999976158	0.171350002288818	0.00384999997913837	-0.279450006783009	-0.500849992036819
19030	tQ(CUG)M	0.311974994838238	0.329180009663105	0.33104500323534	0.334334997832775	0.417920005321503	0.368424999713898	0.345689991116524	0.345020008087158	0.333935010433197	0.329035003483295	0.314270009100437	0.404139991104603	0.484980005025864	0.383150003105402	0.187844996154308	0.152084998041391	0.165059996023774	0.0794849999248981	0.0710499983280897	0.057010000012815	0.0696599991992116	0.110065003484488	0.419585008919239	0.709790000319481	0.803925004601479	0.992309957742691	1.18179997205734	1.21010000705719	1.26749999523163	1.41335998773575	2.17402998209	2.01788002252579	1.25129002332687	0.771850007772446	0.683939987421036	0.662439984083176	0.643430000543594	0.654699993133545	0.657390010356903	0.667159986495972	0.666629987955093	0.745800000429153	0.788770008087158	0.861069989204407	0.845679992437363	0.861019998788834	0.83860000371933	0.865190005302429	0.861729997396469	0.739980006217957
19085	tY(GUA)M2	0.444375002384186	0.493914990127087	0.54277999997139	0.585480007529259	0.600400021672249	0.63444499373436	0.562325012683868	0.511585003137588	0.616265004873276	0.69054499566555	0.645850014686584	0.612869998812675	0.5894749969244	0.66855001449585	0.611365005373955	0.683994996547699	0.775150007009506	0.755020001530647	0.818065002560616	0.888049998879433	0.91565999686718	1.01570497751236	1.54067997336388	2.12357007861137	2.26359504461288	2.38865003585815	2.4720400094986	2.55520002841949	2.49559996128082	2.22144999504089	1.7777200460434	1.29224996566772	1.06388996839523	0.740190017223358	0.611340004205704	0.562280011177063	0.517019999027252	0.516759997606277	0.513919985294342	0.488240006566048	0.372410008311272	0.296530005335808	0.31931999027729	0.350819993019104	0.347230005264282	0.327079993486404	0.306130003929138	0.2394700050354	0.14293999671936	0.1457200050354
19458	tG(UCC)N	0.301550003886223	0.364160004258156	0.371059989929199	0.25004999935627	0.175180000066757	0.140770002454519	0.186279994249344	0.25349999666214	0.260500001907349	0.190420000255108	0.114030001312494	0.223430001735687	0.270440000295639	0.196849997341633	0.188539998233318	0.132399998605251	0.0748799994587898	0.0866999991238117	0.135069999843836	0.152249997854233	0.409089997410774	1.4061300098896	1.4836899638176	1.55915999412537	1.65548000335693	1.76574001312256	1.78486496806145	1.77206498384476	1.63080001473427	1.46093002557755	1.02210998535156	0.633284994959831	0.390004996955395	0.301349997520447	0.283214996755123	0.294455005228519	0.315804994106293	0.280864994227886	0.257414996623993	0.227519998699427	0.143750003352761	0.152050001546741	0.159419994801283	0.0991800025105476	0.0882350027561188	0.0296900003217161	-0.0317000008188188	-0.0379399998113513	-0.0522799987345934	0.0882799984887242
19461	tN(GUU)N1	0.308499991893768	0.303575005382299	0.22392500191927	0.189249999821186	0.211324997246265	0.209050003439188	0.100225001573563	-0.00405000057071447	-0.0369750000536442	-0.052050000987947	-0.0364499995484948	-0.0187750002369285	-0.00904999859631062	0.187250001356006	0.205825004726648	0.273049995303154	0.324774995446205	0.320875003933907	0.331450000405312	0.333125002682209	0.398324996232986	0.743524983525276	1.6430250108242	2.16104996204376	2.10234996676445	1.92552999258041	1.96461999416351	1.86738996505737	1.65133998394012	1.25355000495911	0.646579998731613	0.511560007929802	0.489039999246597	0.57014998793602	0.532799988985062	0.532079994678497	0.525749987363815	0.515880006551743	0.549350011348724	0.449950009584427	0.377890002727509	0.30881000161171	0.309109997749329	0.297959998250008	0.24329000711441	0.310780003666878	0.272980001568794	0.282560001313686	0.224920003116131	0.24028000831604
19468	tT(AGU)N1	0.755750006437302	0.774509978294373	0.780289989709854	0.733619999885559	0.470299991965294	0.268539991974831	0.244719998538494	0.26423000395298	0.282620000839233	0.314060005545616	0.315329992771149	0.246239998936653	0.192389996349812	0.110730000585318	0.0474500015377998	0.0137899998575449	0.00664999992586672	-0.00181000011507422	-0.0364500002935529	0.0185500004328787	0.171990000084043	0.645309996604919	1.13308002948761	1.34723999500275	1.45115995407104	1.51372498273849	1.51964998245239	1.56540003418922	1.52525001764297	1.2531750202179	0.929725006222725	0.826499983668327	0.521725002676249	0.157599994912744	0.111800000071526	0.103499999269843	0.124699998646975	0.162324998527765	0.1735749989748	0.164449997246265	0.154524995014071	0.116824997588992	0.0980499982833862	0.151500001549721	0.0996750015765429	0.065875000320375	0.0119000002741814	-0.0602500019595027	-0.196475006639957	-0.217975001782179
20040	tF(GAA)N	0.463509994745255	0.39156000316143	0.258680006861687	0.18466000109911	0.206779997050762	0.17073999941349	0.0735799983143806	0.108500001952052	0.0960899986326695	0.0708999998867512	0.211489995568991	0.270009998977184	0.257729996740818	0.284929999709129	0.318349996209145	0.344350007176399	0.352160006761551	0.352649992704391	0.362459996342659	0.510709998011589	1.08122002482414	1.6419300198555	1.68745001554489	1.8101900100708	1.81942001581192	1.84949495792389	1.89059504270554	1.75658499002457	1.47931500673294	1.2920850455761	1.2359299659729	1.03717000186443	0.933900010585785	0.816379997134209	0.740709999203682	0.604054996371269	0.489779998362064	0.495330002903938	0.372135004401207	0.281205004453659	0.170020001381636	-0.0116599995875731	-0.0268649998353794	-0.0728300011716783	-0.100659999623895	-0.141254997998476	-0.115844998508692	-0.125035002827644	-0.335114988684654	-0.552429990470409
20184	tL(CAA)N	0.966475009918213	0.864324986934662	0.681275010108948	0.647800013422966	0.770075023174286	0.765825003385544	0.527375012636185	0.514674991369247	0.51367498934269	0.499549999833107	0.511850014328957	0.518900014460087	0.398349996656179	0.0968750016763806	0.0838499972596765	0.170624993741512	0.182649996131659	0.19157500192523	0.209300000220537	0.2136500030756	0.275624994188547	0.578974992036819	1.44719998538494	2.04517495632172	2.27932494878769	2.32658996582031	2.34085998535156	2.38141996860504	2.37611997127533	2.33429996967316	2.05135005712509	1.41876001358032	0.936170023679733	0.655350014567375	0.356240013241768	0.181010001897812	-0.0358300004154444	-0.101579999923706	-0.182829999923706	-0.189290001988411	-0.174249996244907	-0.292540000379086	-0.494559991359711	-0.532110017538071	-0.45741999745369	-0.478559991717339	-0.42564999461174	-0.449489995837212	-0.511410003900528	-0.51347000002861
20352	tD(GUC)N	0.197139997035265	0.23778500109911	0.294350004196167	0.372959996759891	0.446274997293949	0.413694988191128	0.319334998726845	0.351420003175735	0.426840005815029	0.481269991397858	0.499219983816147	0.487905007600784	0.374459993839264	0.371854996681213	0.487549990415573	0.646880000829697	0.727034997940063	0.792500007152557	0.709455016255379	0.579804983735084	0.519830003380775	0.567925000190735	0.747140002250671	1.04498502612114	1.44611997008324	1.8467099905014	2.08558006286621	2.43521001338959	2.73612005710602	2.89129991531372	2.78125994205475	2.67424998283386	2.5148699760437	2.08677991628647	1.28498002290726	0.683799988031387	0.391709998250008	0.365749996900558	0.379990008473396	0.351129996776581	0.32974000275135	0.326279991865158	0.284020000696182	0.0999500006437302	-0.0432099983096123	-0.119590001553297	-0.208650004863739	-0.174979995191097	-0.184179994463921	-0.167740003764629
20403	tP(UGG)N1	0.429814989864826	0.437830001115799	0.539810007810593	0.570170000195503	0.521385017037392	0.674694991111755	0.731304982304573	0.68918998837471	0.709230008721352	0.705775016546249	0.607674995064735	0.470274998247623	0.437685005366802	0.30373999401927	0.201520001143217	0.268624995648861	0.291150006651878	0.272870004177094	0.262804996967316	0.306354993581772	0.454774993658066	0.801395002007484	1.28446499109268	1.67053500413895	1.87871497273445	1.9052500128746	2.18463995456696	2.1811999797821	2.13926005363464	1.96369004249573	1.68029001951218	1.42716003656387	1.01368998885155	0.686239987611771	0.587810003757477	0.610920000076294	0.642250001430511	0.647100007534027	0.676010006666183	0.687760019302368	0.682240015268326	0.758120006322861	0.985409998893738	1.02537997364998	1.08449000120163	0.947199988365173	0.682900005578995	0.578539997339249	0.487060007452965	0.402429994940758
20441	tT(AGU)N2	0.362724989652634	0.400274991989136	0.412200011312962	0.413325004279613	0.373599998652935	0.282925006002188	0.217949997633696	0.185850001871586	0.253174997866154	0.260850001126528	0.248750004917383	0.260150000452995	0.289574988186359	0.216299999505281	0.213949996978045	0.212700001895428	0.338175006210804	0.369350008666515	0.377475000917912	0.378474988043308	0.402624994516373	0.638024985790253	1.10332502424717	1.41925001144409	1.50619998574257	1.52841999530792	1.57336999177933	1.5112900018692	1.51646003723145	1.45617998838425	1.04927999377251	0.794250005483627	0.642319989204407	0.541459989547729	0.489159995317459	0.506870001554489	0.549859994649887	0.404209995269775	0.209009994566441	0.184870003163815	0.195300003886223	0.193490000069141	0.200599998235703	0.174890002608299	0.120390003174543	0.0879000008106232	0.102289998531342	0.0592799983918667	0.0743999980390072	0.0760500021278858
20444	tP(UGG)N2	0.197069999575615	0.227449998259544	0.229269997775555	0.230950003862381	0.178590002655983	0.133259996026754	0.147940000146627	0.0939699996262789	0.106960000097752	0.194389998912811	0.29525999724865	0.272899994254112	0.189869999885559	0.243249994516373	0.268880000710487	0.340450000762939	0.38631999194622	0.360699993371964	0.293779990077019	0.291569995880127	0.473480001091957	0.852490001916885	1.20494997501373	1.52940001487732	1.68798003196716	1.83032500743866	2.01674997806549	2.04214996099472	2.02887493371964	2.07324999570847	2.69262498617172	2.92584997415543	2.57785004377365	2.16597509384155	1.57677501440048	0.982124984264374	0.838674992322922	0.773224994540215	0.733399987220764	0.725925013422966	0.724325001239777	0.714049994945526	0.700224995613098	0.645924985408783	0.462574996054173	-0.0315500013530254	-0.13162500411272	-0.158224999904633	-0.16482499986887	-0.173175003379583
20452	tI(AAU)N1	-0.5557000041008	-0.475050002336502	-0.45100000500679	-0.51350000500679	-0.64190000295639	-0.522349998354912	-0.445950001478195	-0.446100011467934	-0.412250012159348	-0.467749997973442	-0.486149996519089	-0.42399999499321	-0.216499991714954	-0.422250002622604	-0.41609999537468	-0.381650000810623	-0.32379999756813	-0.290350005030632	-0.236400000751019	-0.240750007331371	-0.242400005459785	0.58100001513958	1.31169998645782	1.53560000658035	1.56330001354218	1.55521495938301	1.58845501542091	1.55419001579285	1.55168499946594	1.42107494473457	0.727320000529289	0.712204989790916	0.813749974966049	0.829964995384216	0.823694998025894	0.812435001134872	0.808450013399124	0.806920000910759	0.839840000867844	0.800085005164146	0.552445015311241	0.506025010347366	0.526245009899139	0.534779995679855	0.52618000805378	0.507804995775223	0.491224992275238	0.506700012087822	0.534595003724098	0.516484990715981
20529	tI(AAU)N2	-0.61249498128891	-0.553020003437996	-0.55031002163887	-0.560074996948242	-0.523524989187717	-0.405580006539822	-0.424965004622936	-0.419074995815754	-0.447719997167587	-0.459364987909794	-0.40021500736475	-0.421864995360374	-0.432034994661808	-0.431835000216961	-0.494245000183582	-0.492405000329018	-0.446849991381168	-0.399305002391338	-0.377325001358986	-0.406385000050068	-0.316535006312188	0.160124997666571	0.748219993710518	0.91517998278141	1.06708996295929	1.17480999231339	1.21842002868652	1.25228996276855	1.25840001106262	1.66591995954514	1.50915001630783	1.03919999599457	0.8673200070858	0.771350002288818	0.779049998521805	0.789969980716705	0.810859990119934	0.873199981451035	0.887940013408661	0.948979979753494	1.24673004150391	1.45752003192902	1.67674996852875	1.80069998502731	1.48778002262115	1.27239000201225	0.793230015039444	0.593669992685318	0.450240007042885	0.404210007190704
20600	tP(AGG)N	-0.0475199996028095	0.00687500028871	-0.000660000182688236	0.0114199997857213	-0.0587200008332729	-0.11752000413835	-0.163715002685785	-0.186735001951456	-0.222025002539158	-0.378574998676777	-0.412959998846054	-0.44167500063777	-0.0479549975018017	-0.0383099994971417	-0.0944399995729327	-0.00113500040024519	0.0466699991375208	0.087394998036325	0.0942699991166592	0.0668550003319979	0.0704000007361174	0.567395014315844	1.21229499280453	1.59181999564171	1.6576299726963	1.64599996805191	1.55965999364853	1.60611001253128	1.50574998855591	1.35261999368668	1.22279003858566	1.08268001079559	1.04815000295639	1.06301997900009	1.06529004573822	1.11442997455597	1.01242995262146	0.910449987649918	0.832880008220673	0.750939989089966	0.658419996500015	0.643590009212494	0.619059997797012	0.601869994401932	0.6235799908638	0.713120007514954	0.808210015296936	0.965210008621216	1.89165006875992	2.79970006942749
20603	tN(GUU)N2	-0.00574000049382448	-0.0980099994689226	-0.032139999512583	-0.0589699971722439	-0.454150001704693	-0.409039998054504	-0.376299998164177	-0.213400003314018	-0.188490001857281	-0.159660002589226	-0.115480004251003	-0.0560300007462502	0.0134799998253584	0.000309999845921993	0.00500000026077032	-0.0520799995400012	0.00214999997988343	0.0749499998986721	0.0819799996912479	0.0844599977135658	0.360640014708042	1.36029000282288	1.66073002815247	1.94656003713608	2.03154006004333	1.90543496012688	1.97382498979568	2.02814989089966	2.00065002441406	1.66193999052048	1.37825500369072	0.81214000582695	0.581424996256828	0.419090008735657	0.501764988899231	0.536524990200996	0.541220015287399	0.550395020842552	0.559055012464523	0.586104992032051	0.677175009250641	0.76900001168251	0.724235010147095	0.609195002913475	0.532784986495972	0.487145005166531	0.441980008780956	0.460595001280308	0.330740001797676	0.135204996913671
20822	tL(UAA)N	0.489600002765656	0.597150000929833	0.660109975934029	0.782484990358353	0.820439994335175	0.945320007205009	0.880894991755486	0.874215012788773	0.847519996762276	0.885370007157326	0.900175020098686	0.976235017180443	1.0524100124836	1.07543496489525	1.25523497462273	1.37317500114441	1.36914000511169	1.53818001151085	1.60049498677254	1.60194997191429	1.57736504077911	1.6954400241375	1.79210997819901	2.04656004905701	2.11569005250931	2.15897002220154	1.89298003911972	1.79881998300552	1.82134001255035	1.8395100235939	2.05843005180359	1.63526000976562	0.517989993095398	0.146410000324249	0.157070001959801	0.172380001842976	0.170449997484684	0.16649000197649	0.152370001375675	0.0910600006580353	0.0679399996995926	0.275329993665218	0.330580005049706	0.323579996824265	0.340519997477531	0.34206999540329	0.33570000231266	0.311660003662109	0.371929997205734	0.307820007205009
21147	tG(UCC)O	-0.35899500399828	-0.357800000905991	-0.341965003311634	-0.290394999086857	-0.317249995470047	-0.483480001986027	-0.464190001785755	-0.447275008261204	-0.43511500954628	-0.431154999136925	-0.388910000026226	-0.379410003125668	-0.389470008015633	-0.330390000343323	-0.198149997740984	-0.173150002211332	-0.154814998805523	-0.147049998492002	-0.137419997900724	-0.135689997673035	-0.0843100011348724	0.195164999365807	1.04513499438763	1.4608549952507	1.68250001072884	1.8514000415802	1.90896999835968	1.91255997419357	1.9606499671936	2.25907990932465	2.42874004840851	1.70341000556946	0.998450028896332	0.27197000682354	-0.17119999229908	-0.335219988226891	-0.429590004682541	-0.697799998521805	-1.13220995664597	-1.63779995441437	-1.7245600104332	-1.44853001832962	-1.2309600353241	-1.14457005262375	-1.00409997701645	-1.00477001667023	-0.990669995546341	-0.964859980344772	-0.93856001496315	-0.863989990949631
21158	tT(AGU)O1	0.264280004799366	0.269909995794296	0.27688000202179	0.359449997544289	0.415305000543594	0.486469984054565	0.486915011703968	0.510085007548332	0.512639972567558	0.493314997851849	0.467735005915165	0.487869998812675	0.379425002634525	0.376019997894764	0.340929998457432	0.317715004086494	0.329854993522167	0.348255006968975	0.36863000690937	0.389100006222725	0.442810006439686	0.668374991416931	1.44386497735977	2.05990499854088	2.14107993841171	2.17655005455017	2.18341002464294	2.16318001747131	2.17775001525879	2.28617997169495	1.71267999410629	0.826630011200905	0.47301999181509	0.145169997960329	0.123589999973774	0.05622000079602	0.0357799997553229	0.0255000001750886	0.0794399999082089	0.0132500007748604	-0.133410002291203	-0.232310004532337	-0.225749994814396	-0.332359993457794	-0.38999000787735	-0.396020004153252	-0.449219998717308	-0.498559993505478	-0.441449993848801	-0.485450002551079
21364	tG(GCC)O1	0.580444997549057	0.640795013308525	0.672694975137711	0.667410010099411	0.659610015153885	0.619980007410049	0.561210027337074	0.502940009534359	0.513119994103909	0.52802500128746	0.524535009264946	0.525770002603531	0.500810000300407	0.535435017943382	0.486884999275208	0.483079996705055	0.489205004274845	0.489980006217957	0.495619994401932	0.475665007531643	0.487015002965927	0.715579998493195	1.22537496685982	1.64843996167183	1.69722002148628	1.67324995994568	1.62749999761581	1.63365000486374	1.58875000476837	1.45600003004074	1.09850001335144	0.605150014162064	0.562949985265732	0.547299981117249	0.551800012588501	0.566850006580353	0.723450005054474	0.913399994373322	1.04090002179146	1.10565000772476	1.02469998598099	0.989199995994568	1.0033999979496	0.990649998188019	0.957999974489212	0.924699991941452	0.802700012922287	0.727200001478195	0.845050007104874	0.832249999046326
21367	tN(GUU)O1	0.823199987411499	0.808349996805191	0.854200005531311	0.900849997997284	0.892500013113022	0.740199983119965	0.61515000462532	0.574149996042252	0.596799999475479	0.603799998760223	0.600100010633469	0.662149995565414	0.600449979305267	0.440950006246567	0.47945000231266	0.656149983406067	0.747099995613098	0.718299984931946	0.699349999427795	0.682550013065338	0.644400000572205	0.965149998664856	1.63695001602173	1.78925001621246	1.8945500254631	1.78252000808716	1.91288502216339	2.02383499145508	2.17860497236252	2.24005492925644	1.91981500387192	1.85556998848915	1.40738000869751	1.24848504662514	0.939295023679733	0.758220008015633	0.73319000005722	0.707715019583702	0.666395008563995	0.635275012254715	0.535874997079372	0.298359994962811	-0.00974500104784965	-0.0569299990311265	-0.044739999435842	-0.0676850005984306	-0.0574850004166365	-0.0924950003623962	-0.085614999383688	-0.15440499894321
21488	tS(GCU)O	0.0431500004604459	0.0462499998509884	0.122790002822876	0.194120000302792	0.264729997515678	0.308589991927147	0.358749997615814	0.394599995017052	0.400600004196167	0.407430002093315	0.404659995436668	0.448089987039566	0.584359979629517	0.562109982967377	0.764079993963242	0.825340008735657	0.885339975357056	0.890039986371994	0.846520012617111	0.899560004472733	1.04068995714188	1.12781001329422	1.22570003271103	1.34827001094818	1.65088999271393	1.73551499247551	1.96849495172501	2.11606500148773	1.9991050362587	2.00101494789124	1.98624502420425	1.73217499256134	0.981250005960465	0.391495001316071	0.27318999543786	0.203450003266335	0.198649997264147	0.207134997099638	0.205490002036095	0.216909996420145	0.124255000427365	0.0998649995774031	0.0411100018769503	-0.0105650001205504	-0.0267200005240738	-0.0528500007465482	-0.0644900003448129	-0.119554999098182	-0.151489999517798	-0.234784999489784
21508	tG(GCC)O2	-0.262245003134012	-0.270749996602535	-0.271039998531342	-0.290119996666908	-0.330709990859032	-0.334779994189739	-0.289294992387295	-0.248814993351698	-0.137735000625253	-0.0711700005456805	-0.0692699981853366	-0.0774900000542402	-0.0967300003394485	-0.308114997856319	-0.682829990983009	-0.715070006251335	-0.71949000954628	-0.776405015587807	-0.786969995498657	-0.802665004134178	-0.664290015399456	-0.253095003962517	0.75856498926878	1.39086999297142	1.49218500256538	1.46440998315811	1.43705998659134	1.43781995773315	1.38207998275757	1.13147000074387	0.54818999171257	-0.182220005989075	-0.48055000603199	-0.564759999513626	-0.492570012807846	-0.482829996943474	-0.473030000925064	-0.47703999876976	-0.481270003318787	-0.466879999637604	-0.470149990916252	-0.483770000934601	-0.53704999089241	-0.537530010938644	-0.504660007357597	-0.511560010910034	-0.494470006227493	-0.464010000228882	-0.503730002045631	-0.543289995193481
21519	tY(GUA)O	-0.353589990735054	-0.434089989960194	-0.552059982717037	-0.481605012714863	-0.293214999884367	-0.217399998009205	-0.257325004786253	-0.293980006873608	-0.313645005226135	-0.272440002113581	-0.206714998930693	-0.230789995193481	-0.340365000069141	-0.420084999501705	-0.518904995918274	-0.372144995629787	-0.268195003271103	-0.239795000478625	-0.0460899989120662	0.233699999004602	0.688475012779236	0.947719994187355	1.24411497116089	1.28854001164436	1.36483994722366	1.44460998773575	1.54639003276825	1.56926000118256	1.35063000917435	1.04998998045921	0.853440004587174	0.605400002002716	0.548650008440018	0.584760010242462	0.631800001859665	0.623430007696152	0.76120999455452	0.915729999542236	1.10935000181198	1.63902002573013	1.82603000402451	1.7070999622345	1.32303997278213	0.750320002436638	0.405029997229576	0.372010001540184	0.48686999976635	0.519979983568192	0.583339989185333	0.650650012493134
21555	tP(UGG)O1	-0.245740008354187	-0.249550004303455	-0.270019993185997	-0.277969998121262	-0.235739997029305	-0.129610000550747	0.120249997079372	0.355859994888306	0.48831998705864	0.535089975595474	0.594610011577606	0.597589999437332	0.484349989891052	0.248590002954006	-0.0306999994441867	-0.0265599999576807	-0.0371099995449185	-0.0284399995580316	0.00632000062614679	0.00603000023402274	0.0433100007008761	0.204520004987717	0.76204000711441	1.24354002475739	1.53554997444153	1.73027999997139	1.95205995440483	2.18299006223679	2.17538499832153	2.08135003447533	1.62224003076553	1.38880499601364	0.903135013580322	0.83882500231266	0.67046500146389	0.445484988391399	0.354614998400211	0.375215001404285	0.427665008604526	0.33827999830246	0.412065011262894	0.408345009386539	0.228930000215769	0.0668400007998571	-0.126685000699945	-0.234544998407364	-0.297439996898174	-0.316629998385906	-0.303754995763302	-0.369034993648529
21639	tR(ACG)O	0.044750000257045	0.0509749995544553	0.0390450017526746	0.18866499979049	0.605680003762245	0.667564988136292	0.618599987030029	0.587909981608391	0.584779998660088	0.597844994068146	0.591704991459846	0.588664999604225	0.385355000197887	0.290439991652966	0.298199999332428	0.38662498742342	0.437845000624657	0.439255014061928	0.447479988634586	0.461144994199276	0.442374999821186	0.680705001950264	1.05255002081394	1.40013499259949	1.34008499383926	1.31014996767044	1.28939998149872	1.12139999866486	0.989050000905991	0.844950020313263	0.624099999666214	0.574000000953674	0.661949992179871	0.678299993276596	0.698500007390976	0.728500008583069	0.80120000243187	0.871950000524521	0.877750009298325	0.653200000524521	0.505999982357025	0.61710000038147	0.562599986791611	0.537449985742569	0.512749999761581	0.516299992799759	0.51690000295639	0.463100001215935	0.44870001077652	0.267400003969669
21662	tT(AGU)O2	0.742155015468597	0.759604996442795	0.737155017256737	0.696605002880096	0.662174984812737	0.663419985771179	0.563860017061234	0.533475002646446	0.51499999165535	0.494569998979568	0.494689998030663	0.490860003232956	0.517230008542538	0.507990011572838	0.437959994375706	0.561050000786781	0.657785004377365	0.687444975972176	0.71426000893116	0.713859984278679	0.787709990143776	1.05869499146938	1.51274001598358	1.82500999569893	1.91702995896339	1.96038999557495	1.99175997972488	1.96419997215271	1.89606995582581	1.81902003288269	1.25089001655579	0.754340016841888	0.472760003805161	0.352039995789528	0.344280004501343	0.30610000193119	0.318940004706383	0.311860004067421	0.299329999089241	0.328180000185966	0.324269995093346	0.145979999005795	-0.129949998855591	-0.128600001335144	-0.135379999876022	-0.135530000925064	-0.135629999637604	-0.154569999873638	-0.166789998114109	-0.160409997403622
21843	tK(UUU)O	0.124769999086857	0.131959997117519	0.16342000067234	0.196829998493195	0.269289994239807	0.414529997110367	0.55728000998497	0.573719990253448	0.54044001698494	0.542470002174377	0.507469996809959	0.507649978995323	0.485109996795654	0.516759994626045	0.392169997096062	0.426739996671677	0.421350005269051	0.45139000415802	0.481229999661446	0.613259989023209	0.754799979925156	0.933389985561371	1.30562998056412	1.74428000450134	1.87317000627518	2.0830249786377	2.00807494521141	1.94393002986908	1.77436003088951	1.62085500359535	1.44342497587204	0.909955003857613	0.672040002048016	0.222250001877546	0.184140000492334	0.191735000908375	0.109254999831319	0.0839600000530481	0.0265000007115304	0.0387499999254942	-0.118065003864467	-0.289025008678436	-0.292814992368221	-0.436065003275871	-0.541125002503395	-0.56622502207756	-0.601839995384216	-0.566615012288094	-0.505619998276234	-0.340465007722378
21899	tP(UGG)O2	0.651509991288185	0.655274993181229	0.584169998764992	0.78969002366066	0.735214999318123	0.622454982995987	0.545650002360344	0.553574997186661	0.550204992294312	0.547344997525215	0.525999996066093	0.40152999162674	0.408940005302429	0.377824997901916	0.458635005354881	0.506885012984276	0.501110020279884	0.496899987757206	0.488250005245209	0.490950001776218	0.526450020074844	0.596040019392967	1.11558999717236	1.48389498591423	1.75129498243332	1.95184999704361	2.18005001544952	2.27120006084442	2.32829999923706	2.35030007362366	2.47175002098083	2.53979992866516	2.625	2.58140003681183	1.93674999475479	0.879599988460541	0.508349999785423	0.572399973869324	0.586050003767014	0.53905001282692	0.513600021600723	0.488049983978271	0.44030000269413	0.432950004935265	0.0749500039964914	-0.403349995613098	-0.555649995803833	-0.55799999833107	-0.546350002288818	-0.598300009965897
21959	tN(GUU)O2	0.251689994335175	0.25059000402689	0.393019992113113	0.719279998540878	1.30217997431755	1.31682997941971	1.4583300113678	1.77160999774933	1.42472999095917	1.49406002759933	1.20134003162384	1.16367998123169	1.06353000402451	1.04930998086929	1.02393996715546	0.996289968490601	0.975149989128113	0.832680010795593	0.838679981231689	0.859290015697479	0.761549991369247	1.14223000407219	1.51860003471375	1.7188600063324	1.87971997261047	2.03273494839668	2.09278489351273	2.03940501213074	2.0073450088501	2.09743497371674	1.78848997950554	1.38810497522354	0.85453499853611	0.613720008730888	0.574104988574982	0.540685006976128	0.525119990110397	0.547700023651123	0.525735002756119	0.469994992017746	0.142940003052354	-0.247625003382564	-0.388714997470379	-0.445085009932518	-0.430109998583794	-0.448720002174377	-0.46049000620842	-0.402474990487099	-0.338379998505116	-0.146725001372397
22126	tD(GUC)O	0.40410999506712	0.400464995205402	0.414279992878437	0.449119997024536	0.596350003778934	0.548124998807907	0.611890009045601	0.628395003080368	0.653655010461807	0.657510012388229	0.652755013108253	0.638984990119934	0.554480005800724	0.415565000474453	0.701585012674332	0.699254980683327	0.674499982595444	0.678170016407967	0.719380024075508	0.733109995722771	0.74053501188755	0.950090026855469	1.29916496872902	1.56110001206398	2.05716491937637	1.94379999637604	1.88890998363495	1.83453999757767	1.87206999063492	1.63290002346039	1.31260998249054	1.22998002767563	0.826800012588501	0.505339998006821	0.499329993128777	0.454929998517036	0.368210008740425	0.315619999170303	0.335750007629395	0.287179991602898	0.295529997348785	0.123840000107884	0.049150000885129	0.0626400001347065	0.0988300025463104	0.1210399992764	0.112980000674725	0.124069998413324	0.122910003364086	0.0333999998867512
22169	tG(CCC)O	0.46042500436306	0.53862501680851	0.539450004696846	0.617125004529953	0.827924996614456	0.883424997329712	0.821000009775162	0.827425003051758	0.735575005412102	0.70082500576973	0.618700012564659	0.432049997150898	0.287325002253056	0.347075004130602	0.252849992364645	0.306824989616871	0.325974993407726	0.340700007975101	0.333950005471706	0.34680000692606	0.379400007426739	0.404249995946884	0.805424980819225	1.19492501020432	1.31247496604919	1.37172002792358	1.43748998641968	1.43655997514725	1.40483999252319	1.38302000761032	1.61047004461288	1.44137004613876	0.691620016098022	0.439889997243881	0.379670006036758	0.348690006136894	0.354549995064735	0.350459998846054	0.323480001091957	0.305339998006821	0.181749995797873	-0.19099999666214	-0.524800005555153	-0.65715000629425	-0.672230005264282	-0.66395999789238	-0.645499992370606	-0.646639996767044	-0.624479991197586	-0.534999987483025
22300	tV(AAC)O	0.239325001835823	0.242249999195337	0.288524996489286	0.316200010478497	0.331699997186661	0.183600002899766	0.0845500007271767	0.150199996307492	0.225224994122982	0.290699996054173	0.287274997681379	0.259725008159876	0.332000002264977	0.362074993550777	0.450125001370907	0.52649998664856	0.545325011014938	0.563000023365021	0.593900009989738	0.538424983620644	0.631350010633469	0.889300003647804	1.2481250166893	1.40272504091263	1.44644999504089	1.50808999538422	1.54979004859924	1.61421000957489	1.62132999897003	1.56240999698639	1.26557001471519	0.974410003423691	0.906950008869171	0.844479984045029	0.748209989070892	0.71910001039505	0.622229999303818	0.582239997386932	0.598740017414093	0.580760020017624	0.511279991269112	0.28021000623703	0.178400002419949	0.110659996792674	0.0314700003713369	0.033220000192523	0.00991000020876527	-0.0390400007367134	-0.102340003848076	-0.124650001525879
22376	tM(CAU)O1	0.34570001065731	0.434149995446205	0.446350008249283	0.399650007486343	0.343549996614456	0.434900000691414	0.533849999308586	0.511050000786781	0.507599979639053	0.414649993181229	0.33110000193119	0.410099998116493	0.497249990701675	0.346799999475479	0.164749998599291	0.0762000009417534	-0.024749998934567	-0.0751499999314547	-0.0206000003963709	-0.105600003153086	-0.168549999594688	0.418349996209145	1.44614994525909	1.80300003290176	1.92800003290176	1.97159997224808	1.98602999448776	2.05256994962692	2.09366503953934	2.25441497564316	2.34575002193451	1.75232501327991	0.915874999761581	0.734905019402504	0.749279996752739	0.710599994659424	0.713525006175041	0.71085501909256	0.622954997420311	0.486350001394749	0.32902499511838	-0.0151349984109402	-0.203419994562864	-0.268550002574921	-0.273135006427765	-0.25857999175787	-0.279695005714893	-0.201850003004074	-0.283979993313551	-0.146020003780723
22743	tA(UGC)O	0.971590000391007	1.05761999189854	0.982594972848892	0.847889995574951	0.501025006175041	0.268129992485046	0.187195000052452	0.183055003732443	0.170515002310276	0.204004995524883	0.136620002239943	0.142414998263121	0.207240001112223	0.319375001639128	0.205355000495911	0.158015005290508	0.163354996591806	0.150405000895262	0.151809999346733	0.199994999915361	0.194729997217655	0.471260000765324	0.784815004467964	1.30690997242928	1.45023998022079	1.50035001039505	1.47211999893188	1.44203003644943	1.29867997169495	0.973109978437424	0.436560007929802	0.164139999449253	0.0552899982780218	-0.0125399998389184	0.0120800001488533	-0.0125000000232831	-0.00477000009268522	0.017599999345839	-0.0226100000552833	0.0602500014007092	0.162199997901916	0.128370000049472	0.0126600006129593	0.000460000010207295	0.0033699999563396	-0.0102999999420717	-0.0632600002922118	-0.161009998619556	-0.212869994342327	-0.298390004038811
22950	tM(CAU)O2	0.133799996227026	0.215750001370907	0.25025000423193	0.222500003874302	0.216449998319149	0.248050004243851	0.3716000020504	0.409200012683868	0.367849990725517	0.387350007891655	0.299799993634224	0.276649996638298	0.181900002062321	0.153949998319149	0.0577999986708164	0.000999999931082129	-0.0730499979108572	-0.13824999704957	-0.193500004708767	-0.233300000429153	-0.232350006699562	0.271349996328354	0.962499976158142	1.37389999628067	1.408999979496	1.37394998669624	1.43405497670174	1.4563000202179	1.46738004088402	1.31629499793053	1.01045001447201	0.862514984607696	0.515375001728535	0.49884499758482	0.575490009784698	0.564974984526634	0.562180018424988	0.575880014896393	0.577939999103546	0.670610001683235	0.798235014081001	0.890034994482994	0.759185001254082	0.746074998378754	0.701015004515648	0.679239994287491	0.63583000600338	0.491535007953644	0.370254996418953	0.340325005352497
22957	tP(UGG)O3	-0.217929995805025	-0.0515000008046627	-0.00899999984540045	0.0108999999705702	0.0371999999508262	0.285099998116493	0.571599996089935	0.711020022630692	0.646850001811981	0.61710998415947	0.5507100045681	0.562470012903214	0.490479987859726	0.135009998083115	-0.0732099991291761	-0.11880000308156	-0.166459998488426	-0.225500003993511	-0.249280007183552	-0.346510002017021	-0.442910000681877	-0.455990006588399	0.319299999624491	1.02117997407913	1.43837997913361	1.49103997349739	1.53693001866341	1.6016300201416	1.68076502084732	1.73410997986794	1.84708001613617	2.03787003159523	1.23207501471043	0.858654999732971	0.603469994664192	0.555055019259453	0.544415006041527	0.524850010871887	0.504124999046326	0.441844998300076	0.380309998989105	0.150460002943873	0.0767249993979931	0.0869200009852648	0.0595500006340444	0.0110049999319017	0.0165450000902638	0.00635000008624047	-0.0783049990423024	0.0107399996370077
23247	tW(CCA)P	0.240700003504753	0.333230003714561	0.292440003156662	0.31564000248909	0.3913399964571	0.467270001769066	0.637059992551804	0.758539998531342	0.812560021877289	0.766340011358261	0.718140023946762	0.741000008583069	0.71800999045372	0.532610005140305	0.464210000634193	0.410170003771782	0.423269993066788	0.449650004506111	0.504789999127388	0.54757998585701	0.570559990406036	0.744759994745255	1.26492002010345	1.70611999034882	1.93992000818253	2.00502992272377	1.87875002026558	1.91234000921249	1.75976004004478	1.81582997441292	1.88266994953156	1.93432996273041	1.71044496297836	1.44336495995522	1.3538449883461	1.28086500763893	1.23947001695633	1.17126998901367	1.12689997553825	1.08193001747131	0.973244988918304	0.9274149954319	0.868814998865128	0.675659984350204	0.591989997029305	0.611114999651909	0.615830007195473	0.65063499212265	0.716750004887581	0.712380000948906
23568	tE(UUC)P	0.365545006096363	0.367284992337227	0.404119998216629	0.400800007581711	0.370995004475117	0.294589993357658	0.00548999905586243	-0.120690001919866	-0.111745000630617	-0.105714999884367	-0.119214998185635	-0.131824999302626	-0.0805599996820092	0.129850002937019	0.346050008386374	0.606845009326935	0.676330000162125	0.662385010719299	0.650390014052391	0.639620006084442	0.669990006089211	0.737035003304481	1.47024500370026	1.91330499053001	2.03962998390198	2.04621000289917	2.04587998390198	2.04865002632141	2.01574995517731	2.02638993263245	1.79377996921539	1.12523001432419	0.544870007038116	0.409000000357628	0.390179994702339	0.298639994859695	0.301610004901886	0.301720005273819	0.32673000395298	0.284379997849464	0.145479996502399	0.0481099989265203	-0.0812800023704767	-0.131209998577833	-0.118019998073578	-0.1387600004673	-0.175270003080368	-0.204130004346371	-0.228390000760555	-0.311070002615452
23845	tM(CAU)P	0.672089993953705	0.595629981160164	0.511985006928444	0.514425003528595	0.53027500808239	0.530904978513718	0.571480011940002	0.58708002269268	0.492800000309944	0.45664499104023	0.40961500108242	0.365380010008812	0.231614997982979	-0.00234499992802739	-0.0485249997116625	-0.0450299995020032	0.0107400013133883	0.0935699988156557	0.0958450019359589	0.202245002239943	0.200995003432035	0.424349987506866	0.912320005893707	1.46743999123573	1.62819995880127	1.69152998924255	1.72313996553421	1.83197000026703	1.77941001653671	2.12188994884491	2.97393002510071	2.47210998535156	1.5430700302124	0.202660001814365	0.188130001723766	0.256239993870258	0.203509999811649	0.182719999551773	0.151720000803471	0.132419999688864	0.0848499999381602	0.054619999974966	0.034090000204742	-0.041619998216629	-0.135789999365807	-0.124530003964901	-0.133360004425049	-0.128320004045963	-0.167450001835823	0.00880999937653542
24054	tC(GCA)P1	0.423740008473396	0.450640001893044	0.449470004439354	0.402360001206398	0.306200002133846	0.25422999560833	0.233029998838902	0.170979994535446	0.146450001001358	0.133090001344681	0.117400000989437	0.0785500004887581	0.0330200003925711	0.0666200007312	0.0313300007604994	0.0973899990320206	0.157589995861053	0.192489995062351	0.214640001952648	0.245959994196892	0.251649993658066	0.445789989829063	0.88914999961853	1.44120998382568	1.64442998170853	1.67550501227379	1.68427502512932	1.69943498373032	1.74490998387337	1.95332999825478	1.65600498914719	1.51030995845795	0.862394988536835	0.652984994649887	0.640784993767738	0.594025018811226	0.581375008821487	0.578725010156631	0.536800009012222	0.472259986400604	0.37008999735117	0.371100006997585	0.199745001643896	0.133479998260736	0.13455999866128	0.151700001209974	0.1606499992311	0.161720002442598	0.120159996673465	-0.0387700006365776
24297	tF(GAA)P1	-0.361424995958805	-0.316219992935658	-0.218625000119209	-0.171334999427199	0.0971849996596575	0.420120014250278	0.544275003671646	0.53781498670578	0.571614980697632	0.51797000169754	0.462510001659393	0.405884991586208	0.285904996842146	0.322580001503229	0.268659992516041	0.293395006656647	0.27010000795126	0.335884995758533	0.354209992289543	0.330854997038841	0.298049999773502	0.360730005800724	0.797455023229122	1.26717000603676	1.5501899600029	1.68000997304916	1.69427995681763	1.77979996204376	1.9305899977684	1.83987996578217	1.88516001701355	1.34675004482269	0.945460003614426	0.680400013923645	0.493060007691383	0.412340000271797	0.410789999365807	0.430949997901917	0.413989999890327	0.381730011105537	0.41975000500679	0.27503999620676	0.205040004849434	0.184619994461536	0.121299999952316	0.0910299986600876	0.0665300007909536	0.0622599994763732	-0.037669999152422	-0.103809999674559
24321	tG(GCC)P1	-0.196700005233288	-0.204069997370243	-0.206989996135235	-0.228190004825592	-0.254729998111725	-0.209260004758835	-0.23259000480175	-0.306190003454685	-0.307469993829727	-0.302939999103546	-0.296919995546341	-0.250809997320175	-0.211010001599789	-0.267570008337498	-0.522959998250008	-0.616069996356964	-0.494229984283447	-0.506759989261627	-0.525879997014999	-0.543210011720657	-0.542510002851486	-0.347819992899895	0.443190012872219	1.34005004167557	1.56872997283936	1.65150000452995	1.82621502876282	1.84288001060486	1.81651497483253	1.75831501483917	1.67909501194954	1.82585002779961	1.63505000472069	1.41337997317314	1.32520001530647	1.15543996691704	1.20439502596855	1.20482998490334	1.31536002159119	1.43252500891685	1.19421502947807	0.94143999516964	0.536135007441044	0.255220006406307	0.351509998738766	0.387064997851849	0.395454995334148	0.361310009658337	0.361224998533726	0.350310008227825
24336	tK(CUU)P	0.522840011119843	0.452185006439686	0.438120003044605	0.288410010933876	0.436839997768402	0.353105001151562	0.325825001299381	0.332614995539188	0.332119996845722	0.338139989972115	0.358364996314049	0.292455004155636	0.301865004003048	0.206250001490116	0.166515002399683	0.210519997775555	0.205380001664162	0.200314997881651	0.221000000089407	0.250245010107756	0.258895002305508	0.482160013914108	1.29782501459122	1.54622499346733	1.79650000333786	1.89841995239258	1.97869002819061	1.88239995241165	1.87679997682571	1.8639000415802	1.3711500108242	0.913709980249405	0.714869982004166	0.612760019302368	0.570639982819557	0.502210000157356	0.498589989542961	0.463539996743202	0.421569991111755	0.418560004234314	0.23515000641346	0.0820000007282942	0.0325099995359778	0.0794800005853176	0.123389999568462	0.151620005071163	0.1327999971807	0.102940000593662	0.190399998426437	0.43351998925209
24405	tF(GAA)P2	0.211649995297194	0.251389992237091	0.314379996061325	0.310630007088184	0.363019995391369	0.445150001347065	0.417525006830692	0.486069998145103	0.551224993169308	0.571165007352829	0.550934991240501	0.687939995527267	0.698125001788139	0.628090000152588	0.700910001993179	0.948875001072884	1.10279995203018	1.24197498559952	1.2537449836731	1.23445996046066	1.18311500549316	1.29319003820419	1.39187499880791	1.39986003041267	1.34722498655319	1.45434999465942	1.4629499912262	1.47285002470016	1.54430001974106	1.38415002822876	1.28409999608994	1.02660000324249	0.724550008773804	0.401399999856949	0.267550006508827	0.130249999463558	0.111649997532368	0.118550002574921	0.124650001525879	0.109800001606345	0.206050001084805	0.201099999248981	0.152900002896786	0.21254999935627	0.276050001382828	0.237050004303455	0.225599996745586	0.244000002741814	0.1097999997437	0.0187500002793968
24567	tS(UGA)P	-0.00671999996411614	-0.0117300008889288	-0.139559995755553	-0.176859998703003	-0.127269998192787	-0.00337999947369099	0.200370000302792	0.171359996497631	0.190129998326302	0.243560004234314	0.25574000030756	0.23275999724865	0.155300004780293	0.270510002970695	0.344599989056587	0.47466000020504	0.652270013093948	0.585769999027252	0.498570001125336	0.509140014648438	0.565250021219253	0.828649997711182	1.19138998985291	1.45461996793747	1.61531001329422	1.80987498164177	2.01357492804527	2.17737489938736	2.05087500810623	1.57510003447533	0.938275009393692	0.569800019264221	0.476274996995926	0.47172500193119	0.473875001072884	0.470649994909763	0.486875005066395	0.52717499434948	0.488150000572205	0.494025006890297	0.635274991393089	0.679249987006187	0.539649985730648	0.247224997729063	0.1691000002902	-0.0969499994534999	-0.141924999654293	-0.112524997442961	-0.110824998468161	-0.155775003135204
24709	tT(UGU)P	-0.275755003839731	-0.197710002958775	-0.0972450004890561	-0.0883949989452958	-0.0925200015772134	-0.00615000003017485	0.0467600019648671	0.0385350000113249	0.0251550000393763	-0.00866000044625253	-0.0436000002548099	-0.118285000324249	-0.111025001853704	0.0503800023347139	0.119344998523593	0.171579999476671	0.216174998134375	0.231615005433559	0.268955001235008	0.313875007629395	0.426830004155636	0.836454993486404	1.17610999941826	1.30725002288818	1.302739995718	1.34182999134064	1.33513996601105	1.29171996116638	1.22970998287201	1.1831600189209	1.00369000434875	1.1255099773407	1.06904001235962	0.99142000079155	0.983820003271103	0.951430022716522	0.970800000429153	0.906500017642975	0.858830010890961	0.632190018892288	0.400410002470016	0.37192000746727	0.302080005407333	0.271720001101494	0.299110007286072	0.312999996542931	0.260649999976158	0.182330000400543	0.22997999638319	0.27123000472784
24752	tK(UUU)P	0.57175001502037	0.608430004119873	0.6450100004673	0.571050000190735	0.581889992952347	0.618540000915527	0.70618999004364	0.732580006122589	0.761110019683838	0.758420008420944	0.804089999198914	0.907970017194748	1.05417004227638	1.11941999197006	0.882379996776581	0.921569979190826	0.847600018978119	0.846029996871948	0.752900010347366	0.742120015621185	0.717540001869202	0.853090018033981	1.02787001132965	1.4431200504303	1.54844999313354	1.72744501233101	1.92661997079849	2.15149004459381	2.20850502252579	2.1128600358963	2.08611496686935	1.46415003538132	0.789585018157959	0.525895009934902	0.422824995219708	0.388380001485348	0.341060005128384	0.320205000042915	0.24855000898242	0.0619349975138903	-0.156059999391437	-0.196470005065203	-0.164175003767014	-0.183750002831221	-0.229485005140305	-0.252219998836517	-0.246854998171329	-0.320735006034374	-0.278724999725819	-0.213424994796515
24764	tC(GCA)P2	0.707149982452393	0.763099980354309	0.760690003633499	0.711950010061264	0.643720006942749	0.486509999632835	0.364279988408089	0.264530009031296	0.269620004296303	0.256099992990494	0.249679997563362	0.264669999480247	0.265060004591942	0.180320000648499	0.222569994628429	0.254080003499985	0.305450004339218	0.298630005121231	0.318250000476837	0.292999997735023	0.287270003557205	0.610300007462502	1.06914002299309	1.51913003921509	1.75339003801346	1.79735001921654	1.77695000171661	1.67230001091957	1.57577499747276	1.35377499461174	1.03894999623299	0.942275002598763	0.918600007891655	0.891000002622604	1.10352501273155	1.38807499408722	1.48597502708435	1.71352502703667	2.1132749915123	2.39579993486404	2.38782507181168	2.28162497282028	1.59294998645782	0.867450013756752	0.611775010824203	0.545274987816811	0.573524996638298	0.53472501039505	0.501124985516071	0.461900003254414
24825	tN(GUU)P	0.122400004416704	0.17522500269115	0.328175000846386	0.392350003123283	0.514424987137318	0.462749995291233	0.399049997329712	0.290724992752075	0.311425007879734	0.466324999928474	0.48844999819994	0.38952499628067	0.296875	0.268574997782707	0.188099998980761	0.225025001913309	0.365524992346764	0.457400001585484	0.438900008797646	0.464699998497963	0.5658999979496	0.785374984145164	1.36232501268387	1.94167500734329	1.97999998927116	1.87682996988297	1.88972997665405	1.9247300028801	1.84732996225357	2.01094000339508	2.17375996112823	1.24524999260902	0.766070014238358	0.553569999337196	0.462130001187325	0.445699992775917	0.410740000009537	0.249040006101131	0.176360006630421	0.174330002069473	0.138559999316931	0.00875999964773655	-0.0757000006735325	-0.203080001473427	-0.359140005707741	-0.36672999560833	-0.274340009689331	-0.179020005464554	-0.124520000070333	-0.0880999993532896
24848	tI(AAU)P1	-0.503520011901855	-0.399610009789467	-0.219489999115467	-0.118769999593496	0.181320003606379	0.145380003005266	0.187099999189377	0.206179995834827	0.225690002739429	0.200180006027222	0.158429999649525	0.214890000224113	0.266299994289875	0.374300004541874	0.584410011768341	0.606900024414063	0.634059989452362	0.592150008678436	0.556310015916824	0.51068000793457	0.473839995265007	0.595689994096756	0.82904999256134	1.00241998434067	1.1658399939537	1.2125950217247	1.30526997447014	1.36458995938301	1.37636497616768	1.58701001405716	1.95382997989655	0.834960022568703	0.175729999132454	-0.0620749996975064	-0.125654995068908	-0.111570001393557	-0.061965000256896	-0.0602050006389618	-0.112420001626015	-0.210825000703335	-0.203440002351999	-0.215635000169277	-0.298195008933544	-0.354834991693497	-0.478515011072159	-0.470295000076294	-0.516044992208481	-0.52833998799324	-0.56429001390934	-0.615439999103546
24912	tA(AGC)P	0.536159992218018	0.574089980125427	0.654369994997978	0.74978498518467	0.705864989757538	0.51230001449585	0.510655009746552	0.517524987459183	0.558744993805885	0.625535014271736	0.633705008029938	0.671704986691475	0.694919985532761	0.706509983539581	0.738614997267723	0.874260008335114	0.894230008125305	0.861504998803139	0.860169997811317	0.888314992189407	0.858029991388321	1.20098999738693	1.52319997549057	1.64229998588562	1.72625499367714	1.73642998933792	1.82958998680115	2.0037700176239	2.02896997928619	2.36165997982025	3.77198991775513	4.0355598449707	4.13447988033295	3.77103996276855	3.4966400384903	3.45231993198395	3.46933999061584	3.1384299993515	2.78934001922607	1.75745002031326	0.742939978837967	0.189259997010231	0.0980699986219406	0.0728099998086691	0.169979996979237	0.215820005536079	0.209100003540516	0.168049995601177	0.159580001235008	0.157010002434254
24923	tG(GCC)P2	-0.275579997897148	-0.26848000138998	-0.173729999363422	-0.188140004873276	-0.193549999594688	-0.346230000257492	-0.345289993286133	-0.222270002961159	-0.162690003216267	-0.238349997997284	-0.216519992053509	-0.0168599992990494	-0.0142399999313056	0.00943999998271465	0.0297800006344914	0.0444200007244945	0.0207799999043345	0.0701600001193583	0.121200001239777	0.0740900002419949	0.0543700020760298	0.384550005197525	0.586319994926453	0.702369993925095	0.813629996776581	0.893369990587235	0.921414983272552	0.890290004014969	0.852050003409386	0.740660008788109	0.55340501666069	0.0830499992705882	-0.0330499995499849	-0.00692500009317882	-0.0164449997711927	-0.0201250002719462	-0.0154850002611056	0.0021000001084758	0.0265449987229658	0.187010003626347	0.632400008291006	0.934710001945496	1.04842502176762	0.933029997348785	0.658144983649254	0.54827997982502	0.474205006659031	0.398024989664555	0.379284995794296	0.292070004343987
24966	tI(AAU)P2	0.891104999184609	0.914959990978241	0.946610021591187	0.931369996070862	0.867110002040863	0.711924999952316	0.492965000867844	0.416535012423992	0.48129501491785	0.463565005362034	0.431189998984337	0.405335000157356	0.439635001122952	0.491089999675751	0.55507498383522	0.789619991183281	0.866044992208481	0.899179977178574	0.907399985194206	0.871610015630722	0.863205018639565	1.02948997616768	1.44224503040314	1.87812000513077	1.97223996520042	1.89819002151489	1.89565001726151	1.89524002075195	1.88052997589111	1.66836998462677	1.48511998653412	1.41424000263214	0.921610021591187	0.645050013065338	0.491980001330376	0.356890007853508	0.350330001115799	0.341400000452995	0.372750005125999	0.362129989266396	0.185569996386766	-0.0661800019443035	-0.395770010352135	-0.463690003752708	-0.460709998011589	-0.446780005097389	-0.452980014681816	-0.52557001709938	-0.530399996042252	-0.42639000415802
