# Supplementary material for: Specialization of the chromatin remodeler RSC to mobilize partially-unwrapped nucleosomes
Source: eLife. 2020 Jun 4;9:e58130. doi: 10.7554/eLife.58130 (PMC7308085; doi:10.7554/eLife.58130)
Supplement: Figure 5—source data 1. [file elife-58130-fig5-data1.zip › Fig5_supplemental_files/tRNA.Rsc3.txt]

# Program /Users/tim/perl5/perlbrew/perls/perl-5.28/bin/get_relative_data.pl, v 1.63
# Database Nucleosomes/SacCer3_nuc.db
# Feature tRNA
# Column_2 name=-500..-481;dataset=file:Rsc3.log2FE.bw;method=mean;relative_position=5prime_end;start=-500;stop=-481;window=20
# Column_3 name=-480..-461;dataset=file:Rsc3.log2FE.bw;method=mean;relative_position=5prime_end;start=-480;stop=-461;window=20
# Column_4 name=-460..-441;dataset=file:Rsc3.log2FE.bw;method=mean;relative_position=5prime_end;start=-460;stop=-441;window=20
# Column_5 name=-440..-421;dataset=file:Rsc3.log2FE.bw;deleted_non_value_features=24;method=mean;relative_position=5prime_end;start=-440;stop=-421;window=20
# Column_6 name=-420..-401;dataset=file:Rsc3.log2FE.bw;method=mean;relative_position=5prime_end;start=-420;stop=-401;window=20
# Column_7 name=-400..-381;dataset=file:Rsc3.log2FE.bw;method=mean;relative_position=5prime_end;start=-400;stop=-381;window=20
# Column_8 name=-380..-361;dataset=file:Rsc3.log2FE.bw;method=mean;relative_position=5prime_end;start=-380;stop=-361;window=20
# Column_9 name=-360..-341;dataset=file:Rsc3.log2FE.bw;method=mean;relative_position=5prime_end;start=-360;stop=-341;window=20
# Column_10 name=-340..-321;dataset=file:Rsc3.log2FE.bw;method=mean;relative_position=5prime_end;start=-340;stop=-321;window=20
# Column_11 name=-320..-301;dataset=file:Rsc3.log2FE.bw;method=mean;relative_position=5prime_end;start=-320;stop=-301;window=20
# Column_12 name=-300..-281;dataset=file:Rsc3.log2FE.bw;method=mean;relative_position=5prime_end;start=-300;stop=-281;window=20
# Column_13 name=-280..-261;dataset=file:Rsc3.log2FE.bw;method=mean;relative_position=5prime_end;start=-280;stop=-261;window=20
# Column_14 name=-260..-241;dataset=file:Rsc3.log2FE.bw;method=mean;relative_position=5prime_end;start=-260;stop=-241;window=20
# Column_15 name=-240..-221;dataset=file:Rsc3.log2FE.bw;method=mean;relative_position=5prime_end;start=-240;stop=-221;window=20
# Column_16 name=-220..-201;dataset=file:Rsc3.log2FE.bw;method=mean;relative_position=5prime_end;start=-220;stop=-201;window=20
# Column_17 name=-200..-181;dataset=file:Rsc3.log2FE.bw;method=mean;relative_position=5prime_end;start=-200;stop=-181;window=20
# Column_18 name=-180..-161;dataset=file:Rsc3.log2FE.bw;method=mean;relative_position=5prime_end;start=-180;stop=-161;window=20
# Column_19 name=-160..-141;dataset=file:Rsc3.log2FE.bw;method=mean;relative_position=5prime_end;start=-160;stop=-141;window=20
# Column_20 name=-140..-121;dataset=file:Rsc3.log2FE.bw;method=mean;relative_position=5prime_end;start=-140;stop=-121;window=20
# Column_21 name=-120..-101;dataset=file:Rsc3.log2FE.bw;method=mean;relative_position=5prime_end;start=-120;stop=-101;window=20
# Column_22 name=-100..-81;dataset=file:Rsc3.log2FE.bw;method=mean;relative_position=5prime_end;start=-100;stop=-81;window=20
# Column_23 name=-80..-61;dataset=file:Rsc3.log2FE.bw;method=mean;relative_position=5prime_end;start=-80;stop=-61;window=20
# Column_24 name=-60..-41;dataset=file:Rsc3.log2FE.bw;method=mean;relative_position=5prime_end;start=-60;stop=-41;window=20
# Column_25 name=-40..-21;dataset=file:Rsc3.log2FE.bw;method=mean;relative_position=5prime_end;start=-40;stop=-21;window=20
# Column_26 name=-20..-1;dataset=file:Rsc3.log2FE.bw;method=mean;relative_position=5prime_end;start=-20;stop=-1;window=20
# Column_27 name=1..20;dataset=file:Rsc3.log2FE.bw;method=mean;relative_position=5prime_end;start=1;stop=20;window=20
# Column_28 name=21..40;dataset=file:Rsc3.log2FE.bw;method=mean;relative_position=5prime_end;start=21;stop=40;window=20
# Column_29 name=41..60;dataset=file:Rsc3.log2FE.bw;method=mean;relative_position=5prime_end;start=41;stop=60;window=20
# Column_30 name=61..80;dataset=file:Rsc3.log2FE.bw;method=mean;relative_position=5prime_end;start=61;stop=80;window=20
# Column_31 name=81..100;dataset=file:Rsc3.log2FE.bw;method=mean;relative_position=5prime_end;start=81;stop=100;window=20
# Column_32 name=101..120;dataset=file:Rsc3.log2FE.bw;method=mean;relative_position=5prime_end;start=101;stop=120;window=20
# Column_33 name=121..140;dataset=file:Rsc3.log2FE.bw;method=mean;relative_position=5prime_end;start=121;stop=140;window=20
# Column_34 name=141..160;dataset=file:Rsc3.log2FE.bw;method=mean;relative_position=5prime_end;start=141;stop=160;window=20
# Column_35 name=161..180;dataset=file:Rsc3.log2FE.bw;method=mean;relative_position=5prime_end;start=161;stop=180;window=20
# Column_36 name=181..200;dataset=file:Rsc3.log2FE.bw;method=mean;relative_position=5prime_end;start=181;stop=200;window=20
# Column_37 name=201..220;dataset=file:Rsc3.log2FE.bw;method=mean;relative_position=5prime_end;start=201;stop=220;window=20
# Column_38 name=221..240;dataset=file:Rsc3.log2FE.bw;method=mean;relative_position=5prime_end;start=221;stop=240;window=20
# Column_39 name=241..260;dataset=file:Rsc3.log2FE.bw;method=mean;relative_position=5prime_end;start=241;stop=260;window=20
# Column_40 name=261..280;dataset=file:Rsc3.log2FE.bw;method=mean;relative_position=5prime_end;start=261;stop=280;window=20
# Column_41 name=281..300;dataset=file:Rsc3.log2FE.bw;method=mean;relative_position=5prime_end;start=281;stop=300;window=20
# Column_42 name=301..320;dataset=file:Rsc3.log2FE.bw;method=mean;relative_position=5prime_end;start=301;stop=320;window=20
# Column_43 name=321..340;dataset=file:Rsc3.log2FE.bw;method=mean;relative_position=5prime_end;start=321;stop=340;window=20
# Column_44 name=341..360;dataset=file:Rsc3.log2FE.bw;method=mean;relative_position=5prime_end;start=341;stop=360;window=20
# Column_45 name=361..380;dataset=file:Rsc3.log2FE.bw;method=mean;relative_position=5prime_end;start=361;stop=380;window=20
# Column_46 name=381..400;dataset=file:Rsc3.log2FE.bw;method=mean;relative_position=5prime_end;start=381;stop=400;window=20
# Column_47 name=401..420;dataset=file:Rsc3.log2FE.bw;method=mean;relative_position=5prime_end;start=401;stop=420;window=20
# Column_48 name=421..440;dataset=file:Rsc3.log2FE.bw;method=mean;relative_position=5prime_end;start=421;stop=440;window=20
# Column_49 name=441..460;dataset=file:Rsc3.log2FE.bw;method=mean;relative_position=5prime_end;start=441;stop=460;window=20
# Column_50 name=461..480;dataset=file:Rsc3.log2FE.bw;method=mean;relative_position=5prime_end;start=461;stop=480;window=20
# Column_51 name=481..500;dataset=file:Rsc3.log2FE.bw;method=mean;relative_position=5prime_end;start=481;stop=500;window=20
Primary_ID	Name	-500..-481	-480..-461	-460..-441	-440..-421	-420..-401	-400..-381	-380..-361	-360..-341	-340..-321	-320..-301	-300..-281	-280..-261	-260..-241	-240..-221	-220..-201	-200..-181	-180..-161	-160..-141	-140..-121	-120..-101	-100..-81	-80..-61	-60..-41	-40..-21	-20..-1	1..20	21..40	41..60	61..80	81..100	101..120	121..140	141..160	161..180	181..200	201..220	221..240	241..260	261..280	281..300	301..320	321..340	341..360	361..380	381..400	401..420	421..440	441..460	461..480	481..500
280	tP(UGG)A	0.387885002791882	0.337074999511242	0.282295008003712	0.0889949962496757	-0.16008000485599	-0.067280000820756	-0.0258850006386638	-0.0643099999055266	-0.0585950015112758	-0.0466749985702336	-0.0262650004588068	0.0493650004267693	0.0731099989265203	0.10914999730885	0.0774199996143579	0.0803400009870529	0.117345000803471	0.165124998241663	0.198400001972914	0.353865000605583	0.524614986777306	1.14131999015808	1.74380499720573	2.72367006540298	3.03789504766464	3.28836002349854	3.55449995994568	3.59686005115509	3.40165004730225	3.3050999879837	3.50140001773834	2.47608996629715	0.818300011754036	-0.369319996237755	-1.00679001808167	-1.47980002164841	-2.01986999511719	-2.30121994018555	-2.22346994876862	-2.00311994552612	-1.59984999895096	-0.979049998521805	-0.787459987401962	-0.801089996099472	-0.815599983930588	-0.815599995851517	-0.780340003967285	-0.77243001461029	-0.856989991664886	-0.852270013093948
327	tA(UGC)A	-0.433740004897118	-0.345919990539551	-0.260379995405674	-0.21509999781847	-0.168189997971058	-0.195289997756481	-0.231440000236034	-0.225910000503063	-0.167689999192953	-0.032599999755621	-0.031389999948442	-0.135820002481341	-0.288370005786419	-0.192269995808601	-0.166200000047684	-0.238549998402596	-0.164769995212555	-0.118469998240471	-0.0475000009872019	0.0224000001326203	0.504389986395836	0.973239994049072	1.41286997795105	1.85847997665405	2.05832002162933	2.20150998830795	2.14460495710373	2.07582496404648	1.97610996961594	1.41545001268387	0.526794995367527	0.156870002299547	-0.036735000833869	-0.0685649987310171	-0.107444998621941	-0.11216499991715	-0.1198949996382	-0.151214996725321	-0.125724998861551	-0.266814994812012	-0.440495003759861	-0.592219997942448	-0.632484990358353	-0.555675002932549	-0.5653450101614	-0.499135002493858	-0.428619995713234	-0.429735000431538	-0.330770003795624	-0.262564995139837
354	tL(CAA)A	0.600449979305267	0.665850013494492	0.725250005722046	0.687050014734268	0.691799998283386	0.645550012588501	0.626949995756149	0.632699996232986	0.657000005245209	0.674899995326996	0.723049998283386	0.926449984312057	0.980550020933151	0.780599981546402	0.819449990987778	0.840800017118454	0.843549996614456	0.849399983882904	0.840900003910065	0.809600025415421	0.756850004196167	1.1669499874115	2.33245003223419	2.83180010318756	3.03174996376038	3.0010999917984	3.06810497045517	3.01109499931335	3.05061495304108	2.96237998008728	2.66055003404617	2.00970006585121	1.39410001039505	0.944674986600876	0.810770013928413	0.755709981918335	0.773194998502731	0.763760012388229	0.770480000972748	0.746190026402473	0.52037498652935	0.378139998018742	0.263715002685785	0.182799998670816	0.0882300022989511	0.0664250001311302	0.0674749977886677	0.0782649990171194	0.102719998732209	0.0892849989235401
358	tS(AGA)A	0.511774995923042	0.564254999160767	0.573504990339279	0.64235001206398	0.474789996445179	0.506755004823208	0.51078000664711	0.548894998431206	0.510485009849072	0.456259989738464	0.411254994571209	0.399149996042252	0.442630000412464	0.449789999425411	0.504485008120537	0.546179991960525	0.598445007205009	0.689390018582344	0.74334499835968	0.831929996609688	0.971254992485046	1.19387000799179	1.40384999513626	1.60935997366905	1.73603501319885	1.87124999761581	2.06859000921249	2.14027996063232	1.91210000514984	1.63736997842789	1.1250599861145	0.844729989767075	0.706590002775192	0.618279999494553	0.620859986543655	0.616470003128052	0.642790007591248	0.679479998350143	0.69180999994278	0.327810001373291	0.285889993607998	0.260689994692802	0.186839999258518	0.175570000708103	0.158640003204346	0.158489997684956	0.11826000213623	0.279300001263618	0.6019700050354	0.784930008649826
431	tL(UAA)B1	-0.450910001993179	-0.219810006022453	-0.138910000026226	-0.178319998085499	-0.192700000107288	-0.284549999237061	-0.192089998000301	0.0432300000451505	0.13754999935627	0.226700000464916	0.11601000353694	0.0659100009128451	0.0280299996957183	0.0190700005739927	-0.206079991161823	-0.185459996759891	-0.180550001561642	-0.349859994649887	-0.49151998758316	-0.521249994635582	-0.504860007762909	0.0381999969482422	1.2452700138092	2.13922002315521	2.19560000896454	2.29866498708725	2.45632003545761	2.67985492944717	2.67607501745224	2.52334496974945	1.78240000605583	0.833230021595955	0.620450004935265	0.489850002527237	0.431904998421669	0.387369994819164	0.367325000464916	0.362069992721081	0.351124991476536	0.265000001341105	0.0987249964848161	0.0820149997249246	0.0874099977314472	0.121794997155666	0.129724998027086	0.122449996322393	0.0984499987214804	0.122099996730685	0.216054998338223	0.24422999471426
466	tF(GAA)B	0.0647000011056662	0.0344900000374764	-0.00629000090993941	0.185369999334216	0.45879499912262	0.550819998979568	0.621990007162094	0.545009985566139	0.477184997498989	0.481084994971752	0.543709990382194	0.450035005807877	0.299935000389814	0.0312100000679493	-0.107310002669692	-0.131775001063943	-0.109569998458028	-0.112489998713136	-0.152969996631145	-0.144160001724958	-0.121864999085665	0.171079996973276	1.40311999320984	2.17694006562233	2.4613149523735	2.5336900472641	2.70041999816895	2.72953004837036	2.76146998405457	2.92943005561829	3.49246995449066	4.03921005725861	3.92523005008698	4.04594988822937	3.94407992362976	3.69714999198914	3.54617002010345	3.02709000110626	1.95214996337891	0.934429979324341	0.572659999132156	0.466630005836487	0.455279991030693	0.455889996886253	0.451889997720718	0.453979995846748	0.477479994297028	0.405689990520477	0.432739993929863	0.466060000658035
811	tI(AAU)B	-1.07009499073029	-1.17530996203423	-1.29533498287201	-1.24494997859001	-0.842189985513687	-0.544209980964661	-0.395109987258911	-0.32805000692606	-0.307419994473457	-0.288910004496574	-0.278044997155666	-0.249535002559423	-0.279320003837347	-0.448525008559227	-0.412105007469654	-0.414075003564358	-0.395734994113445	-0.409074997901916	-0.396179996430874	-0.395339991152287	-0.351509996876121	0.20724500156939	1.07333497703075	1.467870002985	1.59585499167442	1.59932004213333	1.69354000091553	1.73708000183105	1.79976000785828	1.90775998830795	1.83092997074127	1.7975200176239	1.75294003486633	1.77465002536774	1.731350004673	1.6909600019455	1.6170499920845	1.34723001718521	1.20800997018814	1.05380998849869	0.935540008544922	0.751189994812012	0.696959990262985	0.632910007238388	0.568430012464523	0.512680003046989	0.384769994020462	0.135639996826649	-0.0133900001645088	-0.0869199976325035
814	tG(GCC)B	0.11447000335902	0.278195001929998	0.323770003020763	0.244740004837513	0.265570005401969	0.128859997540712	0.0391049997415394	-0.0327049999963492	-0.0642500013113022	-0.0253049994586036	-0.0739449987187982	-0.0575649991631508	0.112939998134971	0.30891999527812	0.48390499651432	0.572405016422272	0.609735006093979	0.687534990906715	0.720864999294281	0.886214989423752	1.02338500618935	1.20870996713638	1.22983002662659	1.60892498493195	1.68003500699997	1.70684999227524	1.78155002593994	1.7585800409317	1.75944001674652	1.86500997543335	1.88991998434067	1.82142000198364	1.7400600194931	1.70667998790741	1.61394003629684	1.59953000545502	1.52081999778748	1.17455998063087	0.469069998711348	-0.277359995245934	-0.39298999607563	-0.396479994058609	-0.404199993610382	-0.401210001111031	-0.405199998617172	-0.421030005812645	-0.458150011301041	-0.311770005524158	-0.241260004043579	-0.268369993567467
857	tS(AGA)B	-0.261650003492832	-0.188749995827675	-0.0949299994856119	0.0098299996170681	0.208219998329878	0.252800007164478	0.221080000698566	0.140839998424053	0.15755999982357	0.202620001137257	0.188230001926422	0.189949995279312	0.112349997460842	-0.0746900007128715	-0.0496699992567301	0.0939999975264072	0.187909999489784	0.18582000285387	0.179940003156662	0.172500002384186	0.222310002148151	0.845570001006126	1.96768001317978	2.35934998989105	2.40636994838715	2.48030000925064	2.54922497272491	2.56197506189346	2.45652502775192	2.02412492036819	1.1041249781847	0.835374996066093	0.80467501282692	0.770550012588501	0.750275000929832	0.704274997115135	0.706599995493889	0.768999993801117	0.987449988722801	1.27452498674393	1.40814998745918	1.69839999079704	1.91350001096725	1.52519997954369	0.704600013792515	0.139999993145466	-0.593649983406067	-0.779674991965294	-0.899424999952316	-0.924575001001358
924	tT(AGU)B	0.185169998556376	0.227149996161461	0.230645002424717	0.282639996707439	0.285099993646145	0.332869997620583	0.337544995546341	0.361849994957447	0.319975009560585	0.291675001382828	0.318569988012314	0.354285001754761	0.32572999894619	0.189424997754395	-0.00373999977018684	-0.0612349995411932	-0.0901250015944242	-0.0828400027006864	-0.100555000081658	-0.0994750007987022	0.125665002316237	0.879064972698689	1.74957494735718	2.2677899479866	2.3815349817276	2.52775001525879	2.59052994251251	2.68041005134583	2.58484995365143	1.98419995307922	0.963920015096664	0.489309996366501	0.333049988746643	0.291340002417564	0.246909993886948	0.220450001955032	0.224750004708767	0.138440002501011	0.227730007469654	0.0437300007790327	-0.0033900000504218	-0.0262400004197843	-0.130279996991158	-0.173340000212193	-0.23026999682188	-0.281099992990494	-0.272900000214577	-0.405460000038147	-0.406809991598129	-0.389180001616478
1049	tV(UAC)B	0.31122500449419	0.316975004971027	0.324650004506111	0.31284999102354	0.282374992966652	0.101074999198318	0.0568000003695488	0.111749995499849	0.0789750013500452	0.0806000009179115	0.0886499984189868	0.0833249976858497	0.0955250019906089	0.267875008285046	0.330700002610683	0.475924998521805	0.634375005960464	0.683049991726875	0.687399998307228	0.69982498884201	0.718675002455711	1.03582498431206	1.70177495479584	2.16787499189377	2.35430002212524	2.37824995517731	2.46075005531311	2.43147008419037	2.44611003398895	2.22939997911453	1.43857997655869	0.773309990763664	0.341019988059998	0.263379994034767	0.256409993767738	0.254200008511543	0.324210000038147	0.359860000014305	0.406890001893044	0.418400007486343	0.546059995889664	0.599600005149841	0.623140007257462	0.636869984865189	0.547229996323585	0.335810005664825	0.398240005970001	0.569589990377426	0.679719984531403	0.732029980421066
1094	tL(UAA)B2	-0.155000002682209	-0.17049999833107	-0.205169998109341	-0.229970000684261	-0.0117599986493587	0.103890000283718	0.139800001680851	0.169769996404648	0.165219996869564	0.174479998648167	0.151449999213219	0.173019997775555	0.274520009756088	0.371750009059906	0.575479996204376	0.911930000782013	1.06881002187729	1.10834001302719	1.16675001382828	1.25444003343582	1.31484000682831	1.47575001716614	1.73888999223709	1.9890200138092	2.29387996196747	2.38700994253159	2.50734000205994	2.67657992839813	2.72129501104355	2.95114502906799	3.34982998371124	2.71159504652023	1.57860998511314	0.872029995918274	0.482855013012886	0.35777500718832	0.328765000402927	0.360655008256435	0.324189998209476	0.250634993612766	0.06309499964118	-0.112409999221563	-0.0515750002115965	-0.038045001111459	-0.00991000033682212	-0.0200399997644126	-0.0570150006562471	-0.0554050013422966	-0.0513700010254979	-0.0761400001123547
1101	tQ(UUG)B	0.467980006337166	0.453980007767677	0.503519994020462	0.486930000782013	0.489019998908043	0.403060001134872	0.128379999473691	0.0412200000137091	0.176530002057552	0.243590006232262	0.33145999610424	0.317599993944168	0.308250001072884	0.377729994058609	0.546109980344772	0.662139999866486	0.738549989461899	0.750719994306564	0.744039982557297	0.721660000085831	0.780709999799728	1.01289999485016	1.34809999465942	1.7765499830246	1.94713000059128	2.04740995168686	2.10605504512787	2.19292998313904	2.31427501440048	2.57063499689102	2.51416504383087	2.19797497987747	1.41421000957489	0.915690010786056	0.776820006966591	0.797505012154579	0.775259986519814	0.729929986596108	0.671284994482994	0.624405020475388	0.63921000957489	0.682435017824173	0.780594995617866	0.732124987244606	0.65675000846386	0.653979995846748	0.596864992380142	0.565319994091988	0.591689994931221	0.621065002679825
1208	tR(UCU)B	-0.238765001296997	-0.225015000998974	-0.0996049990877509	0.244000004418194	0.421459993720055	0.317725003510714	0.315020006895065	0.123229997232556	0.0125200000125915	-0.0161200001370162	-0.011890000058338	-0.0524799989536405	-0.120029999688268	-0.298464997857809	-0.439389984309673	-0.601080000400543	-0.528009997308254	-0.438504995405674	-0.390544998645782	-0.153719997406006	0.017519997805357	0.390434996783733	0.644954982399941	0.944075003266335	1.1370599925518	1.41405003070831	1.51004998683929	1.57404999732971	1.53706998825073	1.80769996643066	2.19370994567871	2.08356003761291	1.92282998561859	1.09254001379013	0.526570016145706	0.211780002713203	0.082430000603199	0.0098500001244247	-0.139179999381304	-0.19566999822855	-0.241039991378784	-0.155409996211529	-0.0436199996620417	-0.106450001895428	-0.11878000125289	-0.0513999987393618	0.0171699994243681	0.0950500033795834	0.169600002467632	0.157519996166229
1211	tD(GUC)B	0.429419991374016	0.295075004547834	0.303940007090569	0.1162099968642	0.00434000003151596	-0.0168400001246482	-0.0113300000783056	-0.057859998755157	-0.132610000297427	-0.316254997998476	-0.454329980909824	-0.615260004997253	-0.509369994699955	-0.433034996688366	-0.379514998197556	-0.13503999710083	0.0463399969041347	0.426044996082783	0.670484980940819	0.96942500770092	1.15651999115944	1.4249750316143	1.51737498641014	1.57202499508858	1.5370099902153	1.86074995994568	2.20694994926453	2.06675004959106	1.89029997587204	1.00495001673698	0.485350012779236	0.186400003731251	0.0695500001311302	0.00794999999925494	-0.159699998795986	-0.198849998414516	-0.242899991571903	-0.140399996191263	-0.040149999782443	-0.114350002259016	-0.116700001060963	-0.0468999985605478	0.0303999991156161	0.100600004196167	0.173950001597404	0.154249995946884	0.0446000013034791	0.0247999997809529	-0.141950003802776	-0.390899993479252
1734	tC(GCA)B	-0.0613500002771616	-0.112310004234314	-0.172010001540184	-0.198450002074242	-0.118169998377562	0.179640001058578	0.241509999334812	0.158739994466305	0.141590001434088	0.110709998011589	0.116150000691414	0.227889996767044	0.296070000529289	0.397160002589226	0.422879987955093	0.523860013484955	0.605860006809235	0.650620007514954	0.690289998054504	0.697169983386993	0.68792000412941	0.776009994745255	0.941009998321533	1.20911998748779	1.39739999771118	1.59350002408028	1.67479503154755	1.55065000653267	1.32738999724388	1.11330500841141	0.957619985938072	0.886424991488457	0.905914986133575	0.858090010285377	0.877819994091988	0.92509999871254	1.05600998401642	1.24122501015663	1.42690498232842	1.93154001832008	2.21259002685547	2.27056007385254	2.30144001245499	1.92100998163223	1.0029249817133	0.848635020852089	0.903629988431931	0.918364980816841	0.875189986824989	0.82371498644352
1737	tE(UUC)B	0.179980006814003	0.0807600028812885	0.00690000019967556	-0.079450000077486	-0.155840002000332	-0.150600001215935	-0.201839998364449	-0.223699998855591	-0.213030003011227	-0.197009998559952	-0.0805600005667657	0.0342100006411783	0.101240003108978	-0.00329000048805028	0.00685999942943454	0.0744000017642975	0.107279998809099	0.129650002717972	0.174999998509884	0.156959995627403	0.332639992237091	1.37632999420166	2.10260996818542	2.26963005065918	2.28942000865936	2.30480500459671	2.31215500831604	2.20864506959915	1.80474000573158	1.37710499167442	0.970085024833679	0.804625019431114	0.840990024805069	0.825580012798309	0.790234997868538	0.784225007891655	0.880245006084442	0.969610008597374	0.944380012154579	0.85377499461174	0.684424987435341	0.668214994668961	0.672170013189316	0.651130011677742	0.635269999504089	0.626445007324219	0.618405011296272	0.540334993600845	0.238119998574257	0.173354998230934
2299	tE(UUC)C	-0.460935008525848	-0.489020000398159	-0.525909999012947	-0.47461499273777	-0.399879992008209	-0.276749996840954	0.0853049986064434	0.252119997888803	0.342869994044304	0.354370006918907	0.385065001249313	0.366094997525215	0.229720003157854	0.0369399992749095	-0.156750000454485	-0.360839995741844	-0.394089993834496	-0.456734998524189	-0.554330016672611	-0.564009985327721	-0.404139991849661	0.43196500018239	1.03951497972012	1.45320001244545	1.53406504392624	1.62325999736786	1.69697003364563	1.70508000850677	1.67994004487991	1.7295499920845	1.30173999071121	0.137429997324944	-0.181749997660518	-0.254259993135929	-0.316199997067451	-0.353569999337196	-0.353670006990433	-0.336710000038147	-0.261700004339218	0.0137299996800721	0.0711299972608685	0.120580001175404	0.044930000975728	0.0526900008320808	0.0536299996078014	0.0244000000879169	-0.0644600007683039	-0.354829995334148	-0.471410006284714	-0.423950004577637
2306	tL(CAA)C	-0.371009990572929	-0.442190003395081	-0.417840000987053	-0.297710010409355	-0.207860000431538	-0.14178000241518	-0.20874999165535	-0.0930300012230873	-0.0569200001657009	-0.00631999969482422	-0.0458600010722876	-0.091120002605021	-0.169559998065233	-0.138529996573925	-0.0929999969899654	-0.141409996896982	-0.0736799999140203	0.121290001482703	0.365110000967979	0.618979987502098	0.829080009460449	0.943659979104996	1.64156001806259	2.12559006214142	2.20967001914978	1.9647550702095	1.70189500451088	1.64694497585297	1.70084502696991	1.61899001598358	1.53368998765945	1.46685501337051	1.3112900018692	1.342484998703	1.5997299849987	1.78463498353958	1.70685501098633	1.75345503687859	0.964095023274422	0.735355013608933	0.623330020904541	0.588850024342537	0.532579997181892	0.452025003731251	0.352534997463226	0.231399999558926	0.0958550006151199	-0.0781050011515617	-0.685005009174347	-1.28637998402119
2401	tP(AGG)C	0.0197200002148747	0.0415100006386638	0.00301000000908971	-0.0713899988681078	-0.136360001564026	-0.0873499985784292	0.332130002975464	0.871740001440048	1.08167001008987	1.25325003862381	1.39856001138687	1.45225999355316	1.56361997127533	1.5317400097847	1.35908004045486	1.25249000787735	1.25291001796722	1.25802000761032	1.28589996099472	1.37269997596741	1.59163999557495	1.98359999656677	2.30685997009277	2.6401700258255	2.70798995494843	2.73971999883652	2.75564000606537	2.75057992935181	2.71386991739273	2.51698005199432	2.08621000647545	1.41272496581078	1.02770999073982	0.716900005936623	0.606594990193844	0.517534996569157	0.563344994187355	0.564440006017685	0.605724993348122	0.639120009541511	0.608310005068779	0.611840018630028	0.604905000329018	0.613590008020401	0.519680005311966	0.511629998683929	0.501799985766411	0.491165006160736	0.579944986104965	0.669969987869263
2408	tN(GUU)C	0.457825005054474	0.523200005292892	0.481099992990494	0.481699995696545	0.555275000631809	0.586825013160706	0.615024998784065	0.634899988770485	0.63842499256134	0.634024992585182	0.682374984025955	0.644999995827675	0.535024985671043	0.335124991834164	0.356374993920326	0.362275004386902	0.360550008714199	0.350675001740456	0.347075007855892	0.325200006365776	0.467299990355968	0.984374970197678	1.42950001358986	1.65627497434616	1.78992500901222	1.98819004297256	2.15931997299194	2.22202999591827	2.2286999464035	2.55974004268646	3.0228800535202	2.96843001842499	2.95445001125336	2.87349002361298	2.64554002285004	2.18951003551483	1.70817002058029	1.04383000135422	0.904840022325516	0.815150010585785	0.736879992485046	0.735899978876114	0.726029986143112	0.723269993066788	0.740199983119965	0.294019999401644	-0.153380005527288	-0.334569996595383	-0.408010002970696	-0.41414999961853
2442	tG(GCC)C	-0.396009999513626	-0.452599996328354	-0.487515000998974	-0.506254979968071	-0.370380002260208	-0.385035000741482	-0.383225005865097	-0.288844993710518	-0.254745003581047	-0.211469997465611	-0.146564998850226	-0.0917800012975931	-0.0792900007218122	-0.176420002058148	-0.3113450050354	-0.319949993491173	-0.271774996817112	-0.247570006549358	-0.251010000705719	-0.224059997498989	-0.153810002282262	0.251945009455085	0.896280016005039	1.37383997440338	1.51057498455048	1.53864997625351	1.61584997177124	1.6073499917984	1.55870002508163	1.69709998369217	2.01215004920959	1.87024998664856	1.61664998531342	0.745950013399124	0.290650010108948	0.065500000026077	0.217749997973442	0.251949995756149	0.32379999756813	0.403049990534782	0.432899996638298	0.397599995136261	0.49210000038147	0.495149999856949	0.514450013637543	0.551249980926514	0.521500006318092	0.47834999859333	0.469699993729591	0.413599997758865
2457	tM(CAU)C	0	0	0	0	0	0	0	0	0	0	0	0	0	0	0	0	0	0	0	0.362925007939339	1.80500502884388	2.41840004920959	2.41840004920959	2.41840004920959	2.46227498054504	2.66959989070892	2.71849989891052	2.71849989891052	2.17044997215271	1.16149997711182	1.16149997711182	1.16149997711182	1.16149997711182	0.707199990749359	0	0	0	0	0	0	0	0	0	0	0	0	0	0	0	0
2460	tK(CUU)C	0.647990018129349	0.566769999265671	0.45743000805378	0.342090001702309	0.122249997407198	0.0937300011515617	0.177249994874001	0.191860000789165	0.161529998481274	0.205780000984669	0.32790000140667	0.441729998588562	0.644729989767075	0.775259983539581	0.799819993972778	0.905400002002716	1.14293002486229	1.56633001565933	2.35388001203537	2.03940999507904	2.26502006053925	3.37140011787415	3.37140011787415	3.37140011787415	3.47527000904083	3.76250004768372	3.82062494754791	3.83999991416931	3.77332490682602	2.62852501869202	2.31360006332397	2.31360006332397	2.21582505106926	1.08550001680851	0.431075006723404	0	0	0	0	0	0	0	0	0	0	0	0	0	0	0
2507	tQ(UUG)C	0.439979991316795	0.352899995446205	0.212380003929138	0.247109997272491	0.24750000089407	0.219100004434586	0.155149999260902	0.104159999638796	0.0478399999439716	0.132560002431273	0.397879993915558	0.6423299908638	0.740489989519119	0.870129984617233	0.865909987688065	0.895909988880157	0.971349990367889	0.90262998342514	0.835879987478256	0.782329994440079	0.852919989824295	1.06026999950409	1.38321999311447	1.66739996671677	1.83727997541428	2.03323005437851	2.30406000614166	2.29383504390717	2.36056997776031	2.47099997997284	2.24400001764297	1.33061998486519	0.854330000281334	0.669605007767677	0.603820016980171	0.583484995365143	0.578454995155334	0.573530000448227	0.568225026130676	0.524709986150265	0.154955001175404	-0.11742499768734	-0.0716200014576316	-0.0188200001372024	0.0254850008757785	0.0239900000393391	0.0385299999266863	-0.0552700005471706	0.134815002605319	0.251659991592169
2636	tS(CGA)C	0.253630004823208	0.357330003380775	0.448690001666546	0.448440001904964	0.379870010912418	0.366899988055229	0.374215003848076	0.301974999904633	0.27479000389576	0.234405002743006	0.20504499822855	0.0562950007617474	-0.114940002188087	-0.137270002812147	-0.212845001369715	-0.140480001270771	-0.132354998216033	-0.0930549997836351	-0.0798600007779896	0.082849998306483	0.233179993182421	0.461245013773441	1.40331500172615	1.75922499299049	2.04622501730919	2.11127002239227	2.30336003303528	2.60436997413635	2.47011995315552	1.95582003593445	1.4781200170517	1.0122100353241	0.759320020675659	0.676790016889572	0.692680013179779	0.65871000289917	0.623160004615784	0.617410004138947	0.60103000998497	0.495840001106262	0.209380003158003	-0.215180000290275	-0.424349996447563	-0.430419987440109	-0.401780006289482	-0.379680001735687	-0.373349997401237	-0.353699997067451	-0.286249998211861	-0.242819989845157
2772	tT(AGU)C	-0.746964997053146	-0.762005001306534	-0.751169985532761	-0.655505007505417	-0.78424000442028	-1.07855001091957	-1.06908999681473	-1.05820998549461	-1.07725001573563	-1.10664004683495	-1.13894000649452	-1.21628495454788	-1.39386497735977	-1.2585950255394	-1.01720000207424	-0.956204983592033	-0.711249980330467	-0.570674985647202	-0.472410002350807	-0.374130003154278	-0.187640003859997	0.0977900013327599	0.483764997124672	0.85591000020504	1.51219502687454	1.73800998926163	1.8115799665451	1.91756000518799	1.71066000461578	1.46317999362946	1.21452001333237	1.33630999326706	0.62964000031352	-0.108480001613498	-0.240489999949932	-0.303409993648529	-0.290879994630814	-0.274210005998611	-0.236710005998611	-0.249279996752739	-0.289700001478195	-0.411210009455681	-0.550540000200272	-0.482600003480911	-0.459780007600784	-0.44524000287056	-0.447550001740456	-0.459670001268387	-0.438929995894432	-0.492080014944077
2957	tG(GCC)D1	-0.132539998739958	-0.152475003153086	-0.11524000056088	-0.170295001193881	-0.165959998965263	-0.218719997256994	-0.29677000194788	-0.292249995470047	-0.275209997594357	-0.281700000166893	-0.276890002191067	-0.232905001938343	-0.203499998152256	-0.217709998786449	-0.20538499802351	-0.151645002514124	-0.143384999781847	-0.118055000528693	-0.112705002725124	-0.102334999665618	0.0758049968630075	0.602854976058006	1.31985500454903	1.77981501221657	1.92761002182961	1.95725996494293	2.03398000001907	2.02495999336243	1.93306002616882	1.79389998912811	1.21631001234055	1.02405997514725	1.01227000951767	0.971370017528534	0.964949983358383	0.930030006170273	0.966180014610291	1.00813000798225	1.01769999861717	1.39972997903824	0.98532999753952	0.76923999786377	0.725910007953644	0.732980012893677	0.830939996242523	0.845689994096756	0.817709994316101	0.806959986686707	0.826460003852844	0.870759999752045
3577	tK(UUU)D	-0.0888999991118908	-0.0887500002980232	-0.0029499989002943	0.0390500013716519	0.111459998041391	0.392339995503426	0.476659998297691	0.494100001454353	0.545359987020493	0.538190001249313	0.520099991559982	0.518369993567467	0.583249986171722	0.388819990307093	0.119160001724958	0.165430001914501	0.193610003590584	0.272759991884232	0.321679997444153	0.449139994382858	0.556920009851456	0.742430007457733	1.4034500002861	2.07934002876282	2.24254994392395	2.36640990972519	2.54643503427506	2.49006000757217	2.55408005714416	2.51595493555069	2.30105491876602	1.76777999401093	0.798654985427856	0.289109995961189	0.130050000920892	0.0121199999935925	-0.0249949997290969	-0.0380350002087653	0.017174999974668	0.116809999383986	0.261554998904467	0.208650006679818	-0.190074996510521	-0.304265004396439	-0.272795009613037	-0.304600004851818	-0.342154997587204	-0.390925008058548	-0.422960002720356	-0.440345004200935
3687	tA(AGC)D	-0.0855700001120567	-0.0733799993991852	-0.00409999899566174	0.127650001645088	0.224599997699261	0.306359988451004	0.294260001182556	0.270559999346733	0.288209998607636	0.315000000596046	0.309589999914169	0.218029998242855	0.16956000328064	0.0462199990084628	0.103030001372099	0.152330000698566	0.199339999258518	0.216840000450611	0.21296000033617	0.210420000553131	0.284699998795986	0.554139992594719	1.59915003180504	2.3991899728775	2.71774997711182	2.71222497224808	2.76438499689102	2.72762494087219	2.70521500110626	2.64803498983383	2.76952995061874	2.35523999929428	0.871610018610954	0.262615000829101	-0.211729994788766	-0.321184998750687	-0.269175006449223	-0.244009999930859	-0.199404999613762	-0.197599999606609	-0.36088000535965	-0.411814998090267	-0.511069981753826	-0.455404993891716	-0.447745008766651	-0.41886500120163	-0.442585001885891	-0.417939992249012	-0.291345007717609	-0.0161950021982193
3740	tT(AGU)D	-0.0345599997788668	0.0104600001126528	-0.0899199992418289	-0.153220003098249	-0.11957999765873	-0.0804699994623661	-0.0300100009888411	0.114059998840094	0.184669999778271	0.231369997560978	0.219680006802082	0.237340004742146	0.194819997251034	0.0139799995347857	-0.0668699990957975	0.0514700008556247	0.0626599996350706	-0.0137899996247143	-0.0410099998116493	-0.0176099999807775	0.0535699992440641	0.417819997668266	1.17397998571396	1.82836004495621	1.82293001413345	1.96044999361038	2.14245003461838	2.24227499961853	2.13622498512268	1.68334999680519	1.44620001316071	1.19162499904633	0.939874976873398	0.736749991774559	0.592425003647804	0.440324991941452	0.383024990558624	0.376025006175041	0.355699993669987	0.32252499461174	0.31479999423027	0.251125004142523	0.229825001209974	0.217150002717972	0.104550000280142	0.0288000009022653	-0.00224999990314245	-0.0375999994575977	-0.0927750002592802	-0.161575000733137
3747	tS(AGA)D1	0.521869987249374	0.512975019216537	0.491295009851456	0.39779499322176	0.237010000646114	0.187394998222589	0.0244350016117096	-0.13775500357151	-0.157690002769232	-0.234395004063845	-0.25297999382019	-0.163114999234676	-0.220220005512238	-0.41528999209404	-0.538600018620491	-0.592194986343384	-0.518645012378693	-0.513124996423721	-0.549615001678467	-0.559909990429878	-0.491099996864796	0.142780013382435	1.38392999768257	2.16889492273331	2.32037500143051	2.45760004520416	2.61264007091522	2.70311999320984	2.68183002471924	3.05324006080627	3.37595994472504	3.45548992156982	2.9839099407196	1.83425002098084	1.32978000044823	0.855230009555817	0.703269988298416	0.639140003919601	0.604440003633499	0.605279988050461	0.582510012388229	0.589249986410141	0.399400001764297	0.0551599973812699	-0.21672999560833	-0.19881000071764	-0.17272000014782	-0.14024999588728	-0.156219999492168	-0.132269996404648
3864	tV(UAC)D	1.54375004768372	1.52649998664856	1.68975001573563	1.6444000005722	0.891300022602081	0.335050001740456	0.15625	-0.131400004029274	-0.142850004136562	-0.159949995577335	-0.164449997246265	-0.159950003027916	-0.184550002217293	-0.20890000462532	-0.253300003707409	-0.278250008821487	-0.14020000398159	-0.11315000243485	-0.137850001454353	-0.125050000846386	0.00930000096559525	0.635949999094009	1.2705500125885	1.70804995298386	1.92409998178482	1.95112001299858	1.95688001513481	1.93403500318527	1.88643001317978	1.83934500813484	1.61436501145363	1.38330002427101	0.923179990053177	0.767394995689392	0.824940010905266	0.90667499601841	0.954179984331131	0.949104979634285	0.845930004119873	0.607820004224777	0.368364997208118	0.114519998058677	0.0321550007909536	0.0182450006890576	-0.0681399997323751	-0.101190000399947	-0.128215003758669	-0.131999998539686	-0.249145004153252	-0.344875000417233
3909	tL(UAA)D	0.084909999743104	0.254620009660721	0.442540001869202	0.561249989271164	0.501840008795261	0.215069997310638	0.14030000269413	0.108389999717474	0.0133100001141429	-0.140919998288155	-0.180990001559258	-0.256330001354218	-0.16687000002712	0.0751700006425381	0.166340000927448	0.136999999731779	0.139639995992184	0.251869994401932	0.306270006299019	0.313669991493225	0.475300008058548	0.797340005636215	1.72665001153946	2.09354004859924	2.41639003753662	2.4749799489975	2.47441498041153	2.50998497009277	2.48143998384476	2.46489007472992	2.99819008111954	3.5974650144577	3.48890497684479	1.98360497951508	0.977334992587566	0.376094995439053	0.373989994823933	0.443214996159077	0.380274999141693	0.353104999661446	0.295000000298023	0.270649993419647	0.351060004532337	0.359510000050068	0.265109992772341	0.0714649976231158	0.00922999959439039	0.0483450001105666	0.116705000773072	0.178089996427298
3916	tQ(UUG)D1	-0.716204997897148	-0.892394974827766	-0.890414977073669	-0.629275006055832	-0.487885004281998	-0.451034995913506	-0.379835005104542	-0.335564988851547	-0.372354997694492	-0.358754996955395	-0.342960001528263	-0.384484997391701	-0.430644991993904	-0.473810003697872	-0.35745000988245	-0.268924996256828	-0.221945001929998	-0.156529997289181	-0.129845001548529	-0.115719997882843	0.0876800015568733	0.518900011479855	0.954835000634193	1.25784499645233	1.32071996927261	1.38914003372192	1.48684996366501	1.47290000915527	1.45530997514725	1.52144000530243	1.98331999778748	1.95203996896744	1.38946999311447	0.75006000995636	0.178189999237657	-0.0780900023877621	-0.112320002168417	-0.121999995410442	-0.136230000853539	-0.119070000201464	-0.158820000290871	-0.250839999318123	-0.357409989833832	-0.350999999046326	-0.39791000187397	-0.384990012645721	-0.357390001416206	-0.338060000538826	-0.315390008687973	-0.28216999322176
4014	tR(UCU)D	-0.153005002439022	-0.159705001860857	-0.171490000933409	-0.230560003966093	-0.302434997260571	-0.261849994212389	-0.181889998912811	-0.19028499647975	-0.197864997386932	-0.129994998499751	-0.0812049999833107	-0.0204100018832833	0.283434999734163	0.358430001139641	0.340859988331795	0.349005009233952	0.360450001060963	0.360580003261566	0.438624994456768	0.707935008406639	0.9363499969244	0.901104986667633	1.05959000885487	1.26042999625206	1.40976998209953	1.51684001684189	1.54736996889114	1.62522999048233	1.62485998868942	1.98608002662659	2.89907004833221	3.1934499502182	2.88052995204926	1.94332004785538	1.15947996973991	0.720529991388321	0.727309983968735	0.694150000810623	0.562900024652481	0.474290007352829	0.425380006432533	0.42194000184536	0.248239997029304	0.128999998793006	-0.0582899980247021	-0.1804000005126	-0.272470006346703	-0.306129994988441	-0.311690002679825	-0.416429993510246
4017	tD(GUC)D	-0.299404998123646	-0.253649993985891	-0.180469998717308	-0.192754996567965	-0.189894998073578	-0.126084998622537	-0.0790150001645088	0.00716999783180654	0.297605001181364	0.358489999175072	0.340079990029335	0.349515007436276	0.362950001657009	0.361340004205704	0.453874994814396	0.756605008244514	0.915749993920326	0.91721498966217	1.08417000472546	1.27419000267982	1.42560997605324	1.51606001853943	1.55227996706963	1.62699499130249	1.63003998994827	2.04246003627777	2.99209003448486	3.17204995155334	2.81420996189117	1.8291900396347	1.11260997056961	0.722359991073608	0.719069981575012	0.686100006103516	0.554350024461746	0.464780005812645	0.427860006690025	0.400429999828339	0.242279997467995	0.115699999034405	-0.0762799974530935	-0.191800001263618	-0.277840006351471	-0.302659994363785	-0.325230002403259	-0.418209993839264	-0.395219999551773	-0.380620002746582	-0.444140008091927	-0.463920000195503
4148	tR(ACG)D	0.335219997167587	0.357070010900497	0.306040005385876	0.31759499758482	0.309584994614124	0.22010499984026	0.188215003162622	0.157044998556375	0.170230001211166	0.178964998573065	0.18481999784708	0.20915499702096	0.113885001838207	0.0852050010114908	0.00719499985716539	0.0334300000686198	0.136660001054406	0.128855000808835	0.175204997509718	0.270504996925592	0.476344995200634	1.17299500405788	1.6745500087738	2.05314003229141	2.19512501955032	2.27184998989105	2.29659998416901	2.20085000991821	2.17925000190735	2.36965000629425	2.15964996814728	1.58689999580383	1.10060000419617	0.783149987459183	0.762749999761581	0.792050004005432	0.814850002527237	0.801399976015091	0.812799990177155	0.788949996232986	0.530900001525879	0.388250008225441	0.402899995446205	0.410600006580353	0.373850002884865	0.377000004053116	0.368550002574921	0.315050005912781	0.449399992823601	0.509100005030632
4185	tQ(UUG)D2	0.0294100008904934	0.0313199994154274	0.0284400005824864	-0.0282200003042817	-0.0554999995976686	-0.263329994678497	-0.368830007314682	-0.313470003008842	-0.250299990177155	-0.0770399978384376	0.034510000795126	0.0919900022447109	0.189990001916885	0.314580002427101	0.343769997358322	0.249710002541542	0.303340002894402	0.275940006971359	0.174019999057055	0.276109999418259	0.246829994022846	0.43133998811245	1.02628001570702	1.52109004259109	1.82626001834869	2.0465499997139	2.22508001327515	2.26031994819641	2.23690994977951	2.34667506217957	2.69126996994019	2.69181998968124	2.13112503290176	1.0827050358057	0.472500003874302	0.377079997956753	0.299464999139309	0.304375000298023	0.325344997644424	0.355215001106262	0.339685007929802	0.263090005517006	0.0498950013890862	-0.148549996130168	-0.16131999604404	-0.111844999715686	-0.13586000315845	-0.106505000218749	-0.123024997860193	-0.0926900003105402
4216	tI(AAU)D	-1.44005000591278	-1.15274998545647	-0.684300005435944	-0.341099999845028	0.149050001055002	0.454499989748001	0.667250007390976	0.774250000715256	0.815149992704391	0.842199981212616	0.774200022220612	0.745649993419647	0.754449993371964	0.701850026845932	0.688100010156631	0.675650000572205	0.671600013971329	0.656600028276443	0.675900012254715	0.67960000038147	0.721149981021881	0.89844998717308	1.11054998636246	1.34605002403259	1.52914994955063	1.67720499038696	1.8299750328064	1.85391503572464	1.81582499742508	1.81270498633385	1.75850497484207	1.28465502262115	0.96987498998642	1.01144996881485	0.996224993467331	0.965939989686012	0.939980006217957	0.912014997005463	0.898760002851486	0.878009977936745	1.02344000935555	1.02388496398926	1.0506300330162	1.02533999979496	0.945545011758804	0.901694983243942	0.860110005736351	0.814030000567436	0.702165019512176	0.662915000319481
4459	tQ(UUG)D3	-0.0463300000876188	-0.0199500001035631	-0.232410002313554	-0.157209997624159	0.0531300013884902	-0.0145599993527867	-0.0789099995046854	-0.195799998193979	-0.121040000766516	-0.11436999887228	0.0120600022375584	0.166679997742176	0.125759997218847	0.272739993035793	0.275640004873276	0.339549997448921	0.265819999575615	0.317249999940395	0.365260002017021	0.354679998755455	0.435989984869957	0.911669987440109	1.32264997959137	1.44090002775192	1.61166000366211	1.68785499334335	1.67198002338409	1.6729700088501	1.42165499925613	1.22993001937866	1.13235496878624	1.12629995942116	1.07779003977776	1.01235502064228	0.985705012083054	0.93496501147747	0.987919992208481	1.1385099709034	1.05937497019768	1.09040004611015	0.895224979519844	0.650645011663437	0.586429986357689	0.563815006613731	0.525569981336594	0.493264991044998	0.495730000734329	0.392574994266033	0.128089996799827	-0.0855850012972951
4614	tI(UAU)D	-0.16270000115037	0.0115500008687377	0.0404000012204051	0.0718499999493361	-0.0468499986454844	-0.0660999994724989	-0.0266999993473291	0.046250001527369	0.117899997159839	0.133649997413158	0.103250000625849	0.0588500015437603	0.0440999995917082	-0.134099997580051	-0.247999995946884	-0.242249995470047	-0.298199996352196	-0.348199993371964	-0.343999996781349	-0.290950000286102	-0.207050003111362	0.319599997717887	1.35105001926422	1.79724997282028	2.01449996232986	2.15313003063202	2.2840300321579	2.21498010158539	2.21553499698639	2.51986994743347	2.6814849615097	2.81184498071671	2.78293000459671	2.5507649064064	2.70071493387222	2.30104001760483	2.36107996106148	1.37453502714634	0.791709980368614	0.572079989314079	0.238979993760586	0.155939999222755	0.155449999123812	0.143524998426437	0.136819997429848	0.052709998935461	-0.142655000835657	-0.39779500067234	-0.382499995827675	-0.433140006661415
4722	tY(GUA)D	0.578775012493134	0.60945500433445	0.657195016741753	0.677365005016327	0.640455007553101	0.604544991254807	0.550484988093376	0.518504989147186	0.536184999346733	0.428274989128113	0.380485005676746	0.360814994573593	0.434405000507832	0.606695002317429	0.684459984302521	0.897415000200272	0.908529996871948	1.08156496882439	1.17892500758171	1.22094500660896	1.30708501935005	1.37742999792099	1.40199499130249	1.45329498052597	1.55432996749878	1.63932999372482	1.93175992965698	2.05571005344391	1.86874005794525	1.44951001405716	1.14881998300552	1.11565999984741	1.13749002218246	1.12821998596191	1.08328996896744	1.03438002467155	0.945030003786087	0.992989981174469	1.21808998584747	1.34651998281479	1.29816002845764	1.05394002199173	0.90103999376297	0.795469987392426	0.803970021009445	0.812559998035431	0.80725000500679	0.787550008296967	0.769190001487732	0.623779997229576
4806	tS(AGA)D2	-0.0575500000268221	0.00952500058338046	0.145700002089143	0.128750000149012	0.0724250008352101	-0.124175000470132	-0.291374996304512	-0.309675004333258	-0.218224998563528	-0.264574993401766	-0.229375001043081	-0.283300004899502	-0.295900002121925	-0.194274999201298	-0.0793250016868114	0.0144499996677041	0.0263500007567927	0.059725001337938	0.0824750009924173	0.128375001251698	0.240699999034405	0.745474994182587	1.36917501688004	1.92147499322891	2.13010001182556	2.39319009780884	2.5329400062561	2.58667006492615	2.64200999736786	2.43220992088318	2.50665993690491	1.88726000785828	1.1995400249958	0.716790008544922	0.642570012807846	0.633390009403229	0.667830014228821	0.693129998445511	0.706379991769791	0.604779994487762	0.510050004720688	0.565580010414124	0.640850001573563	0.622920006513596	0.615100002288818	0.622220003604889	0.577349996566772	0.572659987211227	0.445009991526604	0.427779996395111
4809	tG(GCC)D2	0.231890004873276	0.168545003980398	0.0360349988564849	-0.0420050010085106	-0.00989500009454787	-0.025449999794364	0.0759100005030632	0.113205002248287	0.210349997878075	0.254014991223812	0.237974996119738	0.289955002069473	0.158460000529885	0.13510999828577	0.101440000161529	0.106660000234842	0.146430000662804	0.179344994574785	0.220575002580881	0.222000005096197	0.368385002017021	1.07138000428677	1.67858998179436	2.09351996183395	2.24833501577377	2.28271007537842	2.31718003749847	2.35299003124237	2.37304999828339	2.41160998344421	2.51216998100281	2.26332004070282	1.8410999417305	1.08846004009247	0.962280017137527	1.08422001600265	0.797700023651123	0.351969999074936	0.260510005056858	0.272560003399849	0.26834999024868	0.319069993495941	0.305419999361038	0.213599993288517	0.119570002704859	0.152949999272823	0.0550899986177683	0.020040000602603	0.0381900014355779	-0.0300299987196922
4864	tE(CUC)D	0.385760003328323	0.398819994926453	0.365450000762939	0.323820003867149	0.0988500025123358	-0.46706001162529	-0.934489977359772	-1.14295998811722	-1.16816998720169	-1.15349003076553	-1.17461003065109	-1.09432001113892	-0.866390000283718	-0.136639999598265	0.258220008015633	0.526830005645752	0.554349988698959	0.571269994974136	0.635940003395081	0.667949998378754	0.803490018844604	0.940240001678467	1.45040999650955	1.69836000204086	1.85506995916367	1.92712001800537	1.91930501461029	1.88883500099182	1.82701001167297	1.73046002388	1.39492501616478	0.877159976959229	0.579209995269775	0.391684998571873	0.351434999704361	0.363205000758171	0.361204996705055	0.329654993116856	0.191085002571344	0.0944949966622517	-0.060669998661615	-0.161394997313619	-0.333955006301403	-0.298970001935959	-0.223764993995428	-0.149799998290837	0.20742000322789	0.316500002145767	0.403355003893375	0.491555006802082
4977	tV(CAC)D	0.558190006017685	0.56013999581337	0.627410000562668	0.82127999663353	0.772850006818771	0.668850004673004	0.678270018100739	0.707069993019104	0.7103600025177	0.701129996776581	0.698550015687943	0.615090000629425	0.52650001347065	0.494819995760918	0.710780000686645	0.748440021276474	0.739770025014877	0.871370023488998	0.912079989910126	0.922130012512207	0.956980019807816	1.03102999925613	1.20582000017166	1.35901000499725	1.67222003936768	1.61672496795654	1.39704000353813	1.26855502724648	1.15089499950409	1.03823500871658	1.02594499588013	1.0608950316906	1.04714002013206	0.997335022687912	0.958789998292923	1.01357998847961	1.06109501719475	1.10123000144959	0.912265026569366	0.239330000430346	0.133935002610087	0.101835000514984	0.110689999908209	0.104844998195767	0.0884150002151728	0.0795350030064583	0.0520050004124641	0.0859800007194281	-0.180534994229674	-0.179515003040433
5020	tF(GAA)D	0.196724999696016	0.205595002323389	0.161910006403923	0.135349999368191	0.126515001058578	0.159904996305704	0.215305005013943	0.237850001454353	0.233715000003576	0.28145499303937	0.302509990334511	0.606949992477894	0.746345007419586	0.792055013775826	0.778229993581772	0.741530013084412	0.711025008559227	0.731320005655289	0.755609986186027	0.777390006184578	0.947120028734207	1.53067998290062	2.31715494394302	2.73875004053116	2.86384500265121	3.00434994697571	3.01470005512238	2.99330008029938	2.95980000495911	2.82669997215271	2.69615006446838	1.90444993972778	0.94650000333786	0.371199995279312	0.246799997985363	0.265349999070168	0.220299996435642	0.218000002205372	0.171350002288818	0.219099998474121	-0.0556499995291233	-0.307350009679794	-0.275949999690056	-0.301349997520447	-0.318800002336502	-0.288649991154671	-0.211649999022484	-0.180099997669458	-0.249449998140335	-0.023850005120039
5122	tX(XXX)D	-1.13174999952316	-1.02138997912407	-0.835370001196861	-0.594930000603199	-0.337810009717941	-0.22012500166893	-0.253210002183914	-0.239949993789196	-0.162010001391172	-0.178905005007982	-0.0735650006681681	0.00620500037912279	0.0938199999975041	0.0890900015830994	0.0899099994450808	0.175035000219941	0.171479995548725	0.199845001101494	0.24577499255538	0.219839999079704	0.213734999299049	0.412929999828339	1.71928498148918	2.62904999256134	2.88321499824524	2.80394995212555	2.80415010452271	2.63495004177094	2.31840002536774	1.95539993047714	1.31850004196167	0.735799998044968	0.471000000834465	0.526250004768372	0.529400020837784	0.478500008583069	0.344449996948242	0.274599999189377	0.246799990534782	1.13520002365112	1.62945002317429	0.908649981021881	0.282399997115135	0.29075001180172	0.322899997234344	0.352149993181229	0.368399992585182	0.339350000023842	0.313499987125397	0.33644999563694
5153	tM(CAU)D	-0.0203599995002151	-0.0801100008189678	-0.0749800011515617	-0.0576900001615286	-0.0518399991095066	-0.0940800020471215	-0.0609499987214804	-0.0696499992161989	-0.0513799987733364	-0.00667000077664852	-0.0758899994194508	-0.168559996783733	-0.113479998707771	0.00888000018894672	0.141909999772906	0.232409995794296	0.320119999349117	0.335290011763573	0.36120999455452	0.345919990539551	0.385119998455048	0.514270001649857	0.944679987430572	1.21410999298096	1.30232999324799	1.35922996401787	1.38292999267578	1.40157504081726	1.39181997776031	1.43959504365921	1.91852005124092	1.30564003288746	0.0501900106668472	-1.12611002027988	-1.45189003944397	-1.61389003992081	-1.66157004237175	-1.59120499491692	-1.49365999698639	-1.4569350361824	-1.31439502239227	-0.587600004673004	-0.227299993485212	-0.133935002982616	-0.102549999952316	-0.106340001150966	-0.146420000866055	-0.130245000869036	-0.13061000071466	-0.138414995744824
5204	tK(CUU)D1	-0.113760000839829	-0.1279950004071	-0.165894994884729	-0.34060500562191	-0.192695002257824	-0.276749993860722	-0.270304997265339	-0.331740003824234	-0.35059499591589	-0.372544997930527	-0.373269999027252	-0.311514995992184	-0.372709995508194	-0.247179998457432	-0.200660002231598	-0.123459999635816	-0.0831749983131886	-0.0737199999392033	-0.0765049997717142	-0.0510150000452995	0.00132000045850873	0.34964999333024	1.15781998187304	1.87786501049995	2.07762506008148	2.08224999904633	2.19064998626709	2.26989996433258	2.16209995746613	2.20895004272461	2.11675000190735	2.0733500123024	1.72644996643066	1.54444998502731	1.52114999294281	1.34675002098083	1.28279995918274	1.20489996671677	0.981850028038025	0.790549993515015	0.613649994134903	0.549899995326996	0.530950009822845	0.597799986600876	0.621399998664856	0.619800001382828	0.581950008869171	0.566449999809265	0.298449993133545	0.223249994218349
5337	tG(CCC)D	-0.229950001090765	-0.202399995177984	-0.142195004969835	-0.192659995704889	-0.312230002880096	-0.220175006240606	-0.152295000851154	-0.143990003317595	-0.137920001149178	-0.174954998493195	-0.153514996916056	-0.152269997447729	-0.0366550013422966	0.131895000673831	0.0704049980267882	0.176065000891685	0.2103900000453	0.23574500232935	0.244610001146793	0.19829999729991	0.229710000008345	0.627584989368916	1.62841498851776	1.98423502445221	2.12710499763489	2.13315002918243	2.3450300693512	2.36330008506775	2.35826010704041	2.53156003952026	2.61713995933533	1.83819996118546	1.13261000812054	0.269160003960133	0.0591600022278726	-0.0352199997752905	-0.0240599997341633	-0.0303399993106723	-0.0476599995046854	-0.0556000016629696	-0.114099998772144	-0.219970001280308	-0.279200001060963	-0.132459999620914	-0.157739993929863	-0.155199994146824	-0.149050000309944	-0.224990010261536	-0.363849997520447	-0.527759999036789
5442	tS(AGA)D3	-0.398430000245571	-0.407490003108978	-0.411665000021458	-0.414569985866547	-0.385870009660721	-0.388210000097752	-0.32712500244379	-0.349390003085136	-0.317495000362396	-0.280534996092319	-0.260994997620583	-0.175670000910759	-0.247230004891753	0.305000004544854	0.330089998245239	0.372054989635944	0.399399992823601	0.394069997966289	0.373329992592335	0.374259994924068	0.34918499737978	0.304829999804497	1.33266500681639	1.75822997689247	2.00959494709969	2.01319998502731	1.83029997348785	1.6816999912262	1.64055001735687	1.634850025177	1.41569995880127	1.23535001277924	1.05300000309944	0.901100009679794	1.02650001645088	1.18884998559952	1.19400000572205	1.25924998521805	1.31979995965958	1.1484500169754	0.546750009059906	0.461099997162819	0.324699997901917	0.321400001645088	0.306999996304512	0.310100004076958	0.282650008797646	0.281400009989738	0.248750001192093	0.189049996435642
5533	tK(CUU)D2	-0.457440000772476	-0.417509996891022	-0.312889997661114	-0.235440002381802	-0.199950005114079	-0.209930001199245	-0.295279994606972	-0.202259999513626	-0.0436400009784847	-0.00757999981287867	-0.050789999216795	-0.0978900007903576	-0.0792300008237362	-0.129849995672703	-0.153039999306202	-0.109650001674891	-0.115199998021126	-0.106680000573397	-0.109160003811121	-0.12603999748826	-0.149039996042848	0.304410003125668	1.25201997756958	1.88765004873276	2.05442006587982	2.07793995141983	2.15060504674911	2.12636995315552	2.22005001306534	2.32799993753433	1.6483900308609	0.433924989402294	0.081815000064671	-0.00547000048682094	-0.0202000000979751	0.00502500018919818	-0.018845000496367	-0.0282950003165752	-0.0158650004072115	-0.0776550015434623	-0.0209950003772974	-0.0719549989327788	-0.0739950006827712	-0.119940000399947	-0.129969996213913	-0.134994995594025	-0.177499999850988	-0.248055006563663	-0.410084991157055	-0.42552500218153
5779	tL(CAA)D	-0.734335002303123	-1.01313998997211	-1.58793498873711	-1.8493449985981	-2.07999002933502	-2.19506493806839	-2.3895650267601	-2.51622505187988	-2.72742491960526	-2.59987508058548	-1.91448501348495	-0.85345498919487	-0.141215004771948	0.169230002071708	0.124424999486655	0.260740001499653	0.325415003299713	0.348634998500347	0.379845005273819	0.460230001807213	0.551240006089211	0.572490003705025	1.07887499034405	1.6651250064373	1.99957504272461	2.29962003231049	2.53731005191803	2.59137995243073	2.51626002788544	2.47326002120972	2.72546994686127	2.56917004585266	2.03392001390457	0.672129985690117	0.416089996695518	0.313740000128746	0.274490006268024	0.244879998266697	0.231499999761581	0.205739997327328	0.180390003323555	0.217030005156994	0.143580006062984	0.0510999991558492	0.0312099998816848	0.0393299993127584	0.0611899998039007	0.061489998921752	0.0617300000041723	0.0413400004501455
6217	tT(AGU)I1	-0.523450016975403	-0.521499991416931	-0.482549995183945	-0.461250007152557	-0.601000010967255	-0.620149999856949	-0.60249999165535	-0.600250005722046	-0.661449998617172	-0.63154998421669	-0.661449998617172	-0.657849997282028	-0.433100014925003	-0.12779999896884	0.130049999803305	0.31309999525547	0.363600000739098	0.372699990868568	0.382650002837181	0.41779999434948	0.551199987530708	0.850699990987778	1.37585002183914	1.73874998092651	1.90469998121262	1.99357497692108	2.07771998643875	2.12360000610352	2.14411000013351	2.1208500623703	2.26502505540848	2.00771495699883	1.40157495737076	0.74325498342514	0.321410001814365	0.566779999434948	0.7596549898386	0.752644982933998	0.803884997963905	0.869734990596771	0.91938000023365	0.962330010533333	0.925949984788895	0.800905022025108	0.652989986538887	0.511380006372929	0.300910000130534	0.11714500375092	0.100179999694228	0.043919999152422
6240	tI(AAU)I1	0.261560007184744	0.258695005625486	0.274535000324249	0.224015006422997	0.120285002142191	0.178984998911619	0.314884996414185	0.324544994533062	0.332514998316765	0.363564999401569	0.36115500330925	0.369600006937981	0.401254992187023	0.540379995107651	0.819654995203018	0.8106350004673	0.837059980630875	0.825720018148422	0.848805007338524	0.844974991679192	0.855389982461929	0.877324995398521	0.669415006041527	0.968055003881454	1.24305500388145	1.36228002309799	1.35438997745514	1.35600003004074	1.22918000221252	0.905359983444214	0.764580005407333	0.644899982213974	0.487089997529983	0.390830001235008	0.396189993619919	0.300080007314682	0.323330003023148	0.383690002560616	0.550459980964661	0.231640000082552	0.0430099999997765	0.0616999980062246	0.0519899986684322	0.0305900003761053	0.0121500000357628	0.00368000008165836	-0.0143800002057105	0.00620000008493662	0.0623399997130036	-0.183399998396635
6271	tE(CUC)I	0.542835015058518	0.443349999189377	0.32661500275135	0.277954995632172	0.188020002003759	-0.249144996795803	-0.530699986219406	-0.443385003507137	-0.405039994418621	-0.373975007236004	-0.320815002918243	-0.257465003430843	0.0378299996256828	0.404164998233318	0.582470002770424	0.659214991331101	0.645479974150658	0.637674990296364	0.626054987311363	0.595675012469292	0.595615011453628	0.944175013899803	1.90396498441696	2.50522501468658	2.63284506797791	2.74398999214172	2.72353999614716	2.74125998020172	2.74059998989105	3.06732006072998	3.24667999744415	2.81561996936798	2.21835005283356	1.92885000705719	1.37940002679825	1.02311000823975	0.593229985237122	0.510500007867813	0.468590009212494	0.475419998168945	0.49864000082016	0.506830024719238	0.503249999880791	0.446920004487038	0.364300000667572	0.37671000212431	0.18783999979496	0.236239996552467	0.196699997782707	0.186320002377033
6294	tI(AAU)I2	-0.0833200022578239	-0.0727000005543232	-0.0544900003820658	-0.182599999755621	-0.333659997582436	-0.28415000140667	-0.276450005173683	-0.258600006997585	-0.280919995903969	-0.18542999625206	-0.103829998895526	0.0521999998018146	0.235539999604225	0.411089995503426	0.475380003452301	0.494709992408752	0.554579991102219	0.548409998416901	0.577949982881546	0.548290008306503	0.569719994068146	0.810580009222031	1.19656999111176	1.42557001113892	1.52659002542496	1.61612504720688	1.77699998021126	1.95867502689362	1.93602502346039	1.70527499914169	1.10840000212193	0.447924993932247	0.250450003892183	0.180274996906519	0.227650001645088	0.225850000977516	0.278974995017052	0.317400000989437	0.321425005793571	0.22112500295043	0.253599997609854	0.176949996501207	0.0542250019498169	-0.0576000004075468	-0.146775001659989	-0.264174994081259	-0.388975001871586	-0.501450002193451	-0.625324994325638	-0.672499984502792
6385	tS(UGA)I	0.324549996852875	0.267279993742704	0.195485004037619	0.0417550027370453	-0.0991850011050701	-0.161884999275208	-0.155534997582436	-0.122174997255206	-0.112994999438524	-0.118639996647835	-0.147759998962283	-0.175309999287128	-0.118409997969866	-0.116114998608828	-0.0220399997197092	-0.00219500004313886	-0.00544500076211989	0.0534599988721311	0.132635004818439	0.428654989600182	0.797664988040924	1.51063502430916	1.85148006677628	2.0841650724411	2.1524749994278	2.13125002384186	2.1478499174118	2.14920008182526	2.01590001583099	2.15100002288818	2.01700001955032	1.53215003013611	1.56430000066757	1.56554996967316	1.66544997692108	1.53740000724792	1.61890000104904	1.72945004701614	1.94400000572205	2.62090003490448	2.72435009479523	2.87444996833801	2.92304992675781	3.14939999580383	3.30684995651245	3.34589993953705	3.37915003299713	3.17755007743835	3.07375001907349	3.07665002346039
6494	tK(CUU)I	0.0173500003293157	0.108800003305078	0.208949998021126	0.273050010204315	0.377399995923042	0.407199993729591	0.403999999165535	0.364500001072884	0.326499998569489	0.359999999403954	0.204149998724461	0.0127499997615814	0.0621500005945563	-0.0545500013977289	-0.11600000038743	-0.0269999995362014	0.0300999999744818	0.0650500021874905	0.0962000004947186	0.159350000321865	0.251649998128414	0.722500011324883	1.56635004281998	1.71189999580383	1.83270001411438	2.01853995323181	2.03040992617607	1.9915850520134	1.99611996412277	2.01889492869377	2.29037998914719	1.85398995280266	1.31887501776218	0.407515018992126	-0.0699249992147088	-0.201449999958277	-0.196910002082586	-0.224334994703531	-0.213085006922483	-0.247740006446838	-0.281579996645451	-0.338804994523525	-0.342630003392696	-0.367585006356239	-0.33901499658823	-0.303969997167587	-0.298659992218018	-0.312125006318092	-0.31823500841856	-0.373190000653267
6551	tD(GUC)I1	0.214509999752045	0.234190003573894	0.34242000579834	0.482059991359711	0.537440013885498	0.603329998254776	0.524779987335205	0.510579991340637	0.500149992108345	0.505809998512268	0.539169985055924	0.654340010881424	0.847370004653931	0.924259996414185	0.952600002288818	1.00763002634048	1.04546999931335	1.05402001142502	1.04758999347687	1.01502996087074	0.982900017499924	1.28324999809265	1.81729998588562	2.17475996017456	2.28669002056122	2.38417501449585	2.44430997371674	2.44062497615814	2.4303950548172	2.21392501592636	1.93517004847527	0.909995004534721	-0.274079996347427	-1.03254497349262	-1.96981499195099	-2.0125149846077	-1.84087002277374	-1.53921004533768	-1.38769498467445	-0.972405013442039	-0.734229999780655	-0.547784999012947	-0.389000001549721	-0.320629993081093	-0.29366000443697	-0.298435011506081	-0.289710007607937	-0.283619998395443	-0.30922499448061	-0.401105000078678
6558	tT(AGU)I2	0.295600001513958	0.223834993690252	0.19609499424696	0.1516999989748	0.232289993017912	0.118379999697208	0.161774999648333	0.186150000989437	0.136344995722175	0.13740999661386	0.158294999599457	0.250625005364418	0.388869999349117	0.449744993448257	0.370459997653961	0.371879994869232	0.393915000557899	0.427280001342297	0.455515004694462	0.462865006923676	0.577799993753433	0.850590005517006	1.44324497580528	1.88626997470856	2.10181503295898	2.05885004997253	2.10386002063751	2.11825003623962	2.09783003330231	2.25279991626739	2.35676000118256	1.64779003858566	1.12941999435425	0.560209995508194	0.435449993610382	0.415279999375343	0.38357999920845	0.385010001063347	0.363410001993179	0.317759999632835	0.160320003330708	-0.0592300035059452	0.103499998524785	0.0744199976325035	0.0908999979496002	0.0951100006699562	0.0464999996125698	-0.021610000077635	-0.253190001472831	-0.285009990632534
6583	tD(GUC)I2	0.0211999996099621	0.0169999999925494	0.0419500004500151	-0.0979000004008412	-0.256500005722046	-0.233549989759922	-0.125700004398823	-0.178749993443489	-0.161899998784065	-0.159600004553795	-0.201299995183945	-0.198849998414516	0.120700001716614	0.0962000004947186	0.157150000333786	0.211800001561642	0.256549999117851	0.257500007748604	0.261349990963936	0.279899999499321	0.317049995064735	0.620899975299835	1.69570004940033	2.45714998245239	2.60169994831085	2.55826991796494	2.51881493330002	2.52239990234375	2.47037998437881	2.49745993614197	2.06288496255875	1.2362850278616	0.965175014734268	0.905580016970635	0.904600012302399	0.924374997615814	0.91347499191761	0.886000001430511	0.803314986824989	0.657004982233047	0.487314996123314	0.312305000424385	0.170435000211	0.0790600029751658	-0.0121550000272691	-0.0582999994978309	-0.0696300012990832	-0.087144997343421	-0.0555249975062907	0.0240750010125339
6652	tE(UUC)I	0.286649993062019	0.321410003304481	0.379230001568794	0.481320002675056	1.0372200012207	1.12481998205185	0.872329998016357	0.674529999494553	0.737099987268448	0.719159984588623	0.712429994344711	0.702779990434647	0.65372000336647	0.629120010137558	0.702770000696182	0.763980013132095	0.795370000600815	0.733690011501312	0.774010014533997	0.798160010576248	0.868399995565414	0.93659000992775	1.12806003093719	1.30527000427246	1.58936002254486	1.99017006158829	2.10460000038147	2.07461006641388	2.02374502420425	2.19358502626419	1.87756493091583	0.876520001888275	0.0428099989891052	-0.463564996421337	-0.614680001139641	-0.656755012273788	-0.741460007429123	-0.67873500585556	-0.511765003204346	-0.231485004723072	0.00985499931266531	0.249705002829432	0.269315007328987	0.259085000306368	0.271064990013838	0.296264998614788	0.252589997649193	0.139604999125004	0.0825699988752604	0.00624499917030334
7180	tG(GCC)E	0.322049990296364	0.185300000011921	0.0301500000059605	-0.09325000224635	-0.169799998402596	-0.00459999963641167	-0.02364999987185	-0.0580000020563602	-0.097800001502037	-0.0569999981671572	0.0890000006183982	0.117300000041723	0.0777500011026859	-0.213600002229214	-0.43019999563694	-0.546200007200241	-0.546550005674362	-0.553800016641617	-0.516549989581108	-0.508349984884262	-0.237150004133582	0.412949986755848	1.24459996819496	1.79645001888275	2.02169996500015	2.09013497829437	2.12508503198624	2.14515993595123	2.08334990739822	1.97563506960869	1.77802502512932	1.32930499613285	0.879644992947578	0.833209997415543	0.83680502474308	0.812380015850067	0.743345010280609	0.744565010070801	0.701150000095367	0.624064984917641	0.715370011329651	0.696424996852875	0.563154999911785	0.324734991788864	0.402190001308918	0.363914999365807	0.333120003342628	0.355444999039173	0.299550003558397	0.206639996916056
7247	tS(AGA)E	-0.324634996801615	-0.223109996318817	-0.213599994033575	-0.0190749987959862	0.130694999173284	0.185945001989603	0.314324997365475	0.317604999244213	0.334960001707077	0.271004995703697	0.288820002228022	0.24266000315547	0.0840599991381168	-0.0301199998706579	0.292109997943044	0.825815007090569	1.2133949637413	1.55095499753952	1.62031998038292	1.64266501069069	1.63684003353119	1.60567499399185	1.56815497279167	1.54604501128197	1.59166499972343	1.57358999252319	1.67146003246307	1.73862996101379	1.79663002490997	2.15384004116058	2.58309991359711	2.6192800283432	2.3780800819397	1.89244998693466	1.18636997938156	0.426379999518394	0.0491300005465746	-0.0468299988657236	-0.0476199999451637	-0.0654200002551079	-0.0654299981892109	-0.0384700010530651	-0.108350002020597	-0.216320003569126	-0.32593001127243	-0.486690014600754	-0.61457000374794	-0.686469978094101	-0.753099983930588	-0.780820000171661
7266	tM(CAU)E	0.285099998116493	0.317219990491867	0.346870002150536	0.34740999341011	0.418049997091293	0.397990000247955	0.377590009570122	0.343739992380142	0.254600003361702	0.258560000360012	0.262680000066757	0.250230000913143	0.197379997372627	0.187240003049374	0.21173999607563	0.25764000415802	0.312239992618561	0.271650011837482	0.188309998810291	0.202940003573894	0.218110005557537	0.490180003643036	1.11043996810913	1.48798003196716	1.70595002174377	1.70663501024246	1.67316000461578	1.65889496207237	1.64476501345634	1.76463504433632	1.45817002356052	0.251235011965036	-1.06236997544765	-1.64376003742218	-2.03960003852844	-2.21174992322922	-1.63933998942375	-1.45652003288269	-1.18064498603344	-0.775409987568855	-0.0404349982738495	0.507990010082722	1.05919001400471	1.229994982481	1.54245998859406	2.08323503732681	2.53102502822876	2.50407499074936	1.91557001471519	1.1770499676466
7336	tQ(UUG)E2	0.500300000607967	0.642740014195442	1.18987497389317	1.43598003983498	1.90925498008728	2.10045000314713	1.76305000185966	1.61684001088142	1.15927999615669	0.999010002613068	1.02808499932289	0.989515027403831	0.973660025000572	0.923605000972748	0.733715009689331	0.607594999670982	0.528725004196167	0.573600000143051	0.533464992046356	0.542039978504181	0.626355004310608	0.717865017056465	1.03113500475883	1.31872500777245	1.61082500219345	1.94158002138138	2.30048003196716	2.36971004009247	2.35665009021759	1.97409999370575	1.01804999113083	0.618140023946762	0.468389987945557	0.292940005660057	0.237239995598793	0.271319988369942	0.266179990768433	0.215509997308254	0.217549999058247	0.390710005164146	0.311390006542206	0.0950599986128509	-0.102160000358708	-0.329170002043247	-0.507420015335083	-0.64050999879837	-0.769370001554489	-1.40717996954918	-2.51933995485306	-2.53812999725342
7349	tK(CUU)E1	0.284874996542931	0.252984999865293	0.25528499931097	0.188830000162125	0.160805002599955	0.120134997367859	0.221465005725622	0.287335008382797	0.247789999097586	0.249750000983477	0.343995000422001	0.324489998072386	0.17846500352025	0.155500001460314	0.0641149999573827	0.0865950001403689	0.257609993964434	0.491570015251637	0.538374999165535	0.55333998799324	0.739724999666214	1.14014001488686	1.69927504062653	2.10034501552582	2.13810496330261	2.10989000797272	2.06644995212555	2.01531000137329	2.00698000192642	2.02107000350952	1.78914003372192	0.961629992723465	0.247909995913506	0.00220000017434359	-0.0758600015193224	-0.175400000065565	-0.166920003294945	-0.175190003216267	-0.225070002675056	-0.347900001704693	-0.347210001945496	-0.269569995999336	-0.24476999938488	-0.210030004382133	-0.208610002696514	-0.231760004162788	-0.271549999713898	-0.28631999194622	-0.117410000413656	-0.114040001481771
7352	tR(UCU)E	0.0682250009849668	0.165174998342991	0.239674996584654	0.327974997460842	0.479650013148785	0.421974994242191	0.27114999294281	0.219225000590086	0.229524999856949	0.188674999400973	0.00372499972581863	-0.136874997988343	-0.154025003314018	-0.152950000017881	-0.0303000011481345	0.0430000014603138	0.0584249990060925	0.0589250000193715	0.0810999982059002	0.151924999430776	0.25899999961257	0.97452499717474	1.82484996318817	2.33742499351501	2.49704998731613	2.56224999427795	2.57371001243591	2.45713994503021	2.420609998703	2.30062003135681	1.92171998023987	1.31268997192383	1.08649002313614	0.443630002439022	-0.180649997293949	-0.321619999408722	-0.440159997344017	-0.499990004301071	-0.495650002360344	-0.555839991569519	-0.569450008869171	-0.506179994344711	-0.447490009665489	-0.499970006942749	-0.509480002522469	-0.621130001544952	-0.658349990844727	-0.663450014591217	-0.607009994983673	-0.756749993562698
7444	tE(UUC)E1	0.110979998856783	0.129050002247095	0.131339998543262	0.162540005147457	0.13541000187397	0.121729996055365	0.0488200001418591	0.0167300004512072	0.0227600004523993	0.0155200002714992	-0.0141100002452731	-0.0445000005885959	0.040370000526309	0.196420004218817	0.28388000279665	0.497249999642372	0.560000014305115	0.6096599817276	0.627920013666153	0.683709996938705	0.714610016345978	0.854999989271164	1.50440002679825	1.98859995603561	2.16825006008148	2.19305994510651	2.0928499341011	2.0231350004673	1.80102996826172	1.54495005011559	1.20215999484062	0.775014999508858	0.828189995884895	0.754750010371208	0.664049994945526	0.585334992408752	0.620240014791489	0.614040011167526	0.593274998664856	0.648314982652664	0.545479995012283	0.45446000546217	0.361589992046356	0.46132501065731	0.410044996440411	0.484364999830723	0.505700005590916	0.513559994101524	0.529794988036156	0.541915011405945
7513	tH(GUG)E1	-0.0763899974524975	-0.103540000319481	0.00141000086441636	-0.198709998466074	-0.440300008654594	-0.634150022268295	-0.818670004606247	-0.912659984827042	-0.966940009593964	-1.07743999958038	-1.39020001888275	-1.39507002830505	-0.699210011959076	-0.293399995565414	-0.118849997594953	-0.0660800002515316	-0.0533499989658594	-0.0167699995450675	0.00927000001538545	0.0482199996709824	0.189639995992184	0.831489998102188	1.46351001262665	1.62577003240585	1.78744000196457	1.87452997565269	1.8829549908638	1.92132499217987	1.97574505805969	1.84728001952171	1.59140500426292	1.10732501447201	0.614044991135597	0.420274995267391	0.406099998950958	0.372220005095005	0.299124994874001	0.307519993185997	0.180770003795624	0.12496499940753	0.263265006244183	0.415619991719723	0.343084998428822	0.291340005397797	0.390524995326996	0.368715004622936	0.221529997885227	0.196275001019239	0.129750000685453	0.0527249995619059
7618	tQ(UUG)E1	0.679874986410141	0.737225010991096	0.830274999141693	0.878549993038177	0.947024986147881	1.07585000991821	1.16887497901917	1.22777500748634	1.16314998269081	1.12299999594688	1.05172497034073	1.12854999303818	1.19250002503395	1.29532498121262	1.2004499733448	1.10289996862411	1.20609995722771	1.33515000343323	1.40607500076294	1.39289999008179	1.27015000581741	1.24382501840591	1.29647502303123	1.63552498817444	1.63207495212555	1.68902995586395	1.73833998441696	1.64502999782562	1.1577700138092	0.90304000377655	0.82963998913765	0.788709986209869	0.820880001783371	0.787770003080368	0.70388001203537	0.660659980773926	0.829100000858307	1.00881000757217	1.29078999757767	1.68194996118546	1.03514999747276	0.73814001083374	0.485430005192757	0.439659997820854	0.414559999108315	0.404820001125336	0.383079996705055	0.352359998226166	0.327199992537498	0.0202600002288818
7707	tS(UGA)E	-0.0382800001651049	-0.0413499996066093	-0.0380200003273785	-0.0943699968978763	-0.0873800005763769	-0.131780002266169	-0.177260001003742	-0.114830000698566	-0.0920100010931492	-0.0858900025486946	-0.0730400018393993	-0.0872000008821487	-0.118440002948046	-0.236109997332096	-0.221459998190403	-0.170470000803471	-0.172680003941059	-0.158909998834133	-0.150660002231598	-0.15181999951601	-0.112459999322891	0.222219999134541	1.13271999359131	2.17600004673004	2.43441002368927	2.48000495433807	2.4668349981308	2.39432497024536	2.12526499629021	1.71180998086929	1.09573496878147	0.629154989123344	0.389205001294613	0.221075000613928	0.161444995552301	0.134549999237061	0.152114994078875	0.149719998985529	0.218825002014637	0.317514997720718	0.26251500248909	0.226540005207062	0.101039998978376	0.0514300007373095	0.0468950003851205	0.0208999997004867	-0.0345449989661574	-0.195699996873736	-0.274469998478889	-0.219679997116327
7760	tA(UGC)E	0.307050004601479	0.254999998956919	0.191800002008677	0.350575000047684	0.430475004017353	0.375775001943111	0.380375005304813	0.412974990904331	0.412074998021126	0.396024994552135	0.419900000095367	0.352525006979704	0.131600003689528	0.175324998795986	0.23955000191927	0.236700002104044	0.255749996751547	0.280399993062019	0.315624997019768	0.401849992573261	0.724599987268448	1.04245002567768	1.60555002093315	2.09435001015663	2.2776250243187	2.39686996936798	2.47506997585297	2.5573700428009	2.50058996677399	2.80947992801666	2.7160900592804	1.96591001749039	1.70725003480911	1.25766001939774	0.870319992303848	0.668089997768402	0.64410999417305	0.594220006465912	0.60106001496315	0.615480017662048	0.58390000462532	0.553389996290207	0.672239995002747	0.855009996891022	0.978069978952408	1.13163998126984	1.47775999307632	1.97792996168137	2.47875990867615	3.04482996463776
7860	tE(UUC)E2	-0.231299997121096	-0.126775000058115	0.121480000950396	0.270065007358789	0.383615006506443	0.365524995326996	0.239090001583099	0.12270000153585	0.00500999996511382	-0.0310100008966401	-0.131664999946952	-0.198235004395246	-0.174535000324249	-0.231144995987415	-0.139914998412132	-0.0426700005307794	0.111614996753633	0.191624999791384	0.202900000661612	0.157955003529787	0.0646450011059642	0.547164988517761	1.29188497066498	1.75698002576828	1.89624998569489	1.97123998403549	1.95666000843048	1.99567003250122	1.99891005754471	1.95414001941681	2.04795994758606	2.07413001060486	1.95935000181198	1.75299003124237	1.71479001045227	1.49521001577377	1.55640003681183	1.48266998529434	1.17336999177933	0.953799998760223	0.865770012140274	0.827700001001358	0.778539997339249	0.744259989261627	0.693879997730255	0.611729997396469	0.543600010871887	0.516170006990433	0.267659994959831	0.00314000062644482
8013	tH(GUG)E2	-0.176429997384548	-0.261139999330044	-0.171180002391338	-0.185299998521805	-0.333880005776882	-0.482109990715981	-0.426049998402595	-0.436859995126724	-0.290589994192123	-0.0445200011134148	0.230730000883341	0.348800006508827	0.406050005555153	0.520019996166229	0.614590007066727	0.718309992551804	0.793940001726151	0.834970009326935	0.79361002445221	0.648260009288788	0.788099998235703	1.03052996993065	1.27044998407364	1.47523999214172	1.55754997730255	1.6188000202179	1.84615499377251	2.00579497814178	1.86164999604225	1.66873500347137	1.40013000965118	0.949879989027977	0.328374992311001	0.154830003529787	0.0201600002124906	-0.0368949988856912	-0.119899999722838	-0.199064994603395	-0.339715000241995	-0.53970999121666	-1.26396997869015	-1.6941999733448	-1.62230996489525	-1.13164497613907	-0.995974978804588	-0.754540014266968	-0.523104983568192	-0.363134998083115	-0.368089988827705	-0.43032500743866
8016	tK(CUU)E2	-0.255159997940063	-0.300429996848106	-0.297680008411407	-0.127300001680851	-0.240450003743172	-0.0404300004243851	0.148989996314049	0.0137999997939914	-0.0624700024724007	-0.00358000095002353	0.127780000865459	0.165399998426437	0.153109996020794	0.155890002846718	0.0805400005541742	0.221510002017021	0.334459999203682	0.388670000433922	0.345980000495911	0.222820000350475	0.188549999892712	0.53129999935627	1.42141000032425	1.72552996873856	2.04389002323151	2.15746999979019	2.19438991546631	2.20020996332169	2.19076006412506	2.28310998678207	2.60955499410629	2.39178495407104	2.15051000714302	1.66913002133369	1.38899500966072	0.852180007100105	0.668830010294914	0.445415003597736	0.342570005357265	0.250709998607635	0.181540001183748	0.0914850007742643	0.0224950002506375	-0.127244998142123	-0.127145003527403	-0.207524998486042	-0.174510001391172	-0.204964999854565	-0.170259996131063	-0.0728800011798739
8023	tV(AAC)E1	0.383609999716282	0.370855005085468	0.301539996266365	0.244920000433922	0.15980000316631	0.0235599993495271	0.0427499989047646	0.068249998986721	0.0868900012224913	0.0859400007873774	0.0929199986159801	0.129675003513694	0.202204998582602	0.46805499792099	0.573629994690418	0.594189989566803	0.642105016112328	0.64870500266552	0.707599991559982	0.752725011110306	0.844335010647774	0.999039986729622	1.53186998963356	1.86750500202179	2.21783003807068	2.35605001449585	2.32354998588562	2.17739999294281	1.96305000782013	1.59305000305176	1.02229997515678	0.754949986934662	0.75874999165535	0.736349999904633	0.711699992418289	0.730999976396561	0.765799999237061	0.798700004816055	0.845599979162216	1.03135001659393	1.26639997959137	1.46714997291565	1.85980004072189	1.74695003032684	0.911700010299683	0.850499987602234	0.646950006484985	0.596300005912781	0.649749994277954	0.611349999904633
8037	tI(AAU)E1	-0.342324994504452	-0.271174997091293	-0.200525000691414	-0.15102500282228	-0.152999999001622	-0.160600000992417	-0.0424000015482306	0.0660999994724989	0.0619249986484647	-0.00235000113025308	0.0111250006593764	-0.132825001142919	-0.23930000141263	-0.288950003683567	-0.37627500295639	-0.429399996995926	-0.420199990272522	-0.362575002014637	-0.265399999916553	-0.169149998575449	0.238575007766485	0.956549987196922	1.61319994926453	1.84294998645782	2.16220000386238	2.2868700504303	2.20135004520416	2.00548008680344	1.68918000459671	1.09334002137184	0.723270004987717	0.353440004587173	0.25190000385046	0.142089999467134	0.135910001397133	0.227130000293255	0.297499990463257	0.361850002408028	0.270230005681515	0.138819999247789	0.0826800011098385	0.0727300006896257	0.0135399997234344	-0.180000004172325	-0.453179994225502	-0.530130007863045	-0.67985999584198	-0.595190006494522	-0.446789994835854	-0.399600011110306
8092	tV(AAC)E2	-0.69118999838829	-0.619050014019012	-0.551479989290237	-0.428779989480972	-0.031929999217391	-0.0501500003039837	-0.111760003119707	-0.121900000423193	-0.106950001418591	-0.104230002313852	-0.082600000500679	-0.0691499996930361	-0.0971100002527237	0.0159800000488758	0.224990003556013	0.45443000793457	0.598180013895035	0.631590002775192	0.633479994535446	0.615620005130768	0.613529998064041	0.677079999446869	1.03477000594139	1.38947999477386	1.57521997690201	1.78803497552872	1.87590002417564	1.90433004498482	1.85008504986763	1.4490650177002	0.889595004916191	0.578064981102943	0.387764996290207	0.0812850026413798	-0.0771999990567565	-0.0694749996066093	-0.0974450007081032	-0.0123450001701713	-0.071355002373457	-0.175455005094409	-0.27323000356555	-0.246055002510548	-0.224935005605221	-0.304439996182919	-0.336879992485046	-0.347205007076263	-0.334860000014305	-0.258565004914999	-0.174429997801781	-0.132964999973774
8123	tE(UUC)E3	-0.00469999983906746	-0.0404000002890825	-0.120359998196363	-0.193530002236366	-0.285660003125668	-0.134070000052452	0.024379999935627	0.146649996563792	0.146340000629425	0.0917900010943413	0.163289999961853	0.196100002527237	0.108910003304482	-0.0254399996250868	-0.132270002737641	-0.0865499973297119	-0.0834199965000153	-0.080859999358654	-0.092000000923872	-0.112359998375177	-0.00317999944090843	0.78619999140501	1.30633999109268	1.61265003681183	1.71004003286362	1.73367002606392	1.74423997402191	1.74071998596191	1.70596500635147	1.84220002293587	2.3870499253273	2.36763997077942	0.755399987101555	-0.126485003903508	-0.242334999144077	-0.228979996591806	-0.193690004944801	-0.155480004101992	-0.124715001508594	-0.123205004259944	-0.159485001116991	-0.172969999909401	-0.267055007070303	-0.316444993019104	-0.44044500887394	-0.504375018179417	-0.558339977264404	-0.589369994401932	-0.578535002470016	-0.504369994997978
8134	tR(ACG)E	-0.410809999704361	-0.440900000929832	-0.474420002102852	-0.404420003294945	-0.357670006155968	-0.399430003762245	-0.303229999542236	-0.134349999576807	-0.000939998403191566	0.251929992437363	0.327019995450973	0.392820000648499	0.434350004792213	0.542909997701645	0.697150003910065	0.74183002114296	0.797630000114441	0.711740010976791	0.692699998617172	0.784780007600784	0.867100018262863	1.20586001873016	1.33009999990463	1.54597001075745	1.67673003673553	1.71136500239372	1.74918501377106	1.85189000368118	1.88037000894547	1.92897000312805	2.53977509140968	2.71305000782013	1.87890003919601	1.55959501266479	1.58066000938416	1.88045495152473	2.0500649869442	1.86855005025864	1.49996498227119	1.24513999819756	0.925115010142326	0.816095024347305	0.600849989056587	0.391739998757839	0.298660001158714	0.222930005192757	0.109799999929965	-0.146754994057119	-0.111934996955097	0.0193199997767806
8227	tI(AAU)E2	0.366079998016357	0.366110008955002	0.359670007228851	0.334779992699623	0.27649999409914	0.284459993243217	0.177250000834465	0.185980001091957	0.177420000731945	0.148699995875359	0.14455000013113	0.0503999992273748	-0.133120003342628	-0.278050005435944	-0.257549999654293	-0.11647000014782	-0.137469998002052	-0.122569996863604	-0.0751999996602535	-0.0473299994133413	0.108640000596642	0.60407001376152	1.2103799700737	1.62408998012543	1.89756000041962	2.04592500925064	2.08765001296997	2.10449998378754	2.11798008680344	2.16219003200531	2.64444004297256	2.36828001141548	1.2036399975419	0.282600010931492	0.177565003186464	0.111294998601079	0.0957399986684322	0.0960350017994642	0.131484998762608	0.13116999976337	-0.0329300012439489	-0.230215006321669	-0.433160004019737	-0.55324000120163	-0.681779992580414	-0.691844978928566	-0.716994994878769	-0.634804993867874	-0.59498498737812	-0.513004994392395
8473	tP(UGG)F	0.031700000166893	0.0458750007674098	0.0967999994754791	0.0870500011369586	0.039125001989305	-0.0537999998778105	-0.137174999341369	-0.198675002902746	-0.212224997580051	-0.203650001436472	-0.195699997246265	-0.171524997800589	-0.166149996221066	-0.0156000005081296	0.135924994945526	0.338325001299381	0.425049997866154	0.452199995517731	0.454275004565716	0.467149995267391	0.471799992024899	0.656774997711182	1.35757504403591	2.19220006465912	2.71060001850128	3.00912997722626	2.98654007911682	2.97041997909546	3.03941991329193	2.9968799829483	2.76598999500275	1.97077997922897	0.842729991674423	0.220199998468161	0.0014699992723763	-0.144690002501011	-0.271100008487701	-0.264030000567436	-0.238529995083809	-0.288150003552437	-0.313900002837181	-0.441850000619888	-0.575500011444092	-0.543059998750687	-0.505390000343323	-0.543839991092682	-0.576719987392426	-0.631370007991791	-0.640309983491898	-0.527089992165566
8544	tN(GUU)F	0.0823449971154332	0.0511650016531348	0.106799997389317	0.0842600006610155	-0.126339996978641	-0.222985004633665	-0.256475006788969	-0.269010002911091	-0.276230001449585	-0.283745004236698	-0.254960000514984	-0.258140005171299	-0.164304997771978	-0.275999998301268	-0.402689991891384	-0.401269996166229	-0.375809988379478	-0.347285009920597	-0.273029996454716	-0.205859994888306	-0.163635002356023	0.338044989574701	1.57443495392799	2.05594000816345	2.11030000448227	2.10165996551514	2.10866000652313	1.99820998907089	1.84896000623703	1.75069999694824	1.249110019207	0.84326000213623	0.738230013847351	0.708640015125275	0.69021001458168	0.67292999625206	0.654140019416809	0.683630019426346	0.554820004105568	0.231260003894567	-0.0544200007338077	-0.00290000002132729	-0.00703000003704801	0.00955000012181699	0.0232300000265241	0.00771999997086823	0.0299000004306436	0.274569997191429	0.233110006153584	0.0992399986833334
8579	tF(GAA)F	0.193880005180836	0.177000003308058	0.210109996050596	0.282730002701283	0.266169993579388	0.208110004477203	0.0193799996748567	-0.0389399993233383	-0.12406000085175	-0.140464998781681	-0.138409999758005	-0.187690005498007	0.0620299988891929	0.15443499982357	0.395744995772839	0.511884990334511	0.544520008563995	0.583535000681877	0.576115015149117	0.596375006437302	0.569409996271133	0.877129998803139	1.49744995832443	1.96922995448112	2.35767494440079	2.33904001712799	2.30976004600525	2.27237000465393	2.31661002635956	2.39091000556946	2.39486002922058	2.24427998065948	1.36405999660492	0.36245000064373	0.388890001177788	0.513169991970062	0.647299993038178	0.623000007867813	0.597030001878738	0.584780013561249	0.580019998550415	0.532769995927811	0.241060003638268	-0.022639999166131	-0.195369997620583	-0.25793000459671	-0.267490008473396	-0.26323000639677	-0.273490008711815	-0.346190005540848
8591	tG(GCC)F1	0.599535003304482	0.594049993157387	0.521815001964569	0.503994981944561	0.307495003938675	0.0986299980431795	0.045864999294281	0.0584250006824732	0.166504998877645	0.259429996460676	0.370400005578995	0.353499997407198	0.404155010730028	0.440334996581078	0.431780000030994	0.426380002498627	0.386079998314381	0.37647999227047	0.369579996168613	0.311690010130405	0.406259997189045	0.778194999694824	1.18158500492573	1.50284000635147	1.61725501418114	1.65869001150131	1.61993999481201	1.60570001602173	1.59994003772736	1.74645999670029	2.63683001995087	2.05167002677917	0.725599992275238	0.341469994187355	0.0747299991548061	0.100789999961853	0.125520003587008	0.132829999923706	0.150709997117519	0.130370000004768	0.100610000640154	-0.00656000003218651	-0.079959999024868	-0.12052000220865	-0.176620000600815	-0.193999999761581	-0.179200002551079	-0.210609996318817	-0.286889997124672	-0.337869998812675
8606	tY(GUA)F1	0.205380001664162	0.18798999786377	0.110159998014569	-0.0352899990975857	-0.172959996759892	-0.189189995825291	-0.176310001313686	-0.189239996671677	-0.156809997558594	-0.157959999144077	-0.213470004498959	-0.103169998154044	-0.0583900010213256	0.0222599998116493	0.0561000019311905	0.0612200014293194	0.0565099995583296	0.0476599991321564	0.160999996215105	0.351029989123344	0.691030019521713	1.3212299823761	2.08824999332428	2.27684001922607	2.27596998214722	2.22861000299454	2.20393997430801	1.98433003425598	1.81569495797157	1.58893498778343	0.948304975032806	0.417879994213581	0.287114994227886	0.264574994891882	0.211339995265007	0.15538000240922	0.12224500104785	0.0999450020492077	0.106620000302792	0.189930000901222	0.192310002446175	0.304390007257462	0.314245003461838	0.315349996089935	0.297189997136593	0.281414999067783	0.323819997906685	0.425390005111694	0.504909998178482	0.662604984641075
8634	tG(GCC)F2	-0.0342200002167374	-0.0371699987910688	-0.0396100003272295	-0.0297599997371435	-0.0507199998944998	-0.239479999244213	-0.323430001735687	-0.337210005521774	-0.296630004048347	-0.32776999771595	-0.325880005955696	-0.3596499979496	-0.255980004370213	0.0130899980664253	-0.0043699998408556	-0.0208399992901832	0.00183999999426305	0.0389400001615286	0.0633000012487173	0.104710001498461	0.194340002536774	0.468029996752739	0.978789979219437	1.53204997777939	1.86248000860214	1.92882000207901	1.90458001494408	1.88140495419502	1.85104995965958	1.90030997395515	1.64344497323036	1.0695249915123	0.3781149931252	0.194279999285936	0.0682049997150898	0.0517550013028085	0.0338599999435246	0.0360549984499812	0.0357199996709824	-0.0154550010338426	0.00101999964099377	-0.0521349994465709	-0.189169999957085	-0.268614995479584	-0.266209998726845	-0.297860001027584	-0.325210006535053	-0.321025009453297	-0.320339991152287	-0.278574996441603
8649	tS(GCU)F	0.402384993433952	0.422299991548061	0.415164992213249	0.428459993004799	0.381650005280972	0.410029999911785	0.44419998973608	0.465630002319813	0.512564994394779	0.491600006818771	0.512800002098084	0.467755000293255	0.571314986050129	0.671774998307228	0.635450005531311	0.613680011034012	0.591630005836487	0.597994995117187	0.626465019583702	0.665980008244514	0.851509985327721	1.05350497066975	1.6527499973774	2.17252503633499	2.57301998138428	2.68693993091583	2.76878001689911	2.8128800868988	2.83922002315521	2.7566700220108	2.8907399892807	2.17809000015259	0.830949991941452	0.141140000522137	0.0277700001373887	-0.0603999989107251	-0.103540000319481	-0.125949999690056	-0.116390001773834	-0.0876300014555454	-0.158950002491474	-0.0973900005221367	-0.0842900007963181	-0.203340002894402	-0.181010000407696	-0.150720001757145	-0.133959995210171	-0.174509997665882	-0.130280002951622	-0.0782399997115135
8678	tA(AGC)F	0.637090009450912	0.700799989700317	0.718219989538193	0.748309981822967	0.866180002689362	0.880670005083084	0.862009990215302	0.811489987373352	0.773169976472855	0.750540000200272	0.725959980487824	0.714410001039505	0.634289997816086	0.521189993619919	0.555609995126724	0.569470006227493	0.638739997148514	0.660510003566742	0.648099994659424	0.652989989519119	0.704830008745194	1.02369002103806	1.86433004140854	2.57299001216888	2.9695100069046	2.98547500371933	3.04030007123947	3.08129996061325	3.14227503538132	3.20314997434616	2.71799999475479	1.30825002491474	0.508024990558624	0.356924995779991	0.382100008428097	0.377525001764297	0.401450000703335	0.426775008440018	0.453350000083447	0.339275002479553	0.24549999833107	0.191650003194809	0.121200000867248	0.0957249980419874	0.091949999332428	0.0986750014126301	0.0697750002145767	0.00672500021755695	0.125874999910593	0.230824992060661
8693	tY(GUA)F2	-0.236825005710125	-0.250440002977848	-0.204514997452497	-0.0741249980404973	-0.14725000038743	-0.190960002690554	-0.172139997780323	-0.148550003021955	-0.165300000458956	-0.14137000143528	0.075044996291399	0.22989499270916	0.287559996545315	0.294885002076626	0.304010000824928	0.286190003156662	0.275540007650852	0.297590011358261	0.540759988129139	1.14255998730659	1.93504000306129	2.35476502180099	2.27687499523163	2.3717199921608	2.43623498678207	2.43400001525879	2.3947900056839	2.11325993537903	1.52586998939514	1.32666997909546	0.912299996614456	0.658429992198944	0.486860010027885	0.443300008773804	0.415380001068115	0.371819999814034	0.285439994931221	0.163260002993047	-0.0769499986432493	-0.320099997520447	-0.315900000929832	-0.267390003800392	-0.252559992671013	-0.249729990959167	-0.221669998764992	-0.18395000398159	-0.148599997907877	0.73133999966085	2.11758995056152	1.72300997972488
8742	tK(CUU)F	0.0714999996125698	0.0835000015795231	0.00780000071972609	-0.10785000026226	-0.238250002264977	-0.358899995684624	-0.464749991893768	-0.441049993038177	-0.385949999094009	-0.206600002944469	-0.105950003489852	-0.0287999993888661	0.0779500007629395	0.191849999129772	0.263300009071827	0.290950000286102	0.29084999859333	0.335099995136261	0.30120000243187	0.470750004053116	0.79365000128746	1.39240002632141	2.14705002307892	2.45754992961884	2.50709998607635	2.572625041008	2.61446497440338	2.64731994867325	2.57089499235153	2.66087995767593	3.07932503223419	2.7404550909996	2.19374505877495	1.36806000471115	0.984129983186722	0.461059990525246	0.234739999473095	0.18707000054419	0.0213199996389449	-0.0263349995948374	-0.0296249991282821	0.0104750002501532	0.0194649997167289	0.0250799994915724	-0.0252200005576015	-0.0193599998019636	-0.0111800007522106	0.10351999849081	0.130739997327328	0.15352999791503
8989	tV(AAC)G3	0.866000002622604	1.09970000386238	0.873650020360947	0.493559998273849	0.25534999370575	0.299900002777576	0.181969998776913	0.150279999524355	0.180639995634556	0.168930000066757	0.184769999980927	0.190319998562336	0.18120000064373	0.0111099988222122	-0.111839997023344	-0.094329996407032	-0.0354299990460277	0.0480900028720498	0.200459997355938	0.28763000369072	0.424279990792274	1.03797000050545	1.86132996082306	2.36808001995087	2.55724000930786	2.60589007139206	2.59794501066208	2.485779941082	2.41530495882034	2.09387497901916	1.40834997296333	1.26726997494698	1.05999497771263	0.914669999480248	0.79816999733448	0.777995011210442	0.850890022516251	0.87776001393795	0.540834991633892	0.333315002918243	0.306424999237061	0.342085000872612	0.343519997596741	0.325845009088516	0.291615009307861	0.21793000549078	0.208319994807243	0.408104993402958	0.399599988758564	0.385930004715919
9064	tH(GUG)G1	-0.280529999732971	-0.246540004014969	-0.251810005307198	-0.236850002408028	-0.0740899998694658	0.0755899995565414	0.232080003619194	0.349550005793571	0.494229996204376	0.60253998041153	0.656460011005402	0.685959994792938	0.751729983091354	0.563699984550476	0.337509995698929	0.308070001006126	0.312829998135567	0.174420002102852	0.108929999917746	0.100819997489452	0.0949899978935718	0.274670000374317	0.929700022935867	1.39557999372482	1.58623999357224	1.75022500753403	2.02175006270409	2.02080002427101	1.97152495384216	1.6260250210762	0.986699998378754	0.735249996185303	0.489850014448166	0.341650009155273	0.281850010156631	0.296649992465973	0.326449997723103	0.346425004303455	0.35147500038147	0.226949997246265	0.123749997466803	0.124549999833107	0.125149998813868	0.0848999992012978	0.0836250009015203	0.0653750002384186	0.0852500004693866	0.100575000047684	0.115499996580184	-0.0720750009641051
9071	tK(UUU)G1	0.366545003652573	0.348575001955032	0.356309999525547	0.313790006935596	0.479719997942448	0.662835004925728	0.749764984846115	0.667034989595413	0.642155006527901	0.610984975099564	0.609124997258186	0.612455016374588	0.657390004396439	0.424099999666214	0.295080007612705	0.28439499437809	0.238229997456074	0.247160007059574	0.250775000452995	0.293024995923042	0.258790005743504	0.345950002968311	1.21381503939629	1.84143000841141	2.33777000308037	2.7136899471283	2.7840099811554	2.65673000812531	2.32895998954773	2.06796002388	1.79577994346619	1.44535000324249	1.18871002197266	1.0334400177002	0.863049989938736	0.825230002403259	0.841489994525909	0.86428998708725	0.926159977912903	0.920339995622635	0.970280003547668	0.961760002374649	0.960500007867813	0.651570004224777	0.284620004892349	0.057350000180304	0.017059999704361	-0.0398700001649559	-0.0685799989849329	-0.102909998595715
9083	tK(CUU)G1	0.00488000027835369	0.0811200002208352	0.395060012489557	0.476579993963242	0.311310002207756	0.280090001225472	0.233069998025894	0.212019994854927	0.216520000994205	0.241059997677803	0.18525999635458	0.124270000308752	0.152919998764992	0.0267999976873398	-0.0269499997608364	-0.0129699993878603	0.0609799986705184	0.0917999975383282	0.102199998497963	0.150929995626211	0.270079998672008	1.15240997970104	1.9095999956131	2.29774000644684	2.31291999816895	2.21639995574951	2.05562497377396	1.87822998762131	1.4771650493145	1.20619497299194	0.876110005378723	0.751714977622032	0.73740000128746	0.724910002946854	0.745035016536713	0.777635005116463	0.877130010724068	0.991149988770485	0.947439977526665	0.573140008747578	0.316694997251034	0.297405004501343	0.296379999816418	0.316429996490479	0.301405002176762	0.320375004410744	0.294775001704693	0.00615000203251839	-0.199839997291565	-0.309145005047321
9206	tK(CUU)G2	-0.22474000453949	-0.30448000729084	-0.31497999727726	-0.324810001254082	-0.265799999237061	-0.273280000686645	-0.297620004415512	-0.313809990882874	-0.273120000958443	-0.18554000556469	0.166050002723932	0.34196999669075	0.33551000058651	0.368350008130074	0.365960001945496	0.3644700050354	0.373370000720024	0.614699995517731	0.944910001754761	1.67085000276566	2.35575001239777	2.37262001037598	2.15025994777679	2.15114991664886	2.1610600233078	2.20182502269745	2.16105002164841	1.96945005655289	1.6659500002861	1.1302749812603	0.565449997782707	0.565825000405312	0.515450000762939	0.478050008416176	0.455400004982948	0.438800007104874	0.465900003910065	0.542950019240379	0.56742499768734	0.302949994802475	0.0575999985449016	-0.00577499996870756	0.00189999991562217	-0.00119999999878928	-0.0044000000343658	-0.0464750002138317	-0.083874998614192	0.0300499992445111	0.0852000014856458	0.17875000461936
9249	tL(CAA)G1	-0.0438999999314547	-0.0319000007584691	-0.0555999986827374	-0.196650005877018	-0.289550006389618	-0.281100004911423	-0.255950003862381	-0.23309999704361	-0.205349996685982	-0.217249996960163	-0.230399996042252	-0.236300006508827	-0.12190000154078	-0.0630499981343746	0.036099998447753	0.110100001096725	0.201750002801418	0.233999997377396	0.297699987888336	0.345799997448921	0.385899990797043	0.511600002646446	1.31785002350807	2.16770005226135	2.05860006809235	2.08957999944687	2.2930300951004	2.4869749546051	2.5604700088501	2.47290500402451	2.40261001586914	2.21996009349823	2.06335498094559	1.76609499454498	1.55613500475883	1.11792999505997	0.812699997425079	0.683785018324852	0.613675013184547	0.530029991269112	0.513245004415512	0.451584994792938	0.320495007932186	0.222159993648529	0.0759599972516298	-0.143184998258948	-0.23807999715209	-0.226685000211	-0.195249998569489	-0.250380001217127
9403	tW(CCA)G1	-0.0269749995932216	-0.0941999992355704	-0.0838750004768372	-0.0621499991975725	0.0925750029273331	0.0290749995037913	-0.0663499999791384	-0.0159999993629754	0.118000000249594	0.22690000385046	0.217725001275539	0.2140750028193	0.126400000415742	0.0504750004038215	0.135400004684925	0.206975001841784	0.23140000551939	0.166574999690056	0.205224994570017	0.264025002717972	0.40947499871254	0.699750006198883	1.01564997434616	1.36025002598763	1.5665500164032	1.72680000066757	1.83731001615524	1.82970999479294	1.77699996232986	1.68862997293472	1.61881000995636	1.67496001720428	1.53625001907349	1.47185001373291	1.52853002548218	1.55294003486633	1.53053998947144	1.44705001115799	1.33274002075195	1.13179003000259	0.982070004940033	0.882039999961853	0.848400002717972	0.824549996852875	0.780529999732971	0.753810006380081	0.66956998705864	0.577869993448257	0.395339998602867	0.522610002756119
9484	tH(GUG)G2	0.301050007343292	0.281149998307228	0.258349999785423	0.257199995219707	0.1494500041008	0.125499997287989	0.138650000095367	0.153300002217293	0.150650002062321	0.193250000476837	0.165950000286102	0.155699998140335	0.272450000047684	0.618900001049042	0.53659999370575	0.591800004243851	0.61065000295639	0.625950008630753	0.63714998960495	0.663949996232986	0.714399993419647	0.798949986696243	1.30884999036789	2.06374996900558	2.47549998760223	2.59544998407364	2.53422993421555	2.61842007637024	2.56441000699997	2.46434007883072	2.74869006872177	2.43814499974251	1.92165994644165	1.2268749833107	0.512889985740185	0.407485008239746	0.443474990129471	0.441535000503063	0.44819500297308	0.438525003194809	0.439670005440712	0.396135000884533	0.48614000082016	0.692864999175072	0.785914987325668	0.787729999423027	0.830089992284775	0.856160014867783	0.817004996538162	0.836229997873306
9495	tE(UUC)G1	-0.0542999994009733	-0.0821800008416176	-0.131249997019768	-0.241240003705025	-0.643089979887009	-1.20216995477676	-1.52102997303009	-1.70644001960754	-1.74028995037079	-1.77951002120972	-1.67980998754501	-1.46401998996735	-1.16874000430107	-0.434199997782707	-0.0296500014141202	0.105949999392033	0.139500001072884	0.158390000462532	0.16969999819994	0.200320000946522	0.329819989204407	0.575809985399246	1.3918399810791	2.0032999753952	2.26051998138428	2.53276506662369	2.66703003644943	2.72586493492126	2.73999992609024	2.79272507429123	3.41947500705719	2.18102501630783	1.11261000037193	0.267649996653199	-0.114859999343753	-0.188955000042915	-0.292194998264313	-0.383195006847382	-0.491549998521805	-0.645115008950233	-0.885569995641708	-0.424319992959499	-0.202239995449781	-0.160810003057122	-0.101395001634955	-0.114460000768304	-0.125724997371435	-0.0915650000795722	-0.0639299986883998	-0.127234999462962
9665	tE(UUC)G2	0.414069995284081	0.399279999732971	0.4028500020504	0.397670003771782	0.318699994683266	0.416680002212524	0.387650004029274	0.397849988937378	0.410389998555183	0.447110006213188	0.520579987764359	0.570690006017685	0.813390004634857	0.710780000686645	0.706019997596741	0.772269988059998	0.915469974279404	1.05725996494293	1.02541997432709	1.13007001876831	1.0099299967289	1.19558998346329	1.81705001592636	2.49190001487732	2.51602993011475	2.5042249917984	2.58569997549057	2.64435003995895	2.72763497829437	2.91725507974625	2.96561504602432	2.70023002624512	2.20972503423691	1.4979349732399	0.861829975247383	0.672254997491837	0.882260012626648	0.962165009975433	0.995245024561882	0.995440006256104	0.981935006380081	1.0117999792099	0.988085001707077	1.08531503677368	0.835650017857552	0.614385016262531	0.421090000867844	0.336194990575314	0.285529996454716	0.247104999423027
9676	tR(UCU)G1	0.445054988563061	0.447054995596409	0.474389992654324	0.494650015234947	0.209074998274446	-0.292095007374883	-0.340549995750189	-0.422695003449917	-0.283155006915331	-0.150669997930527	-0.248680002242327	-0.276880000531673	-0.0376349987462163	0.365154993347824	0.644260004162788	0.806164991855621	0.875804993510246	0.827424997091293	0.879039999842644	0.932854977250099	0.949515011906624	1.26132000684738	1.82532998919487	2.50411493778229	2.64838001728058	2.71735000610352	2.73504996299744	2.72055006027222	2.55765008926392	2.42984998226166	2.24575006961823	1.63240003585815	1.26354998350143	0.940349996089935	0.728349983692169	0.636749982833862	0.57039999961853	0.320200011134148	0.325399994850159	0.31479999423027	0.339600011706352	0.27590000629425	0.265950009226799	0.260849997401237	0.240099996328354	0.247299998998642	0.281350001692772	0.257550001144409	0.184050001204014	0.202849999070168
9695	tV(AAC)G1	0.00362000013701618	-0.0639700002036989	-0.0855250000953674	-0.0646099992096424	-0.0520599991083145	-0.0337899995036423	0.118489999976009	0.245769992470741	0.164524999260902	0.191259998083115	0.184429997950792	0.171945003047585	0.0794899995438755	-0.0139350001700222	-0.107040000334382	-0.109019998088479	-0.0960300013422966	-0.0773499989882112	-0.0396250013262033	-0.0504449995234609	0.00119999824091792	0.384305001795292	1.42898500561714	2.22649500370026	2.47439993619919	2.4617999792099	2.31632008552551	2.26283001899719	2.23872001171112	2.1180499792099	1.80211001634598	1.06734002232552	0.434199997782707	0.207599994540215	0.156109997630119	0.336119988560677	0.32488999068737	0.311060002446175	0.277359995245934	0.178359998762608	0.164529998600483	0.190329997241497	0.22953999787569	0.131960000097752	0.025730000063777	0.0531599999405444	-0.053149998979643	-0.192669999599457	-0.11617000028491	-0.0416800014674664
9722	tL(CAA)G2	0.146209997311234	0.179100000113249	0.162704996392131	0.152534999325871	0.132640005478606	-0.0700899988769379	-0.0876750007271767	-0.153360002487898	-0.180389995127916	-0.187259997427464	-0.191120004653931	-0.200015003979206	-0.217804997041821	-0.0467499999329448	0.232820006459951	0.56557000130415	0.847700014710426	0.918479999899864	0.961940011382103	0.930195012688637	1.02405501008034	1.12679997682571	1.5721750497818	2.12337009906769	2.33378502130508	2.36927995681763	2.54387998580933	2.71787996292114	2.76126008033752	2.67766001224518	3.04862997531891	3.21811003684998	3.13330006599426	2.83580007553101	2.69271991252899	2.04893993139267	1.15250997543335	0.892830014228821	0.754840004444122	0.728320002555847	0.603460001945496	0.48779000043869	0.468499994277954	0.452840000391006	0.417599999904633	0.333540001511574	0.278039994835854	0.238549993932247	0.175620000064373	0.17838000357151
9770	tF(GAA)G	-0.253250009566545	-0.220339997857809	-0.241024991869926	-0.232470001280308	-0.211455005407333	-0.12814999576658	-0.0683649986051023	-0.0341650003567338	-0.00055999995674938	-0.0200900001218542	-0.0481650000438094	-0.0805899998173118	-0.211935000121593	-0.44521998912096	-1.16177995502949	-1.49633496999741	-1.12490001618862	-1.05992998182774	-0.913214999437332	-0.736730015277863	-0.469200002402067	0.0431499976664782	0.807600012421608	1.13473001122475	1.455250030756	1.64498001337051	1.725889980793	1.77698996067047	1.82254000902176	1.80362000465393	2.02661994695663	1.95512001514435	1.63186997175217	0.91862998008728	0.512609988451004	0.218760003149509	0.0658300019800663	-0.0493599995970726	-0.140330002456903	-0.145809999108315	-0.169099996984005	-0.209419997036457	-0.146700005233288	-0.257839998602867	-0.220739994943142	-0.156319995224476	-0.0573699999600649	-0.0337100004777312	-0.0807899974286556	-0.225109994411469
9970	tD(GUC)G1	-0.277374996244907	-0.299894997477531	-0.316059994697571	-0.341615000367165	-0.350825001299381	-0.253454999625683	-0.258659994602203	-0.227659999579191	-0.238560004532337	-0.272450000792742	-0.288710001111031	-0.290454998612404	-0.34648500084877	-0.383544997870922	-0.370015001296997	-0.325375002622604	-0.274220004677773	-0.246895004808903	-0.202105005085468	-0.211119999736547	-0.163554998859763	0.6674900110811	2.02141495943069	2.49256000518799	2.53422001600266	2.59470009803772	2.59949994087219	2.61284995079041	2.46275007724762	2.08210003376007	1.47109997272491	1.0232999920845	0.622949987649918	0.15795000270009	-0.0780499987304211	-0.138199999928474	-0.133099999278784	-0.21339999884367	-0.0810999982059002	-0.0289500011131167	-0.0210499996319413	0.226499997079372	0.427100002765656	0.430650010704994	0.393999993801117	0.257699996232986	0.0409500040113926	-0.14725000411272	-0.100250001996756	-0.164249997586012
9985	tE(UUC)G3	-0.0316099997609854	0.0231699986383319	0.00612499983981252	0.00573000001022592	0.0522250020527281	0.0502649990841746	0.0512899989262223	-0.0377499991096556	-0.122229998093098	-0.354035003483295	-0.40337999612093	-0.467369996011257	-0.581449976563454	-0.744219988584518	-0.761189985275269	-0.780740004777908	-0.792730006575584	-0.644034996628761	-0.672859978675842	-0.636155018210411	-0.522439995408058	0.0773600019514561	0.722710008919239	1.20467999577522	1.44254999756813	1.48390001058578	1.53694999217987	1.53284996747971	1.47464996576309	1.49279999732971	1.16890001296997	0.974749982357025	0.882349997758865	0.79475000500679	0.6875	0.649800002574921	0.629599988460541	0.606049984693527	0.917050004005432	1.0116999745369	0.584350004792213	0.331749990582466	0.227300003170967	0.213649995625019	0.233900003135204	0.243550002574921	0.222249999642372	0.0664499998092651	0.034149999730289	0.134950004518032
9998	tD(GUC)G2	0.790390014648438	0.947019988298416	1.18689999580383	1.66722000837326	1.7550999879837	1.49327005147934	1.11515004038811	0.662080019712448	0.496950000524521	0.465339997410774	0.516759988665581	0.400889998674393	0.366409999132156	0.514170014858246	0.477789995074272	0.487259989976883	0.520230001211166	0.569779998064041	0.544200018048286	0.580480009317398	0.753799986839294	1.00704003572464	1.22406001091003	1.61051999330521	2.04884004592896	2.42889499664307	2.53576998710632	2.58954997062683	2.52795001268387	2.27489501237869	1.94044996500015	1.55962001085281	1.22842001914978	1.03451997637749	0.870990014076233	0.837589985132217	0.783839985728264	0.752334979176521	0.606829991936684	0.502879996597767	0.265285003185272	0.193465002626181	0.272484996169806	0.431320004165173	0.491090001165867	0.535335004329681	0.553024998307228	0.547275005280972	0.499469999969006	0.451139998435974
10050	tS(AGA)G	-0.356619995832443	-0.426324991881847	-0.328820008039474	-0.231785004585981	-0.144075000658631	-0.102989998273551	-0.00127499965019524	-0.0228150002192706	-0.0898849982768297	-0.0820400007069111	-0.0337699988856912	-0.0156000000657514	0.00378499988291878	0.0126750011142576	0.138810001686215	0.156409999728203	0.32007999420166	0.582329978048801	0.653854992985725	0.703254997730255	0.696144995093346	1.1853199839592	2.2008650302887	2.69552507400513	2.74097508192062	2.78411996364594	2.63554997444153	2.65370004177093	2.64468998908997	2.45177001953125	1.43446002006531	0.354590001702309	0.0570799998939037	-0.0872599994763732	-0.162620002776384	-0.254629993438721	-0.309320002794266	-0.292859995365143	0.0110900029540062	0.402979990839958	0.669380003213882	0.452470004558563	0.404100009799004	0.390220013260841	0.392999994754791	0.389530003070831	0.368519997596741	0.356450000405312	0.309919998049736	0.349079996347427
10232	tT(UGU)G1	-0.67525999546051	-0.696989989280701	-0.713319981098175	-0.717499983310699	-0.729840022325516	-0.546259993314743	-0.421390002965927	-0.424379995465279	-0.35924000442028	-0.338530004024506	-0.324139994382858	-0.327550008893013	-0.322220006585121	-0.229810003936291	-0.0454500008374453	0.0918299994431436	0.168780003488064	0.183970002830029	0.209640002250671	0.28524000197649	0.49451000392437	1.2340200304985	1.93553001880646	2.60352001190186	2.79910006523132	2.84415996074677	2.96787499189377	2.89076001644135	2.85448498725891	2.82369496822357	2.90728999376297	3.00276001691818	2.77135503292084	2.65840499401093	2.35146998167038	2.27985502481461	2.19336508512497	1.95150001645088	1.5922600209713	0.584050016105175	0.0989499997347593	0.0340400010347366	0.036930001154542	0.0402899992652237	0.0561599989421666	0.113050002232194	0.0626700010383502	-0.0449750002240762	-0.0874849999323487	-0.102135000377893
10303	tL(GAG)G	0.152200001850724	-0.00436999960802495	0.014639999717474	0.090420001745224	0.0561999997356907	0.0169999999343418	0.0166100000031292	0.07681999867782	0.232099996507168	0.240469999611378	0.337860000133514	0.433559989929199	0.38782998919487	0.173739997297525	0.108979999274015	0.0594200007617474	0.0973000004887581	0.125959998369217	0.163609997928143	0.0985999999567866	0.144460002798587	0.43120000064373	1.17305001616478	1.69781000614166	1.89810001850128	1.95787498354912	2.05149999260902	2.11454993486404	2.09384995698929	2.01092493534088	1.95302501320839	1.51902496814728	1.04609999060631	1.00154998898506	1.02684998512268	1.0689249932766	1.27680000662804	1.49815002083778	1.77097499370575	1.94170001149178	2.08272498846054	2.11257499456406	2.06149995326996	1.90345001220703	1.64312496781349	1.25924998521805	0.558099979069084	-0.181624999735504	-0.489924989640713	-0.67467500269413
10306	tK(UUU)G2	0.629290002584457	0.576339989900589	0.527370005846024	0.217060003429651	-0.0685100004076958	-0.388860011100769	-0.634250009059906	-0.835450011491776	-1.01014996170998	-1.11016997098923	-1.17779998779297	-1.23252997398376	-1.31798000335693	-1.15718002319336	-0.944830000400543	-0.872319996356964	-0.846369987726212	-0.843530011177063	-0.809709995985031	-0.614940005540848	-0.402059991657734	-0.0187900008633733	0.893919968605042	1.40608999729157	1.75184996128082	1.97168999910355	2.09154496192932	2.12025002241135	2.03679995536804	1.86734502911568	1.67881999611855	1.40613502860069	1.17902498841286	1.03787498474121	1.01902000010014	0.994534978270531	1.18027498722076	1.7418899834156	1.99186998605728	2.0373149394989	2.12725994586945	2.09603496789932	2.00452497601509	1.93213000297546	1.8636950135231	1.54862501621246	0.935115006566048	0.263910001516342	0.0794700014404952	0.144749999791384
10318	tC(GCA)G	-0.439370007812977	-0.424259994924068	-0.364669999480247	-0.240425004065037	-0.26156999990344	-0.0759199980879202	0.0102850002003834	0.0789750004187226	0.0714449984952807	0.0486950008198619	-0.0348000001162291	0.044225000590086	0.36676499247551	0.451764985918999	0.580720010399818	0.64629999101162	0.671869999170303	0.728655010461807	0.781829988956451	0.763385000824928	0.672710013389587	0.794544991850853	0.984825021028519	1.14427000880241	1.14805002212524	1.24748998880386	1.34084997177124	1.46513001918793	1.46970998048782	1.31591997742653	0.603220015764236	0.20132000669837	0.0975799985229969	0.0901599995791912	0.115710000693798	0.112820000201464	0.116460001841187	0.0903699994087219	0.422360008955002	1.30806000232697	1.66035000085831	1.76138999462128	0.845669993758202	0.279319995641708	0.156859999895096	0.138320000469685	0.0901100017130375	0.0481300005689263	-0.0140500010922551	-0.0561999998986721
10359	tN(GUU)G	-0.0724800005555153	-0.0162999999709427	0.0245399996638298	0.0742299990728497	0.200009998679161	0.223809999227524	0.272629991173744	0.307110002636909	0.327109998464584	0.298210006952286	0.285739994049072	0.30813000202179	0.605590006709099	1.0752899825573	0.991870021820068	1.00560001134872	1.08155000209808	1.02856003046036	1.0041100025177	1.01958999633789	1.04757004976273	1.08021999597549	1.41359003782272	1.53945000171661	1.75402001142502	2.02984502911568	2.27093995809555	2.3092299580574	2.25157504081726	2.15253006219864	2.09863498210907	1.96750497221947	1.66030004024506	0.868249997496605	0.557430016994476	0.533244994282722	0.541390013694763	0.532340011000633	0.53243000805378	0.530664992332458	0.486844983696938	0.284179998934269	0.0251300007690588	0.00683999967477575	-0.0773449998348951	-0.120754998922348	-0.126060001924634	-0.145300000905991	-0.201805000752211	-0.170774999633431
10374	tR(UCU)G3	0.535675007104874	0.597530007362366	0.55744501054287	0.543735021352768	0.583030006289482	0.446580004692078	0.287265007197857	0.252189999818802	0.26452000439167	0.479690000414848	0.529290017485619	0.626285004615784	0.629829999804497	0.702570015192032	0.960084974765778	1.01215001344681	1.01678997278214	0.935469970107079	0.749289998412132	0.789549994468689	0.887534987926483	1.16663498878479	1.56425995826721	1.82561004757881	1.94565504789352	1.99514997005463	2.24265003204346	2.51594996452332	2.54795002937317	2.88674998283386	2.14325004816055	0.279999993741512	-0.790100008249283	-1.50435000658035	-1.38025003671646	-1.42465001344681	-1.48210000991821	-1.42450004816055	-1.2610000371933	-0.75110000371933	-0.251799993216991	-0.209650002419949	-0.227150000631809	-0.265799999237061	-0.228750005364418	-0.170199997723103	-0.147649995982647	-0.17059999704361	-0.282499998807907	-0.302749991416931
10381	tI(AAU)G	0.0397950008511543	0.0474600007757544	0.0515800004824996	0.0124400002881885	-0.00912999911233783	0.000295000243932009	-0.0644399994984269	-0.134679996967316	-0.113474996760488	-0.119119999185205	-0.106245002150536	-0.0471049997024238	0.040464998758398	0.0442599981790408	0.13040499985218	0.254185001552105	0.243310002982616	0.270474998652935	0.307600000500679	0.318179999291897	0.495180004835129	1.26893498003483	1.80080000162125	2.09584509134293	2.17480003833771	2.20081996917725	2.18757998943329	2.1861799955368	2.17865993976593	2.05034996271133	1.78778995275497	1.57344998121262	1.38954002857208	1.37843004465103	1.07701998949051	0.978009992837906	0.772920000553131	0.66039000749588	0.67063000202179	0.67279999256134	0.650709980726242	0.63147999048233	0.595660012960434	0.597139999270439	0.335210004448891	0.362869995832443	0.427639997005463	0.426449993252754	0.407589998841286	0.420530009269714
10452	tA(AGC)G	0.221089999377727	0.233570003509521	0.205449998378754	0.139739999175072	0.131460000574589	0.210589997470379	0.117780000716448	0.0600099999457598	0.0560900010168552	0.0419899992644787	0.0292199997231364	0.0542399998754263	0.138030002638698	0.0698599994182587	-0.15611999630928	-0.0506099987775087	-0.0279499992728233	-0.014019999653101	0.00866000028327107	0.0217300006188452	0.0628000013530254	0.207420001924038	1.44066004157066	2.04148004055023	2.21805002689362	2.28172500133514	2.30455492734909	2.37131990194321	2.36011996269226	2.63010008335114	3.12270001173019	3.52549996376038	2.60295505523682	2.57538002729416	2.24988003969192	1.86694502234459	1.3936100423336	1.21266505122185	1.05938000679016	0.992155024409294	0.981024983525276	1.02369499504566	0.939120000600815	0.954520013928413	1.0573350250721	1.06847499012947	1.21992000341415	1.18829498291016	1.12688001990318	0.914725005626678
10459	tG(UCC)G	0.283949993550777	0.156049998477101	0.148299997672439	0.2157750017941	0.384624995291233	0.552949994802475	0.461975008249283	0.335625007748604	0.321599990129471	0.334375008940697	0.310599997639656	0.156275000423193	-0.0657999984687194	-0.62932500243187	-0.934525012969971	-0.809525012969971	-0.720524996519089	-0.644824996590614	-0.570649981498718	-0.529599979519844	-0.35572499781847	0.306500002741814	1.29665003716946	1.80842503905296	2.01042500138283	2.15119996070862	2.11153998374939	1.84348001480103	1.69181997776031	1.27173997163773	0.721950000524521	0.541409993171692	0.512929996848106	0.390100003778935	0.209680001437664	0.307529997825623	0.302769988775253	0.277380004525185	0.291850003600121	0.25237999856472	0.279999995231628	0.372559994459152	0.605729997158051	0.71360000371933	0.93689997792244	1.33620997667313	1.59285999536514	1.72057005167007	1.22112999558449	0.585960002243519
10494	tA(UGC)G	-0.076249997317791	-0.054229998961091	0.0198800001293421	-0.044029998627957	-0.322100004553795	-0.52140998840332	-0.588250017166138	-0.543290001153946	-0.548179996013641	-0.523969984054565	-0.570950001478195	-0.629010009765625	-0.450880011916161	-0.268559993803501	-0.0862499997019768	-0.0925000004470348	-0.102109998464584	-0.100810002535582	-0.0725399995222688	0.0390899986028671	0.265730001032352	0.712109994888306	1.37734999656677	1.92168003320694	2.04716005325317	2.09446003437042	2.11192495822907	2.07106999158859	1.9747299849987	1.99010995030403	1.76394997835159	-0.503304988145828	-2.10288502573967	-2.49742996692657	-2.3725949883461	-2.11182495355606	-1.78661003112793	-1.39418502449989	-0.784464985132217	-0.361644998192787	-0.110034998925403	0.088405000185594	0.141515000537038	0.119950003176928	0.0627900019288063	0.02108500006143	-0.0874749972252175	-0.239624997228384	-0.386659996211529	-0.38827500641346
10537	tV(AAC)G2	0.0404799997806549	0.0412549998611212	0.03127500106566	-0.0406149998307228	-0.0204600000870414	0.108805000036955	0.151189997792244	0.172154998779297	0.236535001546144	0.223180002719164	0.199359998852015	0.254275007545948	0.352049999684095	0.121909998357296	0.193674996495247	0.265615001320839	0.296565000712872	0.273835012316704	0.33728000074625	0.394614991545677	0.459514988958836	0.838689982891083	1.39109000563622	1.85084995627403	2.00315001010895	2.01505999565124	1.98420003652573	1.83799997568131	1.51126999855041	1.03852998614311	0.790879994630814	0.744590002298355	0.701660019159317	0.642800003290176	0.639400005340576	0.597420018911362	0.701489990949631	1.13365000486374	1.79692001342773	2.03723995685577	2.20613994598389	2.55143001079559	2.65827000141144	2.33505001068115	2.06029001474381	1.40007003545761	1.10127002596855	0.457799991965294	0.142109997570515	-0.0561899997293949
10548	tR(UCU)G2	0.198800002038479	0.160410000383854	0.12606999874115	0.162860001623631	0.307099997997284	0.442579996585846	0.528309994935989	0.571909993886948	0.585740000009537	0.601110011339188	0.613639998435974	0.643769979476929	0.734289991855621	0.976570004224777	1.17737997770309	1.43008000850677	1.41775000095367	1.49187997579575	1.5384999871254	1.60474997758865	1.68803998231888	1.8592199921608	1.90862997770309	2.07962996959686	2.33936991691589	2.51911997795105	2.57474995851517	2.48685001134872	2.33160997629166	2.11454000473022	1.36140002608299	0.625695006549358	0.208419999852777	-0.094285000488162	-0.160254997014999	-0.128029998764396	-0.129490001127124	-0.127180001139641	-0.112470001354814	-0.094950001873076	-0.15313000138849	-0.186800001561642	-0.135325000435114	-0.209144997596741	-0.243945001810789	-0.24449500143528	-0.242085004597902	-0.219819999486208	-0.162964994460344	-0.111084997281432
10591	tG(GCC)G1	-0.113580000400543	-0.0917800009250641	-0.0571700014173985	-0.0220900006592274	0.0966799978166819	0.00225999914109707	-0.055179999768734	-0.0975199982523918	-0.0615500006824732	-0.0596100002527237	-0.0953999981284142	-0.0965999998152256	-0.116750000417233	-0.103699996322393	0.121470002271235	0.302740006148815	0.453780001401901	0.472080001235008	0.49825000166893	0.52956999540329	0.559009993076324	0.915660005807877	1.54376997947693	2.03571001291275	2.18209004402161	2.23250502347946	2.55737007856369	2.63475503921509	2.59479497671127	2.56974501609802	1.8148349583149	1.02076498270035	0.70638000369072	0.536989989876747	0.446310000121593	0.419559997320175	0.354714997112751	0.196364999562502	0.0244800014421344	-0.16013999748975	-0.340739993751049	-0.396240006387234	-0.526414996385574	-0.52365500330925	-0.467444990575314	-0.346790002286434	-0.216734999418259	0.0304350001737475	0.10146500300616	0.0480800000950694
10622	tL(CAA)G3	0.50681998282671	0.452409996092319	0.401184996962547	0.186719998717308	0.0357799996156245	0.046275000134483	-0.00350999962538481	-0.00434499986295123	0.0489150013279868	0.120725001767278	0.17589999884367	0.288355002552271	0.329770004749298	0.475275006890297	0.461640000343323	0.493084995448589	0.488594993948936	0.43907500654459	0.416075007617474	0.486734987795353	0.7817999958992	1.38066500723362	1.9074949324131	2.18231004476547	2.22500504255295	2.43180000782013	2.47355008125305	2.47339999675751	2.25960004329681	2.06169992685318	1.93120002746582	1.35014998912811	1.10100001096725	0.965149998664856	0.961899995803833	0.799300014972687	0.677749991416931	0.467799991369247	0.221850000321865	0.121999999508262	0.040200000628829	0.0252000000327826	0.0466500017791986	0.0535000013187528	0.0582500007003546	0.154600001871586	0.340899989008904	0.52174998819828	1.11575001478195	1.86820006370544
10656	tK(CUU)G3	-0.236429999768734	-0.227820002287626	-0.183014997839928	-0.187934996932745	-0.211079995334148	-0.131469995900989	0.0533449996262789	0.143420003727078	0.180895000696182	0.151714999601245	0.0762049991637468	0.130170002579689	0.118440003320575	-0.0228150006383657	-0.000214999914169312	0.0158400000189431	0.00398999996250495	0.0144949998240918	0.0741550015285611	0.0590349996462464	0.0726449998095632	0.617784985154867	1.6978849709034	2.00603500008583	2.18108502626419	2.28205990791321	2.24554996490478	2.19126000404358	2.1881799697876	2.03256001472473	1.29274001121521	-0.0113599985837936	-0.789069992303848	-1.01009002327919	-1.10415999889374	-1.10677999258041	-1.1434299826622	-1.12393999099731	-0.935869997739792	-0.646880006790161	-0.52252998650074	-0.631580007076263	-0.66207999587059	-0.672269999980927	-0.6903599858284	-0.676039975881576	-0.62086997628212	-0.628129982948303	-0.654090011119843	-0.661440008878708
10663	tW(CCA)G2	-0.0848999992012978	-0.110100001096725	-0.120250001549721	-0.142975002527237	-0.2478750012815	-0.369625002145767	-0.529075011610985	-0.619725003838539	-0.619275003671646	-0.598374992609024	-0.570299997925758	-0.53542497754097	-0.533999994397163	-0.527824983000755	-0.371799990534782	-0.305999998003244	-0.14470000192523	-0.115299999713898	-0.082375000230968	-0.0296999998390675	0.129250002093613	0.405699994415045	1.18674999475479	1.8433749973774	2.13035005331039	2.2765100479126	2.53994994163513	2.63761999607086	2.64181997776031	2.77045996189117	3.38450000286102	3.85408005714417	3.59489998817444	3.35113997459412	2.88506000041962	2.52071001529694	2.10489999055862	1.18126000761986	0.760340005159378	0.710979998111725	0.612850004434586	0.590349984169006	0.530929988622665	0.427759999036789	0.360590004920959	0.324249993264675	0.244340001046658	0.185900000482798	0.0576699994504452	-0.0491599999368191
10781	tG(GCC)G2	-0.406140004098415	-0.405600011348724	-0.0941350031644106	0.147790002450347	0.158620001375675	0.176575003564358	0.24052000194788	0.438705004751682	0.428335002064705	0.4058350071311	0.193334998749197	-0.13275999892503	-0.338535000383854	-0.561884993314743	-0.743109986186028	-0.840884992480278	-0.803205010294914	-0.902994993329048	-0.897140020132065	-0.713359981775284	-0.371744994819164	0.695784993469715	1.66590499281883	2.27191008925438	2.45945010185242	2.61243004798889	2.90459003448486	2.99397008419037	2.88824002742767	2.72700006961823	2.42264001369476	0.97496001124382	0.238309997320175	-0.0353599997237325	-0.146949996054173	-0.201650001108646	-0.193709996342659	-0.153699998557568	-0.249130003154278	-0.312700003385544	-0.47695999443531	-0.461830008029938	-0.420239999890327	-0.382530006766319	-0.405770000815392	-0.461019998788834	-0.456000000238419	-0.468359994888306	-0.43863000869751	-0.428720012307167
10932	tT(UGU)G2	-0.244625002145767	-0.150974996387959	-0.324149996042252	-0.219324998557568	-0.321625001728535	-0.430250003933907	-0.404175005853176	-0.389424994587898	-0.352174989879131	-0.357299998402596	-0.257550004869699	-0.178625002503395	-0.0894000008702278	-0.0365750003838912	0.00167499991948716	0.00554999985615723	0.0135999997146428	0.0760249989107251	0.222199998795986	0.56572499871254	1.17512498795986	1.82547497749329	2.19884997606277	2.36842495203018	2.4442999958992	2.50882000923157	2.51003000736237	2.46394999027252	2.36098997592926	2.42492005825043	3.03608005046844	2.58373000621796	2.09644000530243	1.9532399892807	0.8658900141716	0.573790007829666	0.555209994316101	0.543360006809235	0.507890006899834	0.472620004415512	0.443259996175766	0.406670010089874	0.454819995164871	0.485010001063347	0.415749990940094	0.405239999294281	0.395269995927811	0.407820010185242	0.414530006051064	0.387760004401207
11183	tH(GUG)H	-0.203180000185966	-0.201010002195835	-0.19525999724865	-0.1862399995327	-0.179830005764961	-0.154030002653599	-0.161659996211529	-0.162469999492168	-0.166269998252392	-0.140989999473095	-0.0935400001704693	0.152660000324249	0.284599994122982	0.296000003814697	0.277939993143082	0.28691999912262	0.292740002274513	0.311179998517036	0.403580003976822	0.905049997568131	1.34595000743866	1.98396003246307	2.23807001113892	2.41582996845245	2.41905000209808	2.49757504463196	2.48939996957779	2.44810003042221	2.40010005235672	2.31810000538826	1.98059996962547	0.865824997425079	0.527999997138977	0.446649990975857	0.36429999768734	0.361000001430511	0.361449994146824	0.364950001239777	0.369750000536442	0.263199996203184	0.220950003713369	0.202000003308058	0.18299999833107	0.167449999600649	0.177825000137091	0.191449999809265	0.221699997782707	0.207649998366833	0.294075008481741	0.336249999701977
11246	tV(AAC)H	0.580089983344078	0.535735008120537	0.472959993779659	0.453909991681576	0.373345001041889	0.130015001446009	0.164414998888969	0.187755002081394	0.185375006496906	0.188244999200106	0.196500001847744	0.233750005811453	0.273134999722242	0.580720011889934	0.783339992165565	0.722059988975525	0.794884994626045	0.799055004119873	1.04275503158569	1.14405502080917	1.06237002015114	1.11670000553131	1.47052498459816	2.06138999462128	2.21190000772476	2.26030004024506	2.55449998378754	2.48274993896484	2.5443000793457	2.81414997577667	2.7121000289917	1.98050004243851	1.10084998607635	0.876850008964539	0.786350011825562	0.755750000476837	0.753900021314621	0.757850021123886	0.731000006198883	0.678049981594086	0.493399992585182	0.364200010895729	0.369550004601479	0.345400005578995	0.374750003218651	0.334450006484985	0.369949996471405	0.370800003409386	0.229749999940395	0.148850001394749
11309	tT(AGU)H	0.330824990570545	0.398900002241135	0.422850009799004	0.421604998409748	0.464825002849102	0.438329999148846	0.34979001134634	0.270195002108812	0.208165000379086	0.0919350005686283	0.202369998395443	0.261679996550083	0.283714996278286	0.654595002532005	0.64422499537468	0.670320001244545	0.723425003886223	0.697125014662743	0.595549982786179	0.54985998570919	0.616279992461205	0.69475499689579	1.00508997738361	1.80598499178886	2.14095999002457	2.26888000965118	2.43213002681732	2.42250998020172	2.45417001247406	2.38001992702484	2.31468997001648	2.13174999952316	1.49092000126839	0.669779989123344	-0.0606899961829186	-0.332190006971359	-0.243379996716976	-0.199559997022152	-0.207000003755093	-0.169050005078316	-0.163829997181892	-0.12609999999404	-0.00818000053041032	0.332449999451637	0.470230010151863	0.428689992427826	0.443460002541542	0.444300001859665	0.459260004758835	0.50460000038147
11356	tS(AGA)H	0.199969995766878	0.18495500087738	0.250144998729229	0.475885008275509	0.912844988703728	1.12132498025894	1.229390001297	1.57574000358582	1.72014995217323	1.2926350235939	1.22559499144554	1.13024999499321	1.04705001711845	1.02659500837326	0.911595025658608	0.919195011258125	0.881260004639626	0.887730011343956	0.8856499761343	0.817970004677772	0.892644989490509	1.2324550151825	1.82832000851631	2.39398996829987	2.57716991901398	2.83622999191284	3.07040998935699	3.08443002700806	3.10538995265961	2.87915005683899	2.578600025177	1.04634999632835	0.224190007150173	-0.187779997289181	-0.232369996607304	-0.235570003092289	-0.210280002653599	-0.173200000822544	-0.175429998338223	-0.00880999900400639	0.0682600002735853	0.179380003362894	0.233440002799034	0.137680000066757	0.145749999582767	0.157320000231266	0.196229995787144	0.187519997358322	0.0250700000673532	0.0686699986457825
11359	tQ(UUG)H	0.10529999807477	0.0497500002384186	0.0827500000596046	0.153099998831749	0.177299998700619	0.0770500004291534	-0.121649995446205	-0.101950000971556	-0.0743499994277954	-0.0344999991357327	0.0569499991834164	0.14580000191927	0.242750003933907	0.163499992340803	0.188400000333786	0.19030000269413	0.26349999755621	0.388250008225441	0.392049998044968	0.369749993085861	0.356699988245964	0.612000003457069	1.15770000219345	1.79565000534058	2.09689998626709	2.08730001449585	2.12915998697281	2.20088493824005	2.21047995090485	2.21136500835419	2.28169998526573	1.43642497360706	0.595624993741512	0.369159999489784	0.223575007915497	0.116154999285936	0.109704999998212	0.101745002530515	0.0525450002402067	-0.00913999937474728	-0.0275200008414686	-0.181280002743006	-0.318404994159937	-0.399059998989105	-0.363925005495548	-0.36513999402523	-0.322490005195141	-0.290619992464781	-0.242275003343821	-0.266565003246069
11388	tA(AGC)H	0.00398999955505133	-0.00685999989509583	-0.15806999951601	-0.364089998602867	-0.439000007510185	-0.516719990968704	-0.335469995439053	-0.182520002126694	-0.0189499981701374	0.217080004513264	0.336640000343323	0.66408998966217	0.804100000858307	0.889379984140396	1.03947999477386	1.02296001315117	1.02850996255875	0.963259989023209	0.92736998796463	1.01491001844406	1.03481001257896	1.5421599984169	1.97131000757217	2.19172992706299	2.36616997718811	2.38399496078491	2.35360497236252	2.34607503414154	2.3554349899292	2.50230004787445	1.53884499371052	0.517060005664825	0.175884998217225	0.0266949999611825	0.0582350014708936	0.0492900004610419	-0.00262499963864684	-0.0754499986767769	-0.135895003005862	-0.350305001437664	-0.46436500698328	-0.550834986567497	-0.562539994716644	-0.565155002474785	-0.567335015535355	-0.544020012021065	-0.689354997873306	-0.819060000777245	-0.821724995970726	-0.905604994297028
11620	tF(GAA)H1	0.510585001111031	0.619885018467903	0.6552649974823	0.701620012521744	0.558035016059875	0.537364998459816	0.526210010051727	0.572789987921715	0.630714988708496	0.603680014610291	0.555234998464584	0.461010002344847	0.0998899987898767	-0.106779998261482	-0.16451999694109	-0.157080001011491	-0.0983349993824959	-0.0345750000327826	-0.0374300012364984	0.0678350010886788	0.219880003482103	0.671719987690449	1.41801500916481	1.88178498744965	2.32627004384995	2.41761000156403	2.42781989574432	2.46508994102478	2.49358992576599	2.52685992717743	2.71945991516113	1.62653996944427	0.94044998884201	0.902989983558655	0.940600001811981	0.916430008411407	0.982469999790192	1.05923998355865	1.1070699930191	1.20334995985031	1.36494001150131	1.27141999006271	0.93112998008728	0.680739995837212	0.388929988443851	0.229229998588562	0.203999993205071	0.145099999755621	0.0965700007975101	0.114180002361536
11852	tF(GAA)H2	-0.211864998936653	-0.201320000737906	-0.180764999240637	-0.144564999639988	0.0441250029951334	0.107904998958111	0.0733849998563528	0.0858199998736382	0.096909998357296	0.0900949999690056	0.0797999985516071	0.0543300001416355	-0.0354700002353638	-0.355070009827614	-0.351680001616478	-0.262595005333424	-0.291079999506474	-0.291150012612343	-0.277035000920296	-0.211689999699593	-0.135715000331402	0.225409995764494	1.39677500128746	1.86108998656273	1.97404492497444	2.1592399597168	2.26388001441956	2.32114999294281	2.25562002658844	2.1261599779129	1.83040996193886	0.622490021586418	0.330419996380806	0.286310002207756	0.333990001678467	0.353019997477531	0.361310008168221	0.381810000538826	0.362400010228157	0.545620012283325	0.932249987125397	0.79216001033783	0.652390003204346	0.565830016136169	0.496099990606308	0.404139995574951	0.341619998216629	0.28592000156641	0.167530004680157	0.196429997682571
11941	tP(UGG)H	-0.318324990570545	-0.211500000208616	-0.210650000721216	-0.221099998801947	-0.211474999785423	-0.253550004214048	-0.301074996590614	-0.255050003528595	-0.189049996435642	-0.103724998421967	-0.0227749994955957	0.0503249983303249	0.199424993246794	0.32914999127388	0.513575002551079	0.65599998831749	0.736824989318848	0.722699999809265	0.710724994540215	0.722174987196922	0.709324985742569	0.805649995803833	1.38944999873638	1.80610001087189	1.8939500451088	2.10561995506287	2.32651998996735	2.69922995567322	2.88332993984222	2.93502998352051	3.06193995475769	2.89866998195648	2.61618995666504	1.77781000137329	0.982429999113083	0.631359994411469	0.560839992761612	0.543090009689331	0.503390005230904	0.483059993386269	0.470039990544319	0.359140002727509	0.282940003275871	0.0795399997383356	-0.0778799995779991	-0.0993700005114078	-0.113069996982813	-0.105529998987913	-0.110640000551939	-0.118600001186132
12084	tT(UGU)H	0.56624501645565	0.554354983568192	0.558175003528595	0.617190012335777	0.570534983277321	0.67406000494957	0.741594997048378	0.807665002346039	0.82362502515316	0.837679982185364	0.848519998788834	0.813875022530556	0.82838000357151	0.802875009179115	0.806885012984276	0.8752650141716	0.865259984135628	0.856994995474815	0.849225005507469	0.896575018763542	0.997134980559349	1.31867999434471	1.88011998534203	2.1838149368763	2.54763503074646	2.63039994239807	2.80344998836517	2.78900003433228	2.73789989948273	2.67194998264313	2.43324995040894	1.66354995965958	1.06834998726845	0.802549988031387	0.846650004386902	0.860299974679947	0.888000011444092	0.897700011730194	0.886249989271164	0.82260000705719	0.719600021839142	0.736649990081787	0.538400009274483	0.443750008940697	0.38120000064373	0.361849993467331	0.358199998736382	0.394649997353554	0.397450000047684	0.0965499989688396
12107	tV(CAC)H	-0.485080003738403	-0.500939998030663	-0.542150020599365	-0.581330007314682	-0.418259990215302	-0.363079997897148	-0.277630001306534	-0.280850005149841	-0.226690001785755	-0.217960004508495	-0.234319999814034	-0.21564000248909	-0.140859999507666	-0.455829998850822	-0.908140009641647	-0.965450000762939	-0.967689990997314	-1.02457000613213	-0.965149998664856	-0.922159993648529	-0.797729986906052	-0.20990999029018	1.01660002470016	1.90392998456955	2.0695699930191	2.18521497249603	2.28538008928299	2.19092507362366	2.06340001821518	1.79644998908043	1.33052003085613	0.887515020370483	0.827795001864433	0.695504996180534	0.628149989247322	0.59437500834465	0.617769986391068	0.568164974451065	0.416364987194538	0.3083899974823	0.169279997423291	0.124859998747706	0.191375001519918	0.187319995462894	0.175995000451803	0.143595001101494	0.126504996977746	0.00683500068262219	-0.0141800003126264	-0.169655001908541
12356	tT(AGU)J	-0.195679996907711	-0.200689999759197	-0.183129997551441	-0.163289998471737	-0.260340002179146	-0.269100004434586	-0.298840010166168	-0.320829996466637	-0.325659996271133	-0.312529999017715	-0.269879996776581	-0.0797100003808737	0.0542100013233721	-0.0405500015243888	-0.0838199995458126	0.00991000030189753	0.0320600006729364	0.0310499997809529	0.0300699998624623	-0.00089000016450882	0.0402800013311207	0.522979998588562	2.25436992645264	2.71791000366211	2.8324099779129	2.93827502727509	3.04748500585556	3.0504850268364	3.01162004470825	2.99316501617432	2.79166996479034	3.05562493801117	2.26394501328468	1.02163500189781	0.497404992580414	0.562915003299713	0.629755023121834	0.648919987678528	0.681429988145828	0.665184992551804	0.650304996967316	0.493900008499622	0.246405003964901	0.200595001876354	0.139895001798868	0.120070002600551	0.0821850005537272	0.0751800019294024	0.0297800002619624	0.0663399969227612
12493	tE(UUC)J	0.408500000834465	0.431649997830391	0.444100007414818	0.440150007605553	0.464800000190735	0.487750008702278	0.484400004148483	0.878949999809265	0.714849978685379	0.396849989891052	0.505150005221367	0.545150011777878	0.472249999642372	0.428400009870529	0.520799994468689	0.600849986076355	0.599449992179871	0.728700011968613	0.78099998831749	0.722650021314621	0.829799979925156	1.18220001459122	1.3136500120163	1.51454997062683	1.72640001773834	2.16958500742912	2.44206997156143	2.40713502168655	2.02153500318527	1.70857499241829	1.671984988451	1.5603650033474	1.44287995696068	1.31686001420021	1.17291997671127	1.00711500644684	1.08531502485275	1.16735000610352	1.05782501101494	1.00406500399113	0.842144992947578	0.71140498816967	0.714714989066124	0.780095002055168	0.725770011544228	0.715020006895065	0.675484982132912	0.523059995472431	0.407500004768372	0.295855008065701
12680	tA(AGC)J	0.514950007200241	0.457149989902973	0.421974994242191	0.33219999819994	0.318750008940697	0.44997500628233	0.465749993920326	0.434500008821487	0.422525003552437	0.392599999904633	0.350025005638599	0.3272750005126	0.318925000727177	0.265824992209673	0.154024999588728	0.213375002145767	0.258549991995096	0.286299996078014	0.351599998772144	0.374725006520748	0.444649994373322	0.839275002479553	1.66374999284744	2.01087501645088	2.10802495479584	2.15096998214722	2.08304994106293	2.05131003856659	2.09869003295898	1.94389001131058	1.0081700026989	0.310609994828701	0.185599994659424	0.101009996398352	-0.0125800000037998	0.0327700015157461	-0.0757200010120869	-0.0630299994722009	0.012519999826327	0.0492199994623661	-0.0598300002515316	-0.152420000731945	-0.189730001986027	-0.280250000953674	-0.339790001511574	-0.471839991211891	-0.809459984302521	-0.869090008735657	-0.744260007143021	-0.637019991874695
12683	tD(GUC)J1	0.559320002794266	0.5242999792099	0.403799998760223	0.292839992046356	0.203189997375011	0.175009995698929	0.187310002744198	0.17150000333786	0.175589995086193	0.0914299996569753	0.012369999429211	0.08158999979496	0.314819999784231	0.439980006217957	0.527149990200996	0.796589988470078	0.83549998998642	0.891389983892441	0.893050003051758	0.888860017061234	0.884759998321533	0.948289996385574	1.17140001058578	1.31591999530792	1.61292003393173	1.74015000462532	1.96625000238419	1.98660004138947	1.68787503242493	1.20712497830391	0.947199985384941	0.747949987649918	0.545699998736382	0.491025000810623	0.380424998700619	0.310849994421005	0.290874995291233	0.213699996471405	0.245749998837709	0.281125005334616	0.337000004947186	0.357950001955032	0.39385000616312	0.457149997353554	0.512499995529652	0.653999999165535	0.90497499704361	1.46794998645782	1.13597500324249	0.478225007653236
12733	tR(ACG)J	-0.102920000255108	-0.0995000027120113	-0.0440200012177229	-0.0866600003093481	-0.1353900000453	0.00656999885104597	0.118370000645518	0.166240000724792	0.176520001888275	0.185280004143715	0.163390001654625	0.187030006945133	0.206530000269413	-0.112100000679493	-0.256479996442795	-0.259549996256828	-0.230210000276566	-0.208070003986359	-0.194570000469685	-0.155620004236698	0.055859999358654	1.14310000836849	2.07295999526978	2.285679936409	2.29380004405975	2.31401995420456	2.31814496517181	2.30820995569229	2.35722490549088	1.99231495857239	1.53344000577927	0.935040014982224	0.551885005831718	0.384500010311604	0.431945000588894	0.416715009510517	0.422745001316071	0.448625002801418	0.443110005557537	0.307024988532066	0.158329996466637	-0.0609899993985891	-0.123870000615716	-0.161385004222393	-0.21329500451684	-0.219265002757311	-0.237780003994703	-0.254239999502897	-0.211859993636608	-0.195804999023676
12963	tY(GUA)J1	-0.316415002942085	-0.295920000970364	-0.312360009551048	-0.354250006377697	-0.264255003631115	-0.121444998309016	-0.0607800006866455	-0.0392400004900992	-0.0241149998269975	-0.021275000134483	-0.0241100008133799	-0.0281200001016259	-0.040434998832643	0.0461199996992946	0.171735000610352	0.241245004534721	0.315375000238419	0.322484999895096	0.327450005710125	0.359129995107651	0.394235001504421	0.539300018548965	1.12009501159191	1.6776250064373	1.89462001919746	2.02735002040863	2.11926999092102	2.11459996700287	2.190149974823	2.04169993400574	1.79170995950699	1.42289000749588	0.49225999712944	-0.403800004720688	-0.687890011072159	-0.786200004816055	-0.788559997081757	-0.698130005598068	-0.558819985389709	-0.6117899954319	-0.535939991474152	-0.328020000457764	-0.197220003604889	-0.0927700016647577	-0.00208000037819147	-0.0409300001338124	-0.140670002251863	-0.209329997003078	-0.134540000557899	0.0154799994081259
12967	tR(UCU)J1	0.15483499802649	-0.0375999994575977	-0.112094995751977	-0.0921700008795597	0.0157349998946302	0.0166999998968095	0.0164500008919276	0.0182350003276952	0.168424997851253	0.361885005235672	0.501409982144833	0.57094498872757	0.671334999799728	0.445079994946718	0.194179997593164	0.198730000853539	0.151219996809959	0.121645000949502	0.140465001389384	0.216830001026392	0.250754993408918	0.380964992195368	0.924399989843369	1.26534500718117	1.47146998047829	1.64614000320435	1.77566001415253	1.8298999786377	1.84915997982025	2.12406002283096	2.75795001983643	2.70376005172729	2.14222002029419	1.51073001623154	0.816799998283386	0.539430010318756	0.463570004701614	0.39575999379158	0.314440006017685	0.328710007667541	0.323569989204407	0.301129993796349	0.318860006332397	0.481040006875992	0.531140011548996	0.696030002832413	0.768209999799728	0.511329993605614	0.462210002541542	0.470600005984306
12970	tD(GUC)J2	0.0212249998585321	0.00699999998323619	0.0208500008448027	0.0279250004678033	0.185274997726083	0.381675004959106	0.512049980461597	0.572674989700317	0.676725000143051	0.403099995106459	0.188499998301268	0.201150000095367	0.144199997186661	0.119675001129508	0.149375000968575	0.223450001329184	0.242124993354082	0.435574989765882	0.968899995088577	1.28127500414848	1.49754998087883	1.65267500281334	1.78260001540184	1.82852497696877	1.85547497868538	2.16149003505707	2.81300001144409	2.66579005718231	2.06598001718521	1.44812000989914	0.766550004482269	0.529120010137558	0.456730002164841	0.385689994692802	0.313960006833076	0.328340005874634	0.322129988670349	0.296869996190071	0.333140003681183	0.486010009050369	0.563110011816025	0.684369999170303	0.765390002727509	0.494869992136955	0.460340005159378	0.473600003123283	0.488809990882874	0.46385999917984	0.456680002808571	0.457380005717278
12999	tD(GUC)J3	0.838924989104271	0.827499985694885	0.522049997001886	0.164649996906519	0.138875000178814	0.115349998697639	0.166874999180436	0.189449995756149	0.204349998384714	0.116174997761846	0.079975001513958	0.284950001165271	0.502199985086918	0.558449998497963	0.604725003242493	0.644675001502037	0.745449990034103	0.857074990868568	0.997325003147125	1.27030000090599	1.47159996628761	1.52592498064041	1.60527497529984	1.56980001926422	1.58814999461174	1.78515996932983	2.2907799243927	2.24965002536774	1.70102000236511	0.762659990787506	0.402239996194839	0.334360009431839	0.353470009565353	0.339659988880157	0.230689996480942	0.177250002324581	0.0888499990105629	0.227060003578663	0.490900009870529	0.658390003442764	0.708869993686676	0.723019999265671	0.849500024318695	0.90384002327919	1.14164001941681	1.49551998376846	2.09961001873016	2.06964999437332	1.0720499932766	0.63063001036644
13002	tR(UCU)J2	0.518710005283356	0.49793498814106	0.548169988393784	0.543835014104843	0.835514989495277	0.824059987068176	0.593809994310141	0.169369997829199	0.14084499925375	0.11710999943316	0.159124998375773	0.189869996905327	0.205269997566938	0.126984998211265	0.0763250008225441	0.251870000734925	0.492499987781048	0.553509995341301	0.605235004425049	0.630425003170967	0.746029990911484	0.839264985918999	0.976095008850098	1.24377999901772	1.45157997012138	1.52724997997284	1.602649974823	1.5709400177002	1.58623999357224	1.76443997621536	2.23166992664337	2.29410002231598	1.77777999639511	0.825789994001389	0.422059994935989	0.33834000825882	0.34933001101017	0.349239990115166	0.237559995055199	0.182600001990795	0.0961499996483326	0.200940003246069	0.463500007987022	0.651660007238388	0.705729991197586	0.716979998350143	0.836850023269653	0.901760023832321	1.09026001691818	1.47772998809814
13013	tV(AAC)J	-0.0443750008940697	-0.0713299989700317	-0.0937499992549419	-0.15529500246048	-0.0649950038641691	0.257914998754859	0.302575010061264	0.33280500471592	0.303299997746944	0.340100006759167	0.33871499300003	0.345370006561279	0.390745007991791	0.666224993765354	0.823899999260902	0.954270002245903	1.02624499201775	1.06140502691269	1.03249999284744	1.03539500832558	1.0696750164032	1.15287495851517	1.60162001252174	1.98763999938965	2.08791997432709	2.02830004692078	1.79629999399185	1.61034995317459	1.3944000005722	1.26714998483658	1.06309998035431	1.00220000743866	1.05339998006821	0.901149988174438	0.883049994707108	0.888850003480911	1.17554998397827	1.20739996433258	1.12755000591278	1.00464999675751	0.547199994325638	0.332599997520447	0.361300006508827	0.347499996423721	0.276950001716614	0.211300000548363	0.265499994158745	0.135150000452995	-0.0737500004470348	-0.106550000607967
13046	tM(CAU)J1	3.61250001192093	3.61110007762909	3.98044991493225	3.72852486371994	3.21344995498657	2.08182498812675	1.20225001871586	0.777649998664856	0.725199997425079	0.617575004696846	0.510700009763241	0.436475001275539	0.46169999986887	0.410175003111362	0.12192499730736	0.0969250006601214	0.107475001364946	0.0999500006437302	0.0916750021278858	0.133524999022484	0.230925003066659	0.509049996733665	1.12999998033047	1.58145001530647	1.71402502059937	1.83062001466751	1.88313997983932	1.85590003728867	1.84028002023697	1.94523996114731	2.27925996780395	1.76177997589111	0.793119996786118	0.433049994707108	0.245319992303848	0.2200100004673	0.221000002324581	0.227740006148815	0.206190004944801	0.140420001745224	0.1458899974823	-0.029840000718832	-0.108430001139641	-0.159899997711182	-0.160099999606609	-0.135800000280142	-0.111950000375509	-0.13863999992609	-0.210139992833138	-0.325379991531372
13071	tG(GCC)J1	-0.0602899990975857	-0.0479499991983175	-0.0602600004523993	-0.056180000025779	-0.111509998468682	-0.0656700003892183	-0.0439599998295307	-0.029109999909997	-0.024719999358058	-0.02364999987185	-0.0262599995359778	-0.0282999997958541	0.0198799992911518	0.130349998921156	0.161800000071526	0.2669100061059	0.323669999837875	0.353739994764328	0.370279994606972	0.395849993824959	0.437409996986389	0.726020002365112	1.23831001520157	1.54783998727798	1.67717995643616	1.77129995822906	1.84914997220039	1.8592249751091	1.82455003261566	1.85777500271797	1.24407498538494	0.689374998211861	0.4826750010252	0.392599999904633	0.3610749989748	0.349375002086163	0.363399997353554	0.341525003314018	0.397749997675419	0.32497500628233	0.33390000462532	0.343924999237061	0.331874996423721	0.318524993956089	0.304174996912479	0.301374994218349	0.318924993276596	0.296475000679493	0.258575001731515	-0.0180000006221235
13106	tK(CUU)J	-0.0494249993935227	-0.109850001521409	-0.17777500115335	-0.369899995625019	-0.416250005364418	-0.324749998748302	-0.243999999016523	-0.213024996221066	-0.152674995362759	-0.144499996677041	-0.144550001248717	-0.0224750014021993	0.136500004678965	0.151950001716614	0.172274995595217	0.172574996948242	0.162774998694658	0.152299996465445	0.223549999296665	0.449750013649464	1.08630003035069	2.2035000026226	2.51332497596741	2.74339997768402	2.80094993114471	2.8254599571228	2.78647005558014	2.67328004837036	2.50246992111206	1.87760004997253	1.00793003439903	0.298140007257462	0.0680800008587539	-0.0306100005283952	-0.0236700003966689	-0.0563899990171194	-0.0483299989253283	-0.0226300001842901	0.0218900000210851	0.0956000003963709	0.131379997730255	0.0870599996298552	-0.00600999984890223	0.00271000058855861	0.00698000001721084	-0.0756700014695525	-0.164679999649525	-0.156529997289181	-0.144999998807907	-0.0830300033092499
13109	tW(CCA)J	0.0461900006979704	0.039609999768436	0.076359997689724	0.074109997600317	0.122229999303818	0.149600002169609	0.00455000046640635	-0.0582600003108382	-0.135970002412796	-0.153550001978874	-0.158060002326965	-0.143420000374317	-0.109340000897646	-0.256559996306896	-0.331299996376038	-0.284099999070168	-0.151740005612373	-0.0968399986624718	-0.0767800018191338	-0.0709199994802475	-0.0068900000769645	0.0953200027812272	0.89420999288559	1.5752299785614	1.86432998180389	2.01009997725487	2.25027495622635	2.51050001382828	2.67682504653931	2.90225005149841	3.04447495937347	2.75380003452301	1.94742500782013	1.03852498531342	0.287375003099442	0.0561499986797571	0.0298000001348555	0.0810499982908368	0.076799999922514	0.0493749999441206	0.0418250006623566	0.105575000867248	0.189925000071526	0.152925001457334	-0.0446499977260828	-0.235499996691942	-0.302099995315075	-0.282499998807907	-0.253900002688169	-0.268400002270937
13121	tM(CAU)J2	0.0327300002798438	0.0371500000357628	0.0231199996545911	0.013920000102371	-0.0818099989555776	-0.41774001121521	-0.620490020513535	-0.640809994935989	-0.656710022687912	-0.641229999065399	-0.648760008811951	-0.652769988775253	-0.69206999540329	-0.364820002019405	-0.0318799965083599	0.169920006394386	0.19442999958992	0.176429997384548	0.200429998338223	0.234249997138977	0.370659989118576	0.888759976625442	1.37126998901367	1.69296998977661	1.84912003278732	1.9905050098896	2.03241996765137	2.0133499622345	1.99553501009941	2.04482496976852	1.47745500206947	0.59741500467062	0.228515004366636	0.0299799987813458	-0.0267950005130842	-0.0433200012892485	-0.0308499995619059	-0.0548399990424514	-0.0263899990357459	-0.165330002643168	-0.478290015459061	-0.522990018129349	-0.505189990997314	-0.501865012943745	-0.491820007562637	-0.482675002515316	-0.49578999876976	-0.524469983577728	-0.457909995317459	-0.323534998297691
13128	tL(UAA)J	0.0766249990556389	0.351250000298023	0.473525002598763	0.249075002968311	0.21255000680685	0.0153500002343208	-0.0804750011302531	-0.186600007116795	-0.225850004702806	-0.15192499756813	-0.104875000193715	-0.135000003501773	-0.123299999162555	-0.129674999043345	-0.14347499795258	-0.0149499997496605	0.247849997133017	0.285725004971027	0.250799998641014	0.332774989306927	0.506749987602234	0.898750007152557	1.58812499046326	1.98185002803802	2.14862507581711	2.21328997612	2.14180998802185	1.88733998537064	1.59356001615524	1.21177000999451	1.06756998300552	1.12803999185562	1.1563600063324	1.08333998918533	1.06096997261047	1.13980001211166	1.16512998342514	1.50173003673553	1.54414999485016	1.14859999418259	0.377090004459023	0.090650000050664	0.14805000051856	0.134900000691414	0.153509996831417	0.181789995729923	0.155809997022152	0.00231999959796667	-0.121330001950264	-0.336490002274513
13299	tM(CAU)J3	0.390369993448257	0.401420012116432	0.420680010318756	0.474309992790222	0.478349992632866	0.335599997639656	0.333270001411438	0.307330000400543	0.307179993391037	0.297650000452995	0.281639996170998	0.257500001788139	0.326470002532005	0.341049993038178	0.373779997229576	0.45244000852108	0.45343000292778	0.476360002160072	0.494819992780685	0.51796001791954	0.58682000041008	0.665010017156601	0.995999991893768	1.18628000020981	1.46058000326157	1.53867001533508	1.44234001040459	1.29882500171661	1.13897004127502	0.801145014166832	0.694390001893044	0.6494500041008	0.635504990816116	0.560364997386932	0.520979985594749	0.511154988408089	0.5355349868536	0.531950002908707	0.502469997107983	0.175094999186695	-0.062844998948276	-0.0236999996937811	-0.0351499994285405	-0.0455899987369776	-0.050110000371933	-0.0460400003939867	-0.139415002055466	-0.0884750008583069	-0.132599999010563	-0.277525001019239
13314	tS(AGA)J	0.448715014010668	-0.00888000018894672	-0.140784999728203	-0.176429999619722	-0.199995001405478	-0.232360000163317	-0.382374994456768	-0.3106350004673	-0.307949994504452	-0.0878849972039461	0.153840000554919	0.174189997464418	0.140059994906187	0.0709099975647405	-0.108315000473522	-0.121539999544621	-0.100400000624359	0.0226500004529953	0.110870000347495	0.158745004609227	0.299774999171495	0.686179994046688	1.13274496495724	1.49497499465942	1.92636499404907	1.92075001001358	1.940249979496	1.99192000627518	1.98088999986649	1.8121600151062	1.57651996612549	0.589539980888367	-0.28872998803854	-0.529159986972809	-0.560529991984367	-0.799340003728867	-0.743919992446899	-0.631480002403259	-0.573379993438721	-0.442569988965988	-0.253349995613098	-0.16444000005722	-0.277939999103546	-0.256029999256134	-0.222090004384518	-0.286249995231628	-0.330460000038147	-0.358839994668961	-0.640959998965263	-0.720839995145798
13337	tG(GCC)J2	-0.0337900005746633	-0.0518099999055266	0.0295049989596009	0.16327000297606	0.305770000815392	0.353165006637573	0.414669999480248	0.463390001654625	0.475699999928474	0.435865001380444	0.42966500222683	0.365265004336834	0.284430005401373	0.163524995744228	0.0946899991482496	0.0716400004923344	0.124184997007251	0.158420000970364	0.170499995350838	0.177870002388954	0.235730002820492	0.612769997119904	1.4275250017643	1.94349499940872	2.04475493431091	2.04064002037048	2.06540005207062	2.07854998111725	2.07497005462646	2.49903998374939	2.6904700756073	1.60799001455307	0.54578999876976	0.383809989690781	0.350440004467964	0.262219995260239	0.242349994182587	0.266079999506474	0.222130000591278	0.221629995107651	0.198470002412796	0.0765600018203259	-0.00173000004142523	-0.113210000097752	-0.144770001620054	-0.20684000402689	-0.225420001149178	-0.233480000495911	-0.230019998550415	-0.333379991352558
13352	tR(CCU)J	0.147520004212856	0.14390000551939	0.104710002988577	0.135559998452663	0.0558999996632338	0.0643599996343255	0.0245100000873208	0.0452399990695994	0.163070002198219	0.175589998066425	0.238299997150898	0.205829997360706	0.081470000743866	0.0357900016009808	-0.00615999961737543	0.0747800011187792	0.082889998704195	0.113299998641014	0.149969996511936	0.173049998283386	0.337600001692772	1.11563000679016	2.11430003643036	2.61756992340088	2.699049949646	2.83105003833771	2.91602498292923	2.93009996414185	2.92212504148483	2.83222502470016	2.35949996113777	1.58544999361038	1.18117499351501	0.948675006628036	0.759475007653236	0.724450007081032	0.754350006580353	0.758449986577034	0.776000007987022	0.810224995017052	0.778074979782104	0.424849987030029	0.176599994301796	0.1735749989748	0.162400003522635	0.145775001496077	0.127124996855855	0.104425001889467	0.0541999987326562	-0.0310250003822148
13359	tD(GUC)J4	0.0367999992333353	0.0351500009186566	0.0288699999451637	0.108930001221597	0.141619999706745	0.150049999728799	0.16035000346601	0.260709992051125	0.275670000910759	0.26531999707222	0.249020005762577	0.183904998749495	0.141230003535748	0.0372499999590218	0.0136700001079589	0.0246550008654594	-0.00532499961555004	0.0189699998591095	0.0103599999565631	0.0481500007212162	0.126734998449683	0.586740002036095	1.39596003293991	1.70430496931076	2.16748501062393	2.43483004570007	2.55940999984741	2.59473004341125	2.56480004787445	2.46918997764587	1.67837003469467	1.09648001194	0.8901899933815	0.693990010023117	0.564750009775162	0.53241999745369	0.553509986400604	0.429359990358353	0.302500000596046	0.187219998240471	0.185089999437332	0.0213000001385808	0.0154999993741512	-0.0962100010365248	-0.15820999443531	-0.156300002336502	0.0024100000038743	0.0880300000309944	0.0573200013488531	0.0213100004941225
13366	tY(GUA)J2	-0.50586998462677	-0.561150014400482	-0.507370007038116	-0.481329995393753	-0.368309989571571	-0.0314799983054399	0.131069996953011	0.172630000114441	0.224189999699593	0.222840002179146	0.233670000731945	0.241019999980927	0.197510001063347	0.173900002241135	0.110820000618696	0.23930000513792	0.235979998111725	0.250869996845722	0.292070001363754	0.306090003252029	0.347549995779991	0.541819992661476	1.28196997642517	1.96702001094818	2.05242004394531	2.1638249874115	2.16231497526169	2.1473250746727	1.99491496682167	1.75597498416901	1.22190003991127	0.967800012230873	0.823249995708466	0.774404990673065	0.719275006651878	0.621665009856224	0.555460000038147	0.550554975867271	0.676209986209869	0.919295021891594	0.716995006799698	0.524044990539551	0.342709988355637	0.366299998760223	0.368694989383221	0.380029994249344	0.345770002901554	0.287930007278919	0.264880003035069	0.285664996504784
13542	tL(UAG)J	0.851489996910095	0.829819995164871	0.787250012159348	0.940369999408722	0.902820014953613	0.920039993524551	0.884500008821487	0.859779989719391	0.843180012702942	0.836089992523193	0.824119979143143	0.646399992704392	0.62800999879837	0.600889986753464	0.565049976110458	0.621009999513626	0.696369999647141	0.737440007925034	0.746990007162094	0.803520005941391	0.854639995098114	0.925789976119995	1.51313004493713	2.4170400261879	2.78296008110046	2.67546999454498	2.86563494205475	3.03054004907608	3.14711005687714	3.16168003082275	3.48347494602203	3.38073989152908	2.84051007032394	2.31925994157791	1.44995498657227	0.861684989929199	0.621920001506805	0.586020001769066	0.555815005302429	0.522310012578964	0.514144988358021	0.4188899949193	0.342534999549389	0.27021499723196	0.198389995843172	0.139535001665354	0.155915002524853	0.156100000441074	0.142320001125336	0.18369500041008
13856	tT(CGU)K	0.268059995770454	0.419580009579659	0.43953999876976	0.576140001416206	0.693939995765686	0.696390002965927	0.691260010004044	0.677219998836517	0.681189996004105	0.721409994363785	0.755420011281967	0.829670000076294	0.675439983606339	0.729039978981018	0.772439980506897	0.7903599858284	0.813019990921021	0.809639996290207	0.790969979763031	0.753209984302521	0.871119982004166	1.31414999961853	1.68636997938156	1.85460997819901	1.96688003540039	1.9953750371933	1.97240003943443	1.94457498192787	1.83939999341965	1.46389999985695	1.34145000576973	1.24432501196861	1.23102501034737	1.23722499608994	1.24514999985695	1.28679999709129	1.34487500786781	1.46437498927116	1.56255000829697	1.60452502965927	1.61029997467995	1.31832501292229	0.9026750177145	0.447299987077713	0.250925004482269	0.214575000107288	0.169024996459484	0.151199996471405	0.101725001819432	0.0416249996051192
13895	tN(GUU)K	0.611879989504814	0.622580018639564	0.586695000529289	0.528375022113323	0.421795000135899	0.372399993240833	0.350634987652302	0.422574996948242	0.514479982852936	0.557650005817413	0.716085016727448	0.913029992580414	0.999099999666214	1.15562497377396	1.09564496278763	1.07362498641014	1.11877001523972	1.17500001192093	1.1879449903965	1.14205497503281	1.19311997890472	1.41615499258041	1.75073496699333	2.08696502447128	2.30609496831894	2.41774001121521	2.43609001636505	2.52745006084442	2.55244007110596	2.16140997409821	1.5042100071907	0.940380001068115	0.738740015029907	0.472729995846748	0.338780000805855	0.290809994935989	0.254579998552799	0.216689993441105	0.173750001937151	0.280610005557537	0.154869996011257	0.146090001612902	0.0699699983000755	-0.0614400010555983	-0.125380003452301	-0.117759996652603	-0.075899999588728	-0.132620003074408	-0.177320002019405	-0.199920003116131
13928	tL(UAA)K	0.113075000420213	0.105494998395443	0.135305001959205	0.199399998039007	0.328990000486374	0.347290004789829	0.417284999787807	0.34383998811245	0.414205007255077	0.456525011360645	0.466854999959469	0.41393000036478	0.33202500641346	0.316984996199608	0.242829992622137	0.175939995795488	0.300415007770061	0.324189998209476	0.323900009691715	0.341055002808571	0.371265003085136	0.654489992558956	1.14810500741005	1.79283497333527	2.03873998522758	2.05543005466461	2.13678002357483	2.22275004386902	2.19614999294281	1.91518003940582	1.17693997621536	1.0614599943161	1.12387999296188	1.00426000356674	0.97710000872612	0.943150001764298	0.894499987363815	0.880879998207092	1.15985001921654	0.958149999380112	0.760479998588562	0.593029999732971	0.546789985895157	0.43845000565052	0.414359992742538	0.408169993758202	0.39031999707222	0.39050999879837	0.481049987673759	0.279239994287491
14029	tE(UUC)K	-0.294025005400181	-0.634975007176399	-0.491075009852648	0.223234986513853	0.314280006289482	0.320209993422031	0.300954999029636	0.305744990706444	0.315399999916553	0.295104993879795	0.269244994223118	0.224464995600283	0.159880002774298	0.409624993801117	0.442914992570877	0.463415010273457	0.506305003166199	0.525670012831688	0.559704995155334	0.608879989385605	0.664634984731674	0.977789974212646	1.43590998053551	1.70075496435165	1.77051001787186	1.69731001853943	1.6774199962616	1.58639996051788	1.41543998718262	1.17792999744415	0.755939996242523	0.510040006041527	0.473180004954338	0.395470002293587	0.381229996681213	0.404030001163483	0.445870006084442	0.574169981479645	0.79773998260498	0.760109996795654	0.528840011358261	0.402559998631477	0.377230006456375	0.323320001363754	0.300709995627403	0.3	0.225559997558594	0.185740002989769	0.144840002059937	0.0765699964016676
14076	tR(UCU)K	0.219489999115467	0.232629998028278	0.250530007481575	0.244770005345345	0.184379997104406	0.052610001526773	-0.0153699993155897	-0.0150799999013543	-0.0539300002157688	-0.0702900007367134	-0.0515099998563528	-0.0458200003951788	-0.0486500006169081	-0.0504099988378584	0.0533500000834465	0.156230004876852	0.140669998526573	0.125000000372529	0.0746900007128715	0.0980700023472309	0.141190001368523	0.533310002088547	1.46318001747131	1.8908399939537	2.13336997032166	2.15275492668152	2.20203992128372	2.1484900355339	2.21398993730545	2.09156496524811	1.44112997949123	0.719814997911453	0.433890007436275	0.376940007507801	0.403405007719994	0.334674991667271	0.235634998232126	0.130320002883673	0.164430002868175	-0.0140099979937077	-0.130629998445511	-0.102524999156594	-0.147829998657107	-0.188840001821518	-0.196954998373985	-0.148149998113513	-0.142345003411174	-0.385870000720024	-0.326299996674061	-0.378360004723072
14171	tK(CUU)K	-0.308560001850128	-0.229060006141663	-0.106639996916056	-0.00987999923527241	0.0597300000488758	0.393900006264448	0.561930000782013	0.713800013065338	0.686630022525787	0.674690002202988	0.650380003452301	0.652209997177124	0.742010021209717	0.742869991064072	0.847490006685257	0.925499993562698	0.968139976263046	1.05797996520996	0.951279973983765	0.992340010404587	0.945409995317459	1.07196000218391	1.24636998176575	1.46298996210098	1.64468998908997	1.79361502528191	2.11084003448486	2.33112004995346	2.14400005340576	2.03001502752304	1.86758500337601	1.67661997675896	1.35921499729157	0.942134967446327	0.710294991731644	0.633070001006126	0.659569984674454	0.72250999212265	0.771395018696785	0.726900017261505	0.727434986829758	0.693169996142387	0.857209974527359	0.947975009679794	1.09343502521515	1.0945500254631	1.22264502644539	1.03326501846313	0.594524995982647	0.453534996509552
14206	tA(AGC)K1	0.0736399970948696	0.0713800005614758	0.0455900013446808	0.0993600033223629	0.0552700005471706	0.021810000622645	0.00624999981373549	0.0826199982315302	0.158630000054836	0.141309994459152	0.114349998533726	0.0741799991577864	0.0780000003054738	0.245230007171631	0.250479999184608	0.421409991383553	0.511930000782013	0.528380024433136	0.569930005073547	0.588050013780594	0.568420004844665	0.659269976615906	1.03087996244431	1.51834999322891	1.71585999727249	1.68077498674393	1.65584999322891	1.64179998636246	1.49072498083115	1.19732500612736	0.709299981594086	0.550849989056587	0.584375008940697	0.619300007820129	0.703500002622604	0.729549989104271	0.827799990773201	0.994150027632713	1.4977500140667	1.80227500200272	1.63052499294281	0.984225019812584	0.85547499358654	0.697699993848801	0.633350014686584	0.582300007343292	0.550799995660782	0.548274993896484	0.525775000452995	0.510899990797043
14382	tW(CCA)K	0.341349998116493	0.27053500264883	0.259035004675388	0.267335000634193	0.367315001785755	0.253409995883703	0.0461449998198077	-0.0926149999955669	-0.328800002485514	-0.385329988598824	-0.468014988303184	-0.823340019583702	-1.14855000078678	-0.600270000100136	-0.131634998694062	-0.0199649982154369	0.239360000193119	0.360319992899895	0.449320001900196	0.517019987106323	0.597129988670349	0.570809999108315	1.28505996763706	2.2131000161171	2.90706497430801	3.14385995864868	3.14953000545502	3.34330005645752	3.27188010215759	2.93972997665405	2.70013997554779	2.14730005264282	1.33823997974396	1.09029003381729	1.00791999697685	0.973289996385574	0.909919995069504	0.868759995698929	0.85809999704361	0.8158999979496	0.782159996032715	0.612749999761581	0.631170016527176	0.61292000412941	0.62671999335289	0.628580003976822	0.585010004043579	0.564860010147095	0.571740001440048	0.584460002183914
14398	tV(AAC)K1	0.481154990196228	0.454254996776581	0.431209996342659	0.42966500222683	0.392270001769066	0.224455004185438	0.0180000010877848	0.0317700006999075	0.035344999935478	0.0640100004151463	0.0918349981307983	0.0977299999445677	0.0754299990832806	0.0423250009305775	0.0247599990107119	0.102064997330308	0.184040000662208	0.216860002279282	0.235149995982647	0.257340003550053	0.4	0.620624998211861	1.06695999503136	1.50400002598763	1.69439500570297	1.81476000547409	1.95813001394272	1.97332001924515	1.9747499704361	1.96057999134064	2.40817997455597	1.63362998962402	0.933850002288818	0.799739986658096	0.750869989395142	0.714010012149811	0.702930003404617	0.713889998197555	0.715209978818893	0.70149998664856	0.705720001459122	0.473000007867813	0.42930999994278	0.348719993233681	0.319849994778633	0.314490005373955	0.259390005469322	0.170949998497963	0.123709996044636	-0.0656699992716312
14409	tH(GUG)K	0.834120011329651	0.854029977321625	0.844989985227585	0.791339993476868	0.481229990720749	0.266419994831085	0.252949996292591	0.269999992847443	0.272159999608994	0.24745999276638	0.270199996232986	0.256700000166893	-0.0700700029730797	0.0284599997103214	0.0572399979457259	0.0490699991583824	0.0503799989819527	0.067500002682209	0.0601600013673306	0.0390100002288818	0.42690999135375	0.816970002651215	1.01734997630119	1.22254997491837	1.29010001420975	1.34695997238159	1.40452500581741	1.43309995532036	1.42757999897003	1.38134499788284	1.221004986763	0.539994998276234	0.359995004534721	0.314445000886917	0.184839998185635	0.141359995305538	0.123400001227856	0.0784849978983402	0.0683950010687113	0.0525599993765354	0.082894997112453	-0.0665750017389655	-0.0599649980664253	-0.124764999002218	-0.125099996477365	-0.0990250010043383	-0.0934049982577562	-0.153510000929236	-0.0915500022470951	-0.0231099997181445
14551	tV(AAC)K2	0.263575004786253	0.260985012352467	0.1628049954772	0.122269995510578	0.066669999808073	0.0670899998396635	0.0764050006866455	0.0814000006765127	0.0859400019049645	0.117464996129274	0.258729994297028	0.627574998140335	0.676189973950386	0.67698500752449	0.564765018224716	0.577515006065369	0.583460009098053	0.568800014257431	0.567065000534058	0.46466998308897	0.49332499653101	0.575869983434677	1.3018000036478	1.69656999111176	1.97598003745079	2.05030000209808	2.01244992017746	1.99534994363785	1.97564995288849	1.6954500079155	1.52065002918243	1.27394998073578	0.469999983906746	-0.55239999294281	-0.771100014448166	-0.959999978542328	-1.09514999389648	-1.16159999370575	-1.26099997758865	-1.22679996490479	-0.845400005578995	-0.571350008249283	-0.3471499979496	-0.310599997639656	-0.194949999451637	-0.0969999991357327	-0.144349999725819	-0.182199999690056	-0.250899992883205	-0.233799993991852
14735	tL(CAA)K	-0.0169199999421835	-0.0199500000104308	-0.0270499998703599	-0.000619999319314957	-0.0655100010335445	-0.120439999550581	-0.140950001776218	-0.261549998819828	-0.257909993827343	-0.184009994566441	-0.123490001261234	-0.0927299998700619	-0.0946000006049871	0.000620001181960106	0.121219996362925	0.179569998383522	0.24203999787569	0.296100005507469	0.342360001802444	0.400379994511604	0.540469998121262	0.8807000041008	1.83833001852036	2.57547001838684	2.92800006866455	3.0020999789238	3.11424497365952	3.18336999416351	3.13909493684769	3.09463496208191	2.85163999795914	2.03655996322632	1.05869499146938	0.524789991974831	0.295249997079372	0.1046949993819	-0.00462999949231744	-0.0641199992969632	-0.079169998690486	-0.0923149984329939	-0.154429998993874	-0.441404999047518	-0.624934995174408	-0.592259985208511	-0.600204995274544	-0.53977498114109	-0.49906998872757	-0.475279997289181	-0.437755002081394	-0.405124996602535
14803	tR(ACG)K	-0.16034000068903	-0.161495003849268	-0.139449999108911	-0.0955600000917912	0.123580001667142	0.469935001432896	0.457100008428097	0.441904991865158	0.459049990773201	0.485795001685619	0.485205002129078	0.447564999759197	0.299569998681545	0.31676499247551	0.373164995014667	0.400279995799065	0.470689988136291	0.471529997885227	0.47053499519825	0.494335000216961	0.649505010247231	1.47541503310204	2.23410002589226	2.70938507318497	2.98007998466492	2.99495997428894	2.9846700668335	2.82953004837036	2.56856002807617	1.91224002838135	1.17768001556396	0.970090007781982	0.901299983263016	0.860249978303909	0.776019990444183	0.741650009155273	0.765710002183914	0.895949989557266	0.921220010519028	0.775459998846054	0.690530002117157	0.70430999994278	0.688199996948242	0.710599994659424	0.730000013113022	0.646740013360977	0.528090006113052	0.318749997019768	0.16906999796629	0.0882200002670288
14846	tD(GUC)K	0.0688000023365021	0.0657549999654293	0.0276400001719594	0.0544649995863438	0.0708049996756017	0.089275000244379	0.0500799998641014	0.0657599989324808	0.0636500008404255	0.0674899995326996	0.0596799993887544	0.0460950007662177	-0.0470799975097179	-0.175364995747805	-0.0646749997511506	-0.0679349994286895	-0.0428449998609722	-0.0160849995911121	-0.0227349992375821	0.00490999980829656	0.282720001228154	0.977094972133636	1.59026501178741	1.84421002268791	2.13675999641418	2.24085004329681	2.38009989261627	2.38932001590729	2.41600992679596	2.99044995307922	3.61682999134064	3.08296000957489	2.04655997753143	1.01910003423691	0.699380016326904	0.343119996786118	0.358390009403229	0.337330004572868	0.34213998913765	0.347009986639023	0.303069990873337	0.208380001783371	-0.154159997403622	-0.281819996237755	-0.374979996681213	-0.457839998602867	-0.436220002174377	-0.426719999313354	-0.410480004549027	-0.452560007572174
14853	tA(AGC)K2	0.365215003490448	0.202884999662638	0.175264999270439	0.24875500202179	0.353565005213022	0.418494990468025	0.344430001080036	0.351424996554852	0.417450006306171	0.390100006759167	0.362529999017715	0.290185007452965	0.190020000189543	0.00877499929629266	0.0344950006809086	0.052080000936985	0.0166400001384318	0.0498600011691451	0.106834999471903	0.122420002147555	0.216829999908805	0.662734983861446	1.33693496584892	1.6044350206852	1.75676500797272	1.7378800034523	1.7456200003624	1.7419499874115	1.75596997737885	1.67977999448776	1.60178998708725	1.2347000002861	0.816439998149872	0.510089987516403	0.467050006985664	0.43396999835968	0.602649992704391	0.679840004444122	0.721070009469986	0.805449986457825	0.863719999790192	0.905520021915436	0.94877000451088	0.969060009717941	0.979580003023148	1.00527004003525	0.924580001831055	0.824620002508163	0.623669981956482	0.563370019197464
14985	tK(UUU)K	0.678429985046387	0.639979988336563	0.63296999335289	0.623189985752106	0.651450008153915	0.643180006742477	0.513889998197556	0.283779995143414	0.315629993379116	0.362660002708435	0.38965999186039	0.399080011248589	0.372299998998642	0.328970003128052	0.388569992780685	0.678389996290207	0.979139983654022	1.0275799870491	1.08517001867294	1.19330998659134	1.26265996694565	1.42292000055313	1.80524997711182	2.11556994915009	2.36049001216888	2.57592505216599	2.69412499666214	2.7124000787735	2.69380003213882	2.88259994983673	3.07645004987717	2.6908250451088	1.72855004668236	1.27515000104904	1.05972501635551	0.985375002026558	0.97197499871254	0.963624998927116	0.956599980592728	0.934224992990494	0.905100002884865	0.714350014925003	0.414950005710125	0.389499992132187	0.354649990797043	0.359774999320507	0.35087501257658	0.349124997854233	0.338700011372566	0.272025007754564
15279	tP(UGG)L	-0.0640000004321337	-0.0818300001323223	-0.0579550013877451	-0.107654999941587	-0.161244999989867	-0.104329999908805	-0.134030004963279	-0.307170003652573	-0.440304996073246	-0.451414996385574	-0.436335004866123	-0.493105007708073	-0.682595017552376	-1.0181499928236	-1.47344000339508	-1.61000998020172	-1.43877002000809	-1.30071498155594	-1.34636999368668	-1.07078996598721	-0.506025003641844	0.261085011810064	1.2440700262785	1.86499495506287	2.34835995435715	2.73540997505188	2.63556001186371	2.58587000370026	2.5326299905777	2.33859994411468	1.96763997077942	1.48899003267288	1.15276002883911	0.603479999303818	0.395449995994568	0.301149994134903	0.203949998319149	0.163899999856949	0.150730001926422	0.140699999779463	0.11009000018239	0.195269999653101	0.309180003404617	0.291929990053177	0.26259999871254	0.276910006999969	0.239679999649525	0.357669998705387	0.353289997577667	0.328909996151924
15419	tS(AGA)L	0.0993249993771315	0.0740499999374151	0.0757749993354082	-0.0112749990075827	-0.134025001898408	-0.316900007426739	-0.272425003349781	-0.273850001394749	-0.208524998277426	-0.167699996381998	-0.143775001168251	-0.0977499987930059	-0.026974999345839	0.151150002144277	0.139200001955032	0.194475002586842	0.260125000029802	0.284575000405312	0.302525006234646	0.289599999785423	0.267925009131432	0.47622499614954	1.16517499089241	2.21764996647835	2.52582496404648	2.52069001197815	2.59538998603821	2.62426002025604	2.58985002040863	2.68423008918762	2.66760003566742	1.75135004520416	0.61322999894619	0.448649996519089	0.396999987959862	0.352079993486404	0.35997000336647	0.384579995274544	0.361769998073578	0.403349992632866	0.472930002212524	0.378900000452995	0.344409999251366	0.354549989104271	0.364339998364449	0.363169994950295	0.380430009961128	0.344779995083809	0.250990000367165	0.284530001878738
15525	tA(UGC)L	-0.405950009822845	-0.340199999511242	-0.267274998128414	-0.153875002637506	0.00769999995827675	0.0831250008195639	0.0812250003218651	0.181824995204806	0.206875000149012	0.217849999666214	0.159200005233288	0.0514750008005649	-0.0340999993495643	-0.179025001823902	-0.0776999997906387	-0.0381000000052154	-0.0187999999616295	0.00819999992381781	0.0242749998578802	0.11530000064522	0.438375011086464	1.30297504365444	1.81592503190041	1.91747498512268	2.08044999837875	2.0957799911499	2.09411001205444	1.98425002098083	1.88139998912811	1.59171998500824	0.904469990730286	0.6603600025177	0.683139985799789	0.736539989709854	0.703659981489182	0.665779983997345	0.590150016546249	0.509180003404617	0.520770013332367	0.533149999380112	0.449480012059212	0.37470999956131	0.328529998660088	0.352090007066727	0.385700008273125	0.502079999446869	0.385980004072189	0.328290000557899	0.341079998016357	0.332260000705719
15836	tR(ACG)L	0.021599999954924	0.0436800014227629	0.0735800005495548	0.0703099999576807	0.131510003656149	0.140819996595383	0.24634000658989	0.270219995081425	0.408119997382164	0.616870003938675	0.706290012598038	0.772029989957809	0.789270001649857	0.707830011844635	0.556510001420975	0.570950001478195	0.606929987668991	0.472739994525909	0.180879993736744	0.0689600020647049	-0.00820999927818775	0.402470007538795	1.09819999933243	1.78444005250931	2.06032998561859	2.07074993848801	2.13040000200272	2.1917000412941	2.19687509536743	2.14230006933212	2.0743499994278	1.25250002741814	0.147900003939867	-0.249924998730421	-0.290350012481213	-0.286925010383129	-0.306499995291233	-0.343874998390675	-0.337250001728535	-0.262224994599819	-0.247050002217293	-0.279425002634525	-0.411674998700619	-0.359599992632866	-0.244699999690056	-0.191899999976158	-0.187725000083447	-0.239375002682209	-0.232300002127886	-0.208599999547005
15937	tD(GUC)L1	0.280430001020432	0.319999995827675	0.284354998171329	0.270714996755123	0.147210000455379	0.382830002903938	0.332825011014938	0.33002999573946	0.367179994285107	0.366899999976158	0.383410011231899	0.386610007286072	0.360825000703335	0.285874999314547	0.177524998039007	0.220244997739792	0.284725013375282	0.319945009052753	0.341160000860691	0.350985001027584	0.330135011672974	0.637650002539158	1.15267499983311	1.43178499341011	1.45068997740746	1.46312999725342	1.48106002807617	1.48214002847671	1.47587996721268	1.69690001010895	1.89233001470566	0.946469980478287	0.569030010700226	0.533650001883507	0.482499992847443	0.472360000014305	0.475730007886887	0.481440007686615	0.417800007760525	0.0956399999558926	-0.229700008034706	-0.354469999670982	-0.40477999150753	-0.455319997668266	-0.487199997901916	-0.469070002436638	-0.450389996170998	-0.423240000009537	-0.502270016074181	-0.435659995675087
15992	tQ(UUG)L	-1.35604999065399	-1.49751999974251	-1.44935500025749	-1.24961500763893	-1.23017997741699	-1.23636500835419	-1.04684998989105	-0.924630025029182	-0.856795012950897	-0.87383000254631	-0.901295012235641	-1.00314498841763	-0.901089996099472	-0.753304994106293	-0.714529982209206	-0.706429994106293	-0.687159994244576	-0.661600002646446	-0.59796499311924	-0.532669997215271	-0.388055005669594	-0.293594995513558	0.471975011751056	0.987460008263588	1.22942999005318	1.52480000257492	1.65410000085831	1.67524999380112	1.52939999103546	1.45775002241135	1.07109999656677	0.719700008630753	0.522149994969368	0.285549998283386	0.160350002348423	0.172500006854534	0.235350005328655	0.276099994778633	0.624850004911423	0.622400015592575	0.256600007414818	0.101899996399879	-0.0281499996781349	-0.0713500007987022	-0.076799999922514	-0.104800000786781	-0.160649999976158	-0.242349997162819	-0.191350005567074	-0.179150000214577
16322	tL(UAG)L1	0.354299998283386	0.382729996740818	0.376540006697178	0.302630004286766	0.21059500053525	0.120284997858107	0.0432999992393889	-0.00975000014295802	-0.0236249999143183	-0.0437600007280707	-0.093385000154376	-0.120875002816319	-0.153599998354912	-0.113954998552799	-0.113290003687143	-0.0389500003308058	-0.0327649992890656	-0.0288100002333522	0.0781650017946958	0.198474997282028	0.361480005085468	0.819625005125999	1.1926049977541	1.76613000035286	2.08882005810738	2.27101995944977	2.33038001060486	2.34232006072998	2.32461001873016	2.09137005805969	1.8898099899292	1.47302002310753	0.691039988398552	0.278230001032352	0.104970002919436	0.0102700002869824	-0.0691100001335144	-0.121489999443293	-0.0969599977135658	-0.109040000289679	-0.0618400000035763	0.114049997925758	0.289729997515678	0.555879986286163	0.620350003242493	0.679540008306503	0.670200002193451	0.573189997673035	0.535289996862412	0.269000001251698
16334	tI(UAU)L	0.0151399997062981	-0.075620000436902	-0.114820001274347	-0.174870004504919	-0.0799399994313717	0.0588199991732836	0.080969998985529	0.0490899994969368	0.0719199985265732	0.029569999652449	0.225359999760985	0.32482000887394	0.279769995808601	0.139510004222393	0.108480001240969	0.16216000020504	0.183129994571209	0.182510001957417	0.259070001542568	0.272290004789829	0.598019996285439	1.08757999539375	1.82887001037598	2.07408000230789	2.06543998718262	2.1811950802803	2.36344496011734	2.4313849568367	2.2322750210762	2.38701994419098	2.450100004673	1.95466499328613	0.932895003259182	0.146304996311665	0.108339999616146	0.00641999989748001	-0.0102199999178993	-0.0316850000323029	-0.0791250007227063	-0.0803700000047684	0.0421299997717142	1.42476995177567	2.2051150560379	1.64098997116089	0.817790001630783	0.389749999344349	0.408599998056889	0.420690007507801	0.402835002541542	0.375355000793934
16390	tL(CAA)L	-0.213370004296303	-0.142349999025464	-0.0492199994623661	-0.0733100019395351	-0.174959997832775	-0.26313000023365	-0.189220006763935	-0.100290001556277	-0.117189998924732	-0.163189995288849	-0.172270001471043	-0.251439997553825	-0.230349996685982	-0.138949996232986	-0.207729996740818	-0.264560000598431	-0.162609999626875	-0.106949998438358	-0.0687399992719293	-0.00911999987438321	0.0993800021708012	0.418110007047653	1.06286002397537	1.48900998830795	2.08025999069214	2.07106993198395	2.20123000144959	2.22279999256134	2.27105996608734	2.09372501969337	1.94583998322487	1.73266999125481	1.36552499234676	0.769484987854958	0.467544990777969	-0.06752999573946	-0.368220002949238	-0.480289995670319	-0.411600002646446	-0.395265004038811	-0.466150008141994	-0.505365012586117	-0.45210500061512	-0.432240001857281	-0.380400007963181	-0.406479996442795	-0.397304998338223	-0.427254998683929	-0.369159997999668	-0.329155004024506
16426	tA(AGC)L	0.59896999001503	0.55525997877121	0.541249990463257	0.496009993553162	0.532879996299744	0.598489987850189	0.538860017061234	0.509559994935989	0.509090000391006	0.528370004892349	0.523230004310608	0.536540013551712	0.713960021734238	0.840229994058609	0.895440012216568	0.926390016078949	0.938499993085861	0.932400012016296	0.928219985961914	0.92111000418663	0.90809999704361	1.03684000968933	1.52541002035141	1.92162002325058	2.0591200709343	2.12457501888275	2.1131500005722	2.04865002632141	2.02065002918243	1.98672500252724	1.49699997901917	0.680175006389618	0.0559249988291413	-0.263850007206202	-0.320075005292892	-0.224724996834993	-0.143675001338124	0.0242749992758036	0.0962249990552664	0.115450002253056	0.0483249993994832	0.00909999967552722	0.0450499998405576	0.0847250018268824	0.01020000083372	-0.0428250008262694	-0.052450000308454	-0.0846499996259809	-0.124049998819828	-0.142474997788668
16493	tV(AAC)L	-0.132060002535582	-0.116310000419617	-0.13135000243783	-0.134909999370575	-0.0601599998772144	-0.0438199989497662	-0.0679900012910366	-0.0573899999260902	-0.00321000050753355	0.0374899994581938	0.0496299993246794	0.00183000043034554	-0.418180003017187	-1.07867000102997	-1.25861003398895	-1.2614599943161	-1.20615001916885	-1.23427001237869	-1.11554002761841	-1.0557199716568	-0.738679999113083	0.252829995751381	1.07210002541542	1.51646000146866	1.64030002355576	1.61313000917435	1.69519500136375	1.72551498413086	1.6202600300312	1.58152995109558	1.39940499067307	1.25634002685547	1.19322003126144	1.25210499763489	1.24523501992226	0.98730500638485	0.733455011248589	0.274519994854927	-0.183735001087189	-0.420990000665188	-0.717614997923374	-1.12008996009827	-1.54040995240211	-1.99692997932434	-1.6278900206089	-1.3520399749279	-0.930669990181923	-0.770509985089302	-0.56412997841835	-0.450584994256496
16604	tL(UAG)L2	-0.663854992389679	-0.706035026907921	-0.452354989945889	-0.241755000501871	-0.280370003730059	-0.352134999632835	-0.158500001579523	-0.041779999807477	-0.0824050005525351	-0.0577000007033348	-0.117465002462268	-0.27749500721693	-0.211354996263981	-0.141279999911785	-0.00450000017881393	0.0663500007241964	0.105734998732805	0.214000005275011	0.296074996888638	0.30191000699997	0.369170001149178	0.561090011894703	1.31340502500534	1.64725499749184	1.91432499885559	1.91829997301102	1.83974999189377	1.88699996471405	1.78630000352859	1.72469997406006	1.67030000686646	1.19599997997284	0.502750009298325	0.0249500051140785	-0.321950003504753	-0.505750015377998	-0.593000024557114	-0.424600005149841	-0.295800000429153	-0.399199992418289	-0.446949988603592	-0.493399992585182	-0.540549993515015	-0.568399995565414	-0.541650027036667	-0.645249992609024	-0.776950001716614	-0.601300001144409	-0.434999987483025	-0.363049998879433
16612	tI(AAU)L1	-0.0979300003498793	-0.116775000095367	-0.147980000823736	-0.209439996629953	-0.280910003185272	-0.457184994220734	-0.486260002851486	-0.473874993622303	-0.438240008056164	-0.412730000913143	-0.395875000953674	-0.327584998309612	-0.32902499884367	-0.336184999346733	-0.250294999778271	-0.224379997700453	-0.203999996185303	-0.243054995685816	-0.228024996817112	-0.194475001096725	-0.148849997110665	0.228924996219575	1.13377002775669	1.67248001098633	1.77232502102852	1.84289004802704	1.89817004203796	1.89170002937317	1.87671996355057	1.90078004598618	2.13177999258041	1.50431000590324	0.329739998281002	-1.22607001066208	-1.56135001182556	-1.36268998384476	-0.929039990901947	-0.691150003671646	-0.520860013365746	-0.446260005235672	-0.384210005402565	-0.322400003671646	-0.262739995121956	-0.302059999108314	-0.379280003905296	-0.357089999318123	-0.420709988474846	-0.567729991674423	-0.602429991960525	-0.620360004901886
16713	tS(GCU)L	0.182174996566027	-0.0738200002349913	-0.176264997571707	-0.230295008420944	-0.229535000771284	-0.262820000946522	-0.476219999790192	-0.670935016870499	-0.661079987883568	-0.61196500658989	-0.603304997086525	-0.600510010123253	-0.619884979724884	-0.666129991412163	-0.621969994902611	-0.296919998526573	-0.163900000602007	-0.0844850001856685	0.0206599996890873	0.0219149997923523	0.0464549993164837	0.183570000529289	0.679480023682117	1.45028500556946	2.08187000155449	2.32389996051788	2.40291998386383	2.42904000282288	2.62212996482849	2.79495000839233	2.98567996025085	3.10319001674652	3.13003993034363	3.151899933815	3.07505993843079	2.96580998897552	2.51744995117188	2.04541001319885	1.08339997529984	0.53071999847889	0.395019999146461	0.368740001320839	0.33779000043869	0.350269991159439	0.356869995594025	0.357519996166229	0.388629993796349	0.400740003585815	0.367739993333817	0.293110004067421
16735	tD(GUC)L2	0.110269998759031	0.161840001493692	0.14290499612689	0.109960000962019	0.0676250007003546	0.0829250015318394	0.146020002290606	0.206805000454187	0.171395000070333	0.154659998416901	0.200854995846748	0.208789996802807	0.396114997565746	0.469129993021488	0.369219999015331	0.29573500752449	0.332039996981621	0.393625001609325	0.388039998710155	0.410295006632805	0.392720003426075	0.475610011816025	0.867150002717972	1.46054496765137	1.62639998793602	1.57001004219055	1.67844002246857	1.56149002313614	1.24133001565933	1.10965001583099	0.872879993915558	0.690349990129471	0.44700999557972	0.342569997906685	0.175560002028942	0.136690004914999	0.103540001064539	0.22597000002861	0.473230004310608	0.722869992256165	0.669910007715225	0.495209991931915	0.270129996538162	0.167369997501373	0.195339998602867	0.187290002405643	0.139490002393723	0.012020000629127	-0.0538799997419119	0.0154499994590878
16751	tE(UUC)L	0.353994989395142	0.275774997472763	0.220790006220341	0.190345002710819	0.119774997234344	0.0429249979555607	-0.168329998105764	-0.0351450003683567	0.227870003134012	0.267300006747246	0.281610000133514	0.229935003072023	0.114864998683333	0.0803200013935566	0.0832350023090839	0.134460002183914	0.0837699979543686	0.0955200016498566	0.153334999457002	0.270404997467995	0.600814998149872	0.983020007610321	1.42450000047684	1.71144000291824	1.97656499147415	2.15295996665955	2.30906002521515	2.33922004699707	2.28743000030518	2.47851006984711	3.53523998260498	3.06217005252838	1.22630000114441	0.448910005390644	-0.0698799975216389	-0.136799995601177	-0.119919999688864	-0.152300000190735	-0.180249997973442	-0.215550003945827	-0.122229996323586	-0.158730002865195	-0.123960003256798	-0.215190002322197	-0.257320001721382	-0.283469995856285	-0.317850005626678	-0.377629995346069	-0.400930002331734	-0.413539990782738
16786	tR(CCG)L	-0.160220001637936	-0.249390006065369	-0.450550001859665	-0.374679991602898	-0.350640004873276	-0.380650007724762	-0.280120000243187	-0.210790000855923	-0.15012000054121	-0.0503800004720688	-0.0810900006443262	-0.0377099994570017	0.0469100000336766	0.0452399984002113	0.016499999538064	-0.0112499998882413	0.0408000010997057	0.0108999989926815	0.293640001118183	0.772209984064102	0.815660011768341	1.1940100133419	1.94183995723724	2.25302004814148	2.30562002658844	2.38590997457504	2.49334003925323	2.47299007177353	2.33127003908157	2.37548501491547	2.17098498344421	1.82918996810913	1.44515501856804	0.961910018324852	0.733444991707802	0.586945015192032	0.566175019741058	0.619949999451637	0.604935014247894	0.55376001894474	0.399555000662804	0.427069997787476	0.818639999628067	1.47980495393276	2.47192506194115	2.83353500366211	2.98700497150421	3.02023496627808	3.02667499780655	2.70799995660782
16920	tK(UUU)L	0.31657500192523	0.339149996638298	0.290149994194508	0.350575000047684	0.393474996089935	0.653975002467632	0.641975000500679	0.66024999320507	0.703875005245209	0.713275000452995	0.749300003051758	0.764124989509583	0.75620000064373	0.67094998061657	0.568274989724159	1.29400001466274	2.86102497577667	3.00827503204346	2.91672497987747	2.82460004091263	2.71445006132126	2.66647493839264	2.61955004930496	2.70844995975494	2.81997501850128	2.82999005317688	2.85796003341675	2.89976003170013	3.03619005680084	3.0668999671936	3.10111997127533	2.81208004951477	1.93630999326706	0.737430000305176	0.358109995722771	0.209659995138645	0.17155000269413	0.199050004780292	0.209589998424053	0.240950004756451	0.153579999692738	0.0846099998801947	-0.0416399995796382	-0.135709998197854	-0.334499996900558	-0.420960006117821	-0.536019992828369	-0.505490002036095	-0.642659986019135	-0.812119990587234
17089	tL(UAA)L	0.57482498884201	0.504975005984306	0.460075005888939	0.422899998724461	0.315900005400181	0.217875000089407	0.105774998664856	0.0213250004453585	0.0698750000447035	0.13120000436902	0.152174999937415	0.134749997407198	0.0482250014320016	-0.0459000002592802	-0.056700000539422	0.105500001460314	0.197124999016523	0.18707500398159	0.185975003987551	0.238475002348423	0.339324995875359	0.71332498639822	1.25807499885559	1.73672503232956	1.98199999332428	2.04204003810883	2.10527002811432	2.19069998264313	2.28175001144409	2.36307995319366	2.41536993980408	1.74744002819061	1.03019000887871	0.360949999094009	0.0923399988561869	-0.102930000424385	-0.188450001180172	-0.201119996607304	-0.186089999973774	-0.206709998846054	-0.420529994368553	-0.581820011138916	-0.507999995350838	-0.406289994716644	-0.29617999792099	-0.253009995818138	-0.335840001702309	-0.395559990406036	-0.326300004124641	-0.350370001792908
17112	tN(GUU)L	-0.171329998970032	-0.107700001820922	0.0298700001090765	0.105800000578165	0.125979999452829	0.152049998939037	0.119449998438358	0.176470002532005	0.240539999306202	0.279299995303154	0.171739998459816	0.240019997954369	0.433439987897873	0.57629000544548	0.600910007953644	0.608100003004074	0.569649988412857	0.557829988002777	0.532089996337891	0.518489980697632	0.6035600066185	1.09962000250816	1.46153997182846	1.87277995347977	2.00333998203278	2.08590006828308	2.16169995069504	2.22179991006851	2.18695002794266	1.86044999957085	1.34244999289513	0.478849994018674	0.0286999999079853	0.0387000010814518	0.0207000002264977	0.0220750006847084	0.0136500001826789	-0.0288750006875489	-0.0519250012002885	0.0093749996740371	0.0264250000473112	-0.110949995927513	-0.433774992823601	-0.48657500743866	-0.529799997806549	-0.506874993443489	-0.439225010573864	-0.467149995267391	-0.581675015389919	-0.330900002270937
17233	tI(AAU)L2	-0.0869099996984005	-0.0667699981480837	-0.0429299995303154	-0.000939999427646399	0.0397300012409687	-0.222450006008148	-0.18792000412941	-0.213590005040169	-0.212810005247593	-0.183309997618198	-0.186129996180534	-0.201100000739098	-0.275480005145073	-0.191690003871918	-0.136339996755123	-0.107469999790192	-0.108489999175072	-0.130489997565746	-0.161919997632504	-0.176579996943474	-0.0648900017142296	0.567029985785484	1.36338002681732	1.91533002853394	2.02767004966736	2.06784995794296	2.07344498634338	2.04870998859406	1.99326000213623	1.78935503959656	0.958109977841377	-0.0546450037509203	-0.344090005755424	-0.450485004484653	-0.501065002381802	-0.475749997794628	-0.451469990611076	-0.402435006201267	-0.478859986364841	-0.485664981603622	-0.402424994111061	-0.423504999279976	-0.445465005934238	-0.456059993803501	-0.44566999822855	-0.407849991321564	-0.412875001132488	-0.448435002565384	-0.579005014896393	-0.593145024776459
17539	tR(UCU)M2	0.275730001926422	0.239420004189014	0.270609992742538	0.348030003905296	0.366860008239746	0.41708000600338	0.453839999437332	0.441939997673035	0.480000007152557	0.474740007519722	0.481210005283356	0.470470002293587	0.502489989995956	0.572200000286102	0.584469991922379	0.685980015993118	0.752530002593994	0.774620008468628	0.809779989719391	0.865669989585876	0.974510014057159	1.23778001070023	1.57451001405716	1.97793999910355	2.1629700422287	2.17379999160767	2.20524990558624	2.2670750617981	2.26192498207092	2.154825091362	1.89290004968643	1.46110001206398	0.966699987649918	0.856299981474876	0.667900010943413	0.63340000808239	0.462525017559528	0.351425006985664	0.353924997150898	0.333675004541874	0.28592499345541	0.16889999806881	0.0349499997682869	-0.132750003132969	-0.249074999243021	-0.211374998092651	-0.192225001752377	-0.190074998885393	-0.169025003910065	-0.185949999839067
17625	tY(GUA)M1	0.0964199982583523	0.157390001416206	0.175610004365444	0.122039999812841	0.0430999993346632	0.165970000624657	0.417499995231628	0.336149996519089	0.132039997726679	0.0157399997115135	0.0218799994792789	0.0193799995817244	0.0753400010988116	-0.0104600008577108	-0.151610004901886	-0.0730400016531348	0.0395299996249378	0.124600002914667	0.0416900003328919	0.00361999990418553	0.0292199984192848	0.632280007004738	1.72433000802994	2.26850004196167	2.46105003356934	2.55582493543625	2.55239999294281	2.3895999789238	2.27830010652542	2.00104999542236	1.58352497220039	1.0141499787569	0.321824993938208	-0.120600000023842	-0.319599989801645	-0.425524994730949	-0.527125000953674	-0.566850006580353	-0.510724999010563	-0.407750003039837	-0.321125002577901	-0.055800000904128	0.0335500002838671	-0.00957500003278255	-0.079475000500679	-0.039375000516884	-0.146700003184378	-0.308299995958805	-0.275525003671646	-0.292449995875359
17661	tG(GCC)M	-0.167830000817776	-0.227290000021458	-0.261799994111061	-0.23213000446558	-0.0883099995553493	-0.0768400013446808	-0.114149997755885	-0.0461500000208616	-0.113489998877048	-0.139520001411438	-0.0765400011092424	-0.0108600001782179	0.0342399993911386	0.0900499975308776	0.140029998123646	0.210930000245571	0.263479998707771	0.299299997091293	0.32851999104023	0.304670000076294	0.281420004367828	0.408199992775917	1.08935997486115	1.57859002351761	1.91626000404358	1.99775997400284	2.06549491882324	2.0593050122261	2.10824000835419	2.43499991893768	2.71599500179291	1.50470494180918	-0.20404499322176	-1.54486501812935	-2.43795998096466	-2.12293001413345	-2.03615503311157	-2.0380699634552	-2.07039999961853	-2.09919505119324	-2.01073499321938	-1.94200498461723	-2.13809005022049	-2.80150998830795	-4.34976490736008	-4.90708994865417	-4.99824512004852	-4.93286502361298	-4.85686991214752	-4.40639479160309
17676	tP(UGG)M	0.111449997872114	0.154950000345707	0.13680000603199	0.116349998861551	0.12755000218749	0.1224500015378	0.134300000965595	0.119750000536442	0.241649992763996	0.327050000429153	0.366950005292892	0.322449997067451	0.325000002980232	0.145600002259016	0.0600999984890223	0.0322000002488494	-0.0054500000551343	-0.0445500006899238	-0.0573000013828278	0.0366000016219914	0.150799997150898	0.550749987363815	1.13345003128052	1.77555000782013	2.2474000453949	2.4002050280571	2.41264503002167	2.3922199845314	1.97700501084328	1.75947497487068	1.45031000375748	1.09376499056816	0.928824999928474	0.869779992103577	0.733105000853538	0.655015006661415	0.5550999969244	0.652340015769005	0.655350011587143	0.947395023703575	0.842649999260902	0.569359996914864	0.523149991035461	0.435665009915829	0.415925006568432	0.433205009996891	0.443095000088215	0.409089997410774	0.347709991782904	0.299004996567965
17824	tS(AGA)M	0.153274995647371	0.0636899994686246	0.0908850014209747	0.1498400028795	0.348625004291534	0.49361500442028	0.435865005850792	0.489045006036758	0.454529994726181	0.476635007560253	0.434454995393753	0.396410009264946	0.25151500441134	0.0559149991720915	-0.202779999375343	-0.20991500094533	-0.248599996417761	-0.242954997718334	-0.247915001213551	-0.262150006741285	-0.256644999235868	0.102685000002384	1.26135999858379	2.08319996595383	2.32062499523163	2.3904000043869	2.44042007923126	2.52495000362396	2.5217800617218	2.63145005702972	3.00054993629456	2.82918002605438	2.31809000968933	2.11150999069214	1.93856003284454	1.41162999868393	1.2056199669838	1.12793999910355	1.00964998602867	0.954820001125336	1.02230000495911	0.986479985713959	0.889520001411438	0.904060006141663	0.920390021800995	0.930720007419586	0.809390014410019	0.865949982404709	0.649179998040199	0.445159995555878
17891	tE(UUC)M	-0.0221500005573034	-0.0601499993354082	-0.0527500007301569	-0.160699993371964	-0.314500004053116	-0.402800008654594	-0.506250023841858	-0.514099985361099	-0.501899987459183	-0.482699990272522	-0.479800000786781	-0.484549999237061	-0.492400005459785	-0.266400001943111	-0.253499992191792	-0.120150003582239	-0.102649997919798	-0.0950499996542931	-0.0953999981284142	-0.108750000596046	-0.0865500010550022	0.220899995416403	0.865549981594086	1.1327999830246	1.39720004796982	1.46484999656677	1.45120000839233	1.44879996776581	1.45807997584343	1.68890497684479	1.86370003223419	1.60452501177788	1.08018502295017	0.57451498657465	0.397045010328293	0.426899996399879	0.367985001206398	0.37810000628233	0.373310001194477	0.378240010142326	0.38769499361515	0.394004999101162	0.359964999556541	0.206724998354912	0.194994999468327	0.103494998067617	0.0105900001653936	0.0018999999796506	-0.0121250003110617	-0.0770549994893372
17963	tA(AGC)M1	0.651660004258156	0.585444986820221	0.574844992160797	0.584074977040291	0.558775010704994	0.494689992070198	0.203890005871654	0.0550999995321035	0.101200001686811	0.183310003578663	0.208035000413656	0.211939997971058	0.148969999328256	0.144649999216199	0.275274996459484	0.440915003418922	0.427059999108314	0.352534997463226	0.341224999725819	0.371685001254082	0.403745010495186	0.979604965448379	1.7630649626255	2.1158349275589	2.32248991727829	2.39021995067596	2.36081001758575	2.36092007160187	2.38761010169983	2.20167007446289	1.1329599916935	0.84411997795105	0.693379986286163	0.663079988956451	0.642170000076294	0.615280014276504	0.618119984865189	0.621660006046295	0.716370010375977	0.691079998016357	0.697859984636307	0.707490009069443	0.709530019760132	0.742960011959076	0.749999982118607	0.753329998254776	0.701420027017593	0.65670000910759	0.586810004711151	0.453889986872673
18044	tF(GAA)M	0.316945005953312	0.319175001978874	0.338095010817051	0.447975002229214	0.508540011942387	0.563980005681515	0.60850497931242	0.643970009684563	0.650594979524612	0.673390009999275	0.694065025448799	0.716380009055138	0.763720011711121	0.892584997415543	1.16773502230644	1.22929501533508	1.23208001255989	1.21767996549606	1.23136495947838	1.22902499437332	1.21179000735283	1.19154502153397	1.81393501162529	2.24221503734589	2.68244996070862	3.17489993572235	3.27300000190735	3.20735001564026	3.20035004615784	3.29379999637604	3.70360004901886	3.37960004806519	2.90929996967316	2.12220001220703	1.45934998989105	0.830000013113022	0.479049995541573	0.444749996066093	0.378200009465218	0.373750001192093	0.366650000214577	0.379749998450279	0.40574999153614	0.543299987912178	0.679150015115738	0.677049994468689	0.752249985933304	0.736999988555908	0.670199990272522	0.696149975061417
18060	tH(GUG)M	-0.02332499967888	-0.0652700000442565	-0.0916799988597631	-0.0656600020825863	-0.109689999371767	-0.135399999469519	-0.0660750013077632	0.0164799998281524	0.000985000189393759	0.0479649994056672	0.0870700009167194	0.122704999893904	0.116479996033013	0.0194799995981157	0.061434999294579	0.0957749973982573	0.172179997712374	0.274109999090433	0.377785007655621	0.517534981667995	0.786305001378059	1.153220012784	1.63052001595497	2.04890498518944	2.33976002931595	2.36241004467011	2.30818004608154	2.30451004505157	2.21583995819092	1.99007995128632	1.63251000642776	1.17206996679306	0.74909999370575	0.284320002794266	0.0416600019671023	-0.0980599995702505	-0.17960000038147	-0.16496000289917	-0.234669993817806	-0.329099997878075	-0.296479997038841	-0.318090006709099	-0.195539999008179	-0.165390004217625	-0.193589998781681	-0.205209995806217	-0.203039997816086	-0.15460000038147	-0.314839999377727	-0.34787999689579
18075	tV(AAC)M1	-0.257289996743202	-0.114010002294526	0.0228000002243789	0.0616100009530783	0.0787600008770823	0.00506000011228025	-0.0543400021269917	-0.086990001052618	-0.14972999766469	-0.119859997928143	-0.287669992446899	-0.377869999408722	-0.662010008096695	-0.842409992218018	-0.813839989900589	-0.811310017108917	-0.853440022468567	-0.9283900141716	-0.927939993143082	-0.882869982719421	-0.657359994202852	0.381960007548332	1.31998999118805	1.75041000843048	1.81921999454498	1.84112502336502	1.8116150021553	1.79934002757072	1.68244500756264	1.5199450135231	1.17545995414257	0.749254986643791	0.418605001270771	0.199804995208979	0.157215001061559	0.132199997082353	0.156839998066425	0.171769999712706	0.153560000658035	0.0469100007787347	-0.0438500020653009	-0.101790000498295	-0.21162499897182	-0.357495009899139	-0.411530001461506	-0.404210004210472	-0.430400006473064	-0.354400000721216	-0.129524998739362	-0.00901999976485968
18078	tW(CCA)M	-0.144690002501011	-0.124800003319979	0.0692499995231628	0.28987999856472	0.310550001263618	0.412169995903969	0.476910009980202	0.484309995174408	0.489299994707108	0.502199995517731	0.445699995756149	0.371499998867512	0.0776100000366569	0.00396000035107136	-0.0827400013804436	-0.0579799994127825	-0.00349000012502074	-0.0110800004564226	0.0330900005996227	0.0913500025868416	0.632250010967255	1.22678997516632	1.63436999320984	1.86706998348236	1.96381996870041	2.00117502212524	2.08791497945786	2.16783999204636	2.29548505544662	2.45941497087479	2.73873498439789	2.82248007059097	2.41327999830246	1.93321996927261	1.20787496864796	0.588749986886978	0.445759998261929	0.437879998981953	0.483040001988411	0.481179994344711	0.499435010552406	0.468964999914169	0.370655007660389	0.409480005502701	0.318640000373125	0.190124994516373	0.123699999973178	0.104650001227856	0.0921299995854497	0.0407300001010299
18178	tV(AAC)M2	-2.32805503606796	-2.63864006996155	-1.81960998773575	-1.05404497385025	-0.08654999807477	0.243129997700453	0.373369987308979	0.392669995129108	0.403745000064373	0.404240003228188	0.363910005986691	0.330615003407002	0.266735003888607	0.517074981331825	0.502169997990131	0.383109995722771	0.391030006110668	0.438179995119572	0.467735002934933	0.498555006086826	0.582765017449856	0.591250005364418	1.11421000659466	1.88247002959251	2.14762501716614	2.27355003356934	2.30949997901917	2.34774994850159	2.24860000610352	2.29559993743896	2.28575003147125	2.27845001220703	1.61260002851486	0.793949991464615	-0.0525500010699034	-0.101099999621511	-0.000299999490380287	0.039750000461936	0.0638999994844198	0.0997000001370907	0.125299997627735	0.227949999272823	0.483649998903275	0.870449990034103	1.04175001382828	1.98839992284775	2.11390006542206	2.50389993190765	2.04334998130798	0.963350027799606
18267	tD(GUC)M	1.40531998872757	1.44696500897408	1.33843998908997	0.798405016958714	0.285464993864298	0.0985499989241362	0.0477100001648068	0.0412599997594953	0.0469400003552437	0.076154999807477	0.0603299975395203	0.139230000972748	0.449799993634224	0.717769980430603	0.612904992699623	0.611944988369942	0.617099988460541	0.628095006942749	0.632329994440079	0.61923500597477	0.592035007476807	0.668205019831657	1.81976499557495	2.73052508831024	2.94504494667053	3.01055998802185	2.96741008758545	2.97051997184753	2.86839995384216	2.70895991325378	2.24678997993469	1.57190002202988	0.74378000497818	0.540079998970032	0.546540009975433	0.534530001878738	0.541730004549027	0.525350004434586	0.505220007896423	0.467860001325607	0.512819993495941	0.366199997067451	0.155839997436851	-0.0488100004848093	-0.167419998347759	-0.227490000426769	-0.179750001430511	-0.140899996459484	-0.0529099993407726	-0.138889999687672
18302	tK(CUU)M	0.0338200001977384	0.00792500006500632	0.0107349999947473	-0.0597299979534	-0.284725003689528	-0.273710004985332	-0.335625010728836	-0.352709996700287	-0.337344992160797	-0.294300006330013	-0.296854999661446	-0.283369991183281	0.0733499974012375	0.305084997415543	0.207334996759892	0.214750000834465	0.153455002605915	0.135765002667904	0.136965002119541	0.154894999414682	0.199565001577139	0.574135006964207	1.24777004420757	1.58158501386642	1.72625002264977	1.81555999517441	1.81360995769501	1.81296001672745	1.81974999904633	1.77322002649307	1.87008001804352	1.47389000654221	1.15703998804092	0.849780005216598	0.535679996013641	0.517910009622574	0.553520005941391	0.557520014047623	0.574380004405975	0.592309993505478	0.554440015554428	0.554310005903244	0.680299991369247	1.18487998247147	1.11178998947144	0.915549993515015	0.646500009298325	0.459320002794266	0.316349992156029	0.257869997620583
18358	tL(CAA)M	-0.893029993772507	-0.91486000418663	-0.92506999373436	-0.935820001363754	-1.015120023489	-1.24778999090195	-1.36198999881744	-1.28560000658035	-1.16231002807617	-1.15232001543045	-1.10838000774384	-0.864029985666275	-0.616590011119843	-0.218130001798272	0.127089998312294	0.245890009403229	0.293210011720657	0.308909997344017	0.335089999437332	0.362970000505447	0.389470002055168	0.499270004034042	0.91845999956131	1.61730998754501	1.93400000333786	2.24112498760223	2.50172507762909	2.65962499380112	2.68627494573593	2.50002503395081	2.75272500514984	2.95230001211166	2.78747493028641	2.43467497825623	1.70154997706413	0.974700003862381	0.333624988794327	0.0972749972715974	-0.0121499998494983	-0.0417500007897615	-0.0964000001549721	-0.379300002008677	-0.634224981069565	-0.642824992537498	-0.559974998235703	-0.456575013697147	-0.396700002253056	-0.37169998884201	-0.365875005722046	-0.341875001788139
18522	tM(CAU)M	0.0110249996650964	0.0427749995142221	-0.0376000003889203	-0.0450499998405576	-0.157399997115135	-0.186874996870756	-0.242924995720387	-0.255750004202127	-0.274725005030632	-0.289724998176098	-0.285775005817413	-0.273974999785423	-0.374100007116795	-0.571800000965595	-0.464100010693073	-0.491850011050701	-0.4860749989748	-0.492000006139278	-0.430475004017353	-0.332550004124641	-0.225374995730817	0.551874996162951	1.69970002770424	2.14059996604919	2.28507500886917	2.37223994731903	2.32482998371124	2.20155007839203	2.16944005489349	2.10620000362396	1.2662800014019	0.539829993247986	0.335670000314713	0.244660001993179	0.22815999686718	0.226990000903606	0.195719996094704	0.181699998676777	0.151249996572733	0.0374099999666214	0.0352799993008375	-0.00835000039078295	-0.0118799998424947	-0.0123699997086078	0.0131400005891919	0.0466399999335408	0.0958999998867512	0.128820000588894	0.208430005609989	0.239550006389618
18549	tV(AAC)M3	-0.207055002450943	-0.160159996896982	-0.0316099986433983	-0.0500950000248849	-0.0265349990688264	-0.0859000008553266	-0.148699998483062	-0.16740499958396	-0.196574998646975	-0.235135003179312	-0.284220005571842	-0.371814998984337	-0.315965004079044	0.157120001502335	0.499049991369247	0.57992502450943	0.63145999610424	0.649190014600754	0.677179980278015	0.7064150005579	0.744420006871223	0.772299987077713	1.25069500803947	1.95785503983498	2.13534007072449	2.13324003219604	2.17778007984161	2.18062007427216	2.1544499874115	2.20724005699158	2.07121999263763	1.03707998394966	0.546320021152496	0.361299994587898	0.27168000638485	0.267680005729198	0.25040999352932	0.257370011508465	0.215960004925728	0.0771299998275936	-0.107629999890924	-0.502840012311935	-0.364500001072884	-0.382940006256104	-0.396509996056557	-0.417719998955727	-0.401659995317459	-0.418360003829002	-0.40450000166893	-0.256429995130748
18887	tR(UCU)M1	-0.194870001077652	-0.202220001071692	-0.176994998753071	-0.210705006122589	-0.185979997366667	-0.0270049990154803	-0.00511499978601933	0.0231750001199543	0.0667549997568131	0.0769349992275238	0.0712849985808134	0.0368949992582202	-0.112970001995564	-0.588625004142523	-0.847139999270439	-0.878829979896545	-0.784549990296364	-0.76378498673439	-0.710744991898537	-0.573394989967346	-0.371755002439022	0.245469997823238	1.08410000503063	1.65890499353409	2.08662500977516	2.2985800743103	2.42666006088257	2.51068997383118	2.45457999706268	2.71330993175507	2.64526998996735	1.94809997081757	1.2798700094223	0.94316999912262	0.642750006914139	0.522189998626709	0.506520009040832	0.533550006151199	0.468199998140335	0.343849992752075	0.243680009245872	-0.0645899999886751	-0.177360001206398	-0.109910000115633	-0.094999997317791	-0.173189998418093	-0.191990004479885	-0.245799998939037	-0.212189996242523	-0.131430003046989
18935	tA(AGC)M2	0.162039994448423	0.171144999563694	0.20825999751687	0.181020003557205	0.168600004166365	0.229100002348423	0.124579998105764	0.0864749997854233	0.127485000342131	0.119620000198483	0.123044999316335	0.172399999201298	0.181974998861551	0.0503100000321865	0.0393650001846254	-0.00343000032007694	0.0469199990853667	0.0864000016823411	0.0868400009348989	0.0049149997998029	-0.0139200001489371	0.441720013692975	1.33286499679089	1.77714495062828	1.91207002997398	1.80410003662109	1.63309997320175	1.44945001602173	1.41434997320175	1.28425002098083	1.17204999923706	1.02319997549057	1.06870001554489	1.09659999608994	1.0832000374794	1.18580001592636	1.14629995822906	1.2649000287056	1.19770002365112	1.21904999017715	0.861050009727478	0.276949994266033	0.211450003087521	0.183299995958805	0.187200002372265	0.197700001299381	0.191149994730949	0.0879499986767769	-0.188900001347065	-0.370649993419647
19030	tQ(CUG)M	-0.0335699997958727	-0.0335500004701316	-0.049554998613894	-0.0534399984811898	0.0169349998526741	-0.0105950004421175	-0.0952150024473667	-0.172345002740622	-0.172689999639988	-0.100540000200272	-0.0731349975336343	0.0367649998050183	0.18886000290513	0.156105003505945	0.129610004276037	0.191634999960661	0.269495002180338	0.21450500190258	0.178660001605749	0.159325001388788	0.191800002008677	0.329325006902218	0.717980015277863	1.05753498673439	1.25880995392799	1.45044001340866	1.67247998714447	1.7258000254631	1.77557998895645	2.03007999658585	2.99896001815796	2.89100992679596	1.70292994976044	1.07724997997284	0.750670003890991	0.652799993753433	0.62759000658989	0.642269998788834	0.647729992866516	0.639409989118576	0.608670008182526	0.643510001897812	0.65871000289917	0.737480014562607	0.75064999461174	0.758979988098144	0.744219988584518	0.762960004806519	0.776719999313354	0.708490008115768
19085	tY(GUA)M2	0.333994999527931	0.349270002543926	0.260885001718998	0.294034996628761	0.238014994561672	0.134370002523065	-0.00692999977618456	-0.12066000290215	-0.138635001331568	-0.139309999346733	-0.208704998344183	-0.266895002126694	-0.25975499600172	-0.143165001273155	0.0350849999114871	0.206340001896024	0.388410000503063	0.444364999234676	0.550439982116222	0.651500001549721	0.682130005955696	0.830709996819496	1.61121498942375	2.32385003566742	2.50722504854202	2.61035995483398	2.74097998142242	2.86906001567841	2.77313997745514	2.4897599697113	1.91998994350433	1.21859000921249	0.873040002584457	0.614830005168915	0.504780000448227	0.451070007681847	0.438959994912148	0.463399997353554	0.449099999666214	0.436479988694191	0.359949994087219	0.190560002624989	0.0936099991202354	0.110190001875162	0.0750699982047081	0.0602900005877018	0.0175899999216199	0.0252199991606176	-0.0825700008077547	-0.00756999999284744
19458	tG(UCC)N	0.00586000008042902	0.0743500009179115	0.0429999992251396	-0.0540399994701147	-0.134340004622936	-0.176589999347925	-0.188189999759197	-0.104909999668598	-0.0561300009489059	-0.0246499996632338	-0.0822300020605326	-0.034060001000762	-0.0696299994830042	-0.170710004866123	-0.156009997427464	-0.198170003294945	-0.25109000056982	-0.309599995613098	-0.248039993643761	-0.125280001759529	0.325540007278323	1.4721800327301	1.5921000123024	1.7285600066185	1.8691700220108	2.00613504648209	2.01783499717712	2.00230001211166	1.80731499195099	1.66489000916481	1.30809001326561	0.74548000395298	0.370959992706776	0.243579995632172	0.151684995740652	0.148134998977184	0.202050002664328	0.200294999033213	0.218040002882481	0.213500002026558	0.137859997525811	0.0487349995295517	0.0172299999394454	-0.0530150000238791	-0.0690200014039874	-0.177640000358224	-0.28378000035882	-0.323889997601509	-0.295849996805191	-0.157699997350574
19461	tN(GUU)N1	-0.123024998232722	-0.175700001418591	-0.285849995911121	-0.313249990344048	-0.206875000149012	-0.141224998980761	-0.232224997133017	-0.213725000619888	-0.134249998256564	-0.118775000795722	-0.112349996343255	-0.0832999981939793	-0.180950002744794	-0.136249996721745	-0.0783500003162771	0.0279999997001141	0.156325001269579	0.1722999997437	0.211650002747774	0.236524999141693	0.299599997699261	0.789899989962578	1.86957493424416	2.40587490797043	2.33774995803833	2.13490993976593	2.15324993133545	2.08581004142761	1.88022998571396	1.50376002788544	0.968919992446899	0.656019991636276	0.545939981937408	0.526830005645752	0.488290002942085	0.37561000585556	0.288579991459846	0.17786999642849	0.203669998049736	0.117339999973774	0.0393200024962425	-0.0383299998939037	-0.0539199991151691	0.0184299998916686	0.0693499999120832	0.244270005822182	0.253540001809597	0.280870002508163	0.319959995150566	0.333610007166863
19468	tT(AGU)N1	0.467650002241135	0.481079998612404	0.484120002388954	0.498390001058579	0.282659995555878	0.0659900013357401	0.110230000317097	0.121579997986555	0.112480001151562	0.152760000526905	0.143980000913143	0.0919799983967096	-0.0140900009544566	-0.0984000019729137	-0.150390000641346	-0.198770000040531	-0.251829998195171	-0.308919996023178	-0.343449997901916	-0.280770000815392	-0.0965099975466728	0.839340004324913	1.46768996715546	1.74915000200272	1.91186999082565	1.98099997639656	2.00090003013611	2.03740000724792	2.00874996185303	1.71587496995926	1.3603749871254	1.08692501485348	0.385125005617738	-0.422975009307265	-0.830550000071526	-0.948100000619888	-0.991349995136261	-1.1029249727726	-1.20577496290207	-1.03547501564026	-0.688825003802776	-0.404924996197224	-0.126875002053566	0.0481250005541369	0.0132499999017455	-0.00907500000903383	-0.0483749997802079	-0.136549999937415	-0.20057499781251	-0.233750000596046
20040	tF(GAA)N	0.400230011343956	0.318500000238419	0.256000009179115	0.220710003376007	0.159929999709129	0.133910006284714	0.102510000765324	0.119049999117851	0.0812399983406067	0.0503700010478497	0.197119994834065	0.253460003435612	0.240320000052452	0.274330008029938	0.311460000276566	0.354949989914894	0.37858000099659	0.381630006432533	0.425799995660782	0.652099987864494	1.45674993991852	2.356169962883	2.57394998073578	2.80431001186371	2.82182002067566	2.91098994016647	2.9463299870491	2.63880494832993	2.35760489702225	2.16697993278503	1.94072498679161	1.54629501700401	1.40035996437073	1.23519500494003	1.10655001997948	0.931154999136925	0.890799987316132	0.849454995989799	0.850395008921623	1.00576502978802	0.526164996623993	0.136099998652935	0.040510000102222	0.018635000474751	0.00623500014189631	-0.0393149992916733	-0.00193999999974039	-0.0273000011053227	-0.312390005216002	-0.444540007412434
20184	tL(CAA)N	1.34909999370575	1.29227501153946	1.22595003247261	1.1399000287056	0.817074999213219	0.669950000941753	0.390824995934963	0.34935000538826	0.336075000464916	0.364825002849102	0.376875005662441	0.356949999928474	0.303225003182888	0.180175000801682	0.181774998083711	0.303249999880791	0.364849999547005	0.38832500576973	0.385349996387959	0.407474994659424	0.514799989759922	0.802700012922287	1.77817499637604	2.51057505607605	2.77055007219315	2.82505006790161	2.83042998313904	2.84392993450165	2.80053999423981	2.82678992748261	2.65994992256165	2.02459003925323	1.30415998697281	0.549439987540245	-0.0908000014722347	-0.443280008435249	-0.834650021791458	-1.11917999982834	-1.30978001356125	-1.58785002231598	-1.98869000673294	-2.01511995792389	-1.21950000524521	-0.85968000292778	-0.711589992046356	-0.720149999856949	-0.678069984912872	-0.66667999625206	-0.698339992761612	-0.751219987869263
20352	tD(GUC)N	-0.135989999398589	-0.133990004658699	-0.0666550018358976	-0.0120100001338869	0.0377000009641051	0.019934999756515	-0.0064150006743148	0.0827650022460148	0.234940002858639	0.289464998245239	0.277804991602898	0.212065001577139	0.105685000494123	0.0821000017225742	0.0961299996823072	0.204325000196695	0.263075008243322	0.391115014255047	0.33517000824213	0.295240005105734	0.282975006848574	0.389729997515678	0.631564992666245	0.97480999827385	1.71209995746613	2.25961003303528	2.66104009151459	3.07779998779297	3.36986989974976	3.54052994251251	3.45141003131866	3.42639997005463	3.24811995029449	2.72576999664307	1.72757003307343	0.803499990701675	0.393069997429848	0.352140006422997	0.339210006594658	0.312410002946854	0.289890003204346	0.281419995427132	0.256849998235703	0.08197999864351	-0.133280001301318	-0.227690003812313	-0.271780011057854	-0.225340002775192	-0.229290002584457	-0.21832000464201
20403	tP(UGG)N1	0.500165005028248	0.487675000727177	0.532075011730194	0.476045009493828	0.424925000965595	0.493885017931461	0.580095010995865	0.53566999733448	0.536259996891022	0.567169994115829	0.483495000004768	0.428895010054111	0.440429994463921	0.324029994010925	0.273449999094009	0.372035001218319	0.384314996004105	0.322760005295277	0.395500007271767	0.474354995787144	0.61810499727726	0.988504990935326	1.60994000434875	2.09071498513222	2.37583999633789	2.47039995193481	2.77472996711731	2.76810004711151	2.68577997684479	2.57288000583649	2.3397100687027	2.04397006034851	1.52336002588272	1.05559996366501	0.906360000371933	0.888299989700317	0.886809998750687	0.888930004835129	0.891949981451035	0.91807000041008	0.894269979000092	0.969589984416962	1.13066998720169	1.16837998628616	1.30364996194839	1.18069996833801	0.862439984083176	0.715000003576279	0.612580013275146	0.523379987478256
20441	tT(AGU)N2	-0.227424997836351	-0.0779500007629395	-0.0120500000193715	0.0153749997261912	0.0691749984398484	0.135749997571111	0.0776250027120113	0.0836750008165836	0.1410499997437	0.131025003269315	0.113550001755357	0.144600000232458	0.1435999982059	0.00944999954663217	-0.0175000000745058	0.101575002074242	0.267899997532368	0.264624997973442	0.287375003099442	0.2900750041008	0.395300000905991	0.750150002539158	1.36170002818108	1.77730002999306	1.8569749891758	1.9034900188446	1.96927000284195	1.92718998193741	1.89303998947144	1.52905002832413	0.528170008957386	-0.271339997649193	-0.585469979047775	-0.686020016670227	-0.697910004854202	-0.620310002565384	-0.485100001096725	-0.403539991378784	-0.221030000597239	-0.00359999909996986	0.0580400001257658	0.0342600002884865	0.0619899991899729	0.034130000974983	0.00413999997545034	0.00354999990668148	0.0422900004778057	0.0565299995243549	0.12434000223875	0.175089998543262
20444	tP(UGG)N2	0.121349998563528	0.142679999768734	0.110119998455048	0.0158700006082654	-0.196899995207787	-0.309200003743172	-0.291270007193089	-0.39093000292778	-0.361469995975494	-0.292539995908737	-0.196729996800423	-0.138979996740818	-0.112340000644326	-0.0564300019294024	-0.0483300002291799	0.0321799997240305	0.0312499997206032	0.014909999910742	0.000279999896883965	-0.0312000002712011	0.0972499992698431	0.58021000623703	1.43824998140335	1.97258999347687	2.42229993343353	2.67644989490509	2.87417501211166	2.92372494935989	2.95122492313385	3.07144999504089	3.71769994497299	3.93454998731613	3.42640000581741	2.86214995384216	1.95207497477531	1.0874999910593	0.563900008797646	0.535324990749359	0.540475025773048	0.536124989390373	0.543499976396561	0.538725003600121	0.560899987816811	0.534625001251698	0.41950000077486	0.218125000596046	0.136225000023842	0.134600002318621	0.125300001353025	0.125774998217821
20452	tI(AAU)N1	-0.362299993634224	-0.336899995803833	-0.287599995732307	-0.234050005674362	-0.256750002503395	-0.193549998104572	-0.161750003695488	-0.158699996769428	-0.115550000220537	-0.12525000423193	-0.153300002217293	-0.141649998724461	-0.05770000256598	-0.152500003576279	-0.128249995410442	-0.0882500000298023	0.00504999980330467	0.079950001090765	0.0917499996721745	0.162599995732307	0.250800006091595	0.967099964618683	1.71074998378754	2.03744995594025	2.07874989509583	2.03481496572495	2.05876003503799	2.01615497469902	1.96791995167732	1.81239997148514	1.18087001442909	0.894854992628098	0.868045002222061	0.874115008115768	0.871964985132217	0.849484986066818	0.852455013990402	0.853324997425079	0.90202000439167	0.856059989333153	0.646270003914833	0.541944977641106	0.543609982728958	0.563399991393089	0.559944993257523	0.550030007958412	0.539010009169579	0.522769993543625	0.522729992866516	0.515535014867783
20529	tI(AAU)N2	-0.30409999191761	-0.24354499578476	-0.212300000339746	-0.0824599994346499	-0.0365899996832013	0.0329100004397333	0.00960000038612634	0.0105900001712143	-0.0209650002419949	-0.0604050021618605	-0.0418449999764562	-0.113315000012517	-0.190299996361136	-0.211209994181991	-0.231804994493723	-0.216200000792742	-0.164980000257492	-0.119744997099042	-0.108304999768734	-0.100315000489354	0.00689999982714653	0.590090018510818	1.24536499977112	1.4048600256443	1.47767501473427	1.53933999538422	1.63705997467041	1.69990000724792	1.6871199965477	2.13128998279572	1.84383000135422	1.12948000431061	0.926100015640259	0.861940002441406	0.802489995956421	0.746390008926392	0.754519975185394	0.792129981517792	0.768539994955063	0.929480004310608	1.28033998012543	1.49263999462128	1.81566001176834	2.07681999206543	1.82972997426987	1.69820001125336	1.07416997551918	0.609670001268387	0.309529998898506	0.190619997680187
20600	tP(AGG)N	-0.18790999352932	-0.213850001245737	-0.314779995381832	-0.446394996345043	-0.456435008347034	-0.481565007567406	-0.481600016355515	-0.586285004019737	-0.738970014452934	-0.86212500333786	-0.886705005168915	-0.806395004689693	-0.374910005927086	-0.444210003316402	-0.378304994106293	-0.216779997572303	-0.10325000025332	-0.0570199995709118	-0.0108150001324248	0.0296600013040006	0.155100004002452	0.733925004303455	1.39147998690605	1.72226997613907	1.78985498547554	1.81977001428604	1.74966996908188	1.83528002500534	1.71854002475739	1.64541001319885	1.60803997516632	1.52487999200821	1.46513001918793	1.44615001678467	1.46426998376846	1.54916996955872	1.42776000499725	1.31006999015808	1.23476997613907	1.10618996620178	0.956429988145828	0.946290004253387	0.936319988965988	0.937189996242523	0.961460012197495	1.03503997921944	1.14530000686646	1.37824001312256	2.45438996553421	3.37117002010345
20603	tN(GUU)N2	-0.225569996982813	-0.38751999437809	-0.443090003728867	-0.375340005755424	-0.827230003476143	-0.887070006132126	-0.859900003671646	-0.731130015850067	-0.580340003967285	-0.475400015711784	-0.483410006761551	-0.456790009140968	-0.442879995703697	-0.305719995498657	-0.212550000846386	-0.187639993429184	-0.126180000603199	-0.109519997984171	-0.0587300002574921	0.0138100002892315	0.438399991765618	1.65087000131607	2.11556005477905	2.48105003833771	2.60592005252838	2.5088299870491	2.55411504507065	2.58072996139526	2.5241250038147	2.13981999158859	1.69637003540993	0.848245006799698	0.552304995059967	0.405440010130405	0.472525005042553	0.526879990100861	0.528054991364479	0.557800003886223	0.565690016746521	0.593770003318787	0.64589002430439	0.687314984202385	0.639554998278618	0.465774996578693	0.421470002830029	0.401179999113083	0.37150000333786	0.420039996504784	0.280634990334511	0.114494997449219
20822	tL(UAA)N	0.151080000028014	0.308464999496937	0.419454997777939	0.633909997344017	0.71888499557972	0.794140008091927	0.756384983658791	0.786470001935959	0.750124996900558	0.805064997076988	0.79853001832962	0.879570001363754	1.02998496890068	1.13593002557755	1.43086998462677	1.60508001446724	1.65972500443459	1.80574501156807	1.84700002670288	1.8422000169754	1.77715499401093	1.91099996566772	2.09063498973846	2.44972505569458	2.53783999681473	2.64063997268677	2.47760004997253	2.43866991996765	2.49937992095947	2.5956399679184	2.85683996677399	2.29267995357513	0.691620000451803	-0.10262000374496	-0.139929999411106	-0.196100005507469	-0.195010003447533	-0.176780004799366	-0.166629999876022	-0.204039996862412	-0.197890004317742	0.186269998102216	0.306140002608299	0.304969990253449	0.352169990539551	0.344649994373322	0.332780000567436	0.279280009865761	0.312990000844002	0.32486999630928
21147	tG(UCC)O	-0.766894993185997	-0.756020012497902	-0.738004985451698	-0.670724999904633	-0.670780003070831	-0.761855000257492	-0.710519993305206	-0.623019993305206	-0.60594499707222	-0.600140005350113	-0.538495004177094	-0.55319000184536	-0.522190016508102	-0.520484992861748	-0.401870006322861	-0.329225005209446	-0.285100002586842	-0.248554994910955	-0.234489997476339	-0.22325000539422	-0.163399999961257	0.254240007326007	1.25084999799728	1.82504998445511	2.06181493401527	2.23472003936768	2.31180994510651	2.37127997875214	2.47239000797272	2.78278002738953	3.05707001686096	2.2139000415802	1.38120002746582	0.647650009393692	0.163119999319315	-0.147339997254312	-0.457510001957417	-0.867400008440018	-1.71580001115799	-1.91009001731873	-1.45199002027512	-1.07887001037598	-0.724909996986389	-0.69702997803688	-0.614079988002777	-0.556929975748062	-0.449969992041588	-0.450680002570152	-0.481489995121956	-0.474860006570816
21158	tT(AGU)O1	0.272599998116493	0.272150006890297	0.308380006253719	0.297220000624657	0.319059997051954	0.25881500467658	0.309499999880791	0.318919993937016	0.320695006847382	0.276784994453192	0.237019993364811	0.245910003781319	0.144655001163483	0.294730000942945	0.304370000958443	0.289974993467331	0.289669989049435	0.320089991390705	0.351354995369911	0.387350001931191	0.483034999668598	0.864139991998673	2.01257498860359	2.75353000164032	2.85915997028351	2.88893992900848	2.88008992671967	2.84140996932983	2.83937001228333	2.83399000167847	2.06391997933388	0.632659994065762	0.0992400012910366	-0.243709996342659	-0.181530001759529	-0.0979099981486797	-0.0435300005599856	-0.0149100000038743	0.124849995970726	0.142740000085905	-0.0536700000986457	-0.126530004292727	-0.141719998419285	-0.252030000090599	-0.482889997959137	-0.527770006656647	-0.598040002584457	-0.718179976940155	-0.651369994878769	-0.622299993038178
21364	tG(GCC)O1	-0.685890012979507	-0.666069993376732	-0.683265000581741	-0.503440004587173	-0.2137749992311	0.134005002677441	0.299810002744198	0.386574992537498	0.443114997446537	0.473920008540153	0.492395001649857	0.516304998099804	0.546615001559257	0.530289982259273	0.608179993927479	0.645749992132187	0.729734978079796	0.729600003361702	0.730690008401871	0.695675012469292	0.70467999279499	1.00663499236107	1.51083999276161	1.91215997934341	1.93923003673553	1.92584997415543	1.90359997749329	1.91449999809265	1.84274995326996	1.64339995384216	1.42449998855591	0.973649978637695	0.905049979686737	0.86939999461174	0.851900011301041	0.843600004911423	0.991350024938583	1.12765002250671	1.24160003662109	1.24554997682571	1.15329998731613	1.11795002222061	1.11659997701645	1.11384999752045	1.06199997663498	1.01315000653267	0.89054998755455	0.777500003576279	0.829549998044968	0.850749999284744
21367	tN(GUU)O1	0.590700000524521	0.572400003671646	0.601300001144409	0.633049994707108	0.508150011301041	0.28855000436306	0.128700003027916	-0.0416000001132488	-0.0268999999389052	0.00439999997615814	0.0167500004172325	0.061599999666214	0.00194999948143959	-0.448599986732006	-0.617249995470047	-0.309550002217293	-0.103999998420477	-0.102899998426437	-0.031649999320507	0.0589000014588237	0.153349999338388	0.806850016117096	1.71410000324249	1.9836500287056	2.20354998111725	2.11232501268387	2.22761503458023	2.30177500247955	2.43283005952835	2.53693495988846	2.51488002538681	2.39931995868683	1.55874000787735	1.14866996705532	0.923405009508133	0.736180025339127	0.684355002641678	0.647445005178451	0.587695014476776	0.570270001888275	0.440420004725456	0.154890006035566	-0.24299000017345	-0.406030002236366	-0.386680002510548	-0.399685002863407	-0.372030006349087	-0.398325000703335	-0.387904997169971	-0.418474996089935
21488	tS(GCU)O	-0.274119994044304	-0.24952999651432	-0.160750000923872	-0.0834800015669316	0.0390600001439452	0.115359997749329	0.157440000772476	0.228960001468658	0.219589996337891	0.20154000222683	0.201230005919933	0.367040002346039	0.6276899933815	0.589820003509521	0.773680001497269	0.865549999475479	1.0104199886322	1.03020997047424	1.0466900229454	1.1047700047493	1.20930999517441	1.35534003973007	1.63737998008728	1.95293996334076	2.36288003921509	2.38551508188248	2.54747006893158	2.72489000558853	2.62177993059158	2.62084006071091	2.56748999357224	2.13982489705086	1.01371498405933	0.251539995521307	0.0336850015446544	-0.0680850014090538	-0.112070001289248	-0.10366000123322	-0.0994349990040064	-0.0993049990385771	-0.165329999476671	-0.21260499805212	-0.184565000236034	-0.227755004912615	-0.256275001168251	-0.254504992067814	-0.282684990763664	-0.335359992086887	-0.365895000100136	-0.413350005447865
21508	tG(GCC)O2	-0.255109991133213	-0.266619999706745	-0.262950003147125	-0.262115005403757	-0.298289995640516	-0.368500001728535	-0.310229992866516	-0.205704996362329	0.00815000012516975	0.0791300013661385	0.0591899987310171	0.0361200000625104	-0.0099700000602752	-0.212465007789433	-0.579880014061928	-0.581494989991188	-0.739250010251999	-0.823869994282722	-0.819029992818832	-0.820379984378815	-0.667710009217262	-0.101544992625713	1.17259498536587	1.99221503138542	2.19141000509262	2.23488993644714	2.22821002006531	2.23556008338928	2.20142996311188	1.99813003540039	1.47102997303009	0.546230003237724	-0.106620000302792	-0.416000005602837	-0.488749986886978	-0.51788999736309	-0.530770015716553	-0.526999998092651	-0.473989996314049	-0.541239994764328	-0.647849994897842	-0.626940006017685	-0.727870005369186	-0.692560005187988	-0.648370003700256	-0.641149979829788	-0.649980008602142	-0.631450015306473	-0.573870003223419	-0.519080007076263
21519	tY(GUA)O	-0.243510000407696	-0.223160003125668	-0.310884990170598	-0.175709998980165	-0.148480000346899	-0.138999998569489	-0.167535004764795	-0.222605001181364	-0.152920001745224	-0.088030001334846	-0.034150000102818	-0.116424998268485	-0.267969992011786	-0.466829997301102	-0.502415004372597	-0.445775009691715	-0.528635011613369	-0.667874990403652	-0.359724993258715	-0.0515200022608042	0.620830002427101	1.11711498498917	1.55409496426582	1.66170998811722	1.81638503074646	1.99136998653412	2.12212002277374	2.19521000385284	1.91478002071381	1.66032000780106	1.25773999094963	0.88254998922348	0.835799992084503	0.783509993553162	0.810619980096817	0.831530004739761	1.00935000181198	1.13987997770309	1.35654999017715	2.04277000427246	2.2610399723053	2.17208008766174	1.83833000659943	1.16839003562927	0.633080020546913	0.512949985265732	0.559310001134872	0.530829983949661	0.522170001268387	0.54050001502037
21555	tP(UGG)O1	-0.113530000299215	-0.118590000271797	-0.146000000834465	-0.164049999415874	-0.310089999437332	-0.608210009336472	-0.801940006017685	-1.33324000835419	-1.39650999307632	-1.45282003879547	-1.40073000192642	-1.29521001577377	-1.02655001878738	-0.455280002951622	-0.334299993515015	-0.238490001857281	-0.141849998384714	-0.0740999985486269	0.0237300012260675	0.0842299997806549	0.13308000266552	0.327329993247986	1.25350997447968	2.0626100063324	2.47767994403839	2.73273000717163	2.88340997695923	3.00164499282837	2.96648501157761	2.90385506153107	2.46107002496719	1.99916501045227	1.3801000058651	1.05933001339436	0.560625003278255	0.247265007346869	0.177710005640984	0.18986499980092	0.267095005512238	0.25737000182271	0.354275005310774	0.406470000743866	0.3583850055933	0.170135000348091	-0.0556149978190661	-0.184930002316833	-0.239690008014441	-0.297585006058216	-0.275850000977516	-0.327454994618893
21639	tR(ACG)O	-2.73066504001617	-2.69421006441116	-2.32848505973816	-1.03899498581886	0.166094994544983	0.470344990491867	0.533139988780022	0.531845000386238	0.544984984397888	0.560255020856857	0.555794990062714	0.556259998679161	0.433865001797676	0.416039998829365	0.483724991977215	0.579695007205009	0.601829987764358	0.600444993376732	0.612595000863075	0.613460013270378	0.641805002093315	0.971970021724701	1.53148503899574	1.91026001572609	1.94642498493195	1.95410001277924	1.91964995861053	1.72214996814728	1.51585000753403	1.34995001554489	1.09255003929138	0.987849980592728	1.01224997639656	0.975149989128113	1.00159996747971	1.01414999365807	1.09509998559952	1.21880000829697	1.24989998340607	0.813250005245209	0.577149987220764	0.67960000038147	0.642049998044968	0.6317999958992	0.611950010061264	0.610050022602081	0.642900019884109	0.598349988460541	0.586549997329712	0.433700010180473
21662	tT(AGU)O2	-0.245405001193285	-0.223359996080399	-0.208614997565746	-0.189984997361898	-0.0545849995687604	0.307629995048046	0.515950010716915	0.608665019273758	0.64768001139164	0.64959000647068	0.643420016765594	0.61176001727581	0.668250003457069	0.731079998612404	0.766409984230995	0.96117499768734	1.03999999165535	1.03631498813629	1.05266499519348	1.10940500497818	1.16378498673439	1.28442000746727	1.62061498761177	1.8911949634552	1.95621498227119	2.00413995981216	2.02774994373322	1.99028000831604	1.91749999523163	1.85004000663757	1.55908001661301	0.969960021972656	0.435540014505386	0.213040006160736	0.254759998619556	0.262840002775192	0.218960002064705	0.213620005548	0.219379998743534	0.281870001554489	0.365260002017021	0.195299997925758	-0.106000000983477	-0.12963999658823	-0.117770002037287	-0.109620000422001	-0.111589998006821	-0.132210002094507	-0.165940003097057	-0.145099999010563
21843	tK(UUU)O	0.159720000624657	0.171580001711845	0.16300999969244	0.17648000381887	0.0103000001981854	-0.229010008275509	-0.204790000617504	-0.187350003421307	-0.198759999871254	-0.218220002949238	-0.173149999976158	-0.160189999639988	-0.243220001459122	-0.360120004415512	-0.854539978504181	-1.36895003318787	-1.50515997409821	-1.49826995134354	-1.42856999635696	-1.08818997740746	-0.643289989233017	-0.0548800013959408	1.15726996660233	2.18202004432678	2.65217008590698	2.91703000068665	2.83483003377914	2.77308007478714	2.60382000207901	2.44975994825363	2.36082501411438	1.76083498597145	1.15602003633976	0.540624986588955	0.356059999763966	0.336264999210835	0.241230000555515	0.284849998354912	0.26271999925375	0.295900003612041	0.131950003560632	-0.0410150001756847	-0.0570300003513694	-0.199585004150867	-0.280764998495579	-0.359749998152256	-0.480760005116463	-0.506970013678074	-0.508030009269714	-0.388865008950233
21899	tP(UGG)O2	0.600915017724037	0.607819989323616	0.683269995450974	0.929680004715919	0.864050024747849	0.730469992756844	0.626045015454292	0.649639993906021	0.635305005311966	0.624980023503304	0.583169984817505	0.436914999783039	0.444045004248619	0.363735003769398	0.507175013422966	0.58709499835968	0.631954988837242	0.645644989609718	0.67411000430584	0.708865007758141	0.777024978399277	0.895909988880157	1.66235507726669	2.12886002063751	2.39700998067856	2.61779999732971	2.86374998092651	2.94179999828339	2.98704993724823	3.02144992351532	3.18280005455017	3.33840000629425	3.36855006217957	3.25190007686615	2.51590001583099	1.04379996657372	0.432500004768372	0.441700011491776	0.434299990534782	0.378049999475479	0.347499996423721	0.3369500041008	0.299500003457069	0.307050004601479	0.0365500007756054	-0.33984999358654	-0.417099997401237	-0.428450003266335	-0.420949995517731	-0.441950008273125
21959	tN(GUU)O2	0.29556000828743	0.308630004525185	0.520810002088547	0.912560003995895	1.34438998699188	1.37810003757477	1.73075000047684	1.91830002069473	1.43665002584457	1.28262002468109	0.977990019321442	0.95433999300003	0.827459996938705	0.796710020303726	0.76033998131752	0.708019983768463	0.652559995651245	0.568340015411377	0.613720005750656	0.621389997005463	0.640340024232864	1.28619999289513	1.62547001838684	1.8699400305748	2.13465999364853	2.34216494560242	2.40870996713638	2.3101399064064	2.26216994524002	2.30153007507324	2.16061502695084	1.7531300008297	0.923439997434616	0.534139993786812	0.455539990961552	0.481025004386902	0.525439997017384	0.530969995260239	0.470624992251396	0.410969997942448	0.232759995386004	0.00273000039160252	-0.125595000758767	-0.160575002804399	-0.19515999481082	-0.201170001924038	-0.221314994990826	-0.22780000269413	-0.201160001754761	-0.153305001556873
22126	tD(GUC)O	0.234544995427132	0.22348499968648	0.232254999130964	0.266569997370243	0.374305005371571	0.293569990992546	0.381925006210804	0.41756000071764	0.460365006327629	0.481734988093376	0.47979499399662	0.454989996552467	0.451630012691021	0.344199995696545	0.623410007357597	0.652724993228912	0.626339980959892	0.634114998579025	0.639020022749901	0.636075007915497	0.693350014090538	1.02327999770641	1.63555999994278	2.06350498795509	2.68885499238968	2.59415004253387	2.5770299911499	2.56366000175476	2.61723001003265	2.41492009162903	2.23016004562378	2.01968996524811	0.748800003528595	-0.354170008003712	-0.433940008282661	-0.492459985613823	-0.506060004234314	-0.500379991531372	-0.38379999101162	-0.362320002913475	-0.225849995017052	-0.0860799998044968	0.0399000000208616	0.062270001322031	0.0958499997854233	0.120000001043081	0.126490000635386	0.125659999251366	0.129059998691082	0.12680000141263
22169	tG(CCC)O	0.145200002938509	0.203575003892183	0.302774991840124	0.442924991250038	0.47044999152422	0.263599999248981	-0.0384749975055456	-0.199824996292591	-0.295800000429153	-0.320700004696846	-0.4514250010252	-0.736175000667572	-0.62992500513792	-0.171775002032518	-0.0964500028640032	-0.0187500003630703	0.011199999749806	0.0138749999459833	0.0205749999731779	0.0312250000424683	0.0857999995350838	0.405750006437302	1.2467500269413	1.87507498264313	2.07874995470047	2.13386995792389	2.18853998184204	2.17475001811981	2.14098992347717	2.10860004425049	2.48536002635956	2.26682007312775	0.434840014576912	-0.573139989376068	-0.60514999628067	-0.565009993314743	-0.502659991383553	-0.409580007195473	-0.393330007791519	-0.358060005307198	-0.374480003118515	-0.335390004515648	-0.448800006508827	-0.534840005636215	-0.571420013904572	-0.62030001282692	-0.619209986925125	-0.618450003862381	-0.61942999958992	-0.608169996738434
22300	tV(AAC)O	0.00205000024288893	-0.0500499997287989	-0.037474999204278	-0.0306249996647239	0.0495499977841973	0.0101249997969717	0.00937499990686774	0.0679499984253198	0.131674999371171	0.2022750005126	0.219924997538328	0.200599998235703	0.257399994879961	0.293449994176626	0.456424996256828	0.600400000810623	0.72995001077652	0.812049999833107	0.856900006532669	0.813349977135658	0.924624994397163	1.21659997105598	1.59104999899864	1.79800003767014	1.8693500161171	1.94918998479843	1.97581000328064	2.01671004295349	2.00595999956131	1.97736998796463	1.64010000228882	0.919139981269836	0.365240000188351	0.124790003150702	0.0318399995565414	0.0349799996241927	0.0100899994373322	0.0861900001764297	0.194419999420643	0.259290000796318	0.307089999318123	0.212440001964569	0.0175800003111362	-0.0803800001740456	-0.117539998888969	-0.127100002765656	-0.175800001621246	-0.234049998223782	-0.278199994564056	-0.260929998755455
22376	tM(CAU)O1	0.169050000607967	0.227650001645088	0.2508499994874	0.212499991059303	0.114100001752377	0.132550001144409	0.219149999320507	0.24100000411272	0.300200000405312	0.319199994206429	0.264100007712841	0.274099990725517	0.329599991440773	0.00530000030994415	-0.317399993538857	-0.508349999785423	-0.744049996137619	-0.906850010156631	-0.897000014781952	-0.958499997854233	-0.721650004386902	0.212750017642975	1.58050000667572	2.06474995613098	2.19205009937286	2.2148149728775	2.23129009008408	2.27541491985321	2.29186503887176	2.44230507612228	2.63926494121552	1.75340001881123	0.627299997210503	0.567774984240532	0.6191999822855	0.59451499581337	0.601815003156662	0.618899983167648	0.552685004472732	0.445654998719692	0.31741999797523	-0.0589050006121397	-0.256879995018244	-0.360540007054806	-0.345839993655682	-0.311034993827343	-0.308015001565218	-0.230474995821714	-0.344084990024567	-0.205210000276566
22743	tA(UGC)O	0.605825012922287	0.66544998884201	0.620944994688034	0.529165001213551	0.331730000674725	0.188124996423721	0.139364998787642	0.137695001810789	0.13563499674201	0.16667499653995	0.133240000531077	0.127815000712872	0.254350002110004	0.496060007810593	0.439970006048679	0.386325006186962	0.419805003702641	0.411085008084774	0.423569996654987	0.476320008933544	0.540950006246567	0.833250018954277	1.29736502170563	1.8940249979496	2.02103005051613	2.06872000694275	2.04946005344391	2.01341006755829	1.87309998273849	1.4429899930954	0.479280009865761	0.0372400000691414	-0.0859000004827976	-0.106839998066425	-0.0703999996185303	-0.0730099987238646	-0.0273000002838671	0.0259500008076429	0.182110001146793	0.233339999616146	0.196279998123646	-0.0799299977719784	-0.186859998106956	-0.218369999527931	-0.24408999979496	-0.255309997498989	-0.268949997425079	-0.292050004005432	-0.259560000896454	-0.22662999778986
22950	tM(CAU)O2	-0.269699990749359	-0.228299997746944	-0.195500001311302	-0.218000002205372	-0.214350000023842	-0.181699998676777	-0.111700002104044	-0.0679999981075525	-0.091499999165535	-0.0283000003546476	-0.133799999952316	-0.160899996757507	-0.162300005555153	-0.214749999344349	-0.246449992060661	-0.272600010037422	-0.30825001001358	-0.389250010251999	-0.438649997115135	-0.423700004816055	-0.381750002503395	0.317150004208088	1.09679999947548	1.52259999513626	1.62755000591278	1.62780495882034	1.67718002200127	1.66799503564835	1.68606500029564	1.55302004814148	1.37995503544807	1.17143002450466	0.636759997904301	0.327459998428822	0.205139996856451	0.197340004891157	0.16511999964714	0.0985649988055229	0.0976349994540215	0.270104996860027	0.468729990720749	0.580949994921684	0.705695000290871	0.839050003886223	0.868120005726814	0.880020013451576	0.845810016989708	0.685324975848198	0.373760008811951	0.200050002336502
22957	tP(UGG)O3	-0.288460003584623	-0.0364300014800392	0.0423900004476309	0.0431600005365908	0.0271800000220537	0.140790002048016	0.287489995360374	0.464719992876053	0.386230003833771	0.314920000731945	0.157259999215603	0.127160000801086	0.104290000349283	-0.133450001478195	-0.179669994860888	-0.182729998230934	-0.192659993469715	-0.235569997131824	-0.218919998407364	-0.22797000259161	-0.192599999904633	0.0308999974280596	1.14170999526978	1.98014004230499	2.33260996341705	2.40080003738403	2.4708050608635	2.52896507978439	2.57541497945786	2.60059998035431	2.67178995609283	2.60449501872063	1.19236998856068	0.360870003141463	-0.148655000142753	-0.359805001318455	-0.496394994854927	-0.523925000429153	-0.520334979891777	-0.561619988083839	-0.315329995751381	-0.222254994511604	-0.130519997980446	0.0284000006504357	0.126734999194741	0.139749997854233	0.134224997833371	0.156745001301169	0.153055002167821	0.17582499794662
23247	tW(CCA)P	-0.0922099970281124	-0.155090001225472	-0.22712000310421	-0.205599997937679	-0.181169997900724	-0.0980200041085482	0.0724299991503358	0.26382999420166	0.225739997625351	0.283469995856285	0.270290005207062	0.251639996469021	0.195379996299744	-0.0157900005578995	-0.0276300007477403	-0.0940599977970123	-0.0445599990896881	0.0242099993862212	0.107470002025366	0.195319996774197	0.278729996085167	0.588169997930527	1.30599000453949	1.85771001577377	2.14075009822845	2.29735500812531	2.20398505926132	2.25786502361298	2.14050999879837	2.23181004524231	2.35679005384445	2.32455505132675	1.95167499780655	1.58125500679016	1.38151997923851	1.18266499638557	1.16059501171112	1.10209498405457	1.0602049946785	1.05834501385689	1.00208502113819	0.953884994983673	0.948300009965897	0.894059997797012	0.80789001584053	0.748090013861656	0.719670009613037	0.707694989442825	0.689549997448921	0.632214987277985
23568	tE(UUC)P	-0.153244994580746	-0.149799996614456	-0.0908399991691113	-0.0581799985840917	0.0729100020602345	0.159545002877712	0.0391849992796779	0.0039099999004975	0.0488249995978549	0.105275001004338	0.0892450004816055	0.0629900006577373	0.0293049997184426	-0.047339998325333	-0.0258499996736646	0.0421549987979233	0.0603799987584352	0.0306099990382791	0.00375499988440424	-0.000754999939817935	0.0813499997835606	0.362830001115799	1.42048497200012	2.02154496908188	2.24559499025345	2.29586999416351	2.30199003219604	2.30505993366241	2.2716500043869	2.24804999828339	2.16918001174927	1.59137996435165	0.426259991526604	-0.0191200017463416	-0.156669995933771	-0.31219000518322	-0.329559993743896	-0.382910013198853	-0.31220999956131	-0.271299999952316	-0.190889994800091	0.0613500025123358	0.13583000600338	0.13986000046134	0.113039999455214	0.0671000003814697	0.0384100001305342	-0.00493999989703298	-0.0713499996811151	-0.203129996545613
23845	tM(CAU)P	0.909380000829697	0.814344999194145	0.70947000682354	0.724744999408722	0.738405022025108	0.705780011415482	0.738705018162727	0.726545006036758	0.629979994893074	0.604690012335777	0.578100001811981	0.471684987843037	0.259745001234114	0.0107649991288781	-0.113784998096526	-0.19138500019908	-0.199645000696182	-0.188230004161596	-0.0548200007528067	0.213985002040863	0.339355008304119	0.661055018007755	1.26377499103546	1.94307502508163	2.19877001047134	2.32796998023987	2.36401996612549	2.45017998218536	2.36019005775452	2.77825996875763	3.69466013908386	3.13483991622925	2.08945000171661	0.420170006155968	0.255489997565746	0.217439995706081	0.118650000542402	0.111829999089241	0.082320000603795	0.0666400007903576	0.0339799994602799	0.00280000045895576	-0.115409997850657	-0.164920002222061	-0.180649998784065	-0.144629998505116	-0.164960001409054	-0.157069997489452	-0.210260002315044	-0.147139999642968
24054	tC(GCA)P1	0.364560002088547	0.376579990983009	0.337700000405312	0.210430001467466	-0.224520008265972	-0.992949998378754	-1.87260998487473	-2.64143006801605	-2.77328004837036	-2.7766699552536	-2.8598299741745	-2.79550993442535	-2.55489990711212	-0.96579997241497	-0.187250006198883	-0.0094500008970499	0.120109999924898	0.174530000984669	0.212469999492168	0.243429997563362	0.265349999070168	0.524680003523827	1.18011000156403	1.80848001241684	1.96828997135162	1.98761500716209	1.99854001402855	2.02076007127762	2.06464995145798	2.30095500946045	1.92981497049332	1.4922499537468	0.89283499121666	0.621624994277954	0.5815200060606	0.544909995794296	0.529294988512993	0.519470018148422	0.505004991590977	0.441125002503395	0.296269991993904	0.288204991817474	0.159755003079772	0.00139999990351498	-0.00607999982312322	0.0289649993181229	0.0452099997550249	0.0606499999761581	0.0705600014654919	0.00745000031311065
24297	tF(GAA)P1	-0.581805011630058	-0.558864986896515	-0.476599988341331	-0.373765001446009	-0.0943950021639466	0.196064995788038	0.40971499979496	0.397144992649555	0.404740010201931	0.363124996423721	0.308620005100965	0.227649996429682	0.0463300017639995	-0.0599499980919063	-0.126045001298189	-0.10654000043869	-0.12323500122875	-0.0455350002273917	-0.00372500019147992	0.0455750005319715	0.0683800011873245	0.354399992525578	1.32329500615597	1.94957993030548	2.32367496490478	2.48960993289948	2.49716997146606	2.55769999027252	2.69000999927521	2.58155000209808	2.48092999458313	1.58201998472214	0.963729983568192	0.532979992032051	0.476199996471405	0.40998999774456	0.43783999979496	0.484539991617203	0.541080009937286	0.602180010080338	0.592229998111725	0.384369996190071	0.234530000388622	0.200769996643066	0.162869995832443	0.108769997209311	0.0537500001490116	0.0392000004649162	0.00493000010974356	-0.0467000001110136
24321	tG(GCC)P1	-0.103520000725985	-0.0922799989581108	-0.0843299984931946	-0.114759998768568	-0.19833999723196	-0.249469991028309	-0.40299000442028	-0.450609996914864	-0.403550001978874	-0.403000003099442	-0.373390004038811	-0.320609992742538	-0.267089995741844	-0.286929993331432	-0.550550013780594	-0.564899998903275	-0.512100011110306	-0.536710011959076	-0.575459998846054	-0.60129998922348	-0.598439991474152	-0.387180006504059	0.645729973912239	1.71931002140045	1.97673997879028	2.09701491594315	2.26386497020721	2.27438994646072	2.25489493608475	2.2197350025177	2.15219994783401	2.26285500526428	2.03275493979454	1.73956500291824	1.6627349793911	1.57533500790596	1.59840002059937	1.62577502727509	1.81627496480942	1.95748001337051	1.72037997245789	1.39719998836517	0.946244987845421	0.558754995465279	0.590649998188019	0.596029996871948	0.590090003609657	0.53987999856472	0.541309979557991	0.542895004153252
24336	tK(CUU)P	0.379064989089966	0.289954999089241	0.266700000688434	0.146429997310042	0.302545008808374	0.152790003269911	0.198880002647638	0.190244995057583	0.183889997750521	0.203909993171692	0.247384990006685	0.174175003170967	0.0544549994170666	-0.123355000838637	-0.235980004072189	-0.165604995191097	-0.149025000631809	-0.154544997215271	-0.133904999494553	-0.0986949983984232	-0.00547000076621771	0.415325002372265	1.41605501174927	1.76568002700806	2.05923494696617	2.17783000469208	2.28172001838684	2.18211007118225	2.1670300245285	2.17683002948761	1.67180001139641	0.857440012693405	0.386349994316697	-0.0923000007867813	-0.254019999504089	-0.440320003032684	-0.462550002336502	-0.484109997749329	-0.703459995985031	-0.493370005488396	-0.274859994649887	-0.144219999015331	-0.00173000115901232	0.0342800006270409	0.0675500012934208	0.103069999814034	0.0865299999713898	0.0337199997156858	0.0443499997258186	0.234030000865459
24405	tF(GAA)P2	0.351025004684925	0.305605001747608	0.372520004212856	0.406735008955002	0.417145001888275	0.457100002467632	0.414899988472462	0.45327999740839	0.457794998586178	0.476025007665157	0.522050015628338	0.679865008592606	0.708230021595955	0.77446001470089	0.902295008301735	1.21111499071121	1.27947996854782	1.39536498785019	1.39861497879028	1.34404501318932	1.29826501011848	1.46230498552322	1.66636000871658	1.71734500527382	1.89809001684189	2.09865009784698	2.14939999580383	2.18769991397858	2.24259996414185	2.04340004920959	1.75465005636215	1.38504999876022	0.932449996471405	0.550000011920929	0.454100012779236	0.300499990582466	0.270899996161461	0.298800006508827	0.340649992227554	0.335099995136261	0.251850001513958	0.253300003707409	0.133750002831221	0.170000001788139	0.220750004053116	0.166649997234344	0.147900000214577	0.146300002932549	0.0859500020742416	-0.0820000022649765
24567	tS(UGA)P	-0.152520000934601	-0.11613000407815	-0.0307099999859929	0.0402000011876225	0.0305799997411668	0.0140799997840077	0.0851299986243248	-0.0323300004005432	-0.0238399996422231	0.00218999977223575	-0.0343199981376529	-0.141560003906488	-0.328589999675751	-0.22492999881506	-0.144039994478226	0.0115699999034405	0.169759996235371	0.0654400009661913	0.020130000077188	0.0101200006902218	0.0812400009483099	0.839699991047382	1.56860998868942	1.96655999422073	2.21121001243591	2.44400000572205	2.68890005350113	2.85642492771149	2.75249999761581	2.20479997992516	1.12072499096394	0.515649989247322	0.345949999988079	0.375800006091595	0.368975006043911	0.359775006771088	0.352600008249283	0.398924991488457	0.416924990713596	0.562524989247322	0.742200002074242	0.917500004172325	0.892624989151955	0.488749995827675	0.220199998002499	-0.08635000186041	-0.114250000566244	-0.0607500020414591	-0.0489750001579523	-0.0824999995529652
24709	tT(UGU)P	-0.449855008721352	-0.408525003492832	-0.340715005993843	-0.280170002579689	-0.181824998557568	-0.0242849994450808	0.112810000404716	0.162634996324778	0.141490001231432	0.145804996043444	0.169019995629787	0.122200001776218	0.0236850000917912	0.0401049987412989	0.0490400000475347	0.0998350013047457	0.116489997878671	0.107115000858903	0.11613499969244	0.154810000583529	0.315289998054504	0.927454993128777	1.44585500955582	1.62290001511574	1.6625799536705	1.74809997081757	1.76448999643326	1.68234000205994	1.54083000421524	1.4494099855423	1.06582002639771	0.899869990348816	0.891049998998642	0.768739992380142	0.686890012025833	0.650070011615753	0.708920001983643	0.675779992341995	0.648149996995926	0.472809991240501	0.202950003743172	0.162669996917248	0.126890001446009	0.119270002096891	0.127950001507998	0.173950004577637	0.140210001915693	-0.0089100006967783	-0.0302899999544024	-0.00280999932438135
24752	tK(UUU)P	0.427199995517731	0.438720005750656	0.486629992723465	0.422519999742508	0.480339992046356	0.600940012931824	0.736289989948273	0.748289996385574	0.751080000400543	0.765089988708496	0.840849995613098	0.977349996566772	1.16893000602722	1.24856004714966	1.07913997173309	1.16443997621536	1.1620500087738	1.14474002122879	1.09014998674393	1.08728997707367	1.10941996574402	1.26198997497559	1.52278997898102	2.045629966259	2.1957400560379	2.43988008499146	2.67008001804352	2.88632003068924	2.93927000761032	2.86555999517441	2.77721502780914	1.63358501195908	0.0639100030064583	-0.753105001151562	-0.999010002613068	-1.36003501415253	-1.66088998317719	-1.63013994693756	-1.49155497550964	-1.32868501543999	-0.818535017967224	-0.217904997989535	-0.0255449995980598	0.0187449998571537	0.0343049999326468	0.0300750000402331	-0.00124499974772334	-0.0953550009988248	-0.0867450006306171	-0.147289997711778
24764	tC(GCA)P2	-0.378030002117157	-0.342079994082451	-0.345329988002777	-0.283620002865791	-0.0327200010418892	0.197169999778271	0.215549999475479	0.182180002331734	0.210730002820492	0.201009997725487	0.214120002090931	0.22643000036478	0.218850003182888	0.137740000337362	0.222119994461536	0.268919993937016	0.335929992794991	0.342690005898476	0.354180011153221	0.327080008387566	0.3150799959898	0.638410016894341	1.19014004468918	1.67650002241135	1.97468999624252	2.02822494506836	2.03937500715256	1.94982495903969	1.8377999663353	1.64709997177124	1.43500000238419	1.42542499303818	1.37817499041557	1.40812501311302	1.63499999046326	1.85262498259544	1.97479999065399	2.24617493152618	2.65794998407364	2.93104994297028	2.90545004606247	2.67077493667603	1.83659997582436	1.04465000331402	0.691899999976158	0.490125007927418	0.471225008368492	0.432025000452995	0.413150005042553	0.407274998724461
24825	tN(GUU)P	-0.00737500004470348	0.0211249995045364	0.191774997860193	0.208174996078014	0.21059999614954	0.0969250034540892	0.0693500004708767	-0.0591499991714954	-0.0618750005960464	0.0519250016659498	0.0141000002622604	-0.113125002011657	-0.0151749989017844	-0.0250499998219311	-0.113725003320724	-0.111974999308586	0.0546000003814697	0.134125001728535	0.156150002032518	0.238074999302626	0.374925002455711	0.752650015056133	1.51769995689392	2.18737494945526	2.30972504615784	2.30097992420197	2.34674000740051	2.37090003490448	2.30803000926971	2.43101994991302	2.63643000125885	1.53214999437332	0.752010005712509	0.460029995441437	0.4242899954319	0.385639998316765	0.355599999427795	0.277660004794598	0.239569997787476	0.304950004816055	0.343970003724098	0.253109991550446	0.117330002784729	-0.0684599991887808	-0.269169992208481	-0.336109992861748	-0.293719999492168	-0.25092000067234	-0.218929997086525	-0.166020004451275
24848	tI(AAU)P1	-0.0517099991440773	0.0714699985459447	0.245809998363256	0.294310000538826	0.484520000219345	0.320639991760254	0.29315000474453	0.325680002570152	0.340920004248619	0.276750010251999	0.204760001599789	0.188439996540546	0.0705099955201149	-0.237100008875132	-0.446290005743504	-0.553580003976822	-0.390029999613762	-0.378639990091324	-0.376679995656014	-0.409949994087219	-0.308959990739822	0.0234799981117249	0.657920011878014	1.14900999069214	1.51157003641129	1.62796996831894	1.74672499299049	1.81588999032974	1.81689495444298	2.10255004167557	2.70520499944687	1.34727500677109	0.276934999227524	-0.0376900002360344	-0.139625000581145	-0.144814998656511	-0.0813249986618757	-0.0472500000149012	-0.101355000212789	-0.198714999854565	-0.288360002636909	-0.470300006866455	-0.604525008797646	-0.719600024819374	-0.806064993143082	-0.781564995646477	-0.809645009040832	-0.755385005474091	-0.678875014185905	-0.509959994256496
24912	tA(AGC)P	0.179374998807907	0.267944993078709	0.459974999725819	0.573069992661476	0.544094990193844	0.326450002193451	0.296030008792877	0.341059996187687	0.445180004835129	0.603175002336502	0.63155999481678	0.67375500202179	0.665880000591278	0.676774999499321	0.787409996986389	0.941400015354157	0.933719983696938	0.866345006227493	0.724089995026588	0.648164996504784	0.659110006690025	1.1503849953413	1.55427498221397	1.71000996232033	1.82474003434181	1.84249001741409	1.9677300453186	2.20539000034332	2.25330007076263	2.60210003852844	4.16881008148193	4.28744983673096	4.31256003379822	3.93050003051758	3.74871006011963	3.73440003395081	3.71912004947662	3.38360993862152	2.97377996444702	1.88733998537064	0.86726998090744	0.339889992773533	0.133819996938109	0.0145299997646362	0.0966999977827072	0.133100001513958	0.13172999843955	0.0879799991846085	0.0664800003170967	0.0616199985146523
24923	tG(GCC)P2	-0.19893000125885	-0.260109999775887	-0.274229994416237	-0.425019997358322	-0.723879992961884	-1.11586998105049	-1.2533399939537	-1.29428997039795	-1.33538999557495	-1.43104997873306	-1.23997000455856	-0.747070008516312	-0.4413399964571	-0.253440004587173	-0.142509999871254	-0.0741499986499548	-0.0902399994432926	-0.0152400000952184	0.0620800009928644	0.0514300011098385	0.125700003653765	0.434349995851517	0.823220008611679	1.01574001312256	1.16331998109818	1.246470028162	1.27570503950119	1.23166497349739	1.20181000232697	1.13421995639801	0.896415010094643	0.190970002859831	-0.00633499976247549	-0.0385750012472272	-0.0777000002563	-0.0689750004559755	-0.0548699988052249	-0.0536099998280406	-0.0487700003199279	0.0199699987657368	0.506324999406934	0.929255005717277	1.30889000296593	1.25301997661591	1.01468499898911	0.962900006771088	0.843885019421577	0.780190008878708	0.794675016403198	0.710539999604225
24966	tI(AAU)P2	0.735909992456436	0.769905006885529	0.790319991111755	0.763594993948936	0.687209981679916	0.551884999871254	0.36300500780344	0.320845007896423	0.380440002679825	0.389019989967346	0.379864996671677	0.412590008974075	0.49921999424696	0.609364992380142	0.934589999914169	1.19506503939629	1.31899503469467	1.35112997293472	1.34723499417305	1.30388996601105	1.27648997306824	1.37113999724388	1.75331497192383	2.08595498800278	2.20348508358002	2.12358999252319	2.14715991020203	2.14266002178192	2.10990998744965	1.97939997911453	1.88659000396729	1.68938000202179	0.993439996242523	0.642529988288879	0.504039987921715	0.411849996447563	0.422159990668297	0.421899992227554	0.459970006346703	0.469799995422363	0.322740003466606	0.0219500003382564	-0.375610002875328	-0.447350001335144	-0.463319993019104	-0.445469996333122	-0.425679993629456	-0.454720002412796	-0.362490001320839	-0.224110006727278
